# Supplementary material for: New Atomistic Insights on the Chemical Mechanical Polishing of Silica Glass with Ceria Nanoparticles
Source: Langmuir. 2023 Apr 8;39(15):5527–41. doi: 10.1021/acs.langmuir.3c00304 (PMC10116594; doi:10.1021/acs.langmuir.3c00304)
Supplement: Supplementary file 2 — la3c00304_si_002.txt [file la3c00304_si_002.txt]

 	Reactive MD-force field: H/O/Ce/Na/Cl/Si
  39       ! Number of general parameters
   50.0000 !Overcoordination parameter
    9.5469 !Overcoordination parameter
   26.5405 !Valency angle conjugation parameter
    1.7224 !Triple bond stabilisation parameter
    6.8702 !Triple bond stabilisation parameter
   60.4850 !C2-correction
    1.0588 !Undercoordination parameter
    4.6000 !Triple bond stabilisation parameter
   12.1176 !Undercoordination parameter
   13.3056 !Undercoordination parameter
  -70.5044 !Triple bond stabilization energy
    0.0000 !Lower Taper-radius
   10.0000 !Upper Taper-radius
    2.8793 !Not used
   33.8667 !Valency undercoordination
    6.0891 !Valency angle/lone pair parameter
    1.0563 !Valency angle
    2.0384 !Valency angle parameter
    6.1431 !Not used
    6.9290 !Double bond/angle parameter
    0.3989 !Double bond/angle parameter: overcoord
    3.9954 !Double bond/angle parameter: overcoord
   -2.4837 !Not used
    5.7796 !Torsion/BO parameter
   10.0000 !Torsion overcoordination
    1.9487 !Torsion overcoordination
   -1.2327 !Conjugation 0 (not used)
    2.1645 !Conjugation
    1.5591 !vdWaals shielding
    0.1000 !Cutoff for bond order (*100)
    2.1365 !Valency angle conjugation parameter
    0.6991 !Overcoordination parameter
   50.0000 !Overcoordination parameter
    1.8512 !Valency/lone pair parameter
    0.5000 !Not used
   20.0000 !Not used
    5.0000 !Molecular energy (not used)
    0.0000 !Molecular energy (not used)
    2.6962 !Valency angle conjugation parameter
 7     ! Nr of atoms; cov.r; valency;a.m;Rvdw;Evdw;gammaEEM;cov.r2;#
         alfa;gammavdW;valency;Eunder;Eover;chiEEM;etaEEM;n.u.
         cov r3;Elp;Heat inc.;n.u.;n.u.;n.u.;n.u.
         ov/un;val1;n.u.;val3,vval4
 H    0.8930   1.0000   1.0080   1.3550   0.0930   0.8203  -0.0100   1.0000
      8.2180  33.2894   1.0000   0.0000 121.1250   3.7248   9.6093   1.0000
     -0.1000   0.0000  61.6606   3.0408   2.4197   0.0003   1.0698   0.0000
    -19.4571   4.2733   1.0338   1.0000   2.8793   0.0000   0.0000   0.0000
 O    1.2450   2.0000  15.9990   2.3808   0.1038   1.0950   1.0548   6.0000
      9.7942  11.7301   4.0000  37.5000 116.0768   8.5000   8.3134   2.0000
      0.9049   0.1000  59.0626   3.5357   0.6653   0.0021   0.9745   0.0000
     -3.6039   2.7952   1.0493   4.0000   2.9225   0.0000   0.0000   0.0000
 Ce   2.5342  3.0000  140.1160   2.2509   0.3799   1.2500  -0.1000   3.0000
     13.0187  21.3214   3.0000   0.0003   0.0000  -1.7454   7.0015   0.0000
     -1.2000   0.0000  91.2440   5.3430  10.1260   0.7590   0.0000   0.0000
     -4.4605   2.0621   1.0338   6.0000   2.3376   0.0000   0.0000   0.0000
 Na   0.0001   1.0000  22.9898   2.6441   0.2588   0.8011  -1.0000   1.0000
      9.0003   2.5000   1.0000   0.0000   0.0000  -3.4731   8.6438   0.0000
     -1.0000   0.0000  23.0445 100.0000   1.0000   0.0000   0.8563   0.0000
     -4.1479   3.9900   1.0338   8.0000   2.5791   0.0000   0.0000   0.0000
 Cl   0.0014   1.0000  35.4500   3.0207   0.0568   0.3640  -1.0000   7.0000
     10.5008  10.1330   1.0000   0.0000   0.0000  10.0000   6.0403   2.0000
     -1.0000   0.0100  35.1770   6.2293   5.2294   0.1542   0.8563   0.0000
    -10.2080   2.9867   1.0338   6.2998   2.5791   0.0000   0.0000   0.0000
 Si   2.1932   4.0000  28.0600   1.8951   0.1737   0.8112   1.2962   4.0000
     11.3429   5.2054   4.0000  21.7115 139.9309   4.0081   5.7104   0.0000
     -1.0000   0.0000 128.2031   9.0751  23.8188   0.8381   0.8563   0.0000
     -4.1684   2.0754   1.0338   4.0000   2.5791   1.4000   0.2000  13.0000
 X   -0.1000   2.0000   1.0080   2.0000   0.0000   1.0000  -0.1000   6.0000
     10.0000   2.5000   4.0000   0.0000   0.0000   8.5000   1.5000   0.0000
     -0.1000   0.0000  -2.3700   8.7410  13.3640   0.6690   0.9745   0.0000
    -11.0000   2.7466   1.0338   2.0000   2.8793   0.0000   0.0000   0.0000
 21    ! Nr of bonds; Edis1;LPpen;n.u.;pbe1;pbo5;13corr;pbo6
         pbe2;pbo3;pbo4;n.u.;pbo1;pbo2;ovcorr
  1  1 153.3934   0.0000   0.0000  -0.4600   0.0000   1.0000   6.0000   0.7300
         6.2500   1.0000   0.0000   1.0000  -0.0790   6.0552   0.0000   0.0000
  2  2 142.2858 145.0000  50.8293   0.2506  -0.1000   1.0000  29.7503   0.6051
         0.3451  -0.1055   9.0000   1.0000  -0.1225   5.5000   1.0000   0.0000
  1  2 167.2086   0.0000   0.0000  -0.5770   0.0000   1.0000   6.0000   0.6019
         1.1413   1.0000   0.0000   0.0000  -0.0924   4.2778   0.0000   0.0000
  3  3  90.7210   0.0000   0.0000  -0.4037  -0.2000   0.0000  16.0000   0.2885
         3.7738  -0.2000  15.0000   0.0000  -0.1022   5.9890   0.0000   0.0000
  3  2 151.1106 139.4898   0.0000  -0.4658  -0.5000   0.0000  35.0000   0.2656
         2.1191  -0.4000   9.3212   0.0000  -0.0721   5.2559   0.0000   0.0000
  3  1   3.7855   0.0000   0.0000  -0.4336   0.0000   1.0000   6.0000   0.2871
         9.5633   0.0000   0.0000   0.0000  -0.0077  14.1674   0.0000   0.0000
  1  5 150.6697   0.0000   0.0000  -0.6499  -0.2000   0.0000  16.0000   0.8645
         3.8414  -0.2000  15.0000   1.0000  -0.2000   6.8063   0.0000   0.0000
  2  5   0.0000   0.0000   0.0000   0.5000  -0.2000   0.0000  16.0000   0.5000
         1.0001  -0.2000  15.0000   1.0000  -0.1000  15.0000   0.0000   0.0000
  4  4   0.0000   0.0000   0.0000  -0.7273   0.3000   0.0000  25.0000   0.1919
         6.6441  -0.4000  12.0000   1.0000  -0.0345   5.0063   0.0000   0.0000
  5  5 148.6765   0.0000   0.0000   0.7040  -0.3500   0.0000  25.0000   0.9428
        -0.3546  -0.2500  15.0000   1.0000  -0.1329   7.0417   0.0000   0.0000
  4  5   9.0644   0.0000   0.0000  -0.9774  -0.3000   1.0000  16.0000   0.5363
         1.3533  -0.2500  15.0000   1.0000  -0.0340   5.1590   0.0000   0.0000
  5  3   0.0000   0.0000   0.0000   0.2500  -0.2000   0.0000  16.0000   0.5000
         0.5000  -0.2000  15.0000   1.0000  -0.2000  10.0000   0.0000   0.0000
  1  4  26.7569   0.0000   0.0000   1.0000  -0.3000   1.0000  36.0000   0.0100
         0.5785  -0.3500  25.0000   1.0000  -0.2601   6.6137   1.0000   0.0000
  2  4  27.9718   0.0000   0.0000   0.0437  -0.3000   1.0000  36.0000   0.0100
        19.6220  -0.3500  25.0000   1.0000  -0.1279   7.3318   1.0000   0.0000
  3  4   0.1000   0.0000   0.0000   0.2500   0.0000   0.0000  35.0000   0.6000
         0.5000   0.0000   0.0000   0.0000  -0.2000  10.0000   1.0000   0.0000
  1  6 250.0000   0.0000   0.0000  -0.7128   0.0000   1.0000   6.0000   0.1186
        18.5790   1.0000   0.0000   1.0000  -0.0731   7.4983   0.0000   0.0000
  2  6 261.9074   5.9533   0.0000  -0.6223  -0.3000   1.0000  36.0000   0.7275
        10.1541  -0.2366  29.7817   1.0000  -0.1083   8.5924   6.0658   0.0000
  6  6  70.9120  54.0531  30.0000   0.4931  -0.3000   1.0000  16.0000   0.0392
         0.2476  -0.8055   7.1248   1.0000  -0.1009   8.7229   0.0000   0.0000
  6  4   0.1000   0.0000   0.0000   0.2500  -0.5000   1.0000  35.0000   0.6000
         0.5000  -0.5000  20.0000   1.0000  -0.2000  10.0000   1.0000   0.0000
  3  6  69.1830   0.0000   0.0000  -0.5000   0.0000   6.0000   0.0000   0.2885
         3.0000   0.0000  12.0000   1.0000  -0.2000  10.0000   0.0000   0.0000
  5  6   0.0000   0.0000   0.0000   0.2500  -0.2000   0.0000  16.0000   0.5000
         0.5000  -0.2000  15.0000   1.0000  -0.2000  10.0000   0.0000   0.0000
  11    ! Nr of off-diagonal terms; Ediss;Ro;gamma;rsigma;rpi;rpi2
  1  2   0.0320  1.2896  10.9108   0.9215 -1.0000  -1.0000
  3  2   0.2156  1.8331  11.7988   1.6362 -1.0000  -1.0000
  3  1   0.1403  1.7244  10.5802  -1.0000 -1.0000  -1.0000
  1  4   0.1100  1.8410   9.1430   1.7735 -1.0000  -1.0000
  2  4   0.1536  1.6000  12.9050   1.6436 -1.0000  -1.0000
  1  5   0.1695  1.6156   9.7834   1.4740 -1.0000  -1.0000
  2  5   0.1491  2.3500  10.1159  -1.0000 -1.0000  -1.0000
  1  6   0.2000  1.5207  12.9535   1.2125 -1.0000  -1.0000
  2  6   0.2000  1.9048  10.8374   1.7163  1.2444  -1.0000
  4  6   0.1174  1.9434  17.1734  -1.0000 -1.0000  -1.0000
  3  6   0.2398  2.0541  12.4343   1.7022 -1.0000  -1.0000
 33    ! Nr of angles;at1;at2;at3;Thetao,o;ka;kb;pv1;pv2
  1  1  1   0.0000  27.9213   5.8635   0.0000   0.0000   0.0000   1.0400
  2  2  2  80.7324  30.4554   0.9953   0.0000   1.6310  50.0000   1.0783
  1  2  2  75.6935  50.0000   2.0000   0.0000   1.0000   0.0000   1.1680
  1  2  1  85.1864   8.5843   2.2985   0.0000   2.9142   0.0000   2.0521
  2  1  2   0.0000  11.8475   2.7571   0.0000   0.0000   0.0000   2.9000
  1  1  2   0.0000   6.4269   2.8500   0.0000   0.0000   0.0000   1.0772
  2  3  2  77.9201  22.0525   0.0995   0.0000   1.0000   0.0000   2.9531
  3  2  3  78.2381   3.4310   6.7833   0.0000   1.0000   0.0000   1.1504
  2  3  3  37.5524  27.5867   0.5339   0.0000   1.0000   0.0000   3.9283
  2  2  3 101.8883  18.7878   0.4463   0.0000   1.0000   0.0000   1.0000
  1  2  3  59.0176   3.7797   0.7173   0.0000   1.0000   0.0000   2.8635
  2  1  5   0.0000   0.5102   0.0100   0.0000   0.0000   0.0000   1.3399
  5  1  5   0.0000   5.0000   1.0000   0.0000   1.0000   0.0000   1.2500
  5  5  5   0.0000  25.0000   1.0000   0.0000   1.0000   0.0000   1.2500
  2  4  2 100.0000  40.0000   7.8728   0.0000   3.2930   0.0000   2.6836
  1  2  4  82.0800   5.5605   8.0000   0.0000   1.4276   0.0000   1.6766
  4  2  4  81.0000   4.7500   0.9000   0.0000   1.0000   0.0000   2.0000
  6  6  6  78.5339  36.4328   1.0067   0.0000   0.1694   0.0000   1.6608
  1  6  6  77.2616   5.0190   7.8944   0.0000   4.0000   0.0000   1.0400
  1  6  1  75.7983  14.4132   2.8640   0.0000   4.0000   0.0000   1.0400
  2  6  6  90.6812  31.1846   4.4543   0.0000   0.5073   0.0000   2.1809
  1  6  2  73.6998  40.0000   1.8782   0.0000   4.0000   0.0000   1.1290
  2  6  2  80.1361  36.2368   0.9504   0.0000   0.2624   0.0000   2.0787
  6  2  6  80.4450   6.0739   1.7731   0.0000   3.2548   0.0000   1.0422
  1  2  6  86.7611   7.1742   1.4013   0.0000   1.4999   0.0000   1.0400
  2  2  6 103.4529  26.9589   1.3470   0.0000   1.7728   0.0000   1.3091
  1  1  6   0.0000  47.1300   6.0000   0.0000   1.6371   0.0000   1.0400
  6  1  6   0.0000  27.4206   6.0000   0.0000   1.6371   0.0000   1.0400
  2  1  6   0.0000   5.0000   1.0000   0.0000   1.0000   0.0000   1.2500
  6  2  4  95.9867   2.0000   5.0000   0.0000   0.8452   0.0000   1.0000
  6  2  3  38.2151  10.3832   8.3919   0.0000   1.0000   0.0000   7.7637
  2  6  3 101.8529  23.4565   0.2500   0.0000   1.0000   0.0000   2.1060
  6  3  2  83.8306  23.4323   3.2536   0.0000   1.0000   0.0000   2.1153
 9    ! Nr of torsions;at1;at2;at3;at4;;V1;V2;V3;V2(BO);vconj;n.u;n
  1  2  2  1   2.5000  -4.0000   0.9000  -2.5000  -1.0000   0.0000   0.0000
  1  2  2  2   0.8302  -4.0000  -0.7763  -2.5000  -1.0000   0.0000   0.0000
  2  2  2  2  -2.5000  -4.0000   1.0000  -2.5000  -1.0000   0.0000   0.0000
  0  1  1  0   0.0000   0.0000   0.0000   0.0000   0.0000   0.0000   0.0000
  0  1  2  0   0.0000   0.1000   0.0200  -2.5415   0.0000   0.0000   0.0000
  0  2  2  0   0.5511  25.4150   1.1330  -5.1903  -1.0000   0.0000   0.0000
  1  6  6  1   0.0000   0.0000   0.0640  -2.4426   0.0000   0.0000   0.0000
  1  6  6  6   0.0000   0.0000   0.1587  -2.4426   0.0000   0.0000   0.0000
  0  1  6  0   0.0000   0.0000   0.1200  -2.4847   0.0000   0.0000   0.0000
 3    ! Nr of hydrogen bonds;at1;at2;at3;Rhb;Dehb;vhb1
  2  1  2   2.1653  -3.6983   1.7831  17.0964
  2  1  5   1.8833  -3.6250   1.4500  19.5000
  5  1  2   1.8487  -0.0100   1.4500  19.5000
