# Supplementary material for: New Atomistic Insights on the Chemical Mechanical Polishing of Silica Glass with Ceria Nanoparticles
Source: Langmuir. 2023 Apr 8;39(15):5527–41. doi: 10.1021/acs.langmuir.3c00304 (PMC10116594; doi:10.1021/acs.langmuir.3c00304)
Supplement: Supplementary file 3 — la3c00304_si_003.zip [file la3c00304_si_003.zip]

Archive with 18 entries (18 files):
- Structures/gel_0_111_eq_acid.cif
- Structures/gel_0_111_eq_basic.cif
- Structures/gel_0_111_eq_neutral.cif
- Structures/gel_40_111_eq_acid.cif
- Structures/gel_40_111_eq_basic.cif
- Structures/gel_40_111_eq_neutral.cif
- Structures/post_gel_0_ceria_111_neutral.cif
- Structures/post_gel_20_ceria_111_neutral.cif
- Structures/post_gel_40_ceria_100_300K_5GPa_neutral.cif
- Structures/post_gel_40_ceria_111_300K_5GPa_neutral.cif
- Structures/post_gel_40_ceria_111_acid.cif
- Structures/post_gel_40_ceria_111_basic.cif
- Structures/pre_gel_0_ceria_111_neutral.cif
- Structures/pre_gel_20_ceria_111_neutral.cif
- Structures/pre_gel_40_ceria_100_neutral.cif
- Structures/pre_gel_40_ceria_111_acid.cif
- Structures/pre_gel_40_ceria_111_basic.cif
- Structures/pre_gel_40_ceria_111_neutral.cif
