# Supplementary material for: New Atomistic Insights on the Chemical Mechanical Polishing of Silica Glass with Ceria Nanoparticles
Source: Langmuir. 2023 Apr 8;39(15):5527–41. doi: 10.1021/acs.langmuir.3c00304 (PMC10116594; doi:10.1021/acs.langmuir.3c00304)
Supplement: Supplementary file 3 — la3c00304_si_003.zip [file la3c00304_si_003.zip › Structures/gel_0_111_eq_acid.cif]

#======================================================================
# CRYSTAL DATA
#----------------------------------------------------------------------
data_Silica_gel_0%_Model_111_eq_acid”

_chemical_name_common                  'O5300 Si1728 H3746 Cl10'
_cell_length_a                         45.914001
_cell_length_b                         39.763000
_cell_length_c                         75.000000
_cell_angle_alpha                      90.000000
_cell_angle_beta                       90.000000
_cell_angle_gamma                      90.000000
_cell_volume                           136925.884700
_space_group_name_H-M_alt              'P 1'
_space_group_IT_number                 1

loop_
_space_group_symop_operation_xyz
   'x, y, z'

loop_
   _atom_site_label
   _atom_site_occupancy
   _atom_site_fract_x
   _atom_site_fract_y
   _atom_site_fract_z
   _atom_site_adp_type
   _atom_site_B_iso_or_equiv
   _atom_site_type_symbol
   O1          1.0     0.423184     0.682054     0.468798    Biso  1.000000 O
   O2          1.0     0.476671     0.669394     0.474034    Biso  1.000000 O
   O3          1.0     0.694319     0.228288     0.471861    Biso  1.000000 O
   O4          1.0     0.386788     0.265115     0.473457    Biso  1.000000 O
   O5          1.0     0.154405     0.625028     0.475664    Biso  1.000000 O
   O6          1.0     0.704566     0.348756     0.469952    Biso  1.000000 O
   Si1         1.0     0.657105     0.555676     0.469951    Biso  1.000000 Si
   O7          1.0     0.713674     0.636847     0.469671    Biso  1.000000 O
   O8          1.0     0.655806     0.821017     0.474419    Biso  1.000000 O
   O9          1.0     0.456532     0.116500     0.470921    Biso  1.000000 O
   Si2         1.0     0.854646     0.140384     0.472757    Biso  1.000000 Si
   O10         1.0     0.464546     0.732609     0.467285    Biso  1.000000 O
   Si3         1.0     0.335028     0.848260     0.470190    Biso  1.000000 Si
   Si4         1.0     0.178626     0.463190     0.471508    Biso  1.000000 Si
   O11         1.0     0.232611     0.956103     0.468553    Biso  1.000000 O
   O12         1.0     0.096900     0.639463     0.469855    Biso  1.000000 O
   Si5         1.0     0.037446     0.869592     0.470842    Biso  1.000000 Si
   Si6         1.0     0.294904     0.473710     0.469948    Biso  1.000000 Si
   Si7         1.0     0.168221     0.586758     0.471112    Biso  1.000000 Si
   O13         1.0     0.427100     0.520839     0.468800    Biso  1.000000 O
   O14         1.0     0.173504     0.241505     0.466737    Biso  1.000000 O
   O15         1.0     0.011844     0.238021     0.469297    Biso  1.000000 O
   Si8         1.0     0.889825     0.753723     0.466879    Biso  1.000000 Si
   O16         1.0     0.598366     0.252534     0.468300    Biso  1.000000 O
   O17         1.0     0.363928     0.418646     0.474240    Biso  1.000000 O
   Si9         1.0     0.093757     0.916299     0.472814    Biso  1.000000 Si
   Si10        1.0     0.450145     0.075985     0.471010    Biso  1.000000 Si
   O18         1.0     0.007044     0.414764     0.469519    Biso  1.000000 O
   O19         1.0     0.902854     0.657471     0.466967    Biso  1.000000 O
   O20         1.0     0.481947     0.962846     0.468702    Biso  1.000000 O
   O21         1.0     0.665067     0.673618     0.469121    Biso  1.000000 O
   O22         1.0     0.362999     0.170227     0.467770    Biso  1.000000 O
   Si11        1.0     0.735983     0.729822     0.468811    Biso  1.000000 Si
   Si12        1.0     0.977190     0.569489     0.467467    Biso  1.000000 Si
   O23         1.0     0.400569     0.582132     0.470038    Biso  1.000000 O
   O24         1.0     0.084150     0.567486     0.471427    Biso  1.000000 O
   Si13        1.0     0.282249     0.397962     0.469754    Biso  1.000000 Si
   Si14        1.0     0.706221     0.898186     0.468609    Biso  1.000000 Si
   O25         1.0     0.290823     0.722380     0.470004    Biso  1.000000 O
   O26         1.0     0.795795     0.776905     0.460992    Biso  1.000000 O
   O27         1.0     0.377270     0.642153     0.466443    Biso  1.000000 O
   Si15        1.0     0.670013     0.199946     0.468377    Biso  1.000000 Si
   O28         1.0     0.066173     0.893027     0.470617    Biso  1.000000 O
   O29         1.0     0.612675     0.460875     0.467667    Biso  1.000000 O
   O30         1.0     0.781760     0.902882     0.467569    Biso  1.000000 O
   O31         1.0     0.040153     0.182415     0.465852    Biso  1.000000 O
   Si16        1.0     0.084422     0.731290     0.467876    Biso  1.000000 Si
   O32         1.0     0.651023     0.364605     0.468006    Biso  1.000000 O
   Si17        1.0     0.630758     0.672976     0.467361    Biso  1.000000 Si
   Si18        1.0     0.370793     0.602027     0.467219    Biso  1.000000 Si
   Si19        1.0     0.913401     0.570213     0.463457    Biso  1.000000 Si
   O33         1.0     0.145468     0.471027     0.466454    Biso  1.000000 O
   Si20        1.0     0.352422     0.269334     0.467791    Biso  1.000000 Si
   O34         1.0     0.849818     0.638054     0.462991    Biso  1.000000 O
   O35         1.0     0.560210     0.134028     0.469382    Biso  1.000000 O
   O36         1.0     0.282664     0.437202     0.467288    Biso  1.000000 O
   O37         1.0     0.015199     0.900759     0.465673    Biso  1.000000 O
   O38         1.0     0.328493     0.476124     0.465625    Biso  1.000000 O
   O39         1.0     0.899770     0.022591     0.465905    Biso  1.000000 O
   O40         1.0     0.048528     0.115288     0.467004    Biso  1.000000 O
   Si21        1.0     0.908279     0.496537     0.465766    Biso  1.000000 Si
   O41         1.0     0.141857     0.564505     0.464786    Biso  1.000000 O
   O42         1.0     0.061965     0.763497     0.466158    Biso  1.000000 O
   O43         1.0     0.832262     0.924448     0.461204    Biso  1.000000 O
   O44         1.0     0.174439     0.958551     0.466655    Biso  1.000000 O
   Si22        1.0     0.556643     0.095246     0.465950    Biso  1.000000 Si
   Si23        1.0     0.391341     0.439005     0.467437    Biso  1.000000 Si
   O45         1.0     0.341821     0.231050     0.465123    Biso  1.000000 O
   O46         1.0     0.740789     0.768450     0.461724    Biso  1.000000 O
   O47         1.0     0.291005     0.942668     0.465986    Biso  1.000000 O
   O48         1.0     0.372801     0.106509     0.467931    Biso  1.000000 O
   Si24        1.0     0.347396     0.384146     0.467375    Biso  1.000000 Si
   O49         1.0     0.535850     0.958483     0.467554    Biso  1.000000 O
   O50         1.0     0.000416     0.599610     0.462995    Biso  1.000000 O
   O51         1.0     0.082505     0.014534     0.468365    Biso  1.000000 O
   Si25        1.0     0.619229     0.379603     0.463850    Biso  1.000000 Si
   Si26        1.0     0.766390     0.796849     0.462624    Biso  1.000000 Si
   O52         1.0     0.194040     0.820958     0.465895    Biso  1.000000 O
   O53         1.0     0.525184     0.272553     0.464191    Biso  1.000000 O
   O54         1.0     0.868993     0.354926     0.464841    Biso  1.000000 O
   O55         1.0     0.478800     0.237030     0.463205    Biso  1.000000 O
   Si27        1.0     0.813890     0.890328     0.461984    Biso  1.000000 Si
   O56         1.0     0.946171     0.583572     0.462493    Biso  1.000000 O
   O57         1.0     0.603107     0.935309     0.461822    Biso  1.000000 O
   O58         1.0     0.204623     0.131851     0.466688    Biso  1.000000 O
   Si28        1.0     0.034567     0.791530     0.464018    Biso  1.000000 Si
   O59         1.0     0.631345     0.996593     0.463822    Biso  1.000000 O
   O60         1.0     0.123048     0.061811     0.462279    Biso  1.000000 O
   O61         1.0     0.269208     0.222909     0.465963    Biso  1.000000 O
   Si29        1.0     0.257551     0.930975     0.463984    Biso  1.000000 Si
   O62         1.0     0.683631     0.470998     0.462008    Biso  1.000000 O
   O63         1.0     0.987815     0.667268     0.460861    Biso  1.000000 O
   O64         1.0     0.337709     0.987242     0.463588    Biso  1.000000 O
   O65         1.0     0.042010     0.964507     0.463266    Biso  1.000000 O
   Si30        1.0     0.239842     0.138460     0.464979    Biso  1.000000 Si
   Si31        1.0     0.011533     0.943140     0.462170    Biso  1.000000 Si
   O66         1.0     0.247462     0.561570     0.461406    Biso  1.000000 O
   Si32        1.0     0.133076     0.366188     0.465321    Biso  1.000000 Si
   Si33        1.0     0.504385     0.656721     0.462944    Biso  1.000000 Si
   Si34        1.0     0.118590     0.173498     0.463934    Biso  1.000000 Si
   Si35        1.0     0.631690     0.801513     0.463337    Biso  1.000000 Si
   O67         1.0     0.165454     0.379413     0.464043    Biso  1.000000 O
   O68         1.0     0.856758     0.757386     0.457714    Biso  1.000000 O
   O69         1.0     0.058326     0.402069     0.461797    Biso  1.000000 O
   O70         1.0     0.457641     0.576058     0.463286    Biso  1.000000 O
   O71         1.0     0.720158     0.055640     0.464149    Biso  1.000000 O
   Si36        1.0     0.445823     0.223369     0.463185    Biso  1.000000 Si
   O72         1.0     0.631737     0.574507     0.458925    Biso  1.000000 O
   Si37        1.0     0.836764     0.263648     0.462696    Biso  1.000000 Si
   Si38        1.0     0.461600     0.768014     0.458060    Biso  1.000000 Si
   O73         1.0     0.020418     0.062207     0.459629    Biso  1.000000 O
   O74         1.0     0.834978     0.168171     0.460659    Biso  1.000000 O
   Si39        1.0     0.541354     0.853589     0.466682    Biso  1.000000 Si
   O75         1.0     0.282622     0.662052     0.463190    Biso  1.000000 O
   O76         1.0     0.417779     0.411515     0.464293    Biso  1.000000 O
   Si40        1.0     0.066352     0.657470     0.459929    Biso  1.000000 Si
   O77         1.0     0.114367     0.398767     0.466180    Biso  1.000000 O
   Si41        1.0     0.918236     0.145205     0.461575    Biso  1.000000 Si
   Si42        1.0     0.836175     0.963113     0.457690    Biso  1.000000 Si
   Si43        1.0     0.278726     0.543704     0.461393    Biso  1.000000 Si
   Si44        1.0     0.636840     0.036371     0.461841    Biso  1.000000 Si
   O78         1.0     0.953223     0.411378     0.461837    Biso  1.000000 O
   O79         1.0     0.474975     0.408204     0.459191    Biso  1.000000 O
   O80         1.0     0.798949     0.662156     0.458286    Biso  1.000000 O
   O81         1.0     0.258712     0.104135     0.463832    Biso  1.000000 O
   O82         1.0     0.885061     0.131085     0.462437    Biso  1.000000 O
   O83         1.0     0.594777     0.350470     0.458543    Biso  1.000000 O
   O84         1.0     0.527361     0.381048     0.459245    Biso  1.000000 O
   Si45        1.0     0.425953     0.559082     0.461891    Biso  1.000000 Si
   Si46        1.0     0.029930     0.268070     0.460366    Biso  1.000000 Si
   Si47        1.0     0.444091     0.387681     0.460293    Biso  1.000000 Si
   Si48        1.0     0.229861     0.596771     0.459130    Biso  1.000000 Si
   O85         1.0     0.114510     0.741359     0.458228    Biso  1.000000 O
   O86         1.0     0.445808     0.182690     0.460463    Biso  1.000000 O
   O87         1.0     0.354112     0.046737     0.457264    Biso  1.000000 O
   Si49        1.0     0.743707     0.084707     0.461015    Biso  1.000000 Si
   O88         1.0     0.449228     0.915161     0.458649    Biso  1.000000 O
   O89         1.0     0.568870     0.879061     0.462630    Biso  1.000000 O
   Si50        1.0     0.555262     0.170749     0.460558    Biso  1.000000 Si
   O90         1.0     0.041587     0.832082     0.460627    Biso  1.000000 O
   O91         1.0     0.893419     0.596611     0.452618    Biso  1.000000 O
   Si51        1.0     0.161739     0.832609     0.459302    Biso  1.000000 Si
   O92         1.0     0.584701     0.191803     0.458712    Biso  1.000000 O
   O93         1.0     0.666315     0.527129     0.455265    Biso  1.000000 O
   Si52        1.0     0.171296     0.124903     0.461344    Biso  1.000000 Si
   O94         1.0     0.639856     0.210325     0.457115    Biso  1.000000 O
   O95         1.0     0.120788     0.214629     0.461515    Biso  1.000000 O
   O96         1.0     0.071251     0.697092     0.459201    Biso  1.000000 O
   O97         1.0     0.641509     0.763623     0.457323    Biso  1.000000 O
   O98         1.0     0.742198     0.206486     0.455253    Biso  1.000000 O
   O99         1.0     0.837225     0.059868     0.455415    Biso  1.000000 O
   Si53        1.0     0.145695     0.759540     0.456213    Biso  1.000000 Si
   O100        1.0     0.919013     0.184115     0.455888    Biso  1.000000 O
   O101        1.0     0.981608     0.534384     0.457025    Biso  1.000000 O
   O102        1.0     0.277791     0.503148     0.458679    Biso  1.000000 O
   O103        1.0     0.030417     0.503155     0.456924    Biso  1.000000 O
   Si54        1.0     0.882863     0.635600     0.454414    Biso  1.000000 Si
   O104        1.0     0.725944     0.871993     0.458769    Biso  1.000000 O
   O105        1.0     0.901159     0.458719     0.457478    Biso  1.000000 O
   O106        1.0     0.623446     0.637097     0.458852    Biso  1.000000 O
   O107        1.0     0.735420     0.582757     0.456640    Biso  1.000000 O
   O108        1.0     0.195052     0.593106     0.457108    Biso  1.000000 O
   Si55        1.0     0.607080     0.222895     0.455146    Biso  1.000000 Si
   O109        1.0     0.912870     0.532360     0.453788    Biso  1.000000 O
   Si56        1.0     0.109387     0.555491     0.457428    Biso  1.000000 Si
   Si57        1.0     0.696277     0.133081     0.456883    Biso  1.000000 Si
   Si58        1.0     0.342827     0.196274     0.455860    Biso  1.000000 Si
   O110        1.0     0.185981     0.440623     0.454323    Biso  1.000000 O
   Si59        1.0     0.821204     0.758837     0.449036    Biso  1.000000 Si
   O111        1.0     0.729032     0.119332     0.456538    Biso  1.000000 O
   O112        1.0     0.688016     0.928614     0.458974    Biso  1.000000 O
   Si60        1.0     0.053719     0.150470     0.454608    Biso  1.000000 Si
   O113        1.0     0.708414     0.990916     0.455008    Biso  1.000000 O
   O114        1.0     0.219347     0.274248     0.457270    Biso  1.000000 O
   Si61        1.0     0.927680     0.282921     0.457063    Biso  1.000000 Si
   O115        1.0     0.131565     0.001464     0.455028    Biso  1.000000 O
   O116        1.0     0.687588     0.172431     0.456071    Biso  1.000000 O
   Si62        1.0     0.984646     0.427670     0.454754    Biso  1.000000 Si
   Si63        1.0     0.912505     0.892728     0.453863    Biso  1.000000 Si
   O117        1.0     0.618747     0.701527     0.454467    Biso  1.000000 O
   O118        1.0     0.149938     0.158131     0.457590    Biso  1.000000 O
   O119        1.0     0.399388     0.818339     0.453810    Biso  1.000000 O
   Si64        1.0     0.295389     0.695434     0.453909    Biso  1.000000 Si
   O120        1.0     0.308833     0.184800     0.453254    Biso  1.000000 O
   Si65        1.0     0.106851     0.028626     0.454724    Biso  1.000000 Si
   Si66        1.0     0.544266     0.469176     0.451925    Biso  1.000000 Si
   O121        1.0     0.280689     0.808205     0.451561    Biso  1.000000 O
   O122        1.0     0.563106     0.769756     0.452098    Biso  1.000000 O
   O123        1.0     0.917468     0.756398     0.453102    Biso  1.000000 O
   O124        1.0     0.089100     0.158355     0.452403    Biso  1.000000 O
   O125        1.0     0.982875     0.468718     0.453929    Biso  1.000000 O
   O126        1.0     0.669950     0.039856     0.453293    Biso  1.000000 O
   O127        1.0     0.881271     0.869705     0.450059    Biso  1.000000 O
   O128        1.0     0.144841     0.799315     0.452734    Biso  1.000000 O
   Si67        1.0     0.508077     0.955795     0.454408    Biso  1.000000 Si
   O129        1.0     0.516686     0.688230     0.451931    Biso  1.000000 O
   Si68        1.0     0.351303     0.086660     0.453722    Biso  1.000000 Si
   O130        1.0     0.094025     0.455410     0.455780    Biso  1.000000 O
   O131        1.0     0.316843     0.096324     0.455168    Biso  1.000000 O
   H1          1.0     0.238854     0.514458     0.754319    Biso  1.000000 H
   O132        1.0     0.798046     0.416974     0.449141    Biso  1.000000 O
   O133        1.0     0.381052     0.465932     0.452499    Biso  1.000000 O
   Si69        1.0     0.144588     0.240255     0.453752    Biso  1.000000 Si
   O134        1.0     0.813368     0.719954     0.445828    Biso  1.000000 O
   Si70        1.0     0.089485     0.414843     0.453190    Biso  1.000000 Si
   Si71        1.0     0.315769     0.961789     0.451750    Biso  1.000000 Si
   O135        1.0     0.221257     0.395780     0.451474    Biso  1.000000 O
   O136        1.0     0.766820     0.713085     0.464750    Biso  1.000000 O
   Si72        1.0     0.186671     0.399884     0.451269    Biso  1.000000 Si
   Si73        1.0     0.718892     0.352683     0.449221    Biso  1.000000 Si
   O137        1.0     0.495097     0.624724     0.451540    Biso  1.000000 O
   Si74        1.0     0.815701     0.452339     0.449928    Biso  1.000000 Si
   Si75        1.0     0.703035     0.030180     0.451360    Biso  1.000000 Si
   O138        1.0     0.744893     0.380011     0.452272    Biso  1.000000 O
   O139        1.0     0.842884     0.301136     0.452636    Biso  1.000000 O
   O140        1.0     0.952054     0.309190     0.452693    Biso  1.000000 O
   Si76        1.0     0.349958     0.486033     0.450002    Biso  1.000000 Si
   O141        1.0     0.100323     0.924515     0.451435    Biso  1.000000 O
   O142        1.0     0.432507     0.768168     0.446261    Biso  1.000000 O
   Si77        1.0     0.589191     0.905264     0.451327    Biso  1.000000 Si
   Si78        1.0     0.689926     0.500416     0.447578    Biso  1.000000 Si
   Si79        1.0     0.506046     0.407706     0.448635    Biso  1.000000 Si
   O143        1.0     0.330186     0.690174     0.450155    Biso  1.000000 O
   O144        1.0     0.354688     0.589179     0.450060    Biso  1.000000 O
   O145        1.0     0.327298     0.845442     0.449143    Biso  1.000000 O
   Si80        1.0     0.121096     0.479158     0.451322    Biso  1.000000 Si
   O146        1.0     0.898120     0.299831     0.450182    Biso  1.000000 O
   O147        1.0     0.864583     0.969074     0.447157    Biso  1.000000 O
   O148        1.0     0.491432     0.786689     0.450495    Biso  1.000000 O
   Si81        1.0     0.870739     0.324660     0.449924    Biso  1.000000 Si
   O149        1.0     0.251217     0.165492     0.450582    Biso  1.000000 O
   O150        1.0     0.006653     0.295511     0.453286    Biso  1.000000 O
   O151        1.0     0.618624     0.409433     0.447979    Biso  1.000000 O
   O152        1.0     0.442815     0.069073     0.449637    Biso  1.000000 O
   Si82        1.0     0.157242     0.976731     0.450513    Biso  1.000000 Si
   O153        1.0     0.761483     0.826553     0.448220    Biso  1.000000 O
   O154        1.0     0.349292     0.526515     0.444951    Biso  1.000000 O
   O155        1.0     0.508403     0.561492     0.448474    Biso  1.000000 O
   Si83        1.0     0.786420     0.696209     0.449185    Biso  1.000000 Si
   Si84        1.0     0.275406     0.194394     0.449442    Biso  1.000000 Si
   O156        1.0     0.545377     0.508802     0.446035    Biso  1.000000 O
   O157        1.0     0.837145     0.229521     0.450269    Biso  1.000000 O
   Si85        1.0     0.482472     0.587442     0.448695    Biso  1.000000 Si
   O158        1.0     0.941773     0.699423     0.445547    Biso  1.000000 O
   Si86        1.0     0.998545     0.503769     0.447843    Biso  1.000000 Si
   O159        1.0     0.274941     0.383834     0.449324    Biso  1.000000 O
   O160        1.0     0.517956     0.445285     0.446547    Biso  1.000000 O
   O161        1.0     0.109836     0.516258     0.453108    Biso  1.000000 O
   O162        1.0     0.613963     0.053668     0.448979    Biso  1.000000 O
   O163        1.0     0.436875     0.249047     0.447405    Biso  1.000000 O
   O164        1.0     0.935377     0.059498     0.448880    Biso  1.000000 O
   O165        1.0     0.936269     0.125664     0.446510    Biso  1.000000 O
   O166        1.0     0.808760     0.979476     0.447378    Biso  1.000000 O
   Si87        1.0     0.606538     0.447252     0.448032    Biso  1.000000 Si
   O167        1.0     0.910118     0.932471     0.447776    Biso  1.000000 O
   O168        1.0     0.720909     0.519170     0.448471    Biso  1.000000 O
   Si88        1.0     0.282252     0.087491     0.449383    Biso  1.000000 Si
   Si89        1.0     0.907473     0.034753     0.446130    Biso  1.000000 Si
   O169        1.0     0.342136     0.286552     0.449767    Biso  1.000000 O
   O170        1.0     0.302426     0.557571     0.446855    Biso  1.000000 O
   O171        1.0     0.736875     0.319584     0.441953    Biso  1.000000 O
   Si90        1.0     0.627894     0.605703     0.445288    Biso  1.000000 Si
   O172        1.0     0.235925     0.335255     0.448617    Biso  1.000000 O
   O173        1.0     0.126511     0.346048     0.447306    Biso  1.000000 O
   O174        1.0     0.133764     0.277103     0.448428    Biso  1.000000 O
   Si91        1.0     0.971186     0.676458     0.443596    Biso  1.000000 Si
   O175        1.0     0.022017     0.780318     0.444660    Biso  1.000000 O
   O176        1.0     0.561383     0.081281     0.446095    Biso  1.000000 O
   Si92        1.0     0.827206     0.191437     0.443471    Biso  1.000000 Si
   O177        1.0     0.473301     0.855057     0.448080    Biso  1.000000 O
   O178        1.0     0.275612     0.046900     0.445402    Biso  1.000000 O
   O179        1.0     0.623997     0.819413     0.444839    Biso  1.000000 O
   O180        1.0     0.503339     0.916516     0.448216    Biso  1.000000 O
   O181        1.0     0.998616     0.949476     0.442209    Biso  1.000000 O
   O182        1.0     0.051458     0.260631     0.443802    Biso  1.000000 O
   Si93        1.0     0.523698     0.291132     0.444559    Biso  1.000000 Si
   O183        1.0     0.824282     0.872540     0.443924    Biso  1.000000 O
   Si94        1.0     0.699314     0.956974     0.444449    Biso  1.000000 Si
   O184        1.0     0.526752     0.840531     0.447817    Biso  1.000000 O
   O185        1.0     0.848806     0.455250     0.442611    Biso  1.000000 O
   Si95        1.0     0.473644     0.894944     0.445755    Biso  1.000000 Si
   O186        1.0     0.349119     0.385526     0.445249    Biso  1.000000 O
   O187        1.0     0.167341     0.859495     0.443473    Biso  1.000000 O
   Si96        1.0     0.629264     0.733990     0.444041    Biso  1.000000 Si
   O188        1.0     0.938060     0.873146     0.443503    Biso  1.000000 O
   O189        1.0     0.250628     0.918118     0.444247    Biso  1.000000 O
   O190        1.0     0.488474     0.294323     0.442037    Biso  1.000000 O
   O191        1.0     0.546250     0.325577     0.442497    Biso  1.000000 O
   O192        1.0     0.055157     0.640468     0.441935    Biso  1.000000 O
   O193        1.0     0.573430     0.450803     0.443593    Biso  1.000000 O
   O194        1.0     0.933985     0.246455     0.447332    Biso  1.000000 O
   O195        1.0     0.241424     0.611403     0.440787    Biso  1.000000 O
   Si97        1.0     0.580341     0.337495     0.440508    Biso  1.000000 Si
   O196        1.0     0.761805     0.072264     0.444252    Biso  1.000000 O
   Si98        1.0     0.213039     0.306911     0.444226    Biso  1.000000 Si
   O197        1.0     0.173068     0.105487     0.442133    Biso  1.000000 O
   Si99        1.0     0.334977     0.562198     0.440480    Biso  1.000000 Si
   O198        1.0     0.165149     0.744810     0.438824    Biso  1.000000 O
   Si100       1.0     0.742398     0.858357     0.441254    Biso  1.000000 Si
   Si101       1.0     0.771251     0.395055     0.440575    Biso  1.000000 Si
   Si102       1.0     0.007344     0.056905     0.439502    Biso  1.000000 Si
   O199        1.0     0.330564     0.931452     0.440672    Biso  1.000000 O
   Si103       1.0     0.409929     0.792823     0.437781    Biso  1.000000 Si
   O200        1.0     0.791816     0.196192     0.438258    Biso  1.000000 O
   O201        1.0     0.993917     0.020904     0.439073    Biso  1.000000 O
   O202        1.0     0.176892     0.312256     0.444602    Biso  1.000000 O
   Si104       1.0     0.734991     0.554641     0.440834    Biso  1.000000 Si
   H2          1.0     0.853259     0.379657     0.767683    Biso  1.000000 H
   Si105       1.0     0.309549     0.816436     0.438824    Biso  1.000000 Si
   Si106       1.0     0.882189     0.442928     0.441039    Biso  1.000000 Si
   Si107       1.0     0.494326     0.825107     0.443009    Biso  1.000000 Si
   Si108       1.0     0.917019     0.214325     0.439790    Biso  1.000000 Si
   O203        1.0     0.327865     0.780794     0.438401    Biso  1.000000 O
   O204        1.0     0.614760     0.884292     0.442089    Biso  1.000000 O
   Si109       1.0     0.244434     0.372517     0.440857    Biso  1.000000 Si
   O205        1.0     0.438127     0.375597     0.440578    Biso  1.000000 O
   O206        1.0     0.417715     0.557470     0.441128    Biso  1.000000 O
   Si110       1.0     0.894276     0.962339     0.437437    Biso  1.000000 Si
   O207        1.0     0.437779     0.310722     0.438994    Biso  1.000000 O
   O208        1.0     0.182476     0.995028     0.439439    Biso  1.000000 O
   Si111       1.0     0.926791     0.733280     0.435829    Biso  1.000000 Si
   O209        1.0     0.679966     0.119613     0.439882    Biso  1.000000 O
   Si112       1.0     0.981788     0.313118     0.440914    Biso  1.000000 Si
   O210        1.0     0.108771     0.573208     0.438064    Biso  1.000000 O
   Si113       1.0     0.533621     0.542865     0.438060    Biso  1.000000 Si
   O211        1.0     0.541939     0.163079     0.440683    Biso  1.000000 O
   Si114       1.0     0.456555     0.278332     0.437116    Biso  1.000000 Si
   O212        1.0     0.910130     0.998205     0.435994    Biso  1.000000 O
   Si115       1.0     0.758501     0.213831     0.436755    Biso  1.000000 Si
   O213        1.0     0.691631     0.361659     0.437213    Biso  1.000000 O
   Si116       1.0     0.850407     0.070381     0.435861    Biso  1.000000 Si
   O214        1.0     0.565851     0.018057     0.439953    Biso  1.000000 O
   O215        1.0     0.295382     0.984868     0.439525    Biso  1.000000 O
   Si117       1.0     0.948148     0.090812     0.437479    Biso  1.000000 Si
   O216        1.0     0.032943     0.148142     0.437752    Biso  1.000000 O
   O217        1.0     0.514460     0.980630     0.438258    Biso  1.000000 O
   O218        1.0     0.389579     0.343215     0.436460    Biso  1.000000 O
   O219        1.0     0.600914     0.239131     0.435699    Biso  1.000000 O
   O220        1.0     0.359238     0.193258     0.436279    Biso  1.000000 O
   O221        1.0     0.884094     0.059284     0.437475    Biso  1.000000 O
   O222        1.0     0.982789     0.084722     0.433978    Biso  1.000000 O
   O223        1.0     0.992268     0.350724     0.435467    Biso  1.000000 O
   Si118       1.0     0.855720     0.862077     0.435202    Biso  1.000000 Si
   O224        1.0     0.800994     0.478819     0.435079    Biso  1.000000 O
   Si119       1.0     0.583146     0.053846     0.437829    Biso  1.000000 Si
   O225        1.0     0.271071     0.705673     0.438856    Biso  1.000000 O
   O226        1.0     0.570403     0.925857     0.436141    Biso  1.000000 O
   O227        1.0     0.878118     0.649939     0.434592    Biso  1.000000 O
   O228        1.0     0.877577     0.404535     0.437347    Biso  1.000000 O
   Si120       1.0     0.141667     0.311970     0.438803    Biso  1.000000 Si
   O229        1.0     0.991948     0.704033     0.433837    Biso  1.000000 O
   O230        1.0     0.817278     0.780586     0.431056    Biso  1.000000 O
   O231        1.0     0.758045     0.253953     0.435034    Biso  1.000000 O
   O232        1.0     0.382412     0.770360     0.430777    Biso  1.000000 O
   O233        1.0     0.604229     0.603325     0.429629    Biso  1.000000 O
   O234        1.0     0.992740     0.414547     0.434458    Biso  1.000000 O
   O235        1.0     0.153038     0.221906     0.434892    Biso  1.000000 O
   O236        1.0     0.141280     0.952679     0.436568    Biso  1.000000 O
   O237        1.0     0.594830     0.304419     0.432714    Biso  1.000000 O
   O238        1.0     0.960073     0.640248     0.434802    Biso  1.000000 O
   O239        1.0     0.090457     0.040384     0.436982    Biso  1.000000 O
   O240        1.0     0.367336     0.099329     0.435565    Biso  1.000000 O
   O241        1.0     0.726102     0.940460     0.434286    Biso  1.000000 O
   O242        1.0     0.658523     0.600749     0.434657    Biso  1.000000 O
   Si121       1.0     0.569754     0.756585     0.431848    Biso  1.000000 Si
   O243        1.0     0.238735     0.000860     0.433894    Biso  1.000000 O
   O244        1.0     0.340059     0.468602     0.432272    Biso  1.000000 O
   O245        1.0     0.556311     0.571580     0.431107    Biso  1.000000 O
   Si122       1.0     0.522697     0.699473     0.431713    Biso  1.000000 Si
   Si123       1.0     0.737547     0.286145     0.429313    Biso  1.000000 Si
   O246        1.0     0.532964     0.262148     0.430162    Biso  1.000000 O
   O247        1.0     0.132064     0.465258     0.431251    Biso  1.000000 O
   O248        1.0     0.623231     0.467446     0.432839    Biso  1.000000 O
   O249        1.0     0.719372     0.038533     0.432890    Biso  1.000000 O
   Si124       1.0     0.108812     0.939775     0.432194    Biso  1.000000 Si
   Si125       1.0     0.272839     0.013490     0.433576    Biso  1.000000 Si
   O250        1.0     0.179414     0.384953     0.431716    Biso  1.000000 O
   O251        1.0     0.657395     0.725123     0.431957    Biso  1.000000 O
   O252        1.0     0.678197     0.971578     0.430549    Biso  1.000000 O
   O253        1.0     0.760352     0.889785     0.432225    Biso  1.000000 O
   O254        1.0     0.791463     0.368040     0.430356    Biso  1.000000 O
   Si126       1.0     0.349556     0.690717     0.432018    Biso  1.000000 Si
   O255        1.0     0.502760     0.392387     0.429200    Biso  1.000000 O
   O256        1.0     0.551610     0.723326     0.428151    Biso  1.000000 O
   O257        1.0     0.211736     0.708718     0.426381    Biso  1.000000 O
   O258        1.0     0.865029     0.343632     0.431655    Biso  1.000000 O
   Si127       1.0     0.423503     0.343462     0.431303    Biso  1.000000 Si
   O259        1.0     0.884893     0.226135     0.432381    Biso  1.000000 O
   O260        1.0     0.464224     0.588006     0.430459    Biso  1.000000 O
   O261        1.0     0.603617     0.750045     0.432233    Biso  1.000000 O
   O262        1.0     0.385372     0.685142     0.430954    Biso  1.000000 O
   O263        1.0     0.842071     0.107895     0.430966    Biso  1.000000 O
   O264        1.0     0.097552     0.410608     0.431901    Biso  1.000000 O
   O265        1.0     0.020617     0.209349     0.430571    Biso  1.000000 O
   O266        1.0     0.685096     0.490378     0.426687    Biso  1.000000 O
   Si128       1.0     0.995359     0.983923     0.429635    Biso  1.000000 Si
   Si129       1.0     0.618623     0.848513     0.430920    Biso  1.000000 Si
   Si130       1.0     0.448665     0.080392     0.430222    Biso  1.000000 Si
   O267        1.0     0.895990     0.727912     0.427398    Biso  1.000000 O
   O268        1.0     0.702941     0.278566     0.428549    Biso  1.000000 O
   O269        1.0     0.035970     0.057992     0.427189    Biso  1.000000 O
   Si131       1.0     0.794335     0.984684     0.427507    Biso  1.000000 Si
   O270        1.0     0.269542     0.207358     0.429612    Biso  1.000000 O
   O271        1.0     0.707815     0.569216     0.428140    Biso  1.000000 O
   O272        1.0     0.843655     0.173151     0.427699    Biso  1.000000 O
   O273        1.0     0.585943     0.369157     0.426800    Biso  1.000000 O
   Si132       1.0     0.361701     0.362758     0.428549    Biso  1.000000 Si
   O274        1.0     0.855353     0.826606     0.425773    Biso  1.000000 O
   O275        1.0     0.765826     0.549282     0.429822    Biso  1.000000 O
   O276        1.0     0.766339     0.693907     0.431564    Biso  1.000000 O
   O277        1.0     0.214894     0.881802     0.426601    Biso  1.000000 O
   O278        1.0     0.774249     0.017600     0.426353    Biso  1.000000 O
   O279        1.0     0.717590     0.844245     0.427435    Biso  1.000000 O
   O280        1.0     0.278096     0.104021     0.430403    Biso  1.000000 O
   O281        1.0     0.994227     0.514806     0.427259    Biso  1.000000 O
   O282        1.0     0.448073     0.120260     0.427170    Biso  1.000000 O
   Si133       1.0     0.751629     0.048471     0.427363    Biso  1.000000 Si
   Si134       1.0     0.539204     0.001197     0.427804    Biso  1.000000 Si
   Si135       1.0     0.350259     0.764182     0.424841    Biso  1.000000 Si
   O283        1.0     0.496355     0.721324     0.423918    Biso  1.000000 O
   Si136       1.0     0.337222     0.292423     0.428514    Biso  1.000000 Si
   Si137       1.0     0.609367     0.270883     0.423199    Biso  1.000000 Si
   Si138       1.0     0.042937     0.240228     0.425406    Biso  1.000000 Si
   Si139       1.0     0.208375     0.987319     0.426224    Biso  1.000000 Si
   O284        1.0     0.643825     0.276716     0.421982    Biso  1.000000 O
   O285        1.0     0.933910     0.195418     0.424448    Biso  1.000000 O
   O286        1.0     0.873360     0.384498     0.762470    Biso  1.000000 O
   O287        1.0     0.757518     0.418630     0.425431    Biso  1.000000 O
   Si140       1.0     0.182756     0.865759     0.424753    Biso  1.000000 Si
   O288        1.0     0.464574     0.903462     0.425692    Biso  1.000000 O
   Si141       1.0     0.184629     0.734923     0.420901    Biso  1.000000 Si
   Si142       1.0     0.027595     0.789003     0.424053    Biso  1.000000 Si
   O289        1.0     0.027671     0.982571     0.420819    Biso  1.000000 O
   O290        1.0     0.959401     0.573127     0.424508    Biso  1.000000 O
   O291        1.0     0.481476     0.070465     0.424733    Biso  1.000000 O
   O292        1.0     0.414143     0.169293     0.424804    Biso  1.000000 O
   Si143       1.0     0.232186     0.916532     0.426064    Biso  1.000000 Si
   Si144       1.0     0.038439     0.628909     0.423572    Biso  1.000000 Si
   O293        1.0     0.952450     0.742492     0.421769    Biso  1.000000 O
   O294        1.0     0.839132     0.045343     0.420360    Biso  1.000000 O
   O295        1.0     0.897869     0.460903     0.424299    Biso  1.000000 O
   Si145       1.0     0.985248     0.381749     0.422856    Biso  1.000000 Si
   Si146       1.0     0.751068     0.924276     0.422317    Biso  1.000000 Si
   O296        1.0     0.005570     0.615058     0.423412    Biso  1.000000 O
   Si147       1.0     0.439084     0.562529     0.424066    Biso  1.000000 Si
   O297        1.0     0.428150     0.805823     0.420353    Biso  1.000000 O
   Si148       1.0     0.245602     0.696831     0.422696    Biso  1.000000 Si
   O298        1.0     0.344331     0.725075     0.422630    Biso  1.000000 O
   Si149       1.0     0.951032     0.876381     0.423431    Biso  1.000000 Si
   O299        1.0     0.984976     0.879649     0.420397    Biso  1.000000 O
   O300        1.0     0.525051     0.664278     0.422206    Biso  1.000000 O
   O301        1.0     0.778644     0.949793     0.423463    Biso  1.000000 O
   O302        1.0     0.739098     0.197899     0.419710    Biso  1.000000 O
   O303        1.0     0.735294     0.641507     0.417965    Biso  1.000000 O
   Si150       1.0     0.577530     0.591571     0.418132    Biso  1.000000 Si
   O304        1.0     0.059659     0.775421     0.418462    Biso  1.000000 O
   O305        1.0     0.687473     0.670044     0.421917    Biso  1.000000 O
   Si151       1.0     0.017629     0.172923     0.422360    Biso  1.000000 Si
   Si152       1.0     0.249957     0.619001     0.420817    Biso  1.000000 Si
   O306        1.0     0.083660     0.963918     0.424597    Biso  1.000000 O
   O307        1.0     0.338761     0.332700     0.425537    Biso  1.000000 O
   Si153       1.0     0.970804     0.611647     0.420858    Biso  1.000000 Si
   O308        1.0     0.442321     0.699192     0.419888    Biso  1.000000 O
   Si154       1.0     0.070692     0.053614     0.421548    Biso  1.000000 Si
   Si155       1.0     0.870376     0.378507     0.421429    Biso  1.000000 Si
   O309        1.0     0.218727     0.300201     0.423771    Biso  1.000000 O
   Si156       1.0     0.167062     0.104204     0.420882    Biso  1.000000 Si
   O310        1.0     0.211566     0.948234     0.423880    Biso  1.000000 O
   O311        1.0     0.515099     0.529783     0.421636    Biso  1.000000 O
   O312        1.0     0.483214     0.814219     0.423231    Biso  1.000000 O
   Si157       1.0     0.341169     0.925011     0.419685    Biso  1.000000 Si
   O313        1.0     0.297965     0.829773     0.420126    Biso  1.000000 O
   O314        1.0     0.333148     0.575219     0.419680    Biso  1.000000 O
   O315        1.0     0.023122     0.827639     0.419222    Biso  1.000000 O
   Si158       1.0     0.378612     0.180571     0.420019    Biso  1.000000 Si
   Si159       1.0     0.676965     0.578850     0.420213    Biso  1.000000 Si
   O316        1.0     0.458988     0.531058     0.419172    Biso  1.000000 O
   O317        1.0     0.867632     0.886415     0.420199    Biso  1.000000 O
   Si160       1.0     0.836378     0.799558     0.415730    Biso  1.000000 Si
   O318        1.0     0.249999     0.658406     0.417091    Biso  1.000000 O
   Si161       1.0     0.669978     0.130836     0.420415    Biso  1.000000 Si
   O319        1.0     0.635272     0.137981     0.418647    Biso  1.000000 O
   Si162       1.0     0.985910     0.730462     0.417987    Biso  1.000000 Si
   O320        1.0     0.458234     0.263505     0.417810    Biso  1.000000 O
   O321        1.0     0.245254     0.379380     0.419152    Biso  1.000000 O
   O322        1.0     0.978732     0.293852     0.422626    Biso  1.000000 O
   O323        1.0     0.642106     0.368676     0.416840    Biso  1.000000 O
   O324        1.0     0.556471     0.785750     0.417605    Biso  1.000000 O
   Si163       1.0     0.676363     0.361022     0.418245    Biso  1.000000 Si
   O325        1.0     0.889348     0.947095     0.417438    Biso  1.000000 O
   Si164       1.0     0.119621     0.433398     0.419960    Biso  1.000000 Si
   O326        1.0     0.055766     0.597508     0.415302    Biso  1.000000 O
   O327        1.0     0.111553     0.909400     0.417861    Biso  1.000000 O
   Si165       1.0     0.123183     0.566820     0.418596    Biso  1.000000 Si
   O328        1.0     0.333910     0.664108     0.418810    Biso  1.000000 O
   Si166       1.0     0.551425     0.165076     0.419480    Biso  1.000000 Si
   Si167       1.0     0.851841     0.138696     0.417540    Biso  1.000000 Si
   O329        1.0     0.133855     0.113530     0.416169    Biso  1.000000 O
   O330        1.0     0.153443     0.543157     0.417679    Biso  1.000000 O
   O331        1.0     0.932236     0.088958     0.417942    Biso  1.000000 O
   O332        1.0     0.952536     0.380782     0.416761    Biso  1.000000 O
   O333        1.0     0.587093     0.842244     0.420556    Biso  1.000000 O
   O334        1.0     0.069471     0.217942     0.416529    Biso  1.000000 O
   O335        1.0     0.589710     0.061796     0.416651    Biso  1.000000 O
   Si168       1.0     0.412166     0.679811     0.415693    Biso  1.000000 Si
   Si169       1.0     0.968400     0.533774     0.415997    Biso  1.000000 Si
   Si170       1.0     0.676326     0.284609     0.415745    Biso  1.000000 Si
   O336        1.0     0.202178     0.766719     0.412437    Biso  1.000000 O
   O337        1.0     0.429859     0.054275     0.418772    Biso  1.000000 O
   Si171       1.0     0.759983     0.669471     0.414889    Biso  1.000000 Si
   O338        1.0     0.134984     0.315980     0.418300    Biso  1.000000 O
   Si172       1.0     0.669559     0.702763     0.415479    Biso  1.000000 Si
   O339        1.0     0.305131     0.282732     0.418418    Biso  1.000000 O
   O340        1.0     0.644515     0.851008     0.416581    Biso  1.000000 O
   O341        1.0     0.969769     0.979115     0.415760    Biso  1.000000 O
   O342        1.0     0.189722     0.829153     0.415893    Biso  1.000000 O
   O343        1.0     0.358148     0.268195     0.417568    Biso  1.000000 O
   O344        1.0     0.469429     0.180983     0.413904    Biso  1.000000 O
   Si173       1.0     0.567284     0.937456     0.415585    Biso  1.000000 Si
   Si174       1.0     0.443366     0.153929     0.415526    Biso  1.000000 Si
   O345        1.0     0.222583     0.182543     0.414397    Biso  1.000000 O
   Si175       1.0     0.807760     0.483720     0.413863    Biso  1.000000 Si
   O346        1.0     0.805913     0.523104     0.410480    Biso  1.000000 O
   O347        1.0     0.003157     0.765307     0.414989    Biso  1.000000 O
   Si176       1.0     0.871929     0.653560     0.413493    Biso  1.000000 Si
   O348        1.0     0.926235     0.899433     0.414565    Biso  1.000000 O
   O349        1.0     0.079813     0.089638     0.412988    Biso  1.000000 O
   O350        1.0     0.174170     0.066608     0.414330    Biso  1.000000 O
   Si177       1.0     0.158865     0.226373     0.414539    Biso  1.000000 Si
   O351        1.0     0.524811     0.033440     0.418577    Biso  1.000000 O
   O352        1.0     0.854295     0.766411     0.410106    Biso  1.000000 O
   O353        1.0     0.365838     0.145447     0.411486    Biso  1.000000 O
   Si178       1.0     0.362028     0.105075     0.414818    Biso  1.000000 Si
   O354        1.0     0.845086     0.630813     0.407129    Biso  1.000000 O
   O355        1.0     0.751545     0.296982     0.410149    Biso  1.000000 O
   O356        1.0     0.838364     0.382046     0.412327    Biso  1.000000 O
   O357        1.0     0.558304     0.976205     0.415348    Biso  1.000000 O
   Si179       1.0     0.608302     0.381556     0.411308    Biso  1.000000 Si
   O358        1.0     0.819022     0.989149     0.411691    Biso  1.000000 O
   O359        1.0     0.242521     0.818571     0.409223    Biso  1.000000 O
   O360        1.0     0.279679     0.599395     0.416360    Biso  1.000000 O
   Si180       1.0     0.870460     0.234893     0.413585    Biso  1.000000 Si
   H3          1.0     0.099051     0.257708     0.765512    Biso  1.000000 H
   Si181       1.0     0.249248     0.209059     0.412261    Biso  1.000000 Si
   O361        1.0     0.687608     0.164581     0.413393    Biso  1.000000 O
   O362        1.0     0.351489     0.961298     0.413849    Biso  1.000000 O
   O363        1.0     0.985477     0.169606     0.415399    Biso  1.000000 O
   O364        1.0     0.223164     0.607326     0.409262    Biso  1.000000 O
   O365        1.0     0.040084     0.661753     0.411562    Biso  1.000000 O
   Si182       1.0     0.784283     0.554205     0.411898    Biso  1.000000 Si
   O366        1.0     0.660035     0.542626     0.413983    Biso  1.000000 O
   Si183       1.0     0.874452     0.729999     0.410958    Biso  1.000000 Si
   O367        1.0     0.312890     0.910087     0.408566    Biso  1.000000 O
   O368        1.0     0.562481     0.624195     0.409749    Biso  1.000000 O
   O369        1.0     0.941576     0.505503     0.414523    Biso  1.000000 O
   Si184       1.0     0.805624     0.366751     0.410535    Biso  1.000000 Si
   O370        1.0     0.585754     0.169730     0.412791    Biso  1.000000 O
   Si185       1.0     0.345218     0.470980     0.411430    Biso  1.000000 Si
   O371        1.0     0.327723     0.095268     0.414157    Biso  1.000000 O
   Si186       1.0     0.058381     0.980516     0.411355    Biso  1.000000 Si
   O372        1.0     0.372491     0.901650     0.413381    Biso  1.000000 O
   O373        1.0     0.187916     0.132302     0.412167    Biso  1.000000 O
   O374        1.0     0.419664     0.641560     0.409634    Biso  1.000000 O
   Si187       1.0     0.669300     0.984928     0.411678    Biso  1.000000 Si
   Si188       1.0     0.010321     0.860952     0.409173    Biso  1.000000 Si
   O375        1.0     0.887249     0.129854     0.411842    Biso  1.000000 O
   Si189       1.0     0.457604     0.797329     0.410666    Biso  1.000000 Si
   O376        1.0     0.364823     0.385704     0.411359    Biso  1.000000 O
   Si190       1.0     0.468810     0.718085     0.410875    Biso  1.000000 Si
   O377        1.0     0.025914     0.262303     0.411252    Biso  1.000000 O
   O378        1.0     0.276885     0.025583     0.413306    Biso  1.000000 O
   Si191       1.0     0.621050     0.462359     0.410709    Biso  1.000000 Si
   O379        1.0     0.163828     0.886063     0.410623    Biso  1.000000 O
   Si192       1.0     0.893020     0.907692     0.410025    Biso  1.000000 Si
   O380        1.0     0.105217     0.731407     0.409352    Biso  1.000000 O
   O381        1.0     0.973561     0.233840     0.414315    Biso  1.000000 O
   Si193       1.0     0.177492     0.391169     0.410866    Biso  1.000000 Si
   O382        1.0     0.094358     0.551841     0.408351    Biso  1.000000 O
   Si194       1.0     0.674010     0.505509     0.407836    Biso  1.000000 Si
   Si195       1.0     0.295119     0.107196     0.412176    Biso  1.000000 Si
   Si196       1.0     0.702395     0.642155     0.408689    Biso  1.000000 Si
   O383        1.0     0.130316     0.606857     0.412816    Biso  1.000000 O
   O384        1.0     0.163011     0.720114     0.405596    Biso  1.000000 O
   Si197       1.0     0.960594     0.197597     0.410867    Biso  1.000000 Si
   O385        1.0     0.429603     0.342330     0.410844    Biso  1.000000 O
   Si198       1.0     0.504287     0.386488     0.407799    Biso  1.000000 Si
   O386        1.0     0.704041     0.790571     0.409712    Biso  1.000000 O
   O387        1.0     0.528006     0.192758     0.410873    Biso  1.000000 O
   O388        1.0     0.835954     0.235283     0.409748    Biso  1.000000 O
   O389        1.0     0.167628     0.191393     0.405281    Biso  1.000000 O
   O390        1.0     0.680013     0.323391     0.410113    Biso  1.000000 O
   O391        1.0     0.239341     0.247201     0.409893    Biso  1.000000 O
   O392        1.0     0.148720     0.415144     0.410865    Biso  1.000000 O
   O393        1.0     0.643761     0.687011     0.404691    Biso  1.000000 O
   O394        1.0     0.733828     0.134216     0.409850    Biso  1.000000 O
   O395        1.0     0.246755     0.444188     0.410029    Biso  1.000000 O
   O396        1.0     0.542191     0.130586     0.409958    Biso  1.000000 O
   O397        1.0     0.696556     0.385877     0.407071    Biso  1.000000 O
   Si199       1.0     0.563047     0.824157     0.409291    Biso  1.000000 Si
   O398        1.0     0.672026     0.025057     0.409306    Biso  1.000000 O
   Si200       1.0     0.499044     0.053037     0.409126    Biso  1.000000 Si
   O399        1.0     0.612180     0.422445     0.408412    Biso  1.000000 O
   Si201       1.0     0.210860     0.803117     0.405156    Biso  1.000000 Si
   O400        1.0     0.790614     0.654611     0.411467    Biso  1.000000 O
   O401        1.0     0.254658     0.914422     0.408871    Biso  1.000000 O
   O402        1.0     0.862952     0.691354     0.409110    Biso  1.000000 O
   O403        1.0     0.896693     0.387259     0.408772    Biso  1.000000 O
   Si202       1.0     0.919872     0.472288     0.409011    Biso  1.000000 Si
   Si203       1.0     0.104309     0.117918     0.405666    Biso  1.000000 Si
   Si204       1.0     0.487489     0.527184     0.407984    Biso  1.000000 Si
   O404        1.0     0.751012     0.070264     0.409432    Biso  1.000000 O
   O405        1.0     0.331599     0.435898     0.406035    Biso  1.000000 O
   O406        1.0     0.946194     0.845103     0.408529    Biso  1.000000 O
   O407        1.0     0.201813     0.006004     0.407910    Biso  1.000000 O
   Si205       1.0     0.718404     0.827231     0.407834    Biso  1.000000 Si
   O408        1.0     0.068580     0.020285     0.407593    Biso  1.000000 O
   O409        1.0     0.683450     0.607828     0.405626    Biso  1.000000 O
   O410        1.0     0.534222     0.847998     0.408203    Biso  1.000000 O
   O411        1.0     0.008575     0.380049     0.405306    Biso  1.000000 O
   Si206       1.0     0.719481     0.173048     0.407171    Biso  1.000000 Si
   O412        1.0     0.673151     0.097201     0.408601    Biso  1.000000 O
   O413        1.0     0.185848     0.250399     0.411237    Biso  1.000000 O
   O414        1.0     0.093147     0.158154     0.406183    Biso  1.000000 O
   O415        1.0     0.879210     0.272968     0.408191    Biso  1.000000 O
   O416        1.0     0.390801     0.007205     0.408948    Biso  1.000000 O
   O417        1.0     0.590229     0.566843     0.403580    Biso  1.000000 O
   O418        1.0     0.540295     0.913842     0.407978    Biso  1.000000 O
   Si207       1.0     0.532942     0.643326     0.405019    Biso  1.000000 Si
   O419        1.0     0.839585     0.470584     0.405736    Biso  1.000000 O
   Si208       1.0     0.990609     0.266876     0.408388    Biso  1.000000 Si
   O420        1.0     0.595710     0.265830     0.403563    Biso  1.000000 O
   O421        1.0     0.420493     0.573683     0.406921    Biso  1.000000 O
   Si209       1.0     0.074789     0.750967     0.404454    Biso  1.000000 Si
   O422        1.0     0.345281     0.778547     0.405481    Biso  1.000000 O
   O423        1.0     0.637832     0.968625     0.407266    Biso  1.000000 O
   Si210       1.0     0.837522     0.021434     0.403538    Biso  1.000000 Si
   O424        1.0     0.538017     0.374694     0.403197    Biso  1.000000 O
   O425        1.0     0.597264     0.926194     0.406231    Biso  1.000000 O
   O426        1.0     0.460862     0.757284     0.406170    Biso  1.000000 O
   O427        1.0     0.813252     0.815366     0.402431    Biso  1.000000 O
   Si211       1.0     0.309024     0.589220     0.406563    Biso  1.000000 Si
   O428        1.0     0.591516     0.483205     0.404829    Biso  1.000000 O
   Si212       1.0     0.213875     0.272187     0.409160    Biso  1.000000 Si
   O429        1.0     0.131646     0.242719     0.404142    Biso  1.000000 O
   O430        1.0     0.173361     0.353683     0.402775    Biso  1.000000 O
   Si213       1.0     0.274988     0.826031     0.403604    Biso  1.000000 Si
   Si214       1.0     0.196073     0.168778     0.404173    Biso  1.000000 Si
   O431        1.0     0.031998     0.888782     0.401454    Biso  1.000000 O
   O432        1.0     0.482775     0.357753     0.402772    Biso  1.000000 O
   Si215       1.0     0.464367     0.916032     0.405692    Biso  1.000000 Si
   Si216       1.0     0.765124     0.425495     0.404712    Biso  1.000000 Si
   O433        1.0     0.784983     0.461303     0.402421    Biso  1.000000 O
   O434        1.0     0.228569     0.060420     0.405294    Biso  1.000000 O
   O435        1.0     0.796550     0.591426     0.406221    Biso  1.000000 O
   O436        1.0     0.741141     0.917527     0.402058    Biso  1.000000 O
   O437        1.0     0.038298     0.175243     0.404676    Biso  1.000000 O
   O438        1.0     0.204050     0.503523     0.406023    Biso  1.000000 O
   Si217       1.0     0.910563     0.103759     0.402554    Biso  1.000000 Si
   Si218       1.0     0.612033     0.147771     0.404065    Biso  1.000000 Si
   O439        1.0     0.956384     0.629102     0.403800    Biso  1.000000 O
   O440        1.0     0.377428     0.469132     0.401599    Biso  1.000000 O
   O441        1.0     0.267262     0.503907     0.402439    Biso  1.000000 O
   O442        1.0     0.802110     0.328439     0.403446    Biso  1.000000 O
   O443        1.0     0.381890     0.211882     0.406749    Biso  1.000000 O
   O444        1.0     0.293824     0.144820     0.404645    Biso  1.000000 O
   O445        1.0     0.999150     0.707097     0.401204    Biso  1.000000 O
   O446        1.0     0.648387     0.478067     0.401342    Biso  1.000000 O
   Si219       1.0     0.240520     0.405839     0.403063    Biso  1.000000 Si
   Si220       1.0     0.064350     0.567664     0.402489    Biso  1.000000 Si
   Si221       1.0     0.134930     0.900471     0.402320    Biso  1.000000 Si
   Si222       1.0     0.070624     0.188939     0.402221    Biso  1.000000 Si
   O447        1.0     0.254240     0.716376     0.403824    Biso  1.000000 O
   Si223       1.0     0.929741     0.396200     0.402344    Biso  1.000000 Si
   Si224       1.0     0.197262     0.045689     0.402656    Biso  1.000000 Si
   O448        1.0     0.126180     0.669438     0.401761    Biso  1.000000 O
   O449        1.0     0.689671     0.726196     0.402881    Biso  1.000000 O
   O450        1.0     0.929018     0.017636     0.398132    Biso  1.000000 O
   Si225       1.0     0.129394     0.709964     0.398704    Biso  1.000000 Si
   O451        1.0     0.325351     0.500768     0.402499    Biso  1.000000 O
   O452        1.0     0.653139     0.902294     0.396905    Biso  1.000000 O
   O453        1.0     0.477283     0.024532     0.402295    Biso  1.000000 O
   O454        1.0     0.098438     0.446426     0.403813    Biso  1.000000 O
   O455        1.0     0.751877     0.824033     0.400987    Biso  1.000000 O
   Si226       1.0     0.404416     0.044135     0.404484    Biso  1.000000 Si
   O456        1.0     0.510119     0.614554     0.401942    Biso  1.000000 O
   O457        1.0     0.053974     0.720745     0.399859    Biso  1.000000 O
   Si227       1.0     0.811661     0.628704     0.401339    Biso  1.000000 Si
   O458        1.0     0.936106     0.435879     0.402426    Biso  1.000000 O
   Si228       1.0     0.176321     0.530323     0.401806    Biso  1.000000 Si
   O459        1.0     0.405972     0.272801     0.404810    Biso  1.000000 O
   Si229       1.0     0.496804     0.187364     0.400332    Biso  1.000000 Si
   O460        1.0     0.379807     0.075788     0.405048    Biso  1.000000 O
   O461        1.0     0.470834     0.955322     0.403288    Biso  1.000000 O
   Si230       1.0     0.440047     0.268747     0.399802    Biso  1.000000 Si
   O462        1.0     0.899499     0.639355     0.400752    Biso  1.000000 O
   O463        1.0     0.748366     0.691413     0.398147    Biso  1.000000 O
   O464        1.0     0.685851     0.262630     0.399114    Biso  1.000000 O
   O465        1.0     0.490205     0.487946     0.401960    Biso  1.000000 O
   Si231       1.0     0.235990     0.482380     0.400265    Biso  1.000000 Si
   Si232       1.0     0.283574     0.901376     0.397376    Biso  1.000000 Si
   Si233       1.0     0.343322     0.402570     0.397201    Biso  1.000000 Si
   O466        1.0     0.498328     0.423120     0.399320    Biso  1.000000 O
   O467        1.0     0.205279     0.404318     0.400338    Biso  1.000000 O
   Si234       1.0     0.659017     0.862489     0.398632    Biso  1.000000 Si
   O468        1.0     0.785620     0.393398     0.400483    Biso  1.000000 O
   Si235       1.0     0.778027     0.301291     0.396902    Biso  1.000000 Si
   Si236       1.0     0.030868     0.691486     0.398400    Biso  1.000000 Si
   O469        1.0     0.978067     0.548783     0.397326    Biso  1.000000 O
   O470        1.0     0.834017     0.136945     0.398065    Biso  1.000000 O
   Si237       1.0     0.628056     0.933107     0.397995    Biso  1.000000 Si
   Si238       1.0     0.379034     0.250303     0.402350    Biso  1.000000 Si
   O471        1.0     0.400578     0.700465     0.398862    Biso  1.000000 O
   O472        1.0     0.280202     0.861697     0.393836    Biso  1.000000 O
   Si239       1.0     0.372391     0.978952     0.399077    Biso  1.000000 Si
   O473        1.0     0.037528     0.541977     0.396979    Biso  1.000000 O
   O474        1.0     0.431975     0.902872     0.399439    Biso  1.000000 O
   Si240       1.0     0.956775     0.990785     0.397278    Biso  1.000000 Si
   O475        1.0     0.887127     0.208528     0.401186    Biso  1.000000 O
   O476        1.0     0.788685     0.260426     0.394471    Biso  1.000000 O
   O477        1.0     0.687822     0.964925     0.396359    Biso  1.000000 O
   Si241       1.0     0.146295     0.329536     0.399094    Biso  1.000000 Si
   Si242       1.0     0.327961     0.659654     0.398335    Biso  1.000000 Si
   O478        1.0     0.489665     0.892458     0.396771    Biso  1.000000 O
   Si243       1.0     0.665790     0.060787     0.398873    Biso  1.000000 Si
   O479        1.0     0.693211     0.851914     0.398020    Biso  1.000000 O
   Si244       1.0     0.423410     0.609206     0.396234    Biso  1.000000 Si
   Si245       1.0     0.524708     0.882697     0.397820    Biso  1.000000 Si
   Si246       1.0     0.749710     0.105595     0.398468    Biso  1.000000 Si
   Si247       1.0     0.138367     0.632210     0.397403    Biso  1.000000 Si
   O480        1.0     0.050280     0.952741     0.395139    Biso  1.000000 O
   Si248       1.0     0.261363     0.049567     0.398456    Biso  1.000000 Si
   Si249       1.0     0.600493     0.073966     0.397200    Biso  1.000000 Si
   O481        1.0     0.174766     0.629768     0.394039    Biso  1.000000 O
   O482        1.0     0.870728     0.019132     0.394209    Biso  1.000000 O
   O483        1.0     0.321192     0.621937     0.395130    Biso  1.000000 O
   O484        1.0     0.541266     0.466860     0.393942    Biso  1.000000 O
   O485        1.0     0.592151     0.366139     0.394485    Biso  1.000000 O
   O486        1.0     0.587536     0.705660     0.396439    Biso  1.000000 O
   O487        1.0     0.895559     0.737027     0.394196    Biso  1.000000 O
   O488        1.0     0.763614     0.547126     0.395652    Biso  1.000000 O
   Si250       1.0     0.454504     0.339746     0.395949    Biso  1.000000 Si
   O489        1.0     0.434978     0.140077     0.395999    Biso  1.000000 O
   O490        1.0     0.896293     0.072162     0.393088    Biso  1.000000 O
   O491        1.0     0.780362     0.125709     0.396875    Biso  1.000000 O
   O492        1.0     0.599468     0.113262     0.396655    Biso  1.000000 O
   Si251       1.0     0.200696     0.602030     0.393170    Biso  1.000000 Si
   Si252       1.0     0.300111     0.283638     0.396831    Biso  1.000000 Si
   O493        1.0     0.278787     0.084434     0.397792    Biso  1.000000 O
   Si253       1.0     0.690415     0.765135     0.394955    Biso  1.000000 Si
   O494        1.0     0.696429     0.509224     0.391603    Biso  1.000000 O
   O495        1.0     0.314360     0.385325     0.391484    Biso  1.000000 O
   O496        1.0     0.143086     0.934112     0.392684    Biso  1.000000 O
   O497        1.0     0.479992     0.701329     0.391739    Biso  1.000000 O
   Si254       1.0     0.812083     0.230129     0.393419    Biso  1.000000 Si
   O498        1.0     0.490984     0.555450     0.393789    Biso  1.000000 O
   O499        1.0     0.189150     0.564419     0.393632    Biso  1.000000 O
   O500        1.0     0.264843     0.196937     0.394950    Biso  1.000000 O
   Si255       1.0     0.395911     0.905459     0.396540    Biso  1.000000 Si
   O501        1.0     0.991715     0.847284     0.390974    Biso  1.000000 O
   O502        1.0     0.799530     0.190456     0.392436    Biso  1.000000 O
   O503        1.0     0.734837     0.425954     0.393573    Biso  1.000000 O
   Si256       1.0     0.507398     0.459346     0.391817    Biso  1.000000 Si
   Si257       1.0     0.297515     0.515989     0.392052    Biso  1.000000 Si
   O504        1.0     0.459930     0.821660     0.392781    Biso  1.000000 O
   Si258       1.0     0.782632     0.809410     0.391283    Biso  1.000000 Si
   O505        1.0     0.813409     0.037318     0.390348    Biso  1.000000 O
   O506        1.0     0.563219     0.314318     0.390509    Biso  1.000000 O
   O507        1.0     0.632547     0.060848     0.394807    Biso  1.000000 O
   O508        1.0     0.300574     0.685376     0.394817    Biso  1.000000 O
   O509        1.0     0.510399     0.084053     0.396075    Biso  1.000000 O
   O510        1.0     0.895899     0.484120     0.394277    Biso  1.000000 O
   O511        1.0     0.932322     0.685962     0.392289    Biso  1.000000 O
   O512        1.0     0.300858     0.556808     0.393392    Biso  1.000000 O
   O513        1.0     0.437481     0.234029     0.388276    Biso  1.000000 O
   O514        1.0     0.912615     0.319738     0.391017    Biso  1.000000 O
   Si259       1.0     0.932876     0.646525     0.391994    Biso  1.000000 Si
   Si260       1.0     0.558420     0.354142     0.389299    Biso  1.000000 Si
   O515        1.0     0.498452     0.150015     0.392335    Biso  1.000000 O
   Si261       1.0     0.522534     0.120818     0.392569    Biso  1.000000 Si
   O516        1.0     0.943272     0.203543     0.391476    Biso  1.000000 O
   Si262       1.0     0.619433     0.695014     0.389711    Biso  1.000000 Si
   Si263       1.0     0.029125     0.921190     0.388416    Biso  1.000000 Si
   Si264       1.0     0.902047     0.033318     0.387986    Biso  1.000000 Si
   O517        1.0     0.080035     0.774110     0.387347    Biso  1.000000 O
   O518        1.0     0.283048     0.795363     0.391162    Biso  1.000000 O
   Si265       1.0     0.476405     0.989111     0.392290    Biso  1.000000 Si
   O519        1.0     0.455941     0.301282     0.390376    Biso  1.000000 O
   O520        1.0     0.630869     0.168609     0.389381    Biso  1.000000 O
   Si266       1.0     0.572073     0.485531     0.387749    Biso  1.000000 Si
   O521        1.0     0.706919     0.657602     0.389208    Biso  1.000000 O
   Si267       1.0     0.712195     0.394713     0.388688    Biso  1.000000 Si
   O522        1.0     0.530531     0.670174     0.388942    Biso  1.000000 O
   O523        1.0     0.326812     0.308710     0.390876    Biso  1.000000 O
   O524        1.0     0.886830     0.903247     0.389217    Biso  1.000000 O
   O525        1.0     0.389734     0.944219     0.392487    Biso  1.000000 O
   O526        1.0     0.454630     0.607185     0.388070    Biso  1.000000 O
   Si268       1.0     0.587255     0.285889     0.385542    Biso  1.000000 Si
   Si269       1.0     0.803922     0.150432     0.388379    Biso  1.000000 Si
   O527        1.0     0.062071     0.401452     0.390749    Biso  1.000000 O
   Si270       1.0     0.032629     0.376322     0.389337    Biso  1.000000 Si
   O528        1.0     0.995153     0.927428     0.385763    Biso  1.000000 O
   Si271       1.0     0.861705     0.470753     0.388881    Biso  1.000000 Si
   O529        1.0     0.945890     0.956696     0.387387    Biso  1.000000 O
   Si272       1.0     0.487228     0.594230     0.388430    Biso  1.000000 Si
   O530        1.0     0.930950     0.123497     0.388243    Biso  1.000000 O
   O531        1.0     0.107711     0.107494     0.385635    Biso  1.000000 O
   Si273       1.0     0.890373     0.287320     0.388658    Biso  1.000000 Si
   O532        1.0     0.570705     0.820959     0.388672    Biso  1.000000 O
   O533        1.0     0.271889     0.302114     0.388878    Biso  1.000000 O
   O534        1.0     0.982732     0.006042     0.386011    Biso  1.000000 O
   Si274       1.0     0.957622     0.845878     0.387562    Biso  1.000000 Si
   O535        1.0     0.072854     0.586049     0.384221    Biso  1.000000 O
   O536        1.0     0.216331     0.293619     0.390827    Biso  1.000000 O
   O537        1.0     0.150891     0.297455     0.386464    Biso  1.000000 O
   O538        1.0     0.728184     0.185589     0.386397    Biso  1.000000 O
   O539        1.0     0.655829     0.771088     0.392102    Biso  1.000000 O
   Si275       1.0     0.278379     0.162507     0.388189    Biso  1.000000 Si
   O540        1.0     0.980290     0.270099     0.388189    Biso  1.000000 O
   Si276       1.0     0.133581     0.262799     0.384243    Biso  1.000000 Si
   O541        1.0     0.778446     0.767966     0.387580    Biso  1.000000 O
   O542        1.0     0.353426     0.676049     0.387648    Biso  1.000000 O
   O543        1.0     0.210265     0.805805     0.383286    Biso  1.000000 O
   O544        1.0     0.156093     0.511783     0.386596    Biso  1.000000 O
   O545        1.0     0.123458     0.876574     0.387396    Biso  1.000000 O
   Si277       1.0     0.007883     0.549948     0.385638    Biso  1.000000 Si
   Si278       1.0     0.355347     0.776419     0.385363    Biso  1.000000 Si
   Si279       1.0     0.584075     0.558949     0.383063    Biso  1.000000 Si
   O546        1.0     0.260826     0.392881     0.385846    Biso  1.000000 O
   Si280       1.0     0.274056     0.704702     0.386585    Biso  1.000000 Si
   Si281       1.0     0.389491     0.448035     0.385457    Biso  1.000000 Si
   O547        1.0     0.206186     0.166942     0.383854    Biso  1.000000 O
   O548        1.0     0.935436     0.379002     0.383287    Biso  1.000000 O
   O549        1.0     0.072999     0.208496     0.383212    Biso  1.000000 O
   O550        1.0     0.508969     0.988561     0.384357    Biso  1.000000 O
   O551        1.0     0.491435     0.213741     0.384075    Biso  1.000000 O
   O552        1.0     0.351596     0.994972     0.384129    Biso  1.000000 O
   O553        1.0     0.417409     0.421815     0.383957    Biso  1.000000 O
   Si282       1.0     0.086591     0.430389     0.385748    Biso  1.000000 Si
   O554        1.0     0.128647     0.356190     0.387032    Biso  1.000000 O
   O555        1.0     0.567787     0.523179     0.382119    Biso  1.000000 O
   Si283       1.0     0.744173     0.914756     0.380712    Biso  1.000000 Si
   Si284       1.0     0.910610     0.214473     0.384878    Biso  1.000000 Si
   O556        1.0     0.417682     0.041839     0.384563    Biso  1.000000 O
   O557        1.0     0.367952     0.740176     0.380287    Biso  1.000000 O
   O558        1.0     0.039511     0.337623     0.385653    Biso  1.000000 O
   Si285       1.0     0.918647     0.717768     0.381211    Biso  1.000000 Si
   O559        1.0     0.778141     0.925776     0.379307    Biso  1.000000 O
   O560        1.0     0.363153     0.421181     0.381865    Biso  1.000000 O
   O561        1.0     0.619260     0.301424     0.380970    Biso  1.000000 O
   Si286       1.0     0.378114     0.701628     0.382497    Biso  1.000000 Si
   O562        1.0     0.102369     0.265624     0.375060    Biso  1.000000 O
   O563        1.0     0.188776     0.053643     0.382930    Biso  1.000000 O
   O564        1.0     0.309066     0.249863     0.384213    Biso  1.000000 O
   Si287       1.0     0.730792     0.680361     0.380865    Biso  1.000000 Si
   O565        1.0     0.644699     0.848740     0.380113    Biso  1.000000 O
   O566        1.0     0.397972     0.607231     0.381533    Biso  1.000000 O
   O567        1.0     0.378502     0.808651     0.384880    Biso  1.000000 O
   O568        1.0     0.810081     0.639609     0.380736    Biso  1.000000 O
   O569        1.0     0.582106     0.052667     0.381980    Biso  1.000000 O
   O570        1.0     0.768060     0.314393     0.377517    Biso  1.000000 O
   O571        1.0     0.125529     0.719286     0.377638    Biso  1.000000 O
   O572        1.0     0.283916     0.919748     0.378135    Biso  1.000000 O
   O573        1.0     0.950197     0.883994     0.381274    Biso  1.000000 O
   O574        1.0     0.985690     0.115674     0.380646    Biso  1.000000 O
   Si288       1.0     0.961275     0.923569     0.378068    Biso  1.000000 Si
   O575        1.0     0.731622     0.362407     0.383687    Biso  1.000000 O
   O576        1.0     0.907729     0.255261     0.380366    Biso  1.000000 O
   O577        1.0     0.030514     0.672232     0.379904    Biso  1.000000 O
   O578        1.0     0.442206     0.361870     0.379509    Biso  1.000000 O
   Si289       1.0     0.507149     0.693092     0.378419    Biso  1.000000 Si
   O579        1.0     0.236764     0.469218     0.380476    Biso  1.000000 O
   O580        1.0     0.632733     0.721309     0.375900    Biso  1.000000 O
   Si290       1.0     0.677453     0.256323     0.378415    Biso  1.000000 Si
   O581        1.0     0.945190     0.745897     0.380391    Biso  1.000000 O
   O582        1.0     0.863745     0.433095     0.380404    Biso  1.000000 O
   O583        1.0     0.615122     0.660638     0.378315    Biso  1.000000 O
   O584        1.0     0.835597     0.899748     0.376256    Biso  1.000000 O
   O585        1.0     0.686787     0.404935     0.373336    Biso  1.000000 O
   O586        1.0     0.731350     0.100418     0.379408    Biso  1.000000 O
   O587        1.0     0.221076     0.605363     0.376341    Biso  1.000000 O
   O588        1.0     0.367016     0.248225     0.381764    Biso  1.000000 O
   O589        1.0     0.389343     0.878745     0.380792    Biso  1.000000 O
   O590        1.0     0.603924     0.776045     0.377920    Biso  1.000000 O
   O591        1.0     0.621200     0.940869     0.377242    Biso  1.000000 O
   O592        1.0     0.683734     0.062127     0.380925    Biso  1.000000 O
   O593        1.0     0.949090     0.814022     0.376094    Biso  1.000000 O
   O594        1.0     0.538714     0.885108     0.378063    Biso  1.000000 O
   H4          1.0     0.928001     0.281612     0.743595    Biso  1.000000 H
   O595        1.0     0.123332     0.619645     0.378655    Biso  1.000000 O
   O596        1.0     0.159008     0.829490     0.376337    Biso  1.000000 O
   O597        1.0     0.651577     0.228022     0.377596    Biso  1.000000 O
   O598        1.0     0.710063     0.771699     0.376382    Biso  1.000000 O
   O599        1.0     0.501029     0.793000     0.376250    Biso  1.000000 O
   O600        1.0     0.255763     0.139570     0.378679    Biso  1.000000 O
   O601        1.0     0.261978     0.031935     0.380211    Biso  1.000000 O
   Si291       1.0     0.291209     0.379399     0.376133    Biso  1.000000 Si
   Si292       1.0     0.927927     0.341737     0.375474    Biso  1.000000 Si
   Si293       1.0     0.694866     0.967214     0.376146    Biso  1.000000 Si
   O602        1.0     0.865154     0.303022     0.375175    Biso  1.000000 O
   O603        1.0     0.284043     0.736168     0.374652    Biso  1.000000 O
   O604        1.0     0.007747     0.588044     0.377555    Biso  1.000000 O
   Si294       1.0     0.433883     0.147520     0.375048    Biso  1.000000 Si
   O605        1.0     0.048187     0.272090     0.379164    Biso  1.000000 O
   O606        1.0     0.716180     0.999770     0.374628    Biso  1.000000 O
   O607        1.0     0.653280     0.355182     0.372796    Biso  1.000000 O
   Si295       1.0     0.767527     0.537108     0.374558    Biso  1.000000 Si
   O608        1.0     0.565096     0.590021     0.374572    Biso  1.000000 O
   Si296       1.0     0.635029     0.761456     0.375481    Biso  1.000000 Si
   O609        1.0     0.328031     0.780495     0.372114    Biso  1.000000 O
   Si297       1.0     0.460960     0.220795     0.372629    Biso  1.000000 Si
   Si298       1.0     0.139113     0.954987     0.374776    Biso  1.000000 Si
   O610        1.0     0.590163     0.462835     0.374046    Biso  1.000000 O
   O611        1.0     0.827355     0.237085     0.374610    Biso  1.000000 O
   Si299       1.0     0.072006     0.244481     0.372976    Biso  1.000000 Si
   O612        1.0     0.784127     0.827930     0.371544    Biso  1.000000 O
   O613        1.0     0.741586     0.877982     0.370404    Biso  1.000000 O
   O614        1.0     0.120835     0.554882     0.374901    Biso  1.000000 O
   O615        1.0     0.102849     0.826911     0.372591    Biso  1.000000 O
   Si300       1.0     0.647191     0.188115     0.373446    Biso  1.000000 Si
   O616        1.0     0.541301     0.129581     0.374428    Biso  1.000000 O
   O617        1.0     0.846356     0.496547     0.374059    Biso  1.000000 O
   Si301       1.0     0.470710     0.812181     0.372742    Biso  1.000000 Si
   O618        1.0     0.299003     0.494406     0.372527    Biso  1.000000 O
   O619        1.0     0.117923     0.986338     0.374190    Biso  1.000000 O
   Si302       1.0     0.293010     0.775303     0.373908    Biso  1.000000 Si
   O620        1.0     0.718265     0.936971     0.373272    Biso  1.000000 O
   O621        1.0     0.452467     0.993389     0.376499    Biso  1.000000 O
   Si303       1.0     0.243437     0.298552     0.376544    Biso  1.000000 Si
   O622        1.0     0.305448     0.167294     0.374867    Biso  1.000000 O
   O623        1.0     0.544161     0.365867     0.370311    Biso  1.000000 O
   O624        1.0     0.611893     0.561746     0.370201    Biso  1.000000 O
   O625        1.0     0.015482     0.061400     0.376466    Biso  1.000000 O
   Si304       1.0     0.870136     0.894781     0.371506    Biso  1.000000 Si
   Si305       1.0     0.102127     0.587746     0.372206    Biso  1.000000 Si
   O626        1.0     0.575363     0.261013     0.369438    Biso  1.000000 O
   Si306       1.0     0.709801     0.503484     0.370897    Biso  1.000000 Si
   O627        1.0     0.745926     0.504996     0.370322    Biso  1.000000 O
   Si307       1.0     0.953189     0.121094     0.371514    Biso  1.000000 Si
   O628        1.0     0.522564     0.729308     0.371646    Biso  1.000000 O
   Si308       1.0     0.088751     0.791960     0.369303    Biso  1.000000 Si
   Si309       1.0     0.130438     0.850140     0.371227    Biso  1.000000 Si
   O629        1.0     0.021544     0.387425     0.370877    Biso  1.000000 O
   O630        1.0     0.118444     0.050220     0.368699    Biso  1.000000 O
   O631        1.0     0.152679     0.239741     0.372311    Biso  1.000000 O
   O632        1.0     0.365322     0.338727     0.370157    Biso  1.000000 O
   O633        1.0     0.501374     0.460809     0.370726    Biso  1.000000 O
   O634        1.0     0.939803     0.637493     0.371431    Biso  1.000000 O
   O635        1.0     0.045626     0.122598     0.371481    Biso  1.000000 O
   O636        1.0     0.395301     0.476753     0.370011    Biso  1.000000 O
   Si310       1.0     0.802672     0.034461     0.369984    Biso  1.000000 Si
   O637        1.0     0.796748     0.708667     0.372750    Biso  1.000000 O
   O638        1.0     0.042997     0.917405     0.368861    Biso  1.000000 O
   Si311       1.0     0.581989     0.803015     0.371203    Biso  1.000000 Si
   O639        1.0     0.756859     0.657055     0.371764    Biso  1.000000 O
   O640        1.0     0.669397     0.291289     0.368988    Biso  1.000000 O
   Si312       1.0     0.333844     0.322637     0.371207    Biso  1.000000 Si
   O641        1.0     0.113058     0.413944     0.375207    Biso  1.000000 O
   O642        1.0     0.074501     0.462119     0.373680    Biso  1.000000 O
   O643        1.0     0.850811     0.369108     0.369447    Biso  1.000000 O
   O644        1.0     0.399064     0.153934     0.371564    Biso  1.000000 O
   O645        1.0     0.704652     0.235433     0.370502    Biso  1.000000 O
   Si313       1.0     0.120342     0.091065     0.368074    Biso  1.000000 Si
   Si314       1.0     0.997026     0.029766     0.369984    Biso  1.000000 Si
   Si315       1.0     0.191079     0.823251     0.368533    Biso  1.000000 Si
   O646        1.0     0.173009     0.967604     0.370304    Biso  1.000000 O
   O647        1.0     0.261130     0.675396     0.374181    Biso  1.000000 O
   O648        1.0     0.000766     0.523043     0.371009    Biso  1.000000 O
   O649        1.0     0.801012     0.534727     0.368466    Biso  1.000000 O
   Si316       1.0     0.224657     0.144694     0.370184    Biso  1.000000 Si
   Si317       1.0     0.752431     0.348742     0.368969    Biso  1.000000 Si
   Si318       1.0     0.956449     0.776778     0.368378    Biso  1.000000 Si
   Si319       1.0     0.713095     0.197118     0.367914    Biso  1.000000 Si
   Si320       1.0     0.806012     0.916554     0.367079    Biso  1.000000 Si
   O650        1.0     0.910537     0.036192     0.367355    Biso  1.000000 O
   Si321       1.0     0.015259     0.101015     0.370545    Biso  1.000000 Si
   Si322       1.0     0.643219     0.318028     0.368062    Biso  1.000000 Si
   O651        1.0     0.681316     0.178963     0.368053    Biso  1.000000 O
   Si323       1.0     0.428569     0.392777     0.369719    Biso  1.000000 Si
   O652        1.0     0.450965     0.181421     0.369522    Biso  1.000000 O
   Si324       1.0     0.380088     0.840161     0.371078    Biso  1.000000 Si
   O653        1.0     0.558463     0.996646     0.370118    Biso  1.000000 O
   Si325       1.0     0.140706     0.525119     0.368929    Biso  1.000000 Si
   H5          1.0     0.191369     0.835993     0.772489    Biso  1.000000 H
   O654        1.0     0.500776     0.603751     0.369025    Biso  1.000000 O
   Si326       1.0     0.785694     0.746244     0.368920    Biso  1.000000 Si
   Si327       1.0     0.791162     0.668880     0.369950    Biso  1.000000 Si
   O655        1.0     0.305886     0.344758     0.367067    Biso  1.000000 O
   Si328       1.0     0.655578     0.391063     0.364999    Biso  1.000000 Si
   O656        1.0     0.715084     0.707678     0.368148    Biso  1.000000 O
   O657        1.0     0.805299     0.142581     0.367401    Biso  1.000000 O
   Si329       1.0     0.131773     0.381940     0.369463    Biso  1.000000 Si
   O658        1.0     0.004297     0.453866     0.370172    Biso  1.000000 O
   Si330       1.0     0.584958     0.021317     0.367547    Biso  1.000000 Si
   Si331       1.0     0.037056     0.308791     0.371047    Biso  1.000000 Si
   O659        1.0     0.616465     0.002796     0.364834    Biso  1.000000 O
   Si332       1.0     0.526546     0.981245     0.367262    Biso  1.000000 Si
   O660        1.0     0.204162     0.859054     0.361776    Biso  1.000000 O
   O661        1.0     0.954870     0.317796     0.368860    Biso  1.000000 O
   O662        1.0     0.893050     0.192556     0.369673    Biso  1.000000 O
   Si333       1.0     0.973731     0.284193     0.368507    Biso  1.000000 Si
   O663        1.0     0.776784     0.375891     0.362762    Biso  1.000000 O
   O664        1.0     0.769960     0.020123     0.367532    Biso  1.000000 O
   O665        1.0     0.626803     0.413372     0.368327    Biso  1.000000 O
   Si334       1.0     0.435813     0.025314     0.367848    Biso  1.000000 Si
   O666        1.0     0.153757     0.098687     0.367665    Biso  1.000000 O
   Si335       1.0     0.335995     0.249419     0.369982    Biso  1.000000 Si
   Si336       1.0     0.851472     0.407446     0.365199    Biso  1.000000 Si
   Si337       1.0     0.705605     0.082882     0.368289    Biso  1.000000 Si
   Si338       1.0     0.184911     0.079481     0.366195    Biso  1.000000 Si
   O667        1.0     0.552887     0.197437     0.365977    Biso  1.000000 O
   O668        1.0     0.666555     0.968368     0.362296    Biso  1.000000 O
   O669        1.0     0.164044     0.397904     0.365408    Biso  1.000000 O
   O670        1.0     0.751360     0.567601     0.364572    Biso  1.000000 O
   O671        1.0     0.899952     0.703084     0.364429    Biso  1.000000 O
   O672        1.0     0.527374     0.941590     0.364753    Biso  1.000000 O
   Si339       1.0     0.867085     0.335590     0.362424    Biso  1.000000 Si
   Si340       1.0     0.344072     0.014264     0.366309    Biso  1.000000 Si
   O673        1.0     0.445562     0.788431     0.365267    Biso  1.000000 O
   O674        1.0     0.804969     0.071676     0.362447    Biso  1.000000 O
   O675        1.0     0.827241     0.011500     0.359847    Biso  1.000000 O
   O676        1.0     0.393746     0.690369     0.364568    Biso  1.000000 O
   O677        1.0     0.901515     0.342786     0.360890    Biso  1.000000 O
   O678        1.0     0.210306     0.109176     0.367146    Biso  1.000000 O
   O679        1.0     0.334474     0.108704     0.365782    Biso  1.000000 O
   O680        1.0     0.240736     0.262293     0.366583    Biso  1.000000 O
   Si341       1.0     0.521637     0.768560     0.365074    Biso  1.000000 Si
   O681        1.0     0.113910     0.772974     0.358582    Biso  1.000000 O
   O682        1.0     0.879900     0.857877     0.363370    Biso  1.000000 O
   Si342       1.0     0.767970     0.856847     0.359625    Biso  1.000000 Si
   O683        1.0     0.504967     0.668771     0.360711    Biso  1.000000 O
   O684        1.0     0.463581     0.510836     0.361864    Biso  1.000000 O
   O685        1.0     0.704460     0.535430     0.357787    Biso  1.000000 O
   O686        1.0     0.443320     0.116401     0.361961    Biso  1.000000 O
   O687        1.0     0.553814     0.786533     0.361465    Biso  1.000000 O
   Si343       1.0     0.630145     0.966764     0.360699    Biso  1.000000 Si
   O688        1.0     0.361659     0.048130     0.363738    Biso  1.000000 O
   Si344       1.0     0.629620     0.850062     0.361320    Biso  1.000000 Si
   O689        1.0     0.217025     0.512308     0.359208    Biso  1.000000 O
   Si345       1.0     0.107902     0.015341     0.360561    Biso  1.000000 Si
   Si346       1.0     0.395876     0.597944     0.360192    Biso  1.000000 Si
   Si347       1.0     0.131186     0.738338     0.358348    Biso  1.000000 Si
   O690        1.0     0.471494     0.840465     0.358162    Biso  1.000000 O
   Si348       1.0     0.719358     0.744990     0.361600    Biso  1.000000 Si
   O691        1.0     0.940649     0.089926     0.360218    Biso  1.000000 O
   Si349       1.0     0.833977     0.524375     0.360888    Biso  1.000000 Si
   O692        1.0     0.818842     0.420566     0.360929    Biso  1.000000 O
   O693        1.0     0.348776     0.851034     0.362680    Biso  1.000000 O
   Si350       1.0     0.598182     0.433687     0.360663    Biso  1.000000 Si
   O694        1.0     0.453774     0.405602     0.356876    Biso  1.000000 O
   O695        1.0     0.311327     0.024560     0.363705    Biso  1.000000 O
   O696        1.0     0.987768     0.762105     0.361468    Biso  1.000000 O
   Si351       1.0     0.282222     0.912847     0.357042    Biso  1.000000 Si
   O697        1.0     0.955961     0.153911     0.359549    Biso  1.000000 O
   O698        1.0     0.017181     0.008332     0.357252    Biso  1.000000 O
   O699        1.0     0.236961     0.327506     0.361009    Biso  1.000000 O
   O700        1.0     0.061209     0.795083     0.355857    Biso  1.000000 O
   O701        1.0     0.423659     0.567935     0.356826    Biso  1.000000 O
   Si352       1.0     0.279192     0.036405     0.361350    Biso  1.000000 Si
   O702        1.0     0.968821     0.037920     0.358094    Biso  1.000000 O
   O703        1.0     0.958964     0.926786     0.357207    Biso  1.000000 O
   Si353       1.0     0.037710     0.673292     0.359024    Biso  1.000000 Si
   O704        1.0     0.293872     0.402511     0.357636    Biso  1.000000 O
   Si354       1.0     0.621627     0.649860     0.358089    Biso  1.000000 Si
   Si355       1.0     0.233669     0.478609     0.359144    Biso  1.000000 Si
   Si356       1.0     0.736574     0.016931     0.360132    Biso  1.000000 Si
   O705        1.0     0.132681     0.930068     0.358420    Biso  1.000000 O
   O706        1.0     0.791814     0.886467     0.355137    Biso  1.000000 O
   Si357       1.0     0.555043     0.234673     0.357680    Biso  1.000000 Si
   O707        1.0     0.603179     0.824143     0.358757    Biso  1.000000 O
   O708        1.0     0.335181     0.286983     0.361618    Biso  1.000000 O
   O709        1.0     0.696755     0.474950     0.357545    Biso  1.000000 O
   O710        1.0     0.647908     0.626071     0.355902    Biso  1.000000 O
   Si358       1.0     0.533147     0.904340     0.358996    Biso  1.000000 Si
   O711        1.0     0.811630     0.766415     0.358986    Biso  1.000000 O
   O712        1.0     0.451435     0.246684     0.356266    Biso  1.000000 O
   O713        1.0     0.004744     0.301071     0.363601    Biso  1.000000 O
   Si359       1.0     0.995557     0.489104     0.360370    Biso  1.000000 Si
   O714        1.0     0.614264     0.884492     0.356680    Biso  1.000000 O
   O715        1.0     0.626990     0.180481     0.357138    Biso  1.000000 O
   O716        1.0     0.876903     0.921571     0.357384    Biso  1.000000 O
   O717        1.0     0.566652     0.416121     0.357150    Biso  1.000000 O
   O718        1.0     0.360854     0.586012     0.357414    Biso  1.000000 O
   Si360       1.0     0.547131     0.157628     0.359564    Biso  1.000000 Si
   Si361       1.0     0.010125     0.417840     0.359397    Biso  1.000000 Si
   O719        1.0     0.119888     0.497591     0.359288    Biso  1.000000 O
   Si362       1.0     0.487747     0.483822     0.354907    Biso  1.000000 Si
   Si363       1.0     0.071229     0.133771     0.356839    Biso  1.000000 Si
   O720        1.0     0.415581     0.308415     0.354289    Biso  1.000000 O
   Si364       1.0     0.321459     0.144166     0.360996    Biso  1.000000 Si
   O721        1.0     0.068532     0.526371     0.357658    Biso  1.000000 O
   Si365       1.0     0.390477     0.337552     0.355447    Biso  1.000000 Si
   Si366       1.0     0.217757     0.610924     0.354942    Biso  1.000000 Si
   O722        1.0     0.404792     0.375023     0.357185    Biso  1.000000 O
   O723        1.0     0.364458     0.523418     0.354418    Biso  1.000000 O
   O724        1.0     0.457720     0.053365     0.359901    Biso  1.000000 O
   O725        1.0     0.227695     0.972142     0.356923    Biso  1.000000 O
   O726        1.0     0.754661     0.745200     0.358543    Biso  1.000000 O
   O727        1.0     0.097419     0.105025     0.353879    Biso  1.000000 O
   O728        1.0     0.860027     0.554888     0.357670    Biso  1.000000 O
   O729        1.0     0.252614     0.891656     0.354353    Biso  1.000000 O
   Si367       1.0     0.935316     0.052243     0.354704    Biso  1.000000 Si
   Si368       1.0     0.568846     0.605429     0.353750    Biso  1.000000 Si
   O730        1.0     0.091847     0.166360     0.355318    Biso  1.000000 O
   Si369       1.0     0.085328     0.490265     0.358529    Biso  1.000000 Si
   O731        1.0     0.279767     0.793585     0.356069    Biso  1.000000 O
   O732        1.0     0.958750     0.254952     0.356000    Biso  1.000000 O
   O733        1.0     0.072178     0.023738     0.358091    Biso  1.000000 O
   O734        1.0     0.811696     0.950083     0.355588    Biso  1.000000 O
   O735        1.0     0.525134     0.255983     0.354399    Biso  1.000000 O
   O736        1.0     0.071313     0.674691     0.356284    Biso  1.000000 O
   O737        1.0     0.723402     0.053413     0.356956    Biso  1.000000 O
   O738        1.0     0.192344     0.234160     0.348452    Biso  1.000000 O
   Si370       1.0     0.542711     0.387081     0.352325    Biso  1.000000 Si
   O739        1.0     0.649018     0.771986     0.356998    Biso  1.000000 O
   Si371       1.0     0.009148     0.600494     0.356615    Biso  1.000000 Si
   Si372       1.0     0.814252     0.109641     0.355457    Biso  1.000000 Si
   O740        1.0     0.086472     0.585046     0.352275    Biso  1.000000 O
   O741        1.0     0.164284     0.538625     0.355821    Biso  1.000000 O
   Si373       1.0     0.506561     0.630454     0.353718    Biso  1.000000 Si
   Si374       1.0     0.195190     0.959625     0.354359    Biso  1.000000 Si
   O742        1.0     0.164410     0.748677     0.354285    Biso  1.000000 O
   O743        1.0     0.198995     0.920666     0.351462    Biso  1.000000 O
   O744        1.0     0.064297     0.236976     0.351734    Biso  1.000000 O
   O745        1.0     0.589971     0.636937     0.352928    Biso  1.000000 O
   O746        1.0     0.398383     0.824189     0.354486    Biso  1.000000 O
   Si375       1.0     0.388702     0.494125     0.351519    Biso  1.000000 Si
   Si376       1.0     0.722730     0.566968     0.351734    Biso  1.000000 Si
   O747        1.0     0.934271     0.772495     0.351982    Biso  1.000000 O
   O748        1.0     0.698708     0.596675     0.354061    Biso  1.000000 O
   O749        1.0     0.277316     0.946104     0.345496    Biso  1.000000 O
   O750        1.0     0.186789     0.630945     0.354429    Biso  1.000000 O
   O751        1.0     0.869758     0.793058     0.353015    Biso  1.000000 O
   Si377       1.0     0.823066     0.234726     0.352672    Biso  1.000000 Si
   O752        1.0     0.195382     0.799478     0.351459    Biso  1.000000 O
   O753        1.0     0.414449     0.010416     0.352575    Biso  1.000000 O
   O754        1.0     0.686621     0.103886     0.354170    Biso  1.000000 O
   Si378       1.0     0.157810     0.232036     0.351676    Biso  1.000000 Si
   Si379       1.0     0.942068     0.618937     0.352657    Biso  1.000000 Si
   Si380       1.0     0.791310     0.404076     0.350608    Biso  1.000000 Si
   Si381       1.0     0.356183     0.083233     0.354409    Biso  1.000000 Si
   O755        1.0     0.135849     0.868128     0.352111    Biso  1.000000 O
   O756        1.0     0.734814     0.196509     0.349752    Biso  1.000000 O
   Si382       1.0     0.298139     0.495738     0.350841    Biso  1.000000 Si
   O757        1.0     0.024312     0.637481     0.352627    Biso  1.000000 O
   Si383       1.0     0.218665     0.887387     0.348561    Biso  1.000000 Si
   O758        1.0     0.277851     0.074138     0.352606    Biso  1.000000 O
   O759        1.0     0.227619     0.164505     0.352091    Biso  1.000000 O
   O760        1.0     0.017871     0.703619     0.351425    Biso  1.000000 O
   O761        1.0     0.209197     0.447564     0.353950    Biso  1.000000 O
   Si384       1.0     0.615924     0.555754     0.348807    Biso  1.000000 Si
   Si385       1.0     0.442956     0.536880     0.350139    Biso  1.000000 Si
   O762        1.0     0.056718     0.317575     0.352373    Biso  1.000000 O
   Si386       1.0     0.040353     0.930600     0.348716    Biso  1.000000 Si
   O763        1.0     0.847811     0.113788     0.352217    Biso  1.000000 O
   O764        1.0     0.446032     0.899577     0.351118    Biso  1.000000 O
   Si387       1.0     0.224466     0.247013     0.349247    Biso  1.000000 Si
   Si388       1.0     0.383357     0.149177     0.352135    Biso  1.000000 Si
   O765        1.0     0.477804     0.300709     0.347154    Biso  1.000000 O
   O766        1.0     0.358201     0.990180     0.350581    Biso  1.000000 O
   O767        1.0     0.962736     0.481466     0.351164    Biso  1.000000 O
   O768        1.0     0.974702     0.604120     0.351443    Biso  1.000000 O
   O769        1.0     0.311079     0.534731     0.349476    Biso  1.000000 O
   O770        1.0     0.731430     0.344815     0.351418    Biso  1.000000 O
   O771        1.0     0.211873     0.574945     0.345458    Biso  1.000000 O
   Si389       1.0     0.259078     0.669964     0.352426    Biso  1.000000 Si
   O772        1.0     0.511405     0.995130     0.350127    Biso  1.000000 O
   O773        1.0     0.625394     0.319536     0.350174    Biso  1.000000 O
   O774        1.0     0.916385     0.589948     0.355056    Biso  1.000000 O
   O775        1.0     0.401504     0.631070     0.348974    Biso  1.000000 O
   Si390       1.0     0.445172     0.284538     0.346893    Biso  1.000000 Si
   Si391       1.0     0.187727     0.412395     0.351687    Biso  1.000000 Si
   O776        1.0     0.245233     0.634272     0.347591    Biso  1.000000 O
   O777        1.0     0.120866     0.361593     0.352720    Biso  1.000000 O
   Si392       1.0     0.342601     0.552900     0.348256    Biso  1.000000 Si
   O778        1.0     0.333110     0.226973     0.351728    Biso  1.000000 O
   Si393       1.0     0.457295     0.086927     0.347947    Biso  1.000000 Si
   O779        1.0     0.350035     0.161741     0.353092    Biso  1.000000 O
   O780        1.0     0.578057     0.146949     0.350656    Biso  1.000000 O
   Si394       1.0     0.196699     0.538117     0.347527    Biso  1.000000 Si
   Si395       1.0     0.823899     0.982291     0.345225    Biso  1.000000 Si
   O781        1.0     0.009445     0.103222     0.349254    Biso  1.000000 O
   O782        1.0     0.563291     0.907590     0.347667    Biso  1.000000 O
   O783        1.0     0.982458     0.793960     0.762230    Biso  1.000000 O
   H6          1.0     0.741498     0.509853     0.737942    Biso  1.000000 H
   Si396       1.0     0.422338     0.793064     0.348659    Biso  1.000000 Si
   O784        1.0     0.382139     0.107902     0.350388    Biso  1.000000 O
   O785        1.0     0.310005     0.891507     0.349090    Biso  1.000000 O
   O786        1.0     0.114862     0.715274     0.343973    Biso  1.000000 O
   O787        1.0     0.510572     0.400214     0.345445    Biso  1.000000 O
   O788        1.0     0.655727     0.847125     0.348126    Biso  1.000000 O
   O789        1.0     0.661250     0.387010     0.344107    Biso  1.000000 O
   Si397       1.0     0.884821     0.830197     0.348224    Biso  1.000000 Si
   Si398       1.0     0.472570     0.873484     0.346132    Biso  1.000000 Si
   O790        1.0     0.189440     0.063869     0.347308    Biso  1.000000 O
   O791        1.0     0.789760     0.220337     0.348852    Biso  1.000000 O
   O792        1.0     0.537024     0.615385     0.346362    Biso  1.000000 O
   O793        1.0     0.401530     0.947546     0.347720    Biso  1.000000 O
   O794        1.0     0.848802     0.208975     0.347001    Biso  1.000000 O
   O795        1.0     0.981003     0.407167     0.349338    Biso  1.000000 O
   O796        1.0     0.503697     0.892633     0.348152    Biso  1.000000 O
   O797        1.0     0.797320     0.663732     0.348733    Biso  1.000000 O
   O798        1.0     0.871332     0.411573     0.348102    Biso  1.000000 O
   O799        1.0     0.263399     0.485921     0.347625    Biso  1.000000 O
   Si399       1.0     0.883608     0.197232     0.349866    Biso  1.000000 Si
   O800        1.0     0.517112     0.498167     0.344903    Biso  1.000000 O
   O801        1.0     0.214295     0.385466     0.350457    Biso  1.000000 O
   O802        1.0     0.577754     0.035190     0.348122    Biso  1.000000 O
   Si400       1.0     0.047812     0.004375     0.346703    Biso  1.000000 Si
   O803        1.0     0.769603     0.432079     0.344709    Biso  1.000000 O
   O804        1.0     0.058257     0.965736     0.346315    Biso  1.000000 O
   O805        1.0     0.291279     0.676933     0.344785    Biso  1.000000 O
   O806        1.0     0.605010     0.518481     0.344393    Biso  1.000000 O
   Si401       1.0     0.063994     0.558745     0.344236    Biso  1.000000 Si
   Si402       1.0     0.882820     0.706672     0.345566    Biso  1.000000 Si
   Si403       1.0     0.391706     0.669834     0.346037    Biso  1.000000 Si
   O807        1.0     0.853865     0.327051     0.343010    Biso  1.000000 O
   O808        1.0     0.699425     0.752668     0.344263    Biso  1.000000 O
   Si404       1.0     0.841436     0.769228     0.346520    Biso  1.000000 Si
   Si405       1.0     0.667804     0.601976     0.344455    Biso  1.000000 Si
   Si406       1.0     0.996546     0.735268     0.345984    Biso  1.000000 Si
   O809        1.0     0.588959     0.579131     0.341798    Biso  1.000000 O
   O810        1.0     0.612583     0.946680     0.344313    Biso  1.000000 O
   O811        1.0     0.753095     0.839841     0.342483    Biso  1.000000 O
   O812        1.0     0.130465     0.656226     0.345785    Biso  1.000000 O
   O813        1.0     0.123870     0.005486     0.342646    Biso  1.000000 O
   O814        1.0     0.520580     0.157825     0.345151    Biso  1.000000 O
   O815        1.0     0.628903     0.679941     0.344739    Biso  1.000000 O
   O816        1.0     0.502893     0.767431     0.346689    Biso  1.000000 O
   O817        1.0     0.417788     0.512317     0.343604    Biso  1.000000 O
   O818        1.0     0.534441     0.314596     0.340600    Biso  1.000000 O
   Si407       1.0     0.477090     0.414453     0.342143    Biso  1.000000 Si
   O819        1.0     0.143997     0.265425     0.342579    Biso  1.000000 O
   Si408       1.0     0.100468     0.677930     0.343929    Biso  1.000000 Si
   O820        1.0     0.267778     0.012554     0.346029    Biso  1.000000 O
   Si409       1.0     0.254658     0.977023     0.342428    Biso  1.000000 Si
   Si410       1.0     0.610595     0.154348     0.343626    Biso  1.000000 Si
   O821        1.0     0.142154     0.198162     0.344095    Biso  1.000000 O
   O822        1.0     0.300158     0.134930     0.344615    Biso  1.000000 O
   O823        1.0     0.489168     0.103105     0.342356    Biso  1.000000 O
   O824        1.0     0.828258     0.270743     0.342688    Biso  1.000000 O
   O825        1.0     0.007389     0.938993     0.341994    Biso  1.000000 O
   O826        1.0     0.474032     0.455747     0.341903    Biso  1.000000 O
   O827        1.0     0.031370     0.573581     0.346763    Biso  1.000000 O
   O828        1.0     0.031874     0.428372     0.343619    Biso  1.000000 O
   Si411       1.0     0.597999     0.909071     0.342610    Biso  1.000000 Si
   Si412       1.0     0.510346     0.285503     0.341578    Biso  1.000000 Si
   O829        1.0     0.855889     0.732688     0.345972    Biso  1.000000 O
   O830        1.0     0.648099     0.567625     0.341883    Biso  1.000000 O
   O831        1.0     0.827039     0.508046     0.342049    Biso  1.000000 O
   Si413       1.0     0.886657     0.575214     0.346160    Biso  1.000000 Si
   O832        1.0     0.603843     0.453207     0.342621    Biso  1.000000 O
   Si414       1.0     0.332794     0.860440     0.344042    Biso  1.000000 Si
   Si415       1.0     0.130700     0.903289     0.342323    Biso  1.000000 Si
   Si416       1.0     0.234742     0.354379     0.345279    Biso  1.000000 Si
   O833        1.0     0.016769     0.488540     0.343570    Biso  1.000000 O
   Si417       1.0     0.391398     0.987332     0.343140    Biso  1.000000 Si
   O834        1.0     0.731452     0.992595     0.343428    Biso  1.000000 O
   O835        1.0     0.632669     0.122694     0.340714    Biso  1.000000 O
   O836        1.0     0.413202     0.756302     0.341905    Biso  1.000000 O
   Si418       1.0     0.976753     0.917984     0.338883    Biso  1.000000 Si
   Si419       1.0     0.182845     0.768660     0.339746    Biso  1.000000 Si
   O837        1.0     0.905519     0.225254     0.342388    Biso  1.000000 O
   O838        1.0     0.562800     0.367454     0.338186    Biso  1.000000 O
   O839        1.0     0.918029     0.448427     0.340262    Biso  1.000000 O
   O840        1.0     0.983561     0.878052     0.337850    Biso  1.000000 O
   O841        1.0     0.872710     0.671873     0.337864    Biso  1.000000 O
   O842        1.0     0.046037     0.898186     0.336469    Biso  1.000000 O
   O843        1.0     0.049260     0.144974     0.340229    Biso  1.000000 O
   O844        1.0     0.854161     0.967925     0.337202    Biso  1.000000 O
   Si420       1.0     0.164540     0.648126     0.339916    Biso  1.000000 Si
   O845        1.0     0.374831     0.467826     0.337055    Biso  1.000000 O
   Si421       1.0     0.056187     0.814240     0.336647    Biso  1.000000 Si
   O846        1.0     0.569734     0.227116     0.337964    Biso  1.000000 O
   Si422       1.0     0.939801     0.236105     0.340368    Biso  1.000000 Si
   O847        1.0     0.915741     0.832100     0.337759    Biso  1.000000 O
   O848        1.0     0.370637     0.336562     0.337243    Biso  1.000000 O
   Si423       1.0     0.961277     0.161858     0.338806    Biso  1.000000 Si
   O849        1.0     0.402462     0.166938     0.338138    Biso  1.000000 O
   Si424       1.0     0.425669     0.923983     0.337942    Biso  1.000000 Si
   O850        1.0     0.319043     0.472378     0.337795    Biso  1.000000 O
   Si425       1.0     0.666533     0.762068     0.339857    Biso  1.000000 Si
   Si426       1.0     0.110214     0.181191     0.338682    Biso  1.000000 Si
   Si427       1.0     0.759277     0.218039     0.338723    Biso  1.000000 Si
   O851        1.0     0.357812     0.669923     0.340056    Biso  1.000000 O
   O852        1.0     0.888130     0.159344     0.342465    Biso  1.000000 O
   O853        1.0     0.178707     0.980512     0.338806    Biso  1.000000 O
   Si428       1.0     0.294081     0.389103     0.336422    Biso  1.000000 Si
   Si429       1.0     0.869338     0.931673     0.337521    Biso  1.000000 Si
   O854        1.0     0.267513     0.361969     0.339123    Biso  1.000000 O
   O855        1.0     0.232464     0.695174     0.348625    Biso  1.000000 O
   O856        1.0     0.964513     0.724111     0.338769    Biso  1.000000 O
   O857        1.0     0.023734     0.827254     0.334411    Biso  1.000000 O
   Si430       1.0     0.697670     0.470876     0.335814    Biso  1.000000 Si
   O858        1.0     0.180258     0.682648     0.334035    Biso  1.000000 O
   O859        1.0     0.483113     0.628472     0.338130    Biso  1.000000 O
   O860        1.0     0.937544     0.645528     0.337101    Biso  1.000000 O
   O861        1.0     0.464529     0.549727     0.334783    Biso  1.000000 O
   O862        1.0     0.072161     0.476012     0.338616    Biso  1.000000 O
   O863        1.0     0.315645     0.830267     0.335775    Biso  1.000000 O
   O864        1.0     0.079576     0.844019     0.334673    Biso  1.000000 O
   Si431       1.0     0.287358     0.806209     0.336398    Biso  1.000000 Si
   Si432       1.0     0.280793     0.104133     0.337548    Biso  1.000000 Si
   Si433       1.0     0.666113     0.110292     0.336370    Biso  1.000000 Si
   O865        1.0     0.927220     0.050614     0.333521    Biso  1.000000 O
   Si434       1.0     0.936119     0.747246     0.334681    Biso  1.000000 Si
   O866        1.0     0.949951     0.199323     0.334860    Biso  1.000000 O
   O867        1.0     0.327546     0.380228     0.329031    Biso  1.000000 O
   O868        1.0     0.799668     0.113520     0.335450    Biso  1.000000 O
   O869        1.0     0.800684     0.997070     0.331013    Biso  1.000000 O
   O870        1.0     0.737751     0.562183     0.332591    Biso  1.000000 O
   O871        1.0     0.694319     0.432368     0.331274    Biso  1.000000 O
   Si435       1.0     0.869181     0.125115     0.335958    Biso  1.000000 Si
   O872        1.0     0.803224     0.385236     0.333266    Biso  1.000000 O
   Si436       1.0     0.946521     0.469419     0.333877    Biso  1.000000 Si
   O873        1.0     0.099277     0.907558     0.334864    Biso  1.000000 O
   O874        1.0     0.630399     0.259363     0.335868    Biso  1.000000 O
   Si437       1.0     0.597218     0.487460     0.331737    Biso  1.000000 Si
   O875        1.0     0.413371     0.691278     0.333471    Biso  1.000000 O
   Si438       1.0     0.018681     0.130371     0.334706    Biso  1.000000 Si
   O876        1.0     0.173394     0.418382     0.333000    Biso  1.000000 O
   O877        1.0     0.343468     0.074863     0.335255    Biso  1.000000 O
   O878        1.0     0.205877     0.743010     0.333126    Biso  1.000000 O
   Si439       1.0     0.618758     0.297857     0.332916    Biso  1.000000 Si
   O879        1.0     0.995025     0.159287     0.333374    Biso  1.000000 O
   Si440       1.0     0.067358     0.238096     0.330347    Biso  1.000000 Si
   O880        1.0     0.904358     0.552043     0.331680    Biso  1.000000 O
   O881        1.0     0.183064     0.290149     0.324650    Biso  1.000000 O
   Si441       1.0     0.039212     0.463373     0.334738    Biso  1.000000 Si
   Si442       1.0     0.836588     0.301191     0.330766    Biso  1.000000 Si
   Si443       1.0     0.323571     0.678862     0.333263    Biso  1.000000 Si
   O882        1.0     0.908186     0.722543     0.333372    Biso  1.000000 O
   O883        1.0     0.436521     0.805095     0.329651    Biso  1.000000 O
   Si444       1.0     0.888662     0.428211     0.331894    Biso  1.000000 Si
   Si445       1.0     0.557773     0.329939     0.327733    Biso  1.000000 Si
   O884        1.0     0.592216     0.721587     0.332415    Biso  1.000000 O
   O885        1.0     0.730513     0.476713     0.327550    Biso  1.000000 O
   O886        1.0     0.221037     0.877533     0.328058    Biso  1.000000 O
   O887        1.0     0.233693     0.273071     0.333924    Biso  1.000000 O
   Si446       1.0     0.499295     0.135468     0.331461    Biso  1.000000 Si
   Si447       1.0     0.058605     0.316349     0.330935    Biso  1.000000 Si
   O888        1.0     0.862278     0.837783     0.332569    Biso  1.000000 O
   Si448       1.0     0.074406     0.881832     0.328927    Biso  1.000000 Si
   O889        1.0     0.465181     0.727891     0.329319    Biso  1.000000 O
   O890        1.0     0.743827     0.252120     0.334657    Biso  1.000000 O
   Si449       1.0     0.149721     0.996411     0.329228    Biso  1.000000 Si
   Si450       1.0     0.681208     0.396563     0.326804    Biso  1.000000 Si
   Si451       1.0     0.730555     0.345177     0.330015    Biso  1.000000 Si
   O891        1.0     0.440143     0.082603     0.329377    Biso  1.000000 O
   O892        1.0     0.528093     0.724564     0.328831    Biso  1.000000 O
   O893        1.0     0.358149     0.871321     0.330684    Biso  1.000000 O
   O894        1.0     0.882931     0.089717     0.329631    Biso  1.000000 O
   O895        1.0     0.329418     0.718164     0.327142    Biso  1.000000 O
   O896        1.0     0.947532     0.133041     0.327080    Biso  1.000000 O
   O897        1.0     0.868873     0.606571     0.336630    Biso  1.000000 O
   O898        1.0     0.196580     0.519255     0.328136    Biso  1.000000 O
   O899        1.0     0.447099     0.951787     0.329478    Biso  1.000000 O
   Si452       1.0     0.210309     0.703023     0.332557    Biso  1.000000 Si
   O900        1.0     0.250028     0.121492     0.331813    Biso  1.000000 O
   O901        1.0     0.649794     0.733192     0.328712    Biso  1.000000 O
   Si453       1.0     0.115212     0.357394     0.332525    Biso  1.000000 Si
   Si454       1.0     0.758983     0.451152     0.326519    Biso  1.000000 Si
   Si455       1.0     0.624148     0.705185     0.328316    Biso  1.000000 Si
   Si456       1.0     0.997072     0.849012     0.325605    Biso  1.000000 Si
   O902        1.0     0.899422     0.932187     0.327537    Biso  1.000000 O
   O903        1.0     0.441086     0.283705     0.325158    Biso  1.000000 O
   Si457       1.0     0.428419     0.727276     0.329452    Biso  1.000000 Si
   Si458       1.0     0.498109     0.745373     0.329551    Biso  1.000000 Si
   Si459       1.0     0.666323     0.837875     0.328255    Biso  1.000000 Si
   O904        1.0     0.460498     0.862305     0.326572    Biso  1.000000 O
   Si460       1.0     0.512625     0.000338     0.329177    Biso  1.000000 Si
   O905        1.0     0.776694     0.612787     0.327402    Biso  1.000000 O
   O906        1.0     0.563735     0.489469     0.325753    Biso  1.000000 O
   O907        1.0     0.342705     0.563038     0.327115    Biso  1.000000 O
   O908        1.0     0.462084     0.400348     0.323748    Biso  1.000000 O
   O909        1.0     0.068458     0.277914     0.325109    Biso  1.000000 O
   O910        1.0     0.011902     0.750610     0.328276    Biso  1.000000 O
   O911        1.0     0.062086     0.784180     0.322709    Biso  1.000000 O
   O912        1.0     0.092909     0.210660     0.328277    Biso  1.000000 O
   O913        1.0     0.785096     0.476665     0.324082    Biso  1.000000 O
   O914        1.0     0.045249     0.019444     0.326903    Biso  1.000000 O
   O915        1.0     0.073513     0.550362     0.323444    Biso  1.000000 O
   O916        1.0     0.701418     0.839575     0.326075    Biso  1.000000 O
   O917        1.0     0.685990     0.254728     0.329245    Biso  1.000000 O
   O918        1.0     0.844935     0.905983     0.329447    Biso  1.000000 O
   Si461       1.0     0.176751     0.064897     0.327652    Biso  1.000000 Si
   Si462       1.0     0.529122     0.493356     0.324736    Biso  1.000000 Si
   Si463       1.0     0.236513     0.157768     0.331789    Biso  1.000000 Si
   Si464       1.0     0.566655     0.039146     0.327805    Biso  1.000000 Si
   O919        1.0     0.151176     0.092767     0.328347    Biso  1.000000 O
   O920        1.0     0.661367     0.198999     0.327784    Biso  1.000000 O
   O921        1.0     0.585368     0.306655     0.327119    Biso  1.000000 O
   Si465       1.0     0.337547     0.226047     0.330657    Biso  1.000000 Si
   O922        1.0     0.830460     0.786926     0.327255    Biso  1.000000 O
   O923        1.0     0.220768     0.335555     0.327397    Biso  1.000000 O
   Si466       1.0     0.791863     0.649281     0.328430    Biso  1.000000 Si
   O924        1.0     0.950074     0.372823     0.327155    Biso  1.000000 O
   Si467       1.0     0.149064     0.289186     0.326215    Biso  1.000000 Si
   Si468       1.0     0.973343     0.402688     0.328674    Biso  1.000000 Si
   O925        1.0     0.082831     0.345421     0.327326    Biso  1.000000 O
   O926        1.0     0.258931     0.823064     0.328038    Biso  1.000000 O
   O927        1.0     0.116613     0.148581     0.326702    Biso  1.000000 O
   O928        1.0     0.677265     0.620814     0.326545    Biso  1.000000 O
   Si469       1.0     0.735822     0.845958     0.323870    Biso  1.000000 Si
   O929        1.0     0.663125     0.795932     0.327536    Biso  1.000000 O
   Si470       1.0     0.352923     0.355433     0.322461    Biso  1.000000 Si
   O930        1.0     0.602234     0.177499     0.326354    Biso  1.000000 O
   O931        1.0     0.709280     0.373883     0.323521    Biso  1.000000 O
   O932        1.0     0.663270     0.073950     0.325817    Biso  1.000000 O
   Si471       1.0     0.347727     0.468845     0.323064    Biso  1.000000 Si
   O933        1.0     0.296095     0.771613     0.325957    Biso  1.000000 O
   Si472       1.0     0.806679     0.509537     0.324128    Biso  1.000000 Si
   O934        1.0     0.239830     0.977608     0.323052    Biso  1.000000 O
   O935        1.0     0.716358     0.309088     0.326460    Biso  1.000000 O
   O936        1.0     0.038944     0.222599     0.320340    Biso  1.000000 O
   Si473       1.0     0.858512     0.640369     0.326909    Biso  1.000000 Si
   O937        1.0     0.151503     0.911483     0.325837    Biso  1.000000 O
   O938        1.0     0.955974     0.935265     0.321955    Biso  1.000000 O
   O939        1.0     0.370261     0.218154     0.324371    Biso  1.000000 O
   O940        1.0     0.603351     0.893378     0.322854    Biso  1.000000 O
   O941        1.0     0.938628     0.264798     0.325852    Biso  1.000000 O
   O942        1.0     0.671595     0.493597     0.323868    Biso  1.000000 O
   O943        1.0     0.792078     0.547404     0.325521    Biso  1.000000 O
   O944        1.0     0.532951     0.033020     0.326194    Biso  1.000000 O
   O945        1.0     0.810457     0.322088     0.322910    Biso  1.000000 O
   Si474       1.0     0.654791     0.238287     0.325433    Biso  1.000000 Si
   O946        1.0     0.088147     0.670418     0.324223    Biso  1.000000 O
   Si475       1.0     0.560903     0.716617     0.321631    Biso  1.000000 Si
   O947        1.0     0.970148     0.823800     0.323529    Biso  1.000000 O
   O948        1.0     0.471313     0.154524     0.323767    Biso  1.000000 O
   O949        1.0     0.406905     0.905315     0.323159    Biso  1.000000 O
   Si476       1.0     0.216497     0.298304     0.320800    Biso  1.000000 Si
   O950        1.0     0.160913     0.777314     0.324434    Biso  1.000000 O
   O951        1.0     0.282778     0.416136     0.321579    Biso  1.000000 O
   Si477       1.0     0.766476     0.574939     0.322505    Biso  1.000000 Si
   O952        1.0     0.506622     0.269312     0.322919    Biso  1.000000 O
   O953        1.0     0.133630     0.325686     0.327135    Biso  1.000000 O
   O954        1.0     0.739272     0.884438     0.319989    Biso  1.000000 O
   O955        1.0     0.964629     0.440010     0.323574    Biso  1.000000 O
   O956        1.0     0.577512     0.076514     0.321425    Biso  1.000000 O
   Si478       1.0     0.935417     0.816935     0.320890    Biso  1.000000 Si
   O957        1.0     0.163559     0.620715     0.323445    Biso  1.000000 O
   O958        1.0     0.681906     0.135386     0.322471    Biso  1.000000 O
   O959        1.0     0.160917     0.031044     0.321394    Biso  1.000000 O
   O960        1.0     0.770311     0.943586     0.321823    Biso  1.000000 O
   O961        1.0     0.390454     0.991645     0.321594    Biso  1.000000 O
   Si479       1.0     0.719445     0.988628     0.323360    Biso  1.000000 Si
   Si480       1.0     0.905875     0.065500     0.318964    Biso  1.000000 Si
   Si481       1.0     0.579332     0.206091     0.320237    Biso  1.000000 Si
   O962        1.0     0.527264     0.966076     0.321369    Biso  1.000000 O
   O963        1.0     0.870457     0.456761     0.321730    Biso  1.000000 O
   O964        1.0     0.937213     0.502606     0.322935    Biso  1.000000 O
   O965        1.0     0.900334     0.397314     0.318148    Biso  1.000000 O
   O966        1.0     0.517449     0.458790     0.315668    Biso  1.000000 O
   O967        1.0     0.824297     0.642552     0.322363    Biso  1.000000 O
   O968        1.0     0.124147     0.393163     0.324319    Biso  1.000000 O
   Si482       1.0     0.717640     0.269825     0.323222    Biso  1.000000 Si
   Si483       1.0     0.395059     0.189372     0.320752    Biso  1.000000 Si
   O969        1.0     0.769487     0.205595     0.317487    Biso  1.000000 O
   Si484       1.0     0.795350     0.356857     0.318484    Biso  1.000000 Si
   O970        1.0     0.933232     0.776955     0.318861    Biso  1.000000 O
   O971        1.0     0.260827     0.185943     0.326378    Biso  1.000000 O
   O972        1.0     0.761379     0.347414     0.320566    Biso  1.000000 O
   O973        1.0     0.479713     0.002312     0.322020    Biso  1.000000 O
   O974        1.0     0.329597     0.262319     0.322981    Biso  1.000000 O
   Si485       1.0     0.483833     0.550407     0.316526    Biso  1.000000 Si
   O975        1.0     0.029649     0.327696     0.320299    Biso  1.000000 O
   O976        1.0     0.689168     0.010376     0.319542    Biso  1.000000 O
   O977        1.0     0.297687     0.091038     0.319929    Biso  1.000000 O
   O978        1.0     0.845030     0.134057     0.321213    Biso  1.000000 O
   Si486       1.0     0.781298     0.981368     0.315967    Biso  1.000000 Si
   O979        1.0     0.642827     0.312264     0.319016    Biso  1.000000 O
   O980        1.0     0.208214     0.156804     0.318916    Biso  1.000000 O
   Si487       1.0     0.439248     0.835644     0.316534    Biso  1.000000 Si
   O981        1.0     0.561102     0.676541     0.316466    Biso  1.000000 O
   O982        1.0     0.000833     0.386062     0.318971    Biso  1.000000 O
   O983        1.0     0.912822     0.324404     0.317980    Biso  1.000000 O
   O984        1.0     0.616448     0.488707     0.314091    Biso  1.000000 O
   O985        1.0     0.376540     0.373040     0.310390    Biso  1.000000 O
   O986        1.0     0.512959     0.523580     0.315772    Biso  1.000000 O
   Si488       1.0     0.925377     0.538046     0.316453    Biso  1.000000 Si
   O987        1.0     0.024013     0.108463     0.317575    Biso  1.000000 O
   Si489       1.0     0.384115     0.877885     0.315858    Biso  1.000000 Si
   Si490       1.0     0.946618     0.659504     0.316887    Biso  1.000000 Si
   O988        1.0     0.137617     0.969814     0.315146    Biso  1.000000 O
   Si491       1.0     0.040910     0.753159     0.316279    Biso  1.000000 Si
   O989        1.0     0.314046     0.201681     0.319952    Biso  1.000000 O
   Si492       1.0     0.922108     0.365215     0.315151    Biso  1.000000 Si
   O990        1.0     0.852516     0.286536     0.313600    Biso  1.000000 O
   Si493       1.0     0.487611     0.625849     0.315956    Biso  1.000000 Si
   Si494       1.0     0.150827     0.416699     0.317022    Biso  1.000000 Si
   Si495       1.0     0.813239     0.121753     0.316613    Biso  1.000000 Si
   Si496       1.0     0.847051     0.818143     0.316562    Biso  1.000000 Si
   Si497       1.0     0.239720     0.848276     0.315850    Biso  1.000000 Si
   O991        1.0     0.054615     0.715952     0.312398    Biso  1.000000 O
   O992        1.0     0.540442     0.337874     0.310180    Biso  1.000000 O
   O993        1.0     0.199107     0.074996     0.312003    Biso  1.000000 O
   O994        1.0     0.776518     0.681236     0.316541    Biso  1.000000 O
   O995        1.0     0.518648     0.130668     0.314220    Biso  1.000000 O
   O996        1.0     0.497807     0.587143     0.313870    Biso  1.000000 O
   Si498       1.0     0.132823     0.117998     0.315611    Biso  1.000000 Si
   O997        1.0     0.351956     0.505641     0.314039    Biso  1.000000 O
   O998        1.0     0.661145     0.399371     0.309766    Biso  1.000000 O
   Si499       1.0     0.313234     0.744737     0.314227    Biso  1.000000 Si
   Si500       1.0     0.330275     0.076206     0.316256    Biso  1.000000 Si
   O999        1.0     0.748890     0.816632     0.311172    Biso  1.000000 O
   Si501       1.0     0.923806     0.939555     0.313853    Biso  1.000000 Si
   O1000       1.0     0.125394     0.524407     0.312948    Biso  1.000000 O
   O1001       1.0     0.648623     0.858410     0.313436    Biso  1.000000 O
   Si502       1.0     0.677511     0.172215     0.313858    Biso  1.000000 Si
   O1002       1.0     0.311105     0.662943     0.314739    Biso  1.000000 O
   O1003       1.0     0.552548     0.183591     0.310767    Biso  1.000000 O
   O1004       1.0     0.717156     0.949076     0.317156    Biso  1.000000 O
   O1005       1.0     0.428404     0.201061     0.314258    Biso  1.000000 O
   O1006       1.0     0.406282     0.847801     0.312226    Biso  1.000000 O
   O1007       1.0     0.749648     0.998345     0.312998    Biso  1.000000 O
   O1008       1.0     0.035761     0.654259     0.313920    Biso  1.000000 O
   Si503       1.0     0.744701     0.922108     0.312639    Biso  1.000000 Si
   O1009       1.0     0.953051     0.562300     0.311274    Biso  1.000000 O
   Si504       1.0     0.460356     0.971588     0.312826    Biso  1.000000 Si
   O1010       1.0     0.335479     0.327098     0.312039    Biso  1.000000 O
   Si505       1.0     0.100615     0.552475     0.308814    Biso  1.000000 Si
   O1011       1.0     0.029159     0.464883     0.313156    Biso  1.000000 O
   O1012       1.0     0.496293     0.771939     0.313761    Biso  1.000000 O
   O1013       1.0     0.887745     0.035013     0.309033    Biso  1.000000 O
   O1014       1.0     0.489848     0.207992     0.312305    Biso  1.000000 O
   H7          1.0     0.780057     0.703418     0.223425    Biso  1.000000 H
   O1015       1.0     0.797152     0.153642     0.310444    Biso  1.000000 O
   O1016       1.0     0.577838     0.014658     0.312533    Biso  1.000000 O
   Si506       1.0     0.208523     0.504392     0.310052    Biso  1.000000 Si
   Si507       1.0     0.948597     0.118451     0.307432    Biso  1.000000 Si
   O1017       1.0     0.066391     0.881411     0.308686    Biso  1.000000 O
   O1018       1.0     0.625577     0.682398     0.310922    Biso  1.000000 O
   Si508       1.0     0.063564     0.677356     0.310281    Biso  1.000000 Si
   O1019       1.0     0.758290     0.424565     0.310085    Biso  1.000000 O
   Si509       1.0     0.337631     0.540283     0.308102    Biso  1.000000 Si
   O1020       1.0     0.009740     0.865047     0.308005    Biso  1.000000 O
   O1021       1.0     0.830265     0.498118     0.309369    Biso  1.000000 O
   O1022       1.0     0.138941     0.270551     0.308626    Biso  1.000000 O
   Si510       1.0     0.461078     0.184135     0.310358    Biso  1.000000 Si
   Si511       1.0     0.677544     0.047920     0.311425    Biso  1.000000 Si
   O1023       1.0     0.366110     0.447522     0.307287    Biso  1.000000 O
   O1024       1.0     0.303798     0.528996     0.304870    Biso  1.000000 O
   O1025       1.0     0.762159     0.746254     0.305814    Biso  1.000000 O
   O1026       1.0     0.980363     0.654341     0.311422    Biso  1.000000 O
   O1027       1.0     0.228316     0.695747     0.314754    Biso  1.000000 O
   Si512       1.0     0.431986     0.079795     0.308025    Biso  1.000000 Si
   Si513       1.0     0.449640     0.415319     0.304188    Biso  1.000000 Si
   O1028       1.0     0.512466     0.651748     0.309419    Biso  1.000000 O
   O1029       1.0     0.521463     0.900607     0.309700    Biso  1.000000 O
   O1030       1.0     0.418491     0.042665     0.306931    Biso  1.000000 O
   Si514       1.0     0.926627     0.287917     0.310698    Biso  1.000000 Si
   O1031       1.0     0.118280     0.589500     0.308217    Biso  1.000000 O
   O1032       1.0     0.936646     0.693939     0.306655    Biso  1.000000 O
   O1033       1.0     0.243541     0.512492     0.310057    Biso  1.000000 O
   O1034       1.0     0.376675     0.162750     0.309922    Biso  1.000000 O
   O1035       1.0     0.004328     0.595486     0.310249    Biso  1.000000 O
   O1036       1.0     0.511228     0.834930     0.306501    Biso  1.000000 O
   Si515       1.0     0.622017     0.880006     0.306561    Biso  1.000000 Si
   Si516       1.0     0.839078     0.892332     0.309760    Biso  1.000000 Si
   O1037       1.0     0.211149     0.465244     0.306412    Biso  1.000000 O
   O1038       1.0     0.420215     0.730091     0.308305    Biso  1.000000 O
   O1039       1.0     0.145891     0.456049     0.311717    Biso  1.000000 O
   Si517       1.0     0.147221     0.933184     0.307559    Biso  1.000000 Si
   O1040       1.0     0.424180     0.443902     0.303997    Biso  1.000000 O
   Si518       1.0     0.648711     0.497183     0.307233    Biso  1.000000 Si
   Si519       1.0     0.446107     0.287246     0.304327    Biso  1.000000 Si
   O1041       1.0     0.999872     0.525987     0.305128    Biso  1.000000 O
   O1042       1.0     0.922593     0.091176     0.305709    Biso  1.000000 O
   Si520       1.0     0.283218     0.192418     0.309996    Biso  1.000000 Si
   Si521       1.0     0.047696     0.027326     0.306027    Biso  1.000000 Si
   O1043       1.0     0.873544     0.641825     0.307807    Biso  1.000000 O
   Si522       1.0     0.675303     0.615845     0.305858    Biso  1.000000 Si
   O1044       1.0     0.259842     0.868205     0.302341    Biso  1.000000 O
   O1045       1.0     0.563004     0.736570     0.303866    Biso  1.000000 O
   Si523       1.0     0.517608     0.940974     0.305729    Biso  1.000000 Si
   Si524       1.0     0.017743     0.357522     0.307992    Biso  1.000000 Si
   O1046       1.0     0.978722     0.100556     0.302185    Biso  1.000000 O
   O1047       1.0     0.827730     0.852507     0.308252    Biso  1.000000 O
   O1048       1.0     0.644620     0.596970     0.303073    Biso  1.000000 O
   Si525       1.0     0.405386     0.005335     0.303771    Biso  1.000000 Si
   O1049       1.0     0.927129     0.636249     0.304433    Biso  1.000000 O
   Si526       1.0     0.499610     0.245180     0.305977    Biso  1.000000 Si
   O1050       1.0     0.915005     0.976613     0.306377    Biso  1.000000 O
   Si527       1.0     0.252253     0.974474     0.302527    Biso  1.000000 Si
   O1051       1.0     0.873083     0.803511     0.304471    Biso  1.000000 O
   O1052       1.0     0.326840     0.039977     0.307419    Biso  1.000000 O
   O1053       1.0     0.080417     0.038012     0.302818    Biso  1.000000 O
   O1054       1.0     0.593481     0.232529     0.306829    Biso  1.000000 O
   O1055       1.0     0.162598     0.394572     0.300388    Biso  1.000000 O
   O1056       1.0     0.461657     0.538165     0.301922    Biso  1.000000 O
   Si528       1.0     0.144914     0.615606     0.305849    Biso  1.000000 Si
   Si529       1.0     0.851319     0.465507     0.304358    Biso  1.000000 Si
   O1057       1.0     0.482837     0.946243     0.304394    Biso  1.000000 O
   Si530       1.0     0.334906     0.288807     0.306628    Biso  1.000000 Si
   O1058       1.0     0.706256     0.188819     0.304504    Biso  1.000000 O
   O1059       1.0     0.291833     0.720939     0.302206    Biso  1.000000 O
   O1060       1.0     0.156462     0.136379     0.304494    Biso  1.000000 O
   O1061       1.0     0.110706     0.095491     0.302474    Biso  1.000000 O
   Si531       1.0     0.542325     0.146909     0.302061    Biso  1.000000 Si
   O1062       1.0     0.928456     0.837019     0.302773    Biso  1.000000 O
   Si532       1.0     0.544565     0.654739     0.301882    Biso  1.000000 Si
   Si533       1.0     0.037574     0.211574     0.299316    Biso  1.000000 Si
   Si534       1.0     0.009279     0.635661     0.305139    Biso  1.000000 Si
   O1063       1.0     0.350384     0.102076     0.304893    Biso  1.000000 O
   Si535       1.0     0.783672     0.184668     0.300491    Biso  1.000000 Si
   O1064       1.0     0.282192     0.994472     0.301586    Biso  1.000000 O
   O1065       1.0     0.646384     0.238912     0.304040    Biso  1.000000 O
   O1066       1.0     0.528193     0.399300     0.302208    Biso  1.000000 O
   Si536       1.0     0.588615     0.091325     0.302158    Biso  1.000000 Si
   O1067       1.0     0.220615     0.286812     0.299936    Biso  1.000000 O
   O1068       1.0     0.407471     0.107890     0.304583    Biso  1.000000 O
   O1069       1.0     0.804486     0.371196     0.300070    Biso  1.000000 O
   Si537       1.0     0.276952     0.426368     0.301222    Biso  1.000000 Si
   O1070       1.0     0.433631     0.981191     0.299778    Biso  1.000000 O
   O1071       1.0     0.756681     0.572542     0.302506    Biso  1.000000 O
   Si538       1.0     0.159354     0.773193     0.303035    Biso  1.000000 Si
   O1072       1.0     0.458695     0.819664     0.300804    Biso  1.000000 O
   O1073       1.0     0.564137     0.119202     0.297407    Biso  1.000000 O
   Si539       1.0     0.143688     0.494370     0.302137    Biso  1.000000 Si
   Si540       1.0     0.513712     0.435070     0.298451    Biso  1.000000 Si
   O1074       1.0     0.216450     0.825646     0.305180    Biso  1.000000 O
   Si541       1.0     0.188021     0.151774     0.301547    Biso  1.000000 Si
   O1075       1.0     0.430904     0.383063     0.298169    Biso  1.000000 O
   Si542       1.0     0.491345     0.803270     0.300101    Biso  1.000000 Si
   Si543       1.0     0.274327     0.508245     0.299532    Biso  1.000000 Si
   O1076       1.0     0.801582     0.982358     0.298099    Biso  1.000000 O
   Si544       1.0     0.768794     0.707845     0.301398    Biso  1.000000 Si
   O1077       1.0     0.902160     0.269637     0.299230    Biso  1.000000 O
   O1078       1.0     0.824557     0.922942     0.299363    Biso  1.000000 O
   Si545       1.0     0.757165     0.785244     0.297763    Biso  1.000000 Si
   O1079       1.0     0.698286     0.590438     0.297376    Biso  1.000000 O
   O1080       1.0     0.469353     0.259004     0.299136    Biso  1.000000 O
   O1081       1.0     0.706088     0.063538     0.302180    Biso  1.000000 O
   O1082       1.0     0.479052     0.429995     0.294772    Biso  1.000000 O
   O1083       1.0     0.617649     0.113283     0.302534    Biso  1.000000 O
   Si546       1.0     0.985330     0.563926     0.302773    Biso  1.000000 Si
   O1084       1.0     0.560644     0.617591     0.300243    Biso  1.000000 O
   O1085       1.0     0.179307     0.945000     0.299820    Biso  1.000000 O
   O1086       1.0     0.024609     0.055031     0.299756    Biso  1.000000 O
   Si547       1.0     0.035183     0.887269     0.299114    Biso  1.000000 Si
   O1087       1.0     0.816294     0.094939     0.300531    Biso  1.000000 O
   O1088       1.0     0.418957     0.284027     0.290193    Biso  1.000000 O
   Si548       1.0     0.013111     0.093000     0.299291    Biso  1.000000 Si
   O1089       1.0     0.282785     0.466828     0.299654    Biso  1.000000 O
   Si549       1.0     0.377473     0.127549     0.300689    Biso  1.000000 Si
   O1090       1.0     0.334547     0.762309     0.299226    Biso  1.000000 O
   O1091       1.0     0.462300     0.321490     0.297369    Biso  1.000000 O
   Si550       1.0     0.398548     0.372967     0.293788    Biso  1.000000 Si
   O1092       1.0     0.050285     0.174761     0.294736    Biso  1.000000 O
   O1093       1.0     0.630227     0.912517     0.294348    Biso  1.000000 O
   O1094       1.0     0.025759     0.926200     0.297460    Biso  1.000000 O
   O1095       1.0     0.460992     0.630402     0.300833    Biso  1.000000 O
   O1096       1.0     0.715467     0.269524     0.301701    Biso  1.000000 O
   O1097       1.0     0.177400     0.507447     0.297622    Biso  1.000000 O
   Si551       1.0     0.867538     0.272260     0.296172    Biso  1.000000 Si
   O1098       1.0     0.037966     0.992856     0.297690    Biso  1.000000 O
   O1099       1.0     0.653595     0.165770     0.298542    Biso  1.000000 O
   Si552       1.0     0.015704     0.490385     0.297308    Biso  1.000000 Si
   O1100       1.0     0.254518     0.934125     0.300311    Biso  1.000000 O
   O1101       1.0     0.127885     0.757436     0.299049    Biso  1.000000 O
   O1102       1.0     0.921029     0.917304     0.296107    Biso  1.000000 O
   Si553       1.0     0.294639     0.679750     0.298122    Biso  1.000000 Si
   O1103       1.0     0.855565     0.235698     0.292332    Biso  1.000000 O
   O1104       1.0     0.904943     0.527860     0.299386    Biso  1.000000 O
   O1105       1.0     0.644245     0.534635     0.299508    Biso  1.000000 O
   O1106       1.0     0.244785     0.419629     0.294659    Biso  1.000000 O
   Si554       1.0     0.533441     0.363056     0.293736    Biso  1.000000 Si
   O1107       1.0     0.134927     0.653795     0.300020    Biso  1.000000 O
   Si555       1.0     0.520110     0.869479     0.295463    Biso  1.000000 Si
   O1108       1.0     0.004223     0.206660     0.293191    Biso  1.000000 O
   O1109       1.0     0.370454     0.889880     0.297427    Biso  1.000000 O
   Si556       1.0     0.638806     0.316704     0.296947    Biso  1.000000 Si
   O1110       1.0     0.029316     0.764156     0.295463    Biso  1.000000 O
   O1111       1.0     0.942460     0.148030     0.293697    Biso  1.000000 O
   Si557       1.0     0.393189     0.447395     0.293156    Biso  1.000000 Si
   O1112       1.0     0.276482     0.225153     0.298328    Biso  1.000000 O
   Si558       1.0     0.889478     0.000325     0.298088    Biso  1.000000 Si
   O1113       1.0     0.262850     0.665766     0.292046    Biso  1.000000 O
   O1114       1.0     0.834013     0.431075     0.300056    Biso  1.000000 O
   O1115       1.0     0.937755     0.362153     0.295993    Biso  1.000000 O
   O1116       1.0     0.603113     0.852968     0.294735    Biso  1.000000 O
   O1117       1.0     0.870241     0.888940     0.299235    Biso  1.000000 O
   O1118       1.0     0.654114     0.036460     0.295586    Biso  1.000000 O
   O1119       1.0     0.668795     0.651374     0.295794    Biso  1.000000 O
   Si559       1.0     0.649948     0.388536     0.290161    Biso  1.000000 Si
   Si560       1.0     0.206444     0.082297     0.291796    Biso  1.000000 Si
   O1120       1.0     0.952922     0.300374     0.298329    Biso  1.000000 O
   O1121       1.0     0.457204     0.083017     0.292893    Biso  1.000000 O
   O1122       1.0     0.164633     0.810912     0.295135    Biso  1.000000 O
   O1123       1.0     0.089122     0.545318     0.288566    Biso  1.000000 O
   O1124       1.0     0.569696     0.795928     0.290962    Biso  1.000000 O
   O1125       1.0     0.631173     0.354682     0.292425    Biso  1.000000 O
   Si561       1.0     0.897476     0.642852     0.293412    Biso  1.000000 Si
   O1126       1.0     0.203189     0.122155     0.289990    Biso  1.000000 O
   O1127       1.0     0.225811     0.985064     0.288695    Biso  1.000000 O
   Si562       1.0     0.101523     0.061798     0.291085    Biso  1.000000 Si
   O1128       1.0     0.129326     0.913551     0.292456    Biso  1.000000 O
   Si563       1.0     0.617087     0.247326     0.293449    Biso  1.000000 Si
   Si564       1.0     0.229602     0.674252     0.296751    Biso  1.000000 Si
   Si565       1.0     0.641208     0.676546     0.292285    Biso  1.000000 Si
   O1129       1.0     0.994232     0.342268     0.294868    Biso  1.000000 O
   O1130       1.0     0.354984     0.556599     0.291843    Biso  1.000000 O
   O1131       1.0     0.752932     0.920120     0.291464    Biso  1.000000 O
   O1132       1.0     0.612849     0.755598     0.286591    Biso  1.000000 O
   O1133       1.0     0.312707     0.280446     0.290797    Biso  1.000000 O
   O1134       1.0     0.182733     0.749412     0.294517    Biso  1.000000 O
   Si566       1.0     0.305221     0.021220     0.293422    Biso  1.000000 Si
   O1135       1.0     0.043507     0.374896     0.295396    Biso  1.000000 O
   H8          1.0     0.990685     0.175526     0.770007    Biso  1.000000 H
   O1136       1.0     0.895881     0.744600     0.291608    Biso  1.000000 O
   O1137       1.0     0.414229     0.561763     0.288113    Biso  1.000000 O
   O1138       1.0     0.808926     0.201169     0.287876    Biso  1.000000 O
   O1139       1.0     0.616280     0.288003     0.290651    Biso  1.000000 O
   Si567       1.0     0.631106     0.568672     0.290688    Biso  1.000000 Si
   Si568       1.0     0.262661     0.901298     0.290289    Biso  1.000000 Si
   Si569       1.0     0.919164     0.711848     0.289531    Biso  1.000000 Si
   O1140       1.0     0.596507     0.572341     0.290529    Biso  1.000000 O
   O1141       1.0     0.078866     0.669957     0.290648    Biso  1.000000 O
   O1142       1.0     0.786372     0.793557     0.286249    Biso  1.000000 O
   O1143       1.0     0.857777     0.978743     0.292175    Biso  1.000000 O
   O1144       1.0     0.366491     0.282755     0.299558    Biso  1.000000 O
   O1145       1.0     0.648944     0.473167     0.290394    Biso  1.000000 O
   O1146       1.0     0.283079     0.162267     0.296690    Biso  1.000000 O
   Si570       1.0     0.218797     0.444595     0.288365    Biso  1.000000 Si
   Si571       1.0     0.577789     0.757449     0.288606    Biso  1.000000 Si
   Si572       1.0     0.728067     0.571231     0.289709    Biso  1.000000 Si
   Si573       1.0     0.824269     0.959458     0.289026    Biso  1.000000 Si
   O1147       1.0     0.167348     0.600284     0.291077    Biso  1.000000 O
   O1148       1.0     0.754619     0.170751     0.289667    Biso  1.000000 O
   O1149       1.0     0.742467     0.695669     0.288236    Biso  1.000000 O
   Si574       1.0     0.139921     0.270189     0.287946    Biso  1.000000 Si
   O1150       1.0     0.668912     0.304224     0.289147    Biso  1.000000 O
   Si575       1.0     0.580740     0.021122     0.290464    Biso  1.000000 Si
   O1151       1.0     0.874037     0.476039     0.288787    Biso  1.000000 O
   O1152       1.0     0.732157     0.778206     0.284148    Biso  1.000000 O
   Si576       1.0     0.630820     0.141091     0.288360    Biso  1.000000 Si
   O1153       1.0     0.459874     0.176425     0.289042    Biso  1.000000 O
   Si577       1.0     0.753342     0.424669     0.288582    Biso  1.000000 Si
   O1154       1.0     0.043740     0.503350     0.284708    Biso  1.000000 O
   O1155       1.0     0.385540     0.005254     0.286092    Biso  1.000000 O
   O1156       1.0     0.536393     0.948668     0.288681    Biso  1.000000 O
   O1157       1.0     0.108664     0.280754     0.278925    Biso  1.000000 O
   O1158       1.0     0.391104     0.409711     0.283769    Biso  1.000000 O
   O1159       1.0     0.585864     0.061076     0.288218    Biso  1.000000 O
   O1160       1.0     0.239459     0.071631     0.289020    Biso  1.000000 O
   O1161       1.0     0.294975     0.404229     0.286858    Biso  1.000000 O
   O1162       1.0     0.391441     0.339007     0.283841    Biso  1.000000 O
   O1163       1.0     0.052139     0.233908     0.284492    Biso  1.000000 O
   Si578       1.0     0.880549     0.780907     0.287257    Biso  1.000000 Si
   O1164       1.0     0.550010     0.859058     0.286657    Biso  1.000000 O
   O1165       1.0     0.533982     0.456276     0.283715    Biso  1.000000 O
   O1166       1.0     0.524489     0.244301     0.289695    Biso  1.000000 O
   Si579       1.0     0.816620     0.401859     0.288930    Biso  1.000000 Si
   Si580       1.0     0.961420     0.334632     0.288445    Biso  1.000000 Si
   O1167       1.0     0.213271     0.638931     0.297492    Biso  1.000000 O
   Si581       1.0     0.576359     0.834095     0.284387    Biso  1.000000 Si
   O1168       1.0     0.129679     0.039970     0.286184    Biso  1.000000 O
   Si582       1.0     0.413358     0.725627     0.286969    Biso  1.000000 Si
   O1169       1.0     0.561819     0.357660     0.281342    Biso  1.000000 O
   O1170       1.0     0.545089     0.675788     0.284853    Biso  1.000000 O
   O1171       1.0     0.794515     0.714482     0.286382    Biso  1.000000 O
   Si583       1.0     0.028011     0.960011     0.286159    Biso  1.000000 Si
   O1172       1.0     0.679782     0.378870     0.280594    Biso  1.000000 O
   Si584       1.0     0.194076     0.967650     0.284699    Biso  1.000000 Si
   O1173       1.0     0.186166     0.189338     0.292841    Biso  1.000000 O
   Si585       1.0     0.388989     0.298880     0.285943    Biso  1.000000 Si
   O1174       1.0     0.669940     0.772967     0.280643    Biso  1.000000 O
   Si586       1.0     0.722782     0.182574     0.285875    Biso  1.000000 Si
   Si587       1.0     0.448219     0.550006     0.283498    Biso  1.000000 Si
   Si588       1.0     0.569890     0.593927     0.283872    Biso  1.000000 Si
   O1175       1.0     0.526377     0.153003     0.282669    Biso  1.000000 O
   O1176       1.0     0.413081     0.684213     0.283411    Biso  1.000000 O
   Si589       1.0     0.892691     0.902947     0.284953    Biso  1.000000 Si
   O1177       1.0     0.899804     0.679024     0.283607    Biso  1.000000 O
   O1178       1.0     0.506590     0.350701     0.282474    Biso  1.000000 O
   O1179       1.0     0.182703     0.062674     0.281033    Biso  1.000000 O
   Si590       1.0     0.178268     0.389497     0.281116    Biso  1.000000 Si
   O1180       1.0     0.991910     0.477412     0.283093    Biso  1.000000 O
   O1181       1.0     0.726531     0.531518     0.284495    Biso  1.000000 O
   O1182       1.0     0.498615     0.875778     0.279778    Biso  1.000000 O
   Si591       1.0     0.700136     0.290340     0.285511    Biso  1.000000 Si
   Si592       1.0     0.841017     0.207547     0.280059    Biso  1.000000 Si
   O1183       1.0     0.221553     0.573155     0.287279    Biso  1.000000 O
   O1184       1.0     0.023174     0.118023     0.283934    Biso  1.000000 O
   Si593       1.0     0.112812     0.667475     0.284203    Biso  1.000000 Si
   O1185       1.0     0.858979     0.173960     0.278924    Biso  1.000000 O
   Si594       1.0     0.187081     0.836545     0.284810    Biso  1.000000 Si
   O1186       1.0     0.295557     0.907115     0.282251    Biso  1.000000 O
   O1187       1.0     0.122406     0.488626     0.285337    Biso  1.000000 O
   O1188       1.0     0.328289     0.999680     0.281815    Biso  1.000000 O
   O1189       1.0     0.734403     0.393283     0.281521    Biso  1.000000 O
   O1190       1.0     0.013488     0.640582     0.283718    Biso  1.000000 O
   O1191       1.0     0.167595     0.292188     0.282281    Biso  1.000000 O
   O1192       1.0     0.632658     0.418971     0.279506    Biso  1.000000 O
   Si595       1.0     0.901082     0.501232     0.283414    Biso  1.000000 Si
   O1193       1.0     0.591240     0.461257     0.282430    Biso  1.000000 O
   Si596       1.0     0.202757     0.283477     0.281273    Biso  1.000000 Si
   Si597       1.0     0.923109     0.836907     0.281412    Biso  1.000000 Si
   O1194       1.0     0.264355     0.522761     0.280458    Biso  1.000000 O
   O1195       1.0     0.077347     0.748543     0.280362    Biso  1.000000 O
   O1196       1.0     0.607861     0.003615     0.282434    Biso  1.000000 O
   O1197       1.0     0.863745     0.295928     0.279151    Biso  1.000000 O
   O1198       1.0     0.787272     0.423311     0.282049    Biso  1.000000 O
   Si598       1.0     0.649400     0.932965     0.279666    Biso  1.000000 Si
   Si599       1.0     0.382425     0.566416     0.280979    Biso  1.000000 Si
   O1199       1.0     0.381085     0.739183     0.282911    Biso  1.000000 O
   O1200       1.0     0.206900     0.366187     0.281086    Biso  1.000000 O
   O1201       1.0     0.499096     0.791814     0.280728    Biso  1.000000 O
   O1202       1.0     0.039887     0.869232     0.280488    Biso  1.000000 O
   O1203       1.0     0.678361     0.910280     0.277293    Biso  1.000000 O
   O1204       1.0     0.652879     0.712507     0.284531    Biso  1.000000 O
   O1205       1.0     0.196435     0.876549     0.285505    Biso  1.000000 O
   O1206       1.0     0.933816     0.482745     0.279495    Biso  1.000000 O
   O1207       1.0     0.893789     0.617937     0.276322    Biso  1.000000 O
   O1208       1.0     0.620645     0.660362     0.278612    Biso  1.000000 O
   O1209       1.0     0.171375     0.997442     0.278200    Biso  1.000000 O
   O1210       1.0     0.388559     0.477347     0.278553    Biso  1.000000 O
   Si600       1.0     0.062440     0.532827     0.276276    Biso  1.000000 Si
   Si601       1.0     0.112238     0.743846     0.280799    Biso  1.000000 Si
   Si602       1.0     0.721934     0.064556     0.283354    Biso  1.000000 Si
   O1211       1.0     0.741578     0.462861     0.284740    Biso  1.000000 O
   Si603       1.0     0.296748     0.245951     0.283560    Biso  1.000000 Si
   O1212       1.0     0.658715     0.973059     0.283509    Biso  1.000000 O
   O1213       1.0     0.191317     0.426645     0.278674    Biso  1.000000 O
   Si604       1.0     0.478372     0.329370     0.278161    Biso  1.000000 Si
   Si605       1.0     0.039834     0.151009     0.277723    Biso  1.000000 Si
   Si606       1.0     0.350721     0.759173     0.280382    Biso  1.000000 Si
   O1214       1.0     0.363967     0.947507     0.278602    Biso  1.000000 O
   Si607       1.0     0.642590     0.747260     0.276582    Biso  1.000000 Si
   O1215       1.0     0.148315     0.232778     0.279116    Biso  1.000000 O
   Si608       1.0     0.201021     0.607532     0.286018    Biso  1.000000 Si
   Si609       1.0     0.642661     0.009252     0.281122    Biso  1.000000 Si
   O1216       1.0     0.945585     0.723034     0.276315    Biso  1.000000 O
   Si610       1.0     0.048543     0.770793     0.277530    Biso  1.000000 Si
   O1217       1.0     0.380501     0.135648     0.279795    Biso  1.000000 O
   O1218       1.0     0.717105     0.326206     0.282833    Biso  1.000000 O
   O1219       1.0     0.552777     0.005819     0.278456    Biso  1.000000 O
   O1220       1.0     0.902651     0.010279     0.278505    Biso  1.000000 O
   O1221       1.0     0.316033     0.681243     0.281315    Biso  1.000000 O
   O1222       1.0     0.996997     0.964267     0.276473    Biso  1.000000 O
   O1223       1.0     0.063321     0.808088     0.277302    Biso  1.000000 O
   O1224       1.0     0.605375     0.162085     0.278211    Biso  1.000000 O
   O1225       1.0     0.988973     0.569487     0.280934    Biso  1.000000 O
   Si611       1.0     0.824697     0.098491     0.279929    Biso  1.000000 Si
   Si612       1.0     0.369128     0.907401     0.278109    Biso  1.000000 Si
   O1226       1.0     0.288515     0.044293     0.279444    Biso  1.000000 O
   Si613       1.0     0.625436     0.456971     0.276864    Biso  1.000000 Si
   O1227       1.0     0.214780     0.699191     0.282609    Biso  1.000000 O
   Si614       1.0     0.463313     0.621550     0.278638    Biso  1.000000 Si
   Si615       1.0     0.159499     0.035298     0.274807    Biso  1.000000 Si
   O1228       1.0     0.847329     0.781018     0.278998    Biso  1.000000 O
   Si616       1.0     0.359454     0.987043     0.274689    Biso  1.000000 Si
   Si617       1.0     0.704671     0.768797     0.273020    Biso  1.000000 Si
   O1229       1.0     0.725936     0.024070     0.278370    Biso  1.000000 O
   O1230       1.0     0.859225     0.111942     0.277328    Biso  1.000000 O
   O1231       1.0     0.707362     0.148973     0.279192    Biso  1.000000 O
   O1232       1.0     0.903253     0.803603     0.276493    Biso  1.000000 O
   O1233       1.0     0.541505     0.574782     0.275388    Biso  1.000000 O
   Si618       1.0     0.993116     0.200214     0.272757    Biso  1.000000 Si
   Si619       1.0     0.711369     0.364063     0.275570    Biso  1.000000 Si
   O1234       1.0     0.377102     0.617886     0.274691    Biso  1.000000 O
   O1235       1.0     0.751538     0.083970     0.279799    Biso  1.000000 O
   Si620       1.0     0.940422     0.153155     0.272664    Biso  1.000000 Si
   O1236       1.0     0.904467     0.868151     0.274912    Biso  1.000000 O
   O1237       1.0     0.229170     0.469692     0.273462    Biso  1.000000 O
   Si621       1.0     0.200479     0.734882     0.277806    Biso  1.000000 Si
   O1238       1.0     0.468682     0.581850     0.277118    Biso  1.000000 O
   O1239       1.0     0.122388     0.705682     0.278496    Biso  1.000000 O
   O1240       1.0     0.149974     0.859405     0.277325    Biso  1.000000 O
   O1241       1.0     0.439084     0.744488     0.275659    Biso  1.000000 O
   O1242       1.0     0.241564     0.902033     0.272714    Biso  1.000000 O
   O1243       1.0     0.204219     0.243509     0.275007    Biso  1.000000 O
   O1244       1.0     0.082395     0.067140     0.273889    Biso  1.000000 O
   Si622       1.0     0.125610     0.887235     0.275965    Biso  1.000000 Si
   O1245       1.0     0.079044     0.341114     0.277997    Biso  1.000000 O
   O1246       1.0     0.563670     0.738396     0.272367    Biso  1.000000 O
   Si623       1.0     0.560872     0.472298     0.273151    Biso  1.000000 Si
   O1247       1.0     0.454475     0.516337     0.271835    Biso  1.000000 O
   O1248       1.0     0.775961     0.509773     0.272376    Biso  1.000000 O
   O1249       1.0     0.958927     0.188113     0.270524    Biso  1.000000 O
   O1250       1.0     0.045771     0.567231     0.273006    Biso  1.000000 O
   Si624       1.0     0.813888     0.791153     0.271281    Biso  1.000000 Si
   O1251       1.0     0.501120     0.982737     0.271236    Biso  1.000000 O
   Si625       1.0     0.179019     0.214548     0.276179    Biso  1.000000 Si
   Si626       1.0     0.534154     0.973762     0.272492    Biso  1.000000 Si
   O1252       1.0     0.739317     0.591017     0.272279    Biso  1.000000 O
   Si627       1.0     0.467556     0.079959     0.271647    Biso  1.000000 Si
   O1253       1.0     0.618969     0.225773     0.275569    Biso  1.000000 O
   O1254       1.0     0.802045     0.948245     0.273042    Biso  1.000000 O
   Si628       1.0     0.742429     0.498689     0.274148    Biso  1.000000 Si
   Si629       1.0     0.768810     0.930716     0.273140    Biso  1.000000 Si
   O1255       1.0     0.261822     0.359066     0.268968    Biso  1.000000 O
   Si630       1.0     0.084523     0.305211     0.268129    Biso  1.000000 Si
   O1256       1.0     0.906597     0.151417     0.267044    Biso  1.000000 O
   O1257       1.0     0.644864     0.577806     0.272151    Biso  1.000000 O
   Si631       1.0     0.264261     0.071801     0.274480    Biso  1.000000 Si
   Si632       1.0     0.241711     0.553649     0.273441    Biso  1.000000 Si
   Si633       1.0     0.058305     0.373336     0.276507    Biso  1.000000 Si
   O1258       1.0     0.651932     0.123810     0.273485    Biso  1.000000 O
   O1259       1.0     0.560249     0.513721     0.272175    Biso  1.000000 O
   O1260       1.0     0.724670     0.212812     0.271831    Biso  1.000000 O
   O1261       1.0     0.955380     0.843152     0.272111    Biso  1.000000 O
   O1262       1.0     0.415677     0.186958     0.269313    Biso  1.000000 O
   O1263       1.0     0.487382     0.294378     0.268426    Biso  1.000000 O
   O1264       1.0     0.323087     0.221668     0.277237    Biso  1.000000 O
   O1265       1.0     0.158803     0.379373     0.264555    Biso  1.000000 O
   O1266       1.0     0.051868     0.287268     0.266561    Biso  1.000000 O
   Si634       1.0     0.963327     0.476518     0.268664    Biso  1.000000 Si
   O1267       1.0     0.361083     0.794933     0.271589    Biso  1.000000 O
   O1268       1.0     0.747501     0.960318     0.266995    Biso  1.000000 O
   Si635       1.0     0.871475     0.144565     0.267079    Biso  1.000000 Si
   O1269       1.0     0.095394     0.867817     0.273951    Biso  1.000000 O
   O1270       1.0     0.217906     0.308890     0.266797    Biso  1.000000 O
   O1271       1.0     0.016692     0.172144     0.265892    Biso  1.000000 O
   O1272       1.0     0.198456     0.939839     0.269014    Biso  1.000000 O
   O1273       1.0     0.496368     0.100847     0.267080    Biso  1.000000 O
   Si636       1.0     0.288837     0.387004     0.267936    Biso  1.000000 Si
   Si637       1.0     0.548059     0.243124     0.273491    Biso  1.000000 Si
   Si638       1.0     0.408183     0.655844     0.268703    Biso  1.000000 Si
   O1274       1.0     0.834956     0.389200     0.271963    Biso  1.000000 O
   Si639       1.0     0.039591     0.248582     0.266052    Biso  1.000000 Si
   Si640       1.0     0.228211     0.349094     0.267211    Biso  1.000000 Si
   Si641       1.0     0.450883     0.188946     0.269807    Biso  1.000000 Si
   Si642       1.0     0.281444     0.148562     0.275849    Biso  1.000000 Si
   Si643       1.0     0.065639     0.847021     0.271986    Biso  1.000000 Si
   O1275       1.0     0.876690     0.926088     0.271094    Biso  1.000000 O
   O1276       1.0     0.067426     0.143914     0.266422    Biso  1.000000 O
   O1277       1.0     0.225357     0.759766     0.271419    Biso  1.000000 O
   Si644       1.0     0.555190     0.698962     0.268417    Biso  1.000000 Si
   O1278       1.0     0.435007     0.629826     0.268073    Biso  1.000000 O
   O1279       1.0     0.697221     0.083156     0.271511    Biso  1.000000 O
   Si645       1.0     0.732940     0.700667     0.267606    Biso  1.000000 Si
   O1280       1.0     0.004734     0.239077     0.266837    Biso  1.000000 O
   O1281       1.0     0.118863     0.640358     0.268369    Biso  1.000000 O
   O1282       1.0     0.050813     0.954873     0.269632    Biso  1.000000 O
   Si646       1.0     0.577375     0.365878     0.261977    Biso  1.000000 Si
   O1283       1.0     0.472044     0.039938     0.267459    Biso  1.000000 O
   O1284       1.0     0.581430     0.620709     0.268952    Biso  1.000000 O
   Si647       1.0     0.207122     0.900996     0.269466    Biso  1.000000 Si
   O1285       1.0     0.398798     0.895786     0.268937    Biso  1.000000 O
   O1286       1.0     0.778547     0.016024     0.266603    Biso  1.000000 O
   O1287       1.0     0.509086     0.525130     0.258611    Biso  1.000000 O
   O1288       1.0     0.278568     0.108055     0.273504    Biso  1.000000 O
   O1289       1.0     0.949062     0.052680     0.267106    Biso  1.000000 O
   O1290       1.0     0.491923     0.642791     0.269865    Biso  1.000000 O
   O1291       1.0     0.948461     0.976722     0.263963    Biso  1.000000 O
   Si648       1.0     0.686209     0.122231     0.270814    Biso  1.000000 Si
   O1292       1.0     0.585053     0.829073     0.263991    Biso  1.000000 O
   O1293       1.0     0.706765     0.729158     0.266164    Biso  1.000000 O
   O1294       1.0     0.823341     0.060618     0.269877    Biso  1.000000 O
   Si649       1.0     0.522916     0.130001     0.264305    Biso  1.000000 Si
   Si650       1.0     0.745866     0.001588     0.265096    Biso  1.000000 Si
   O1295       1.0     0.454323     0.343990     0.264457    Biso  1.000000 O
   O1296       1.0     0.565678     0.208121     0.270751    Biso  1.000000 O
   O1297       1.0     0.124970     0.771065     0.267728    Biso  1.000000 O
   O1298       1.0     0.798011     0.119283     0.268037    Biso  1.000000 O
   O1299       1.0     0.333971     0.736217     0.265412    Biso  1.000000 O
   O1300       1.0     0.204211     0.818120     0.268519    Biso  1.000000 O
   Si651       1.0     0.932172     0.012239     0.266038    Biso  1.000000 Si
   O1301       1.0     0.344225     0.892689     0.264954    Biso  1.000000 O
   O1302       1.0     0.569009     0.273343     0.266447    Biso  1.000000 O
   O1303       1.0     0.967841     0.909496     0.263153    Biso  1.000000 O
   O1304       1.0     0.961424     0.330006     0.267101    Biso  1.000000 O
   O1305       1.0     0.699969     0.267849     0.267318    Biso  1.000000 O
   O1306       1.0     0.382910     0.541103     0.264261    Biso  1.000000 O
   O1307       1.0     0.955554     0.120932     0.264498    Biso  1.000000 O
   O1308       1.0     0.369736     0.285941     0.260910    Biso  1.000000 O
   Si652       1.0     0.598074     0.196581     0.267218    Biso  1.000000 Si
   Si653       1.0     0.540455     0.540398     0.262908    Biso  1.000000 Si
   Si654       1.0     0.117518     0.490292     0.264731    Biso  1.000000 Si
   O1309       1.0     0.463103     0.226805     0.263425    Biso  1.000000 O
   O1310       1.0     0.076545     0.407700     0.270968    Biso  1.000000 O
   O1311       1.0     0.319163     0.607125     0.266584    Biso  1.000000 O
   Si655       1.0     0.795230     0.720079     0.264813    Biso  1.000000 Si
   O1312       1.0     0.570041     0.403639     0.257335    Biso  1.000000 O
   O1313       1.0     0.890345     0.524060     0.266732    Biso  1.000000 O
   O1314       1.0     0.078462     0.509886     0.253047    Biso  1.000000 O
   Si656       1.0     0.390046     0.160658     0.263688    Biso  1.000000 Si
   O1315       1.0     0.700434     0.792940     0.256329    Biso  1.000000 O
   Si657       1.0     0.013174     0.577815     0.266023    Biso  1.000000 Si
   Si658       1.0     0.484254     0.871739     0.260584    Biso  1.000000 Si
   Si659       1.0     0.977084     0.949843     0.261328    Biso  1.000000 Si
   O1316       1.0     0.839071     0.636036     0.264954    Biso  1.000000 O
   O1317       1.0     0.780663     0.632071     0.258034    Biso  1.000000 O
   O1318       1.0     0.805592     0.757814     0.259488    Biso  1.000000 O
   O1319       1.0     0.275074     0.253129     0.266557    Biso  1.000000 O
   Si660       1.0     0.878037     0.305639     0.260318    Biso  1.000000 Si
   O1320       1.0     0.263482     0.582686     0.268444    Biso  1.000000 O
   O1321       1.0     0.842231     0.222298     0.260093    Biso  1.000000 O
   O1322       1.0     0.117964     0.451235     0.259298    Biso  1.000000 O
   O1323       1.0     0.059046     0.014615     0.260767    Biso  1.000000 O
   O1324       1.0     0.031360     0.758687     0.260199    Biso  1.000000 O
   Si661       1.0     0.309299     0.901731     0.262729    Biso  1.000000 Si
   O1325       1.0     0.634284     0.931047     0.260186    Biso  1.000000 O
   O1326       1.0     0.450821     0.878063     0.260542    Biso  1.000000 O
   Si662       1.0     0.382624     0.500730     0.260782    Biso  1.000000 Si
   O1327       1.0     0.912245     0.297950     0.261155    Biso  1.000000 O
   O1328       1.0     0.963443     0.439374     0.259696    Biso  1.000000 O
   O1329       1.0     0.484937     0.467846     0.254012    Biso  1.000000 O
   Si663       1.0     0.602381     0.649473     0.261692    Biso  1.000000 Si
   Si664       1.0     0.479096     0.507623     0.257196    Biso  1.000000 Si
   O1330       1.0     0.315526     0.157306     0.268047    Biso  1.000000 O
   O1331       1.0     0.177467     0.721859     0.261892    Biso  1.000000 O
   Si665       1.0     0.013417     0.656736     0.262979    Biso  1.000000 Si
   O1332       1.0     0.832406     0.524121     0.261758    Biso  1.000000 O
   O1333       1.0     0.318359     0.365943     0.261863    Biso  1.000000 O
   O1334       1.0     0.611520     0.361210     0.257496    Biso  1.000000 O
   O1335       1.0     0.261483     0.813718     0.258628    Biso  1.000000 O
   O1336       1.0     0.553450     0.112851     0.257427    Biso  1.000000 O
   Si666       1.0     0.350689     0.620575     0.260263    Biso  1.000000 Si
   Si667       1.0     0.869846     0.616462     0.260953    Biso  1.000000 Si
   O1337       1.0     0.440143     0.091324     0.259015    Biso  1.000000 O
   Si668       1.0     0.320776     0.698937     0.262288    Biso  1.000000 Si
   O1338       1.0     0.816709     0.823281     0.257607    Biso  1.000000 O
   O1339       1.0     0.634701     0.743397     0.255167    Biso  1.000000 O
   Si669       1.0     0.797555     0.529283     0.258473    Biso  1.000000 Si
   Si670       1.0     0.961755     0.711319     0.258295    Biso  1.000000 Si
   O1340       1.0     0.642815     0.026061     0.261260    Biso  1.000000 O
   Si671       1.0     0.502961     0.796635     0.259707    Biso  1.000000 Si
   O1341       1.0     0.405620     0.832506     0.255490    Biso  1.000000 O
   Si672       1.0     0.765658     0.104553     0.263728    Biso  1.000000 Si
   O1342       1.0     0.581825     0.679874     0.257578    Biso  1.000000 O
   O1343       1.0     0.761749     0.715436     0.257209    Biso  1.000000 O
   Si673       1.0     0.764119     0.596478     0.257188    Biso  1.000000 Si
   H9          1.0     0.473259     0.092738     0.745298    Biso  1.000000 H
   Si674       1.0     0.065344     0.052109     0.256988    Biso  1.000000 Si
   Si675       1.0     0.479909     0.004689     0.258143    Biso  1.000000 Si
   O1344       1.0     0.988336     0.684300     0.260261    Biso  1.000000 O
   O1345       1.0     0.198762     0.621954     0.265458    Biso  1.000000 O
   O1346       1.0     0.788071     0.568049     0.257729    Biso  1.000000 O
   O1347       1.0     0.663806     0.525005     0.257522    Biso  1.000000 O
   O1348       1.0     0.871961     0.345138     0.257680    Biso  1.000000 O
   O1349       1.0     0.128543     0.911159     0.259213    Biso  1.000000 O
   Si676       1.0     0.483411     0.261193     0.256325    Biso  1.000000 Si
   O1350       1.0     0.216559     0.528492     0.254652    Biso  1.000000 O
   Si677       1.0     0.229730     0.794497     0.261066    Biso  1.000000 Si
   O1351       1.0     0.473202     0.700887     0.258778    Biso  1.000000 O
   Si678       1.0     0.967536     0.870460     0.257789    Biso  1.000000 Si
   O1352       1.0     0.716180     0.669126     0.256386    Biso  1.000000 O
   O1353       1.0     0.768899     0.896950     0.261291    Biso  1.000000 O
   O1354       1.0     0.035853     0.368411     0.260149    Biso  1.000000 O
   Si679       1.0     0.722191     0.241991     0.257944    Biso  1.000000 Si
   Si680       1.0     0.458974     0.739328     0.257522    Biso  1.000000 Si
   O1355       1.0     0.153368     0.041578     0.253694    Biso  1.000000 O
   O1356       1.0     0.366682     0.998367     0.254013    Biso  1.000000 O
   O1357       1.0     0.731054     0.848037     0.252015    Biso  1.000000 O
   Si681       1.0     0.799792     0.040471     0.255986    Biso  1.000000 Si
   Si682       1.0     0.330866     0.191753     0.262533    Biso  1.000000 Si
   Si683       1.0     0.416251     0.871473     0.254925    Biso  1.000000 Si
   O1358       1.0     0.628505     0.470292     0.256272    Biso  1.000000 O
   O1359       1.0     0.258598     0.169744     0.262380    Biso  1.000000 O
   O1360       1.0     0.487418     0.832816     0.255006    Biso  1.000000 O
   H10         1.0     0.127283     0.980513     0.759353    Biso  1.000000 H
   Si684       1.0     0.222589     0.479173     0.252921    Biso  1.000000 Si
   O1361       1.0     0.527424     0.693406     0.256767    Biso  1.000000 O
   O1362       1.0     0.712595     0.363525     0.254153    Biso  1.000000 O
   O1363       1.0     0.282024     0.417930     0.254507    Biso  1.000000 O
   Si685       1.0     0.497264     0.673283     0.255503    Biso  1.000000 Si
   Si686       1.0     0.951585     0.085984     0.253211    Biso  1.000000 Si
   O1364       1.0     0.098223     0.311762     0.248788    Biso  1.000000 O
   Si687       1.0     0.655318     0.563560     0.253544    Biso  1.000000 Si
   O1365       1.0     0.343434     0.672726     0.252911    Biso  1.000000 O
   O1366       1.0     0.540988     0.952117     0.254660    Biso  1.000000 O
   Si688       1.0     0.862588     0.541462     0.258045    Biso  1.000000 Si
   O1367       1.0     0.458370     0.161176     0.254537    Biso  1.000000 O
   O1368       1.0     0.558281     0.463937     0.251910    Biso  1.000000 O
   Si689       1.0     0.812169     0.646588     0.252871    Biso  1.000000 Si
   H11         1.0     0.284964     0.988378     0.752671    Biso  1.000000 H
   O1369       1.0     0.289468     0.872036     0.254351    Biso  1.000000 O
   O1370       1.0     0.519227     0.413369     0.245124    Biso  1.000000 O
   O1371       1.0     0.812913     0.689371     0.255016    Biso  1.000000 O
   Si690       1.0     0.064927     0.977326     0.254353    Biso  1.000000 Si
   O1372       1.0     0.965813     0.503384     0.252562    Biso  1.000000 O
   Si691       1.0     0.378359     0.807925     0.253393    Biso  1.000000 Si
   O1373       1.0     0.363573     0.182868     0.256938    Biso  1.000000 O
   O1374       1.0     0.251626     0.059553     0.255753    Biso  1.000000 O
   O1375       1.0     0.045193     0.663513     0.252766    Biso  1.000000 O
   O1376       1.0     0.175403     0.193410     0.257302    Biso  1.000000 O
   O1377       1.0     0.485471     0.764410     0.251694    Biso  1.000000 O
   Si692       1.0     0.851021     0.376150     0.253669    Biso  1.000000 Si
   O1378       1.0     0.350837     0.493186     0.252137    Biso  1.000000 O
   Si693       1.0     0.941643     0.311361     0.252551    Biso  1.000000 Si
   O1379       1.0     0.748209     0.267220     0.251990    Biso  1.000000 O
   O1380       1.0     0.119106     0.172556     0.254321    Biso  1.000000 O
   O1381       1.0     0.036475     0.072298     0.253385    Biso  1.000000 O
   Si694       1.0     0.289748     0.593736     0.255551    Biso  1.000000 Si
   O1382       1.0     0.977699     0.744711     0.250715    Biso  1.000000 O
   O1383       1.0     0.857496     0.579847     0.257568    Biso  1.000000 O
   O1384       1.0     0.731747     0.490953     0.253459    Biso  1.000000 O
   O1385       1.0     0.305000     0.936897     0.251123    Biso  1.000000 O
   Si695       1.0     0.094697     0.423748     0.254347    Biso  1.000000 Si
   O1386       1.0     0.503000     0.895918     0.247072    Biso  1.000000 O
   Si696       1.0     0.092643     0.146738     0.250710    Biso  1.000000 Si
   O1387       1.0     0.451591     0.984743     0.250912    Biso  1.000000 O
   O1388       1.0     0.683293     0.580016     0.244948    Biso  1.000000 O
   O1389       1.0     0.000434     0.865344     0.252043    Biso  1.000000 O
   O1390       1.0     0.095860     0.963373     0.251005    Biso  1.000000 O
   O1391       1.0     0.536657     0.802218     0.252258    Biso  1.000000 O
   O1392       1.0     0.885152     0.635092     0.237505    Biso  1.000000 O
   Si697       1.0     0.146135     0.382634     0.244569    Biso  1.000000 Si
   O1393       1.0     0.003193     0.624089     0.251982    Biso  1.000000 O
   Si698       1.0     0.126207     0.624459     0.248746    Biso  1.000000 Si
   O1394       1.0     0.857420     0.139521     0.248210    Biso  1.000000 O
   Si699       1.0     0.873143     0.938243     0.251169    Biso  1.000000 Si
   O1395       1.0     0.123704     0.958110     0.755313    Biso  1.000000 O
   O1396       1.0     0.517207     0.245704     0.252139    Biso  1.000000 O
   O1397       1.0     0.051394     0.238204     0.246135    Biso  1.000000 O
   O1398       1.0     0.400657     0.665301     0.248346    Biso  1.000000 O
   O1399       1.0     0.935731     0.691426     0.247974    Biso  1.000000 O
   O1400       1.0     0.867818     0.277971     0.245555    Biso  1.000000 O
   O1401       1.0     0.467113     0.403580     0.251682    Biso  1.000000 O
   O1402       1.0     0.221141     0.360988     0.246979    Biso  1.000000 O
   O1403       1.0     0.562338     0.892955     0.245497    Biso  1.000000 O
   O1404       1.0     0.958685     0.278074     0.245841    Biso  1.000000 O
   Si700       1.0     0.488697     0.431774     0.244669    Biso  1.000000 Si
   O1405       1.0     0.054329     0.844294     0.251570    Biso  1.000000 O
   O1406       1.0     0.847844     0.913916     0.240955    Biso  1.000000 O
   O1407       1.0     0.398727     0.135789     0.247482    Biso  1.000000 O
   Si701       1.0     0.552594     0.425562     0.243281    Biso  1.000000 Si
   O1408       1.0     0.375459     0.067925     0.247354    Biso  1.000000 O
   O1409       1.0     0.860736     0.976253     0.251607    Biso  1.000000 O
   Si702       1.0     0.569567     0.811676     0.246405    Biso  1.000000 Si
   O1410       1.0     0.131180     0.582994     0.250306    Biso  1.000000 O
   O1411       1.0     0.192813     0.464130     0.243897    Biso  1.000000 O
   O1412       1.0     0.139268     0.516288     0.254640    Biso  1.000000 O
   O1413       1.0     0.107356     0.111801     0.246046    Biso  1.000000 O
   Si703       1.0     0.714963     0.816900     0.242621    Biso  1.000000 Si
   O1414       1.0     0.510516     0.154554     0.247571    Biso  1.000000 O
   Si704       1.0     0.129436     0.782572     0.248081    Biso  1.000000 Si
   O1415       1.0     0.592459     0.061917     0.246248    Biso  1.000000 O
   O1416       1.0     0.197785     0.883454     0.251288    Biso  1.000000 O
   O1417       1.0     0.007647     0.553336     0.249472    Biso  1.000000 O
   O1418       1.0     0.564297     0.342151     0.245870    Biso  1.000000 O
   Si705       1.0     0.579441     0.291410     0.247917    Biso  1.000000 Si
   Si706       1.0     0.455147     0.366300     0.247167    Biso  1.000000 Si
   O1419       1.0     0.894748     0.213422     0.243794    Biso  1.000000 O
   Si707       1.0     0.271514     0.843922     0.245074    Biso  1.000000 Si
   Si708       1.0     0.864000     0.234275     0.243957    Biso  1.000000 Si
   Si709       1.0     0.384435     0.311718     0.246915    Biso  1.000000 Si
   O1420       1.0     0.732002     0.008749     0.246059    Biso  1.000000 O
   O1421       1.0     0.868870     0.405730     0.243821    Biso  1.000000 O
   Si710       1.0     0.008521     0.763326     0.245485    Biso  1.000000 Si
   O1422       1.0     0.292836     0.702561     0.250404    Biso  1.000000 O
   O1423       1.0     0.690456     0.126209     0.249529    Biso  1.000000 O
   Si711       1.0     0.652726     0.490901     0.246762    Biso  1.000000 Si
   O1424       1.0     0.747395     0.116845     0.247110    Biso  1.000000 O
   Si712       1.0     0.754113     0.875001     0.244924    Biso  1.000000 Si
   Si713       1.0     0.533955     0.917972     0.243492    Biso  1.000000 Si
   O1425       1.0     0.406864     0.488894     0.246588    Biso  1.000000 O
   Si714       1.0     0.124101     0.940537     0.245192    Biso  1.000000 Si
   O1426       1.0     0.113074     0.393720     0.245571    Biso  1.000000 O
   O1427       1.0     0.607741     0.188751     0.246742    Biso  1.000000 O
   O1428       1.0     0.142092     0.347935     0.233843    Biso  1.000000 O
   Si715       1.0     0.381225     0.028585     0.242584    Biso  1.000000 Si
   O1429       1.0     0.921383     0.015014     0.244733    Biso  1.000000 O
   O1430       1.0     0.992242     0.955356     0.242886    Biso  1.000000 O
   Si716       1.0     0.411920     0.098425     0.246032    Biso  1.000000 Si
   O1431       1.0     0.621975     0.641685     0.244655    Biso  1.000000 O
   O1432       1.0     0.612657     0.303002     0.242856    Biso  1.000000 O
   O1433       1.0     0.552969     0.552711     0.244331    Biso  1.000000 O
   O1434       1.0     0.360424     0.336763     0.238115    Biso  1.000000 O
   Si717       1.0     0.627567     0.339974     0.241788    Biso  1.000000 Si
   O1435       1.0     0.157695     0.633904     0.240350    Biso  1.000000 O
   Si718       1.0     0.335140     0.364142     0.242209    Biso  1.000000 Si
   O1436       1.0     0.363669     0.601106     0.242687    Biso  1.000000 O
   O1437       1.0     0.387641     0.776518     0.242051    Biso  1.000000 O
   H12         1.0     0.604928     0.790788     0.766662    Biso  1.000000 H
   O1438       1.0     0.921532     0.088681     0.241645    Biso  1.000000 O
   Si719       1.0     0.974535     0.429182     0.240082    Biso  1.000000 Si
   H13         1.0     0.238606     0.637600     0.766491    Biso  1.000000 H
   O1439       1.0     0.007458     0.414909     0.242871    Biso  1.000000 O
   Si720       1.0     0.565000     0.088916     0.241090    Biso  1.000000 Si
   O1440       1.0     0.588470     0.778063     0.241523    Biso  1.000000 O
   O1441       1.0     0.249285     0.468424     0.240648    Biso  1.000000 O
   Si721       1.0     0.284384     0.257112     0.245237    Biso  1.000000 Si
   Si722       1.0     0.621422     0.763874     0.238184    Biso  1.000000 Si
   O1442       1.0     0.219673     0.133694     0.244364    Biso  1.000000 O
   O1443       1.0     0.151968     0.963726     0.238794    Biso  1.000000 O
   O1444       1.0     0.460903     0.516664     0.238226    Biso  1.000000 O
   Si723       1.0     0.151492     0.175907     0.244976    Biso  1.000000 Si
   O1445       1.0     0.140291     0.820306     0.242071    Biso  1.000000 O
   O1446       1.0     0.154153     0.760167     0.238504    Biso  1.000000 O
   O1447       1.0     0.771100     0.333939     0.241793    Biso  1.000000 O
   Si724       1.0     0.163333     0.721081     0.242713    Biso  1.000000 Si
   O1448       1.0     0.083881     0.054766     0.239161    Biso  1.000000 O
   O1449       1.0     0.186195     0.081691     0.234992    Biso  1.000000 O
   O1450       1.0     0.299814     0.563641     0.242705    Biso  1.000000 O
   O1451       1.0     0.813574     0.004225     0.236519    Biso  1.000000 O
   O1452       1.0     0.781597     0.067804     0.244971    Biso  1.000000 O
   O1453       1.0     0.679941     0.466088     0.242116    Biso  1.000000 O
   Si725       1.0     0.625455     0.039795     0.243845    Biso  1.000000 Si
   O1454       1.0     0.349311     0.824187     0.243730    Biso  1.000000 O
   Si726       1.0     0.640726     0.917037     0.240367    Biso  1.000000 Si
   Si727       1.0     0.192677     0.627207     0.245259    Biso  1.000000 Si
   Si728       1.0     0.277232     0.444408     0.238422    Biso  1.000000 Si
   H14         1.0     0.499839     0.519276     0.771088    Biso  1.000000 H
   O1455       1.0     0.164171     0.407558     0.231870    Biso  1.000000 O
   O1456       1.0     0.981239     0.082275     0.241509    Biso  1.000000 O
   O1457       1.0     0.498305     0.011518     0.238919    Biso  1.000000 O
   O1458       1.0     0.950401     0.862695     0.239524    Biso  1.000000 O
   O1459       1.0     0.794752     0.510137     0.238682    Biso  1.000000 O
   Si729       1.0     0.020113     0.377716     0.241982    Biso  1.000000 Si
   Si730       1.0     0.121840     0.315909     0.233297    Biso  1.000000 Si
   Si731       1.0     0.912186     0.675476     0.234460    Biso  1.000000 Si
   O1460       1.0     0.434754     0.737628     0.242529    Biso  1.000000 O
   Si732       1.0     0.022038     0.839104     0.242755    Biso  1.000000 Si
   O1461       1.0     0.745694     0.590508     0.239630    Biso  1.000000 O
   O1462       1.0     0.424955     0.371283     0.236679    Biso  1.000000 O
   O1463       1.0     0.662304     0.341206     0.239254    Biso  1.000000 O
   O1464       1.0     0.274993     0.624771     0.245385    Biso  1.000000 O
   Si733       1.0     0.811097     0.834241     0.236937    Biso  1.000000 Si
   O1465       1.0     0.471495     0.276860     0.237913    Biso  1.000000 O
   Si734       1.0     0.749361     0.301100     0.238850    Biso  1.000000 Si
   O1466       1.0     0.096740     0.630787     0.236158    Biso  1.000000 O
   O1467       1.0     0.710095     0.222870     0.241613    Biso  1.000000 O
   O1468       1.0     0.628285     0.561295     0.240107    Biso  1.000000 O
   O1469       1.0     0.349569     0.402670     0.239370    Biso  1.000000 O
   Si735       1.0     0.478081     0.153143     0.237300    Biso  1.000000 Si
   O1470       1.0     0.950814     0.218237     0.233553    Biso  1.000000 O
   Si736       1.0     0.701969     0.666410     0.237023    Biso  1.000000 Si
   O1471       1.0     0.952872     0.401423     0.233107    Biso  1.000000 O
   Si737       1.0     0.160362     0.054549     0.233825    Biso  1.000000 Si
   O1472       1.0     0.778852     0.855594     0.234122    Biso  1.000000 O
   O1473       1.0     0.218020     0.650014     0.236443    Biso  1.000000 O
   O1474       1.0     0.005148     0.802987     0.241433    Biso  1.000000 O
   Si738       1.0     0.697157     0.346580     0.237163    Biso  1.000000 Si
   Si739       1.0     0.714523     0.471494     0.238014    Biso  1.000000 Si
   O1475       1.0     0.617784     0.884863     0.238446    Biso  1.000000 O
   O1476       1.0     0.867520     0.034793     0.235370    Biso  1.000000 O
   O1477       1.0     0.827409     0.362570     0.239666    Biso  1.000000 O
   O1478       1.0     0.225184     0.786530     0.240215    Biso  1.000000 O
   Si740       1.0     0.245080     0.161110     0.243394    Biso  1.000000 Si
   O1479       1.0     0.640468     0.797002     0.234906    Biso  1.000000 O
   O1480       1.0     0.838418     0.464057     0.235052    Biso  1.000000 O
   O1481       1.0     0.662733     0.187125     0.235238    Biso  1.000000 O
   O1482       1.0     0.607982     0.267992     0.768391    Biso  1.000000 O
   O1483       1.0     0.294029     0.833692     0.229700    Biso  1.000000 O
   O1484       1.0     0.716505     0.312313     0.235296    Biso  1.000000 O
   O1485       1.0     0.133630     0.703030     0.235798    Biso  1.000000 O
   Si741       1.0     0.377082     0.678182     0.234319    Biso  1.000000 Si
   Si742       1.0     0.015611     0.080107     0.236827    Biso  1.000000 Si
   O1486       1.0     0.294298     0.032283     0.237640    Biso  1.000000 O
   O1487       1.0     0.304125     0.469240     0.234574    Biso  1.000000 O
   Si743       1.0     0.068188     0.653996     0.235713    Biso  1.000000 Si
   Si744       1.0     0.711380     0.592006     0.234092    Biso  1.000000 Si
   O1488       1.0     0.534023     0.075490     0.234307    Biso  1.000000 O
   Si745       1.0     0.138584     0.545677     0.239313    Biso  1.000000 Si
   O1489       1.0     0.687885     0.832225     0.230944    Biso  1.000000 O
   O1490       1.0     0.045310     0.974014     0.236931    Biso  1.000000 O
   O1491       1.0     0.675049     0.907706     0.234968    Biso  1.000000 O
   O1492       1.0     0.492639     0.655179     0.236846    Biso  1.000000 O
   O1493       1.0     0.074198     0.155748     0.233014    Biso  1.000000 O
   Si746       1.0     0.261627     0.049436     0.236184    Biso  1.000000 Si
   O1494       1.0     0.820601     0.631488     0.233534    Biso  1.000000 O
   Si747       1.0     0.584850     0.878813     0.232072    Biso  1.000000 Si
   O1495       1.0     0.475771     0.347273     0.232909    Biso  1.000000 O
   O1496       1.0     0.937256     0.336690     0.236079    Biso  1.000000 O
   O1497       1.0     0.410712     0.018072     0.232937    Biso  1.000000 O
   O1498       1.0     0.164284     0.142233     0.236400    Biso  1.000000 O
   Si748       1.0     0.848191     0.000834     0.235763    Biso  1.000000 Si
   O1499       1.0     0.415659     0.886395     0.234914    Biso  1.000000 O
   O1500       1.0     0.682780     0.191930     0.774618    Biso  1.000000 O
   O1501       1.0     0.724629     0.432461     0.234705    Biso  1.000000 O
   O1502       1.0     0.074266     0.440446     0.238995    Biso  1.000000 O
   O1503       1.0     0.733704     0.795012     0.228134    Biso  1.000000 O
   O1504       1.0     0.895838     0.465056     0.234395    Biso  1.000000 O
   O1505       1.0     0.836792     0.857880     0.226483    Biso  1.000000 O
   O1506       1.0     0.651023     0.062794     0.234256    Biso  1.000000 O
   Si749       1.0     0.335893     0.487674     0.232410    Biso  1.000000 Si
   O1507       1.0     0.571992     0.840309     0.231998    Biso  1.000000 O
   Si750       1.0     0.184807     0.440227     0.226804    Biso  1.000000 Si
   O1508       1.0     0.241695     0.859438     0.235212    Biso  1.000000 O
   Si751       1.0     0.903218     0.038858     0.231444    Biso  1.000000 Si
   O1509       1.0     0.267423     0.240148     0.228375    Biso  1.000000 O
   O1510       1.0     0.667775     0.672102     0.235211    Biso  1.000000 O
   Si752       1.0     0.432749     0.987423     0.232471    Biso  1.000000 Si
   Si753       1.0     0.866763     0.440386     0.232691    Biso  1.000000 Si
   Si754       1.0     0.102623     0.085466     0.230613    Biso  1.000000 Si
   H15         1.0     0.883109     0.685279     0.739487    Biso  1.000000 H
   Si755       1.0     0.716272     0.122905     0.235811    Biso  1.000000 Si
   H16         1.0     0.675376     0.915256     0.732875    Biso  1.000000 H
   Si756       1.0     0.919004     0.202217     0.229463    Biso  1.000000 Si
   O1511       1.0     0.323655     0.224109     0.242580    Biso  1.000000 O
   O1512       1.0     0.317856     0.100686     0.232219    Biso  1.000000 O
   O1513       1.0     0.407388     0.289483     0.236126    Biso  1.000000 O
   O1514       1.0     0.706551     0.629467     0.227941    Biso  1.000000 O
   O1515       1.0     0.587534     0.525082     0.222614    Biso  1.000000 O
   Si757       1.0     0.300099     0.946388     0.230718    Biso  1.000000 Si
   Si758       1.0     0.405081     0.747176     0.232142    Biso  1.000000 Si
   O1516       1.0     0.900183     0.931997     0.237820    Biso  1.000000 O
   Si759       1.0     0.529507     0.263750     0.226808    Biso  1.000000 Si
   O1517       1.0     0.735148     0.902304     0.233136    Biso  1.000000 O
   H17         1.0     0.211418     0.701042     0.773779    Biso  1.000000 H
   O1518       1.0     0.102171     0.781311     0.233596    Biso  1.000000 O
   Si760       1.0     0.192934     0.119735     0.231604    Biso  1.000000 Si
   O1519       1.0     0.925773     0.161385     0.226568    Biso  1.000000 O
   Si761       1.0     0.965957     0.500150     0.230632    Biso  1.000000 Si
   H18         1.0     0.240228     0.453155     0.749255    Biso  1.000000 H
   O1520       1.0     0.563917     0.270162     0.232317    Biso  1.000000 O
   O1521       1.0     0.308413     0.283920     0.239707    Biso  1.000000 O
   Si762       1.0     0.967284     0.254000     0.229784    Biso  1.000000 Si
   O1522       1.0     0.831243     0.094092     0.226831    Biso  1.000000 O
   Si763       1.0     0.852256     0.125762     0.228532    Biso  1.000000 Si
   O1523       1.0     0.585625     0.783052     0.764330    Biso  1.000000 O
   H19         1.0     0.592237     0.265089     0.777129    Biso  1.000000 H
   Si764       1.0     0.429792     0.501964     0.231296    Biso  1.000000 Si
   O1524       1.0     0.267177     0.958943     0.224403    Biso  1.000000 O
   O1525       1.0     0.250158     0.730913     0.231111    Biso  1.000000 O
   H20         1.0     0.687303     0.917273     0.198071    Biso  1.000000 H
   O1526       1.0     0.632305     0.944545     0.225953    Biso  1.000000 O
   O1527       1.0     0.992370     0.357262     0.233284    Biso  1.000000 O
   O1528       1.0     0.151175     0.273827     0.233929    Biso  1.000000 O
   Si765       1.0     0.844285     0.896430     0.221889    Biso  1.000000 Si
   Si766       1.0     0.629421     0.198814     0.230492    Biso  1.000000 Si
   O1529       1.0     0.385209     0.715596     0.227952    Biso  1.000000 O
   O1530       1.0     0.566607     0.408392     0.225645    Biso  1.000000 O
   Si767       1.0     0.794719     0.358746     0.231270    Biso  1.000000 Si
   O1531       1.0     0.482897     0.115840     0.228195    Biso  1.000000 O
   O1532       1.0     0.786129     0.398471     0.229998    Biso  1.000000 O
   Si768       1.0     0.036745     0.243395     0.227125    Biso  1.000000 Si
   O1533       1.0     0.018887     0.745968     0.227109    Biso  1.000000 O
   O1534       1.0     0.223739     0.688771     0.764224    Biso  1.000000 O
   H21         1.0     0.821794     0.237060     0.743651    Biso  1.000000 H
   H22         1.0     0.803874     0.591807     0.732949    Biso  1.000000 H
   O1535       1.0     0.885242     0.700148     0.229265    Biso  1.000000 O
   Si769       1.0     0.228423     0.342997     0.227643    Biso  1.000000 Si
   O1536       1.0     0.258345     0.323713     0.228615    Biso  1.000000 O
   O1537       1.0     0.029470     0.116013     0.229823    Biso  1.000000 O
   Si770       1.0     0.207135     0.868816     0.232079    Biso  1.000000 Si
   Si771       1.0     0.576839     0.369604     0.222985    Biso  1.000000 Si
   O1538       1.0     0.002465     0.253070     0.227552    Biso  1.000000 O
   O1539       1.0     0.208776     0.972200     0.228619    Biso  1.000000 O
   O1540       1.0     0.970275     0.461672     0.226961    Biso  1.000000 O
   O1541       1.0     0.611421     0.359162     0.225089    Biso  1.000000 O
   O1542       1.0     0.417074     0.952969     0.226710    Biso  1.000000 O
   O1543       1.0     0.308269     0.356272     0.228339    Biso  1.000000 O
   O1544       1.0     0.168704     0.020716     0.222057    Biso  1.000000 O
   O1545       1.0     0.641625     0.505188     0.227828    Biso  1.000000 O
   H23         1.0     0.625091     0.414264     0.744926    Biso  1.000000 H
   Si772       1.0     0.278028     0.707826     0.230586    Biso  1.000000 Si
   O1546       1.0     0.874442     0.539169     0.230152    Biso  1.000000 O
   O1547       1.0     0.434021     0.317939     0.178630    Biso  1.000000 O
   Si773       1.0     0.637847     0.656049     0.227361    Biso  1.000000 Si
   O1548       1.0     0.811496     0.798972     0.224812    Biso  1.000000 O
   O1549       1.0     0.615201     0.007806     0.232839    Biso  1.000000 O
   Si774       1.0     0.017295     0.957650     0.227261    Biso  1.000000 Si
   Si775       1.0     0.814321     0.488061     0.224894    Biso  1.000000 Si
   Si776       1.0     0.696864     0.194238     0.228525    Biso  1.000000 Si
   O1550       1.0     0.844892     0.225020     0.226283    Biso  1.000000 O
   Si777       1.0     0.555592     0.539079     0.224656    Biso  1.000000 Si
   Si778       1.0     0.959711     0.363076     0.226508    Biso  1.000000 Si
   O1551       1.0     0.079638     0.688644     0.225803    Biso  1.000000 O
   Si779       1.0     0.801027     0.079740     0.220560    Biso  1.000000 Si
   Si780       1.0     0.721651     0.999543     0.226537    Biso  1.000000 Si
   Si781       1.0     0.327898     0.825117     0.225879    Biso  1.000000 Si
   O1552       1.0     0.188713     0.711761     0.228995    Biso  1.000000 O
   Si782       1.0     0.252405     0.639218     0.229810    Biso  1.000000 Si
   O1553       1.0     0.484050     0.441733     0.224534    Biso  1.000000 O
   O1554       1.0     0.605382     0.948103     0.749229    Biso  1.000000 O
   Si783       1.0     0.172495     0.980156     0.222823    Biso  1.000000 Si
   O1555       1.0     0.229971     0.192214     0.233601    Biso  1.000000 O
   O1556       1.0     0.893121     0.698940     0.748600    Biso  1.000000 O
   O1557       1.0     0.574315     0.108480     0.222375    Biso  1.000000 O
   H24         1.0     0.488780     0.705356     0.166999    Biso  1.000000 H
   O1558       1.0     0.112876     0.928581     0.226185    Biso  1.000000 O
   Si784       1.0     0.348449     0.084663     0.225275    Biso  1.000000 Si
   O1559       1.0     0.622008     0.742198     0.220359    Biso  1.000000 O
   O1560       1.0     0.873059     0.735217     0.775894    Biso  1.000000 O
   O1561       1.0     0.134168     0.072735     0.223734    Biso  1.000000 O
   Si785       1.0     0.478119     0.307928     0.225512    Biso  1.000000 Si
   Si786       1.0     0.017004     0.549489     0.229690    Biso  1.000000 Si
   Si787       1.0     0.620900     0.537704     0.223812    Biso  1.000000 Si
   Si788       1.0     0.287522     0.113524     0.223030    Biso  1.000000 Si
   O1562       1.0     0.707771     0.962303     0.228387    Biso  1.000000 O
   O1563       1.0     0.243662     0.021629     0.225289    Biso  1.000000 O
   O1564       1.0     0.271719     0.146886     0.231738    Biso  1.000000 O
   O1565       1.0     0.146043     0.204008     0.229107    Biso  1.000000 O
   Si789       1.0     0.918270     0.121016     0.222153    Biso  1.000000 Si
   O1566       1.0     0.625623     0.237666     0.224538    Biso  1.000000 O
   O1567       1.0     0.045852     0.374391     0.226732    Biso  1.000000 O
   H25         1.0     0.802961     0.996357     0.738970    Biso  1.000000 H
   O1568       1.0     0.446465     0.593087     0.229394    Biso  1.000000 O
   O1569       1.0     0.201867     0.320593     0.220663    Biso  1.000000 O
   O1570       1.0     0.319695     0.978777     0.224597    Biso  1.000000 O
   Si790       1.0     0.705871     0.921154     0.226226    Biso  1.000000 Si
   O1571       1.0     0.183773     0.842132     0.223771    Biso  1.000000 O
   O1572       1.0     0.534919     0.929830     0.222142    Biso  1.000000 O
   O1573       1.0     0.695476     0.023050     0.220562    Biso  1.000000 O
   O1574       1.0     0.513102     0.298815     0.222349    Biso  1.000000 O
   O1575       1.0     0.933217     0.663570     0.217334    Biso  1.000000 O
   O1576       1.0     0.202507     0.592632     0.236315    Biso  1.000000 O
   O1577       1.0     0.416696     0.101386     0.224117    Biso  1.000000 O
   O1578       1.0     0.355187     0.460400     0.221728    Biso  1.000000 O
   O1579       1.0     0.264769     0.082675     0.223421    Biso  1.000000 O
   O1580       1.0     0.716216     0.694070     0.224125    Biso  1.000000 O
   Si791       1.0     0.663033     0.812586     0.219710    Biso  1.000000 Si
   O1581       1.0     0.104033     0.309527     0.214441    Biso  1.000000 O
   O1582       1.0     0.270228     0.421527     0.220728    Biso  1.000000 O
   H26         1.0     0.531113     0.922649     0.184961    Biso  1.000000 H
   O1583       1.0     0.838177     0.158430     0.218336    Biso  1.000000 O
   Si792       1.0     0.134309     0.240983     0.228146    Biso  1.000000 Si
   O1584       1.0     0.170299     0.544038     0.227531    Biso  1.000000 O
   O1585       1.0     0.912410     0.831951     0.216968    Biso  1.000000 O
   O1586       1.0     0.716946     0.159409     0.224856    Biso  1.000000 O
   O1587       1.0     0.705407     0.089937     0.224116    Biso  1.000000 O
   O1588       1.0     0.030560     0.887185     0.193260    Biso  1.000000 O
   O1589       1.0     0.630561     0.607421     0.181518    Biso  1.000000 O
   H27         1.0     0.243546     0.900895     0.765915    Biso  1.000000 H
   H28         1.0     0.333374     0.263263     0.729170    Biso  1.000000 H
   Si793       1.0     0.010483     0.622615     0.224608    Biso  1.000000 Si
   O1590       1.0     0.354052     0.043873     0.220496    Biso  1.000000 O
   O1591       1.0     0.332136     0.523467     0.222222    Biso  1.000000 O
   O1592       1.0     0.042970     0.637105     0.223850    Biso  1.000000 O
   Si794       1.0     0.292311     0.320902     0.223323    Biso  1.000000 Si
   O1593       1.0     0.415295     0.534205     0.220684    Biso  1.000000 O
   H29         1.0     0.942137     0.358821     0.198118    Biso  1.000000 H
   O1594       1.0     0.367805     0.915298     0.222184    Biso  1.000000 O
   O1595       1.0     0.709048     0.369427     0.220314    Biso  1.000000 O
   Si795       1.0     0.507088     0.089019     0.221203    Biso  1.000000 Si
   O1596       1.0     0.055090     0.272303     0.217194    Biso  1.000000 O
   Si796       1.0     0.148508     0.835059     0.222662    Biso  1.000000 Si
   Si797       1.0     0.314053     0.557612     0.222065    Biso  1.000000 Si
   Si798       1.0     0.239437     0.765920     0.223563    Biso  1.000000 Si
   O1597       1.0     0.371101     0.649530     0.218693    Biso  1.000000 O
   Si799       1.0     0.679771     0.061663     0.221538    Biso  1.000000 Si
   O1598       1.0     0.464717     0.177450     0.222693    Biso  1.000000 O
   H30         1.0     0.285958     0.099271     0.751745    Biso  1.000000 H
   H31         1.0     0.419193     0.760967     0.738531    Biso  1.000000 H
   O1599       1.0     0.820637     0.919075     0.210659    Biso  1.000000 O
   O1600       1.0     0.108684     0.537997     0.227508    Biso  1.000000 O
   Si800       1.0     0.403648     0.916405     0.222290    Biso  1.000000 Si
   H32         1.0     0.134468     0.513046     0.761040    Biso  1.000000 H
   O1601       1.0     0.996071     0.517598     0.221983    Biso  1.000000 O
   O1602       1.0     0.991309     0.475638     0.765013    Biso  1.000000 O
   Si801       1.0     0.365253     0.607557     0.221177    Biso  1.000000 Si
   H33         1.0     0.435931     0.115424     0.187651    Biso  1.000000 H
   O1603       1.0     0.935491     0.517254     0.223571    Biso  1.000000 O
   Si802       1.0     0.938701     0.858249     0.219360    Biso  1.000000 Si
   H34         1.0     0.957521     0.438911     0.753486    Biso  1.000000 H
   O1604       1.0     0.342489     0.907665     0.191991    Biso  1.000000 O
   O1605       1.0     0.617052     0.680542     0.216231    Biso  1.000000 O
   O1606       1.0     0.166564     0.462708     0.212177    Biso  1.000000 O
   O1607       1.0     0.309278     0.911321     0.219788    Biso  1.000000 O
   H35         1.0     0.041697     0.663543     0.755536    Biso  1.000000 H
   Si803       1.0     0.314417     0.017953     0.221018    Biso  1.000000 Si
   Si804       1.0     0.056673     0.130906     0.219235    Biso  1.000000 Si
   H36         1.0     0.904872     0.068967     0.728096    Biso  1.000000 H
   Si805       1.0     0.359535     0.420241     0.220480    Biso  1.000000 Si
   Si806       1.0     0.426795     0.570539     0.215276    Biso  1.000000 Si
   H37         1.0     0.702707     0.998969     0.717194    Biso  1.000000 H
   Si807       1.0     0.239690     0.984066     0.220202    Biso  1.000000 Si
   Si808       1.0     0.849763     0.628747     0.221819    Biso  1.000000 Si
   O1608       1.0     0.759588     0.289926     0.218752    Biso  1.000000 O
   O1609       1.0     0.025770     0.852498     0.221586    Biso  1.000000 O
   O1610       1.0     0.837515     0.735299     0.216449    Biso  1.000000 O
   O1611       1.0     0.014742     0.050202     0.222425    Biso  1.000000 O
   Si809       1.0     0.823867     0.196630     0.218508    Biso  1.000000 Si
   O1612       1.0     0.192993     0.091470     0.753158    Biso  1.000000 O
   O1613       1.0     0.423960     0.227326     0.223683    Biso  1.000000 O
   O1614       1.0     0.415183     0.116676     0.189596    Biso  1.000000 O
   Si810       1.0     0.720419     0.407348     0.217190    Biso  1.000000 Si
   Si811       1.0     0.489538     0.016376     0.219221    Biso  1.000000 Si
   O1615       1.0     0.307017     0.757704     0.188406    Biso  1.000000 O
   Si812       1.0     0.348246     0.254254     0.242735    Biso  1.000000 Si
   H38         1.0     0.519986     0.798888     0.171833    Biso  1.000000 H
   H39         1.0     0.275850     0.548246     0.754127    Biso  1.000000 H
   Si813       1.0     0.614204     0.976835     0.219041    Biso  1.000000 Si
   Si814       1.0     0.903074     0.500750     0.222727    Biso  1.000000 Si
   O1616       1.0     0.538338     0.630479     0.218164    Biso  1.000000 O
   O1617       1.0     0.883243     0.118769     0.218730    Biso  1.000000 O
   O1618       1.0     0.868683     0.786787     0.221517    Biso  1.000000 O
   O1619       1.0     0.532706     0.508604     0.220551    Biso  1.000000 O
   Si815       1.0     0.235422     0.226705     0.221962    Biso  1.000000 Si
   O1620       1.0     0.715578     0.493045     0.219478    Biso  1.000000 O
   O1621       1.0     0.051499     0.549186     0.227395    Biso  1.000000 O
   O1622       1.0     0.083685     0.104967     0.215661    Biso  1.000000 O
   O1623       1.0     0.268183     0.671773     0.221355    Biso  1.000000 O
   H40         1.0     0.184044     0.131250     0.201297    Biso  1.000000 H
   Si816       1.0     0.431353     0.192012     0.214490    Biso  1.000000 Si
   Si817       1.0     0.111204     0.704835     0.219353    Biso  1.000000 Si
   O1624       1.0     0.456496     0.998099     0.217683    Biso  1.000000 O
   Si818       1.0     0.401906     0.260116     0.220922    Biso  1.000000 Si
   O1625       1.0     0.214207     0.428948     0.217012    Biso  1.000000 O
   Si819       1.0     0.204177     0.551999     0.232855    Biso  1.000000 Si
   H41         1.0     0.824474     0.141551     0.755657    Biso  1.000000 H
   H42         1.0     0.627128     0.708085     0.749434    Biso  1.000000 H
   H43         1.0     0.196894     0.428479     0.749121    Biso  1.000000 H
   O1626       1.0     0.708067     0.564256     0.217588    Biso  1.000000 O
   Si820       1.0     0.507675     0.652243     0.217278    Biso  1.000000 Si
   O1627       1.0     0.875173     0.900286     0.211510    Biso  1.000000 O
   O1628       1.0     0.025853     0.920472     0.220594    Biso  1.000000 O
   H44         1.0     0.206981     0.072913     0.756104    Biso  1.000000 H
   O1629       1.0     0.003275     0.584632     0.219361    Biso  1.000000 O
   O1630       1.0     0.581886     0.965748     0.211988    Biso  1.000000 O
   O1631       1.0     0.129798     0.867266     0.219006    Biso  1.000000 O
   Si821       1.0     0.837296     0.777460     0.214278    Biso  1.000000 Si
   O1632       1.0     0.367405     0.249479     0.225052    Biso  1.000000 O
   O1633       1.0     0.334214     0.591988     0.215268    Biso  1.000000 O
   O1634       1.0     0.075941     0.884269     0.217460    Biso  1.000000 O
   Si822       1.0     0.847849     0.552273     0.218451    Biso  1.000000 Si
   Si823       1.0     0.860236     0.703901     0.214100    Biso  1.000000 Si
   Si824       1.0     0.077526     0.521553     0.231286    Biso  1.000000 Si
   H45         1.0     0.062344     0.580833     0.760660    Biso  1.000000 H
   Si825       1.0     0.787466     0.006270     0.213850    Biso  1.000000 Si
   Si826       1.0     0.341034     0.896051     0.212601    Biso  1.000000 Si
   O1635       1.0     0.752153     0.001623     0.215804    Biso  1.000000 O
   O1636       1.0     0.434625     0.472534     0.215983    Biso  1.000000 O
   Si827       1.0     0.604417     0.716201     0.208666    Biso  1.000000 Si
   H46         1.0     0.517710     0.997639     0.756795    Biso  1.000000 H
   O1637       1.0     0.852611     0.663920     0.210086    Biso  1.000000 O
   O1638       1.0     0.580764     0.898334     0.213068    Biso  1.000000 O
   O1639       1.0     0.234925     0.370060     0.212765    Biso  1.000000 O
   O1640       1.0     0.327879     0.788461     0.215874    Biso  1.000000 O
   Si828       1.0     0.419570     0.385658     0.216091    Biso  1.000000 Si
   O1641       1.0     0.004293     0.986363     0.214268    Biso  1.000000 O
   O1642       1.0     0.212081     0.255505     0.226325    Biso  1.000000 O
   O1643       1.0     0.618546     0.177005     0.213839    Biso  1.000000 O
   Si829       1.0     0.241509     0.409112     0.209757    Biso  1.000000 Si
   O1644       1.0     0.796948     0.358773     0.174033    Biso  1.000000 O
   O1645       1.0     0.300802     0.726519     0.216549    Biso  1.000000 O
   O1646       1.0     0.793538     0.462258     0.213698    Biso  1.000000 O
   O1647       1.0     0.039686     0.209139     0.215821    Biso  1.000000 O
   Si830       1.0     0.719188     0.780387     0.208777    Biso  1.000000 Si
   O1648       1.0     0.515799     0.687768     0.209104    Biso  1.000000 O
   O1649       1.0     0.683047     0.784877     0.210483    Biso  1.000000 O
   Si831       1.0     0.904213     0.919697     0.217563    Biso  1.000000 Si
   Si832       1.0     0.041635     0.886553     0.213318    Biso  1.000000 Si
   O1650       1.0     0.859000     0.979494     0.209970    Biso  1.000000 O
   O1651       1.0     0.391190     0.408199     0.213670    Biso  1.000000 O
   H47         1.0     0.804029     0.206768     0.244153    Biso  1.000000 H
   Si833       1.0     0.188804     0.282123     0.220371    Biso  1.000000 Si
   O1652       1.0     0.489749     0.055901     0.213887    Biso  1.000000 O
   H48         1.0     0.315451     0.542907     0.761839    Biso  1.000000 H
   Si834       1.0     0.963951     0.671956     0.207213    Biso  1.000000 Si
   Si835       1.0     0.078899     0.451541     0.218508    Biso  1.000000 Si
   O1653       1.0     0.992037     0.763319     0.196222    Biso  1.000000 O
   O1654       1.0     0.394385     0.589921     0.213357    Biso  1.000000 O
   H49         1.0     0.080350     0.810407     0.190642    Biso  1.000000 H
   O1655       1.0     0.798364     0.044387     0.209683    Biso  1.000000 O
   Si836       1.0     0.458381     0.445075     0.210357    Biso  1.000000 Si
   H50         1.0     0.311096     0.300215     0.197125    Biso  1.000000 H
   Si837       1.0     0.782851     0.423095     0.212499    Biso  1.000000 Si
   O1656       1.0     0.488899     0.540452     0.769735    Biso  1.000000 O
   O1657       1.0     0.253605     0.898261     0.755168    Biso  1.000000 O
   H51         1.0     0.423530     0.828762     0.736727    Biso  1.000000 H
   O1658       1.0     0.978105     0.708608     0.210762    Biso  1.000000 O
   O1659       1.0     0.253062     0.609950     0.215403    Biso  1.000000 O
   O1660       1.0     0.909518     0.221096     0.210256    Biso  1.000000 O
   O1661       1.0     0.871175     0.431140     0.210868    Biso  1.000000 O
   O1662       1.0     0.908200     0.031472     0.211033    Biso  1.000000 O
   Si838       1.0     0.086541     0.274869     0.207284    Biso  1.000000 Si
   O1663       1.0     0.208320     0.900738     0.218040    Biso  1.000000 O
   O1664       1.0     0.827542     0.520652     0.213199    Biso  1.000000 O
   O1665       1.0     0.952116     0.264429     0.210658    Biso  1.000000 O
   O1666       1.0     0.228130     0.548280     0.217122    Biso  1.000000 O
   O1667       1.0     0.850394     0.593361     0.211173    Biso  1.000000 O
   H52         1.0     0.775032     0.043958     0.738027    Biso  1.000000 H
   Si839       1.0     0.108090     0.895696     0.213363    Biso  1.000000 Si
   O1668       1.0     0.419321     0.758382     0.212621    Biso  1.000000 O
   O1669       1.0     0.730678     0.745057     0.204058    Biso  1.000000 O
   H53         1.0     0.063317     0.735396     0.742845    Biso  1.000000 H
   O1670       1.0     0.341726     0.855992     0.215434    Biso  1.000000 O
   Si840       1.0     0.005662     0.735189     0.208170    Biso  1.000000 Si
   H54         1.0     0.229381     0.427536     0.182144    Biso  1.000000 H
   Si841       1.0     0.725928     0.529668     0.213956    Biso  1.000000 Si
   O1671       1.0     0.250416     0.620086     0.768164    Biso  1.000000 O
   O1672       1.0     0.267707     0.779992     0.213683    Biso  1.000000 O
   O1673       1.0     0.199019     0.127462     0.210769    Biso  1.000000 O
   H55         1.0     0.856248     0.954930     0.175872    Biso  1.000000 H
   O1674       1.0     0.547455     0.568278     0.209839    Biso  1.000000 O
   H56         1.0     0.528326     0.665457     0.732012    Biso  1.000000 H
   O1675       1.0     0.931189     0.895820     0.212986    Biso  1.000000 O
   O1676       1.0     0.986941     0.643713     0.213137    Biso  1.000000 O
   O1677       1.0     0.643299     0.623804     0.213477    Biso  1.000000 O
   O1678       1.0     0.263637     0.996456     0.749451    Biso  1.000000 O
   H57         1.0     0.538625     0.590457     0.176770    Biso  1.000000 H
   Si842       1.0     0.562741     0.931937     0.208315    Biso  1.000000 Si
   O1679       1.0     0.446307     0.407321     0.207049    Biso  1.000000 O
   Si843       1.0     0.108052     0.780006     0.211424    Biso  1.000000 Si
   Si844       1.0     0.903775     0.792961     0.220867    Biso  1.000000 Si
   O1680       1.0     0.967556     0.844268     0.206818    Biso  1.000000 O
   Si845       1.0     0.253503     0.572849     0.208591    Biso  1.000000 Si
   Si846       1.0     0.812142     0.368072     0.192778    Biso  1.000000 Si
   O1681       1.0     0.939026     0.101231     0.206733    Biso  1.000000 O
   O1682       1.0     0.191666     0.782935     0.749092    Biso  1.000000 O
   Si847       1.0     0.992631     0.024051     0.214540    Biso  1.000000 Si
   O1683       1.0     0.799968     0.346937     0.210003    Biso  1.000000 O
   H58         1.0     0.760914     0.933453     0.753393    Biso  1.000000 H
   O1684       1.0     0.111268     0.247427     0.211349    Biso  1.000000 O
   H59         1.0     0.858612     0.908046     0.767961    Biso  1.000000 H
   O1685       1.0     0.798212     0.197047     0.233223    Biso  1.000000 O
   O1686       1.0     0.900250     0.280652     0.196617    Biso  1.000000 O
   H60         1.0     0.438189     0.903890     0.201913    Biso  1.000000 H
   H61         1.0     0.438023     0.605256     0.239038    Biso  1.000000 H
   Si848       1.0     0.300082     0.764892     0.208947    Biso  1.000000 Si
   O1687       1.0     0.776141     0.840010     0.764738    Biso  1.000000 O
   O1688       1.0     0.917251     0.768331     0.205370    Biso  1.000000 O
   H62         1.0     0.919520     0.442153     0.177559    Biso  1.000000 H
   O1689       1.0     0.756827     0.534383     0.202691    Biso  1.000000 O
   Si849       1.0     0.559704     0.118607     0.203230    Biso  1.000000 Si
   O1690       1.0     0.367253     0.107883     0.210083    Biso  1.000000 O
   O1691       1.0     0.509332     0.992845     0.206313    Biso  1.000000 O
   H63         1.0     0.086087     0.261396     0.176363    Biso  1.000000 H
   O1692       1.0     0.163815     0.965144     0.202968    Biso  1.000000 O
   O1693       1.0     0.644242     0.836081     0.206394    Biso  1.000000 O
   O1694       1.0     0.779173     0.107430     0.211561    Biso  1.000000 O
   H64         1.0     0.981216     0.492670     0.774242    Biso  1.000000 H
   Si850       1.0     0.735926     0.705563     0.207452    Biso  1.000000 Si
   O1695       1.0     0.071130     0.490098     0.218305    Biso  1.000000 O
   O1696       1.0     0.283954     0.553713     0.209952    Biso  1.000000 O
   Si851       1.0     0.491997     0.754660     0.179607    Biso  1.000000 Si
   O1697       1.0     0.694107     0.209248     0.208120    Biso  1.000000 O
   O1698       1.0     0.429014     0.809171     0.190440    Biso  1.000000 O
   O1699       1.0     0.327945     0.527048     0.754844    Biso  1.000000 O
   O1700       1.0     0.439064     0.197502     0.193118    Biso  1.000000 O
   O1701       1.0     0.113407     0.908358     0.193005    Biso  1.000000 O
   O1702       1.0     0.749315     0.417365     0.205402    Biso  1.000000 O
   O1703       1.0     0.134772     0.806509     0.208936    Biso  1.000000 O
   H65         1.0     0.580984     0.334706     0.722443    Biso  1.000000 H
   Si852       1.0     0.399002     0.125094     0.208515    Biso  1.000000 Si
   O1704       1.0     0.028461     0.201336     0.180676    Biso  1.000000 O
   O1705       1.0     0.124130     0.676624     0.204944    Biso  1.000000 O
   O1706       1.0     0.919598     0.781541     0.240051    Biso  1.000000 O
   H66         1.0     0.791236     0.821921     0.766880    Biso  1.000000 H
   H67         1.0     0.505976     0.404602     0.751328    Biso  1.000000 H
   Si853       1.0     0.555113     0.605545     0.204201    Biso  1.000000 Si
   O1707       1.0     0.212388     0.763586     0.208958    Biso  1.000000 O
   O1708       1.0     0.403027     0.164751     0.211552    Biso  1.000000 O
   H68         1.0     0.685828     0.166339     0.776351    Biso  1.000000 H
   H69         1.0     0.975824     0.755466     0.188190    Biso  1.000000 H
   H70         1.0     0.917568     0.789549     0.251794    Biso  1.000000 H
   Si854       1.0     0.443716     0.783168     0.204234    Biso  1.000000 Si
   H71         1.0     0.431753     0.453853     0.733670    Biso  1.000000 H
   O1709       1.0     0.626392     0.560329     0.207106    Biso  1.000000 O
   H72         1.0     0.634718     0.855671     0.210927    Biso  1.000000 H
   O1710       1.0     0.112463     0.446654     0.213427    Biso  1.000000 O
   O1711       1.0     0.547846     0.688504     0.182134    Biso  1.000000 O
   H73         1.0     0.975353     0.815689     0.768773    Biso  1.000000 H
   O1712       1.0     0.525594     0.107813     0.204530    Biso  1.000000 O
   H74         1.0     0.108289     0.138302     0.759188    Biso  1.000000 H
   O1713       1.0     0.728208     0.682753     0.190347    Biso  1.000000 O
   H75         1.0     0.146360     0.951304     0.203060    Biso  1.000000 H
   O1714       1.0     0.959678     0.364769     0.205391    Biso  1.000000 O
   O1715       1.0     0.460091     0.306630     0.207221    Biso  1.000000 O
   H76         1.0     0.397638     0.670842     0.715435    Biso  1.000000 H
   H77         1.0     0.654592     0.089504     0.197528    Biso  1.000000 H
   O1716       1.0     0.244866     0.571607     0.187969    Biso  1.000000 O
   O1717       1.0     0.112640     0.740671     0.207717    Biso  1.000000 O
   O1718       1.0     0.199940     0.299877     0.748489    Biso  1.000000 O
   O1719       1.0     0.335771     0.406031     0.206349    Biso  1.000000 O
   O1720       1.0     0.879545     0.566390     0.762217    Biso  1.000000 O
   H78         1.0     0.277713     0.011913     0.202611    Biso  1.000000 H
   O1721       1.0     0.560751     0.159435     0.200403    Biso  1.000000 O
   Si855       1.0     0.940755     0.061932     0.199273    Biso  1.000000 Si
   O1722       1.0     0.932360     0.068181     0.178788    Biso  1.000000 O
   H79         1.0     0.322510     0.741642     0.185171    Biso  1.000000 H
   H80         1.0     0.189030     0.272693     0.189203    Biso  1.000000 H
   O1723       1.0     0.088334     0.277429     0.760694    Biso  1.000000 O
   Si856       1.0     0.049487     0.389230     0.206731    Biso  1.000000 Si
   O1724       1.0     0.799171     0.978911     0.198876    Biso  1.000000 O
   H81         1.0     0.897097     0.728689     0.200877    Biso  1.000000 H
   H82         1.0     0.139783     0.579752     0.744855    Biso  1.000000 H
   H83         1.0     0.928145     0.779254     0.195231    Biso  1.000000 H
   H84         1.0     0.856393     0.364802     0.203078    Biso  1.000000 H
   H85         1.0     0.242911     0.968221     0.189917    Biso  1.000000 H
   O1725       1.0     0.178615     0.840283     0.761978    Biso  1.000000 O
   O1726       1.0     0.569256     0.719680     0.209735    Biso  1.000000 O
   H86         1.0     0.986826     0.850378     0.210838    Biso  1.000000 H
   H87         1.0     0.003439     0.370683     0.202461    Biso  1.000000 H
   Si857       1.0     0.826233     0.952338     0.198293    Biso  1.000000 Si
   O1727       1.0     0.837713     0.942318     0.178476    Biso  1.000000 O
   H88         1.0     0.768380     0.120904     0.220371    Biso  1.000000 H
   O1728       1.0     0.044043     0.150045     0.201346    Biso  1.000000 O
   H89         1.0     0.130119     0.218954     0.733096    Biso  1.000000 H
   H90         1.0     0.734721     0.693784     0.748507    Biso  1.000000 H
   H91         1.0     0.470976     0.788707     0.229456    Biso  1.000000 H
   H92         1.0     0.770455     0.304579     0.211278    Biso  1.000000 H
   O1729       1.0     0.495802     0.001216     0.753471    Biso  1.000000 O
   O1730       1.0     0.005528     0.169088     0.760696    Biso  1.000000 O
   O1731       1.0     0.705103     0.915536     0.204671    Biso  1.000000 O
   Si858       1.0     0.924154     0.251455     0.198445    Biso  1.000000 Si
   Si859       1.0     0.622003     0.598960     0.202655    Biso  1.000000 Si
   O1732       1.0     0.464605     0.758685     0.192392    Biso  1.000000 O
   Si860       1.0     0.136755     0.461274     0.200007    Biso  1.000000 Si
   O1733       1.0     0.294137     0.124571     0.201552    Biso  1.000000 O
   H93         1.0     0.788794     0.196671     0.198758    Biso  1.000000 H
   H94         1.0     0.471141     0.842337     0.754215    Biso  1.000000 H
   H95         1.0     0.332231     0.900183     0.736355    Biso  1.000000 H
   H96         1.0     0.598879     0.175102     0.210390    Biso  1.000000 H
   O1734       1.0     0.415851     0.905884     0.201761    Biso  1.000000 O
   H97         1.0     0.542017     0.168563     0.194681    Biso  1.000000 H
   O1735       1.0     0.295199     0.314753     0.201764    Biso  1.000000 O
   O1736       1.0     0.632644     0.215428     0.756860    Biso  1.000000 O
   O1737       1.0     0.081301     0.276854     0.185976    Biso  1.000000 O
   O1738       1.0     0.550870     0.930426     0.188055    Biso  1.000000 O
   O1739       1.0     0.899471     0.434572     0.178903    Biso  1.000000 O
   H98         1.0     0.186768     0.761949     0.742152    Biso  1.000000 H
   H99         1.0     0.543786     0.662183     0.184592    Biso  1.000000 H
   H100        1.0     0.535915     0.899055     0.739013    Biso  1.000000 H
   O1740       1.0     0.018186     0.385277     0.197250    Biso  1.000000 O
   O1741       1.0     0.770017     0.696968     0.212554    Biso  1.000000 O
   H101        1.0     0.729487     0.432047     0.749289    Biso  1.000000 H
   H102        1.0     0.540678     0.237075     0.200879    Biso  1.000000 H
   Si861       1.0     0.025255     0.184413     0.200390    Biso  1.000000 Si
   O1742       1.0     0.298604     0.018461     0.201962    Biso  1.000000 O
   H103        1.0     0.635944     0.722256     0.185991    Biso  1.000000 H
   H104        1.0     0.815783     0.784865     0.185482    Biso  1.000000 H
   H105        1.0     0.013263     0.195087     0.171022    Biso  1.000000 H
   H106        1.0     0.129215     0.042638     0.747499    Biso  1.000000 H
   H107        1.0     0.954822     0.673891     0.751158    Biso  1.000000 H
   H108        1.0     0.047573     0.709348     0.205213    Biso  1.000000 H
   H109        1.0     0.576029     0.076476     0.184664    Biso  1.000000 H
   O1743       1.0     0.850635     0.922036     0.758095    Biso  1.000000 O
   H110        1.0     0.890355     0.296486     0.205537    Biso  1.000000 H
   O1744       1.0     0.664917     0.066929     0.201941    Biso  1.000000 O
   H111        1.0     0.282676     0.138961     0.194280    Biso  1.000000 H
   O1745       1.0     0.059408     0.428365     0.205106    Biso  1.000000 O
   O1746       1.0     0.482493     0.634474     0.205705    Biso  1.000000 O
   O1747       1.0     0.828803     0.215781     0.748686    Biso  1.000000 O
   O1748       1.0     0.414199     0.349721     0.205244    Biso  1.000000 O
   H112        1.0     0.196247     0.275685     0.748408    Biso  1.000000 H
   H113        1.0     0.054945     0.386340     0.751771    Biso  1.000000 H
   O1749       1.0     0.232169     0.221940     0.200359    Biso  1.000000 O
   O1750       1.0     0.576281     0.101319     0.186799    Biso  1.000000 O
   O1751       1.0     0.846214     0.464352     0.185125    Biso  1.000000 O
   O1752       1.0     0.080018     0.570914     0.754740    Biso  1.000000 O
   H114        1.0     0.240506     0.592949     0.182485    Biso  1.000000 H
   H115        1.0     0.518654     0.502269     0.229353    Biso  1.000000 H
   H116        1.0     0.518473     0.975126     0.213963    Biso  1.000000 H
   O1753       1.0     0.355456     0.652427     0.750238    Biso  1.000000 O
   O1754       1.0     0.305723     0.624938     0.754645    Biso  1.000000 O
   O1755       1.0     0.946487     0.418960     0.757241    Biso  1.000000 O
   Si862       1.0     0.274568     0.602959     0.755507    Biso  1.000000 Si
   O1756       1.0     0.060499     0.652764     0.753832    Biso  1.000000 O
   O1757       1.0     0.457275     0.080052     0.751545    Biso  1.000000 O
   Si863       1.0     0.667189     0.204591     0.755832    Biso  1.000000 Si
   O1758       1.0     0.629029     0.989560     0.200990    Biso  1.000000 O
   H117        1.0     0.914515     0.059138     0.173531    Biso  1.000000 H
   O1759       1.0     0.990269     0.183349     0.205441    Biso  1.000000 O
   O1760       1.0     0.406718     0.281910     0.202972    Biso  1.000000 O
   O1761       1.0     0.969309     0.039217     0.200845    Biso  1.000000 O
   H118        1.0     0.676648     0.427428     0.207812    Biso  1.000000 H
   H119        1.0     0.624759     0.611179     0.729313    Biso  1.000000 H
   H120        1.0     0.639337     0.009043     0.199827    Biso  1.000000 H
   H121        1.0     0.970134     0.647681     0.180655    Biso  1.000000 H
   O1762       1.0     0.543050     0.611067     0.184159    Biso  1.000000 O
   H122        1.0     0.465675     0.623832     0.211363    Biso  1.000000 H
   H123        1.0     0.491140     0.456608     0.188729    Biso  1.000000 H
   H124        1.0     0.866568     0.578707     0.770613    Biso  1.000000 H
   O1763       1.0     0.235575     0.985991     0.198578    Biso  1.000000 O
   O1764       1.0     0.958311     0.648300     0.753459    Biso  1.000000 O
   H125        1.0     0.599603     0.923094     0.749420    Biso  1.000000 H
   O1765       1.0     0.962516     0.668746     0.186059    Biso  1.000000 O
   Si864       1.0     0.873332     0.731557     0.754784    Biso  1.000000 Si
   O1766       1.0     0.435561     0.847031     0.741706    Biso  1.000000 O
   H126        1.0     0.131794     0.899906     0.188134    Biso  1.000000 H
   O1767       1.0     0.893988     0.487778     0.202346    Biso  1.000000 O
   H127        1.0     0.316958     0.396993     0.211431    Biso  1.000000 H
   Si865       1.0     0.428308     0.315072     0.199465    Biso  1.000000 Si
   O1768       1.0     0.807264     0.156280     0.755177    Biso  1.000000 O
   H128        1.0     0.334178     0.067275     0.738459    Biso  1.000000 H
   O1769       1.0     0.491444     0.836536     0.756666    Biso  1.000000 O
   O1770       1.0     0.548518     0.826825     0.750914    Biso  1.000000 O
   O1771       1.0     0.697154     0.423967     0.202495    Biso  1.000000 O
   Si866       1.0     0.539582     0.710901     0.199266    Biso  1.000000 Si
   O1772       1.0     0.073800     0.366264     0.195977    Biso  1.000000 O
   O1773       1.0     0.044514     0.365046     0.748511    Biso  1.000000 O
   H129        1.0     0.306617     0.721768     0.753848    Biso  1.000000 H
   O1774       1.0     0.237556     0.429022     0.745962    Biso  1.000000 O
   H130        1.0     0.889988     0.025575     0.737862    Biso  1.000000 H
   H131        1.0     0.086214     0.350863     0.201579    Biso  1.000000 H
   O1775       1.0     0.731837     0.803503     0.193517    Biso  1.000000 O
   H132        1.0     0.948563     0.218695     0.180717    Biso  1.000000 H
   H133        1.0     0.369476     0.663750     0.742146    Biso  1.000000 H
   O1776       1.0     0.688624     0.237714     0.750043    Biso  1.000000 O
   O1777       1.0     0.079657     0.794273     0.200872    Biso  1.000000 O
   O1778       1.0     0.139387     0.507592     0.748626    Biso  1.000000 O
   O1779       1.0     0.175478     0.424460     0.750161    Biso  1.000000 O
   O1780       1.0     0.588816     0.609746     0.205976    Biso  1.000000 O
   H134        1.0     0.771114     0.735524     0.744324    Biso  1.000000 H
   Si867       1.0     0.890325     0.984927     0.202465    Biso  1.000000 Si
   H135        1.0     0.963412     0.346763     0.730280    Biso  1.000000 H
   H136        1.0     0.888281     0.011687     0.175169    Biso  1.000000 H
   H137        1.0     0.481630     0.176001     0.750927    Biso  1.000000 H
   O1781       1.0     0.097324     0.154736     0.752691    Biso  1.000000 O
   O1782       1.0     0.737106     0.872414     0.746624    Biso  1.000000 O
   O1783       1.0     0.157170     0.588069     0.750319    Biso  1.000000 O
   H138        1.0     0.451358     0.321693     0.741695    Biso  1.000000 H
   O1784       1.0     0.254385     0.502162     0.748804    Biso  1.000000 O
   H139        1.0     0.009858     0.897474     0.189965    Biso  1.000000 H
   Si868       1.0     0.484755     0.551613     0.749330    Biso  1.000000 Si
   O1785       1.0     0.324109     0.733067     0.748683    Biso  1.000000 O
   O1786       1.0     0.911401     0.953626     0.205305    Biso  1.000000 O
   H140        1.0     0.532044     0.296277     0.731855    Biso  1.000000 H
   O1787       1.0     0.185507     0.648091     0.750172    Biso  1.000000 O
   O1788       1.0     0.364434     0.147312     0.750931    Biso  1.000000 O
   O1789       1.0     0.821581     0.005261     0.743641    Biso  1.000000 O
   O1790       1.0     0.433897     0.749916     0.745883    Biso  1.000000 O
   O1791       1.0     0.244838     0.415591     0.188413    Biso  1.000000 O
   O1792       1.0     0.648552     0.708929     0.744625    Biso  1.000000 O
   O1793       1.0     0.265582     0.098402     0.747335    Biso  1.000000 O
   O1794       1.0     0.750220     0.528787     0.743715    Biso  1.000000 O
   O1795       1.0     0.687639     0.905748     0.742232    Biso  1.000000 O
   H141        1.0     0.194929     0.753603     0.214666    Biso  1.000000 H
   H142        1.0     0.335458     0.931202     0.187805    Biso  1.000000 H
   O1796       1.0     0.880682     0.715768     0.197491    Biso  1.000000 O
   O1797       1.0     0.790206     0.744898     0.745484    Biso  1.000000 O
   O1798       1.0     0.802215     0.406133     0.197253    Biso  1.000000 O
   H143        1.0     0.142097     0.409383     0.186138    Biso  1.000000 H
   H144        1.0     0.775517     0.523983     0.206032    Biso  1.000000 H
   H145        1.0     0.674252     0.518183     0.748890    Biso  1.000000 H
   O1799       1.0     0.809977     0.203722     0.199432    Biso  1.000000 O
   Si869       1.0     0.609513     0.244000     0.751554    Biso  1.000000 Si
   H146        1.0     0.981342     0.197869     0.215082    Biso  1.000000 H
   H147        1.0     0.873405     0.711882     0.782615    Biso  1.000000 H
   O1800       1.0     0.500579     0.589872     0.747232    Biso  1.000000 O
   O1801       1.0     0.834111     0.783272     0.192219    Biso  1.000000 O
   O1802       1.0     0.538917     0.277399     0.739516    Biso  1.000000 O
   O1803       1.0     0.959026     0.363150     0.739635    Biso  1.000000 O
   H148        1.0     0.611670     0.254972     0.224043    Biso  1.000000 H
   O1804       1.0     0.886116     0.763850     0.743785    Biso  1.000000 O
   O1805       1.0     0.486718     0.728905     0.163358    Biso  1.000000 O
   O1806       1.0     0.997834     0.527703     0.746193    Biso  1.000000 O
   O1807       1.0     0.738298     0.938129     0.751355    Biso  1.000000 O
   Si870       1.0     0.567915     0.794353     0.746786    Biso  1.000000 Si
   O1808       1.0     0.719537     0.409775     0.747772    Biso  1.000000 O
   O1809       1.0     0.461353     0.801032     0.219852    Biso  1.000000 O
   O1810       1.0     0.547408     0.762362     0.742402    Biso  1.000000 O
   O1811       1.0     0.919640     0.604093     0.745405    Biso  1.000000 O
   O1812       1.0     0.525936     0.406194     0.747385    Biso  1.000000 O
   O1813       1.0     0.577734     0.230210     0.744325    Biso  1.000000 O
   O1814       1.0     0.449212     0.555968     0.745077    Biso  1.000000 O
   Si871       1.0     0.877535     0.454738     0.192934    Biso  1.000000 Si
   H149        1.0     0.604707     0.685793     0.990408    Biso  1.000000 H
   O1815       1.0     0.527313     0.645751     0.739273    Biso  1.000000 O
   Si872       1.0     0.207431     0.679557     0.745360    Biso  1.000000 Si
   Si873       1.0     0.766273     0.849646     0.745158    Biso  1.000000 Si
   O1816       1.0     0.492657     0.736695     0.741858    Biso  1.000000 O
   O1817       1.0     0.138348     0.809842     0.742664    Biso  1.000000 O
   Si874       1.0     0.173959     0.815745     0.744974    Biso  1.000000 Si
   H150        1.0     0.209724     0.924372     0.223608    Biso  1.000000 H
   H151        1.0     0.935206     0.103920     0.690935    Biso  1.000000 H
   O1818       1.0     0.452588     0.689023     0.741698    Biso  1.000000 O
   O1819       1.0     0.787839     0.581866     0.740501    Biso  1.000000 O
   O1820       1.0     0.972070     0.278375     0.759830    Biso  1.000000 O
   O1821       1.0     0.616738     0.435456     0.740512    Biso  1.000000 O
   Si875       1.0     0.889832     0.583743     0.743648    Biso  1.000000 Si
   Si876       1.0     0.329727     0.633879     0.739422    Biso  1.000000 Si
   O1822       1.0     0.029961     0.713942     0.197763    Biso  1.000000 O
   H152        1.0     0.359329     0.157482     0.763303    Biso  1.000000 H
   Si877       1.0     0.813502     0.183704     0.739258    Biso  1.000000 Si
   Si878       1.0     0.002019     0.487549     0.745360    Biso  1.000000 Si
   O1823       1.0     0.174841     0.358075     0.741460    Biso  1.000000 O
   O1824       1.0     0.437073     0.620231     0.740326    Biso  1.000000 O
   H153        1.0     0.145590     0.669922     0.205868    Biso  1.000000 H
   O1825       1.0     0.404834     0.052346     0.741925    Biso  1.000000 O
   O1826       1.0     0.690067     0.015226     0.723115    Biso  1.000000 O
   O1827       1.0     0.346406     0.048104     0.741645    Biso  1.000000 O
   Si879       1.0     0.088943     0.283826     0.738898    Biso  1.000000 Si
   O1828       1.0     0.847192     0.368006     0.191700    Biso  1.000000 O
   O1829       1.0     0.043022     0.744187     0.742848    Biso  1.000000 O
   H154        1.0     0.407226     0.903622     0.760558    Biso  1.000000 H
   O1830       1.0     0.733142     0.717908     0.743632    Biso  1.000000 O
   O1831       1.0     0.934861     0.236951     0.180003    Biso  1.000000 O
   H155        1.0     0.302234     0.807515     0.729844    Biso  1.000000 H
   Si880       1.0     0.003426     0.189608     0.742091    Biso  1.000000 Si
   O1832       1.0     0.060195     0.305878     0.735362    Biso  1.000000 O
   O1833       1.0     0.683147     0.499842     0.741170    Biso  1.000000 O
   O1834       1.0     0.133981     0.499442     0.191942    Biso  1.000000 O
   O1835       1.0     0.316575     0.266326     0.737403    Biso  1.000000 O
   O1836       1.0     0.235575     0.947103     0.736345    Biso  1.000000 O
   O1837       1.0     0.842360     0.723506     0.744893    Biso  1.000000 O
   O1838       1.0     0.035207     0.209973     0.740719    Biso  1.000000 O
   O1839       1.0     0.036097     0.483290     0.742098    Biso  1.000000 O
   O1840       1.0     0.670349     0.177933     0.739099    Biso  1.000000 O
   O1841       1.0     0.023970     0.821916     0.742843    Biso  1.000000 O
   O1842       1.0     0.741847     0.243135     0.736293    Biso  1.000000 O
   Si881       1.0     0.949723     0.619434     0.739188    Biso  1.000000 Si
   O1843       1.0     0.010148     0.938149     0.739355    Biso  1.000000 O
   Si882       1.0     0.872544     0.396734     0.741309    Biso  1.000000 Si
   O1844       1.0     0.527048     0.235521     0.211941    Biso  1.000000 O
   H156        1.0     0.798120     0.336331     0.169160    Biso  1.000000 H
   O1845       1.0     0.971476     0.588181     0.742276    Biso  1.000000 O
   H157        1.0     0.206437     0.697829     0.230522    Biso  1.000000 H
   H158        1.0     0.408486     0.811608     0.189566    Biso  1.000000 H
   Si883       1.0     0.992649     0.803740     0.743124    Biso  1.000000 Si
   Si884       1.0     0.724072     0.907562     0.739442    Biso  1.000000 Si
   O1846       1.0     0.072030     0.939265     0.739471    Biso  1.000000 O
   O1847       1.0     0.925635     0.061949     0.730485    Biso  1.000000 O
   O1848       1.0     0.351353     0.538288     0.724726    Biso  1.000000 O
   Si885       1.0     0.437942     0.059897     0.736403    Biso  1.000000 Si
   Si886       1.0     0.163420     0.395601     0.735850    Biso  1.000000 Si
   Si887       1.0     0.940014     0.397239     0.738325    Biso  1.000000 Si
   O1849       1.0     0.862806     0.436401     0.738173    Biso  1.000000 O
   O1850       1.0     0.265155     0.230943     0.736202    Biso  1.000000 O
   O1851       1.0     0.126351     0.395049     0.734507    Biso  1.000000 O
   O1852       1.0     0.568869     0.356185     0.203475    Biso  1.000000 O
   O1853       1.0     0.470148     0.458168     0.191350    Biso  1.000000 O
   O1854       1.0     0.423908     0.907952     0.753214    Biso  1.000000 O
   Si888       1.0     0.175679     0.614903     0.738725    Biso  1.000000 Si
   O1855       1.0     0.942799     0.532820     0.738537    Biso  1.000000 O
   Si889       1.0     0.860794     0.919203     0.736996    Biso  1.000000 Si
   O1856       1.0     0.978135     0.217660     0.741558    Biso  1.000000 O
   Si890       1.0     0.459392     0.727680     0.735771    Biso  1.000000 Si
   O1857       1.0     0.501667     0.526037     0.735950    Biso  1.000000 O
   Si891       1.0     0.519585     0.847244     0.744799    Biso  1.000000 Si
   H159        1.0     0.975441     0.302163     0.762561    Biso  1.000000 H
   O1858       1.0     0.631424     0.760963     0.725162    Biso  1.000000 O
   H160        1.0     0.448463     0.220101     0.189707    Biso  1.000000 H
   H161        1.0     0.676465     0.216320     0.203817    Biso  1.000000 H
   O1859       1.0     0.758259     0.815935     0.734442    Biso  1.000000 O
   O1860       1.0     0.176601     0.278036     0.199910    Biso  1.000000 O
   O1861       1.0     0.896919     0.914331     0.738576    Biso  1.000000 O
   O1862       1.0     0.149946     0.208379     0.734613    Biso  1.000000 O
   O1863       1.0     0.127057     0.061609     0.738746    Biso  1.000000 O
   O1864       1.0     0.864200     0.610985     0.739372    Biso  1.000000 O
   O1865       1.0     0.879365     0.006549     0.741061    Biso  1.000000 O
   O1866       1.0     0.269205     0.302575     0.735720    Biso  1.000000 O
   O1867       1.0     0.762738     0.998147     0.730738    Biso  1.000000 O
   O1868       1.0     0.790110     0.870615     0.734253    Biso  1.000000 O
   H162        1.0     0.756699     0.978423     0.737819    Biso  1.000000 H
   Si892       1.0     0.530162     0.500271     0.737389    Biso  1.000000 Si
   O1869       1.0     0.118387     0.305271     0.734201    Biso  1.000000 O
   O1870       1.0     0.474446     0.183971     0.739549    Biso  1.000000 O
   O1871       1.0     0.419550     0.432699     0.737177    Biso  1.000000 O
   O1872       1.0     0.968442     0.832066     0.735803    Biso  1.000000 O
   O1873       1.0     0.176831     0.150851     0.737598    Biso  1.000000 O
   O1874       1.0     0.262734     0.603200     0.735125    Biso  1.000000 O
   O1875       1.0     0.081874     0.821549     0.736245    Biso  1.000000 O
   O1876       1.0     0.233749     0.661085     0.734753    Biso  1.000000 O
   O1877       1.0     0.192260     0.710094     0.734370    Biso  1.000000 O
   Si893       1.0     0.079018     0.566683     0.733127    Biso  1.000000 Si
   Si894       1.0     0.049612     0.343090     0.730963    Biso  1.000000 Si
   O1878       1.0     0.687283     0.742182     0.726102    Biso  1.000000 O
   Si895       1.0     0.074490     0.647266     0.734895    Biso  1.000000 Si
   O1879       1.0     0.771733     0.065295     0.734756    Biso  1.000000 O
   O1880       1.0     0.995310     0.759891     0.726383    Biso  1.000000 O
   Si896       1.0     0.550621     0.241460     0.732331    Biso  1.000000 Si
   Si897       1.0     0.433174     0.582850     0.732105    Biso  1.000000 Si
   H163        1.0     0.151870     0.514983     0.191594    Biso  1.000000 H
   O1881       1.0     0.343036     0.598866     0.732418    Biso  1.000000 O
   O1882       1.0     0.845843     0.373208     0.733670    Biso  1.000000 O
   Si898       1.0     0.771298     0.551388     0.731629    Biso  1.000000 Si
   Si899       1.0     0.103693     0.954761     0.735913    Biso  1.000000 Si
   O1883       1.0     0.320403     0.793975     0.733676    Biso  1.000000 O
   Si900       1.0     0.973560     0.550537     0.735088    Biso  1.000000 Si
   Si901       1.0     0.515129     0.609672     0.731120    Biso  1.000000 Si
   O1884       1.0     0.431452     0.313756     0.737209    Biso  1.000000 O
   Si902       1.0     0.328187     0.514419     0.734030    Biso  1.000000 Si
   Si903       1.0     0.433339     0.886237     0.735751    Biso  1.000000 Si
   O1885       1.0     0.264825     0.162864     0.733389    Biso  1.000000 O
   O1886       1.0     0.398770     0.576963     0.730939    Biso  1.000000 O
   O1887       1.0     0.592566     0.325188     0.731465    Biso  1.000000 O
   O1888       1.0     0.141172     0.434042     0.183599    Biso  1.000000 O
   O1889       1.0     0.523559     0.216118     0.734082    Biso  1.000000 O
   O1890       1.0     0.097249     0.994138     0.728636    Biso  1.000000 O
   O1891       1.0     0.059016     0.049333     0.734009    Biso  1.000000 O
   O1892       1.0     0.636258     0.994935     0.732035    Biso  1.000000 O
   Si904       1.0     0.437255     0.657480     0.731611    Biso  1.000000 Si
   O1893       1.0     0.083102     0.247051     0.730192    Biso  1.000000 O
   O1894       1.0     0.951458     0.932620     0.738010    Biso  1.000000 O
   Si905       1.0     0.706284     0.245901     0.732375    Biso  1.000000 Si
   Si906       1.0     0.521790     0.747393     0.730025    Biso  1.000000 Si
   O1895       1.0     0.837757     0.167747     0.725846    Biso  1.000000 O
   O1896       1.0     0.905691     0.389100     0.733421    Biso  1.000000 O
   Si907       1.0     0.653250     0.729153     0.726470    Biso  1.000000 Si
   Si908       1.0     0.812842     0.725805     0.732075    Biso  1.000000 Si
   Si909       1.0     0.487821     0.998519     0.732559    Biso  1.000000 Si
   Si910       1.0     0.849505     0.994990     0.730350    Biso  1.000000 Si
   H164        1.0     0.721051     0.659531     0.190712    Biso  1.000000 H
   O1897       1.0     0.650684     0.318726     0.734242    Biso  1.000000 O
   Si911       1.0     0.375412     0.038962     0.731907    Biso  1.000000 Si
   O1898       1.0     0.340182     0.475570     0.732210    Biso  1.000000 O
   O1899       1.0     0.453103     0.008581     0.731432    Biso  1.000000 O
   O1900       1.0     0.207233     0.602337     0.732116    Biso  1.000000 O
   Si912       1.0     0.979212     0.955869     0.735788    Biso  1.000000 Si
   Si913       1.0     0.122585     0.510211     0.730299    Biso  1.000000 Si
   O1901       1.0     0.981557     0.470179     0.731455    Biso  1.000000 O
   Si914       1.0     0.282870     0.265286     0.730559    Biso  1.000000 Si
   Si915       1.0     0.194076     0.327009     0.733077    Biso  1.000000 Si
   O1902       1.0     0.111298     0.551188     0.727945    Biso  1.000000 O
   Si916       1.0     0.252981     0.423975     0.727011    Biso  1.000000 Si
   Si917       1.0     0.611771     0.965308     0.729563    Biso  1.000000 Si
   O1903       1.0     0.561307     0.514034     0.730651    Biso  1.000000 O
   O1904       1.0     0.110104     0.642423     0.733112    Biso  1.000000 O
   Si918       1.0     0.244259     0.908040     0.734645    Biso  1.000000 Si
   Si919       1.0     0.246412     0.984962     0.732285    Biso  1.000000 Si
   O1905       1.0     0.521726     0.743971     0.190753    Biso  1.000000 O
   O1906       1.0     0.605809     0.600790     0.726943    Biso  1.000000 O
   H165        1.0     0.741746     0.824575     0.196460    Biso  1.000000 H
   O1907       1.0     0.464290     0.900057     0.726912    Biso  1.000000 O
   Si920       1.0     0.323898     0.754061     0.730239    Biso  1.000000 Si
   O1908       1.0     0.619163     0.264068     0.734004    Biso  1.000000 O
   H166        1.0     0.220923     0.234747     0.192082    Biso  1.000000 H
   O1909       1.0     0.590909     0.806655     0.731294    Biso  1.000000 O
   O1910       1.0     0.058636     0.613251     0.726347    Biso  1.000000 O
   Si921       1.0     0.257706     0.122635     0.729535    Biso  1.000000 Si
   O1911       1.0     0.782889     0.198008     0.730911    Biso  1.000000 O
   Si922       1.0     0.972106     0.258254     0.740312    Biso  1.000000 Si
   O1912       1.0     0.492349     0.959702     0.727328    Biso  1.000000 O
   O1913       1.0     0.850312     0.954913     0.728494    Biso  1.000000 O
   Si923       1.0     0.190906     0.110482     0.734622    Biso  1.000000 Si
   Si924       1.0     0.627317     0.800358     0.728408    Biso  1.000000 Si
   Si925       1.0     0.264108     0.499373     0.728639    Biso  1.000000 Si
   O1914       1.0     0.318692     0.920320     0.730916    Biso  1.000000 O
   O1915       1.0     0.614136     0.720582     0.187435    Biso  1.000000 O
   Si926       1.0     0.093248     0.152850     0.730646    Biso  1.000000 Si
   O1916       1.0     0.891380     0.551255     0.730152    Biso  1.000000 O
   Si927       1.0     0.041357     0.947252     0.728347    Biso  1.000000 Si
   Si928       1.0     0.066693     0.014112     0.724267    Biso  1.000000 Si
   Si929       1.0     0.115058     0.823454     0.727973    Biso  1.000000 Si
   Si930       1.0     0.366861     0.574190     0.722680    Biso  1.000000 Si
   O1917       1.0     0.522297     0.464158     0.728912    Biso  1.000000 O
   O1918       1.0     0.278107     0.564494     0.763696    Biso  1.000000 O
   O1919       1.0     0.702585     0.286796     0.729346    Biso  1.000000 O
   O1920       1.0     0.796238     0.690719     0.728359    Biso  1.000000 O
   O1921       1.0     0.220113     0.013031     0.729256    Biso  1.000000 O
   O1922       1.0     0.847134     0.882837     0.731708    Biso  1.000000 O
   O1923       1.0     0.386208     0.379628     0.728498    Biso  1.000000 O
   O1924       1.0     0.322414     0.661027     0.723948    Biso  1.000000 O
   O1925       1.0     0.278999     0.381252     0.732165    Biso  1.000000 O
   O1926       1.0     0.295621     0.515525     0.725846    Biso  1.000000 O
   Si931       1.0     0.254457     0.198363     0.724366    Biso  1.000000 Si
   Si932       1.0     0.906121     0.773224     0.726299    Biso  1.000000 Si
   Si933       1.0     0.354859     0.154138     0.730733    Biso  1.000000 Si
   O1927       1.0     0.932047     0.746817     0.725929    Biso  1.000000 O
   O1928       1.0     0.092590     0.486955     0.730767    Biso  1.000000 O
   O1929       1.0     0.899729     0.487494     0.727147    Biso  1.000000 O
   O1930       1.0     0.996621     0.274578     0.728121    Biso  1.000000 O
   Si934       1.0     0.720846     0.727698     0.724701    Biso  1.000000 Si
   Si935       1.0     0.531676     0.425720     0.728384    Biso  1.000000 Si
   O1931       1.0     0.334391     0.352536     0.725245    Biso  1.000000 O
   O1932       1.0     0.216678     0.883648     0.729524    Biso  1.000000 O
   O1933       1.0     0.223383     0.116210     0.726287    Biso  1.000000 O
   Si936       1.0     0.236106     0.623639     0.726156    Biso  1.000000 Si
   O1934       1.0     0.752740     0.381162     0.725733    Biso  1.000000 O
   Si937       1.0     0.717663     0.393070     0.728616    Biso  1.000000 Si
   O1935       1.0     0.509286     0.026398     0.723633    Biso  1.000000 O
   O1936       1.0     0.529092     0.887316     0.748728    Biso  1.000000 O
   Si938       1.0     0.769387     0.234391     0.723908    Biso  1.000000 Si
   O1937       1.0     0.797566     0.528437     0.723548    Biso  1.000000 O
   O1938       1.0     0.511191     0.842704     0.723726    Biso  1.000000 O
   Si939       1.0     0.311047     0.383310     0.724470    Biso  1.000000 Si
   O1939       1.0     0.499633     0.791748     0.169921    Biso  1.000000 O
   O1940       1.0     0.055101     0.537929     0.726504    Biso  1.000000 O
   O1941       1.0     0.270243     0.458962     0.724674    Biso  1.000000 O
   Si940       1.0     0.049703     0.825440     0.727942    Biso  1.000000 Si
   Si941       1.0     0.029206     0.754574     0.723150    Biso  1.000000 Si
   O1942       1.0     0.798656     0.258502     0.723297    Biso  1.000000 O
   Si942       1.0     0.058489     0.218757     0.725398    Biso  1.000000 Si
   Si943       1.0     0.156576     0.172987     0.724517    Biso  1.000000 Si
   O1943       1.0     0.020855     0.104235     0.729239    Biso  1.000000 O
   O1944       1.0     0.074686     0.118525     0.731682    Biso  1.000000 O
   O1945       1.0     0.995892     0.165779     0.725706    Biso  1.000000 O
   Si944       1.0     0.916561     0.523263     0.724974    Biso  1.000000 Si
   O1946       1.0     0.187062     0.829915     0.726226    Biso  1.000000 O
   O1947       1.0     0.122799     0.863978     0.729533    Biso  1.000000 O
   Si945       1.0     0.620881     0.301947     0.726347    Biso  1.000000 Si
   Si946       1.0     0.058746     0.497053     0.727136    Biso  1.000000 Si
   H167        1.0     0.827963     0.452679     0.189509    Biso  1.000000 H
   O1948       1.0     0.019693     0.333477     0.720057    Biso  1.000000 O
   O1949       1.0     0.697852     0.358144     0.729378    Biso  1.000000 O
   O1950       1.0     0.224689     0.337037     0.723576    Biso  1.000000 O
   O1951       1.0     0.122738     0.929971     0.723137    Biso  1.000000 O
   O1952       1.0     0.566137     0.424142     0.725463    Biso  1.000000 O
   O1953       1.0     0.076579     0.362855     0.721908    Biso  1.000000 O
   O1954       1.0     0.039643     0.988752     0.726683    Biso  1.000000 O
   O1955       1.0     0.125755     0.152525     0.721810    Biso  1.000000 O
   H168        1.0     0.549747     0.364258     0.198954    Biso  1.000000 H
   Si947       1.0     0.926387     0.912781     0.726092    Biso  1.000000 Si
   Si948       1.0     0.494737     0.202712     0.724766    Biso  1.000000 Si
   Si949       1.0     0.598522     0.434517     0.721391    Biso  1.000000 Si
   Si950       1.0     0.684679     0.321738     0.725007    Biso  1.000000 Si
   Si951       1.0     0.259127     0.334671     0.724366    Biso  1.000000 Si
   O1956       1.0     0.377451     0.001017     0.723667    Biso  1.000000 O
   Si952       1.0     0.870754     0.465255     0.722656    Biso  1.000000 Si
   O1957       1.0     0.953227     0.417667     0.722023    Biso  1.000000 O
   O1958       1.0     0.169689     0.310390     0.719992    Biso  1.000000 O
   Si953       1.0     0.819145     0.864231     0.722571    Biso  1.000000 Si
   O1959       1.0     0.404460     0.668517     0.727822    Biso  1.000000 O
   O1960       1.0     0.069056     0.681491     0.723810    Biso  1.000000 O
   Si954       1.0     0.052726     0.088260     0.725921    Biso  1.000000 Si
   O1961       1.0     0.823291     0.823291     0.721842    Biso  1.000000 O
   O1962       1.0     0.331873     0.124779     0.724870    Biso  1.000000 O
   O1963       1.0     0.696379     0.553847     0.722722    Biso  1.000000 O
   O1964       1.0     0.887632     0.987940     0.181028    Biso  1.000000 O
   O1965       1.0     0.776534     0.320216     0.722828    Biso  1.000000 O
   O1966       1.0     0.508763     0.777385     0.718520    Biso  1.000000 O
   Si955       1.0     0.106564     0.383348     0.717001    Biso  1.000000 Si
   Si956       1.0     0.692971     0.512437     0.721110    Biso  1.000000 Si
   O1967       1.0     0.324881     0.419055     0.719082    Biso  1.000000 O
   O1968       1.0     0.349787     0.744993     0.717344    Biso  1.000000 O
   O1969       1.0     0.075131     0.184523     0.723612    Biso  1.000000 O
   O1970       1.0     0.342203     0.192151     0.728914    Biso  1.000000 O
   O1971       1.0     0.533519     0.714523     0.718991    Biso  1.000000 O
   O1972       1.0     0.439227     0.082552     0.718320    Biso  1.000000 O
   Si957       1.0     0.402303     0.414295     0.721616    Biso  1.000000 Si
   O1973       1.0     0.941920     0.636670     0.720216    Biso  1.000000 O
   O1974       1.0     0.842995     0.490102     0.720218    Biso  1.000000 O
   O1975       1.0     0.406083     0.888238     0.721251    Biso  1.000000 O
   O1976       1.0     0.929149     0.873953     0.720357    Biso  1.000000 O
   O1977       1.0     0.741271     0.759585     0.717510    Biso  1.000000 O
   O1978       1.0     0.732522     0.915527     0.719131    Biso  1.000000 O
   O1979       1.0     0.293927     0.742831     0.719409    Biso  1.000000 O
   O1980       1.0     0.582380     0.975212     0.718259    Biso  1.000000 O
   O1981       1.0     0.631227     0.938743     0.717684    Biso  1.000000 O
   Si958       1.0     0.948334     0.073818     0.715088    Biso  1.000000 Si
   O1982       1.0     0.977312     0.989410     0.725437    Biso  1.000000 O
   O1983       1.0     0.232881     0.414324     0.710255    Biso  1.000000 O
   O1984       1.0     0.158281     0.625432     0.720307    Biso  1.000000 O
   O1985       1.0     0.914702     0.810987     0.727549    Biso  1.000000 O
   Si959       1.0     0.133694     0.315501     0.715884    Biso  1.000000 Si
   Si960       1.0     0.943624     0.836718     0.721261    Biso  1.000000 Si
   O1986       1.0     0.967850     0.107944     0.719398    Biso  1.000000 O
   O1987       1.0     0.696000     0.216326     0.718809    Biso  1.000000 O
   O1988       1.0     0.749695     0.567754     0.717670    Biso  1.000000 O
   O1989       1.0     0.452454     0.649412     0.711894    Biso  1.000000 O
   O1990       1.0     0.166035     0.027995     0.721540    Biso  1.000000 O
   Si961       1.0     0.750533     0.798309     0.715684    Biso  1.000000 Si
   H169        1.0     0.434562     0.295974     0.171627    Biso  1.000000 H
   O1991       1.0     0.643391     0.825966     0.714852    Biso  1.000000 O
   Si962       1.0     0.676617     0.182919     0.717376    Biso  1.000000 Si
   O1992       1.0     0.175858     0.402732     0.715835    Biso  1.000000 O
   H170        1.0     0.354145     0.209804     0.722279    Biso  1.000000 H
   O1993       1.0     0.479102     0.235474     0.717411    Biso  1.000000 O
   Si963       1.0     0.655201     0.018859     0.719342    Biso  1.000000 Si
   Si964       1.0     0.959087     0.737628     0.713826    Biso  1.000000 Si
   Si965       1.0     0.476037     0.931716     0.714983    Biso  1.000000 Si
   Si966       1.0     0.145851     0.060369     0.719865    Biso  1.000000 Si
   O1994       1.0     0.155702     0.749319     0.715400    Biso  1.000000 O
   O1995       1.0     0.384117     0.156853     0.717677    Biso  1.000000 O
   Si967       1.0     0.367856     0.351678     0.716215    Biso  1.000000 Si
   O1996       1.0     0.168880     0.089521     0.720905    Biso  1.000000 O
   Si968       1.0     0.171629     0.712892     0.717049    Biso  1.000000 Si
   Si969       1.0     0.805106     0.297280     0.725311    Biso  1.000000 Si
   O1997       1.0     0.267551     0.901401     0.720056    Biso  1.000000 O
   O1998       1.0     0.377728     0.439316     0.715118    Biso  1.000000 O
   Si970       1.0     0.854072     0.625336     0.719242    Biso  1.000000 Si
   O1999       1.0     0.453239     0.736000     0.715191    Biso  1.000000 O
   O2000       1.0     0.145661     0.687562     0.719731    Biso  1.000000 O
   Si971       1.0     0.345613     0.451161     0.715448    Biso  1.000000 Si
   O2001       1.0     0.723418     0.489384     0.715798    Biso  1.000000 O
   O2002       1.0     0.643392     0.057563     0.716230    Biso  1.000000 O
   O2003       1.0     0.927274     0.087221     0.698879    Biso  1.000000 O
   Si972       1.0     0.997249     0.127070     0.718719    Biso  1.000000 Si
   O2004       1.0     0.239439     0.517428     0.716501    Biso  1.000000 O
   O2005       1.0     0.042919     0.790542     0.716394    Biso  1.000000 O
   O2006       1.0     0.390148     0.319384     0.713372    Biso  1.000000 O
   O2007       1.0     0.500504     0.613790     0.712490    Biso  1.000000 O
   Si973       1.0     0.131731     0.650528     0.716672    Biso  1.000000 Si
   O2008       1.0     0.452041     0.584930     0.713644    Biso  1.000000 O
   Si974       1.0     0.766673     0.073359     0.713185    Biso  1.000000 Si
   Si975       1.0     0.763396     0.995031     0.708495    Biso  1.000000 Si
   O2009       1.0     0.986300     0.550845     0.715320    Biso  1.000000 O
   O2010       1.0     0.041237     0.861559     0.719024    Biso  1.000000 O
   Si976       1.0     0.834327     0.362185     0.713471    Biso  1.000000 Si
   O2011       1.0     0.143215     0.499419     0.713480    Biso  1.000000 O
   O2012       1.0     0.267576     0.991523     0.715914    Biso  1.000000 O
   O2013       1.0     0.848926     0.017439     0.711900    Biso  1.000000 O
   O2014       1.0     0.222897     0.206109     0.716245    Biso  1.000000 O
   Si977       1.0     0.973308     0.446576     0.714612    Biso  1.000000 Si
   Si978       1.0     0.000189     0.302762     0.712969    Biso  1.000000 Si
   O2015       1.0     0.738873     0.098932     0.711393    Biso  1.000000 O
   O2016       1.0     0.590297     0.036963     0.711953    Biso  1.000000 O
   O2017       1.0     0.962976     0.697080     0.712923    Biso  1.000000 O
   O2018       1.0     0.818732     0.629038     0.717559    Biso  1.000000 O
   O2019       1.0     0.280914     0.111124     0.714406    Biso  1.000000 O
   Si979       1.0     0.426728     0.314191     0.715599    Biso  1.000000 Si
   O2020       1.0     0.125309     0.353030     0.706927    Biso  1.000000 O
   O2021       1.0     0.597820     0.471684     0.712297    Biso  1.000000 O
   Si980       1.0     0.766974     0.353639     0.712511    Biso  1.000000 Si
   O2022       1.0     0.118211     0.799843     0.710883    Biso  1.000000 O
   O2023       1.0     0.558221     0.245224     0.710997    Biso  1.000000 O
   Si981       1.0     0.194880     0.864688     0.716051    Biso  1.000000 Si
   O2024       1.0     0.868011     0.662816     0.716056    Biso  1.000000 O
   O2025       1.0     0.614134     0.403450     0.712194    Biso  1.000000 O
   O2026       1.0     0.686175     0.942149     0.704640    Biso  1.000000 O
   Si982       1.0     0.581434     0.508393     0.712495    Biso  1.000000 Si
   O2027       1.0     0.691668     0.146490     0.712435    Biso  1.000000 O
   Si983       1.0     0.849773     0.169936     0.704786    Biso  1.000000 Si
   O2028       1.0     0.033218     0.725118     0.709327    Biso  1.000000 O
   O2029       1.0     0.642182     0.701933     0.711982    Biso  1.000000 O
   Si984       1.0     0.133333     0.892324     0.716251    Biso  1.000000 Si
   Si985       1.0     0.509309     0.812976     0.708754    Biso  1.000000 Si
   Si986       1.0     0.797316     0.661668     0.713021    Biso  1.000000 Si
   O2030       1.0     0.713600     0.622612     0.713277    Biso  1.000000 O
   O2031       1.0     0.712941     0.421929     0.714154    Biso  1.000000 O
   Si987       1.0     0.195992     0.014312     0.713026    Biso  1.000000 Si
   Si988       1.0     0.819005     0.511738     0.709310    Biso  1.000000 Si
   Si989       1.0     0.301491     0.911323     0.713128    Biso  1.000000 Si
   O2032       1.0     0.539793     0.076264     0.713602    Biso  1.000000 O
   O2033       1.0     0.514340     0.402403     0.714161    Biso  1.000000 O
   O2034       1.0     0.037202     0.926818     0.710580    Biso  1.000000 O
   O2035       1.0     0.720203     0.691297     0.714684    Biso  1.000000 O
   Si990       1.0     0.717872     0.581688     0.711338    Biso  1.000000 Si
   O2036       1.0     0.841680     0.314918     0.712610    Biso  1.000000 O
   O2037       1.0     0.585859     0.706700     0.707559    Biso  1.000000 O
   O2038       1.0     0.938745     0.265438     0.734647    Biso  1.000000 O
   O2039       1.0     0.800150     0.369850     0.710165    Biso  1.000000 O
   Si991       1.0     0.602009     0.582771     0.707430    Biso  1.000000 Si
   O2040       1.0     0.818128     0.746883     0.713007    Biso  1.000000 O
   O2041       1.0     0.281692     0.262612     0.709251    Biso  1.000000 O
   O2042       1.0     0.598730     0.543267     0.709145    Biso  1.000000 O
   O2043       1.0     0.966660     0.314532     0.709387    Biso  1.000000 O
   O2044       1.0     0.380887     0.067334     0.708542    Biso  1.000000 O
   Si992       1.0     0.523270     0.043521     0.706386    Biso  1.000000 Si
   O2045       1.0     0.735450     0.973131     0.701042    Biso  1.000000 O
   O2046       1.0     0.763082     0.036366     0.704212    Biso  1.000000 O
   O2047       1.0     0.445866     0.951780     0.707680    Biso  1.000000 O
   O2048       1.0     0.724259     0.821373     0.706232    Biso  1.000000 O
   O2049       1.0     0.646580     0.192782     0.707318    Biso  1.000000 O
   O2050       1.0     0.780080     0.804907     0.703656    Biso  1.000000 O
   O2051       1.0     0.885441     0.174860     0.703723    Biso  1.000000 O
   O2052       1.0     0.097269     0.415701     0.704660    Biso  1.000000 O
   Si993       1.0     0.468524     0.617091     0.704493    Biso  1.000000 Si
   O2053       1.0     0.038516     0.230168     0.708742    Biso  1.000000 O
   O2054       1.0     0.763775     0.649807     0.708313    Biso  1.000000 O
   Si994       1.0     0.200275     0.420124     0.702597    Biso  1.000000 Si
   O2055       1.0     0.754432     0.234118     0.704936    Biso  1.000000 O
   O2056       1.0     0.368776     0.587305     0.702130    Biso  1.000000 O
   Si995       1.0     0.612869     0.064224     0.703841    Biso  1.000000 Si
   O2057       1.0     0.594662     0.100160     0.704651    Biso  1.000000 O
   O2058       1.0     0.189734     0.458893     0.706144    Biso  1.000000 O
   O2059       1.0     0.792537     0.974552     0.703382    Biso  1.000000 O
   Si996       1.0     0.814302     0.797713     0.705181    Biso  1.000000 Si
   Si997       1.0     0.438560     0.990957     0.706738    Biso  1.000000 Si
   O2060       1.0     0.441416     0.347711     0.709076    Biso  1.000000 O
   O2061       1.0     0.503780     0.174000     0.711839    Biso  1.000000 O
   O2062       1.0     0.669158     0.501829     0.705629    Biso  1.000000 O
   O2063       1.0     0.006293     0.437282     0.707808    Biso  1.000000 O
   Si998       1.0     0.054120     0.694150     0.705118    Biso  1.000000 Si
   O2064       1.0     0.917236     0.935704     0.709072    Biso  1.000000 O
   O2065       1.0     0.167932     0.887504     0.712187    Biso  1.000000 O
   Si999       1.0     0.944134     0.666194     0.705113    Biso  1.000000 Si
   Si1000      1.0     0.313115     0.115859     0.707086    Biso  1.000000 Si
   Si1001      1.0     0.577223     0.003707     0.702552    Biso  1.000000 Si
   O2066       1.0     0.969306     0.046063     0.707196    Biso  1.000000 O
   O2067       1.0     0.931856     0.525982     0.705696    Biso  1.000000 O
   Si1002      1.0     0.368518     0.726609     0.703069    Biso  1.000000 Si
   O2068       1.0     0.402889     0.738166     0.703912    Biso  1.000000 O
   O2069       1.0     0.242310     0.627290     0.705076    Biso  1.000000 O
   Si1003      1.0     0.328657     0.666957     0.703036    Biso  1.000000 Si
   O2070       1.0     0.172012     0.181061     0.705552    Biso  1.000000 O
   Si1004      1.0     0.038508     0.621508     0.701265    Biso  1.000000 Si
   Si1005      1.0     0.719646     0.937592     0.700772    Biso  1.000000 Si
   O2071       1.0     0.871992     0.444948     0.704291    Biso  1.000000 O
   O2072       1.0     0.049518     0.482199     0.708278    Biso  1.000000 O
   Si1006      1.0     0.725666     0.454219     0.703532    Biso  1.000000 Si
   O2073       1.0     0.361670     0.685094     0.703597    Biso  1.000000 O
   Si1007      1.0     0.552433     0.710993     0.700849    Biso  1.000000 Si
   Si1008      1.0     0.652950     0.944276     0.700279    Biso  1.000000 Si
   O2074       1.0     0.903676     0.306087     0.704775    Biso  1.000000 O
   O2075       1.0     0.367051     0.849439     0.706084    Biso  1.000000 O
   O2076       1.0     0.868642     0.597389     0.705696    Biso  1.000000 O
   O2077       1.0     0.426442     0.406271     0.705911    Biso  1.000000 O
   O2078       1.0     0.544464     0.012917     0.697841    Biso  1.000000 O
   O2079       1.0     0.273830     0.324469     0.704802    Biso  1.000000 O
   O2080       1.0     0.446171     0.283887     0.706492    Biso  1.000000 O
   O2081       1.0     0.479269     0.820027     0.696627    Biso  1.000000 O
   O2082       1.0     0.008274     0.605717     0.702455    Biso  1.000000 O
   O2083       1.0     0.841839     0.133281     0.696796    Biso  1.000000 O
   O2084       1.0     0.625448     0.305363     0.704908    Biso  1.000000 O
   O2085       1.0     0.838714     0.541451     0.700789    Biso  1.000000 O
   O2086       1.0     0.186191     0.976437     0.706314    Biso  1.000000 O
   O2087       1.0     0.551627     0.141790     0.702147    Biso  1.000000 O
   Si1009      1.0     0.033301     0.889419     0.703171    Biso  1.000000 Si
   Si1010      1.0     0.729039     0.656771     0.705600    Biso  1.000000 Si
   O2088       1.0     0.572383     0.600059     0.698896    Biso  1.000000 O
   O2089       1.0     0.117455     0.291012     0.701814    Biso  1.000000 O
   Si1011      1.0     0.423178     0.085296     0.699922    Biso  1.000000 Si
   Si1012      1.0     0.139181     0.773197     0.701231    Biso  1.000000 Si
   O2090       1.0     0.051056     0.076483     0.705187    Biso  1.000000 O
   Si1013      1.0     0.716250     0.124373     0.701119    Biso  1.000000 Si
   O2091       1.0     0.810998     0.874990     0.702382    Biso  1.000000 O
   O2092       1.0     0.496998     0.919006     0.699667    Biso  1.000000 O
   Si1014      1.0     0.397657     0.871440     0.702125    Biso  1.000000 Si
   O2093       1.0     0.836059     0.203263     0.695444    Biso  1.000000 O
   O2094       1.0     0.247777     0.719654     0.702334    Biso  1.000000 O
   Si1015      1.0     0.375523     0.991650     0.702370    Biso  1.000000 Si
   O2095       1.0     0.952850     0.467699     0.700018    Biso  1.000000 O
   Si1016      1.0     0.974054     0.005220     0.704722    Biso  1.000000 Si
   Si1017      1.0     0.282845     0.726667     0.701245    Biso  1.000000 Si
   Si1018      1.0     0.167723     0.488476     0.699287    Biso  1.000000 Si
   O2096       1.0     0.795340     0.092268     0.705531    Biso  1.000000 O
   O2097       1.0     0.678259     0.320894     0.703982    Biso  1.000000 O
   O2098       1.0     0.855363     0.385551     0.701226    Biso  1.000000 O
   O2099       1.0     0.914300     0.685292     0.700863    Biso  1.000000 O
   O2100       1.0     0.038428     0.660209     0.696799    Biso  1.000000 O
   O2101       1.0     0.315604     0.879313     0.703211    Biso  1.000000 O
   Si1019      1.0     0.470717     0.257848     0.700849    Biso  1.000000 Si
   Si1020      1.0     0.559826     0.103048     0.700449    Biso  1.000000 Si
   O2102       1.0     0.408114     0.000446     0.697644    Biso  1.000000 O
   O2103       1.0     0.654310     0.993835     0.695477    Biso  1.000000 O
   O2104       1.0     0.956120     0.758067     0.695758    Biso  1.000000 O
   O2105       1.0     0.126799     0.062174     0.702391    Biso  1.000000 O
   Si1021      1.0     0.616111     0.699203     0.697038    Biso  1.000000 Si
   O2106       1.0     0.193023     0.705519     0.700013    Biso  1.000000 O
   O2107       1.0     0.954453     0.822465     0.701761    Biso  1.000000 O
   O2108       1.0     0.297869     0.944978     0.699959    Biso  1.000000 O
   O2109       1.0     0.303799     0.693147     0.696815    Biso  1.000000 O
   Si1022      1.0     0.434868     0.746990     0.697762    Biso  1.000000 Si
   O2110       1.0     0.759465     0.445704     0.697371    Biso  1.000000 O
   O2111       1.0     0.329904     0.632201     0.692830    Biso  1.000000 O
   Si1023      1.0     0.204807     0.193650     0.698888    Biso  1.000000 Si
   O2112       1.0     0.628678     0.596589     0.695132    Biso  1.000000 O
   O2113       1.0     0.360099     0.371958     0.698010    Biso  1.000000 O
   Si1024      1.0     0.397532     0.154802     0.698171    Biso  1.000000 Si
   Si1025      1.0     0.991184     0.572408     0.698241    Biso  1.000000 Si
   O2114       1.0     0.017231     0.284053     0.695983    Biso  1.000000 O
   O2115       1.0     0.190976     0.518512     0.697946    Biso  1.000000 O
   O2116       1.0     0.341082     0.472275     0.697694    Biso  1.000000 O
   O2117       1.0     0.424774     0.847164     0.696935    Biso  1.000000 O
   O2118       1.0     0.556046     0.503458     0.698331    Biso  1.000000 O
   O2119       1.0     0.208696     0.039414     0.697534    Biso  1.000000 O
   O2120       1.0     0.368177     0.953412     0.697199    Biso  1.000000 O
   Si1026      1.0     0.937702     0.306958     0.696949    Biso  1.000000 Si
   O2121       1.0     0.327976     0.082605     0.698557    Biso  1.000000 O
   O2122       1.0     0.463450     0.008180     0.696213    Biso  1.000000 O
   O2123       1.0     0.537949     0.809538     0.697374    Biso  1.000000 O
   Si1027      1.0     0.879769     0.679476     0.697509    Biso  1.000000 Si
   O2124       1.0     0.415044     0.121762     0.694914    Biso  1.000000 O
   Si1028      1.0     0.225504     0.525028     0.696444    Biso  1.000000 Si
   O2125       1.0     0.211645     0.855597     0.698117    Biso  1.000000 O
   O2126       1.0     0.800179     0.488595     0.696555    Biso  1.000000 O
   Si1029      1.0     0.649563     0.826735     0.693974    Biso  1.000000 Si
   O2127       1.0     0.117944     0.644223     0.697530    Biso  1.000000 O
   O2128       1.0     0.806973     0.681212     0.694471    Biso  1.000000 O
   O2129       1.0     0.003413     0.133272     0.696998    Biso  1.000000 O
   O2130       1.0     0.316813     0.818286     0.695234    Biso  1.000000 O
   Si1030      1.0     0.272702     0.973292     0.696475    Biso  1.000000 Si
   Si1031      1.0     0.610304     0.382715     0.693877    Biso  1.000000 Si
   O2131       1.0     0.745819     0.347257     0.694097    Biso  1.000000 O
   O2132       1.0     0.866943     0.257598     0.696643    Biso  1.000000 O
   Si1032      1.0     0.272322     0.290591     0.693951    Biso  1.000000 Si
   O2133       1.0     0.600316     0.225301     0.691840    Biso  1.000000 O
   Si1033      1.0     0.872698     0.296804     0.694770    Biso  1.000000 Si
   Si1034      1.0     0.336466     0.850754     0.694972    Biso  1.000000 Si
   Si1035      1.0     0.030431     0.459250     0.695194    Biso  1.000000 Si
   O2134       1.0     0.113112     0.884440     0.699078    Biso  1.000000 O
   O2135       1.0     0.003517     0.888641     0.691633    Biso  1.000000 O
   Si1036      1.0     0.566050     0.230016     0.691655    Biso  1.000000 Si
   O2136       1.0     0.731275     0.155338     0.691011    Biso  1.000000 O
   O2137       1.0     0.887615     0.987796     0.695162    Biso  1.000000 O
   O2138       1.0     0.423445     0.184380     0.696554    Biso  1.000000 O
   O2139       1.0     0.499998     0.278137     0.694361    Biso  1.000000 O
   O2140       1.0     0.230297     0.565376     0.693683    Biso  1.000000 O
   O2141       1.0     0.237872     0.284410     0.690887    Biso  1.000000 O
   Si1037      1.0     0.526696     0.165453     0.695335    Biso  1.000000 Si
   O2142       1.0     0.498126     0.055781     0.692817    Biso  1.000000 O
   Si1038      1.0     0.860252     0.010150     0.691810    Biso  1.000000 Si
   O2143       1.0     0.820119     0.431883     0.693436    Biso  1.000000 O
   O2144       1.0     0.616740     0.661187     0.688650    Biso  1.000000 O
   O2145       1.0     0.945794     0.985630     0.696820    Biso  1.000000 O
   O2146       1.0     0.932991     0.206259     0.691752    Biso  1.000000 O
   Si1039      1.0     0.856834     0.570150     0.691686    Biso  1.000000 Si
   O2147       1.0     0.833266     0.927248     0.690515    Biso  1.000000 O
   Si1040      1.0     0.441859     0.377417     0.695398    Biso  1.000000 Si
   O2148       1.0     0.711735     0.569767     0.690672    Biso  1.000000 O
   Si1041      1.0     0.344719     0.597482     0.687795    Biso  1.000000 Si
   O2149       1.0     0.060808     0.603351     0.688692    Biso  1.000000 O
   O2150       1.0     0.546131     0.680256     0.688085    Biso  1.000000 O
   O2151       1.0     0.580309     0.360866     0.694831    Biso  1.000000 O
   O2152       1.0     0.638494     0.360713     0.690679    Biso  1.000000 O
   Si1042      1.0     0.853231     0.421493     0.691299    Biso  1.000000 Si
   Si1043      1.0     0.356516     0.061463     0.692625    Biso  1.000000 Si
   Si1044      1.0     0.939190     0.500561     0.690016    Biso  1.000000 Si
   Si1045      1.0     0.915522     0.964885     0.694617    Biso  1.000000 Si
   Si1046      1.0     0.632566     0.206070     0.688214    Biso  1.000000 Si
   O2153       1.0     0.257207     0.813829     0.692572    Biso  1.000000 O
   Si1047      1.0     0.812799     0.959382     0.687788    Biso  1.000000 Si
   O2154       1.0     0.547474     0.746157     0.690663    Biso  1.000000 O
   O2155       1.0     0.354382     0.020890     0.693806    Biso  1.000000 O
   O2156       1.0     0.120258     0.747970     0.688479    Biso  1.000000 O
   Si1048      1.0     0.649031     0.320884     0.691907    Biso  1.000000 Si
   O2157       1.0     0.162266     0.793044     0.688846    Biso  1.000000 O
   Si1049      1.0     0.022475     0.244818     0.691056    Biso  1.000000 Si
   O2158       1.0     0.681104     0.838670     0.687663    Biso  1.000000 O
   O2159       1.0     0.317518     0.147039     0.692599    Biso  1.000000 O
   Si1050      1.0     0.506725     0.402341     0.693122    Biso  1.000000 Si
   Si1051      1.0     0.448046     0.822623     0.688045    Biso  1.000000 Si
   Si1052      1.0     0.904894     0.183091     0.686190    Biso  1.000000 Si
   O2160       1.0     0.433979     0.785078     0.688819    Biso  1.000000 O
   O2161       1.0     0.103005     0.007387     0.689844    Biso  1.000000 O
   Si1053      1.0     0.812670     0.111506     0.690208    Biso  1.000000 Si
   O2162       1.0     0.859254     0.711964     0.693606    Biso  1.000000 O
   O2163       1.0     0.078219     0.704802     0.691288    Biso  1.000000 O
   Si1054      1.0     0.791035     0.453273     0.688776    Biso  1.000000 Si
   O2164       1.0     0.645424     0.456250     0.685859    Biso  1.000000 O
   Si1055      1.0     0.954389     0.235156     0.683908    Biso  1.000000 Si
   O2165       1.0     0.053624     0.435480     0.684826    Biso  1.000000 O
   O2166       1.0     0.628410     0.854791     0.685683    Biso  1.000000 O
   Si1056      1.0     0.219925     0.721033     0.689720    Biso  1.000000 Si
   Si1057      1.0     0.714098     0.829474     0.685928    Biso  1.000000 Si
   Si1058      1.0     0.231506     0.604020     0.688611    Biso  1.000000 Si
   O2167       1.0     0.199621     0.228443     0.687556    Biso  1.000000 O
   Si1059      1.0     0.824457     0.715446     0.690579    Biso  1.000000 Si
   O2168       1.0     0.501979     0.440976     0.689396    Biso  1.000000 O
   Si1060      1.0     0.085577     0.422049     0.684657    Biso  1.000000 Si
   Si1061      1.0     0.672055     0.483209     0.687056    Biso  1.000000 Si
   O2169       1.0     0.703193     0.465559     0.687177    Biso  1.000000 O
   O2170       1.0     0.958878     0.649735     0.687817    Biso  1.000000 O
   O2171       1.0     0.643583     0.788851     0.688135    Biso  1.000000 O
   O2172       1.0     0.544993     0.198451     0.690496    Biso  1.000000 O
   O2173       1.0     0.395482     0.495604     0.686379    Biso  1.000000 O
   O2174       1.0     0.936244     0.340227     0.685375    Biso  1.000000 O
   O2175       1.0     0.959464     0.585327     0.689970    Biso  1.000000 O
   O2176       1.0     0.390544     0.898716     0.686927    Biso  1.000000 O
   O2177       1.0     0.059605     0.882737     0.688954    Biso  1.000000 O
   Si1062      1.0     0.958090     0.792836     0.685967    Biso  1.000000 Si
   O2178       1.0     0.085265     0.940107     0.687199    Biso  1.000000 O
   O2179       1.0     0.596675     0.994412     0.684724    Biso  1.000000 O
   O2180       1.0     0.589524     0.785698     0.684551    Biso  1.000000 O
   O2181       1.0     0.442117     0.065005     0.685764    Biso  1.000000 O
   O2182       1.0     0.989170     0.231184     0.688677    Biso  1.000000 O
   Si1063      1.0     0.747516     0.245848     0.685010    Biso  1.000000 Si
   O2183       1.0     0.857841     0.860575     0.686932    Biso  1.000000 O
   O2184       1.0     0.708336     0.096142     0.685138    Biso  1.000000 O
   O2185       1.0     0.834025     0.802520     0.687946    Biso  1.000000 O
   Si1064      1.0     0.855383     0.230135     0.681976    Biso  1.000000 Si
   O2186       1.0     0.834314     0.988555     0.682431    Biso  1.000000 O
   O2187       1.0     0.469719     0.618054     0.683652    Biso  1.000000 O
   O2188       1.0     0.337868     0.320373     0.683921    Biso  1.000000 O
   O2189       1.0     0.245264     0.953098     0.688884    Biso  1.000000 O
   O2190       1.0     0.321365     0.564461     0.684588    Biso  1.000000 O
   O2191       1.0     0.200658     0.401963     0.683235    Biso  1.000000 O
   Si1065      1.0     0.830878     0.888076     0.685408    Biso  1.000000 Si
   O2192       1.0     0.733256     0.282166     0.684022    Biso  1.000000 O
   O2193       1.0     0.641267     0.918721     0.685295    Biso  1.000000 O
   O2194       1.0     0.222160     0.165253     0.687721    Biso  1.000000 O
   O2195       1.0     0.454630     0.478337     0.685318    Biso  1.000000 O
   O2196       1.0     0.286531     0.761571     0.688162    Biso  1.000000 O
   O2197       1.0     0.623288     0.051365     0.683962    Biso  1.000000 O
   O2198       1.0     0.001426     0.001278     0.690260    Biso  1.000000 O
   Si1066      1.0     0.554465     0.783860     0.684165    Biso  1.000000 Si
   O2199       1.0     0.358598     0.736553     0.683167    Biso  1.000000 O
   Si1067      1.0     0.469079     0.040330     0.684481    Biso  1.000000 Si
   O2200       1.0     0.720281     0.921031     0.680341    Biso  1.000000 O
   O2201       1.0     0.370622     0.163256     0.685754    Biso  1.000000 O
   O2202       1.0     0.075739     0.125772     0.686179    Biso  1.000000 O
   Si1068      1.0     0.634335     0.628116     0.680886    Biso  1.000000 Si
   Si1069      1.0     0.288402     0.801943     0.685524    Biso  1.000000 Si
   O2203       1.0     0.211171     0.100189     0.684866    Biso  1.000000 O
   O2204       1.0     0.458799     0.231993     0.685600    Biso  1.000000 O
   O2205       1.0     0.448437     0.723561     0.682019    Biso  1.000000 O
   O2206       1.0     0.884666     0.554888     0.681052    Biso  1.000000 O
   Si1070      1.0     0.171259     0.968773     0.686631    Biso  1.000000 Si
   O2207       1.0     0.945665     0.272703     0.688158    Biso  1.000000 O
   O2208       1.0     0.508306     0.502593     0.681899    Biso  1.000000 O
   Si1071      1.0     0.058909     0.089350     0.685356    Biso  1.000000 Si
   Si1072      1.0     0.112597     0.044714     0.684579    Biso  1.000000 Si
   O2209       1.0     0.007645     0.549859     0.682713    Biso  1.000000 O
   Si1073      1.0     0.555138     0.592425     0.680631    Biso  1.000000 Si
   O2210       1.0     0.619026     0.727684     0.682464    Biso  1.000000 O
   O2211       1.0     0.475519     0.384504     0.690981    Biso  1.000000 O
   Si1074      1.0     0.090128     0.899685     0.685147    Biso  1.000000 Si
   O2212       1.0     0.401181     0.234624     0.682495    Biso  1.000000 O
   O2213       1.0     0.155431     0.476232     0.681044    Biso  1.000000 O
   O2214       1.0     0.534142     0.561351     0.683953    Biso  1.000000 O
   O2215       1.0     0.200691     0.619236     0.682592    Biso  1.000000 O
   Si1075      1.0     0.231014     0.835824     0.683430    Biso  1.000000 Si
   Si1076      1.0     0.507125     0.912802     0.679399    Biso  1.000000 Si
   Si1077      1.0     0.625731     0.012040     0.677946    Biso  1.000000 Si
   Si1078      1.0     0.115321     0.291046     0.680244    Biso  1.000000 Si
   O2216       1.0     0.138807     0.954074     0.684216    Biso  1.000000 O
   O2217       1.0     0.734074     0.858422     0.677276    Biso  1.000000 O
   O2218       1.0     0.717695     0.663620     0.684829    Biso  1.000000 O
   O2219       1.0     0.533671     0.885943     0.678908    Biso  1.000000 O
   O2220       1.0     0.240142     0.504397     0.680208    Biso  1.000000 O
   Si1079      1.0     0.361936     0.486192     0.681778    Biso  1.000000 Si
   O2221       1.0     0.284574     0.000570     0.682081    Biso  1.000000 O
   Si1080      1.0     0.343293     0.360901     0.679947    Biso  1.000000 Si
   O2222       1.0     0.874492     0.654834     0.680288    Biso  1.000000 O
   O2223       1.0     0.605420     0.409339     0.678379    Biso  1.000000 O
   Si1081      1.0     0.539040     0.519142     0.681839    Biso  1.000000 Si
   O2224       1.0     0.880657     0.204408     0.675068    Biso  1.000000 O
   O2225       1.0     0.539000     0.321554     0.682981    Biso  1.000000 O
   O2226       1.0     0.208855     0.757794     0.683362    Biso  1.000000 O
   O2227       1.0     0.530883     0.385870     0.680891    Biso  1.000000 O
   O2228       1.0     0.551473     0.257913     0.678543    Biso  1.000000 O
   Si1082      1.0     0.619308     0.767548     0.678271    Biso  1.000000 Si
   O2229       1.0     0.656421     0.232188     0.680576    Biso  1.000000 O
   Si1083      1.0     0.374768     0.931612     0.679055    Biso  1.000000 Si
   O2230       1.0     0.556400     0.096260     0.679871    Biso  1.000000 O
   O2231       1.0     0.780405     0.246967     0.677261    Biso  1.000000 O
   Si1084      1.0     0.218118     0.259383     0.678558    Biso  1.000000 Si
   Si1085      1.0     0.429438     0.212113     0.680932    Biso  1.000000 Si
   O2232       1.0     0.625361     0.173188     0.676747    Biso  1.000000 O
   Si1086      1.0     0.487188     0.470932     0.678851    Biso  1.000000 Si
   O2233       1.0     0.105167     0.447768     0.672658    Biso  1.000000 O
   Si1087      1.0     0.102689     0.719832     0.678280    Biso  1.000000 Si
   O2234       1.0     0.868653     0.042584     0.679275    Biso  1.000000 O
   O2235       1.0     0.085700     0.384768     0.677723    Biso  1.000000 O
   O2236       1.0     0.729059     0.215442     0.675703    Biso  1.000000 O
   Si1088      1.0     0.744308     0.318861     0.678459    Biso  1.000000 Si
   O2237       1.0     0.167337     0.006893     0.681545    Biso  1.000000 O
   O2238       1.0     0.964594     0.512206     0.676841    Biso  1.000000 O
   Si1089      1.0     0.107722     0.970249     0.680375    Biso  1.000000 Si
   O2239       1.0     0.425164     0.373189     0.676602    Biso  1.000000 O
   O2240       1.0     0.910576     0.497025     0.678203    Biso  1.000000 O
   O2241       1.0     0.724420     0.793450     0.676898    Biso  1.000000 O
   Si1090      1.0     0.215356     0.061221     0.679664    Biso  1.000000 Si
   Si1091      1.0     0.525039     0.285475     0.678912    Biso  1.000000 Si
   O2242       1.0     0.013752     0.484633     0.682455    Biso  1.000000 O
   O2243       1.0     0.666527     0.638343     0.674732    Biso  1.000000 O
   O2244       1.0     0.825373     0.082799     0.676659    Biso  1.000000 O
   O2245       1.0     0.912041     0.150391     0.675342    Biso  1.000000 O
   Si1092      1.0     0.624327     0.889038     0.675736    Biso  1.000000 Si
   O2246       1.0     0.293080     0.285821     0.676909    Biso  1.000000 O
   O2247       1.0     0.836515     0.591848     0.678037    Biso  1.000000 O
   O2248       1.0     0.310431     0.377757     0.675091    Biso  1.000000 O
   Si1093      1.0     0.555221     0.355834     0.679323    Biso  1.000000 Si
   Si1094      1.0     0.857124     0.823039     0.676257    Biso  1.000000 Si
   O2249       1.0     0.790817     0.948502     0.672500    Biso  1.000000 O
   O2250       1.0     0.510174     0.150359     0.678350    Biso  1.000000 O
   O2251       1.0     0.589019     0.894761     0.675437    Biso  1.000000 O
   O2252       1.0     0.881643     0.794560     0.674137    Biso  1.000000 O
   Si1095      1.0     0.951784     0.615503     0.676458    Biso  1.000000 Si
   Si1096      1.0     0.426843     0.496493     0.674783    Biso  1.000000 Si
   O2253       1.0     0.118772     0.250216     0.673990    Biso  1.000000 O
   Si1097      1.0     0.726361     0.175503     0.672670    Biso  1.000000 Si
   O2254       1.0     0.794994     0.136721     0.676441    Biso  1.000000 O
   O2255       1.0     0.988701     0.800110     0.674775    Biso  1.000000 O
   Si1098      1.0     0.122700     0.649152     0.676783    Biso  1.000000 Si
   Si1099      1.0     0.338586     0.160487     0.677270    Biso  1.000000 Si
   Si1100      1.0     0.619844     0.444296     0.673275    Biso  1.000000 Si
   O2256       1.0     0.083385     0.063156     0.678540    Biso  1.000000 O
   Si1101      1.0     0.186670     0.783929     0.674134    Biso  1.000000 Si
   O2257       1.0     0.346896     0.259546     0.673611    Biso  1.000000 O
   O2258       1.0     0.360373     0.599785     0.668903    Biso  1.000000 O
   O2259       1.0     0.126414     0.688832     0.674216    Biso  1.000000 O
   O2260       1.0     0.663809     0.510155     0.672097    Biso  1.000000 O
   Si1102      1.0     0.005047     0.125714     0.675310    Biso  1.000000 Si
   O2261       1.0     0.545010     0.625962     0.669341    Biso  1.000000 O
   O2262       1.0     0.088924     0.317057     0.672661    Biso  1.000000 O
   O2263       1.0     0.873002     0.308336     0.674752    Biso  1.000000 O
   O2264       1.0     0.341519     0.856301     0.674431    Biso  1.000000 O
   O2265       1.0     0.043248     0.241212     0.672947    Biso  1.000000 O
   Si1103      1.0     0.993402     0.907004     0.673562    Biso  1.000000 Si
   Si1104      1.0     0.325891     0.291621     0.670996    Biso  1.000000 Si
   O2266       1.0     0.524579     0.945643     0.669794    Biso  1.000000 O
   O2267       1.0     0.370632     0.075078     0.674476    Biso  1.000000 O
   O2268       1.0     0.145836     0.306121     0.672155    Biso  1.000000 O
   O2269       1.0     0.935518     0.790133     0.670019    Biso  1.000000 O
   O2270       1.0     0.401401     0.706160     0.671535    Biso  1.000000 O
   O2271       1.0     0.435587     0.535896     0.671130    Biso  1.000000 O
   O2272       1.0     0.655484     0.298875     0.674231    Biso  1.000000 O
   O2273       1.0     0.228663     0.704092     0.671142    Biso  1.000000 O
   Si1105      1.0     0.214051     0.135433     0.674193    Biso  1.000000 Si
   O2274       1.0     0.870199     0.412908     0.672797    Biso  1.000000 O
   O2275       1.0     0.109229     0.512235     0.669313    Biso  1.000000 O
   O2276       1.0     0.194248     0.952024     0.673023    Biso  1.000000 O
   O2277       1.0     0.028970     0.096636     0.674409    Biso  1.000000 O
   Si1106      1.0     0.998386     0.515914     0.672627    Biso  1.000000 Si
   O2278       1.0     0.913499     0.947096     0.675031    Biso  1.000000 O
   O2279       1.0     0.453228     0.835511     0.667808    Biso  1.000000 O
   Si1107      1.0     0.547773     0.666551     0.668345    Biso  1.000000 Si
   O2280       1.0     0.734522     0.041059     0.667899    Biso  1.000000 O
   O2281       1.0     0.207763     0.816593     0.670824    Biso  1.000000 O
   O2282       1.0     0.779131     0.318121     0.674360    Biso  1.000000 O
   O2283       1.0     0.918150     0.615624     0.670268    Biso  1.000000 O
   O2284       1.0     0.075889     0.186260     0.672340    Biso  1.000000 O
   O2285       1.0     0.813871     0.734781     0.673279    Biso  1.000000 O
   Si1108      1.0     0.719007     0.568652     0.669347    Biso  1.000000 Si
   O2286       1.0     0.252170     0.609511     0.671553    Biso  1.000000 O
   Si1109      1.0     0.071420     0.606486     0.668261    Biso  1.000000 Si
   O2287       1.0     0.581841     0.574225     0.670555    Biso  1.000000 O
   Si1110      1.0     0.128553     0.476875     0.668249    Biso  1.000000 Si
   O2288       1.0     0.197327     0.278437     0.665081    Biso  1.000000 O
   O2289       1.0     0.481823     0.894352     0.668610    Biso  1.000000 O
   Si1111      1.0     0.730443     0.891554     0.665839    Biso  1.000000 Si
   Si1112      1.0     0.724778     0.080234     0.668237    Biso  1.000000 Si
   O2290       1.0     0.248298     0.052895     0.672158    Biso  1.000000 O
   O2291       1.0     0.124321     0.145839     0.670375    Biso  1.000000 O
   O2292       1.0     0.984138     0.372432     0.671534    Biso  1.000000 O
   O2293       1.0     0.833139     0.243274     0.667443    Biso  1.000000 O
   Si1113      1.0     0.949222     0.361349     0.669222    Biso  1.000000 Si
   O2294       1.0     0.040502     0.359269     0.668707    Biso  1.000000 O
   O2295       1.0     0.347267     0.516805     0.670553    Biso  1.000000 O
   Si1114      1.0     0.089325     0.148440     0.670167    Biso  1.000000 Si
   O2296       1.0     0.347233     0.919580     0.668192    Biso  1.000000 O
   Si1115      1.0     0.316814     0.539691     0.668140    Biso  1.000000 Si
   Si1116      1.0     0.889180     0.523835     0.668151    Biso  1.000000 Si
   O2297       1.0     0.696557     0.161952     0.663796    Biso  1.000000 O
   O2298       1.0     0.092822     0.636452     0.667039    Biso  1.000000 O
   O2299       1.0     0.993311     0.946712     0.673498    Biso  1.000000 O
   O2300       1.0     0.787811     0.450635     0.667353    Biso  1.000000 O
   O2301       1.0     0.249502     0.858901     0.669290    Biso  1.000000 O
   O2302       1.0     0.368284     0.454827     0.668534    Biso  1.000000 O
   Si1117      1.0     0.693631     0.661450     0.668625    Biso  1.000000 Si
   Si1118      1.0     0.228179     0.955522     0.669651    Biso  1.000000 Si
   O2303       1.0     0.594385     0.470208     0.668939    Biso  1.000000 O
   Si1119      1.0     0.073520     0.352493     0.666143    Biso  1.000000 Si
   Si1120      1.0     0.379887     0.251892     0.667299    Biso  1.000000 Si
   O2304       1.0     0.961860     0.892034     0.666277    Biso  1.000000 O
   Si1121      1.0     0.377045     0.732508     0.665012    Biso  1.000000 Si
   O2305       1.0     0.242715     0.238924     0.668584    Biso  1.000000 O
   Si1122      1.0     0.005812     0.984909     0.670369    Biso  1.000000 Si
   O2306       1.0     0.250975     0.382043     0.667686    Biso  1.000000 O
   Si1123      1.0     0.459299     0.630157     0.664038    Biso  1.000000 Si
   O2307       1.0     0.737945     0.533055     0.666736    Biso  1.000000 O
   Si1124      1.0     0.216621     0.395136     0.664587    Biso  1.000000 Si
   O2308       1.0     0.973787     0.113070     0.667702    Biso  1.000000 O
   Si1125      1.0     0.435087     0.703293     0.664982    Biso  1.000000 Si
   Si1126      1.0     0.560689     0.881329     0.665066    Biso  1.000000 Si
   O2309       1.0     0.135128     0.049864     0.668439    Biso  1.000000 O
   Si1127      1.0     0.854214     0.070868     0.666059    Biso  1.000000 Si
   O2310       1.0     0.538558     0.788245     0.664768    Biso  1.000000 O
   O2311       1.0     0.818062     0.883295     0.665997    Biso  1.000000 O
   O2312       1.0     0.619181     0.615780     0.661832    Biso  1.000000 O
   O2313       1.0     0.475056     0.028359     0.664003    Biso  1.000000 O
   O2314       1.0     0.287920     0.515138     0.666029    Biso  1.000000 O
   O2315       1.0     0.149093     0.628822     0.668783    Biso  1.000000 O
   O2316       1.0     0.395886     0.953395     0.666292    Biso  1.000000 O
   Si1128      1.0     0.183244     0.626901     0.664388    Biso  1.000000 Si
   O2317       1.0     0.554667     0.512275     0.663121    Biso  1.000000 O
   Si1129      1.0     0.659568     0.262947     0.665975    Biso  1.000000 Si
   O2318       1.0     0.442923     0.664760     0.663129    Biso  1.000000 O
   O2319       1.0     0.595972     0.129786     0.658500    Biso  1.000000 O
   Si1130      1.0     0.892765     0.640374     0.663695    Biso  1.000000 Si
   O2320       1.0     0.754781     0.098334     0.662840    Biso  1.000000 O
   Si1131      1.0     0.265067     0.018919     0.665883    Biso  1.000000 Si
   O2321       1.0     0.286986     0.814080     0.665099    Biso  1.000000 O
   Si1132      1.0     0.801747     0.246983     0.660344    Biso  1.000000 Si
   O2322       1.0     0.326423     0.193630     0.666860    Biso  1.000000 O
   O2323       1.0     0.639847     0.006857     0.659106    Biso  1.000000 O
   O2324       1.0     0.089041     0.575301     0.660168    Biso  1.000000 O
   O2325       1.0     0.370493     0.365472     0.665842    Biso  1.000000 O
   O2326       1.0     0.855500     0.514032     0.663617    Biso  1.000000 O
   Si1133      1.0     0.904348     0.779596     0.660910    Biso  1.000000 Si
   O2327       1.0     0.948125     0.234994     0.661697    Biso  1.000000 O
   O2328       1.0     0.925657     0.390437     0.665559    Biso  1.000000 O
   O2329       1.0     0.398851     0.285095     0.662593    Biso  1.000000 O
   O2330       1.0     0.011343     0.160768     0.664629    Biso  1.000000 O
   O2331       1.0     0.100602     0.895254     0.664722    Biso  1.000000 O
   O2332       1.0     0.341762     0.131274     0.663041    Biso  1.000000 O
   O2333       1.0     0.039903     0.982430     0.664152    Biso  1.000000 O
   O2334       1.0     0.794749     0.524728     0.660353    Biso  1.000000 O
   O2335       1.0     0.183410     0.146203     0.664389    Biso  1.000000 O
   O2336       1.0     0.192682     0.052920     0.664301    Biso  1.000000 O
   O2337       1.0     0.687931     0.564456     0.658296    Biso  1.000000 O
   O2338       1.0     0.008642     0.742682     0.661526    Biso  1.000000 O
   O2339       1.0     0.729370     0.330305     0.660253    Biso  1.000000 O
   Si1134      1.0     0.253242     0.511038     0.660724    Biso  1.000000 Si
   O2340       1.0     0.740510     0.599581     0.663757    Biso  1.000000 O
   Si1135      1.0     0.566350     0.110133     0.660684    Biso  1.000000 Si
   Si1136      1.0     0.164567     0.027889     0.663854    Biso  1.000000 Si
   Si1137      1.0     0.774197     0.130919     0.659979    Biso  1.000000 Si
   O2341       1.0     0.751120     0.161147     0.659080    Biso  1.000000 O
   Si1138      1.0     0.284797     0.382029     0.660053    Biso  1.000000 Si
   Si1139      1.0     0.062909     0.216215     0.660581    Biso  1.000000 Si
   Si1140      1.0     0.404490     0.372799     0.659921    Biso  1.000000 Si
   O2342       1.0     0.384102     0.769778     0.655827    Biso  1.000000 O
   O2343       1.0     0.697373     0.001374     0.655219    Biso  1.000000 O
   Si1141      1.0     0.615524     0.162884     0.656815    Biso  1.000000 Si
   O2344       1.0     0.524847     0.687131     0.656747    Biso  1.000000 O
   O2345       1.0     0.508094     0.291035     0.660781    Biso  1.000000 O
   O2346       1.0     0.241003     0.991509     0.662936    Biso  1.000000 O
   Si1142      1.0     0.168120     0.292243     0.657244    Biso  1.000000 Si
   O2347       1.0     0.041196     0.616788     0.658054    Biso  1.000000 O
   O2348       1.0     0.577692     0.673286     0.657703    Biso  1.000000 O
   O2349       1.0     0.440802     0.597582     0.658080    Biso  1.000000 O
   O2350       1.0     0.085698     0.732271     0.660346    Biso  1.000000 O
   O2351       1.0     0.680359     0.696193     0.660196    Biso  1.000000 O
   O2352       1.0     0.638024     0.433451     0.655729    Biso  1.000000 O
   O2353       1.0     0.428765     0.196994     0.661133    Biso  1.000000 O
   O2354       1.0     0.096628     0.973348     0.659872    Biso  1.000000 O
   Si1143      1.0     0.005007     0.783276     0.658495    Biso  1.000000 Si
   O2355       1.0     0.761918     0.750997     0.657833    Biso  1.000000 O
   Si1144      1.0     0.474879     0.862182     0.656605    Biso  1.000000 Si
   Si1145      1.0     0.335321     0.883917     0.659453    Biso  1.000000 Si
   O2356       1.0     0.014946     0.893803     0.657759    Biso  1.000000 O
   Si1146      1.0     0.011809     0.374002     0.658638    Biso  1.000000 Si
   O2357       1.0     0.757777     0.908148     0.655246    Biso  1.000000 O
   O2358       1.0     0.968711     0.613265     0.658252    Biso  1.000000 O
   O2359       1.0     0.626180     0.773214     0.657623    Biso  1.000000 O
   Si1147      1.0     0.125859     0.233693     0.655152    Biso  1.000000 Si
   Si1148      1.0     0.733817     0.774816     0.659305    Biso  1.000000 Si
   O2360       1.0     0.573263     0.358594     0.660506    Biso  1.000000 O
   O2361       1.0     0.561415     0.842721     0.655528    Biso  1.000000 O
   O2362       1.0     0.875497     0.102474     0.663242    Biso  1.000000 O
   O2363       1.0     0.749400     0.975749     0.656703    Biso  1.000000 O
   Si1149      1.0     0.772507     0.945243     0.654000    Biso  1.000000 Si
   O2364       1.0     0.238961     0.126607     0.659097    Biso  1.000000 O
   O2365       1.0     0.417700     0.476483     0.657599    Biso  1.000000 O
   Si1150      1.0     0.093930     0.536970     0.654434    Biso  1.000000 Si
   O2366       1.0     0.170407     0.768204     0.657257    Biso  1.000000 O
   O2367       1.0     0.907645     0.739188     0.654762    Biso  1.000000 O
   O2368       1.0     0.487605     0.467376     0.658062    Biso  1.000000 O
   Si1151      1.0     0.898873     0.131277     0.658430    Biso  1.000000 Si
   Si1152      1.0     0.663496     0.536952     0.656577    Biso  1.000000 Si
   Si1153      1.0     0.731774     0.010765     0.653578    Biso  1.000000 Si
   O2369       1.0     0.634502     0.888543     0.655027    Biso  1.000000 O
   O2370       1.0     0.143613     0.196035     0.654047    Biso  1.000000 O
   Si1154      1.0     0.150604     0.156646     0.656474    Biso  1.000000 Si
   O2371       1.0     0.843197     0.830865     0.656710    Biso  1.000000 O
   O2372       1.0     0.950320     0.337035     0.652463    Biso  1.000000 O
   Si1155      1.0     0.837268     0.602694     0.657191    Biso  1.000000 Si
   Si1156      1.0     0.891802     0.395962     0.658415    Biso  1.000000 Si
   O2373       1.0     0.702677     0.753340     0.655478    Biso  1.000000 O
   Si1157      1.0     0.602941     0.581855     0.654564    Biso  1.000000 Si
   Si1158      1.0     0.445690     0.557506     0.653580    Biso  1.000000 Si
   Si1159      1.0     0.507959     0.141047     0.657485    Biso  1.000000 Si
   O2374       1.0     0.195203     0.373640     0.651616    Biso  1.000000 O
   O2375       1.0     0.908006     0.675007     0.657071    Biso  1.000000 O
   Si1160      1.0     0.361546     0.100195     0.658895    Biso  1.000000 Si
   O2376       1.0     0.193531     0.662774     0.656608    Biso  1.000000 O
   Si1161      1.0     0.793399     0.736988     0.655650    Biso  1.000000 Si
   O2377       1.0     0.705250     0.884293     0.650534    Biso  1.000000 O
   O2378       1.0     0.218314     0.431960     0.655420    Biso  1.000000 O
   O2379       1.0     0.959766     0.706242     0.655868    Biso  1.000000 O
   Si1162      1.0     0.571403     0.480942     0.654094    Biso  1.000000 Si
   Si1163      1.0     0.275923     0.849445     0.655924    Biso  1.000000 Si
   O2380       1.0     0.930659     0.002632     0.657063    Biso  1.000000 O
   O2381       1.0     0.487035     0.629004     0.650917    Biso  1.000000 O
   O2382       1.0     0.485670     0.109809     0.652003    Biso  1.000000 O
   O2383       1.0     0.740610     0.427456     0.651895    Biso  1.000000 O
   O2384       1.0     0.321507     0.568546     0.652971    Biso  1.000000 O
   O2385       1.0     0.704184     0.082337     0.651104    Biso  1.000000 O
   O2386       1.0     0.034908     0.802407     0.654246    Biso  1.000000 O
   O2387       1.0     0.685962     0.259050     0.651937    Biso  1.000000 O
   O2388       1.0     0.503378     0.838771     0.651733    Biso  1.000000 O
   O2389       1.0     0.244373     0.546065     0.651763    Biso  1.000000 O
   Si1164      1.0     0.863098     0.321618     0.655443    Biso  1.000000 Si
   O2390       1.0     0.328675     0.311268     0.653110    Biso  1.000000 O
   O2391       1.0     0.829508     0.331582     0.656555    Biso  1.000000 O
   Si1165      1.0     0.796162     0.320606     0.655354    Biso  1.000000 Si
   O2392       1.0     0.629053     0.553595     0.654784    Biso  1.000000 O
   Si1166      1.0     0.762492     0.522541     0.652615    Biso  1.000000 Si
   O2393       1.0     0.278122     0.170787     0.653753    Biso  1.000000 O
   O2394       1.0     0.543891     0.456743     0.649828    Biso  1.000000 O
   Si1167      1.0     0.349475     0.592474     0.648411    Biso  1.000000 Si
   O2395       1.0     0.868714     0.621731     0.651323    Biso  1.000000 O
   O2396       1.0     0.631687     0.256989     0.654850    Biso  1.000000 O
   Si1168      1.0     0.539644     0.944947     0.650359    Biso  1.000000 Si
   Si1169      1.0     0.917489     0.964666     0.655399    Biso  1.000000 Si
   Si1170      1.0     0.222239     0.684304     0.652978    Biso  1.000000 Si
   O2397       1.0     0.879196     0.359313     0.654355    Biso  1.000000 O
   O2398       1.0     0.797436     0.282653     0.648963    Biso  1.000000 O
   O2399       1.0     0.302024     0.879132     0.655349    Biso  1.000000 O
   O2400       1.0     0.013586     0.677120     0.652252    Biso  1.000000 O
   O2401       1.0     0.062018     0.521118     0.652943    Biso  1.000000 O
   O2402       1.0     0.296623     0.633825     0.653377    Biso  1.000000 O
   O2403       1.0     0.661833     0.948039     0.650238    Biso  1.000000 O
   Si1171      1.0     0.826863     0.528660     0.652019    Biso  1.000000 Si
   O2404       1.0     0.540168     0.129537     0.651798    Biso  1.000000 O
   O2405       1.0     0.985854     0.000586     0.654262    Biso  1.000000 O
   O2406       1.0     0.595618     0.195183     0.651911    Biso  1.000000 O
   O2407       1.0     0.452320     0.291435     0.650125    Biso  1.000000 O
   O2408       1.0     0.187481     0.595003     0.651772    Biso  1.000000 O
   O2409       1.0     0.630437     0.365807     0.656343    Biso  1.000000 O
   Si1172      1.0     0.665661     0.987760     0.648671    Biso  1.000000 Si
   Si1173      1.0     0.534407     0.818906     0.650214    Biso  1.000000 Si
   Si1174      1.0     0.262796     0.624124     0.652881    Biso  1.000000 Si
   Si1175      1.0     0.392216     0.449147     0.652784    Biso  1.000000 Si
   O2410       1.0     0.883276     0.161024     0.647168    Biso  1.000000 O
   O2411       1.0     0.015493     0.412190     0.650932    Biso  1.000000 O
   O2412       1.0     0.233981     0.929843     0.652895    Biso  1.000000 O
   O2413       1.0     0.903490     0.533827     0.649172    Biso  1.000000 O
   O2414       1.0     0.551039     0.907088     0.649096    Biso  1.000000 O
   O2415       1.0     0.478271     0.547396     0.647125    Biso  1.000000 O
   O2416       1.0     0.295577     0.415983     0.650890    Biso  1.000000 O
   Si1176      1.0     0.768816     0.448662     0.648788    Biso  1.000000 Si
   O2417       1.0     0.813589     0.631333     0.652784    Biso  1.000000 O
   O2418       1.0     0.383668     0.226255     0.650596    Biso  1.000000 O
   O2419       1.0     0.142114     0.480990     0.648262    Biso  1.000000 O
   O2420       1.0     0.786575     0.219907     0.647380    Biso  1.000000 O
   O2421       1.0     0.006435     0.515531     0.651622    Biso  1.000000 O
   O2422       1.0     0.078097     0.128922     0.651817    Biso  1.000000 O
   O2423       1.0     0.708460     0.645946     0.650974    Biso  1.000000 O
   Si1177      1.0     0.993735     0.711388     0.650934    Biso  1.000000 Si
   O2424       1.0     0.403864     0.410761     0.651824    Biso  1.000000 O
   O2425       1.0     0.363742     0.712044     0.647995    Biso  1.000000 O
   O2426       1.0     0.842768     0.055542     0.646962    Biso  1.000000 O
   Si1178      1.0     0.303350     0.196768     0.650093    Biso  1.000000 Si
   O2427       1.0     0.091611     0.229870     0.649314    Biso  1.000000 O
   O2428       1.0     0.286627     0.231744     0.648315    Biso  1.000000 O
   O2429       1.0     0.150641     0.260880     0.648287    Biso  1.000000 O
   O2430       1.0     0.686661     0.401211     0.652049    Biso  1.000000 O
   O2431       1.0     0.645661     0.157342     0.645040    Biso  1.000000 O
   O2432       1.0     0.981170     0.280266     0.645241    Biso  1.000000 O
   Si1179      1.0     0.680880     0.161445     0.644489    Biso  1.000000 Si
   Si1180      1.0     0.066013     0.981900     0.649962    Biso  1.000000 Si
   Si1181      1.0     0.926910     0.704555     0.647746    Biso  1.000000 Si
   Si1182      1.0     0.831737     0.865144     0.647938    Biso  1.000000 Si
   O2433       1.0     0.928226     0.116643     0.648432    Biso  1.000000 O
   O2434       1.0     0.432443     0.724968     0.646560    Biso  1.000000 O
   O2435       1.0     0.284624     0.022482     0.648253    Biso  1.000000 O
   O2436       1.0     0.080178     0.844603     0.645983    Biso  1.000000 O
   Si1183      1.0     0.959455     0.097307     0.650262    Biso  1.000000 Si
   O2437       1.0     0.956159     0.058550     0.654393    Biso  1.000000 O
   Si1184      1.0     0.419202     0.302435     0.646702    Biso  1.000000 Si
   O2438       1.0     0.424840     0.000324     0.650818    Biso  1.000000 O
   O2439       1.0     0.042772     0.198815     0.645250    Biso  1.000000 O
   Si1185      1.0     0.407818     0.966563     0.647998    Biso  1.000000 Si
   Si1186      1.0     0.947164     0.897839     0.646912    Biso  1.000000 Si
   O2440       1.0     0.242250     0.484670     0.646107    Biso  1.000000 O
   O2441       1.0     0.412971     0.342022     0.647247    Biso  1.000000 O
   O2442       1.0     0.082650     0.364403     0.646213    Biso  1.000000 O
   O2443       1.0     0.287752     0.351618     0.645732    Biso  1.000000 O
   O2444       1.0     0.797892     0.698192     0.648665    Biso  1.000000 O
   Si1187      1.0     0.651825     0.397907     0.649310    Biso  1.000000 Si
   O2445       1.0     0.568296     0.965499     0.643494    Biso  1.000000 O
   Si1188      1.0     0.966392     0.241844     0.643994    Biso  1.000000 Si
   Si1189      1.0     0.252327     0.239905     0.647406    Biso  1.000000 Si
   Si1190      1.0     0.012055     0.179305     0.644944    Biso  1.000000 Si
   Si1191      1.0     0.485257     0.279055     0.645856    Biso  1.000000 Si
   O2446       1.0     0.832271     0.567350     0.647106    Biso  1.000000 O
   O2447       1.0     0.247919     0.659134     0.650152    Biso  1.000000 O
   Si1192      1.0     0.453904     0.020972     0.646919    Biso  1.000000 Si
   O2448       1.0     0.492107     0.240314     0.646848    Biso  1.000000 O
   O2449       1.0     0.570027     0.079921     0.646372    Biso  1.000000 O
   O2450       1.0     0.758090     0.486361     0.643985    Biso  1.000000 O
   Si1193      1.0     0.738712     0.625759     0.646814    Biso  1.000000 Si
   O2451       1.0     0.345452     0.631791     0.639917    Biso  1.000000 O
   Si1194      1.0     0.688576     0.724247     0.644186    Biso  1.000000 Si
   O2452       1.0     0.391796     0.110880     0.649821    Biso  1.000000 O
   O2453       1.0     0.989938     0.211940     0.644567    Biso  1.000000 O
   O2454       1.0     0.901185     0.800804     0.643222    Biso  1.000000 O
   O2455       1.0     0.162163     0.000328     0.648761    Biso  1.000000 O
   Si1195      1.0     0.028920     0.643673     0.644585    Biso  1.000000 Si
   O2456       1.0     0.313588     0.695936     0.644193    Biso  1.000000 O
   Si1196      1.0     0.957571     0.020647     0.647894    Biso  1.000000 Si
   Si1197      1.0     0.097432     0.880932     0.645186    Biso  1.000000 Si
   Si1198      1.0     0.974842     0.319415     0.640542    Biso  1.000000 Si
   O2457       1.0     0.001224     0.345479     0.642528    Biso  1.000000 O
   O2458       1.0     0.173430     0.319916     0.642694    Biso  1.000000 O
   Si1199      1.0     0.599927     0.353017     0.646533    Biso  1.000000 Si
   O2459       1.0     0.429240     0.935586     0.642380    Biso  1.000000 O
   Si1200      1.0     0.265213     0.137289     0.645959    Biso  1.000000 Si
   O2460       1.0     0.888044     0.964016     0.643651    Biso  1.000000 O
   O2461       1.0     0.496862     0.173789     0.647334    Biso  1.000000 O
   O2462       1.0     0.357249     0.879541     0.644000    Biso  1.000000 O
   O2463       1.0     0.861560     0.885666     0.641989    Biso  1.000000 O
   Si1201      1.0     0.644534     0.917092     0.640741    Biso  1.000000 Si
   O2464       1.0     0.735652     0.800285     0.641732    Biso  1.000000 O
   Si1202      1.0     0.510834     0.462293     0.642172    Biso  1.000000 Si
   O2465       1.0     0.796913     0.946127     0.637286    Biso  1.000000 O
   O2466       1.0     0.916969     0.876683     0.645016    Biso  1.000000 O
   O2467       1.0     0.941347     0.938159     0.644980    Biso  1.000000 O
   O2468       1.0     0.462593     0.878705     0.638323    Biso  1.000000 O
   O2469       1.0     0.449703     0.058622     0.640108    Biso  1.000000 O
   O2470       1.0     0.169197     0.539081     0.641562    Biso  1.000000 O
   O2471       1.0     0.372939     0.570648     0.638714    Biso  1.000000 O
   O2472       1.0     0.342024     0.079963     0.644685    Biso  1.000000 O
   Si1203      1.0     0.411234     0.206058     0.642872    Biso  1.000000 Si
   O2473       1.0     0.600279     0.311230     0.646031    Biso  1.000000 O
   O2474       1.0     0.983424     0.784588     0.640728    Biso  1.000000 O
   Si1204      1.0     0.170697     0.358215     0.638752    Biso  1.000000 Si
   Si1205      1.0     0.050585     0.826122     0.639917    Biso  1.000000 Si
   O2475       1.0     0.543507     0.210023     0.641343    Biso  1.000000 O
   O2476       1.0     0.793477     0.134342     0.642006    Biso  1.000000 O
   Si1206      1.0     0.626584     0.752644     0.639657    Biso  1.000000 Si
   O2477       1.0     0.114283     0.528976     0.637015    Biso  1.000000 O
   O2478       1.0     0.764588     0.651851     0.640999    Biso  1.000000 O
   Si1207      1.0     0.316066     0.655547     0.639181    Biso  1.000000 Si
   O2479       1.0     0.136826     0.372587     0.639855    Biso  1.000000 O
   O2480       1.0     0.071497     0.020987     0.642745    Biso  1.000000 O
   Si1208      1.0     0.375284     0.781867     0.636692    Biso  1.000000 Si
   O2481       1.0     0.657362     0.733878     0.635911    Biso  1.000000 O
   Si1209      1.0     0.739858     0.340281     0.640217    Biso  1.000000 Si
   O2482       1.0     0.667533     0.516522     0.638825    Biso  1.000000 O
   Si1210      1.0     0.714527     0.411060     0.640113    Biso  1.000000 Si
   O2483       1.0     0.600314     0.726168     0.639475    Biso  1.000000 O
   Si1211      1.0     0.584360     0.690597     0.638481    Biso  1.000000 Si
   Si1212      1.0     0.520795     0.699050     0.635901    Biso  1.000000 Si
   Si1213      1.0     0.798035     0.660634     0.641146    Biso  1.000000 Si
   O2484       1.0     0.423330     0.544376     0.638510    Biso  1.000000 O
   O2485       1.0     0.807140     0.760662     0.638897    Biso  1.000000 O
   O2486       1.0     0.830829     0.182487     0.637026    Biso  1.000000 O
   O2487       1.0     0.776142     0.342526     0.642877    Biso  1.000000 O
   O2488       1.0     0.687298     0.199323     0.638961    Biso  1.000000 O
   O2489       1.0     0.890216     0.418515     0.640243    Biso  1.000000 O
   O2490       1.0     0.512458     0.953355     0.637057    Biso  1.000000 O
   O2491       1.0     0.178482     0.921112     0.639993    Biso  1.000000 O
   O2492       1.0     0.697744     0.134688     0.631714    Biso  1.000000 O
   Si1214      1.0     0.036489     0.511366     0.640255    Biso  1.000000 Si
   Si1215      1.0     0.228106     0.451305     0.637441    Biso  1.000000 Si
   O2493       1.0     0.232997     0.210442     0.638924    Biso  1.000000 O
   Si1216      1.0     0.095607     0.739145     0.639491    Biso  1.000000 Si
   Si1217      1.0     0.864896     0.186961     0.635522    Biso  1.000000 Si
   Si1218      1.0     0.008882     0.885173     0.637489    Biso  1.000000 Si
   O2494       1.0     0.143750     0.134838     0.639208    Biso  1.000000 O
   O2495       1.0     0.870451     0.293153     0.639917    Biso  1.000000 O
   O2496       1.0     0.740197     0.023993     0.634405    Biso  1.000000 O
   O2497       1.0     0.289108     0.111070     0.639306    Biso  1.000000 O
   O2498       1.0     0.223200     0.708795     0.635610    Biso  1.000000 O
   Si1219      1.0     0.145604     0.512097     0.635378    Biso  1.000000 Si
   O2499       1.0     0.341794     0.765215     0.635054    Biso  1.000000 O
   Si1220      1.0     0.611893     0.273542     0.639284    Biso  1.000000 Si
   Si1221      1.0     0.155065     0.767446     0.637838    Biso  1.000000 Si
   Si1222      1.0     0.576945     0.208051     0.634752    Biso  1.000000 Si
   Si1223      1.0     0.313146     0.329713     0.637184    Biso  1.000000 Si
   Si1224      1.0     0.336381     0.724349     0.635872    Biso  1.000000 Si
   O2500       1.0     0.580793     0.585652     0.637914    Biso  1.000000 O
   O2501       1.0     0.119188     0.770175     0.638767    Biso  1.000000 O
   Si1225      1.0     0.508880     0.207697     0.638432    Biso  1.000000 Si
   O2502       1.0     0.872920     0.227185     0.634653    Biso  1.000000 O
   O2503       1.0     0.127942     0.886144     0.635347    Biso  1.000000 O
   O2504       1.0     0.759036     0.548337     0.637614    Biso  1.000000 O
   Si1226      1.0     0.971185     0.612304     0.636958    Biso  1.000000 Si
   O2505       1.0     0.532752     0.551477     0.635232    Biso  1.000000 O
   Si1227      1.0     0.701106     0.235404     0.636434    Biso  1.000000 Si
   O2506       1.0     0.037541     0.472061     0.636138    Biso  1.000000 O
   Si1228      1.0     0.463581     0.096138     0.636677    Biso  1.000000 Si
   O2507       1.0     0.736173     0.235756     0.632395    Biso  1.000000 O
   O2508       1.0     0.259334     0.599662     0.636860    Biso  1.000000 O
   O2509       1.0     0.023942     0.849501     0.631467    Biso  1.000000 O
   O2510       1.0     0.826731     0.500822     0.636414    Biso  1.000000 O
   O2511       1.0     0.262147     0.840477     0.636257    Biso  1.000000 O
   O2512       1.0     0.973119     0.884502     0.634707    Biso  1.000000 O
   O2513       1.0     0.512646     0.739573     0.635090    Biso  1.000000 O
   O2514       1.0     0.248301     0.275428     0.637982    Biso  1.000000 O
   Si1229      1.0     0.183427     0.573694     0.634029    Biso  1.000000 Si
   O2515       1.0     0.588234     0.245987     0.631862    Biso  1.000000 O
   O2516       1.0     0.589253     0.480753     0.634516    Biso  1.000000 O
   O2517       1.0     0.401494     0.169629     0.633049    Biso  1.000000 O
   O2518       1.0     0.727242     0.375359     0.633311    Biso  1.000000 O
   O2519       1.0     0.376723     0.461847     0.635036    Biso  1.000000 O
   Si1230      1.0     0.213492     0.921475     0.635867    Biso  1.000000 Si
   O2520       1.0     0.376064     0.820783     0.631668    Biso  1.000000 O
   O2521       1.0     0.613767     0.929833     0.632767    Biso  1.000000 O
   Si1231      1.0     0.701353     0.094004     0.630490    Biso  1.000000 Si
   Si1232      1.0     0.501560     0.534748     0.631900    Biso  1.000000 Si
   O2522       1.0     0.002383     0.627284     0.633595    Biso  1.000000 O
   O2523       1.0     0.791410     0.436916     0.632644    Biso  1.000000 O
   O2524       1.0     0.473432     0.998034     0.634447    Biso  1.000000 O
   Si1233      1.0     0.022633     0.434613     0.633599    Biso  1.000000 Si
   Si1234      1.0     0.247014     0.563141     0.632708    Biso  1.000000 Si
   O2525       1.0     0.059254     0.961163     0.632469    Biso  1.000000 O
   O2526       1.0     0.536716     0.802028     0.630068    Biso  1.000000 O
   Si1235      1.0     0.701832     0.887368     0.629204    Biso  1.000000 Si
   Si1236      1.0     0.436301     0.902236     0.630464    Biso  1.000000 Si
   O2527       1.0     0.114854     0.706986     0.632071    Biso  1.000000 O
   O2528       1.0     0.808682     0.864534     0.630976    Biso  1.000000 O
   Si1237      1.0     0.495263     0.631674     0.630370    Biso  1.000000 Si
   Si1238      1.0     0.292184     0.438838     0.632680    Biso  1.000000 Si
   O2529       1.0     0.661207     0.997707     0.627883    Biso  1.000000 O
   O2530       1.0     0.971288     0.572727     0.629351    Biso  1.000000 O
   O2531       1.0     0.553695     0.696068     0.628649    Biso  1.000000 O
   O2532       1.0     0.055429     0.649269     0.630760    Biso  1.000000 O
   Si1239      1.0     0.769405     0.223308     0.628316    Biso  1.000000 Si
   O2533       1.0     0.505895     0.495079     0.629146    Biso  1.000000 O
   O2534       1.0     0.380714     0.967115     0.634464    Biso  1.000000 O
   Si1240      1.0     0.074509     0.110687     0.632521    Biso  1.000000 Si
   O2535       1.0     0.439273     0.124599     0.632486    Biso  1.000000 O
   O2536       1.0     0.982004     0.098652     0.634098    Biso  1.000000 O
   Si1241      1.0     0.106163     0.363372     0.630098    Biso  1.000000 Si
   Si1242      1.0     0.405083     0.129801     0.632283    Biso  1.000000 Si
   O2537       1.0     0.040412     0.101432     0.630440    Biso  1.000000 O
   Si1243      1.0     0.823626     0.044176     0.629966    Biso  1.000000 Si
   O2538       1.0     0.505059     0.426927     0.631621    Biso  1.000000 O
   O2539       1.0     0.258332     0.432463     0.629202    Biso  1.000000 O
   O2540       1.0     0.905633     0.480567     0.630567    Biso  1.000000 O
   Si1244      1.0     0.905045     0.521036     0.629923    Biso  1.000000 Si
   O2541       1.0     0.220666     0.882806     0.632276    Biso  1.000000 O
   O2542       1.0     0.500321     0.672150     0.626670    Biso  1.000000 O
   O2543       1.0     0.790581     0.059454     0.627806    Biso  1.000000 O
   Si1245      1.0     0.890581     0.882671     0.630092    Biso  1.000000 Si
   O2544       1.0     0.294585     0.482632     0.630527    Biso  1.000000 O
   O2545       1.0     0.817768     0.005384     0.631963    Biso  1.000000 O
   O2546       1.0     0.076698     0.902092     0.632371    Biso  1.000000 O
   Si1246      1.0     0.588971     0.955979     0.626411    Biso  1.000000 Si
   O2547       1.0     0.675776     0.807690     0.628830    Biso  1.000000 O
   Si1247      1.0     0.419247     0.730172     0.626107    Biso  1.000000 Si
   Si1248      1.0     0.317866     0.093567     0.630442    Biso  1.000000 Si
   Si1249      1.0     0.398230     0.558458     0.625852    Biso  1.000000 Si
   O2548       1.0     0.312464     0.187988     0.629060    Biso  1.000000 O
   O2549       1.0     0.988816     0.724950     0.631025    Biso  1.000000 O
   O2550       1.0     0.527064     0.614640     0.629328    Biso  1.000000 O
   O2551       1.0     0.407616     0.288820     0.627804    Biso  1.000000 O
   O2552       1.0     0.093844     0.076355     0.629090    Biso  1.000000 O
   Si1250      1.0     0.299256     0.020662     0.628981    Biso  1.000000 Si
   O2553       1.0     0.668021     0.901598     0.626044    Biso  1.000000 O
   O2554       1.0     0.396831     0.759909     0.624151    Biso  1.000000 O
   Si1251      1.0     0.375637     0.861359     0.629200    Biso  1.000000 Si
   O2555       1.0     0.724551     0.914630     0.620330    Biso  1.000000 O
   O2556       1.0     0.407548     0.878504     0.629687    Biso  1.000000 O
   O2557       1.0     0.945410     0.633348     0.627827    Biso  1.000000 O
   O2558       1.0     0.601082     0.664576     0.625902    Biso  1.000000 O
   O2559       1.0     0.946942     0.236986     0.625805    Biso  1.000000 O
   O2560       1.0     0.326944     0.995549     0.626818    Biso  1.000000 O
   O2561       1.0     0.732742     0.602384     0.629565    Biso  1.000000 O
   O2562       1.0     0.496078     0.293229     0.627025    Biso  1.000000 O
   O2563       1.0     0.711584     0.715378     0.627572    Biso  1.000000 O
   O2564       1.0     0.008672     0.153280     0.628560    Biso  1.000000 O
   O2565       1.0     0.068751     0.739704     0.626324    Biso  1.000000 O
   O2566       1.0     0.924657     0.693977     0.627188    Biso  1.000000 O
   Si1252      1.0     0.150338     0.914742     0.627367    Biso  1.000000 Si
   Si1253      1.0     0.711059     0.810882     0.626739    Biso  1.000000 Si
   O2567       1.0     0.649125     0.396973     0.627217    Biso  1.000000 O
   Si1254      1.0     0.805709     0.161360     0.627207    Biso  1.000000 Si
   Si1255      1.0     0.549879     0.583900     0.626607    Biso  1.000000 Si
   O2568       1.0     0.426662     0.227223     0.626724    Biso  1.000000 O
   Si1256      1.0     0.149268     0.989983     0.629671    Biso  1.000000 Si
   O2569       1.0     0.616284     0.078369     0.627258    Biso  1.000000 O
   O2570       1.0     0.160536     0.733203     0.626386    Biso  1.000000 O
   O2571       1.0     0.248303     0.147541     0.627697    Biso  1.000000 O
   O2572       1.0     0.329961     0.359149     0.626174    Biso  1.000000 O
   Si1257      1.0     0.500235     0.981333     0.624281    Biso  1.000000 Si
   O2573       1.0     0.171227     0.795148     0.626394    Biso  1.000000 O
   Si1258      1.0     0.582077     0.079496     0.625561    Biso  1.000000 Si
   Si1259      1.0     0.871902     0.263047     0.625287    Biso  1.000000 Si
   O2574       1.0     0.601297     0.368948     0.626643    Biso  1.000000 O
   O2575       1.0     0.021849     0.915964     0.625925    Biso  1.000000 O
   O2576       1.0     0.215030     0.566937     0.624958    Biso  1.000000 O
   Si1260      1.0     0.887164     0.806419     0.623395    Biso  1.000000 Si
   Si1261      1.0     0.755995     0.052171     0.623463    Biso  1.000000 Si
   Si1262      1.0     0.815650     0.968576     0.622832    Biso  1.000000 Si
   O2577       1.0     0.113567     0.623603     0.624040    Biso  1.000000 O
   O2578       1.0     0.104939     0.324083     0.624397    Biso  1.000000 O
   O2579       1.0     0.624367     0.781814     0.624507    Biso  1.000000 O
   O2580       1.0     0.138233     0.952654     0.627002    Biso  1.000000 O
   Si1263      1.0     0.092493     0.036145     0.626750    Biso  1.000000 Si
   O2581       1.0     0.947660     0.017992     0.626918    Biso  1.000000 O
   O2582       1.0     0.732178     0.082889     0.622195    Biso  1.000000 O
   O2583       1.0     0.727299     0.314408     0.625129    Biso  1.000000 O
   O2584       1.0     0.270510     0.541480     0.621840    Biso  1.000000 O
   O2585       1.0     0.962909     0.320405     0.619959    Biso  1.000000 O
   O2586       1.0     0.674435     0.075502     0.621406    Biso  1.000000 O
   O2587       1.0     0.710887     0.433944     0.623001    Biso  1.000000 O
   O2588       1.0     0.497599     0.358057     0.623522    Biso  1.000000 O
   Si1264      1.0     0.897925     0.443463     0.623921    Biso  1.000000 Si
   O2589       1.0     0.308538     0.301203     0.621758    Biso  1.000000 O
   O2590       1.0     0.061390     0.804427     0.623026    Biso  1.000000 O
   O2591       1.0     0.853276     0.791193     0.623142    Biso  1.000000 O
   O2592       1.0     0.464812     0.623693     0.619998    Biso  1.000000 O
   O2593       1.0     0.711513     0.851415     0.619649    Biso  1.000000 O
   Si1265      1.0     0.882904     0.955823     0.622519    Biso  1.000000 Si
   O2594       1.0     0.607642     0.986733     0.617786    Biso  1.000000 O
   Si1266      1.0     0.985791     0.762808     0.622509    Biso  1.000000 Si
   O2595       1.0     0.203688     0.444517     0.621896    Biso  1.000000 O
   Si1267      1.0     0.010047     0.114860     0.623405    Biso  1.000000 Si
   O2596       1.0     0.994179     0.447718     0.622040    Biso  1.000000 O
   O2597       1.0     0.776912     0.185272     0.620418    Biso  1.000000 O
   Si1268      1.0     0.054606     0.927029     0.621613    Biso  1.000000 Si
   Si1269      1.0     0.520233     0.770479     0.621170    Biso  1.000000 Si
   O2598       1.0     0.525182     0.009016     0.622124    Biso  1.000000 O
   O2599       1.0     0.404533     0.696676     0.617799    Biso  1.000000 O
   O2600       1.0     0.163965     0.597509     0.621918    Biso  1.000000 O
   O2601       1.0     0.040438     0.409274     0.621112    Biso  1.000000 O
   O2602       1.0     0.181532     0.360929     0.618465    Biso  1.000000 O
   Si1270      1.0     0.238050     0.186559     0.622564    Biso  1.000000 Si
   Si1271      1.0     0.239728     0.856017     0.622059    Biso  1.000000 Si
   O2603       1.0     0.890038     0.846823     0.618553    Biso  1.000000 O
   O2604       1.0     0.154716     0.665901     0.621251    Biso  1.000000 O
   O2605       1.0     0.412124     0.592958     0.619125    Biso  1.000000 O
   O2606       1.0     0.305718     0.058908     0.621321    Biso  1.000000 O
   O2607       1.0     0.813631     0.660324     0.621920    Biso  1.000000 O
   O2608       1.0     0.578441     0.178687     0.620599    Biso  1.000000 O
   Si1272      1.0     0.819904     0.776922     0.620291    Biso  1.000000 Si
   Si1273      1.0     0.747348     0.570268     0.621069    Biso  1.000000 Si
   Si1274      1.0     0.658346     0.513336     0.618328    Biso  1.000000 Si
   O2609       1.0     0.787637     0.250741     0.616775    Biso  1.000000 O
   O2610       1.0     0.123172     0.016026     0.626100    Biso  1.000000 O
   Si1275      1.0     0.079263     0.628302     0.620716    Biso  1.000000 Si
   O2611       1.0     0.877866     0.535322     0.619171    Biso  1.000000 O
   O2612       1.0     0.038009     0.536091     0.623102    Biso  1.000000 O
   Si1276      1.0     0.140998     0.704126     0.618375    Biso  1.000000 Si
   O2613       1.0     0.572267     0.114615     0.616043    Biso  1.000000 O
   O2614       1.0     0.870326     0.170666     0.616275    Biso  1.000000 O
   O2615       1.0     0.847514     0.957154     0.618045    Biso  1.000000 O
   O2616       1.0     0.311409     0.657675     0.617025    Biso  1.000000 O
   O2617       1.0     0.895729     0.917396     0.618985    Biso  1.000000 O
   O2618       1.0     0.929889     0.535049     0.617050    Biso  1.000000 O
   O2619       1.0     0.216765     0.947914     0.619759    Biso  1.000000 O
   Si1277      1.0     0.495867     0.397017     0.617867    Biso  1.000000 Si
   O2620       1.0     0.481487     0.087725     0.618809    Biso  1.000000 O
   Si1278      1.0     0.355159     0.973418     0.619964    Biso  1.000000 Si
   Si1279      1.0     0.152161     0.122074     0.619059    Biso  1.000000 Si
   O2621       1.0     0.186434     0.114708     0.618018    Biso  1.000000 O
   O2622       1.0     0.631658     0.284393     0.622024    Biso  1.000000 O
   O2623       1.0     0.491730     0.554450     0.614210    Biso  1.000000 O
   O2624       1.0     0.687465     0.244497     0.616937    Biso  1.000000 O
   O2625       1.0     0.153154     0.498877     0.615086    Biso  1.000000 O
   O2626       1.0     0.271688     0.010920     0.616229    Biso  1.000000 O
   Si1280      1.0     0.230227     0.723532     0.616007    Biso  1.000000 Si
   O2627       1.0     0.069190     0.590219     0.620974    Biso  1.000000 O
   O2628       1.0     0.232050     0.327188     0.616897    Biso  1.000000 O
   O2629       1.0     0.084876     0.138303     0.618270    Biso  1.000000 O
   O2630       1.0     0.629990     0.488903     0.614659    Biso  1.000000 O
   O2631       1.0     0.339408     0.713552     0.615597    Biso  1.000000 O
   O2632       1.0     0.308634     0.420737     0.616875    Biso  1.000000 O
   Si1281      1.0     0.144781     0.629523     0.615213    Biso  1.000000 Si
   O2633       1.0     0.446923     0.745899     0.616703    Biso  1.000000 O
   O2634       1.0     0.445188     0.919981     0.612309    Biso  1.000000 O
   Si1282      1.0     0.282332     0.506873     0.614340    Biso  1.000000 Si
   O2635       1.0     0.504116     0.206635     0.617078    Biso  1.000000 O
   Si1283      1.0     0.237729     0.285563     0.618569    Biso  1.000000 Si
   Si1284      1.0     0.649015     0.804762     0.614414    Biso  1.000000 Si
   O2636       1.0     0.094425     0.389453     0.614271    Biso  1.000000 O
   Si1285      1.0     0.639012     0.000331     0.611620    Biso  1.000000 Si
   Si1286      1.0     0.600971     0.467466     0.615911    Biso  1.000000 Si
   Si1287      1.0     0.932623     0.660769     0.613882    Biso  1.000000 Si
   Si1288      1.0     0.414903     0.258775     0.613996    Biso  1.000000 Si
   O2637       1.0     0.844244     0.051151     0.612897    Biso  1.000000 O
   O2638       1.0     0.569102     0.938566     0.611336    Biso  1.000000 O
   Si1289      1.0     0.052461     0.769539     0.613988    Biso  1.000000 Si
   Si1290      1.0     0.384132     0.472129     0.615524    Biso  1.000000 Si
   O2639       1.0     0.722810     0.549839     0.611468    Biso  1.000000 O
   Si1291      1.0     0.962630     0.546950     0.613315    Biso  1.000000 Si
   Si1292      1.0     0.642903     0.075128     0.613534    Biso  1.000000 Si
   O2640       1.0     0.177388     0.994634     0.617362    Biso  1.000000 O
   Si1293      1.0     0.621726     0.390993     0.614750    Biso  1.000000 Si
   O2641       1.0     0.016314     0.768157     0.612399    Biso  1.000000 O
   Si1294      1.0     0.503441     0.322797     0.613519    Biso  1.000000 Si
   O2642       1.0     0.338466     0.110435     0.615263    Biso  1.000000 O
   Si1295      1.0     0.791565     0.421192     0.613274    Biso  1.000000 Si
   O2643       1.0     0.901474     0.050127     0.614324    Biso  1.000000 O
   O2644       1.0     0.795834     0.379861     0.611827    Biso  1.000000 O
   O2645       1.0     0.923941     0.425169     0.613743    Biso  1.000000 O
   O2646       1.0     0.900988     0.261503     0.612822    Biso  1.000000 O
   O2647       1.0     0.800808     0.809750     0.613868    Biso  1.000000 O
   O2648       1.0     0.490366     0.789382     0.614887    Biso  1.000000 O
   O2649       1.0     0.905305     0.781003     0.610241    Biso  1.000000 O
   O2650       1.0     0.266306     0.724778     0.610334    Biso  1.000000 O
   Si1296      1.0     0.807890     0.848350     0.610498    Biso  1.000000 Si
   O2651       1.0     0.392121     0.110305     0.615340    Biso  1.000000 O
   O2652       1.0     0.461274     0.400056     0.612155    Biso  1.000000 O
   O2653       1.0     0.568749     0.049427     0.614710    Biso  1.000000 O
   O2654       1.0     0.651720     0.550987     0.610448    Biso  1.000000 O
   O2655       1.0     0.419273     0.469515     0.610904    Biso  1.000000 O
   O2656       1.0     0.382325     0.520831     0.609324    Biso  1.000000 O
   O2657       1.0     0.264802     0.204676     0.612670    Biso  1.000000 O
   O2658       1.0     0.842821     0.263553     0.613204    Biso  1.000000 O
   O2659       1.0     0.216615     0.829382     0.613557    Biso  1.000000 O
   O2660       1.0     0.607254     0.428125     0.614919    Biso  1.000000 O
   O2661       1.0     0.228028     0.060483     0.612870    Biso  1.000000 O
   O2662       1.0     0.959634     0.764770     0.607702    Biso  1.000000 O
   O2663       1.0     0.718673     0.778407     0.613576    Biso  1.000000 O
   Si1297      1.0     0.436024     0.612709     0.608290    Biso  1.000000 Si
   O2664       1.0     0.538335     0.321270     0.609595    Biso  1.000000 O
   O2665       1.0     0.902892     0.986505     0.611815    Biso  1.000000 O
   Si1298      1.0     0.322890     0.385077     0.610425    Biso  1.000000 Si
   O2666       1.0     0.209628     0.194184     0.610729    Biso  1.000000 O
   O2667       1.0     0.219114     0.761886     0.614270    Biso  1.000000 O
   Si1299      1.0     0.298713     0.200009     0.610521    Biso  1.000000 Si
   O2668       1.0     0.111869     0.263723     0.608944    Biso  1.000000 O
   O2669       1.0     0.871082     0.450632     0.610492    Biso  1.000000 O
   O2670       1.0     0.362287     0.873312     0.610495    Biso  1.000000 O
   Si1300      1.0     0.198634     0.795276     0.611657    Biso  1.000000 Si
   O2671       1.0     0.345555     0.935603     0.613899    Biso  1.000000 O
   O2672       1.0     0.822074     0.144971     0.610575    Biso  1.000000 O
   O2673       1.0     0.210721     0.264822     0.611050    Biso  1.000000 O
   Si1301      1.0     0.923978     0.019193     0.611158    Biso  1.000000 Si
   Si1302      1.0     0.721573     0.738825     0.609989    Biso  1.000000 Si
   O2674       1.0     0.488661     0.962189     0.606656    Biso  1.000000 O
   Si1303      1.0     0.566869     0.150512     0.607777    Biso  1.000000 Si
   Si1304      1.0     0.931873     0.245712     0.606945    Biso  1.000000 Si
   O2675       1.0     0.005451     0.292311     0.607291    Biso  1.000000 O
   O2676       1.0     0.793243     0.964728     0.605847    Biso  1.000000 O
   O2677       1.0     0.166993     0.900995     0.609647    Biso  1.000000 O
   O2678       1.0     0.756153     0.727533     0.606502    Biso  1.000000 O
   O2679       1.0     0.633861     0.840139     0.608605    Biso  1.000000 O
   O2680       1.0     0.871383     0.107913     0.605265    Biso  1.000000 O
   O2681       1.0     0.685243     0.503152     0.606065    Biso  1.000000 O
   O2682       1.0     0.256401     0.876407     0.607221    Biso  1.000000 O
   O2683       1.0     0.979808     0.512158     0.609254    Biso  1.000000 O
   Si1305      1.0     0.209875     0.353578     0.607047    Biso  1.000000 Si
   Si1306      1.0     0.811339     0.274542     0.605567    Biso  1.000000 Si
   O2684       1.0     0.802886     0.314213     0.607934    Biso  1.000000 O
   Si1307      1.0     0.100422     0.301362     0.607290    Biso  1.000000 Si
   O2685       1.0     0.076891     0.023230     0.608924    Biso  1.000000 O
   O2686       1.0     0.638883     0.038241     0.604546    Biso  1.000000 O
   Si1308      1.0     0.061997     0.396216     0.606574    Biso  1.000000 Si
   Si1309      1.0     0.606385     0.657610     0.605671    Biso  1.000000 Si
   O2687       1.0     0.540609     0.759265     0.604823    Biso  1.000000 O
   Si1310      1.0     0.873729     0.067232     0.604999    Biso  1.000000 Si
   Si1311      1.0     0.050196     0.565012     0.609251    Biso  1.000000 Si
   O2688       1.0     0.814620     0.748987     0.604906    Biso  1.000000 O
   O2689       1.0     0.555010     0.577081     0.605802    Biso  1.000000 O
   O2690       1.0     0.256144     0.492111     0.603983    Biso  1.000000 O
   O2691       1.0     0.104121     0.201422     0.604392    Biso  1.000000 O
   O2692       1.0     0.904819     0.647558     0.601955    Biso  1.000000 O
   Si1312      1.0     0.328755     0.682197     0.603677    Biso  1.000000 Si
   O2693       1.0     0.759791     0.033382     0.604341    Biso  1.000000 O
   O2694       1.0     0.532162     0.158944     0.604832    Biso  1.000000 O
   O2695       1.0     0.136710     0.151622     0.607298    Biso  1.000000 O
   Si1313      1.0     0.541492     0.028545     0.605353    Biso  1.000000 Si
   O2696       1.0     0.138916     0.091416     0.606192    Biso  1.000000 O
   O2697       1.0     0.447280     0.520281     0.601868    Biso  1.000000 O
   O2698       1.0     0.774402     0.577655     0.608522    Biso  1.000000 O
   Si1314      1.0     0.203754     0.976956     0.607255    Biso  1.000000 Si
   O2699       1.0     0.161738     0.226230     0.605011    Biso  1.000000 O
   Si1315      1.0     0.855225     0.144082     0.603175    Biso  1.000000 Si
   Si1316      1.0     0.972494     0.302663     0.601837    Biso  1.000000 Si
   O2700       1.0     0.830583     0.569885     0.604620    Biso  1.000000 O
   O2701       1.0     0.406537     0.398855     0.604720    Biso  1.000000 O
   Si1317      1.0     0.728669     0.443592     0.604902    Biso  1.000000 Si
   O2702       1.0     0.309953     0.237360     0.608035    Biso  1.000000 O
   Si1318      1.0     0.299225     0.275649     0.605644    Biso  1.000000 Si
   Si1319      1.0     0.988188     0.474487     0.606013    Biso  1.000000 Si
   O2703       1.0     0.387204     0.244466     0.601742    Biso  1.000000 O
   O2704       1.0     0.815354     0.442056     0.601659    Biso  1.000000 O
   Si1320      1.0     0.460595     0.775665     0.604651    Biso  1.000000 Si
   O2705       1.0     0.641184     0.654275     0.601455    Biso  1.000000 O
   O2706       1.0     0.760337     0.424957     0.604653    Biso  1.000000 O
   Si1321      1.0     0.207104     0.090819     0.605115    Biso  1.000000 Si
   O2707       1.0     0.735438     0.484356     0.603447    Biso  1.000000 O
   Si1322      1.0     0.395376     0.675789     0.599738    Biso  1.000000 Si
   Si1323      1.0     0.201499     0.427718     0.601172    Biso  1.000000 Si
   O2708       1.0     0.064814     0.296245     0.606789    Biso  1.000000 O
   Si1324      1.0     0.721998     0.321928     0.603733    Biso  1.000000 Si
   Si1325      1.0     0.248482     0.031515     0.604368    Biso  1.000000 Si
   Si1326      1.0     0.855292     0.539776     0.603199    Biso  1.000000 Si
   O2709       1.0     0.371520     0.991947     0.604254    Biso  1.000000 O
   Si1327      1.0     0.364757     0.098310     0.603030    Biso  1.000000 Si
   Si1328      1.0     0.934363     0.784934     0.599115    Biso  1.000000 Si
   O2710       1.0     0.219763     0.391009     0.601005    Biso  1.000000 O
   Si1329      1.0     0.102908     0.160289     0.603261    Biso  1.000000 Si
   O2711       1.0     0.216030     0.698920     0.600889    Biso  1.000000 O
   Si1330      1.0     0.197083     0.229735     0.601996    Biso  1.000000 Si
   O2712       1.0     0.416326     0.643592     0.599184    Biso  1.000000 O
   O2713       1.0     0.591381     0.307926     0.601914    Biso  1.000000 O
   O2714       1.0     0.264445     0.277593     0.604074    Biso  1.000000 O
   O2715       1.0     0.782064     0.869243     0.600878    Biso  1.000000 O
   Si1331      1.0     0.460965     0.945043     0.597698    Biso  1.000000 Si
   O2716       1.0     0.838201     0.504302     0.601749    Biso  1.000000 O
   O2717       1.0     0.654296     0.978545     0.595979    Biso  1.000000 O
   O2718       1.0     0.584123     0.478096     0.598182    Biso  1.000000 O
   O2719       1.0     0.011288     0.107208     0.601864    Biso  1.000000 O
   O2720       1.0     0.027927     0.590177     0.600823    Biso  1.000000 O
   O2721       1.0     0.061619     0.927147     0.600336    Biso  1.000000 O
   O2722       1.0     0.439479     0.279906     0.601901    Biso  1.000000 O
   O2723       1.0     0.081551     0.643281     0.600907    Biso  1.000000 O
   Si1332      1.0     0.469158     0.549035     0.598349    Biso  1.000000 Si
   Si1333      1.0     0.715681     0.516078     0.599654    Biso  1.000000 Si
   O2724       1.0     0.128080     0.707938     0.598916    Biso  1.000000 O
   O2725       1.0     0.366931     0.058289     0.599491    Biso  1.000000 O
   O2726       1.0     0.515235     0.403897     0.600315    Biso  1.000000 O
   Si1334      1.0     0.127755     0.231145     0.600583    Biso  1.000000 Si
   Si1335      1.0     0.484960     0.066603     0.600037    Biso  1.000000 Si
   O2727       1.0     0.837745     0.854297     0.598599    Biso  1.000000 O
   O2728       1.0     0.360288     0.666514     0.599805    Biso  1.000000 O
   O2729       1.0     0.713829     0.993234     0.596550    Biso  1.000000 O
   Si1336      1.0     0.788115     0.348177     0.598791    Biso  1.000000 Si
   O2730       1.0     0.306742     0.515855     0.598871    Biso  1.000000 O
   O2731       1.0     0.692700     0.342520     0.600868    Biso  1.000000 O
   Si1337      1.0     0.622024     0.290300     0.601287    Biso  1.000000 Si
   O2732       1.0     0.657113     0.781575     0.597848    Biso  1.000000 O
   Si1338      1.0     0.438043     0.386497     0.598299    Biso  1.000000 Si
   O2733       1.0     0.644174     0.314165     0.590923    Biso  1.000000 O
   O2734       1.0     0.948684     0.275693     0.597339    Biso  1.000000 O
   O2735       1.0     0.592975     0.623729     0.597576    Biso  1.000000 O
   Si1339      1.0     0.342890     0.902257     0.601887    Biso  1.000000 Si
   O2736       1.0     0.352395     0.386951     0.599656    Biso  1.000000 O
   O2737       1.0     0.518943     0.056465     0.598259    Biso  1.000000 O
   Si1340      1.0     0.817448     0.660122     0.600763    Biso  1.000000 Si
   O2738       1.0     0.958568     0.670936     0.600779    Biso  1.000000 O
   O2739       1.0     0.945212     0.824131     0.597537    Biso  1.000000 O
   O2740       1.0     0.453358     0.584298     0.596134    Biso  1.000000 O
   O2741       1.0     0.636852     0.375139     0.597040    Biso  1.000000 O
   Si1341      1.0     0.842961     0.465519     0.598319    Biso  1.000000 Si
   O2742       1.0     0.461733     0.036382     0.599354    Biso  1.000000 O
   O2743       1.0     0.963162     0.572973     0.596614    Biso  1.000000 O
   O2744       1.0     0.440001     0.806672     0.599839    Biso  1.000000 O
   O2745       1.0     0.050573     0.364135     0.596220    Biso  1.000000 O
   O2746       1.0     0.590698     0.685759     0.594483    Biso  1.000000 O
   O2747       1.0     0.370069     0.449879     0.598970    Biso  1.000000 O
   O2748       1.0     0.301638     0.169383     0.596244    Biso  1.000000 O
   O2749       1.0     0.752793     0.338115     0.596441    Biso  1.000000 O
   Si1342      1.0     0.508785     0.189646     0.598082    Biso  1.000000 Si
   O2750       1.0     0.601367     0.893815     0.594479    Biso  1.000000 O
   O2751       1.0     0.637813     0.106787     0.599406    Biso  1.000000 O
   O2752       1.0     0.437715     0.346982     0.596799    Biso  1.000000 O
   O2753       1.0     0.310069     0.888801     0.601644    Biso  1.000000 O
   O2754       1.0     0.227248     0.001703     0.599157    Biso  1.000000 O
   Si1343      1.0     0.034818     0.285926     0.596276    Biso  1.000000 Si
   Si1344      1.0     0.434772     0.486632     0.592506    Biso  1.000000 Si
   Si1345      1.0     0.787417     0.727856     0.596664    Biso  1.000000 Si
   Si1346      1.0     0.146884     0.508980     0.594979    Biso  1.000000 Si
   O2755       1.0     0.301628     0.366368     0.597060    Biso  1.000000 O
   O2756       1.0     0.485591     0.317313     0.595131    Biso  1.000000 O
   Si1347      1.0     0.698503     0.249219     0.596658    Biso  1.000000 Si
   Si1348      1.0     0.800964     0.585382     0.595765    Biso  1.000000 Si
   Si1349      1.0     0.575130     0.920298     0.592342    Biso  1.000000 Si
   O2757       1.0     0.147027     0.632576     0.593811    Biso  1.000000 O
   Si1350      1.0     0.559512     0.313524     0.594441    Biso  1.000000 Si
   O2758       1.0     0.017225     0.473121     0.594385    Biso  1.000000 O
   O2759       1.0     0.931018     0.213638     0.591510    Biso  1.000000 O
   O2760       1.0     0.179128     0.788460     0.593814    Biso  1.000000 O
   Si1351      1.0     0.938802     0.427060     0.594354    Biso  1.000000 Si
   O2761       1.0     0.059050     0.768873     0.593427    Biso  1.000000 O
   O2762       1.0     0.961501     0.458339     0.594357    Biso  1.000000 O
   O2763       1.0     0.229859     0.112670     0.594427    Biso  1.000000 O
   O2764       1.0     0.699575     0.733413     0.593253    Biso  1.000000 O
   O2765       1.0     0.716100     0.284946     0.595450    Biso  1.000000 O
   Si1352      1.0     0.625029     0.864335     0.590990    Biso  1.000000 Si
   Si1353      1.0     0.377273     0.411072     0.593272    Biso  1.000000 Si
   O2766       1.0     0.851375     0.656483     0.594560    Biso  1.000000 O
   O2767       1.0     0.796543     0.689614     0.592884    Biso  1.000000 O
   Si1354      1.0     0.283192     0.870983     0.593340    Biso  1.000000 Si
   O2768       1.0     0.114882     0.525184     0.593701    Biso  1.000000 O
   Si1355      1.0     0.280359     0.724164     0.590456    Biso  1.000000 Si
   Si1356      1.0     0.662388     0.348880     0.590934    Biso  1.000000 Si
   O2769       1.0     0.171424     0.535284     0.589342    Biso  1.000000 O
   O2770       1.0     0.804523     0.625972     0.592752    Biso  1.000000 O
   O2771       1.0     0.441430     0.975658     0.591929    Biso  1.000000 O
   O2772       1.0     0.119790     0.321856     0.592824    Biso  1.000000 O
   O2773       1.0     0.463621     0.188645     0.594616    Biso  1.000000 O
   O2774       1.0     0.037606     0.246435     0.591358    Biso  1.000000 O
   O2775       1.0     0.947030     0.021486     0.593270    Biso  1.000000 O
   O2776       1.0     0.308202     0.699753     0.588241    Biso  1.000000 O
   O2777       1.0     0.167815     0.423829     0.592157    Biso  1.000000 O
   O2778       1.0     0.057045     0.424581     0.591493    Biso  1.000000 O
   Si1357      1.0     0.742046     0.013851     0.589661    Biso  1.000000 Si
   Si1358      1.0     0.641510     0.564799     0.591244    Biso  1.000000 Si
   O2779       1.0     0.028789     0.994078     0.592902    Biso  1.000000 O
   O2780       1.0     0.697285     0.643946     0.590534    Biso  1.000000 O
   Si1359      1.0     0.579017     0.587693     0.590161    Biso  1.000000 Si
   O2781       1.0     0.580406     0.155914     0.588040    Biso  1.000000 O
   Si1360      1.0     0.451530     0.311653     0.589323    Biso  1.000000 Si
   O2782       1.0     0.606605     0.562886     0.591267    Biso  1.000000 O
   O2783       1.0     0.202698     0.333746     0.588568    Biso  1.000000 O
   O2784       1.0     0.215129     0.456518     0.589367    Biso  1.000000 O
   O2785       1.0     0.721261     0.217980     0.588781    Biso  1.000000 O
   Si1361      1.0     0.376418     0.022314     0.591410    Biso  1.000000 Si
   O2786       1.0     0.410909     0.027595     0.589082    Biso  1.000000 O
   O2787       1.0     0.549587     0.005687     0.589167    Biso  1.000000 O
   Si1362      1.0     0.385753     0.530728     0.582764    Biso  1.000000 Si
   O2788       1.0     0.973399     0.330421     0.586470    Biso  1.000000 O
   Si1363      1.0     0.685365     0.977020     0.586653    Biso  1.000000 Si
   O2789       1.0     0.653415     0.883361     0.585035    Biso  1.000000 O
   O2790       1.0     0.708796     0.431661     0.588686    Biso  1.000000 O
   O2791       1.0     0.186429     0.962622     0.590641    Biso  1.000000 O
   O2792       1.0     0.006417     0.648238     0.585547    Biso  1.000000 O
   Si1364      1.0     0.057020     0.022123     0.591212    Biso  1.000000 Si
   Si1365      1.0     0.166059     0.886562     0.589281    Biso  1.000000 Si
   O2793       1.0     0.066280     0.548619     0.591194    Biso  1.000000 O
   O2794       1.0     0.370686     0.180754     0.587869    Biso  1.000000 O
   O2795       1.0     0.546997     0.905195     0.582538    Biso  1.000000 O
   O2796       1.0     0.285584     0.831770     0.592077    Biso  1.000000 O
   Si1366      1.0     0.789003     0.961501     0.584361    Biso  1.000000 Si
   O2797       1.0     0.183701     0.072997     0.591453    Biso  1.000000 O
   O2798       1.0     0.952638     0.390896     0.590448    Biso  1.000000 O
   O2799       1.0     0.262655     0.045372     0.586072    Biso  1.000000 O
   Si1367      1.0     0.881950     0.647644     0.585271    Biso  1.000000 Si
   O2800       1.0     0.401521     0.699635     0.583625    Biso  1.000000 O
   O2801       1.0     0.805043     0.266858     0.585174    Biso  1.000000 O
   O2802       1.0     0.860309     0.165058     0.584848    Biso  1.000000 O
   O2803       1.0     0.151993     0.849011     0.589343    Biso  1.000000 O
   Si1368      1.0     0.662356     0.637409     0.586401    Biso  1.000000 Si
   O2804       1.0     0.316936     0.290319     0.588776    Biso  1.000000 O
   O2805       1.0     0.472450     0.920753     0.582170    Biso  1.000000 O
   Si1369      1.0     0.245026     0.476714     0.585705    Biso  1.000000 Si
   O2806       1.0     0.531788     0.460950     0.588086    Biso  1.000000 O
   O2807       1.0     0.457921     0.463522     0.583422    Biso  1.000000 O
   O2808       1.0     0.560985     0.339366     0.579551    Biso  1.000000 O
   Si1370      1.0     0.550090     0.763708     0.584822    Biso  1.000000 Si
   O2809       1.0     0.288854     0.762950     0.585760    Biso  1.000000 O
   Si1371      1.0     0.443237     0.015041     0.586153    Biso  1.000000 Si
   O2810       1.0     0.473102     0.757854     0.587140    Biso  1.000000 O
   Si1372      1.0     0.384405     0.218881     0.585004    Biso  1.000000 Si
   O2811       1.0     0.871640     0.547364     0.585061    Biso  1.000000 O
   O2812       1.0     0.523590     0.218138     0.585714    Biso  1.000000 O
   O2813       1.0     0.401466     0.565766     0.581365    Biso  1.000000 O
   O2814       1.0     0.987190     0.210397     0.585711    Biso  1.000000 O
   Si1373      1.0     0.670155     0.752303     0.585215    Biso  1.000000 Si
   O2815       1.0     0.654306     0.598693     0.584013    Biso  1.000000 O
   O2816       1.0     0.885351     0.060265     0.584482    Biso  1.000000 O
   O2817       1.0     0.626543     0.197449     0.581563    Biso  1.000000 O
   O2818       1.0     0.334832     0.803336     0.586391    Biso  1.000000 O
   O2819       1.0     0.995343     0.844148     0.584132    Biso  1.000000 O
   O2820       1.0     0.487383     0.536347     0.581879    Biso  1.000000 O
   Si1374      1.0     0.150634     0.080592     0.586099    Biso  1.000000 Si
   O2821       1.0     0.441846     0.865704     0.580996    Biso  1.000000 O
   O2822       1.0     0.982042     0.941349     0.584534    Biso  1.000000 O
   O2823       1.0     0.573142     0.794225     0.583487    Biso  1.000000 O
   O2824       1.0     0.069798     0.484319     0.586573    Biso  1.000000 O
   O2825       1.0     0.407827     0.498718     0.579253    Biso  1.000000 O
   Si1375      1.0     0.559485     0.486357     0.583929    Biso  1.000000 Si
   O2826       1.0     0.672941     0.242163     0.582824    Biso  1.000000 O
   O2827       1.0     0.374724     0.753714     0.583066    Biso  1.000000 O
   Si1376      1.0     0.044658     0.459496     0.583221    Biso  1.000000 Si
   O2828       1.0     0.780752     0.922610     0.578507    Biso  1.000000 O
   O2829       1.0     0.480959     0.092491     0.582984    Biso  1.000000 O
   O2830       1.0     0.084859     0.150374     0.585265    Biso  1.000000 O
   O2831       1.0     0.146626     0.480278     0.580572    Biso  1.000000 O
   O2832       1.0     0.803312     0.359851     0.580738    Biso  1.000000 O
   Si1377      1.0     0.026047     0.614373     0.582257    Biso  1.000000 Si
   O2833       1.0     0.928507     0.772170     0.578346    Biso  1.000000 O
   Si1378      1.0     0.973428     0.658073     0.582377    Biso  1.000000 Si
   Si1379      1.0     0.778627     0.881823     0.580071    Biso  1.000000 Si
   O2834       1.0     0.365499     0.118089     0.584553    Biso  1.000000 O
   O2835       1.0     0.687206     0.937447     0.579826    Biso  1.000000 O
   Si1380      1.0     0.020152     0.086730     0.584215    Biso  1.000000 Si
   Si1381      1.0     0.524113     0.422253     0.582359    Biso  1.000000 Si
   O2836       1.0     0.582370     0.952295     0.580005    Biso  1.000000 O
   Si1382      1.0     0.430139     0.826514     0.581735    Biso  1.000000 Si
   O2837       1.0     0.761715     0.985331     0.578603    Biso  1.000000 O
   O2838       1.0     0.884650     0.610013     0.578581    Biso  1.000000 O
   O2839       1.0     0.644142     0.725855     0.580341    Biso  1.000000 O
   Si1383      1.0     0.960011     0.843864     0.580910    Biso  1.000000 Si
   O2840       1.0     0.207298     0.233969     0.581395    Biso  1.000000 O
   Si1384      1.0     0.225438     0.688724     0.580426    Biso  1.000000 Si
   O2841       1.0     0.714917     0.529825     0.579964    Biso  1.000000 O
   Si1385      1.0     0.085718     0.518905     0.582873    Biso  1.000000 Si
   O2842       1.0     0.445931     0.401566     0.578827    Biso  1.000000 O
   O2843       1.0     0.619700     0.258753     0.588980    Biso  1.000000 O
   O2844       1.0     0.549135     0.278457     0.586321    Biso  1.000000 O
   O2845       1.0     0.207965     0.587111     0.580457    Biso  1.000000 O
   O2846       1.0     0.816914     0.978133     0.576227    Biso  1.000000 O
   O2847       1.0     0.351234     0.532655     0.576751    Biso  1.000000 O
   O2848       1.0     0.650162     0.532931     0.579295    Biso  1.000000 O
   O2849       1.0     0.046775     0.059480     0.587765    Biso  1.000000 O
   Si1386      1.0     0.300171     0.801513     0.581669    Biso  1.000000 Si
   Si1387      1.0     0.116372     0.710730     0.578490    Biso  1.000000 Si
   Si1388      1.0     0.085179     0.644829     0.579801    Biso  1.000000 Si
   O2850       1.0     0.133997     0.986013     0.579869    Biso  1.000000 O
   O2851       1.0     0.032662     0.311430     0.579837    Biso  1.000000 O
   O2852       1.0     0.914340     0.435387     0.579375    Biso  1.000000 O
   O2853       1.0     0.129557     0.051916     0.579445    Biso  1.000000 O
   Si1389      1.0     0.054623     0.915490     0.579903    Biso  1.000000 Si
   O2854       1.0     0.009888     0.747630     0.576853    Biso  1.000000 O
   O2855       1.0     0.231249     0.647648     0.577308    Biso  1.000000 O
   O2856       1.0     0.148592     0.919884     0.581953    Biso  1.000000 O
   O2857       1.0     0.417644     0.214562     0.579377    Biso  1.000000 O
   O2858       1.0     0.351144     0.909646     0.581399    Biso  1.000000 O
   Si1390      1.0     0.318665     0.517139     0.578275    Biso  1.000000 Si
   Si1391      1.0     0.020201     0.220744     0.578475    Biso  1.000000 Si
   O2859       1.0     0.953176     0.882819     0.579523    Biso  1.000000 O
   O2860       1.0     0.255836     0.708563     0.577994    Biso  1.000000 O
   Si1392      1.0     0.164941     0.814563     0.579732    Biso  1.000000 Si
   O2861       1.0     0.131295     0.234906     0.579802    Biso  1.000000 O
   O2862       1.0     0.991943     0.063646     0.579913    Biso  1.000000 O
   O2863       1.0     0.046087     0.874953     0.578469    Biso  1.000000 O
   Si1393      1.0     0.007982     0.969944     0.579662    Biso  1.000000 Si
   O2864       1.0     0.266245     0.448853     0.577081    Biso  1.000000 O
   Si1394      1.0     0.296418     0.144975     0.579322    Biso  1.000000 Si
   Si1395      1.0     0.575017     0.695286     0.576342    Biso  1.000000 Si
   O2865       1.0     0.850755     0.466388     0.577854    Biso  1.000000 O
   Si1396      1.0     0.032981     0.352599     0.578546    Biso  1.000000 Si
   Si1397      1.0     0.840108     0.860069     0.576749    Biso  1.000000 Si
   O2866       1.0     0.395356     0.816585     0.577550    Biso  1.000000 O
   Si1398      1.0     0.955651     0.206537     0.575451    Biso  1.000000 Si
   O2867       1.0     0.293516     0.103098     0.579891    Biso  1.000000 O
   O2868       1.0     0.565179     0.733326     0.575906    Biso  1.000000 O
   O2869       1.0     0.798221     0.567521     0.576783    Biso  1.000000 O
   Si1399      1.0     0.039199     0.769294     0.575360    Biso  1.000000 Si
   Si1400      1.0     0.969002     0.581449     0.576437    Biso  1.000000 Si
   Si1401      1.0     0.969035     0.366822     0.577468    Biso  1.000000 Si
   O2870       1.0     0.493705     0.153709     0.581124    Biso  1.000000 O
   Si1402      1.0     0.637873     0.104607     0.577550    Biso  1.000000 Si
   O2871       1.0     0.732890     0.044236     0.576198    Biso  1.000000 O
   Si1403      1.0     0.639380     0.233600     0.578107    Biso  1.000000 Si
   O2872       1.0     0.611916     0.841536     0.575455    Biso  1.000000 O
   O2873       1.0     0.782055     0.745643     0.577190    Biso  1.000000 O
   Si1404      1.0     0.365880     0.791155     0.576572    Biso  1.000000 Si
   Si1405      1.0     0.159780     0.956759     0.576862    Biso  1.000000 Si
   O2874       1.0     0.038047     0.186625     0.574163    Biso  1.000000 O
   Si1406      1.0     0.182535     0.561079     0.574776    Biso  1.000000 Si
   O2875       1.0     0.080337     0.011732     0.575776    Biso  1.000000 O
   O2876       1.0     0.543876     0.523881     0.580338    Biso  1.000000 O
   O2877       1.0     0.089500     0.684691     0.575669    Biso  1.000000 O
   Si1407      1.0     0.968851     0.031916     0.577366    Biso  1.000000 Si
   Si1408      1.0     0.605228     0.170164     0.574257    Biso  1.000000 Si
   O2878       1.0     0.812007     0.185401     0.572038    Biso  1.000000 O
   O2879       1.0     0.521084     0.767007     0.573289    Biso  1.000000 O
   O2880       1.0     0.553315     0.847708     0.571387    Biso  1.000000 O
   Si1409      1.0     0.568985     0.987355     0.573191    Biso  1.000000 Si
   Si1410      1.0     0.295838     0.370042     0.575610    Biso  1.000000 Si
   O2881       1.0     0.275900     0.891055     0.576113    Biso  1.000000 O
   Si1411      1.0     0.147161     0.622954     0.573322    Biso  1.000000 Si
   O2882       1.0     0.958174     0.622244     0.575763    Biso  1.000000 O
   Si1412      1.0     0.155429     0.443234     0.574010    Biso  1.000000 Si
   Si1413      1.0     0.671588     0.904873     0.570881    Biso  1.000000 Si
   Si1414      1.0     0.448502     0.197936     0.575369    Biso  1.000000 Si
   Si1415      1.0     0.719266     0.194623     0.571666    Biso  1.000000 Si
   Si1416      1.0     0.465258     0.889467     0.570732    Biso  1.000000 Si
   Si1417      1.0     0.232343     0.128839     0.574929    Biso  1.000000 Si
   O2883       1.0     0.056714     0.626739     0.572942    Biso  1.000000 O
   O2884       1.0     0.385398     0.404873     0.573167    Biso  1.000000 O
   O2885       1.0     0.237406     0.505893     0.571988    Biso  1.000000 O
   O2886       1.0     0.109785     0.749083     0.572394    Biso  1.000000 O
   O2887       1.0     0.751072     0.179831     0.565740    Biso  1.000000 O
   Si1418      1.0     0.534213     0.249963     0.573854    Biso  1.000000 Si
   Si1419      1.0     0.360675     0.151304     0.574043    Biso  1.000000 Si
   O2888       1.0     0.193151     0.885262     0.575827    Biso  1.000000 O
   O2889       1.0     0.262538     0.151136     0.572072    Biso  1.000000 O
   Si1420      1.0     0.581392     0.824258     0.570745    Biso  1.000000 Si
   Si1421      1.0     0.115001     0.017777     0.571962    Biso  1.000000 Si
   Si1422      1.0     0.958791     0.920775     0.572247    Biso  1.000000 Si
   O2890       1.0     0.545753     0.673619     0.570856    Biso  1.000000 O
   O2891       1.0     0.032630     0.808359     0.569521    Biso  1.000000 O
   O2892       1.0     0.807520     0.869615     0.570732    Biso  1.000000 O
   Si1423      1.0     0.022363     0.847042     0.570996    Biso  1.000000 Si
   O2893       1.0     0.260984     0.371233     0.572773    Biso  1.000000 O
   O2894       1.0     0.689693     0.002012     0.569709    Biso  1.000000 O
   O2895       1.0     0.700022     0.160061     0.573707    Biso  1.000000 O
   Si1424      1.0     0.462476     0.431118     0.569298    Biso  1.000000 Si
   Si1425      1.0     0.533035     0.879616     0.567896    Biso  1.000000 Si
   O2896       1.0     0.263020     0.594787     0.567710    Biso  1.000000 O
   O2897       1.0     0.003298     0.374134     0.575692    Biso  1.000000 O
   O2898       1.0     0.872107     0.979568     0.569822    Biso  1.000000 O
   Si1426      1.0     0.126412     0.326649     0.572537    Biso  1.000000 Si
   O2899       1.0     0.893180     0.674475     0.568859    Biso  1.000000 O
   O2900       1.0     0.002822     0.588157     0.572008    Biso  1.000000 O
   O2901       1.0     0.552098     0.403227     0.574315    Biso  1.000000 O
   O2902       1.0     0.571784     0.593028     0.568734    Biso  1.000000 O
   Si1427      1.0     0.845938     0.185560     0.568365    Biso  1.000000 Si
   O2903       1.0     0.112243     0.626726     0.570208    Biso  1.000000 O
   Si1428      1.0     0.877227     0.573845     0.569924    Biso  1.000000 Si
   O2904       1.0     0.364023     0.015011     0.572398    Biso  1.000000 O
   O2905       1.0     0.317815     0.476445     0.570402    Biso  1.000000 O
   O2906       1.0     0.035091     0.118452     0.572647    Biso  1.000000 O
   O2907       1.0     0.750775     0.863158     0.569087    Biso  1.000000 O
   O2908       1.0     0.923546     0.937596     0.571138    Biso  1.000000 O
   O2909       1.0     0.654989     0.662974     0.569743    Biso  1.000000 O
   O2910       1.0     0.667133     0.356659     0.569608    Biso  1.000000 O
   O2911       1.0     0.498582     0.707452     0.568662    Biso  1.000000 O
   Si1429      1.0     0.276218     0.069822     0.571173    Biso  1.000000 Si
   O2912       1.0     0.975891     0.691838     0.569492    Biso  1.000000 O
   Si1430      1.0     0.192135     0.325588     0.568323    Biso  1.000000 Si
   O2913       1.0     0.861389     0.889621     0.568609    Biso  1.000000 O
   O2914       1.0     0.155074     0.584306     0.570429    Biso  1.000000 O
   O2915       1.0     0.620577     0.073124     0.569333    Biso  1.000000 O
   O2916       1.0     0.156777     0.110537     0.571214    Biso  1.000000 O
   Si1431      1.0     0.229726     0.610134     0.568022    Biso  1.000000 Si
   O2917       1.0     0.031985     0.942267     0.571219    Biso  1.000000 O
   Si1432      1.0     0.491581     0.748499     0.570421    Biso  1.000000 Si
   O2918       1.0     0.623400     0.137277     0.569799    Biso  1.000000 O
   O2919       1.0     0.310086     0.407082     0.571684    Biso  1.000000 O
   O2920       1.0     0.086810     0.920219     0.569583    Biso  1.000000 O
   O2921       1.0     0.365675     0.231696     0.568085    Biso  1.000000 O
   O2922       1.0     0.497782     0.873200     0.567450    Biso  1.000000 O
   O2923       1.0     0.143310     0.705571     0.565874    Biso  1.000000 O
   O2924       1.0     0.442075     0.307160     0.568420    Biso  1.000000 O
   Si1433      1.0     0.057086     0.153057     0.570962    Biso  1.000000 Si
   O2925       1.0     0.496752     0.420727     0.569152    Biso  1.000000 O
   Si1434      1.0     0.562560     0.369319     0.565364    Biso  1.000000 Si
   O2926       1.0     0.988111     0.998718     0.570309    Biso  1.000000 O
   O2927       1.0     0.115806     0.364675     0.567693    Biso  1.000000 O
   O2928       1.0     0.152731     0.176310     0.568852    Biso  1.000000 O
   O2929       1.0     0.200315     0.705197     0.567950    Biso  1.000000 O
   O2930       1.0     0.675559     0.467821     0.567611    Biso  1.000000 O
   O2931       1.0     0.671387     0.100917     0.572226    Biso  1.000000 O
   Si1435      1.0     0.514525     0.538578     0.569599    Biso  1.000000 Si
   O2932       1.0     0.856487     0.225587     0.565224    Biso  1.000000 O
   Si1436      1.0     0.495831     0.120194     0.570209    Biso  1.000000 Si
   O2933       1.0     0.205009     0.143908     0.566639    Biso  1.000000 O
   O2934       1.0     0.327137     0.150971     0.568056    Biso  1.000000 O
   O2935       1.0     0.953005     0.550984     0.566422    Biso  1.000000 O
   O2936       1.0     0.951943     0.169481     0.566277    Biso  1.000000 O
   O2937       1.0     0.697233     0.881462     0.563139    Biso  1.000000 O
   Si1437      1.0     0.700952     0.439918     0.568532    Biso  1.000000 Si
   O2938       1.0     0.194141     0.825967     0.567656    Biso  1.000000 O
   Si1438      1.0     0.419439     0.586343     0.564526    Biso  1.000000 Si
   O2939       1.0     0.567275     0.472551     0.564487    Biso  1.000000 O
   O2940       1.0     0.203218     0.288769     0.561937    Biso  1.000000 O
   O2941       1.0     0.680861     0.770558     0.567809    Biso  1.000000 O
   O2942       1.0     0.295182     0.540043     0.568212    Biso  1.000000 O
   Si1439      1.0     0.842174     0.996526     0.563990    Biso  1.000000 Si
   Si1440      1.0     0.791643     0.271006     0.565020    Biso  1.000000 Si
   O2943       1.0     0.453263     0.022822     0.565876    Biso  1.000000 O
   O2944       1.0     0.845995     0.037215     0.566433    Biso  1.000000 O
   Si1441      1.0     0.312771     0.296025     0.567856    Biso  1.000000 Si
   Si1442      1.0     0.297481     0.444569     0.565940    Biso  1.000000 Si
   O2945       1.0     0.596105     0.013785     0.570102    Biso  1.000000 O
   Si1443      1.0     0.637973     0.697441     0.565330    Biso  1.000000 Si
   Si1444      1.0     0.388755     0.717871     0.565527    Biso  1.000000 Si
   O2946       1.0     0.602508     0.693053     0.562919    Biso  1.000000 O
   O2947       1.0     0.952379     0.822242     0.563249    Biso  1.000000 O
   O2948       1.0     0.449780     0.809861     0.566240    Biso  1.000000 O
   O2949       1.0     0.158050     0.321835     0.566039    Biso  1.000000 O
   O2950       1.0     0.412639     0.626653     0.563280    Biso  1.000000 O
   O2951       1.0     0.140451     0.803121     0.565978    Biso  1.000000 O
   Si1445      1.0     0.989469     0.726661     0.563151    Biso  1.000000 Si
   Si1446      1.0     0.817826     0.376561     0.563416    Biso  1.000000 Si
   O2952       1.0     0.850152     0.829610     0.564271    Biso  1.000000 O
   Si1447      1.0     0.873688     0.061862     0.564380    Biso  1.000000 Si
   Si1448      1.0     0.655084     0.501389     0.565433    Biso  1.000000 Si
   O2953       1.0     0.767333     0.300506     0.562259    Biso  1.000000 O
   Si1449      1.0     0.203727     0.248850     0.561696    Biso  1.000000 Si
   O2954       1.0     0.051049     0.361582     0.560514    Biso  1.000000 O
   O2955       1.0     0.454974     0.586502     0.558333    Biso  1.000000 O
   Si1450      1.0     0.782309     0.195148     0.559840    Biso  1.000000 Si
   Si1451      1.0     0.943049     0.782756     0.559559    Biso  1.000000 Si
   O2956       1.0     0.306377     0.335818     0.565322    Biso  1.000000 O
   O2957       1.0     0.831532     0.413111     0.562527    Biso  1.000000 O
   O2958       1.0     0.036675     0.456751     0.562224    Biso  1.000000 O
   O2959       1.0     0.441835     0.167480     0.562309    Biso  1.000000 O
   O2960       1.0     0.164178     0.650731     0.561185    Biso  1.000000 O
   O2961       1.0     0.718866     0.341683     0.559510    Biso  1.000000 O
   O2962       1.0     0.727084     0.102678     0.560914    Biso  1.000000 O
   Si1452      1.0     0.170572     0.142887     0.562428    Biso  1.000000 Si
   O2963       1.0     0.495992     0.638754     0.560755    Biso  1.000000 O
   O2964       1.0     0.824181     0.778003     0.559109    Biso  1.000000 O
   O2965       1.0     0.129766     0.424072     0.564006    Biso  1.000000 O
   O2966       1.0     0.506952     0.266090     0.562872    Biso  1.000000 O
   Si1453      1.0     0.143688     0.213428     0.562613    Biso  1.000000 Si
   Si1454      1.0     0.696695     0.122973     0.562515    Biso  1.000000 Si
   O2967       1.0     0.511764     0.576333     0.562493    Biso  1.000000 O
   Si1455      1.0     0.516523     0.674995     0.560205    Biso  1.000000 Si
   O2968       1.0     0.954203     0.231626     0.558768    Biso  1.000000 O
   O2969       1.0     0.866465     0.100409     0.558059    Biso  1.000000 O
   Si1456      1.0     0.342796     0.923462     0.562503    Biso  1.000000 Si
   Si1457      1.0     0.898084     0.959145     0.561315    Biso  1.000000 Si
   O2970       1.0     0.056185     0.749538     0.559511    Biso  1.000000 O
   O2971       1.0     0.197014     0.543027     0.557902    Biso  1.000000 O
   O2972       1.0     0.012791     0.243588     0.562293    Biso  1.000000 O
   O2973       1.0     0.847990     0.581273     0.558939    Biso  1.000000 O
   O2974       1.0     0.092258     0.519182     0.561574    Biso  1.000000 O
   O2975       1.0     0.105499     0.298755     0.563362    Biso  1.000000 O
   O2976       1.0     0.308990     0.935604     0.563490    Biso  1.000000 O
   O2977       1.0     0.967843     0.756499     0.556424    Biso  1.000000 O
   O2978       1.0     0.467833     0.224602     0.565424    Biso  1.000000 O
   O2979       1.0     0.362696     0.956250     0.558669    Biso  1.000000 O
   Si1458      1.0     0.711342     0.543200     0.559708    Biso  1.000000 Si
   O2980       1.0     0.594071     0.374040     0.555162    Biso  1.000000 O
   O2981       1.0     0.528779     0.110072     0.563480    Biso  1.000000 O
   O2982       1.0     0.587548     0.182531     0.556548    Biso  1.000000 O
   O2983       1.0     0.247051     0.085831     0.560954    Biso  1.000000 O
   O2984       1.0     0.556963     0.237156     0.560422    Biso  1.000000 O
   Si1459      1.0     0.276688     0.921372     0.560535    Biso  1.000000 Si
   O2985       1.0     0.250238     0.950417     0.560626    Biso  1.000000 O
   O2986       1.0     0.207219     0.358903     0.558817    Biso  1.000000 O
   O2987       1.0     0.294691     0.810250     0.560978    Biso  1.000000 O
   Si1460      1.0     0.913145     0.450331     0.559607    Biso  1.000000 Si
   Si1461      1.0     0.172158     0.689907     0.556854    Biso  1.000000 Si
   O2988       1.0     0.549578     0.979643     0.556153    Biso  1.000000 O
   O2989       1.0     0.777790     0.235224     0.559567    Biso  1.000000 O
   O2990       1.0     0.287698     0.271001     0.560114    Biso  1.000000 O
   O2991       1.0     0.180187     0.447776     0.558466    Biso  1.000000 O
   O2992       1.0     0.955801     0.368785     0.557806    Biso  1.000000 O
   Si1462      1.0     0.722458     0.855223     0.557379    Biso  1.000000 Si
   Si1463      1.0     0.598458     0.049025     0.559292    Biso  1.000000 Si
   Si1464      1.0     0.847405     0.448818     0.559297    Biso  1.000000 Si
   Si1465      1.0     0.281721     0.568365     0.556582    Biso  1.000000 Si
   Si1466      1.0     0.814971     0.568335     0.557955    Biso  1.000000 Si
   O2993       1.0     0.921517     0.490693     0.559371    Biso  1.000000 O
   O2994       1.0     0.948164     0.042162     0.560925    Biso  1.000000 O
   O2995       1.0     0.697911     0.403696     0.559694    Biso  1.000000 O
   Si1467      1.0     0.117137     0.778245     0.557792    Biso  1.000000 Si
   O2996       1.0     0.727706     0.456630     0.558878    Biso  1.000000 O
   Si1468      1.0     0.736492     0.063988     0.557420    Biso  1.000000 Si
   Si1469      1.0     0.796668     0.752457     0.557866    Biso  1.000000 Si
   O2997       1.0     0.900748     0.554718     0.556631    Biso  1.000000 O
   O2998       1.0     0.874696     0.294887     0.559211    Biso  1.000000 O
   Si1470      1.0     0.691571     0.365221     0.556153    Biso  1.000000 Si
   O2999       1.0     0.294195     0.048223     0.555861    Biso  1.000000 O
   O3000       1.0     0.711825     0.816941     0.554931    Biso  1.000000 O
   O3001       1.0     0.652301     0.916580     0.554347    Biso  1.000000 O
   Si1471      1.0     0.486989     0.600887     0.553655    Biso  1.000000 Si
   O3002       1.0     0.350413     0.783841     0.557510    Biso  1.000000 O
   O3003       1.0     0.710078     0.582930     0.556465    Biso  1.000000 O
   O3004       1.0     0.450372     0.903115     0.552707    Biso  1.000000 O
   O3005       1.0     0.843649     0.352176     0.558221    Biso  1.000000 O
   O3006       1.0     0.356509     0.700918     0.555750    Biso  1.000000 O
   O3007       1.0     0.821191     0.273820     0.553605    Biso  1.000000 O
   Si1472      1.0     0.196865     0.862470     0.556871    Biso  1.000000 Si
   O3008       1.0     0.635694     0.242804     0.557493    Biso  1.000000 O
   O3009       1.0     0.706768     0.214749     0.554490    Biso  1.000000 O
   O3010       1.0     0.172385     0.952939     0.556674    Biso  1.000000 O
   Si1473      1.0     0.224384     0.518827     0.553896    Biso  1.000000 Si
   O3011       1.0     0.972141     0.915120     0.552876    Biso  1.000000 O
   O3012       1.0     0.567425     0.062475     0.555791    Biso  1.000000 O
   Si1474      1.0     0.853827     0.260870     0.553811    Biso  1.000000 Si
   O3013       1.0     0.404704     0.747696     0.555154    Biso  1.000000 O
   O3014       1.0     0.343967     0.286248     0.558231    Biso  1.000000 O
   O3015       1.0     0.171591     0.235790     0.555975    Biso  1.000000 O
   Si1475      1.0     0.358118     0.994730     0.554195    Biso  1.000000 Si
   O3016       1.0     0.623137     0.486526     0.558439    Biso  1.000000 O
   O3017       1.0     0.418012     0.688822     0.551510    Biso  1.000000 O
   O3018       1.0     0.382543     0.150990     0.557538    Biso  1.000000 O
   O3019       1.0     0.401250     0.269220     0.551698    Biso  1.000000 O
   Si1476      1.0     0.928803     0.531285     0.555262    Biso  1.000000 Si
   O3020       1.0     0.222948     0.017454     0.552780    Biso  1.000000 O
   O3021       1.0     0.851098     0.673426     0.548701    Biso  1.000000 O
   Si1477      1.0     0.241889     0.364262     0.554691    Biso  1.000000 Si
   O3022       1.0     0.510507     0.513754     0.552629    Biso  1.000000 O
   O3023       1.0     0.475018     0.761380     0.552801    Biso  1.000000 O
   O3024       1.0     0.543984     0.892135     0.548172    Biso  1.000000 O
   O3025       1.0     0.448625     0.444864     0.550186    Biso  1.000000 O
   O3026       1.0     0.539366     0.361145     0.549129    Biso  1.000000 O
   O3027       1.0     0.489221     0.986681     0.549947    Biso  1.000000 O
   Si1478      1.0     0.121300     0.390839     0.551969    Biso  1.000000 Si
   O3028       1.0     0.858667     0.163660     0.551816    Biso  1.000000 O
   O3029       1.0     0.008764     0.860117     0.552381    Biso  1.000000 O
   O3030       1.0     0.791269     0.377589     0.549633    Biso  1.000000 O
   O3031       1.0     0.616610     0.574053     0.550643    Biso  1.000000 O
   O3032       1.0     0.583464     0.806466     0.551686    Biso  1.000000 O
   Si1479      1.0     0.738663     0.312063     0.551731    Biso  1.000000 Si
   Si1480      1.0     0.388094     0.398443     0.552443    Biso  1.000000 Si
   O3033       1.0     0.123524     0.016432     0.551188    Biso  1.000000 O
   Si1481      1.0     0.367265     0.257257     0.552190    Biso  1.000000 Si
   O3034       1.0     0.477040     0.122834     0.551830    Biso  1.000000 O
   Si1482      1.0     0.696445     0.006848     0.548305    Biso  1.000000 Si
   O3035       1.0     0.817315     0.530116     0.550892    Biso  1.000000 O
   O3036       1.0     0.775076     0.485081     0.546407    Biso  1.000000 O
   Si1483      1.0     0.885852     0.680435     0.547951    Biso  1.000000 Si
   O3037       1.0     0.402548     0.571902     0.547399    Biso  1.000000 O
   O3038       1.0     0.880520     0.442951     0.551834    Biso  1.000000 O
   Si1484      1.0     0.584376     0.588431     0.548157    Biso  1.000000 Si
   O3039       1.0     0.894494     0.047393     0.548631    Biso  1.000000 O
   O3040       1.0     0.234822     0.242104     0.549935    Biso  1.000000 O
   O3041       1.0     0.076868     0.155353     0.552568    Biso  1.000000 O
   O3042       1.0     0.672092     0.526047     0.550282    Biso  1.000000 O
   Si1485      1.0     0.832787     0.811389     0.547857    Biso  1.000000 Si
   Si1486      1.0     0.430227     0.291218     0.550099    Biso  1.000000 Si
   Si1487      1.0     0.685990     0.791707     0.549730    Biso  1.000000 Si
   Si1488      1.0     0.594191     0.470299     0.550441    Biso  1.000000 Si
   O3043       1.0     0.805868     0.718501     0.547288    Biso  1.000000 O
   O3044       1.0     0.900406     0.358354     0.552951    Biso  1.000000 O
   Si1489      1.0     0.861655     0.903673     0.548502    Biso  1.000000 Si
   O3045       1.0     0.215794     0.611812     0.548292    Biso  1.000000 O
   O3046       1.0     0.914631     0.137437     0.547055    Biso  1.000000 O
   Si1490      1.0     0.482233     0.247665     0.550824    Biso  1.000000 Si
   O3047       1.0     0.917498     0.987310     0.551481    Biso  1.000000 O
   Si1491      1.0     0.094682     0.923702     0.548206    Biso  1.000000 Si
   Si1492      1.0     0.410516     0.651403     0.546007    Biso  1.000000 Si
   Si1493      1.0     0.878984     0.131967     0.546277    Biso  1.000000 Si
   O3048       1.0     0.115655     0.205525     0.549246    Biso  1.000000 O
   O3049       1.0     0.930357     0.423095     0.547835    Biso  1.000000 O
   Si1494      1.0     0.872348     0.333390     0.550183    Biso  1.000000 Si
   O3050       1.0     0.881432     0.937327     0.546734    Biso  1.000000 O
   O3051       1.0     0.062597     0.267786     0.548724    Biso  1.000000 O
   Si1495      1.0     0.560560     0.202645     0.548152    Biso  1.000000 Si
   Si1496      1.0     0.459854     0.796040     0.547407    Biso  1.000000 Si
   Si1497      1.0     0.463332     0.013547     0.546147    Biso  1.000000 Si
   O3052       1.0     0.650664     0.717483     0.548544    Biso  1.000000 O
   O3053       1.0     0.830175     0.989357     0.544792    Biso  1.000000 O
   O3054       1.0     0.324666     0.996800     0.549765    Biso  1.000000 O
   Si1498      1.0     0.946504     0.155584     0.545560    Biso  1.000000 Si
   O3055       1.0     0.090225     0.796611     0.547864    Biso  1.000000 O
   O3056       1.0     0.303671     0.588485     0.545360    Biso  1.000000 O
   O3057       1.0     0.010978     0.722885     0.546653    Biso  1.000000 O
   O3058       1.0     0.599785     0.895830     0.543419    Biso  1.000000 O
   O3059       1.0     0.767004     0.064307     0.547929    Biso  1.000000 O
   O3060       1.0     0.714477     0.040798     0.545484    Biso  1.000000 O
   O3061       1.0     0.920457     0.775533     0.543900    Biso  1.000000 O
   O3062       1.0     0.662848     0.009480     0.541822    Biso  1.000000 O
   O3063       1.0     0.730155     0.521204     0.546169    Biso  1.000000 O
   Si1499      1.0     0.924877     0.026045     0.547491    Biso  1.000000 Si
   O3064       1.0     0.721812     0.279194     0.546373    Biso  1.000000 O
   Si1500      1.0     0.928601     0.381708     0.545726    Biso  1.000000 Si
   O3065       1.0     0.791538     0.176497     0.541606    Biso  1.000000 O
   Si1501      1.0     0.239131     0.981369     0.546884    Biso  1.000000 Si
   Si1502      1.0     0.028113     0.261235     0.545536    Biso  1.000000 Si
   Si1503      1.0     0.221842     0.054560     0.544004    Biso  1.000000 Si
   Si1504      1.0     0.741160     0.481529     0.543066    Biso  1.000000 Si
   O3066       1.0     0.345432     0.896517     0.546193    Biso  1.000000 O
   O3067       1.0     0.226408     0.863487     0.545020    Biso  1.000000 O
   Si1505      1.0     0.548750     0.093611     0.548738    Biso  1.000000 Si
   O3068       1.0     0.794154     0.591286     0.545506    Biso  1.000000 O
   Si1506      1.0     0.821750     0.685401     0.538445    Biso  1.000000 Si
   O3069       1.0     0.290833     0.441716     0.543817    Biso  1.000000 O
   Si1507      1.0     0.453898     0.150393     0.544200    Biso  1.000000 Si
   Si1508      1.0     0.522187     0.983457     0.541958    Biso  1.000000 Si
   O3070       1.0     0.529890     0.184520     0.545140    Biso  1.000000 O
   O3071       1.0     0.254970     0.391961     0.541839    Biso  1.000000 O
   O3072       1.0     0.775004     0.778664     0.546986    Biso  1.000000 O
   O3073       1.0     0.188943     0.068233     0.542573    Biso  1.000000 O
   O3074       1.0     0.323024     0.652321     0.540853    Biso  1.000000 O
   O3075       1.0     0.800924     0.652672     0.535607    Biso  1.000000 O
   O3076       1.0     0.247277     0.541999     0.543525    Biso  1.000000 O
   Si1509      1.0     0.268350     0.252977     0.544219    Biso  1.000000 Si
   O3077       1.0     0.600494     0.433481     0.543242    Biso  1.000000 O
   O3078       1.0     0.828091     0.903488     0.541283    Biso  1.000000 O
   Si1510      1.0     0.044691     0.729379     0.542467    Biso  1.000000 Si
   O3079       1.0     0.380108     0.434657     0.542868    Biso  1.000000 O
   O3080       1.0     0.830205     0.470335     0.544235    Biso  1.000000 O
   O3081       1.0     0.893476     0.719049     0.538781    Biso  1.000000 O
   Si1511      1.0     0.064134     0.362639     0.541104    Biso  1.000000 Si
   Si1512      1.0     0.090813     0.291158     0.545262    Biso  1.000000 Si
   O3082       1.0     0.457782     0.270931     0.542184    Biso  1.000000 O
   Si1513      1.0     0.029822     0.468658     0.541336    Biso  1.000000 Si
   O3083       1.0     0.120548     0.900138     0.540196    Biso  1.000000 O
   O3084       1.0     0.660153     0.819447     0.544211    Biso  1.000000 O
   O3085       1.0     0.214928     0.488460     0.542189    Biso  1.000000 O
   O3086       1.0     0.102491     0.959511     0.539656    Biso  1.000000 O
   O3087       1.0     0.274134     0.900573     0.542250    Biso  1.000000 O
   O3088       1.0     0.136145     0.760983     0.540949    Biso  1.000000 O
   O3089       1.0     0.421866     0.393329     0.544137    Biso  1.000000 O
   O3090       1.0     0.523754     0.681694     0.539989    Biso  1.000000 O
   O3091       1.0     0.169295     0.869096     0.543927    Biso  1.000000 O
   O3092       1.0     0.710792     0.974671     0.538972    Biso  1.000000 O
   O3093       1.0     0.089772     0.393197     0.542223    Biso  1.000000 O
   Si1514      1.0     0.988740     0.886819     0.540490    Biso  1.000000 Si
   Si1515      1.0     0.300191     0.018240     0.541428    Biso  1.000000 Si
   Si1516      1.0     0.081125     0.521230     0.541113    Biso  1.000000 Si
   O3094       1.0     0.377077     0.649789     0.539742    Biso  1.000000 O
   Si1517      1.0     0.601207     0.393987     0.536499    Biso  1.000000 Si
   O3095       1.0     0.365895     0.373109     0.542291    Biso  1.000000 O
   O3096       1.0     0.379735     0.011202     0.540898    Biso  1.000000 O
   O3097       1.0     0.567051     0.558833     0.536285    Biso  1.000000 O
   O3098       1.0     0.249833     0.331447     0.544947    Biso  1.000000 O
   Si1518      1.0     0.350744     0.677195     0.538861    Biso  1.000000 Si
   Si1519      1.0     0.645069     0.565030     0.538671    Biso  1.000000 Si
   Si1520      1.0     0.806391     0.497948     0.540060    Biso  1.000000 Si
   O3099       1.0     0.172370     0.145454     0.540620    Biso  1.000000 O
   O3100       1.0     0.062771     0.909887     0.540321    Biso  1.000000 O
   O3101       1.0     0.806921     0.839909     0.541630    Biso  1.000000 O
   Si1521      1.0     0.631785     0.908966     0.537789    Biso  1.000000 Si
   O3102       1.0     0.683270     0.122395     0.542287    Biso  1.000000 O
   O3103       1.0     0.999062     0.489689     0.542669    Biso  1.000000 O
   Si1522      1.0     0.709262     0.243825     0.538655    Biso  1.000000 Si
   Si1523      1.0     0.700283     0.603445     0.537321    Biso  1.000000 Si
   O3104       1.0     0.366083     0.836498     0.539725    Biso  1.000000 O
   Si1524      1.0     0.184638     0.466910     0.539347    Biso  1.000000 Si
   O3105       1.0     0.966780     0.125054     0.538416    Biso  1.000000 O
   O3106       1.0     0.012189     0.292016     0.536033    Biso  1.000000 O
   O3107       1.0     0.903556     0.652947     0.535731    Biso  1.000000 O
   Si1525      1.0     0.948287     0.229904     0.536904    Biso  1.000000 Si
   O3108       1.0     0.728721     0.861199     0.535745    Biso  1.000000 O
   O3109       1.0     0.069314     0.559333     0.538299    Biso  1.000000 O
   O3110       1.0     0.612010     0.037172     0.540314    Biso  1.000000 O
   O3111       1.0     0.173395     0.698367     0.534903    Biso  1.000000 O
   O3112       1.0     0.145781     0.379298     0.538243    Biso  1.000000 O
   Si1526      1.0     0.569780     0.888829     0.534170    Biso  1.000000 Si
   Si1527      1.0     0.290195     0.803097     0.539400    Biso  1.000000 Si
   Si1528      1.0     0.354534     0.797711     0.537856    Biso  1.000000 Si
   O3113       1.0     0.665342     0.597721     0.535514    Biso  1.000000 O
   O3114       1.0     0.159099     0.492754     0.536404    Biso  1.000000 O
   O3115       1.0     0.056171     0.691079     0.539678    Biso  1.000000 O
   O3116       1.0     0.079477     0.327351     0.537713    Biso  1.000000 O
   O3117       1.0     0.680869     0.361697     0.535813    Biso  1.000000 O
   O3118       1.0     0.913347     0.237208     0.535884    Biso  1.000000 O
   O3119       1.0     0.584896     0.621501     0.535188    Biso  1.000000 O
   Si1529      1.0     0.093481     0.180064     0.538778    Biso  1.000000 Si
   O3120       1.0     0.435959     0.993747     0.537738    Biso  1.000000 O
   O3121       1.0     0.055996     0.493424     0.538185    Biso  1.000000 O
   O3122       1.0     0.477150     0.041303     0.533527    Biso  1.000000 O
   O3123       1.0     0.750349     0.335460     0.534991    Biso  1.000000 O
   Si1530      1.0     0.431718     0.898455     0.534842    Biso  1.000000 Si
   O3124       1.0     0.950482     0.187775     0.532372    Biso  1.000000 O
   O3125       1.0     0.270924     0.996219     0.538926    Biso  1.000000 O
   Si1531      1.0     0.408709     0.759372     0.534881    Biso  1.000000 Si
   O3126       1.0     0.946664     0.529289     0.535706    Biso  1.000000 O
   O3127       1.0     0.430690     0.790813     0.535244    Biso  1.000000 O
   Si1532      1.0     0.642065     0.245104     0.536574    Biso  1.000000 Si
   O3128       1.0     0.398167     0.893377     0.539612    Biso  1.000000 O
   Si1533      1.0     0.179048     0.957525     0.536181    Biso  1.000000 Si
   O3129       1.0     0.489931     0.598192     0.532108    Biso  1.000000 O
   Si1534      1.0     0.307303     0.620175     0.532744    Biso  1.000000 Si
   O3130       1.0     0.848355     0.795371     0.529306    Biso  1.000000 O
   O3131       1.0     0.424055     0.141553     0.533080    Biso  1.000000 O
   O3132       1.0     0.682198     0.764651     0.533153    Biso  1.000000 O
   Si1535      1.0     0.121120     0.992869     0.534522    Biso  1.000000 Si
   Si1536      1.0     0.387604     0.147668     0.535963    Biso  1.000000 Si
   O3133       1.0     0.515624     0.455439     0.534181    Biso  1.000000 O
   Si1537      1.0     0.439773     0.422680     0.532435    Biso  1.000000 Si
   O3134       1.0     0.571772     0.116346     0.538150    Biso  1.000000 O
   O3135       1.0     0.860740     0.252706     0.532678    Biso  1.000000 O
   O3136       1.0     0.583958     0.496623     0.535441    Biso  1.000000 O
   O3137       1.0     0.710065     0.642311     0.534346    Biso  1.000000 O
   O3138       1.0     0.286188     0.221232     0.536244    Biso  1.000000 O
   Si1538      1.0     0.511133     0.495590     0.533988    Biso  1.000000 Si
   O3139       1.0     0.773880     0.894729     0.533141    Biso  1.000000 O
   O3140       1.0     0.214307     0.965774     0.533868    Biso  1.000000 O
   O3141       1.0     0.481548     0.818670     0.535267    Biso  1.000000 O
   Si1539      1.0     0.283899     0.407409     0.532634    Biso  1.000000 Si
   O3142       1.0     0.527174     0.018498     0.531650    Biso  1.000000 O
   Si1540      1.0     0.776858     0.360834     0.532273    Biso  1.000000 Si
   Si1541      1.0     0.805696     0.876548     0.532752    Biso  1.000000 Si
   O3143       1.0     0.498063     0.230155     0.533947    Biso  1.000000 O
   Si1542      1.0     0.369207     0.875129     0.534311    Biso  1.000000 Si
   O3144       1.0     0.421659     0.316103     0.533203    Biso  1.000000 O
   O3145       1.0     0.111904     0.602299     0.531798    Biso  1.000000 O
   O3146       1.0     0.429886     0.639790     0.529847    Biso  1.000000 O
   O3147       1.0     0.272404     0.768728     0.536676    Biso  1.000000 O
   Si1543      1.0     0.254582     0.871944     0.532865    Biso  1.000000 Si
   Si1544      1.0     0.792667     0.616091     0.528743    Biso  1.000000 Si
   O3148       1.0     0.360732     0.240024     0.533446    Biso  1.000000 O
   Si1545      1.0     0.543723     0.365644     0.528071    Biso  1.000000 Si
   O3149       1.0     0.622854     0.274143     0.528572    Biso  1.000000 O
   Si1546      1.0     0.915307     0.745612     0.529695    Biso  1.000000 Si
   O3150       1.0     0.629083     0.113785     0.533095    Biso  1.000000 O
   O3151       1.0     0.675696     0.249941     0.534635    Biso  1.000000 O
   Si1547      1.0     0.667451     0.728270     0.530350    Biso  1.000000 Si
   O3152       1.0     0.474157     0.173568     0.532680    Biso  1.000000 O
   O3153       1.0     0.874942     0.885897     0.530738    Biso  1.000000 O
   Si1548      1.0     0.586234     0.814903     0.530442    Biso  1.000000 Si
   Si1549      1.0     0.404898     0.557538     0.527315    Biso  1.000000 Si
   O3154       1.0     0.313229     0.386146     0.532719    Biso  1.000000 O
   Si1550      1.0     0.151113     0.890377     0.530134    Biso  1.000000 Si
   O3155       1.0     0.963931     0.865984     0.529142    Biso  1.000000 O
   Si1551      1.0     0.643302     0.031602     0.529977    Biso  1.000000 Si
   O3156       1.0     0.036999     0.371078     0.529075    Biso  1.000000 O
   O3157       1.0     0.628680     0.382015     0.525574    Biso  1.000000 O
   O3158       1.0     0.060642     0.625848     0.529103    Biso  1.000000 O
   O3159       1.0     0.273788     0.835988     0.531606    Biso  1.000000 O
   O3160       1.0     0.519788     0.954664     0.527744    Biso  1.000000 O
   O3161       1.0     0.321885     0.799666     0.528962    Biso  1.000000 O
   O3162       1.0     0.524639     0.080151     0.534538    Biso  1.000000 O
   O3163       1.0     0.573335     0.212490     0.529150    Biso  1.000000 O
   O3164       1.0     0.434357     0.537448     0.528233    Biso  1.000000 O
   Si1552      1.0     0.505099     0.191431     0.529488    Biso  1.000000 Si
   O3165       1.0     0.572537     0.387483     0.524758    Biso  1.000000 O
   O3166       1.0     0.377547     0.535354     0.523458    Biso  1.000000 O
   O3167       1.0     0.132763     0.071994     0.527708    Biso  1.000000 O
   O3168       1.0     0.444352     0.864329     0.528159    Biso  1.000000 O
   O3169       1.0     0.031784     0.438285     0.527323    Biso  1.000000 O
   O3170       1.0     0.109425     0.272008     0.530510    Biso  1.000000 O
   Si1553      1.0     0.786252     0.073625     0.529661    Biso  1.000000 Si
   Si1554      1.0     0.818296     0.007380     0.527272    Biso  1.000000 Si
   O3171       1.0     0.647307     0.878165     0.528055    Biso  1.000000 O
   O3172       1.0     0.694476     0.703317     0.527647    Biso  1.000000 O
   O3173       1.0     0.026163     0.231665     0.530018    Biso  1.000000 O
   O3174       1.0     0.571536     0.850959     0.526823    Biso  1.000000 O
   Si1555      1.0     0.207145     0.611213     0.527705    Biso  1.000000 Si
   O3175       1.0     0.010097     0.906315     0.526484    Biso  1.000000 O
   O3176       1.0     0.367496     0.116303     0.529035    Biso  1.000000 O
   Si1556      1.0     0.072740     0.792483     0.528857    Biso  1.000000 Si
   O3177       1.0     0.631383     0.942555     0.525370    Biso  1.000000 O
   O3178       1.0     0.268158     0.282550     0.529346    Biso  1.000000 O
   O3179       1.0     0.869241     0.130065     0.524888    Biso  1.000000 O
   Si1557      1.0     0.406739     0.002438     0.527975    Biso  1.000000 Si
   O3180       1.0     0.050451     0.759581     0.528118    Biso  1.000000 O
   O3181       1.0     0.788345     0.115033     0.527968    Biso  1.000000 O
   O3182       1.0     0.816069     0.050538     0.529412    Biso  1.000000 O
   O3183       1.0     0.153833     0.983928     0.528926    Biso  1.000000 O
   O3184       1.0     0.170780     0.922782     0.526107    Biso  1.000000 O
   O3185       1.0     0.377284     0.772428     0.528415    Biso  1.000000 O
   Si1558      1.0     0.662744     0.106517     0.527423    Biso  1.000000 Si
   O3186       1.0     0.224978     0.733137     0.526447    Biso  1.000000 O
   O3187       1.0     0.864700     0.331336     0.529086    Biso  1.000000 O
   O3188       1.0     0.276169     0.632857     0.524768    Biso  1.000000 O
   O3189       1.0     0.150665     0.557062     0.525621    Biso  1.000000 O
   O3190       1.0     0.481238     0.715776     0.522819    Biso  1.000000 O
   O3191       1.0     0.106383     0.514918     0.526023    Biso  1.000000 O
   O3192       1.0     0.516074     0.389223     0.523307    Biso  1.000000 O
   Si1559      1.0     0.975719     0.509495     0.529469    Biso  1.000000 Si
   O3193       1.0     0.173009     0.615118     0.523925    Biso  1.000000 O
   Si1560      1.0     0.168354     0.071922     0.524240    Biso  1.000000 Si
   O3194       1.0     0.270324     0.699634     0.527185    Biso  1.000000 O
   O3195       1.0     0.967703     0.259405     0.525739    Biso  1.000000 O
   Si1561      1.0     0.791105     0.155658     0.523280    Biso  1.000000 Si
   O3196       1.0     0.936594     0.024240     0.526984    Biso  1.000000 O
   O3197       1.0     0.732072     0.228359     0.523486    Biso  1.000000 O
   O3198       1.0     0.660270     0.065650     0.524952    Biso  1.000000 O
   Si1562      1.0     0.648316     0.837367     0.526511    Biso  1.000000 Si
   Si1563      1.0     0.569184     0.525707     0.524220    Biso  1.000000 Si
   O3199       1.0     0.942829     0.722728     0.523746    Biso  1.000000 O
   Si1564      1.0     0.508523     0.049346     0.525370    Biso  1.000000 Si
   Si1565      1.0     0.078252     0.591394     0.526060    Biso  1.000000 Si
   Si1566      1.0     0.742779     0.888325     0.523289    Biso  1.000000 Si
   O3200       1.0     0.935506     0.373177     0.525165    Biso  1.000000 O
   O3201       1.0     0.014126     0.092599     0.523708    Biso  1.000000 O
   O3202       1.0     0.479651     0.500614     0.526327    Biso  1.000000 O
   O3203       1.0     0.241481     0.055393     0.525814    Biso  1.000000 O
   O3204       1.0     0.012696     0.649362     0.523920    Biso  1.000000 O
   O3205       1.0     0.423363     0.733206     0.521418    Biso  1.000000 O
   Si1567      1.0     0.141819     0.517350     0.523247    Biso  1.000000 Si
   O3206       1.0     0.617757     0.819961     0.523111    Biso  1.000000 O
   O3207       1.0     0.738338     0.467606     0.522688    Biso  1.000000 O
   Si1568      1.0     0.886121     0.230346     0.522801    Biso  1.000000 Si
   O3208       1.0     0.761530     0.612237     0.518979    Biso  1.000000 O
   O3209       1.0     0.309662     0.031737     0.522624    Biso  1.000000 O
   Si1569      1.0     0.200299     0.706096     0.521281    Biso  1.000000 Si
   Si1570      1.0     0.043703     0.916250     0.523759    Biso  1.000000 Si
   Si1571      1.0     0.045806     0.661292     0.524895    Biso  1.000000 Si
   O3210       1.0     0.376888     0.181082     0.527050    Biso  1.000000 O
   Si1572      1.0     0.344729     0.378699     0.525100    Biso  1.000000 Si
   O3211       1.0     0.831936     0.692739     0.518740    Biso  1.000000 O
   O3212       1.0     0.470049     0.422501     0.521427    Biso  1.000000 O
   Si1573      1.0     0.513800     0.700676     0.522061    Biso  1.000000 Si
   Si1574      1.0     0.245615     0.314443     0.525637    Biso  1.000000 Si
   Si1575      1.0     0.769982     0.781890     0.525541    Biso  1.000000 Si
   O3213       1.0     0.721463     0.920178     0.521372    Biso  1.000000 O
   O3214       1.0     0.535945     0.512710     0.521780    Biso  1.000000 O
   O3215       1.0     0.069150     0.197817     0.525480    Biso  1.000000 O
   O3216       1.0     0.566182     0.918357     0.520214    Biso  1.000000 O
   O3217       1.0     0.635732     0.546409     0.521060    Biso  1.000000 O
   O3218       1.0     0.632499     0.211395     0.525889    Biso  1.000000 O
   O3219       1.0     0.190259     0.441174     0.524429    Biso  1.000000 O
   Si1576      1.0     0.980656     0.106631     0.520299    Biso  1.000000 Si
   O3220       1.0     0.044088     0.955710     0.522389    Biso  1.000000 O
   Si1577      1.0     0.260718     0.738214     0.523365    Biso  1.000000 Si
   Si1578      1.0     0.379400     0.441177     0.520673    Biso  1.000000 Si
   O3221       1.0     0.415084     0.438841     0.518879    Biso  1.000000 O
   O3222       1.0     0.711804     0.583482     0.519450    Biso  1.000000 O
   O3223       1.0     0.353317     0.695162     0.520446    Biso  1.000000 O
   Si1579      1.0     0.710282     0.957806     0.519596    Biso  1.000000 Si
   O3224       1.0     0.113731     0.163391     0.522205    Biso  1.000000 O
   Si1580      1.0     0.989288     0.292575     0.518622    Biso  1.000000 Si
   Si1581      1.0     0.598407     0.121622     0.523656    Biso  1.000000 Si
   Si1582      1.0     0.506203     0.426201     0.519499    Biso  1.000000 Si
   O3225       1.0     0.433368     0.923629     0.518785    Biso  1.000000 O
   Si1583      1.0     0.143614     0.594766     0.521054    Biso  1.000000 Si
   O3226       1.0     0.802430     0.507462     0.519173    Biso  1.000000 O
   O3227       1.0     0.951268     0.634801     0.518770    Biso  1.000000 O
   Si1584      1.0     0.126399     0.753773     0.520671    Biso  1.000000 Si
   O3228       1.0     0.072376     0.069315     0.519268    Biso  1.000000 O
   O3229       1.0     0.224393     0.659175     0.521995    Biso  1.000000 O
   Si1585      1.0     0.657886     0.360787     0.519400    Biso  1.000000 Si
   O3230       1.0     0.216012     0.293742     0.519045    Biso  1.000000 O
   O3231       1.0     0.573009     0.783841     0.519202    Biso  1.000000 O
   O3232       1.0     0.057947     0.827599     0.521181    Biso  1.000000 O
   O3233       1.0     0.799434     0.338765     0.520095    Biso  1.000000 O
   Si1586      1.0     0.181289     0.145834     0.519651    Biso  1.000000 Si
   O3234       1.0     0.768082     0.392870     0.520171    Biso  1.000000 O
   Si1587      1.0     0.915051     0.638020     0.515864    Biso  1.000000 Si
   O3235       1.0     0.544386     0.327835     0.518084    Biso  1.000000 O
   O3236       1.0     0.214356     0.161328     0.518877    Biso  1.000000 O
   O3237       1.0     0.030935     0.029020     0.517637    Biso  1.000000 O
   O3238       1.0     0.871927     0.194012     0.519463    Biso  1.000000 O
   O3239       1.0     0.107646     0.017547     0.519074    Biso  1.000000 O
   O3240       1.0     0.971551     0.327302     0.517643    Biso  1.000000 O
   Si1588      1.0     0.471490     0.845440     0.519215    Biso  1.000000 Si
   Si1589      1.0     0.709139     0.672863     0.517635    Biso  1.000000 Si
   Si1590      1.0     0.023592     0.402671     0.518050    Biso  1.000000 Si
   O3241       1.0     0.786975     0.991957     0.520103    Biso  1.000000 O
   O3242       1.0     0.817976     0.599771     0.516177    Biso  1.000000 O
   O3243       1.0     0.997003     0.534292     0.519014    Biso  1.000000 O
   O3244       1.0     0.749357     0.809463     0.516712    Biso  1.000000 O
   O3245       1.0     0.535676     0.732349     0.517205    Biso  1.000000 O
   O3246       1.0     0.409185     0.587607     0.513097    Biso  1.000000 O
   O3247       1.0     0.225714     0.585905     0.515590    Biso  1.000000 O
   O3248       1.0     0.612334     0.663731     0.516780    Biso  1.000000 O
   O3249       1.0     0.111261     0.718095     0.517738    Biso  1.000000 O
   Si1591      1.0     0.149986     0.363551     0.518588    Biso  1.000000 Si
   O3250       1.0     0.989923     0.395799     0.518087    Biso  1.000000 O
   Si1592      1.0     0.258692     0.663794     0.518030    Biso  1.000000 Si
   O3251       1.0     0.366298     0.474267     0.513136    Biso  1.000000 O
   Si1593      1.0     0.593257     0.630513     0.514821    Biso  1.000000 Si
   Si1594      1.0     0.361861     0.212980     0.517733    Biso  1.000000 Si
   Si1595      1.0     0.236018     0.546743     0.516108    Biso  1.000000 Si
   O3252       1.0     0.326091     0.607139     0.515573    Biso  1.000000 O
   O3253       1.0     0.899809     0.600169     0.512486    Biso  1.000000 O
   O3254       1.0     0.396535     0.972528     0.515614    Biso  1.000000 O
   O3255       1.0     0.820110     0.164651     0.512739    Biso  1.000000 O
   Si1596      1.0     0.105959     0.056784     0.515988    Biso  1.000000 Si
   O3256       1.0     0.840395     0.996589     0.512115    Biso  1.000000 O
   Si1597      1.0     0.292485     0.202066     0.517708    Biso  1.000000 Si
   O3257       1.0     0.178669     0.106833     0.514470    Biso  1.000000 O
   O3258       1.0     0.274763     0.164879     0.519080    Biso  1.000000 O
   O3259       1.0     0.099794     0.781671     0.516529    Biso  1.000000 O
   O3260       1.0     0.763775     0.171049     0.513310    Biso  1.000000 O
   O3261       1.0     0.800336     0.779525     0.515617    Biso  1.000000 O
   Si1598      1.0     0.459019     0.523567     0.515067    Biso  1.000000 Si
   O3262       1.0     0.757373     0.545420     0.512785    Biso  1.000000 O
   Si1599      1.0     0.037286     0.067816     0.513412    Biso  1.000000 Si
   O3263       1.0     0.163483     0.267621     0.514882    Biso  1.000000 O
   Si1600      1.0     0.454130     0.731315     0.511103    Biso  1.000000 Si
   Si1601      1.0     0.485053     0.592119     0.510958    Biso  1.000000 Si
   Si1602      1.0     0.600813     0.199626     0.517329    Biso  1.000000 Si
   Si1603      1.0     0.624432     0.300289     0.512788    Biso  1.000000 Si
   O3264       1.0     0.642814     0.722423     0.515905    Biso  1.000000 O
   O3265       1.0     0.637603     0.005750     0.513239    Biso  1.000000 O
   O3266       1.0     0.178167     0.041055     0.512164    Biso  1.000000 O
   O3267       1.0     0.789613     0.715163     0.500907    Biso  1.000000 O
   O3268       1.0     0.909040     0.765073     0.511419    Biso  1.000000 O
   Si1604      1.0     0.426081     0.622692     0.510786    Biso  1.000000 Si
   Si1605      1.0     0.985009     0.648226     0.511075    Biso  1.000000 Si
   O3269       1.0     0.243999     0.885939     0.512301    Biso  1.000000 O
   Si1606      1.0     0.833199     0.782695     0.510457    Biso  1.000000 Si
   O3270       1.0     0.414155     0.031040     0.513665    Biso  1.000000 O
   Si1607      1.0     0.362419     0.513393     0.507676    Biso  1.000000 Si
   Si1608      1.0     0.964859     0.367061     0.513192    Biso  1.000000 Si
   O3271       1.0     0.964952     0.072587     0.514097    Biso  1.000000 O
   O3272       1.0     0.361723     0.407722     0.515090    Biso  1.000000 O
   Si1609      1.0     0.540407     0.940206     0.512256    Biso  1.000000 Si
   O3273       1.0     0.597064     0.325089     0.509272    Biso  1.000000 O
   O3274       1.0     0.327927     0.199630     0.513393    Biso  1.000000 O
   O3275       1.0     0.270929     0.406833     0.512790    Biso  1.000000 O
   Si1610      1.0     0.743492     0.582022     0.510300    Biso  1.000000 Si
   Si1611      1.0     0.644201     0.966186     0.510055    Biso  1.000000 Si
   O3276       1.0     0.874662     0.534571     0.508616    Biso  1.000000 O
   O3277       1.0     0.679289     0.960586     0.510321    Biso  1.000000 O
   O3278       1.0     0.363793     0.876268     0.512251    Biso  1.000000 O
   O3279       1.0     0.599555     0.159801     0.516044    Biso  1.000000 O
   Si1612      1.0     0.029672     0.990058     0.511854    Biso  1.000000 Si
   O3280       1.0     0.816069     0.867327     0.513313    Biso  1.000000 O
   Si1613      1.0     0.877069     0.903418     0.510734    Biso  1.000000 Si
   Si1614      1.0     0.854153     0.161175     0.512131    Biso  1.000000 Si
   O3281       1.0     0.652969     0.321579     0.515178    Biso  1.000000 O
   Si1615      1.0     0.046855     0.220248     0.513776    Biso  1.000000 Si
   O3282       1.0     0.118253     0.348734     0.513182    Biso  1.000000 O
   O3283       1.0     0.341297     0.346598     0.510343    Biso  1.000000 O
   O3284       1.0     0.754491     0.747258     0.520741    Biso  1.000000 O
   O3285       1.0     0.171520     0.332646     0.514544    Biso  1.000000 O
   Si1616      1.0     0.128943     0.258948     0.513410    Biso  1.000000 Si
   O3286       1.0     0.144155     0.869135     0.511920    Biso  1.000000 O
   Si1617      1.0     0.957119     0.845716     0.510736    Biso  1.000000 Si
   Si1618      1.0     0.420742     0.310725     0.511327    Biso  1.000000 Si
   Si1619      1.0     0.753102     0.210233     0.508634    Biso  1.000000 Si
   O3287       1.0     0.770449     0.063296     0.511608    Biso  1.000000 O
   O3288       1.0     0.964249     0.485410     0.512442    Biso  1.000000 O
   O3289       1.0     0.588269     0.721266     0.508980    Biso  1.000000 O
   O3290       1.0     0.742927     0.683395     0.512535    Biso  1.000000 O
   O3291       1.0     0.516576     0.180476     0.510149    Biso  1.000000 O
   O3292       1.0     0.926018     0.825656     0.506650    Biso  1.000000 O
   O3293       1.0     0.982536     0.687325     0.506967    Biso  1.000000 O
   O3294       1.0     0.269466     0.535156     0.511510    Biso  1.000000 O
   O3295       1.0     0.997429     0.980033     0.508287    Biso  1.000000 O
   O3296       1.0     0.153391     0.764745     0.507202    Biso  1.000000 O
   O3297       1.0     0.476319     0.554063     0.507021    Biso  1.000000 O
   Si1620      1.0     0.354927     0.104123     0.510496    Biso  1.000000 Si
   O3298       1.0     0.731949     0.979735     0.507986    Biso  1.000000 O
   Si1621      1.0     0.563911     0.749403     0.509044    Biso  1.000000 Si
   O3299       1.0     0.061923     0.895176     0.509861    Biso  1.000000 O
   O3300       1.0     0.982776     0.816894     0.508303    Biso  1.000000 O
   O3301       1.0     0.912201     0.906257     0.508226    Biso  1.000000 O
   Si1622      1.0     0.186168     0.297147     0.509316    Biso  1.000000 Si
   O3302       1.0     0.253151     0.342212     0.509504    Biso  1.000000 O
   O3303       1.0     0.329179     0.524918     0.504122    Biso  1.000000 O
[truncated: 443,859 more chars]
