# Supplementary material for: New Atomistic Insights on the Chemical Mechanical Polishing of Silica Glass with Ceria Nanoparticles
Source: Langmuir. 2023 Apr 8;39(15):5527–41. doi: 10.1021/acs.langmuir.3c00304 (PMC10116594; doi:10.1021/acs.langmuir.3c00304)
Supplement: Supplementary file 3 — la3c00304_si_003.zip [file la3c00304_si_003.zip › Structures/gel_0_111_eq_neutral.cif]

#======================================================================
# CRYSTAL DATA
#----------------------------------------------------------------------
data_Silica_gel_0%_Model_111_eq_neutral”

_chemical_name_common                  'O5300 Si1728 H3736'
_cell_length_a                         45.914001
_cell_length_b                         39.763000
_cell_length_c                         75.000000
_cell_angle_alpha                      90.000000
_cell_angle_beta                       90.000000
_cell_angle_gamma                      90.000000
_cell_volume                           136925.884700
_space_group_name_H-M_alt              'P 1'
_space_group_IT_number                 1

loop_
_space_group_symop_operation_xyz
   'x, y, z'

loop_
   _atom_site_label
   _atom_site_occupancy
   _atom_site_fract_x
   _atom_site_fract_y
   _atom_site_fract_z
   _atom_site_adp_type
   _atom_site_B_iso_or_equiv
   _atom_site_type_symbol
   O1          1.0     0.424424     0.682167     0.472307    Biso  1.000000 O
   O2          1.0     0.478699     0.657144     0.471787    Biso  1.000000 O
   O3          1.0     0.695147     0.219677     0.472840    Biso  1.000000 O
   O4          1.0     0.387376     0.259538     0.475627    Biso  1.000000 O
   O5          1.0     0.155639     0.618691     0.472333    Biso  1.000000 O
   O6          1.0     0.705166     0.345673     0.473720    Biso  1.000000 O
   Si1         1.0     0.655094     0.549883     0.470667    Biso  1.000000 Si
   O7          1.0     0.703358     0.626537     0.468453    Biso  1.000000 O
   O8          1.0     0.656292     0.818022     0.475680    Biso  1.000000 O
   O9          1.0     0.463214     0.110605     0.472853    Biso  1.000000 O
   Si2         1.0     0.860108     0.139828     0.472853    Biso  1.000000 Si
   O10         1.0     0.471664     0.725574     0.468800    Biso  1.000000 O
   Si3         1.0     0.336716     0.842140     0.472147    Biso  1.000000 Si
   Si4         1.0     0.178399     0.456329     0.473387    Biso  1.000000 Si
   O11         1.0     0.239034     0.949576     0.467080    Biso  1.000000 O
   O12         1.0     0.098445     0.633453     0.468707    Biso  1.000000 O
   Si5         1.0     0.039879     0.858210     0.471733    Biso  1.000000 Si
   Si6         1.0     0.300649     0.472474     0.465253    Biso  1.000000 Si
   Si7         1.0     0.171473     0.580615     0.471333    Biso  1.000000 Si
   O13         1.0     0.427996     0.517089     0.469427    Biso  1.000000 O
   O14         1.0     0.175785     0.232125     0.468013    Biso  1.000000 O
   O15         1.0     0.014897     0.231597     0.472787    Biso  1.000000 O
   Si8         1.0     0.889184     0.751628     0.468640    Biso  1.000000 Si
   O16         1.0     0.600318     0.245379     0.468680    Biso  1.000000 O
   O17         1.0     0.366468     0.417348     0.475480    Biso  1.000000 O
   Si9         1.0     0.096724     0.906345     0.470680    Biso  1.000000 Si
   Si10        1.0     0.456288     0.072253     0.470827    Biso  1.000000 Si
   O18         1.0     0.010280     0.418127     0.469347    Biso  1.000000 O
   O19         1.0     0.906891     0.654251     0.467560    Biso  1.000000 O
   O20         1.0     0.487172     0.956492     0.466947    Biso  1.000000 O
   O21         1.0     0.662848     0.673239     0.473307    Biso  1.000000 O
   O22         1.0     0.365575     0.167291     0.469493    Biso  1.000000 O
   Si11        1.0     0.739796     0.718608     0.470187    Biso  1.000000 Si
   Si12        1.0     0.980115     0.569826     0.467587    Biso  1.000000 Si
   O23         1.0     0.401424     0.577673     0.472187    Biso  1.000000 O
   O24         1.0     0.088492     0.559716     0.470453    Biso  1.000000 O
   Si13        1.0     0.285164     0.400322     0.467307    Biso  1.000000 Si
   Si14        1.0     0.707671     0.892136     0.470707    Biso  1.000000 Si
   O25         1.0     0.289411     0.714232     0.470440    Biso  1.000000 O
   O26         1.0     0.799604     0.769534     0.466293    Biso  1.000000 O
   O27         1.0     0.381060     0.634912     0.470293    Biso  1.000000 O
   Si15        1.0     0.671037     0.190076     0.467093    Biso  1.000000 Si
   O28         1.0     0.070436     0.879788     0.469827    Biso  1.000000 O
   O29         1.0     0.604783     0.452732     0.470293    Biso  1.000000 O
   O30         1.0     0.784379     0.890199     0.467933    Biso  1.000000 O
   O31         1.0     0.042057     0.177904     0.466293    Biso  1.000000 O
   Si16        1.0     0.087076     0.724669     0.466520    Biso  1.000000 Si
   O32         1.0     0.653221     0.361844     0.472400    Biso  1.000000 O
   Si17        1.0     0.629394     0.673340     0.468173    Biso  1.000000 Si
   Si18        1.0     0.370671     0.596861     0.469280    Biso  1.000000 Si
   Si19        1.0     0.915712     0.563287     0.465360    Biso  1.000000 Si
   O33         1.0     0.145119     0.466137     0.470213    Biso  1.000000 O
   Si20        1.0     0.353574     0.263989     0.470400    Biso  1.000000 Si
   O34         1.0     0.857015     0.635566     0.464773    Biso  1.000000 O
   O35         1.0     0.558261     0.128084     0.465000    Biso  1.000000 O
   O36         1.0     0.281439     0.439504     0.463027    Biso  1.000000 O
   O37         1.0     0.017772     0.890526     0.466627    Biso  1.000000 O
   O38         1.0     0.329703     0.469054     0.453173    Biso  1.000000 O
   O39         1.0     0.906913     0.024193     0.467293    Biso  1.000000 O
   O40         1.0     0.051270     0.112617     0.468360    Biso  1.000000 O
   Si21        1.0     0.910920     0.487539     0.468773    Biso  1.000000 Si
   O41         1.0     0.146165     0.554611     0.467040    Biso  1.000000 O
   O42         1.0     0.065492     0.755250     0.464613    Biso  1.000000 O
   O43         1.0     0.837326     0.915399     0.466067    Biso  1.000000 O
   O44         1.0     0.182036     0.949199     0.465747    Biso  1.000000 O
   Si22        1.0     0.559764     0.088022     0.464880    Biso  1.000000 Si
   Si23        1.0     0.394498     0.439580     0.468680    Biso  1.000000 Si
   O45         1.0     0.343011     0.225184     0.468827    Biso  1.000000 O
   O46         1.0     0.743825     0.755350     0.460333    Biso  1.000000 O
   O47         1.0     0.297186     0.939994     0.466440    Biso  1.000000 O
   O48         1.0     0.375681     0.102608     0.469333    Biso  1.000000 O
   Si24        1.0     0.350089     0.384704     0.467120    Biso  1.000000 Si
   O49         1.0     0.543581     0.949878     0.466653    Biso  1.000000 O
   O50         1.0     0.002439     0.599577     0.463547    Biso  1.000000 O
   O51         1.0     0.081762     0.001685     0.468400    Biso  1.000000 O
   Si25        1.0     0.619288     0.373312     0.465280    Biso  1.000000 Si
   Si26        1.0     0.767173     0.786787     0.464080    Biso  1.000000 Si
   O52         1.0     0.197217     0.816261     0.465520    Biso  1.000000 O
   O53         1.0     0.526637     0.267787     0.464667    Biso  1.000000 O
   O54         1.0     0.864094     0.350929     0.466600    Biso  1.000000 O
   O55         1.0     0.481444     0.229082     0.464080    Biso  1.000000 O
   Si27        1.0     0.817224     0.882378     0.462427    Biso  1.000000 Si
   O56         1.0     0.947031     0.582149     0.463320    Biso  1.000000 O
   O57         1.0     0.607897     0.924855     0.465187    Biso  1.000000 O
   O58         1.0     0.206429     0.128889     0.463200    Biso  1.000000 O
   Si28        1.0     0.036960     0.783442     0.463733    Biso  1.000000 Si
   O59         1.0     0.639021     0.983150     0.466627    Biso  1.000000 O
   O60         1.0     0.120900     0.050021     0.462800    Biso  1.000000 O
   O61         1.0     0.263994     0.214496     0.464213    Biso  1.000000 O
   Si29        1.0     0.265366     0.922617     0.464293    Biso  1.000000 Si
   O62         1.0     0.683081     0.465282     0.463773    Biso  1.000000 O
   O63         1.0     0.989197     0.665267     0.465947    Biso  1.000000 O
   O64         1.0     0.341051     0.982018     0.465600    Biso  1.000000 O
   O65         1.0     0.043756     0.952569     0.464333    Biso  1.000000 O
   Si30        1.0     0.241430     0.132208     0.463387    Biso  1.000000 Si
   Si31        1.0     0.013482     0.930538     0.464693    Biso  1.000000 Si
   O66         1.0     0.251100     0.555994     0.463880    Biso  1.000000 O
   Si32        1.0     0.137366     0.355431     0.464787    Biso  1.000000 Si
   Si33        1.0     0.509583     0.647084     0.463733    Biso  1.000000 Si
   Si34        1.0     0.120421     0.166662     0.465813    Biso  1.000000 Si
   Si35        1.0     0.633510     0.796871     0.464187    Biso  1.000000 Si
   O67         1.0     0.170493     0.370722     0.464760    Biso  1.000000 O
   O68         1.0     0.856471     0.753565     0.460933    Biso  1.000000 O
   O69         1.0     0.063510     0.394010     0.466040    Biso  1.000000 O
   O70         1.0     0.457399     0.573900     0.465440    Biso  1.000000 O
   O71         1.0     0.719976     0.048688     0.466880    Biso  1.000000 O
   Si36        1.0     0.448708     0.216508     0.463120    Biso  1.000000 Si
   O72         1.0     0.630548     0.575258     0.462720    Biso  1.000000 O
   Si37        1.0     0.839395     0.252647     0.465080    Biso  1.000000 Si
   Si38        1.0     0.464695     0.763801     0.463013    Biso  1.000000 Si
   O73         1.0     0.020996     0.056912     0.462400    Biso  1.000000 O
   O74         1.0     0.835323     0.165707     0.465747    Biso  1.000000 O
   Si39        1.0     0.545977     0.845384     0.464400    Biso  1.000000 Si
   O75         1.0     0.284902     0.653673     0.462027    Biso  1.000000 O
   O76         1.0     0.417672     0.407967     0.465773    Biso  1.000000 O
   Si40        1.0     0.069042     0.651284     0.460307    Biso  1.000000 Si
   O77         1.0     0.119724     0.390086     0.463013    Biso  1.000000 O
   Si41        1.0     0.925469     0.145311     0.462613    Biso  1.000000 Si
   Si42        1.0     0.836760     0.955964     0.462200    Biso  1.000000 Si
   Si43        1.0     0.283791     0.542942     0.461147    Biso  1.000000 Si
   Si44        1.0     0.639609     0.024646     0.464307    Biso  1.000000 Si
   O78         1.0     0.960143     0.405452     0.465360    Biso  1.000000 O
   O79         1.0     0.475541     0.400121     0.460147    Biso  1.000000 O
   O80         1.0     0.804112     0.652793     0.455627    Biso  1.000000 O
   O81         1.0     0.259812     0.097729     0.463467    Biso  1.000000 O
   O82         1.0     0.890839     0.137188     0.462987    Biso  1.000000 O
   O83         1.0     0.598815     0.339260     0.460933    Biso  1.000000 O
   O84         1.0     0.525221     0.369389     0.459013    Biso  1.000000 O
   Si45        1.0     0.426341     0.555491     0.462653    Biso  1.000000 Si
   Si46        1.0     0.028292     0.264593     0.461533    Biso  1.000000 Si
   Si47        1.0     0.443656     0.382039     0.462813    Biso  1.000000 Si
   Si48        1.0     0.233480     0.590121     0.459400    Biso  1.000000 Si
   O85         1.0     0.119637     0.735030     0.459253    Biso  1.000000 O
   O86         1.0     0.449819     0.176345     0.460027    Biso  1.000000 O
   O87         1.0     0.355905     0.045142     0.458280    Biso  1.000000 O
   Si49        1.0     0.745263     0.078314     0.461947    Biso  1.000000 Si
   O88         1.0     0.456832     0.904132     0.462307    Biso  1.000000 O
   O89         1.0     0.572788     0.870910     0.459347    Biso  1.000000 O
   Si50        1.0     0.553513     0.166361     0.459333    Biso  1.000000 Si
   O90         1.0     0.042928     0.823379     0.460400    Biso  1.000000 O
   O91         1.0     0.893997     0.590096     0.457080    Biso  1.000000 O
   Si51        1.0     0.164046     0.825340     0.460827    Biso  1.000000 Si
   O92         1.0     0.584876     0.185876     0.458853    Biso  1.000000 O
   O93         1.0     0.663654     0.523301     0.455067    Biso  1.000000 O
   Si52        1.0     0.172388     0.117622     0.460747    Biso  1.000000 Si
   O94         1.0     0.642375     0.204336     0.457240    Biso  1.000000 O
   O95         1.0     0.125169     0.205669     0.461733    Biso  1.000000 O
   O96         1.0     0.075641     0.690944     0.456507    Biso  1.000000 O
   O97         1.0     0.643551     0.760355     0.458640    Biso  1.000000 O
   O98         1.0     0.741277     0.195710     0.456787    Biso  1.000000 O
   O99         1.0     0.838197     0.049669     0.456867    Biso  1.000000 O
   Si53        1.0     0.150673     0.751930     0.456507    Biso  1.000000 Si
   O100        1.0     0.923967     0.185449     0.458867    Biso  1.000000 O
   O101        1.0     0.987237     0.533335     0.457640    Biso  1.000000 O
   O102        1.0     0.283138     0.503634     0.456547    Biso  1.000000 O
   O103        1.0     0.030209     0.491412     0.457480    Biso  1.000000 O
   Si54        1.0     0.886810     0.630008     0.455040    Biso  1.000000 Si
   O104        1.0     0.722307     0.863919     0.458840    Biso  1.000000 O
   O105        1.0     0.905279     0.452280     0.457533    Biso  1.000000 O
   O106        1.0     0.626519     0.638609     0.456160    Biso  1.000000 O
   O107        1.0     0.731694     0.578729     0.456693    Biso  1.000000 O
   O108        1.0     0.199656     0.582627     0.459280    Biso  1.000000 O
   Si55        1.0     0.608986     0.215854     0.455667    Biso  1.000000 Si
   O109        1.0     0.916213     0.523829     0.457867    Biso  1.000000 O
   Si56        1.0     0.115520     0.548274     0.457520    Biso  1.000000 Si
   Si57        1.0     0.699155     0.127204     0.455733    Biso  1.000000 Si
   Si58        1.0     0.346016     0.191258     0.457347    Biso  1.000000 Si
   O110        1.0     0.184541     0.433896     0.456787    Biso  1.000000 O
   Si59        1.0     0.823496     0.751603     0.453293    Biso  1.000000 Si
   O111        1.0     0.734220     0.116541     0.457987    Biso  1.000000 O
   O112        1.0     0.690944     0.919523     0.458040    Biso  1.000000 O
   Si60        1.0     0.055778     0.146367     0.456013    Biso  1.000000 Si
   O113        1.0     0.709849     0.983175     0.456933    Biso  1.000000 O
   O114        1.0     0.217559     0.272263     0.460893    Biso  1.000000 O
   Si61        1.0     0.926210     0.282650     0.456333    Biso  1.000000 Si
   O115        1.0     0.132443     0.990368     0.454267    Biso  1.000000 O
   O116        1.0     0.685717     0.163871     0.454200    Biso  1.000000 O
   Si62        1.0     0.985582     0.425446     0.455373    Biso  1.000000 Si
   Si63        1.0     0.913512     0.883082     0.455907    Biso  1.000000 Si
   O117        1.0     0.618461     0.701959     0.455200    Biso  1.000000 O
   O118        1.0     0.146818     0.144808     0.456880    Biso  1.000000 O
   O119        1.0     0.402927     0.813696     0.458267    Biso  1.000000 O
   Si64        1.0     0.294442     0.688479     0.453933    Biso  1.000000 Si
   O120        1.0     0.312040     0.180595     0.452013    Biso  1.000000 O
   Si65        1.0     0.105458     0.015542     0.455507    Biso  1.000000 Si
   Si66        1.0     0.542558     0.457310     0.452333    Biso  1.000000 Si
   O121        1.0     0.285316     0.799235     0.455840    Biso  1.000000 O
   O122        1.0     0.566320     0.769308     0.455107    Biso  1.000000 O
   O123        1.0     0.913273     0.751276     0.452507    Biso  1.000000 O
   O124        1.0     0.091366     0.155320     0.455133    Biso  1.000000 O
   O125        1.0     0.981052     0.465458     0.452333    Biso  1.000000 O
   O126        1.0     0.671974     0.032794     0.454947    Biso  1.000000 O
   O127        1.0     0.884501     0.856349     0.453533    Biso  1.000000 O
   O128        1.0     0.148669     0.791540     0.452173    Biso  1.000000 O
   Si67        1.0     0.515812     0.948822     0.454093    Biso  1.000000 Si
   O129        1.0     0.518752     0.683047     0.454480    Biso  1.000000 O
   Si68        1.0     0.352507     0.085054     0.456693    Biso  1.000000 Si
   O130        1.0     0.096027     0.447149     0.457320    Biso  1.000000 O
   O131        1.0     0.319401     0.093932     0.459080    Biso  1.000000 O
   H1          1.0     0.232456     0.505319     0.746840    Biso  1.000000 H
   O132        1.0     0.798667     0.409225     0.453960    Biso  1.000000 O
   O133        1.0     0.386179     0.470437     0.455493    Biso  1.000000 O
   Si69        1.0     0.148343     0.231421     0.454693    Biso  1.000000 Si
   O134        1.0     0.813564     0.715062     0.449173    Biso  1.000000 O
   Si70        1.0     0.090996     0.407565     0.454867    Biso  1.000000 Si
   Si71        1.0     0.319946     0.957649     0.453627    Biso  1.000000 Si
   O135        1.0     0.222830     0.391017     0.450893    Biso  1.000000 O
   O136        1.0     0.769874     0.697684     0.467293    Biso  1.000000 O
   Si72        1.0     0.188352     0.394487     0.452160    Biso  1.000000 Si
   Si73        1.0     0.718495     0.342806     0.453013    Biso  1.000000 Si
   O137        1.0     0.502831     0.615849     0.452053    Biso  1.000000 O
   Si74        1.0     0.817594     0.443176     0.454160    Biso  1.000000 Si
   Si75        1.0     0.705123     0.023313     0.452733    Biso  1.000000 Si
   O138        1.0     0.744871     0.369992     0.451693    Biso  1.000000 O
   O139        1.0     0.842031     0.290270     0.454213    Biso  1.000000 O
   O140        1.0     0.952563     0.305938     0.449893    Biso  1.000000 O
   Si76        1.0     0.358213     0.487916     0.445267    Biso  1.000000 Si
   O141        1.0     0.102670     0.919674     0.450907    Biso  1.000000 O
   O142        1.0     0.435749     0.760732     0.451200    Biso  1.000000 O
   Si77        1.0     0.591475     0.900888     0.451227    Biso  1.000000 Si
   Si78        1.0     0.686762     0.495184     0.449493    Biso  1.000000 Si
   Si79        1.0     0.504617     0.396323     0.448600    Biso  1.000000 Si
   O143        1.0     0.329747     0.687976     0.449053    Biso  1.000000 O
   O144        1.0     0.354685     0.590851     0.450613    Biso  1.000000 O
   O145        1.0     0.332949     0.834645     0.451227    Biso  1.000000 O
   Si80        1.0     0.123187     0.471016     0.454000    Biso  1.000000 Si
   O146        1.0     0.897112     0.302241     0.454653    Biso  1.000000 O
   O147        1.0     0.865030     0.965018     0.451427    Biso  1.000000 O
   O148        1.0     0.489851     0.784121     0.452387    Biso  1.000000 O
   Si81        1.0     0.867143     0.320273     0.451867    Biso  1.000000 Si
   O149        1.0     0.256371     0.158036     0.449867    Biso  1.000000 O
   O150        1.0     0.001590     0.285139     0.453933    Biso  1.000000 O
   O151        1.0     0.617372     0.402233     0.450093    Biso  1.000000 O
   O152        1.0     0.444592     0.065111     0.451053    Biso  1.000000 O
   Si82        1.0     0.162129     0.967684     0.450480    Biso  1.000000 Si
   O153        1.0     0.761293     0.817318     0.449720    Biso  1.000000 O
   O154        1.0     0.351157     0.527274     0.446547    Biso  1.000000 O
   O155        1.0     0.504813     0.549682     0.451787    Biso  1.000000 O
   Si83        1.0     0.787821     0.687624     0.450293    Biso  1.000000 Si
   Si84        1.0     0.275036     0.190655     0.447760    Biso  1.000000 Si
   O156        1.0     0.538855     0.497347     0.448413    Biso  1.000000 O
   O157        1.0     0.838851     0.221965     0.451427    Biso  1.000000 O
   Si85        1.0     0.482946     0.581143     0.451360    Biso  1.000000 Si
   O158        1.0     0.943677     0.694867     0.449293    Biso  1.000000 O
   Si86        1.0     0.999434     0.499610     0.449013    Biso  1.000000 Si
   O159        1.0     0.276669     0.378769     0.449600    Biso  1.000000 O
   O160        1.0     0.518491     0.432890     0.444653    Biso  1.000000 O
   O161        1.0     0.114126     0.508966     0.451653    Biso  1.000000 O
   O162        1.0     0.615215     0.037044     0.450627    Biso  1.000000 O
   O163        1.0     0.439539     0.242185     0.447147    Biso  1.000000 O
   O164        1.0     0.939517     0.049418     0.444440    Biso  1.000000 O
   O165        1.0     0.941652     0.118251     0.449693    Biso  1.000000 O
   O166        1.0     0.808991     0.965596     0.449347    Biso  1.000000 O
   Si87        1.0     0.604478     0.440585     0.450013    Biso  1.000000 Si
   O167        1.0     0.904299     0.920755     0.451160    Biso  1.000000 O
   O168        1.0     0.719171     0.513845     0.451773    Biso  1.000000 O
   Si88        1.0     0.286950     0.083243     0.451880    Biso  1.000000 Si
   Si89        1.0     0.913186     0.025602     0.446480    Biso  1.000000 Si
   O169        1.0     0.343534     0.276161     0.450693    Biso  1.000000 O
   O170        1.0     0.304177     0.563388     0.447440    Biso  1.000000 O
   O171        1.0     0.735527     0.309735     0.445187    Biso  1.000000 O
   Si90        1.0     0.627325     0.601690     0.446853    Biso  1.000000 Si
   O172        1.0     0.232478     0.330584     0.446507    Biso  1.000000 O
   O173        1.0     0.132944     0.334004     0.447053    Biso  1.000000 O
   O174        1.0     0.135275     0.267862     0.448227    Biso  1.000000 O
   Si91        1.0     0.972688     0.672183     0.446360    Biso  1.000000 Si
   O175        1.0     0.023304     0.775067     0.444480    Biso  1.000000 O
   O176        1.0     0.568694     0.075372     0.444973    Biso  1.000000 O
   Si92        1.0     0.826763     0.184921     0.446933    Biso  1.000000 Si
   O177        1.0     0.479875     0.850288     0.446027    Biso  1.000000 O
   O178        1.0     0.284684     0.042778     0.447773    Biso  1.000000 O
   O179        1.0     0.623840     0.812992     0.445867    Biso  1.000000 O
   O180        1.0     0.506316     0.910922     0.448347    Biso  1.000000 O
   O181        1.0     0.996341     0.941956     0.447133    Biso  1.000000 O
   O182        1.0     0.050268     0.253452     0.445880    Biso  1.000000 O
   Si93        1.0     0.527094     0.281971     0.444200    Biso  1.000000 Si
   O183        1.0     0.827112     0.866685     0.443867    Biso  1.000000 O
   Si94        1.0     0.701725     0.950104     0.445613    Biso  1.000000 Si
   O184        1.0     0.530361     0.828182     0.447480    Biso  1.000000 O
   O185        1.0     0.850917     0.443352     0.448000    Biso  1.000000 O
   Si95        1.0     0.476543     0.891356     0.445133    Biso  1.000000 Si
   O186        1.0     0.354053     0.380655     0.446467    Biso  1.000000 O
   O187        1.0     0.167030     0.854161     0.445747    Biso  1.000000 O
   Si96        1.0     0.632683     0.732490     0.444880    Biso  1.000000 Si
   O188        1.0     0.937535     0.864749     0.443227    Biso  1.000000 O
   O189        1.0     0.258200     0.911425     0.443813    Biso  1.000000 O
   O190        1.0     0.492595     0.285969     0.443067    Biso  1.000000 O
   O191        1.0     0.548634     0.314413     0.442760    Biso  1.000000 O
   O192        1.0     0.056715     0.632372     0.443680    Biso  1.000000 O
   O193        1.0     0.571394     0.444232     0.443720    Biso  1.000000 O
   O194        1.0     0.930021     0.247667     0.446547    Biso  1.000000 O
   O195        1.0     0.244348     0.603903     0.440947    Biso  1.000000 O
   Si97        1.0     0.582959     0.327616     0.442493    Biso  1.000000 Si
   O196        1.0     0.761924     0.065614     0.444493    Biso  1.000000 O
   Si98        1.0     0.213007     0.297513     0.444253    Biso  1.000000 Si
   O197        1.0     0.173193     0.095767     0.442920    Biso  1.000000 O
   Si99        1.0     0.337152     0.562684     0.440680    Biso  1.000000 Si
   O198        1.0     0.167705     0.734955     0.440280    Biso  1.000000 O
   Si100       1.0     0.741909     0.849458     0.443040    Biso  1.000000 Si
   Si101       1.0     0.773163     0.390162     0.443173    Biso  1.000000 Si
   Si102       1.0     0.008952     0.048538     0.443213    Biso  1.000000 Si
   O199        1.0     0.339330     0.928602     0.442147    Biso  1.000000 O
   Si103       1.0     0.413752     0.787742     0.442093    Biso  1.000000 Si
   O200        1.0     0.792590     0.190705     0.441547    Biso  1.000000 O
   O201        1.0     0.993749     0.011543     0.441693    Biso  1.000000 O
   O202        1.0     0.179880     0.303372     0.439133    Biso  1.000000 O
   Si104       1.0     0.733023     0.548299     0.442720    Biso  1.000000 Si
   H2          1.0     0.885220     0.373337     0.767147    Biso  1.000000 H
   Si105       1.0     0.310973     0.807509     0.441880    Biso  1.000000 Si
   Si106       1.0     0.883500     0.439303     0.442453    Biso  1.000000 Si
   Si107       1.0     0.499042     0.816789     0.441053    Biso  1.000000 Si
   Si108       1.0     0.919197     0.208812     0.441080    Biso  1.000000 Si
   O203        1.0     0.327460     0.771496     0.439547    Biso  1.000000 O
   O204        1.0     0.617698     0.879788     0.441213    Biso  1.000000 O
   Si109       1.0     0.246591     0.365817     0.441373    Biso  1.000000 Si
   O205        1.0     0.439604     0.367452     0.443520    Biso  1.000000 O
   O206        1.0     0.419066     0.554284     0.441667    Biso  1.000000 O
   Si110       1.0     0.893584     0.954782     0.441333    Biso  1.000000 Si
   O207        1.0     0.439387     0.303247     0.439560    Biso  1.000000 O
   O208        1.0     0.186043     0.991751     0.440813    Biso  1.000000 O
   Si111       1.0     0.927560     0.725876     0.438507    Biso  1.000000 Si
   O209        1.0     0.685107     0.108191     0.438827    Biso  1.000000 O
   Si112       1.0     0.982620     0.308704     0.439960    Biso  1.000000 Si
   O210        1.0     0.116631     0.566104     0.438053    Biso  1.000000 O
   Si113       1.0     0.528749     0.532480     0.439827    Biso  1.000000 Si
   O211        1.0     0.543059     0.163368     0.438680    Biso  1.000000 O
   Si114       1.0     0.459577     0.271383     0.437813    Biso  1.000000 Si
   O212        1.0     0.915385     0.985816     0.442120    Biso  1.000000 O
   Si115       1.0     0.759289     0.205618     0.439773    Biso  1.000000 Si
   O213        1.0     0.691162     0.352690     0.441173    Biso  1.000000 O
   Si116       1.0     0.854336     0.057717     0.437893    Biso  1.000000 Si
   O214        1.0     0.568519     0.011594     0.437760    Biso  1.000000 O
   O215        1.0     0.300192     0.981717     0.440827    Biso  1.000000 O
   Si117       1.0     0.951148     0.085406     0.438787    Biso  1.000000 Si
   O216        1.0     0.037374     0.140155     0.438440    Biso  1.000000 O
   O217        1.0     0.518208     0.976385     0.437653    Biso  1.000000 O
   O218        1.0     0.392604     0.338128     0.436973    Biso  1.000000 O
   O219        1.0     0.603476     0.229686     0.435947    Biso  1.000000 O
   O220        1.0     0.365488     0.188869     0.438973    Biso  1.000000 O
   O221        1.0     0.885220     0.041923     0.436813    Biso  1.000000 O
   O222        1.0     0.985516     0.077057     0.439653    Biso  1.000000 O
   O223        1.0     0.996646     0.345044     0.436027    Biso  1.000000 O
   Si118       1.0     0.861524     0.853105     0.436840    Biso  1.000000 Si
   O224        1.0     0.806225     0.466489     0.437680    Biso  1.000000 O
   Si119       1.0     0.588165     0.045319     0.437227    Biso  1.000000 Si
   O225        1.0     0.272705     0.696527     0.438040    Biso  1.000000 O
   O226        1.0     0.576665     0.923849     0.436373    Biso  1.000000 O
   O227        1.0     0.884109     0.639489     0.433640    Biso  1.000000 O
   O228        1.0     0.884349     0.400825     0.435493    Biso  1.000000 O
   Si120       1.0     0.145250     0.300983     0.436893    Biso  1.000000 Si
   O229        1.0     0.996145     0.696778     0.435253    Biso  1.000000 O
   O230        1.0     0.819271     0.770289     0.434133    Biso  1.000000 O
   O231        1.0     0.758788     0.246586     0.438400    Biso  1.000000 O
   O232        1.0     0.385351     0.767573     0.432667    Biso  1.000000 O
   O233        1.0     0.598031     0.597867     0.435467    Biso  1.000000 O
   O234        1.0     0.995056     0.410382     0.436320    Biso  1.000000 O
   O235        1.0     0.158644     0.216256     0.435653    Biso  1.000000 O
   O236        1.0     0.145751     0.945125     0.435880    Biso  1.000000 O
   O237        1.0     0.600166     0.295249     0.434853    Biso  1.000000 O
   O238        1.0     0.962931     0.636270     0.436440    Biso  1.000000 O
   O239        1.0     0.089864     0.026532     0.437400    Biso  1.000000 O
   O240        1.0     0.366511     0.093202     0.437067    Biso  1.000000 O
   O241        1.0     0.732478     0.936625     0.437493    Biso  1.000000 O
   O242        1.0     0.652960     0.593366     0.433240    Biso  1.000000 O
   Si121       1.0     0.570981     0.754194     0.435373    Biso  1.000000 Si
   O243        1.0     0.243520     0.999774     0.437480    Biso  1.000000 O
   O244        1.0     0.366664     0.481704     0.424680    Biso  1.000000 O
   O245        1.0     0.555560     0.555743     0.434547    Biso  1.000000 O
   Si122       1.0     0.525809     0.692302     0.433920    Biso  1.000000 Si
   Si123       1.0     0.738947     0.277167     0.431267    Biso  1.000000 Si
   O246        1.0     0.536939     0.251012     0.431800    Biso  1.000000 O
   O247        1.0     0.133358     0.456304     0.434387    Biso  1.000000 O
   O248        1.0     0.623906     0.457662     0.434347    Biso  1.000000 O
   O249        1.0     0.722242     0.030782     0.433573    Biso  1.000000 O
   Si124       1.0     0.113299     0.930388     0.431960    Biso  1.000000 Si
   Si125       1.0     0.277388     0.011066     0.435080    Biso  1.000000 Si
   O250        1.0     0.178529     0.383246     0.432880    Biso  1.000000 O
   O251        1.0     0.661737     0.719865     0.434453    Biso  1.000000 O
   O252        1.0     0.680642     0.963031     0.430373    Biso  1.000000 O
   O253        1.0     0.758048     0.881070     0.432947    Biso  1.000000 O
   O254        1.0     0.791436     0.361919     0.432333    Biso  1.000000 O
   Si126       1.0     0.352376     0.684933     0.432747    Biso  1.000000 Si
   O255        1.0     0.499782     0.377135     0.429027    Biso  1.000000 O
   O256        1.0     0.549919     0.722606     0.431867    Biso  1.000000 O
   O257        1.0     0.214728     0.699997     0.430747    Biso  1.000000 O
   O258        1.0     0.869996     0.338103     0.433400    Biso  1.000000 O
   Si127       1.0     0.425469     0.336469     0.433267    Biso  1.000000 Si
   O259        1.0     0.887180     0.215326     0.432387    Biso  1.000000 O
   O260        1.0     0.464869     0.583583     0.432480    Biso  1.000000 O
   O261        1.0     0.605915     0.745869     0.432813    Biso  1.000000 O
   O262        1.0     0.387660     0.679224     0.433520    Biso  1.000000 O
   O263        1.0     0.852529     0.096270     0.432280    Biso  1.000000 O
   O264        1.0     0.097399     0.405025     0.433827    Biso  1.000000 O
   O265        1.0     0.021562     0.202248     0.433840    Biso  1.000000 O
   O266        1.0     0.690421     0.486005     0.428267    Biso  1.000000 O
   Si128       1.0     0.998301     0.975027     0.433187    Biso  1.000000 Si
   Si129       1.0     0.620051     0.843447     0.431507    Biso  1.000000 Si
   Si130       1.0     0.449318     0.075824     0.430987    Biso  1.000000 Si
   O267        1.0     0.899225     0.714634     0.426613    Biso  1.000000 O
   O268        1.0     0.704556     0.266856     0.429373    Biso  1.000000 O
   O269        1.0     0.035697     0.051178     0.430187    Biso  1.000000 O
   Si131       1.0     0.797491     0.974097     0.429533    Biso  1.000000 Si
   O270        1.0     0.271529     0.210346     0.428627    Biso  1.000000 O
   O271        1.0     0.706299     0.562810     0.430560    Biso  1.000000 O
   O272        1.0     0.843817     0.160400     0.432320    Biso  1.000000 O
   O273        1.0     0.588361     0.357745     0.428107    Biso  1.000000 O
   Si132       1.0     0.362177     0.355708     0.431080    Biso  1.000000 Si
   O274        1.0     0.857451     0.815155     0.428400    Biso  1.000000 O
   O275        1.0     0.762382     0.552222     0.430640    Biso  1.000000 O
   O276        1.0     0.768088     0.688353     0.432320    Biso  1.000000 O
   O277        1.0     0.216492     0.876342     0.428627    Biso  1.000000 O
   O278        1.0     0.775188     0.006514     0.429107    Biso  1.000000 O
   O279        1.0     0.719584     0.834293     0.428827    Biso  1.000000 O
   O280        1.0     0.281897     0.096472     0.431920    Biso  1.000000 O
   O281        1.0     0.996189     0.510299     0.427880    Biso  1.000000 O
   O282        1.0     0.444614     0.115082     0.427160    Biso  1.000000 O
   Si133       1.0     0.754846     0.040138     0.428467    Biso  1.000000 Si
   Si134       1.0     0.542906     0.995498     0.425947    Biso  1.000000 Si
   Si135       1.0     0.352681     0.759249     0.425893    Biso  1.000000 Si
   O283        1.0     0.496167     0.706637     0.425773    Biso  1.000000 O
   Si136       1.0     0.337544     0.284938     0.429600    Biso  1.000000 Si
   Si137       1.0     0.611556     0.262329     0.424120    Biso  1.000000 Si
   Si138       1.0     0.044235     0.231949     0.427507    Biso  1.000000 Si
   Si139       1.0     0.214423     0.984156     0.428347    Biso  1.000000 Si
   O284        1.0     0.645881     0.265071     0.424067    Biso  1.000000 O
   O285        1.0     0.937688     0.185398     0.427520    Biso  1.000000 O
   O286        1.0     0.876530     0.393833     0.760907    Biso  1.000000 O
   O287        1.0     0.757068     0.412645     0.427813    Biso  1.000000 O
   Si140       1.0     0.185891     0.858663     0.427133    Biso  1.000000 Si
   O288        1.0     0.460644     0.908156     0.428307    Biso  1.000000 O
   Si141       1.0     0.190269     0.726152     0.424720    Biso  1.000000 Si
   Si142       1.0     0.031298     0.781405     0.423827    Biso  1.000000 Si
   O289        1.0     0.030013     0.969192     0.424667    Biso  1.000000 O
   O290        1.0     0.960470     0.564998     0.426107    Biso  1.000000 O
   O291        1.0     0.482141     0.068682     0.424120    Biso  1.000000 O
   O292        1.0     0.416104     0.169680     0.423693    Biso  1.000000 O
   Si143       1.0     0.236355     0.909791     0.427533    Biso  1.000000 Si
   Si144       1.0     0.040140     0.617735     0.426013    Biso  1.000000 Si
   O293        1.0     0.954698     0.732741     0.425147    Biso  1.000000 O
   O294        1.0     0.839047     0.036365     0.421480    Biso  1.000000 O
   O295        1.0     0.898571     0.459623     0.426080    Biso  1.000000 O
   Si145       1.0     0.991767     0.376933     0.423187    Biso  1.000000 Si
   Si146       1.0     0.754127     0.917763     0.424373    Biso  1.000000 Si
   O296        1.0     0.006033     0.607172     0.426413    Biso  1.000000 O
   Si147       1.0     0.440497     0.558610     0.425107    Biso  1.000000 Si
   O297        1.0     0.432395     0.801952     0.426000    Biso  1.000000 O
   Si148       1.0     0.248094     0.690189     0.423760    Biso  1.000000 Si
   O298        1.0     0.348848     0.719211     0.422800    Biso  1.000000 O
   Si149       1.0     0.950625     0.867968     0.424387    Biso  1.000000 Si
   O299        1.0     0.986780     0.870206     0.423013    Biso  1.000000 O
   O300        1.0     0.533933     0.659608     0.423933    Biso  1.000000 O
   O301        1.0     0.782158     0.940271     0.423253    Biso  1.000000 O
   O302        1.0     0.740471     0.193094     0.422160    Biso  1.000000 O
   O303        1.0     0.736856     0.634032     0.417240    Biso  1.000000 O
   Si150       1.0     0.576622     0.578528     0.422600    Biso  1.000000 Si
   O304        1.0     0.063249     0.764354     0.421480    Biso  1.000000 O
   O305        1.0     0.684867     0.661771     0.422133    Biso  1.000000 O
   Si151       1.0     0.019428     0.164525     0.425040    Biso  1.000000 Si
   Si152       1.0     0.249510     0.610719     0.420720    Biso  1.000000 Si
   O306        1.0     0.089428     0.954078     0.420920    Biso  1.000000 O
   O307        1.0     0.341704     0.324397     0.430213    Biso  1.000000 O
   Si153       1.0     0.970728     0.604356     0.423187    Biso  1.000000 Si
   O308        1.0     0.445115     0.686995     0.420733    Biso  1.000000 O
   Si154       1.0     0.068236     0.043432     0.422373    Biso  1.000000 Si
   Si155       1.0     0.872523     0.370923     0.421600    Biso  1.000000 Si
   O309        1.0     0.227033     0.279582     0.426907    Biso  1.000000 O
   Si156       1.0     0.167335     0.098081     0.421947    Biso  1.000000 Si
   O310        1.0     0.218169     0.944119     0.426920    Biso  1.000000 O
   O311        1.0     0.513373     0.526243     0.421453    Biso  1.000000 O
   O312        1.0     0.490656     0.803536     0.421907    Biso  1.000000 O
   Si157       1.0     0.344884     0.918794     0.421227    Biso  1.000000 Si
   O313        1.0     0.298035     0.818575     0.423280    Biso  1.000000 O
   O314        1.0     0.332883     0.567714     0.418653    Biso  1.000000 O
   O315        1.0     0.028292     0.822624     0.419107    Biso  1.000000 O
   Si158       1.0     0.381779     0.175792     0.420827    Biso  1.000000 Si
   Si159       1.0     0.676852     0.572668     0.420507    Biso  1.000000 Si
   O316        1.0     0.457290     0.524080     0.420427    Biso  1.000000 O
   O317        1.0     0.875920     0.875185     0.420973    Biso  1.000000 O
   Si160       1.0     0.836934     0.787214     0.418693    Biso  1.000000 Si
   O318        1.0     0.249750     0.651234     0.418693    Biso  1.000000 O
   Si161       1.0     0.673172     0.122953     0.419880    Biso  1.000000 Si
   O319        1.0     0.637714     0.129417     0.420133    Biso  1.000000 O
   Si162       1.0     0.989001     0.724291     0.419480    Biso  1.000000 Si
   O320        1.0     0.461275     0.259010     0.417693    Biso  1.000000 O
   O321        1.0     0.245524     0.371702     0.420947    Biso  1.000000 O
   O322        1.0     0.985299     0.291804     0.420853    Biso  1.000000 O
   O323        1.0     0.644488     0.364434     0.419693    Biso  1.000000 O
   O324        1.0     0.561332     0.782411     0.420453    Biso  1.000000 O
   Si163       1.0     0.678421     0.354400     0.420520    Biso  1.000000 Si
   O325        1.0     0.887093     0.939869     0.421347    Biso  1.000000 O
   Si164       1.0     0.118896     0.429268     0.421653    Biso  1.000000 Si
   O326        1.0     0.057891     0.584916     0.419907    Biso  1.000000 O
   O327        1.0     0.117807     0.897945     0.419467    Biso  1.000000 O
   Si165       1.0     0.126802     0.554033     0.418160    Biso  1.000000 Si
   O328        1.0     0.339025     0.656163     0.420187    Biso  1.000000 O
   Si166       1.0     0.551400     0.156955     0.417213    Biso  1.000000 Si
   Si167       1.0     0.854903     0.130121     0.418467    Biso  1.000000 Si
   O329        1.0     0.134120     0.108342     0.418933    Biso  1.000000 O
   O330        1.0     0.154376     0.526570     0.416707    Biso  1.000000 O
   O331        1.0     0.938363     0.092624     0.419867    Biso  1.000000 O
   O332        1.0     0.957551     0.380178     0.418947    Biso  1.000000 O
   O333        1.0     0.590974     0.835500     0.420840    Biso  1.000000 O
   O334        1.0     0.071569     0.210397     0.419893    Biso  1.000000 O
   O335        1.0     0.600362     0.052536     0.416813    Biso  1.000000 O
   Si168       1.0     0.413382     0.674144     0.416787    Biso  1.000000 Si
   Si169       1.0     0.967875     0.528305     0.417253    Biso  1.000000 Si
   Si170       1.0     0.677724     0.276388     0.416973    Biso  1.000000 Si
   O336        1.0     0.206321     0.758972     0.418507    Biso  1.000000 O
   O337        1.0     0.428693     0.056661     0.418507    Biso  1.000000 O
   Si171       1.0     0.761620     0.662827     0.416400    Biso  1.000000 Si
   O338        1.0     0.131768     0.306944     0.417000    Biso  1.000000 O
   Si172       1.0     0.669513     0.697558     0.418120    Biso  1.000000 Si
   O339        1.0     0.307335     0.275658     0.418680    Biso  1.000000 O
   O340        1.0     0.647450     0.841913     0.418560    Biso  1.000000 O
   O341        1.0     0.971251     0.973292     0.418533    Biso  1.000000 O
   O342        1.0     0.187002     0.822951     0.418160    Biso  1.000000 O
   O343        1.0     0.359193     0.262329     0.417787    Biso  1.000000 O
   O344        1.0     0.471839     0.172321     0.413800    Biso  1.000000 O
   Si173       1.0     0.567866     0.928577     0.415893    Biso  1.000000 Si
   Si174       1.0     0.442283     0.148983     0.415853    Biso  1.000000 Si
   O345        1.0     0.227970     0.176144     0.414200    Biso  1.000000 O
   Si175       1.0     0.808468     0.476976     0.416280    Biso  1.000000 Si
   O346        1.0     0.805963     0.516234     0.416147    Biso  1.000000 O
   O347        1.0     0.006381     0.758268     0.414173    Biso  1.000000 O
   Si176       1.0     0.873394     0.644821     0.412573    Biso  1.000000 Si
   O348        1.0     0.930348     0.898524     0.416613    Biso  1.000000 O
   O349        1.0     0.082763     0.079748     0.415760    Biso  1.000000 O
   O350        1.0     0.173651     0.061213     0.414253    Biso  1.000000 O
   Si177       1.0     0.161432     0.222342     0.414747    Biso  1.000000 Si
   O351        1.0     0.528619     0.028997     0.417453    Biso  1.000000 O
   O352        1.0     0.855099     0.754596     0.411187    Biso  1.000000 O
   O353        1.0     0.371390     0.140306     0.411867    Biso  1.000000 O
   Si178       1.0     0.365205     0.101325     0.415267    Biso  1.000000 Si
   O354        1.0     0.845690     0.621030     0.408200    Biso  1.000000 O
   O355        1.0     0.752973     0.293690     0.412960    Biso  1.000000 O
   O356        1.0     0.839439     0.376933     0.414187    Biso  1.000000 O
   O357        1.0     0.558697     0.968840     0.412547    Biso  1.000000 O
   Si179       1.0     0.611992     0.373815     0.412627    Biso  1.000000 Si
   O358        1.0     0.824367     0.977793     0.415080    Biso  1.000000 O
   O359        1.0     0.242976     0.810452     0.413080    Biso  1.000000 O
   O360        1.0     0.277976     0.590926     0.414080    Biso  1.000000 O
   Si180       1.0     0.871455     0.229158     0.414520    Biso  1.000000 Si
   H3          1.0     0.074465     0.259211     0.765880    Biso  1.000000 H
   Si181       1.0     0.252668     0.204084     0.410747    Biso  1.000000 Si
   O361        1.0     0.690291     0.158489     0.414280    Biso  1.000000 O
   O362        1.0     0.355687     0.955537     0.414733    Biso  1.000000 O
   O363        1.0     0.987237     0.164575     0.415533    Biso  1.000000 O
   O364        1.0     0.222220     0.592812     0.411880    Biso  1.000000 O
   O365        1.0     0.037396     0.644695     0.409387    Biso  1.000000 O
   Si182       1.0     0.784924     0.548374     0.413587    Biso  1.000000 Si
   O366        1.0     0.664677     0.536906     0.413693    Biso  1.000000 O
   Si183       1.0     0.877358     0.720871     0.410427    Biso  1.000000 Si
   O367        1.0     0.315198     0.901592     0.412680    Biso  1.000000 O
   O368        1.0     0.557521     0.606393     0.411467    Biso  1.000000 O
   O369        1.0     0.943242     0.496869     0.412827    Biso  1.000000 O
   Si184       1.0     0.805571     0.361542     0.411987    Biso  1.000000 Si
   O370        1.0     0.586510     0.160149     0.412053    Biso  1.000000 O
   Si185       1.0     0.351832     0.473279     0.406200    Biso  1.000000 Si
   O371        1.0     0.330531     0.093957     0.413187    Biso  1.000000 O
   Si186       1.0     0.059198     0.969595     0.412040    Biso  1.000000 Si
   O372        1.0     0.372827     0.896336     0.413093    Biso  1.000000 O
   O373        1.0     0.190160     0.123758     0.411933    Biso  1.000000 O
   O374        1.0     0.412990     0.636069     0.409147    Biso  1.000000 O
   Si187       1.0     0.670144     0.980082     0.412360    Biso  1.000000 Si
   Si188       1.0     0.012502     0.854387     0.410187    Biso  1.000000 Si
   O375        1.0     0.888182     0.126500     0.411533    Biso  1.000000 O
   Si189       1.0     0.458967     0.787994     0.413333    Biso  1.000000 Si
   O376        1.0     0.364399     0.377059     0.412760    Biso  1.000000 O
   Si190       1.0     0.470532     0.709906     0.411080    Biso  1.000000 Si
   O377        1.0     0.025243     0.250660     0.412507    Biso  1.000000 O
   O378        1.0     0.278499     0.020471     0.414627    Biso  1.000000 O
   Si191       1.0     0.623034     0.454468     0.413213    Biso  1.000000 Si
   O379        1.0     0.171473     0.884013     0.412653    Biso  1.000000 O
   Si192       1.0     0.897177     0.904685     0.411760    Biso  1.000000 Si
   O380        1.0     0.109226     0.720745     0.410533    Biso  1.000000 O
   O381        1.0     0.970096     0.230692     0.415387    Biso  1.000000 O
   Si193       1.0     0.176199     0.384327     0.412293    Biso  1.000000 Si
   O382        1.0     0.098314     0.540578     0.407467    Biso  1.000000 O
   Si194       1.0     0.678464     0.499862     0.409053    Biso  1.000000 Si
   Si195       1.0     0.297535     0.101099     0.413160    Biso  1.000000 Si
   Si196       1.0     0.703293     0.635817     0.409493    Biso  1.000000 Si
   O383        1.0     0.136995     0.590474     0.410573    Biso  1.000000 O
   O384        1.0     0.168097     0.713000     0.409613    Biso  1.000000 O
   Si197       1.0     0.961341     0.192465     0.412307    Biso  1.000000 Si
   O385        1.0     0.435510     0.338883     0.413400    Biso  1.000000 O
   Si198       1.0     0.506599     0.377562     0.407587    Biso  1.000000 Si
   O386        1.0     0.705602     0.783090     0.410653    Biso  1.000000 O
   O387        1.0     0.528924     0.182355     0.407027    Biso  1.000000 O
   O388        1.0     0.837871     0.228076     0.410360    Biso  1.000000 O
   O389        1.0     0.172213     0.186203     0.407080    Biso  1.000000 O
   O390        1.0     0.679117     0.317003     0.412013    Biso  1.000000 O
   O391        1.0     0.236028     0.235420     0.403040    Biso  1.000000 O
   O392        1.0     0.145489     0.408118     0.411373    Biso  1.000000 O
   O393        1.0     0.636603     0.685713     0.411653    Biso  1.000000 O
   O394        1.0     0.736333     0.127832     0.411000    Biso  1.000000 O
   O395        1.0     0.246395     0.439630     0.409853    Biso  1.000000 O
   O396        1.0     0.540990     0.120967     0.408973    Biso  1.000000 O
   O397        1.0     0.698719     0.382215     0.411027    Biso  1.000000 O
   Si199       1.0     0.563924     0.817821     0.410640    Biso  1.000000 Si
   O398        1.0     0.671190     0.021653     0.411400    Biso  1.000000 O
   Si200       1.0     0.499477     0.046727     0.410400    Biso  1.000000 Si
   O399        1.0     0.617197     0.414305     0.408347    Biso  1.000000 O
   Si201       1.0     0.209696     0.796570     0.410307    Biso  1.000000 Si
   O400        1.0     0.792852     0.645751     0.412813    Biso  1.000000 O
   O401        1.0     0.256044     0.907703     0.409467    Biso  1.000000 O
   O402        1.0     0.863615     0.683173     0.408067    Biso  1.000000 O
   O403        1.0     0.900488     0.370923     0.408653    Biso  1.000000 O
   Si202       1.0     0.918914     0.467671     0.409533    Biso  1.000000 Si
   Si203       1.0     0.103650     0.109599     0.408627    Biso  1.000000 Si
   Si204       1.0     0.486671     0.520031     0.409040    Biso  1.000000 Si
   O404        1.0     0.754628     0.064281     0.411067    Biso  1.000000 O
   O405        1.0     0.337653     0.436687     0.408213    Biso  1.000000 O
   O406        1.0     0.945855     0.840203     0.407680    Biso  1.000000 O
   O407        1.0     0.204861     0.001861     0.410400    Biso  1.000000 O
   Si205       1.0     0.718626     0.820335     0.408707    Biso  1.000000 Si
   O408        1.0     0.064011     0.011166     0.407613    Biso  1.000000 O
   O409        1.0     0.686392     0.601011     0.407160    Biso  1.000000 O
   O410        1.0     0.535174     0.841637     0.409640    Biso  1.000000 O
   O411        1.0     0.011892     0.377109     0.405720    Biso  1.000000 O
   Si206       1.0     0.723004     0.165983     0.408813    Biso  1.000000 Si
   O412        1.0     0.679248     0.089958     0.407880    Biso  1.000000 O
   O413        1.0     0.183931     0.251918     0.412253    Biso  1.000000 O
   O414        1.0     0.092651     0.150467     0.408680    Biso  1.000000 O
   O415        1.0     0.883674     0.265951     0.410973    Biso  1.000000 O
   O416        1.0     0.394999     0.002515     0.408333    Biso  1.000000 O
   O417        1.0     0.593457     0.559465     0.406840    Biso  1.000000 O
   O418        1.0     0.541621     0.904534     0.409827    Biso  1.000000 O
   Si207       1.0     0.533519     0.635264     0.407067    Biso  1.000000 Si
   O419        1.0     0.839679     0.467495     0.407133    Biso  1.000000 O
   Si208       1.0     0.991876     0.259739     0.408720    Biso  1.000000 Si
   O420        1.0     0.591759     0.255112     0.406467    Biso  1.000000 O
   O421        1.0     0.423683     0.570882     0.408640    Biso  1.000000 O
   Si209       1.0     0.078473     0.738828     0.407120    Biso  1.000000 Si
   O422        1.0     0.346343     0.772578     0.406347    Biso  1.000000 O
   O423        1.0     0.638193     0.963635     0.408000    Biso  1.000000 O
   Si210       1.0     0.839374     0.010864     0.405000    Biso  1.000000 Si
   O424        1.0     0.538115     0.360134     0.404960    Biso  1.000000 O
   O425        1.0     0.596528     0.916354     0.404880    Biso  1.000000 O
   O426        1.0     0.459620     0.748510     0.408333    Biso  1.000000 O
   O427        1.0     0.814762     0.806151     0.405307    Biso  1.000000 O
   Si211       1.0     0.307662     0.581294     0.404627    Biso  1.000000 Si
   O428        1.0     0.597203     0.476071     0.405720    Biso  1.000000 O
   Si212       1.0     0.215817     0.265221     0.408613    Biso  1.000000 Si
   O429        1.0     0.131180     0.235646     0.404507    Biso  1.000000 O
   O430        1.0     0.173084     0.346755     0.405360    Biso  1.000000 O
   Si213       1.0     0.275668     0.819304     0.406120    Biso  1.000000 Si
   Si214       1.0     0.200091     0.161356     0.405280    Biso  1.000000 Si
   O431        1.0     0.032474     0.886503     0.404027    Biso  1.000000 O
   O432        1.0     0.484427     0.355230     0.395440    Biso  1.000000 O
   Si215       1.0     0.463976     0.910998     0.406533    Biso  1.000000 Si
   Si216       1.0     0.765039     0.421045     0.407413    Biso  1.000000 Si
   O433        1.0     0.782615     0.455675     0.406467    Biso  1.000000 O
   O434        1.0     0.232239     0.054825     0.406880    Biso  1.000000 O
   O435        1.0     0.801194     0.583306     0.406427    Biso  1.000000 O
   O436        1.0     0.740166     0.912104     0.404760    Biso  1.000000 O
   O437        1.0     0.041099     0.165933     0.407813    Biso  1.000000 O
   O438        1.0     0.206952     0.492091     0.404213    Biso  1.000000 O
   Si217       1.0     0.914383     0.100319     0.404853    Biso  1.000000 Si
   Si218       1.0     0.615368     0.137464     0.403920    Biso  1.000000 Si
   O439        1.0     0.958270     0.615597     0.403680    Biso  1.000000 O
   O440        1.0     0.374853     0.468325     0.389960    Biso  1.000000 O
   O441        1.0     0.267326     0.499761     0.399853    Biso  1.000000 O
   O442        1.0     0.805397     0.322586     0.403467    Biso  1.000000 O
   O443        1.0     0.380429     0.206272     0.406960    Biso  1.000000 O
   O444        1.0     0.292547     0.139099     0.406600    Biso  1.000000 O
   O445        1.0     0.999543     0.695873     0.404280    Biso  1.000000 O
   O446        1.0     0.651174     0.474009     0.405213    Biso  1.000000 O
   Si219       1.0     0.240319     0.398159     0.404720    Biso  1.000000 Si
   Si220       1.0     0.065949     0.558660     0.404760    Biso  1.000000 Si
   Si221       1.0     0.140916     0.890677     0.403080    Biso  1.000000 Si
   Si222       1.0     0.072636     0.182858     0.404213    Biso  1.000000 Si
   O447        1.0     0.254933     0.706662     0.405173    Biso  1.000000 O
   Si223       1.0     0.931633     0.388276     0.405107    Biso  1.000000 Si
   Si224       1.0     0.199525     0.040666     0.404200    Biso  1.000000 Si
   O448        1.0     0.132356     0.659885     0.406240    Biso  1.000000 O
   O449        1.0     0.689724     0.718658     0.404733    Biso  1.000000 O
   O450        1.0     0.931524     0.009305     0.402880    Biso  1.000000 O
   Si225       1.0     0.135558     0.700299     0.402213    Biso  1.000000 Si
   O451        1.0     0.324650     0.500264     0.401107    Biso  1.000000 O
   O452        1.0     0.655552     0.899077     0.401893    Biso  1.000000 O
   O453        1.0     0.478982     0.015794     0.405840    Biso  1.000000 O
   O454        1.0     0.097029     0.442824     0.405013    Biso  1.000000 O
   O455        1.0     0.751644     0.814275     0.402947    Biso  1.000000 O
   Si226       1.0     0.406064     0.041622     0.404253    Biso  1.000000 Si
   O456        1.0     0.504530     0.615648     0.403147    Biso  1.000000 O
   O457        1.0     0.056715     0.707794     0.405320    Biso  1.000000 O
   Si227       1.0     0.812846     0.620325     0.401973    Biso  1.000000 Si
   O458        1.0     0.933811     0.431155     0.403680    Biso  1.000000 O
   Si228       1.0     0.177201     0.516787     0.400560    Biso  1.000000 Si
   O459        1.0     0.408851     0.268315     0.403640    Biso  1.000000 O
   Si229       1.0     0.496929     0.174484     0.399053    Biso  1.000000 Si
   O460        1.0     0.379732     0.070442     0.405440    Biso  1.000000 O
   O461        1.0     0.469770     0.948470     0.400160    Biso  1.000000 O
   Si230       1.0     0.442327     0.263738     0.399387    Biso  1.000000 Si
   O462        1.0     0.901228     0.633076     0.399160    Biso  1.000000 O
   O463        1.0     0.750381     0.683600     0.398693    Biso  1.000000 O
   O464        1.0     0.684432     0.254131     0.399907    Biso  1.000000 O
   O465        1.0     0.489851     0.481201     0.402253    Biso  1.000000 O
   Si231       1.0     0.238729     0.473983     0.398920    Biso  1.000000 Si
   Si232       1.0     0.286753     0.894852     0.400013    Biso  1.000000 Si
   Si233       1.0     0.346082     0.400322     0.398827    Biso  1.000000 Si
   O466        1.0     0.505685     0.416191     0.401747    Biso  1.000000 O
   O467        1.0     0.204709     0.396927     0.401880    Biso  1.000000 O
   Si234       1.0     0.661214     0.859417     0.400853    Biso  1.000000 Si
   O468        1.0     0.784859     0.388678     0.401867    Biso  1.000000 O
   Si235       1.0     0.778956     0.296859     0.398240    Biso  1.000000 Si
   Si236       1.0     0.031864     0.680582     0.400320    Biso  1.000000 Si
   O469        1.0     0.981444     0.537585     0.398133    Biso  1.000000 O
   O470        1.0     0.832861     0.129618     0.402120    Biso  1.000000 O
   Si237       1.0     0.628850     0.927420     0.399107    Biso  1.000000 Si
   Si238       1.0     0.379361     0.246284     0.402680    Biso  1.000000 Si
   O471        1.0     0.403145     0.697080     0.400627    Biso  1.000000 O
   O472        1.0     0.279218     0.855846     0.397453    Biso  1.000000 O
   Si239       1.0     0.373982     0.972135     0.399427    Biso  1.000000 Si
   O473        1.0     0.037832     0.538013     0.398813    Biso  1.000000 O
   O474        1.0     0.432286     0.898499     0.400747    Biso  1.000000 O
   Si240       1.0     0.959032     0.985162     0.399173    Biso  1.000000 Si
   O475        1.0     0.887529     0.205115     0.400213    Biso  1.000000 O
   O476        1.0     0.788779     0.256243     0.396707    Biso  1.000000 O
   O477        1.0     0.690530     0.965470     0.397320    Biso  1.000000 O
   Si241       1.0     0.144880     0.323567     0.399280    Biso  1.000000 Si
   Si242       1.0     0.328810     0.652516     0.399080    Biso  1.000000 Si
   O478        1.0     0.488958     0.884591     0.400227    Biso  1.000000 O
   Si243       1.0     0.670841     0.054523     0.399093    Biso  1.000000 Si
   O479        1.0     0.694908     0.846063     0.400293    Biso  1.000000 O
   Si244       1.0     0.421919     0.604431     0.397360    Biso  1.000000 Si
   Si245       1.0     0.524154     0.875714     0.399907    Biso  1.000000 Si
   Si246       1.0     0.751187     0.099590     0.399627    Biso  1.000000 Si
   Si247       1.0     0.141874     0.622287     0.397880    Biso  1.000000 Si
   O480        1.0     0.048090     0.948872     0.395013    Biso  1.000000 O
   Si248       1.0     0.263101     0.043935     0.400013    Biso  1.000000 Si
   Si249       1.0     0.605458     0.063878     0.396920    Biso  1.000000 Si
   O481        1.0     0.176395     0.618464     0.393480    Biso  1.000000 O
   O482        1.0     0.874091     0.009028     0.396853    Biso  1.000000 O
   O483        1.0     0.320316     0.612932     0.394040    Biso  1.000000 O
   O484        1.0     0.544540     0.466590     0.396960    Biso  1.000000 O
   O485        1.0     0.593697     0.359027     0.396000    Biso  1.000000 O
   O486        1.0     0.587228     0.695798     0.396733    Biso  1.000000 O
   O487        1.0     0.897003     0.726077     0.392893    Biso  1.000000 O
   O488        1.0     0.764342     0.540276     0.396667    Biso  1.000000 O
   Si250       1.0     0.452302     0.338581     0.394133    Biso  1.000000 Si
   O489        1.0     0.436468     0.135654     0.396280    Biso  1.000000 O
   O490        1.0     0.899464     0.065941     0.399293    Biso  1.000000 O
   O491        1.0     0.781134     0.119005     0.396200    Biso  1.000000 O
   O492        1.0     0.601908     0.102935     0.394973    Biso  1.000000 O
   Si251       1.0     0.201006     0.590524     0.394413    Biso  1.000000 Si
   Si252       1.0     0.300605     0.280889     0.397720    Biso  1.000000 Si
   O493        1.0     0.282833     0.076679     0.399067    Biso  1.000000 O
   Si253       1.0     0.689615     0.756734     0.397800    Biso  1.000000 Si
   O494        1.0     0.699874     0.500868     0.391747    Biso  1.000000 O
   O495        1.0     0.312497     0.389206     0.394467    Biso  1.000000 O
   O496        1.0     0.140959     0.925006     0.393280    Biso  1.000000 O
   O497        1.0     0.485015     0.696628     0.393000    Biso  1.000000 O
   Si254       1.0     0.813238     0.225939     0.394427    Biso  1.000000 Si
   O498        1.0     0.488130     0.553655     0.396773    Biso  1.000000 O
   O499        1.0     0.187198     0.553806     0.394280    Biso  1.000000 O
   O500        1.0     0.270397     0.190755     0.394373    Biso  1.000000 O
   Si255       1.0     0.397417     0.902019     0.396280    Biso  1.000000 Si
   O501        1.0     0.993575     0.841712     0.393587    Biso  1.000000 O
   O502        1.0     0.803415     0.185524     0.392907    Biso  1.000000 O
   O503        1.0     0.735244     0.418982     0.394213    Biso  1.000000 O
   Si256       1.0     0.512088     0.453411     0.394827    Biso  1.000000 Si
   Si257       1.0     0.296663     0.511103     0.389040    Biso  1.000000 Si
   O504        1.0     0.458422     0.806076     0.394107    Biso  1.000000 O
   Si258       1.0     0.783399     0.803787     0.393320    Biso  1.000000 Si
   O505        1.0     0.814174     0.022383     0.391560    Biso  1.000000 O
   O506        1.0     0.566603     0.305837     0.389813    Biso  1.000000 O
   O507        1.0     0.639151     0.059955     0.391573    Biso  1.000000 O
   O508        1.0     0.301063     0.675427     0.395867    Biso  1.000000 O
   O509        1.0     0.508233     0.071549     0.393000    Biso  1.000000 O
   O510        1.0     0.894215     0.475014     0.395227    Biso  1.000000 O
   O511        1.0     0.937884     0.675351     0.391627    Biso  1.000000 O
   O512        1.0     0.298144     0.551996     0.389173    Biso  1.000000 O
   O513        1.0     0.444048     0.231170     0.386587    Biso  1.000000 O
   O514        1.0     0.918456     0.310263     0.393493    Biso  1.000000 O
   Si259       1.0     0.934791     0.636119     0.392240    Biso  1.000000 Si
   Si260       1.0     0.561528     0.345623     0.390387    Biso  1.000000 Si
   O515        1.0     0.498824     0.138294     0.390813    Biso  1.000000 O
   Si261       1.0     0.523217     0.108870     0.391600    Biso  1.000000 Si
   O516        1.0     0.942980     0.194100     0.394280    Biso  1.000000 O
   Si262       1.0     0.620660     0.686367     0.392867    Biso  1.000000 Si
   Si263       1.0     0.030492     0.915902     0.389307    Biso  1.000000 Si
   Si264       1.0     0.905541     0.028242     0.392693    Biso  1.000000 Si
   O517        1.0     0.078495     0.763851     0.390267    Biso  1.000000 O
   O518        1.0     0.284706     0.788572     0.392827    Biso  1.000000 O
   Si265       1.0     0.478743     0.985011     0.391987    Biso  1.000000 Si
   O519        1.0     0.454981     0.298141     0.390893    Biso  1.000000 O
   O520        1.0     0.634774     0.158891     0.390093    Biso  1.000000 O
   Si266       1.0     0.575249     0.480120     0.389480    Biso  1.000000 Si
   O521        1.0     0.705841     0.653019     0.389813    Biso  1.000000 O
   Si267       1.0     0.711591     0.390665     0.391853    Biso  1.000000 Si
   O522        1.0     0.536634     0.663154     0.390987    Biso  1.000000 O
   O523        1.0     0.325827     0.309383     0.393240    Biso  1.000000 O
   O524        1.0     0.892103     0.904660     0.390400    Biso  1.000000 O
   O525        1.0     0.391689     0.941327     0.391520    Biso  1.000000 O
   O526        1.0     0.453304     0.606016     0.389040    Biso  1.000000 O
   Si268       1.0     0.587381     0.273621     0.387093    Biso  1.000000 Si
   Si269       1.0     0.807793     0.143299     0.390227    Biso  1.000000 Si
   O527        1.0     0.063728     0.394890     0.391360    Biso  1.000000 O
   Si270       1.0     0.035501     0.369816     0.389320    Biso  1.000000 Si
   O528        1.0     0.996668     0.921988     0.384867    Biso  1.000000 O
   Si271       1.0     0.860348     0.463320     0.390147    Biso  1.000000 Si
   O529        1.0     0.949689     0.952418     0.388107    Biso  1.000000 O
   Si272       1.0     0.487498     0.591203     0.389547    Biso  1.000000 Si
   O530        1.0     0.933071     0.117546     0.389787    Biso  1.000000 O
   O531        1.0     0.110293     0.097754     0.389173    Biso  1.000000 O
   Si273       1.0     0.895326     0.280562     0.391213    Biso  1.000000 Si
   O532        1.0     0.570915     0.815079     0.389093    Biso  1.000000 O
   O533        1.0     0.271965     0.295124     0.388027    Biso  1.000000 O
   O534        1.0     0.986039     0.006715     0.390093    Biso  1.000000 O
   Si274       1.0     0.959424     0.842643     0.387440    Biso  1.000000 Si
   O535        1.0     0.075380     0.580640     0.387600    Biso  1.000000 O
   O536        1.0     0.217755     0.288032     0.391560    Biso  1.000000 O
   O537        1.0     0.148343     0.290999     0.385387    Biso  1.000000 O
   O538        1.0     0.728645     0.178030     0.388360    Biso  1.000000 O
   O539        1.0     0.657555     0.767497     0.392800    Biso  1.000000 O
   Si275       1.0     0.283203     0.156050     0.388080    Biso  1.000000 Si
   O540        1.0     0.984188     0.267183     0.388760    Biso  1.000000 O
   Si276       1.0     0.130657     0.255363     0.384973    Biso  1.000000 Si
   O541        1.0     0.782528     0.763549     0.388493    Biso  1.000000 O
   O542        1.0     0.353727     0.669492     0.387747    Biso  1.000000 O
   O543        1.0     0.206538     0.796545     0.389427    Biso  1.000000 O
   O544        1.0     0.155922     0.499434     0.385960    Biso  1.000000 O
   O545        1.0     0.131158     0.863240     0.389600    Biso  1.000000 O
   Si277       1.0     0.010084     0.541659     0.386240    Biso  1.000000 Si
   Si278       1.0     0.357081     0.770767     0.386720    Biso  1.000000 Si
   Si279       1.0     0.586880     0.555240     0.385640    Biso  1.000000 Si
   O546        1.0     0.259333     0.383900     0.387627    Biso  1.000000 O
   Si280       1.0     0.274862     0.697508     0.387240    Biso  1.000000 Si
   Si281       1.0     0.386179     0.438900     0.376253    Biso  1.000000 Si
   O547        1.0     0.205950     0.155999     0.384547    Biso  1.000000 O
   O548        1.0     0.941478     0.370822     0.385880    Biso  1.000000 O
   O549        1.0     0.071416     0.204562     0.385747    Biso  1.000000 O
   O550        1.0     0.511609     0.981792     0.385813    Biso  1.000000 O
   O551        1.0     0.491441     0.203556     0.382293    Biso  1.000000 O
   O552        1.0     0.350329     0.989513     0.386373    Biso  1.000000 O
   O553        1.0     0.417541     0.420491     0.377560    Biso  1.000000 O
   Si282       1.0     0.085943     0.426100     0.386400    Biso  1.000000 Si
   O554        1.0     0.126541     0.352061     0.388893    Biso  1.000000 O
   O555        1.0     0.570741     0.518723     0.384547    Biso  1.000000 O
   Si283       1.0     0.747833     0.910620     0.383613    Biso  1.000000 Si
   Si284       1.0     0.913186     0.210397     0.385893    Biso  1.000000 Si
   O556        1.0     0.421941     0.044137     0.385360    Biso  1.000000 O
   O557        1.0     0.369757     0.735382     0.381720    Biso  1.000000 O
   O558        1.0     0.041382     0.331137     0.386627    Biso  1.000000 O
   Si285       1.0     0.922398     0.707844     0.382267    Biso  1.000000 Si
   O559        1.0     0.781918     0.921258     0.383120    Biso  1.000000 O
   O560        1.0     0.363876     0.409300     0.380000    Biso  1.000000 O
   O561        1.0     0.619484     0.288157     0.383693    Biso  1.000000 O
   Si286       1.0     0.379405     0.695823     0.384347    Biso  1.000000 Si
   O562        1.0     0.100710     0.253854     0.373853    Biso  1.000000 O
   O563        1.0     0.193558     0.047984     0.383067    Biso  1.000000 O
   O564        1.0     0.312911     0.247994     0.387173    Biso  1.000000 O
   Si287       1.0     0.734068     0.670699     0.380973    Biso  1.000000 Si
   O565        1.0     0.643616     0.843925     0.383627    Biso  1.000000 O
   O566        1.0     0.396829     0.598672     0.382733    Biso  1.000000 O
   O567        1.0     0.377205     0.803184     0.384920    Biso  1.000000 O
   O568        1.0     0.815634     0.636396     0.381613    Biso  1.000000 O
   O569        1.0     0.588317     0.039786     0.383107    Biso  1.000000 O
   O570        1.0     0.765475     0.311445     0.378800    Biso  1.000000 O
   O571        1.0     0.134273     0.709101     0.381200    Biso  1.000000 O
   O572        1.0     0.291937     0.909690     0.380573    Biso  1.000000 O
   O573        1.0     0.951344     0.880391     0.379880    Biso  1.000000 O
   O574        1.0     0.989480     0.115308     0.378747    Biso  1.000000 O
   Si288       1.0     0.964259     0.919599     0.378867    Biso  1.000000 Si
   O575        1.0     0.726902     0.358549     0.382733    Biso  1.000000 O
   O576        1.0     0.914166     0.249654     0.382240    Biso  1.000000 O
   O577        1.0     0.034891     0.676433     0.379560    Biso  1.000000 O
   O578        1.0     0.429629     0.356965     0.382640    Biso  1.000000 O
   Si289       1.0     0.513264     0.687549     0.380440    Biso  1.000000 Si
   O579        1.0     0.239469     0.459749     0.378920    Biso  1.000000 O
   O580        1.0     0.637278     0.713804     0.380813    Biso  1.000000 O
   Si290       1.0     0.678333     0.245706     0.379827    Biso  1.000000 Si
   O581        1.0     0.948992     0.736237     0.382973    Biso  1.000000 O
   O582        1.0     0.862852     0.425395     0.382373    Biso  1.000000 O
   O583        1.0     0.622468     0.652516     0.381453    Biso  1.000000 O
   O584        1.0     0.838894     0.897518     0.379933    Biso  1.000000 O
   O585        1.0     0.682864     0.398033     0.378240    Biso  1.000000 O
   O586        1.0     0.733436     0.092272     0.381413    Biso  1.000000 O
   O587        1.0     0.221283     0.595805     0.377387    Biso  1.000000 O
   O588        1.0     0.367230     0.248221     0.382453    Biso  1.000000 O
   O589        1.0     0.389184     0.872394     0.381440    Biso  1.000000 O
   O590        1.0     0.602561     0.766190     0.380133    Biso  1.000000 O
   O591        1.0     0.627543     0.933732     0.378613    Biso  1.000000 O
   O592        1.0     0.691750     0.051882     0.381960    Biso  1.000000 O
   O593        1.0     0.955264     0.805573     0.376400    Biso  1.000000 O
   O594        1.0     0.534739     0.874456     0.379400    Biso  1.000000 O
   H4          1.0     0.933506     0.230616     0.742840    Biso  1.000000 H
   O595        1.0     0.122381     0.614441     0.380613    Biso  1.000000 O
   O596        1.0     0.159276     0.813218     0.375973    Biso  1.000000 O
   O597        1.0     0.652568     0.219199     0.377733    Biso  1.000000 O
   O598        1.0     0.710154     0.757413     0.380427    Biso  1.000000 O
   O599        1.0     0.503507     0.781103     0.376893    Biso  1.000000 O
   O600        1.0     0.258331     0.134748     0.377600    Biso  1.000000 O
   O601        1.0     0.263101     0.027438     0.380987    Biso  1.000000 O
   Si291       1.0     0.292503     0.382089     0.377653    Biso  1.000000 Si
   Si292       1.0     0.931611     0.335764     0.377560    Biso  1.000000 Si
   Si293       1.0     0.700723     0.960994     0.377813    Biso  1.000000 Si
   O602        1.0     0.868776     0.296909     0.379413    Biso  1.000000 O
   O603        1.0     0.286645     0.730302     0.376507    Biso  1.000000 O
   O604        1.0     0.012197     0.579458     0.378080    Biso  1.000000 O
   Si294       1.0     0.436054     0.141413     0.374373    Biso  1.000000 Si
   O605        1.0     0.049462     0.266127     0.377093    Biso  1.000000 O
   O606        1.0     0.723875     0.990544     0.375173    Biso  1.000000 O
   O607        1.0     0.649824     0.345623     0.376400    Biso  1.000000 O
   Si295       1.0     0.770854     0.531072     0.376067    Biso  1.000000 Si
   O608        1.0     0.568585     0.585771     0.376733    Biso  1.000000 O
   Si296       1.0     0.635122     0.752358     0.377800    Biso  1.000000 Si
   O609        1.0     0.328876     0.777582     0.374600    Biso  1.000000 O
   Si297       1.0     0.461384     0.211880     0.372160    Biso  1.000000 Si
   Si298       1.0     0.137954     0.943239     0.374960    Biso  1.000000 Si
   O610        1.0     0.586597     0.455147     0.373853    Biso  1.000000 O
   O611        1.0     0.827177     0.234364     0.375173    Biso  1.000000 O
   Si299       1.0     0.070501     0.236149     0.372200    Biso  1.000000 Si
   O612        1.0     0.785752     0.823228     0.374773    Biso  1.000000 O
   O613        1.0     0.747180     0.873677     0.374813    Biso  1.000000 O
   O614        1.0     0.123862     0.549456     0.374867    Biso  1.000000 O
   O615        1.0     0.101385     0.817142     0.376040    Biso  1.000000 O
   Si300       1.0     0.650738     0.179564     0.373240    Biso  1.000000 Si
   O616        1.0     0.540794     0.117446     0.373640    Biso  1.000000 O
   O617        1.0     0.851745     0.490883     0.375653    Biso  1.000000 O
   Si301       1.0     0.473385     0.801650     0.375000    Biso  1.000000 Si
   O618        1.0     0.301629     0.487363     0.371613    Biso  1.000000 O
   O619        1.0     0.112689     0.969645     0.373640    Biso  1.000000 O
   Si302       1.0     0.294899     0.768780     0.374760    Biso  1.000000 Si
   O620        1.0     0.721675     0.929759     0.373427    Biso  1.000000 O
   O621        1.0     0.456244     0.994191     0.377333    Biso  1.000000 O
   Si303       1.0     0.244326     0.291326     0.376067    Biso  1.000000 Si
   O622        1.0     0.314087     0.156854     0.377267    Biso  1.000000 O
   O623        1.0     0.547153     0.361291     0.371773    Biso  1.000000 O
   O624        1.0     0.617372     0.552926     0.373987    Biso  1.000000 O
   O625        1.0     0.016945     0.058547     0.379453    Biso  1.000000 O
   Si304       1.0     0.871521     0.891356     0.373747    Biso  1.000000 Si
   Si305       1.0     0.103803     0.581646     0.373893    Biso  1.000000 Si
   O626        1.0     0.576709     0.249378     0.370307    Biso  1.000000 O
   Si306       1.0     0.713573     0.497825     0.371853    Biso  1.000000 Si
   O627        1.0     0.748769     0.499334     0.371880    Biso  1.000000 O
   Si307       1.0     0.955591     0.118502     0.373640    Biso  1.000000 Si
   O628        1.0     0.530514     0.722330     0.373667    Biso  1.000000 O
   Si308       1.0     0.087555     0.780525     0.372280    Biso  1.000000 Si
   Si309       1.0     0.131224     0.836355     0.373747    Biso  1.000000 Si
   O629        1.0     0.021214     0.377059     0.369333    Biso  1.000000 O
   O630        1.0     0.121118     0.036039     0.375307    Biso  1.000000 O
   O631        1.0     0.151152     0.230742     0.373307    Biso  1.000000 O
   O632        1.0     0.372305     0.328974     0.372280    Biso  1.000000 O
   O633        1.0     0.504334     0.456329     0.374613    Biso  1.000000 O
   O634        1.0     0.940476     0.624752     0.371613    Biso  1.000000 O
   O635        1.0     0.050834     0.117320     0.375840    Biso  1.000000 O
   O636        1.0     0.385438     0.455272     0.357440    Biso  1.000000 O
   Si310       1.0     0.809209     0.030858     0.370560    Biso  1.000000 Si
   O637        1.0     0.797883     0.703015     0.372733    Biso  1.000000 O
   O638        1.0     0.044562     0.908382     0.370533    Biso  1.000000 O
   Si311       1.0     0.583635     0.795036     0.372267    Biso  1.000000 Si
   O639        1.0     0.761271     0.649699     0.372533    Biso  1.000000 O
   O640        1.0     0.669164     0.281769     0.370067    Biso  1.000000 O
   Si312       1.0     0.335388     0.322058     0.373120    Biso  1.000000 Si
   O641        1.0     0.115063     0.413399     0.377120    Biso  1.000000 O
   O642        1.0     0.076295     0.457058     0.373347    Biso  1.000000 O
   O643        1.0     0.853117     0.361718     0.373560    Biso  1.000000 O
   O644        1.0     0.400444     0.140181     0.372507    Biso  1.000000 O
   O645        1.0     0.707867     0.228076     0.372720    Biso  1.000000 O
   Si313       1.0     0.122032     0.076227     0.372960    Biso  1.000000 Si
   Si314       1.0     0.001220     0.025048     0.373693    Biso  1.000000 Si
   Si315       1.0     0.192447     0.812539     0.371040    Biso  1.000000 Si
   O646        1.0     0.169861     0.958102     0.370720    Biso  1.000000 O
   O647        1.0     0.257133     0.668913     0.374680    Biso  1.000000 O
   O648        1.0     0.002788     0.516359     0.370573    Biso  1.000000 O
   O649        1.0     0.805789     0.528657     0.372147    Biso  1.000000 O
   Si316       1.0     0.225726     0.135880     0.370227    Biso  1.000000 Si
   Si317       1.0     0.752603     0.344919     0.370347    Biso  1.000000 Si
   Si318       1.0     0.957943     0.766039     0.369600    Biso  1.000000 Si
   Si319       1.0     0.716927     0.189271     0.369733    Biso  1.000000 Si
   Si320       1.0     0.809470     0.910973     0.370053    Biso  1.000000 Si
   O650        1.0     0.916300     0.030405     0.371347    Biso  1.000000 O
   Si321       1.0     0.019733     0.096044     0.373280    Biso  1.000000 Si
   Si322       1.0     0.641830     0.307522     0.370587    Biso  1.000000 Si
   O651        1.0     0.685325     0.169429     0.368480    Biso  1.000000 O
   Si323       1.0     0.429586     0.385987     0.367507    Biso  1.000000 Si
   O652        1.0     0.449362     0.176068     0.367573    Biso  1.000000 O
   Si324       1.0     0.380407     0.836381     0.371680    Biso  1.000000 Si
   O653        1.0     0.565928     0.983125     0.369387    Biso  1.000000 O
   Si325       1.0     0.140807     0.517818     0.367627    Biso  1.000000 Si
   H5          1.0     0.195452     0.860021     0.756227    Biso  1.000000 H
   O654        1.0     0.497931     0.596358     0.369400    Biso  1.000000 O
   Si326       1.0     0.789236     0.742474     0.369613    Biso  1.000000 Si
   Si327       1.0     0.795073     0.662073     0.369667    Biso  1.000000 Si
   O655        1.0     0.307880     0.347735     0.368240    Biso  1.000000 O
   Si328       1.0     0.655922     0.380152     0.366467    Biso  1.000000 Si
   O656        1.0     0.722242     0.701330     0.368067    Biso  1.000000 O
   O657        1.0     0.808599     0.134346     0.368933    Biso  1.000000 O
   Si329       1.0     0.132029     0.378442     0.372373    Biso  1.000000 Si
   O658        1.0     0.006556     0.448834     0.369800    Biso  1.000000 O
   Si330       1.0     0.590038     0.011895     0.367507    Biso  1.000000 Si
   Si331       1.0     0.038529     0.301335     0.369653    Biso  1.000000 Si
   O659        1.0     0.622076     0.995096     0.366227    Biso  1.000000 O
   Si332       1.0     0.530122     0.972713     0.368360    Biso  1.000000 Si
   O660        1.0     0.204578     0.848754     0.366640    Biso  1.000000 O
   O661        1.0     0.957355     0.313985     0.369093    Biso  1.000000 O
   O662        1.0     0.899334     0.187813     0.369960    Biso  1.000000 O
   Si333       1.0     0.975236     0.278626     0.369053    Biso  1.000000 Si
   O663        1.0     0.775972     0.372809     0.365787    Biso  1.000000 O
   O664        1.0     0.776103     0.023313     0.364867    Biso  1.000000 O
   O665        1.0     0.624254     0.400573     0.366480    Biso  1.000000 O
   Si334       1.0     0.438036     0.024898     0.369493    Biso  1.000000 Si
   O666        1.0     0.154005     0.085607     0.369013    Biso  1.000000 O
   Si335       1.0     0.337435     0.247567     0.371013    Biso  1.000000 Si
   Si336       1.0     0.852572     0.400423     0.366333    Biso  1.000000 Si
   Si337       1.0     0.711025     0.075145     0.368493    Biso  1.000000 Si
   Si338       1.0     0.187154     0.072479     0.366933    Biso  1.000000 Si
   O667        1.0     0.556214     0.185398     0.367200    Biso  1.000000 O
   O668        1.0     0.673041     0.958881     0.363813    Biso  1.000000 O
   O669        1.0     0.166071     0.389835     0.367253    Biso  1.000000 O
   O670        1.0     0.755521     0.562156     0.365573    Biso  1.000000 O
   O671        1.0     0.902513     0.692176     0.365680    Biso  1.000000 O
   O672        1.0     0.523892     0.932550     0.367520    Biso  1.000000 O
   Si339       1.0     0.870410     0.328647     0.366400    Biso  1.000000 Si
   Si340       1.0     0.345951     0.007067     0.367227    Biso  1.000000 Si
   O673        1.0     0.449384     0.778362     0.365133    Biso  1.000000 O
   O674        1.0     0.820621     0.067902     0.366240    Biso  1.000000 O
   O675        1.0     0.832426     0.002716     0.362467    Biso  1.000000 O
   O676        1.0     0.394433     0.682544     0.365947    Biso  1.000000 O
   O677        1.0     0.904038     0.338757     0.364547    Biso  1.000000 O
   O678        1.0     0.211395     0.099842     0.367280    Biso  1.000000 O
   O679        1.0     0.332557     0.095516     0.364200    Biso  1.000000 O
   O680        1.0     0.243891     0.254206     0.365973    Biso  1.000000 O
   Si341       1.0     0.525395     0.759877     0.364653    Biso  1.000000 Si
   O681        1.0     0.112232     0.760229     0.362680    Biso  1.000000 O
   O682        1.0     0.879405     0.854840     0.367040    Biso  1.000000 O
   Si342       1.0     0.770941     0.852174     0.363547    Biso  1.000000 Si
   O683        1.0     0.504334     0.663255     0.363733    Biso  1.000000 O
   O684        1.0     0.469617     0.506954     0.363707    Biso  1.000000 O
   O685        1.0     0.707039     0.530091     0.359293    Biso  1.000000 O
   O686        1.0     0.448425     0.110530     0.363800    Biso  1.000000 O
   O687        1.0     0.555669     0.778789     0.362693    Biso  1.000000 O
   Si343       1.0     0.636734     0.957725     0.362973    Biso  1.000000 Si
   O688        1.0     0.362939     0.043080     0.366773    Biso  1.000000 O
   Si344       1.0     0.632879     0.842190     0.363747    Biso  1.000000 Si
   O689        1.0     0.215228     0.505168     0.360987    Biso  1.000000 O
   Si345       1.0     0.108333     0.005357     0.363667    Biso  1.000000 Si
   Si346       1.0     0.398854     0.589618     0.361267    Biso  1.000000 Si
   Si347       1.0     0.129547     0.726907     0.361933    Biso  1.000000 Si
   O690        1.0     0.478329     0.836330     0.363467    Biso  1.000000 O
   Si348       1.0     0.724049     0.740211     0.363613    Biso  1.000000 Si
   O691        1.0     0.946683     0.085456     0.362240    Biso  1.000000 O
   Si349       1.0     0.837936     0.519201     0.362813    Biso  1.000000 Si
   O692        1.0     0.820795     0.414053     0.361240    Biso  1.000000 O
   O693        1.0     0.350002     0.844428     0.362640    Biso  1.000000 O
   Si350       1.0     0.596594     0.426754     0.360293    Biso  1.000000 Si
   O694        1.0     0.462974     0.389558     0.361400    Biso  1.000000 O
   O695        1.0     0.311495     0.011895     0.364347    Biso  1.000000 O
   O696        1.0     0.989263     0.753112     0.360480    Biso  1.000000 O
   Si351       1.0     0.283683     0.904509     0.359707    Biso  1.000000 Si
   O697        1.0     0.956680     0.150969     0.360627    Biso  1.000000 O
   O698        1.0     0.023239     1.000000     0.364320    Biso  1.000000 O
   O699        1.0     0.235985     0.318487     0.361027    Biso  1.000000 O
   O700        1.0     0.057542     0.787365     0.360787    Biso  1.000000 O
   O701        1.0     0.424446     0.560571     0.358507    Biso  1.000000 O
   Si352       1.0     0.279000     0.027915     0.362413    Biso  1.000000 Si
   O702        1.0     0.972405     0.030531     0.361293    Biso  1.000000 O
   O703        1.0     0.960644     0.923270     0.357773    Biso  1.000000 O
   Si353       1.0     0.036220     0.667228     0.359213    Biso  1.000000 Si
   O704        1.0     0.291262     0.403616     0.358493    Biso  1.000000 O
   Si354       1.0     0.623906     0.644393     0.360107    Biso  1.000000 Si
   Si355       1.0     0.233088     0.469633     0.358173    Biso  1.000000 Si
   Si356       1.0     0.742562     0.010387     0.359667    Biso  1.000000 Si
   O705        1.0     0.131899     0.919397     0.358760    Biso  1.000000 O
   O706        1.0     0.797251     0.879813     0.358947    Biso  1.000000 O
   Si357       1.0     0.558501     0.223801     0.358360    Biso  1.000000 Si
   O707        1.0     0.604848     0.816236     0.359653    Biso  1.000000 O
   O708        1.0     0.329921     0.285793     0.363347    Biso  1.000000 O
   O709        1.0     0.699569     0.470085     0.359493    Biso  1.000000 O
   O710        1.0     0.650542     0.618238     0.356733    Biso  1.000000 O
   Si358       1.0     0.534216     0.896109     0.361027    Biso  1.000000 Si
   O711        1.0     0.813739     0.764806     0.360400    Biso  1.000000 O
   O712        1.0     0.452803     0.235520     0.355013    Biso  1.000000 O
   O713        1.0     0.006708     0.291376     0.362067    Biso  1.000000 O
   Si359       1.0     0.995927     0.483163     0.359867    Biso  1.000000 Si
   O714        1.0     0.618395     0.878078     0.358427    Biso  1.000000 O
   O715        1.0     0.626258     0.174333     0.358280    Biso  1.000000 O
   O716        1.0     0.881670     0.913915     0.357907    Biso  1.000000 O
   O717        1.0     0.566951     0.409577     0.353853    Biso  1.000000 O
   O718        1.0     0.366185     0.579131     0.353067    Biso  1.000000 O
   Si360       1.0     0.549811     0.148605     0.359507    Biso  1.000000 Si
   Si361       1.0     0.013003     0.412771     0.359920    Biso  1.000000 Si
   O719        1.0     0.118090     0.493373     0.357280    Biso  1.000000 O
   Si362       1.0     0.490068     0.474210     0.358160    Biso  1.000000 Si
   Si363       1.0     0.075837     0.122979     0.360053    Biso  1.000000 Si
   O720        1.0     0.417128     0.296029     0.354920    Biso  1.000000 O
   Si364       1.0     0.322756     0.133818     0.360387    Biso  1.000000 Si
   O721        1.0     0.067147     0.521138     0.356320    Biso  1.000000 O
   Si365       1.0     0.393301     0.329527     0.355187    Biso  1.000000 Si
   Si366       1.0     0.218887     0.602118     0.356707    Biso  1.000000 Si
   O722        1.0     0.408742     0.366773     0.353187    Biso  1.000000 O
   O723        1.0     0.370366     0.519226     0.356667    Biso  1.000000 O
   O724        1.0     0.459990     0.048789     0.358947    Biso  1.000000 O
   O725        1.0     0.227077     0.960642     0.358760    Biso  1.000000 O
   O726        1.0     0.758679     0.746850     0.359147    Biso  1.000000 O
   O727        1.0     0.096768     0.088952     0.359173    Biso  1.000000 O
   O728        1.0     0.860348     0.549556     0.356333    Biso  1.000000 O
   O729        1.0     0.252842     0.885597     0.357640    Biso  1.000000 O
   Si367       1.0     0.940367     0.048135     0.357947    Biso  1.000000 Si
   Si368       1.0     0.571961     0.601288     0.356347    Biso  1.000000 Si
   O730        1.0     0.097835     0.156603     0.358787    Biso  1.000000 O
   Si369       1.0     0.083591     0.485401     0.357160    Biso  1.000000 Si
   O731        1.0     0.282506     0.780173     0.355933    Biso  1.000000 O
   O732        1.0     0.961537     0.248120     0.358067    Biso  1.000000 O
   O733        1.0     0.075663     0.013505     0.358893    Biso  1.000000 O
   O734        1.0     0.815960     0.942333     0.358000    Biso  1.000000 O
   O735        1.0     0.526811     0.241959     0.352613    Biso  1.000000 O
   O736        1.0     0.070436     0.663607     0.353813    Biso  1.000000 O
   O737        1.0     0.727708     0.046501     0.355267    Biso  1.000000 O
   O738        1.0     0.192839     0.226291     0.350773    Biso  1.000000 O
   Si370       1.0     0.546304     0.379071     0.352360    Biso  1.000000 Si
   O739        1.0     0.647319     0.765335     0.359427    Biso  1.000000 O
   Si371       1.0     0.009300     0.593039     0.357400    Biso  1.000000 Si
   Si372       1.0     0.821732     0.104419     0.357253    Biso  1.000000 Si
   O740        1.0     0.086575     0.581093     0.354813    Biso  1.000000 O
   O741        1.0     0.165462     0.532807     0.355067    Biso  1.000000 O
   Si373       1.0     0.506621     0.624173     0.355253    Biso  1.000000 Si
   Si374       1.0     0.193579     0.949450     0.355253    Biso  1.000000 Si
   O742        1.0     0.161715     0.735005     0.355387    Biso  1.000000 O
   O743        1.0     0.198632     0.909614     0.354253    Biso  1.000000 O
   O744        1.0     0.062508     0.226467     0.352013    Biso  1.000000 O
   O745        1.0     0.591846     0.633805     0.354680    Biso  1.000000 O
   O746        1.0     0.402208     0.819556     0.356067    Biso  1.000000 O
   Si375       1.0     0.390142     0.490079     0.348187    Biso  1.000000 Si
   Si376       1.0     0.726532     0.561552     0.353400    Biso  1.000000 Si
   O747        1.0     0.932831     0.759425     0.354773    Biso  1.000000 O
   O748        1.0     0.702727     0.590624     0.357680    Biso  1.000000 O
   O749        1.0     0.278259     0.939994     0.350493    Biso  1.000000 O
   O750        1.0     0.189615     0.624324     0.353747    Biso  1.000000 O
   O751        1.0     0.868689     0.789201     0.356920    Biso  1.000000 O
   Si377       1.0     0.824585     0.227498     0.353947    Biso  1.000000 Si
   O752        1.0     0.195278     0.786636     0.355107    Biso  1.000000 O
   O753        1.0     0.415821     0.010210     0.355360    Biso  1.000000 O
   O754        1.0     0.690029     0.100822     0.357373    Biso  1.000000 O
   Si378       1.0     0.156423     0.225637     0.352507    Biso  1.000000 Si
   Si379       1.0     0.943307     0.609059     0.352333    Biso  1.000000 Si
   Si380       1.0     0.792286     0.396751     0.352240    Biso  1.000000 Si
   Si381       1.0     0.356667     0.073511     0.353427    Biso  1.000000 Si
   O755        1.0     0.136538     0.854840     0.354840    Biso  1.000000 O
   O756        1.0     0.737618     0.191057     0.352200    Biso  1.000000 O
   Si382       1.0     0.302087     0.490632     0.349773    Biso  1.000000 Si
   O757        1.0     0.020778     0.632246     0.356120    Biso  1.000000 O
   Si383       1.0     0.219236     0.876544     0.354373    Biso  1.000000 Si
   O758        1.0     0.278107     0.065513     0.353560    Biso  1.000000 O
   O759        1.0     0.228710     0.157885     0.351773    Biso  1.000000 O
   O760        1.0     0.018927     0.696125     0.349333    Biso  1.000000 O
   O761        1.0     0.208629     0.441642     0.352147    Biso  1.000000 O
   Si384       1.0     0.618439     0.551342     0.351787    Biso  1.000000 Si
   Si385       1.0     0.446683     0.529060     0.351573    Biso  1.000000 Si
   O762        1.0     0.057129     0.315142     0.352840    Biso  1.000000 O
   Si386       1.0     0.041033     0.922943     0.351133    Biso  1.000000 Si
   O763        1.0     0.855447     0.114503     0.354347    Biso  1.000000 O
   O764        1.0     0.448992     0.891432     0.354240    Biso  1.000000 O
   Si387       1.0     0.226097     0.239544     0.349293    Biso  1.000000 Si
   Si388       1.0     0.384066     0.138496     0.353213    Biso  1.000000 Si
   O765        1.0     0.480681     0.286674     0.347573    Biso  1.000000 O
   O766        1.0     0.362961     0.983905     0.353053    Biso  1.000000 O
   O767        1.0     0.962212     0.477907     0.352533    Biso  1.000000 O
   O768        1.0     0.975694     0.589040     0.350013    Biso  1.000000 O
   O769        1.0     0.314893     0.529286     0.348440    Biso  1.000000 O
   O770        1.0     0.737226     0.335211     0.351267    Biso  1.000000 O
   O771        1.0     0.215424     0.565350     0.348493    Biso  1.000000 O
   Si389       1.0     0.262643     0.657621     0.353813    Biso  1.000000 Si
   O772        1.0     0.515246     0.991902     0.352147    Biso  1.000000 O
   O773        1.0     0.623187     0.309232     0.352413    Biso  1.000000 O
   O774        1.0     0.914732     0.585620     0.352120    Biso  1.000000 O
   O775        1.0     0.404082     0.625783     0.350373    Biso  1.000000 O
   Si390       1.0     0.446465     0.273697     0.345653    Biso  1.000000 Si
   Si391       1.0     0.191793     0.405553     0.351880    Biso  1.000000 Si
   O776        1.0     0.248791     0.621407     0.350387    Biso  1.000000 O
   O777        1.0     0.113778     0.362699     0.355973    Biso  1.000000 O
   Si392       1.0     0.347606     0.544602     0.345080    Biso  1.000000 Si
   O778        1.0     0.333667     0.225285     0.352547    Biso  1.000000 O
   Si393       1.0     0.459903     0.085029     0.349347    Biso  1.000000 Si
   O779        1.0     0.349349     0.150316     0.350493    Biso  1.000000 O
   O780        1.0     0.580629     0.133893     0.351733    Biso  1.000000 O
   Si394       1.0     0.198240     0.530191     0.348333    Biso  1.000000 Si
   Si395       1.0     0.829224     0.973417     0.347893    Biso  1.000000 Si
   O781        1.0     0.017271     0.091945     0.352120    Biso  1.000000 O
   O782        1.0     0.566951     0.900360     0.351347    Biso  1.000000 O
   O783        1.0     0.989938     0.788547     0.759173    Biso  1.000000 O
   H6          1.0     0.761097     0.534919     0.763933    Biso  1.000000 H
   Si396       1.0     0.423792     0.786862     0.350573    Biso  1.000000 Si
   O784        1.0     0.380646     0.100143     0.348600    Biso  1.000000 O
   O785        1.0     0.309797     0.886176     0.349747    Biso  1.000000 O
   O786        1.0     0.113103     0.704524     0.346947    Biso  1.000000 O
   O787        1.0     0.514070     0.388904     0.345160    Biso  1.000000 O
   O788        1.0     0.660822     0.837965     0.351373    Biso  1.000000 O
   O789        1.0     0.664089     0.370797     0.346480    Biso  1.000000 O
   Si397       1.0     0.881191     0.827277     0.351653    Biso  1.000000 Si
   Si398       1.0     0.476739     0.866207     0.349293    Biso  1.000000 Si
   O790        1.0     0.191249     0.054624     0.347667    Biso  1.000000 O
   O791        1.0     0.793048     0.213364     0.349133    Biso  1.000000 O
   O792        1.0     0.539944     0.611071     0.349107    Biso  1.000000 O
   O793        1.0     0.408917     0.944496     0.352347    Biso  1.000000 O
   O794        1.0     0.853443     0.203481     0.349720    Biso  1.000000 O
   O795        1.0     0.984319     0.400045     0.349973    Biso  1.000000 O
   O796        1.0     0.508102     0.882579     0.348187    Biso  1.000000 O
   O797        1.0     0.797709     0.655182     0.348253    Biso  1.000000 O
   O798        1.0     0.872762     0.399794     0.349080    Biso  1.000000 O
   O799        1.0     0.267478     0.482584     0.345867    Biso  1.000000 O
   Si399       1.0     0.889184     0.195181     0.349933    Biso  1.000000 Si
   O800        1.0     0.516117     0.488343     0.346520    Biso  1.000000 O
   O801        1.0     0.218800     0.377009     0.350947    Biso  1.000000 O
   O802        1.0     0.582785     0.025778     0.347667    Biso  1.000000 O
   Si400       1.0     0.048308     0.995876     0.350093    Biso  1.000000 Si
   O803        1.0     0.769831     0.422277     0.343320    Biso  1.000000 O
   O804        1.0     0.058392     0.957196     0.350427    Biso  1.000000 O
   O805        1.0     0.295705     0.665191     0.347067    Biso  1.000000 O
   O806        1.0     0.609052     0.514171     0.348000    Biso  1.000000 O
   Si401       1.0     0.066559     0.554234     0.344747    Biso  1.000000 Si
   Si402       1.0     0.881670     0.699419     0.348120    Biso  1.000000 Si
   Si403       1.0     0.391319     0.662827     0.346653    Biso  1.000000 Si
   O807        1.0     0.856972     0.318864     0.347400    Biso  1.000000 O
   O808        1.0     0.701485     0.751050     0.347933    Biso  1.000000 O
   Si404       1.0     0.843534     0.764832     0.348800    Biso  1.000000 Si
   Si405       1.0     0.671037     0.593542     0.345280    Biso  1.000000 Si
   Si406       1.0     0.995056     0.726706     0.344320    Biso  1.000000 Si
   O809        1.0     0.590909     0.573297     0.345547    Biso  1.000000 O
   O810        1.0     0.621706     0.939366     0.345773    Biso  1.000000 O
   O811        1.0     0.755979     0.837990     0.344987    Biso  1.000000 O
   O812        1.0     0.133946     0.647109     0.349040    Biso  1.000000 O
   O813        1.0     0.124842     0.001760     0.345427    Biso  1.000000 O
   O814        1.0     0.523631     0.153409     0.344787    Biso  1.000000 O
   O815        1.0     0.631093     0.675251     0.347787    Biso  1.000000 O
   O816        1.0     0.509910     0.757061     0.346160    Biso  1.000000 O
   O817        1.0     0.424489     0.499535     0.345507    Biso  1.000000 O
   O818        1.0     0.538833     0.300732     0.340853    Biso  1.000000 O
   Si407       1.0     0.481030     0.403843     0.344133    Biso  1.000000 Si
   O819        1.0     0.142876     0.256746     0.342413    Biso  1.000000 O
   Si408       1.0     0.102670     0.666826     0.344373    Biso  1.000000 Si
   O820        1.0     0.264712     0.004829     0.346973    Biso  1.000000 O
   Si409       1.0     0.254018     0.967382     0.345027    Biso  1.000000 Si
   Si410       1.0     0.613255     0.146166     0.345200    Biso  1.000000 Si
   O821        1.0     0.140698     0.190252     0.346627    Biso  1.000000 O
   O822        1.0     0.294376     0.128084     0.348600    Biso  1.000000 O
   O823        1.0     0.492181     0.099163     0.344400    Biso  1.000000 O
   O824        1.0     0.827787     0.261047     0.342080    Biso  1.000000 O
   O825        1.0     0.010302     0.933280     0.342827    Biso  1.000000 O
   O826        1.0     0.475846     0.444056     0.346147    Biso  1.000000 O
   O827        1.0     0.033868     0.569851     0.345773    Biso  1.000000 O
   O828        1.0     0.035109     0.422101     0.344080    Biso  1.000000 O
   Si411       1.0     0.601015     0.903579     0.345493    Biso  1.000000 Si
   Si412       1.0     0.512785     0.272515     0.341053    Biso  1.000000 Si
   O829        1.0     0.854271     0.725826     0.351347    Biso  1.000000 O
   O830        1.0     0.649323     0.561502     0.343107    Biso  1.000000 O
   O831        1.0     0.825914     0.501672     0.345173    Biso  1.000000 O
   Si413       1.0     0.884632     0.571285     0.343973    Biso  1.000000 Si
   O832        1.0     0.607113     0.449840     0.344040    Biso  1.000000 O
   Si414       1.0     0.333297     0.856173     0.344320    Biso  1.000000 Si
   Si415       1.0     0.131136     0.889370     0.345027    Biso  1.000000 Si
   Si416       1.0     0.237509     0.345220     0.344840    Biso  1.000000 Si
   O833        1.0     0.014985     0.483968     0.342107    Biso  1.000000 O
   Si417       1.0     0.395609     0.980258     0.346533    Biso  1.000000 Si
   O834        1.0     0.737531     0.983879     0.343773    Biso  1.000000 O
   O835        1.0     0.639478     0.118024     0.344027    Biso  1.000000 O
   O836        1.0     0.413512     0.749667     0.342413    Biso  1.000000 O
   Si418       1.0     0.979418     0.916027     0.340013    Biso  1.000000 Si
   Si419       1.0     0.181535     0.757337     0.343293    Biso  1.000000 Si
   O837        1.0     0.909810     0.226190     0.343387    Biso  1.000000 O
   O838        1.0     0.563575     0.355431     0.337560    Biso  1.000000 O
   O839        1.0     0.918522     0.439202     0.341853    Biso  1.000000 O
   O840        1.0     0.983796     0.876317     0.337840    Biso  1.000000 O
   O841        1.0     0.869757     0.664336     0.338800    Biso  1.000000 O
   O842        1.0     0.046478     0.890300     0.338893    Biso  1.000000 O
   O843        1.0     0.055321     0.134195     0.343693    Biso  1.000000 O
   O844        1.0     0.860522     0.962427     0.338053    Biso  1.000000 O
   Si420       1.0     0.166659     0.640671     0.339893    Biso  1.000000 Si
   O845        1.0     0.375027     0.487363     0.328827    Biso  1.000000 O
   Si421       1.0     0.049048     0.804341     0.342080    Biso  1.000000 Si
   O846        1.0     0.570044     0.214672     0.338120    Biso  1.000000 O
   Si422       1.0     0.944287     0.232578     0.340947    Biso  1.000000 Si
   O847        1.0     0.909853     0.822725     0.339493    Biso  1.000000 O
   O848        1.0     0.368972     0.328471     0.338187    Biso  1.000000 O
   Si423       1.0     0.967548     0.158388     0.340413    Biso  1.000000 Si
   O849        1.0     0.402818     0.161934     0.340893    Biso  1.000000 O
   Si424       1.0     0.429324     0.916128     0.341653    Biso  1.000000 Si
   O850        1.0     0.324825     0.468476     0.336867    Biso  1.000000 O
   Si425       1.0     0.666964     0.759274     0.342480    Biso  1.000000 Si
   Si426       1.0     0.111012     0.171390     0.339987    Biso  1.000000 Si
   Si427       1.0     0.761663     0.214043     0.339573    Biso  1.000000 Si
   O851        1.0     0.356558     0.662978     0.340560    Biso  1.000000 O
   O852        1.0     0.892124     0.158212     0.338587    Biso  1.000000 O
   O853        1.0     0.177680     0.969444     0.338853    Biso  1.000000 O
   Si428       1.0     0.292373     0.386968     0.337507    Biso  1.000000 Si
   Si429       1.0     0.875702     0.926037     0.338093    Biso  1.000000 Si
   O854        1.0     0.271399     0.354199     0.339227    Biso  1.000000 O
   O855        1.0     0.240537     0.682871     0.344520    Biso  1.000000 O
   O856        1.0     0.961493     0.715942     0.340427    Biso  1.000000 O
   O857        1.0     0.019972     0.824887     0.340387    Biso  1.000000 O
   Si430       1.0     0.695017     0.463270     0.338400    Biso  1.000000 Si
   O858        1.0     0.185760     0.671680     0.332320    Biso  1.000000 O
   O859        1.0     0.484667     0.626059     0.337480    Biso  1.000000 O
   O860        1.0     0.944941     0.637100     0.336200    Biso  1.000000 O
   O861        1.0     0.466873     0.541559     0.335520    Biso  1.000000 O
   O862        1.0     0.070676     0.469708     0.338387    Biso  1.000000 O
   O863        1.0     0.315002     0.824913     0.337493    Biso  1.000000 O
   O864        1.0     0.074509     0.831150     0.338813    Biso  1.000000 O
   Si431       1.0     0.289127     0.797425     0.337040    Biso  1.000000 Si
   Si432       1.0     0.281178     0.096296     0.339747    Biso  1.000000 Si
   Si433       1.0     0.672213     0.103312     0.337880    Biso  1.000000 Si
   O865        1.0     0.927778     0.041798     0.338533    Biso  1.000000 O
   Si434       1.0     0.933833     0.740764     0.335613    Biso  1.000000 Si
   O866        1.0     0.959794     0.198023     0.335920    Biso  1.000000 O
   O867        1.0     0.325739     0.376757     0.333427    Biso  1.000000 O
   O868        1.0     0.805942     0.102633     0.338240    Biso  1.000000 O
   O869        1.0     0.805658     0.989110     0.334960    Biso  1.000000 O
   O870        1.0     0.740428     0.555692     0.333707    Biso  1.000000 O
   O871        1.0     0.681818     0.426930     0.337493    Biso  1.000000 O
   Si435       1.0     0.873895     0.123306     0.336240    Biso  1.000000 Si
   O872        1.0     0.805528     0.379172     0.335027    Biso  1.000000 O
   Si436       1.0     0.945921     0.461183     0.335800    Biso  1.000000 Si
   O873        1.0     0.100035     0.889998     0.336933    Biso  1.000000 O
   O874        1.0     0.632705     0.250861     0.334533    Biso  1.000000 O
   Si437       1.0     0.598118     0.485225     0.334840    Biso  1.000000 Si
   O875        1.0     0.412859     0.684128     0.333427    Biso  1.000000 O
   Si438       1.0     0.024981     0.119332     0.336453    Biso  1.000000 Si
   O876        1.0     0.177571     0.402334     0.332440    Biso  1.000000 O
   O877        1.0     0.349066     0.055982     0.334853    Biso  1.000000 O
   O878        1.0     0.208346     0.734125     0.336947    Biso  1.000000 O
   Si439       1.0     0.621161     0.289817     0.334000    Biso  1.000000 Si
   O879        1.0     0.000828     0.148455     0.336693    Biso  1.000000 O
   Si440       1.0     0.067779     0.230616     0.331667    Biso  1.000000 Si
   O880        1.0     0.896894     0.543269     0.329853    Biso  1.000000 O
   O881        1.0     0.182363     0.284209     0.323413    Biso  1.000000 O
   Si441       1.0     0.038398     0.457888     0.333560    Biso  1.000000 Si
   Si442       1.0     0.839374     0.294948     0.332880    Biso  1.000000 Si
   Si443       1.0     0.324346     0.676232     0.334920    Biso  1.000000 Si
   O882        1.0     0.902470     0.719337     0.334333    Biso  1.000000 O
   O883        1.0     0.439713     0.801021     0.332773    Biso  1.000000 O
   Si444       1.0     0.890295     0.417348     0.333240    Biso  1.000000 Si
   Si445       1.0     0.560766     0.320499     0.328053    Biso  1.000000 Si
   O884        1.0     0.593065     0.713829     0.334160    Biso  1.000000 O
   O885        1.0     0.728035     0.459774     0.330680    Biso  1.000000 O
   O886        1.0     0.219105     0.862007     0.334147    Biso  1.000000 O
   O887        1.0     0.233110     0.262883     0.333000    Biso  1.000000 O
   Si446       1.0     0.503768     0.129995     0.332387    Biso  1.000000 Si
   Si447       1.0     0.062377     0.310917     0.331853    Biso  1.000000 Si
   O888        1.0     0.859999     0.835802     0.335600    Biso  1.000000 O
   Si448       1.0     0.072505     0.870256     0.331080    Biso  1.000000 Si
   O889        1.0     0.466307     0.721475     0.333720    Biso  1.000000 O
   O890        1.0     0.746722     0.249528     0.332987    Biso  1.000000 O
   Si449       1.0     0.149061     0.987425     0.330867    Biso  1.000000 Si
   Si450       1.0     0.679466     0.389608     0.329587    Biso  1.000000 Si
   Si451       1.0     0.732304     0.339537     0.330467    Biso  1.000000 Si
   O891        1.0     0.444461     0.082841     0.329933    Biso  1.000000 O
   O892        1.0     0.527051     0.711038     0.329413    Biso  1.000000 O
   O893        1.0     0.362155     0.864195     0.332387    Biso  1.000000 O
   O894        1.0     0.891035     0.088374     0.332373    Biso  1.000000 O
   O895        1.0     0.327939     0.715892     0.330893    Biso  1.000000 O
   O896        1.0     0.952280     0.129366     0.329240    Biso  1.000000 O
   O897        1.0     0.866054     0.600382     0.334120    Biso  1.000000 O
   O898        1.0     0.197151     0.510299     0.330120    Biso  1.000000 O
   O899        1.0     0.453173     0.938360     0.331587    Biso  1.000000 O
   Si452       1.0     0.214096     0.694389     0.332373    Biso  1.000000 Si
   O900        1.0     0.250839     0.111209     0.332613    Biso  1.000000 O
   O901        1.0     0.651109     0.728164     0.332613    Biso  1.000000 O
   Si453       1.0     0.116958     0.351759     0.334853    Biso  1.000000 Si
   Si454       1.0     0.759354     0.443251     0.326853    Biso  1.000000 Si
   Si455       1.0     0.625735     0.699721     0.331520    Biso  1.000000 Si
   Si456       1.0     0.995448     0.842567     0.329120    Biso  1.000000 Si
   O902        1.0     0.906434     0.928024     0.329173    Biso  1.000000 O
   O903        1.0     0.440367     0.278928     0.324707    Biso  1.000000 O
   Si457       1.0     0.430631     0.721274     0.330200    Biso  1.000000 Si
   Si458       1.0     0.499543     0.735432     0.329840    Biso  1.000000 Si
   Si459       1.0     0.672496     0.832407     0.331933    Biso  1.000000 Si
   O904        1.0     0.466677     0.856550     0.328467    Biso  1.000000 O
   Si460       1.0     0.517511     0.993361     0.331440    Biso  1.000000 Si
   O905        1.0     0.777758     0.604482     0.328413    Biso  1.000000 O
   O906        1.0     0.564033     0.486633     0.330960    Biso  1.000000 O
   O907        1.0     0.348739     0.549355     0.323253    Biso  1.000000 O
   O908        1.0     0.461145     0.397279     0.327320    Biso  1.000000 O
   O909        1.0     0.072266     0.272188     0.329987    Biso  1.000000 O
   O910        1.0     0.007558     0.743606     0.326267    Biso  1.000000 O
   O911        1.0     0.052272     0.774816     0.326960    Biso  1.000000 O
   O912        1.0     0.093457     0.202676     0.328240    Biso  1.000000 O
   O913        1.0     0.782049     0.474889     0.324440    Biso  1.000000 O
   O914        1.0     0.040380     0.009280     0.329880    Biso  1.000000 O
   O915        1.0     0.074944     0.546639     0.323773    Biso  1.000000 O
   O916        1.0     0.706974     0.836230     0.327573    Biso  1.000000 O
   O917        1.0     0.691227     0.250384     0.329987    Biso  1.000000 O
   O918        1.0     0.851875     0.902950     0.328373    Biso  1.000000 O
   Si461       1.0     0.177179     0.056510     0.327640    Biso  1.000000 Si
   Si462       1.0     0.530034     0.483389     0.326827    Biso  1.000000 Si
   Si463       1.0     0.235418     0.148153     0.331240    Biso  1.000000 Si
   Si464       1.0     0.569674     0.035435     0.327973    Biso  1.000000 Si
   O919        1.0     0.156205     0.088525     0.326773    Biso  1.000000 O
   O920        1.0     0.669077     0.193522     0.329093    Biso  1.000000 O
   O921        1.0     0.589689     0.298871     0.326107    Biso  1.000000 O
   Si465       1.0     0.337588     0.219651     0.331573    Biso  1.000000 Si
   O922        1.0     0.833384     0.782386     0.329667    Biso  1.000000 O
   O923        1.0     0.223875     0.326132     0.327707    Biso  1.000000 O
   Si466       1.0     0.792830     0.640218     0.328720    Biso  1.000000 Si
   O924        1.0     0.948491     0.368911     0.328600    Biso  1.000000 O
   Si467       1.0     0.148931     0.284511     0.327667    Biso  1.000000 Si
   Si468       1.0     0.976064     0.395544     0.329547    Biso  1.000000 Si
   O925        1.0     0.087882     0.336846     0.326280    Biso  1.000000 O
   O926        1.0     0.260661     0.819405     0.332053    Biso  1.000000 O
   O927        1.0     0.116108     0.138445     0.327467    Biso  1.000000 O
   O928        1.0     0.685172     0.610869     0.328413    Biso  1.000000 O
   Si469       1.0     0.742606     0.838418     0.325453    Biso  1.000000 Si
   O929        1.0     0.667095     0.790936     0.329760    Biso  1.000000 O
   Si470       1.0     0.347454     0.348590     0.325067    Biso  1.000000 Si
   O930        1.0     0.605393     0.167518     0.327187    Biso  1.000000 O
   O931        1.0     0.709980     0.370495     0.326253    Biso  1.000000 O
   O932        1.0     0.669469     0.065211     0.329360    Biso  1.000000 O
   Si471       1.0     0.348129     0.469054     0.320787    Biso  1.000000 Si
   O933        1.0     0.299516     0.771295     0.323093    Biso  1.000000 O
   Si472       1.0     0.807749     0.501195     0.327107    Biso  1.000000 Si
   O934        1.0     0.241321     0.963936     0.325227    Biso  1.000000 O
   O935        1.0     0.714728     0.305736     0.324693    Biso  1.000000 O
   O936        1.0     0.041164     0.223373     0.319147    Biso  1.000000 O
   Si473       1.0     0.859106     0.635490     0.325227    Biso  1.000000 Si
   O937        1.0     0.151479     0.897669     0.327747    Biso  1.000000 O
   O938        1.0     0.960862     0.934638     0.325027    Biso  1.000000 O
   O939        1.0     0.370693     0.213515     0.326240    Biso  1.000000 O
   O940        1.0     0.604609     0.889671     0.325507    Biso  1.000000 O
   O941        1.0     0.945812     0.261701     0.326520    Biso  1.000000 O
   O942        1.0     0.673934     0.484722     0.324947    Biso  1.000000 O
   O943        1.0     0.795574     0.538340     0.323347    Biso  1.000000 O
   O944        1.0     0.535654     0.026155     0.325693    Biso  1.000000 O
   O945        1.0     0.811147     0.317557     0.326640    Biso  1.000000 O
   Si474       1.0     0.660147     0.232779     0.325453    Biso  1.000000 Si
   O946        1.0     0.093588     0.659809     0.323933    Biso  1.000000 O
   Si475       1.0     0.561789     0.706737     0.323893    Biso  1.000000 Si
   O947        1.0     0.967134     0.820386     0.329533    Biso  1.000000 O
   O948        1.0     0.473276     0.146795     0.325413    Biso  1.000000 O
   O949        1.0     0.405955     0.900460     0.326867    Biso  1.000000 O
   Si476       1.0     0.215599     0.289918     0.320133    Biso  1.000000 Si
   O950        1.0     0.166006     0.769082     0.325120    Biso  1.000000 O
   O951        1.0     0.277889     0.410759     0.321760    Biso  1.000000 O
   Si477       1.0     0.769134     0.566381     0.323653    Biso  1.000000 Si
   O952        1.0     0.511892     0.257400     0.320293    Biso  1.000000 O
   O953        1.0     0.140937     0.323316     0.333040    Biso  1.000000 O
   O954        1.0     0.751231     0.874632     0.318653    Biso  1.000000 O
   O955        1.0     0.965566     0.435606     0.324227    Biso  1.000000 O
   O956        1.0     0.578865     0.072731     0.321667    Biso  1.000000 O
   Si478       1.0     0.934290     0.811508     0.324173    Biso  1.000000 Si
   O957        1.0     0.162020     0.613787     0.325173    Biso  1.000000 O
   O958        1.0     0.690421     0.129316     0.325000    Biso  1.000000 O
   O959        1.0     0.159973     0.023011     0.321693    Biso  1.000000 O
   O960        1.0     0.779457     0.934914     0.321520    Biso  1.000000 O
   O961        1.0     0.396807     0.982924     0.325600    Biso  1.000000 O
   Si479       1.0     0.725792     0.978875     0.323547    Biso  1.000000 Si
   Si480       1.0     0.906216     0.056208     0.321920    Biso  1.000000 Si
   Si481       1.0     0.581457     0.194578     0.320533    Biso  1.000000 Si
   O962        1.0     0.531559     0.957523     0.325360    Biso  1.000000 O
   O963        1.0     0.869996     0.445339     0.324067    Biso  1.000000 O
   O964        1.0     0.935488     0.493122     0.324013    Biso  1.000000 O
   O965        1.0     0.899334     0.386993     0.319747    Biso  1.000000 O
   O966        1.0     0.523370     0.447879     0.318573    Biso  1.000000 O
   O967        1.0     0.824476     0.634082     0.321160    Biso  1.000000 O
   O968        1.0     0.124711     0.388276     0.326560    Biso  1.000000 O
   Si482       1.0     0.720739     0.266756     0.321160    Biso  1.000000 Si
   Si483       1.0     0.394085     0.181626     0.323213    Biso  1.000000 Si
   O969        1.0     0.769569     0.199960     0.319893    Biso  1.000000 O
   Si484       1.0     0.797295     0.352237     0.320467    Biso  1.000000 Si
   O970        1.0     0.935270     0.771320     0.321200    Biso  1.000000 O
   O971        1.0     0.260531     0.175565     0.325013    Biso  1.000000 O
   O972        1.0     0.763231     0.345371     0.320040    Biso  1.000000 O
   O973        1.0     0.484732     0.990946     0.323093    Biso  1.000000 O
   O974        1.0     0.327395     0.255262     0.323947    Biso  1.000000 O
   Si485       1.0     0.487259     0.542866     0.318667    Biso  1.000000 Si
   O975        1.0     0.035959     0.322913     0.320667    Biso  1.000000 O
   O976        1.0     0.696367     0.002565     0.321240    Biso  1.000000 O
   O977        1.0     0.300540     0.087192     0.323773    Biso  1.000000 O
   O978        1.0     0.848390     0.128361     0.321307    Biso  1.000000 O
   Si486       1.0     0.788060     0.973694     0.318440    Biso  1.000000 Si
   O979        1.0     0.642745     0.304756     0.318920    Biso  1.000000 O
   O980        1.0     0.206321     0.145512     0.319920    Biso  1.000000 O
   Si487       1.0     0.443568     0.830345     0.318960    Biso  1.000000 Si
   O981        1.0     0.565514     0.668184     0.317760    Biso  1.000000 O
   O982        1.0     0.003158     0.379524     0.318493    Biso  1.000000 O
   O983        1.0     0.913991     0.318864     0.319133    Biso  1.000000 O
   O984        1.0     0.615760     0.480774     0.316907    Biso  1.000000 O
   O985        1.0     0.370780     0.362448     0.310973    Biso  1.000000 O
   O986        1.0     0.515485     0.517919     0.318760    Biso  1.000000 O
   Si488       1.0     0.925709     0.530217     0.318013    Biso  1.000000 Si
   O987        1.0     0.032561     0.095717     0.319920    Biso  1.000000 O
   Si489       1.0     0.387071     0.872344     0.318080    Biso  1.000000 Si
   Si490       1.0     0.950690     0.655987     0.316493    Biso  1.000000 Si
   O988        1.0     0.135993     0.958831     0.317507    Biso  1.000000 O
   Si491       1.0     0.038202     0.744033     0.315573    Biso  1.000000 Si
   O989        1.0     0.318465     0.191912     0.321560    Biso  1.000000 O
   Si492       1.0     0.922616     0.357619     0.315507    Biso  1.000000 Si
   O990        1.0     0.858148     0.287327     0.315600    Biso  1.000000 O
   Si493       1.0     0.492312     0.621030     0.316240    Biso  1.000000 Si
   Si494       1.0     0.152720     0.407213     0.318747    Biso  1.000000 Si
   Si495       1.0     0.816439     0.112818     0.318120    Biso  1.000000 Si
   Si496       1.0     0.846757     0.813596     0.318880    Biso  1.000000 Si
   Si497       1.0     0.239927     0.844579     0.319720    Biso  1.000000 Si
   O991        1.0     0.056453     0.709982     0.314107    Biso  1.000000 O
   O992        1.0     0.540576     0.326233     0.310827    Biso  1.000000 O
   O993        1.0     0.203424     0.061766     0.313653    Biso  1.000000 O
   O994        1.0     0.772749     0.667606     0.317427    Biso  1.000000 O
   O995        1.0     0.520560     0.121646     0.314493    Biso  1.000000 O
   O996        1.0     0.498258     0.580012     0.316187    Biso  1.000000 O
   Si498       1.0     0.133271     0.110681     0.315067    Biso  1.000000 Si
   O997        1.0     0.335780     0.494429     0.305867    Biso  1.000000 O
   O998        1.0     0.656815     0.393104     0.312973    Biso  1.000000 O
   Si499       1.0     0.317942     0.740663     0.315307    Biso  1.000000 Si
   Si500       1.0     0.331881     0.070945     0.318240    Biso  1.000000 Si
   O999        1.0     0.755695     0.806277     0.314120    Biso  1.000000 O
   Si501       1.0     0.929978     0.940196     0.314880    Biso  1.000000 Si
   O1000       1.0     0.123318     0.517013     0.314693    Biso  1.000000 O
   O1001       1.0     0.654593     0.859518     0.318453    Biso  1.000000 O
   Si502       1.0     0.682973     0.165405     0.315813    Biso  1.000000 Si
   O1002       1.0     0.314305     0.660589     0.315320    Biso  1.000000 O
   O1003       1.0     0.557433     0.173277     0.310693    Biso  1.000000 O
   O1004       1.0     0.724180     0.937882     0.315933    Biso  1.000000 O
   O1005       1.0     0.427517     0.190428     0.315147    Biso  1.000000 O
   O1006       1.0     0.410006     0.843271     0.314707    Biso  1.000000 O
   O1007       1.0     0.756588     0.989538     0.313133    Biso  1.000000 O
   O1008       1.0     0.040728     0.645198     0.313160    Biso  1.000000 O
   Si503       1.0     0.753256     0.914292     0.312013    Biso  1.000000 Si
   O1009       1.0     0.954371     0.553479     0.314427    Biso  1.000000 O
   Si504       1.0     0.464455     0.959887     0.315920    Biso  1.000000 Si
   O1010       1.0     0.327983     0.320650     0.315013    Biso  1.000000 O
   Si505       1.0     0.102300     0.547670     0.309653    Biso  1.000000 Si
   O1011       1.0     0.029795     0.462390     0.312853    Biso  1.000000 O
   O1012       1.0     0.497408     0.757589     0.311947    Biso  1.000000 O
   O1013       1.0     0.885656     0.028393     0.311987    Biso  1.000000 O
   O1014       1.0     0.491615     0.198602     0.312333    Biso  1.000000 O
   H7          1.0     0.777998     0.696376     0.225387    Biso  1.000000 H
   O1015       1.0     0.796838     0.143953     0.310680    Biso  1.000000 O
   O1016       1.0     0.581021     0.010663     0.312840    Biso  1.000000 O
   Si506       1.0     0.207410     0.497950     0.311187    Biso  1.000000 Si
   Si507       1.0     0.951627     0.106732     0.311480    Biso  1.000000 Si
   O1017       1.0     0.063684     0.871463     0.310480    Biso  1.000000 O
   O1018       1.0     0.629220     0.678445     0.313653    Biso  1.000000 O
   Si508       1.0     0.067561     0.671554     0.310293    Biso  1.000000 Si
   O1019       1.0     0.757830     0.420843     0.309600    Biso  1.000000 O
   Si509       1.0     0.334822     0.535322     0.304840    Biso  1.000000 Si
   O1020       1.0     0.007667     0.850665     0.309507    Biso  1.000000 O
   O1021       1.0     0.831794     0.486482     0.312227    Biso  1.000000 O
   O1022       1.0     0.133227     0.272640     0.310293    Biso  1.000000 O
   Si510       1.0     0.462168     0.174962     0.310920    Biso  1.000000 Si
   Si511       1.0     0.683038     0.038579     0.314493    Biso  1.000000 Si
   O1023       1.0     0.364812     0.438423     0.310280    Biso  1.000000 O
   O1024       1.0     0.299081     0.537786     0.302693    Biso  1.000000 O
   O1025       1.0     0.764908     0.735759     0.309440    Biso  1.000000 O
   O1026       1.0     0.984907     0.656917     0.310893    Biso  1.000000 O
   O1027       1.0     0.224921     0.692654     0.312800    Biso  1.000000 O
   Si512       1.0     0.432330     0.072228     0.310173    Biso  1.000000 Si
   Si513       1.0     0.449841     0.410884     0.308507    Biso  1.000000 Si
   O1028       1.0     0.517816     0.642859     0.308347    Biso  1.000000 O
   O1029       1.0     0.525134     0.892111     0.313387    Biso  1.000000 O
   O1030       1.0     0.417476     0.035460     0.310267    Biso  1.000000 O
   Si514       1.0     0.927756     0.283605     0.312387    Biso  1.000000 Si
   O1031       1.0     0.119528     0.581973     0.310893    Biso  1.000000 O
   O1032       1.0     0.936425     0.690290     0.308840    Biso  1.000000 O
   O1033       1.0     0.239361     0.514473     0.307453    Biso  1.000000 O
   O1034       1.0     0.374178     0.153107     0.313080    Biso  1.000000 O
   O1035       1.0     0.003158     0.592309     0.308840    Biso  1.000000 O
   O1036       1.0     0.516378     0.825189     0.308987    Biso  1.000000 O
   Si515       1.0     0.626737     0.876443     0.310600    Biso  1.000000 Si
   Si516       1.0     0.845755     0.886125     0.309320    Biso  1.000000 Si
   O1037       1.0     0.209958     0.458240     0.306880    Biso  1.000000 O
   O1038       1.0     0.425665     0.727083     0.308240    Biso  1.000000 O
   O1039       1.0     0.147254     0.447904     0.315653    Biso  1.000000 O
   Si517       1.0     0.149388     0.922491     0.310387    Biso  1.000000 Si
   O1040       1.0     0.422769     0.438221     0.306893    Biso  1.000000 O
   Si518       1.0     0.648168     0.488067     0.309080    Biso  1.000000 Si
   Si519       1.0     0.447227     0.274476     0.304133    Biso  1.000000 Si
   O1041       1.0     0.004879     0.522873     0.306627    Biso  1.000000 O
   O1042       1.0     0.928214     0.076604     0.309760    Biso  1.000000 O
   Si520       1.0     0.286013     0.185122     0.311773    Biso  1.000000 Si
   Si521       1.0     0.045063     0.013153     0.309053    Biso  1.000000 Si
   O1043       1.0     0.876770     0.639891     0.307293    Biso  1.000000 O
   Si522       1.0     0.679575     0.605940     0.306733    Biso  1.000000 Si
   O1044       1.0     0.258331     0.873953     0.310347    Biso  1.000000 O
   O1045       1.0     0.563619     0.732113     0.307693    Biso  1.000000 O
   Si523       1.0     0.521845     0.931620     0.308947    Biso  1.000000 Si
   Si524       1.0     0.019689     0.349445     0.308253    Biso  1.000000 Si
   O1046       1.0     0.982641     0.089405     0.309080    Biso  1.000000 O
   O1047       1.0     0.832143     0.848251     0.310307    Biso  1.000000 O
   O1048       1.0     0.648343     0.587908     0.306347    Biso  1.000000 O
   Si525       1.0     0.410550     0.996379     0.307467    Biso  1.000000 Si
   O1049       1.0     0.932526     0.628574     0.303440    Biso  1.000000 O
   Si526       1.0     0.502984     0.234841     0.304307    Biso  1.000000 Si
   O1050       1.0     0.920112     0.976637     0.309093    Biso  1.000000 O
   Si527       1.0     0.250250     0.970827     0.304720    Biso  1.000000 Si
   O1051       1.0     0.871978     0.795086     0.307453    Biso  1.000000 O
   O1052       1.0     0.320991     0.040289     0.305173    Biso  1.000000 O
   O1053       1.0     0.077035     0.027513     0.305720    Biso  1.000000 O
   O1054       1.0     0.594263     0.220632     0.306160    Biso  1.000000 O
   O1055       1.0     0.159385     0.384126     0.300333    Biso  1.000000 O
   O1056       1.0     0.465719     0.529940     0.303640    Biso  1.000000 O
   Si528       1.0     0.144161     0.609109     0.307040    Biso  1.000000 Si
   Si529       1.0     0.853313     0.456530     0.306173    Biso  1.000000 Si
   O1057       1.0     0.488783     0.938712     0.305027    Biso  1.000000 O
   Si530       1.0     0.332426     0.282021     0.308547    Biso  1.000000 Si
   O1058       1.0     0.708085     0.182884     0.304667    Biso  1.000000 O
   O1059       1.0     0.294507     0.716973     0.304253    Biso  1.000000 O
   O1060       1.0     0.154898     0.131504     0.303027    Biso  1.000000 O
   O1061       1.0     0.111077     0.085884     0.304773    Biso  1.000000 O
   Si531       1.0     0.544170     0.140030     0.301573    Biso  1.000000 Si
   O1062       1.0     0.932156     0.829515     0.305120    Biso  1.000000 O
   Si532       1.0     0.550856     0.645324     0.302053    Biso  1.000000 Si
   Si533       1.0     0.034891     0.202022     0.301653    Biso  1.000000 Si
   Si534       1.0     0.010084     0.632422     0.304667    Biso  1.000000 Si
   O1063       1.0     0.353138     0.095290     0.306707    Biso  1.000000 O
   Si535       1.0     0.783987     0.178860     0.303413    Biso  1.000000 Si
   O1064       1.0     0.275014     0.996328     0.301760    Biso  1.000000 O
   O1065       1.0     0.649279     0.231044     0.305293    Biso  1.000000 O
   O1066       1.0     0.531668     0.389935     0.299973    Biso  1.000000 O
   Si536       1.0     0.589450     0.087569     0.303000    Biso  1.000000 Si
   O1067       1.0     0.216644     0.280085     0.299547    Biso  1.000000 O
   O1068       1.0     0.409200     0.101325     0.305147    Biso  1.000000 O
   O1069       1.0     0.809317     0.363227     0.301227    Biso  1.000000 O
   Si537       1.0     0.276626     0.426251     0.301493    Biso  1.000000 Si
   O1070       1.0     0.438494     0.974122     0.303187    Biso  1.000000 O
   O1071       1.0     0.759137     0.566582     0.303613    Biso  1.000000 O
   Si538       1.0     0.163327     0.765385     0.303387    Biso  1.000000 Si
   O1072       1.0     0.461885     0.810729     0.303787    Biso  1.000000 O
   O1073       1.0     0.567801     0.113623     0.296080    Biso  1.000000 O
   Si539       1.0     0.143965     0.484973     0.305267    Biso  1.000000 Si
   Si540       1.0     0.516727     0.427106     0.300933    Biso  1.000000 Si
   O1074       1.0     0.222634     0.822750     0.304973    Biso  1.000000 O
   Si541       1.0     0.188810     0.142394     0.301733    Biso  1.000000 Si
   O1075       1.0     0.431132     0.376254     0.302467    Biso  1.000000 O
   Si542       1.0     0.493597     0.794507     0.301640    Biso  1.000000 Si
   Si543       1.0     0.272749     0.509972     0.298720    Biso  1.000000 Si
   O1076       1.0     0.810014     0.980836     0.302160    Biso  1.000000 O
   Si544       1.0     0.765300     0.696301     0.300800    Biso  1.000000 Si
   O1077       1.0     0.903058     0.259689     0.304867    Biso  1.000000 O
   O1078       1.0     0.830052     0.917059     0.299253    Biso  1.000000 O
   Si545       1.0     0.763231     0.773483     0.300613    Biso  1.000000 Si
   O1079       1.0     0.703685     0.582954     0.297200    Biso  1.000000 O
   O1080       1.0     0.470880     0.245505     0.298960    Biso  1.000000 O
   O1081       1.0     0.708520     0.059829     0.303560    Biso  1.000000 O
   O1082       1.0     0.480006     0.422101     0.298387    Biso  1.000000 O
   O1083       1.0     0.620007     0.106053     0.301333    Biso  1.000000 O
   Si546       1.0     0.985408     0.557000     0.304427    Biso  1.000000 Si
   O1084       1.0     0.563140     0.608908     0.300347    Biso  1.000000 O
   O1085       1.0     0.180337     0.935367     0.302400    Biso  1.000000 O
   O1086       1.0     0.022346     0.041270     0.301720    Biso  1.000000 O
   Si547       1.0     0.031690     0.874003     0.300253    Biso  1.000000 Si
   O1087       1.0     0.816483     0.084626     0.301747    Biso  1.000000 O
   O1088       1.0     0.418282     0.268843     0.291347    Biso  1.000000 O
   Si548       1.0     0.015965     0.079672     0.303907    Biso  1.000000 Si
   O1089       1.0     0.281897     0.467118     0.298933    Biso  1.000000 O
   Si549       1.0     0.378969     0.119634     0.301667    Biso  1.000000 Si
   O1090       1.0     0.344187     0.753414     0.302653    Biso  1.000000 O
   O1091       1.0     0.463040     0.308578     0.296480    Biso  1.000000 O
   Si550       1.0     0.397853     0.364711     0.297187    Biso  1.000000 Si
   O1092       1.0     0.045128     0.162639     0.299427    Biso  1.000000 O
   O1093       1.0     0.634186     0.910243     0.299067    Biso  1.000000 O
   O1094       1.0     0.021867     0.911928     0.299547    Biso  1.000000 O
   O1095       1.0     0.464434     0.624324     0.301267    Biso  1.000000 O
   O1096       1.0     0.718430     0.264945     0.300027    Biso  1.000000 O
   O1097       1.0     0.176003     0.503081     0.300373    Biso  1.000000 O
   Si551       1.0     0.869103     0.264970     0.298720    Biso  1.000000 Si
   O1098       1.0     0.039509     0.975857     0.301800    Biso  1.000000 O
   O1099       1.0     0.655661     0.157760     0.302600    Biso  1.000000 O
   Si552       1.0     0.014876     0.488092     0.298427    Biso  1.000000 Si
   O1100       1.0     0.262796     0.935090     0.298733    Biso  1.000000 O
   O1101       1.0     0.130657     0.752257     0.299147    Biso  1.000000 O
   O1102       1.0     0.925949     0.912859     0.299373    Biso  1.000000 O
   Si553       1.0     0.296032     0.677791     0.299333    Biso  1.000000 Si
   O1103       1.0     0.852311     0.230088     0.296520    Biso  1.000000 O
   O1104       1.0     0.913708     0.526469     0.298413    Biso  1.000000 O
   O1105       1.0     0.646404     0.524935     0.300573    Biso  1.000000 O
   O1106       1.0     0.243847     0.416090     0.292987    Biso  1.000000 O
   Si554       1.0     0.537984     0.352111     0.293040    Biso  1.000000 Si
   O1107       1.0     0.138498     0.644619     0.297947    Biso  1.000000 O
   Si555       1.0     0.523871     0.860524     0.299573    Biso  1.000000 Si
   O1108       1.0     0.001546     0.194905     0.294453    Biso  1.000000 O
   O1109       1.0     0.372283     0.883133     0.299027    Biso  1.000000 O
   Si556       1.0     0.642440     0.306265     0.297307    Biso  1.000000 Si
   O1110       1.0     0.032452     0.754395     0.294853    Biso  1.000000 O
   O1111       1.0     0.946269     0.133818     0.296253    Biso  1.000000 O
   Si557       1.0     0.393017     0.439906     0.295720    Biso  1.000000 Si
   O1112       1.0     0.279740     0.217539     0.300653    Biso  1.000000 O
   Si558       1.0     0.894085     0.995020     0.298520    Biso  1.000000 Si
   O1113       1.0     0.265300     0.659860     0.295547    Biso  1.000000 O
   O1114       1.0     0.837566     0.423333     0.297933    Biso  1.000000 O
   O1115       1.0     0.938995     0.356588     0.296293    Biso  1.000000 O
   O1116       1.0     0.610228     0.848779     0.297627    Biso  1.000000 O
   O1117       1.0     0.877706     0.884465     0.301400    Biso  1.000000 O
   O1118       1.0     0.659777     0.028494     0.298680    Biso  1.000000 O
   O1119       1.0     0.673956     0.643161     0.299373    Biso  1.000000 O
   Si559       1.0     0.652633     0.379398     0.293507    Biso  1.000000 Si
   Si560       1.0     0.208302     0.070719     0.293333    Biso  1.000000 Si
   O1120       1.0     0.949493     0.292835     0.296173    Biso  1.000000 O
   O1121       1.0     0.458466     0.072555     0.295773    Biso  1.000000 O
   O1122       1.0     0.166768     0.803284     0.295587    Biso  1.000000 O
   O1123       1.0     0.088927     0.540729     0.289093    Biso  1.000000 O
   O1124       1.0     0.575663     0.791364     0.293107    Biso  1.000000 O
   O1125       1.0     0.633881     0.345044     0.293373    Biso  1.000000 O
   Si561       1.0     0.902230     0.634283     0.293707    Biso  1.000000 Si
   O1126       1.0     0.202095     0.110630     0.291200    Biso  1.000000 O
   O1127       1.0     0.223156     0.975756     0.292067    Biso  1.000000 O
   Si562       1.0     0.100274     0.050348     0.294227    Biso  1.000000 Si
   O1128       1.0     0.130265     0.901718     0.295547    Biso  1.000000 O
   Si563       1.0     0.619310     0.237507     0.294987    Biso  1.000000 Si
   Si564       1.0     0.230257     0.665015     0.296773    Biso  1.000000 Si
   Si565       1.0     0.644814     0.667505     0.295973    Biso  1.000000 Si
   O1129       1.0     0.995470     0.330735     0.298080    Biso  1.000000 O
   O1130       1.0     0.353226     0.546538     0.288053    Biso  1.000000 O
   O1131       1.0     0.765213     0.908558     0.291933    Biso  1.000000 O
   O1132       1.0     0.614845     0.745140     0.293520    Biso  1.000000 O
   O1133       1.0     0.311060     0.271634     0.291880    Biso  1.000000 O
   O1134       1.0     0.184824     0.739632     0.293147    Biso  1.000000 O
   Si566       1.0     0.302958     0.014511     0.292813    Biso  1.000000 Si
   O1135       1.0     0.041273     0.366195     0.293653    Biso  1.000000 O
   H8          1.0     0.016923     0.184040     0.772627    Biso  1.000000 H
   O1136       1.0     0.897744     0.737193     0.291613    Biso  1.000000 O
   O1137       1.0     0.416191     0.548475     0.288867    Biso  1.000000 O
   O1138       1.0     0.807553     0.194502     0.289933    Biso  1.000000 O
   O1139       1.0     0.618657     0.277067     0.292813    Biso  1.000000 O
   Si567       1.0     0.635514     0.558761     0.291800    Biso  1.000000 Si
   Si568       1.0     0.263841     0.896965     0.293293    Biso  1.000000 Si
   Si569       1.0     0.921549     0.704575     0.290413    Biso  1.000000 Si
   O1140       1.0     0.600971     0.561904     0.291480    Biso  1.000000 O
   O1141       1.0     0.083744     0.664512     0.291547    Biso  1.000000 O
   O1142       1.0     0.790565     0.783065     0.287387    Biso  1.000000 O
   O1143       1.0     0.863549     0.972839     0.295227    Biso  1.000000 O
   O1144       1.0     0.364159     0.282524     0.300733    Biso  1.000000 O
   O1145       1.0     0.649976     0.466338     0.291973    Biso  1.000000 O
   O1146       1.0     0.286057     0.157735     0.296147    Biso  1.000000 O
   Si570       1.0     0.216078     0.439026     0.287960    Biso  1.000000 Si
   Si571       1.0     0.578865     0.749390     0.290920    Biso  1.000000 Si
   Si572       1.0     0.731171     0.559037     0.291227    Biso  1.000000 Si
   Si573       1.0     0.831293     0.954958     0.291347    Biso  1.000000 Si
   O1147       1.0     0.167313     0.592335     0.293520    Biso  1.000000 O
   O1148       1.0     0.758091     0.170661     0.289667    Biso  1.000000 O
   O1149       1.0     0.737074     0.690240     0.287227    Biso  1.000000 O
   Si574       1.0     0.138128     0.264417     0.289400    Biso  1.000000 Si
   O1150       1.0     0.673411     0.296004     0.290680    Biso  1.000000 O
   Si575       1.0     0.582480     0.013706     0.291093    Biso  1.000000 Si
   O1151       1.0     0.881256     0.470161     0.294173    Biso  1.000000 O
   O1152       1.0     0.733916     0.767623     0.288653    Biso  1.000000 O
   Si576       1.0     0.633358     0.136735     0.290600    Biso  1.000000 Si
   O1153       1.0     0.461384     0.162362     0.289947    Biso  1.000000 O
   Si577       1.0     0.755957     0.419385     0.288467    Biso  1.000000 Si
   O1154       1.0     0.041273     0.497146     0.285693    Biso  1.000000 O
   O1155       1.0     0.386157     0.995322     0.291107    Biso  1.000000 O
   O1156       1.0     0.541229     0.941529     0.291653    Biso  1.000000 O
   O1157       1.0     0.105676     0.271433     0.279747    Biso  1.000000 O
   O1158       1.0     0.392887     0.402937     0.286547    Biso  1.000000 O
   O1159       1.0     0.587577     0.055076     0.289493    Biso  1.000000 O
   O1160       1.0     0.240624     0.062420     0.286013    Biso  1.000000 O
   O1161       1.0     0.295814     0.397530     0.289813    Biso  1.000000 O
   O1162       1.0     0.394346     0.331137     0.284240    Biso  1.000000 O
   O1163       1.0     0.050703     0.218897     0.285200    Biso  1.000000 O
   Si578       1.0     0.881888     0.774891     0.289107    Biso  1.000000 Si
   O1164       1.0     0.554123     0.852224     0.290627    Biso  1.000000 O
   O1165       1.0     0.533367     0.449262     0.285800    Biso  1.000000 O
   O1166       1.0     0.528749     0.234942     0.289040    Biso  1.000000 O
   Si579       1.0     0.818530     0.395317     0.288373    Biso  1.000000 Si
   Si580       1.0     0.963432     0.327767     0.290053    Biso  1.000000 Si
   O1167       1.0     0.215991     0.628750     0.301227    Biso  1.000000 O
   Si581       1.0     0.582088     0.830018     0.288173    Biso  1.000000 Si
   O1168       1.0     0.128218     0.028544     0.287680    Biso  1.000000 O
   Si582       1.0     0.419023     0.714911     0.288000    Biso  1.000000 Si
   O1169       1.0     0.566821     0.340316     0.281640    Biso  1.000000 O
   O1170       1.0     0.552664     0.671126     0.286107    Biso  1.000000 O
   O1171       1.0     0.793026     0.697960     0.286653    Biso  1.000000 O
   Si583       1.0     0.029250     0.945376     0.289120    Biso  1.000000 Si
   O1172       1.0     0.683212     0.371250     0.286293    Biso  1.000000 O
   Si584       1.0     0.193427     0.956794     0.285653    Biso  1.000000 Si
   O1173       1.0     0.189899     0.176370     0.290160    Biso  1.000000 O
   Si585       1.0     0.390317     0.291175     0.287413    Biso  1.000000 Si
   O1174       1.0     0.673433     0.757086     0.286213    Biso  1.000000 O
   Si586       1.0     0.724768     0.176546     0.285907    Biso  1.000000 Si
   Si587       1.0     0.450995     0.540905     0.284773    Biso  1.000000 Si
   Si588       1.0     0.574988     0.585419     0.283667    Biso  1.000000 Si
   O1175       1.0     0.526985     0.146292     0.283240    Biso  1.000000 O
   O1176       1.0     0.414601     0.674496     0.282360    Biso  1.000000 O
   Si589       1.0     0.900902     0.895380     0.287107    Biso  1.000000 Si
   O1177       1.0     0.906891     0.670422     0.282960    Biso  1.000000 O
   O1178       1.0     0.508559     0.340769     0.282880    Biso  1.000000 O
   O1179       1.0     0.181971     0.049619     0.283840    Biso  1.000000 O
   Si590       1.0     0.176678     0.378970     0.282533    Biso  1.000000 Si
   O1180       1.0     0.988914     0.474310     0.286173    Biso  1.000000 O
   O1181       1.0     0.729516     0.518246     0.286000    Biso  1.000000 O
   O1182       1.0     0.498388     0.864900     0.284373    Biso  1.000000 O
   Si591       1.0     0.704208     0.285592     0.283360    Biso  1.000000 Si
   Si592       1.0     0.840245     0.201896     0.282547    Biso  1.000000 Si
   O1183       1.0     0.217254     0.564771     0.286160    Biso  1.000000 O
   O1184       1.0     0.026615     0.102985     0.287280    Biso  1.000000 O
   Si593       1.0     0.116740     0.662173     0.284627    Biso  1.000000 Si
   O1185       1.0     0.859084     0.168247     0.279813    Biso  1.000000 O
   Si594       1.0     0.191096     0.827604     0.286787    Biso  1.000000 Si
   O1186       1.0     0.295052     0.892563     0.284173    Biso  1.000000 O
   O1187       1.0     0.124406     0.479893     0.288240    Biso  1.000000 O
   O1188       1.0     0.325870     0.986621     0.285840    Biso  1.000000 O
   O1189       1.0     0.736028     0.386339     0.282307    Biso  1.000000 O
   O1190       1.0     0.013896     0.637628     0.283520    Biso  1.000000 O
   O1191       1.0     0.164852     0.286196     0.280573    Biso  1.000000 O
   O1192       1.0     0.634142     0.407766     0.281907    Biso  1.000000 O
   Si595       1.0     0.904582     0.495461     0.284827    Biso  1.000000 Si
   O1193       1.0     0.592695     0.452783     0.284707    Biso  1.000000 O
   Si596       1.0     0.200723     0.276614     0.280520    Biso  1.000000 Si
   Si597       1.0     0.928301     0.827780     0.283987    Biso  1.000000 Si
   O1194       1.0     0.263645     0.522647     0.277693    Biso  1.000000 O
   O1195       1.0     0.081021     0.740814     0.279120    Biso  1.000000 O
   O1196       1.0     0.612580     0.997234     0.286867    Biso  1.000000 O
   O1197       1.0     0.866794     0.286799     0.280747    Biso  1.000000 O
   O1198       1.0     0.788888     0.411740     0.280560    Biso  1.000000 O
   Si598       1.0     0.653047     0.927043     0.283320    Biso  1.000000 Si
   Si599       1.0     0.384131     0.556849     0.278587    Biso  1.000000 Si
   O1199       1.0     0.385177     0.727108     0.284827    Biso  1.000000 O
   O1200       1.0     0.203010     0.354224     0.281120    Biso  1.000000 O
   O1201       1.0     0.503942     0.786435     0.281107    Biso  1.000000 O
   O1202       1.0     0.038790     0.859492     0.281133    Biso  1.000000 O
   O1203       1.0     0.685521     0.909313     0.283987    Biso  1.000000 O
   O1204       1.0     0.652720     0.699972     0.284627    Biso  1.000000 O
   O1205       1.0     0.199634     0.868420     0.285693    Biso  1.000000 O
   O1206       1.0     0.932112     0.471519     0.282080    Biso  1.000000 O
   O1207       1.0     0.894498     0.605010     0.279040    Biso  1.000000 O
   O1208       1.0     0.621815     0.649222     0.283507    Biso  1.000000 O
   O1209       1.0     0.169687     0.986294     0.280573    Biso  1.000000 O
   O1210       1.0     0.392974     0.472097     0.282627    Biso  1.000000 O
   Si600       1.0     0.060809     0.527827     0.278813    Biso  1.000000 Si
   Si601       1.0     0.115999     0.739004     0.280373    Biso  1.000000 Si
   Si602       1.0     0.721196     0.057164     0.283933    Biso  1.000000 Si
   O1211       1.0     0.742715     0.453688     0.281147    Biso  1.000000 O
   Si603       1.0     0.297055     0.235847     0.284160    Biso  1.000000 Si
   O1212       1.0     0.660234     0.967533     0.283493    Biso  1.000000 O
   O1213       1.0     0.190552     0.416015     0.279667    Biso  1.000000 O
   Si604       1.0     0.479571     0.317733     0.278413    Biso  1.000000 Si
   Si605       1.0     0.040576     0.139602     0.281467    Biso  1.000000 Si
   Si606       1.0     0.356449     0.750421     0.281933    Biso  1.000000 Si
   O1214       1.0     0.366751     0.941176     0.281880    Biso  1.000000 O
   Si607       1.0     0.643573     0.737646     0.281467    Biso  1.000000 Si
   O1215       1.0     0.149519     0.227448     0.287840    Biso  1.000000 O
   Si608       1.0     0.200200     0.600483     0.287467    Biso  1.000000 Si
   Si609       1.0     0.645555     0.004753     0.282787    Biso  1.000000 Si
   O1216       1.0     0.949253     0.713251     0.278387    Biso  1.000000 O
   Si610       1.0     0.053818     0.765008     0.278200    Biso  1.000000 Si
   O1217       1.0     0.376334     0.132963     0.281627    Biso  1.000000 O
   O1218       1.0     0.722154     0.320474     0.281267    Biso  1.000000 O
   O1219       1.0     0.557063     0.997636     0.278693    Biso  1.000000 O
   O1220       1.0     0.906434     0.006162     0.278880    Biso  1.000000 O
   O1221       1.0     0.315438     0.674622     0.282107    Biso  1.000000 O
   O1222       1.0     0.998628     0.956065     0.279067    Biso  1.000000 O
   O1223       1.0     0.067387     0.802279     0.280013    Biso  1.000000 O
   O1224       1.0     0.607963     0.157056     0.280680    Biso  1.000000 O
   O1225       1.0     0.983360     0.564897     0.282613    Biso  1.000000 O
   Si611       1.0     0.824803     0.089581     0.280813    Biso  1.000000 Si
   Si612       1.0     0.368668     0.900385     0.279867    Biso  1.000000 Si
   O1226       1.0     0.292394     0.036743     0.276147    Biso  1.000000 O
   Si613       1.0     0.626345     0.447828     0.278587    Biso  1.000000 Si
   O1227       1.0     0.218517     0.686518     0.281067    Biso  1.000000 O
   Si614       1.0     0.467526     0.614088     0.279813    Biso  1.000000 Si
   Si615       1.0     0.158078     0.023338     0.277160    Biso  1.000000 Si
   O1228       1.0     0.848826     0.773885     0.281000    Biso  1.000000 O
   Si616       1.0     0.358649     0.980736     0.279653    Biso  1.000000 Si
   Si617       1.0     0.704752     0.761638     0.276893    Biso  1.000000 Si
   O1229       1.0     0.724703     0.017780     0.278787    Biso  1.000000 O
   O1230       1.0     0.858235     0.104318     0.277333    Biso  1.000000 O
   O1231       1.0     0.709587     0.142494     0.279373    Biso  1.000000 O
   O1232       1.0     0.906412     0.796394     0.279253    Biso  1.000000 O
   O1233       1.0     0.546173     0.563640     0.278480    Biso  1.000000 O
   Si618       1.0     0.993640     0.186857     0.273413    Biso  1.000000 Si
   Si619       1.0     0.712767     0.358876     0.276973    Biso  1.000000 Si
   O1234       1.0     0.379579     0.610392     0.276360    Biso  1.000000 O
   O1235       1.0     0.749684     0.078918     0.277760    Biso  1.000000 O
   Si620       1.0     0.942893     0.138797     0.275693    Biso  1.000000 Si
   O1236       1.0     0.909091     0.859920     0.278320    Biso  1.000000 O
   O1237       1.0     0.224768     0.466237     0.273973    Biso  1.000000 O
   Si621       1.0     0.202988     0.721248     0.276893    Biso  1.000000 Si
   O1238       1.0     0.470205     0.573448     0.278227    Biso  1.000000 O
   O1239       1.0     0.125909     0.699997     0.278373    Biso  1.000000 O
   O1240       1.0     0.153265     0.852199     0.278040    Biso  1.000000 O
   O1241       1.0     0.442479     0.730755     0.274920    Biso  1.000000 O
   O1242       1.0     0.245546     0.892714     0.275733    Biso  1.000000 O
   O1243       1.0     0.198502     0.236803     0.275933    Biso  1.000000 O
   O1244       1.0     0.079388     0.058748     0.277347    Biso  1.000000 O
   Si622       1.0     0.127042     0.879436     0.277947    Biso  1.000000 Si
   O1245       1.0     0.077994     0.328647     0.277240    Biso  1.000000 O
   O1246       1.0     0.566320     0.729497     0.274320    Biso  1.000000 O
   Si623       1.0     0.562878     0.463823     0.275160    Biso  1.000000 Si
   O1247       1.0     0.456201     0.511204     0.270600    Biso  1.000000 O
   O1248       1.0     0.778847     0.498856     0.272533    Biso  1.000000 O
   O1249       1.0     0.960252     0.173176     0.270467    Biso  1.000000 O
   O1250       1.0     0.039530     0.559062     0.274147    Biso  1.000000 O
   Si624       1.0     0.815895     0.780047     0.272773    Biso  1.000000 Si
   O1251       1.0     0.501786     0.978900     0.275240    Biso  1.000000 O
   Si625       1.0     0.175371     0.205669     0.278333    Biso  1.000000 Si
   Si626       1.0     0.535000     0.966703     0.275827    Biso  1.000000 Si
   O1252       1.0     0.742519     0.573096     0.272387    Biso  1.000000 O
   Si627       1.0     0.467308     0.071096     0.274707    Biso  1.000000 Si
   O1253       1.0     0.617873     0.219601     0.275293    Biso  1.000000 O
   O1254       1.0     0.810167     0.946785     0.274560    Biso  1.000000 O
   Si628       1.0     0.744457     0.490381     0.273773    Biso  1.000000 Si
   Si629       1.0     0.777323     0.927772     0.273947    Biso  1.000000 Si
   O1255       1.0     0.260160     0.351357     0.272160    Biso  1.000000 O
   Si630       1.0     0.081696     0.292433     0.268680    Biso  1.000000 Si
   O1256       1.0     0.908525     0.139803     0.271040    Biso  1.000000 O
   O1257       1.0     0.652045     0.571788     0.274573    Biso  1.000000 O
   Si631       1.0     0.268720     0.067450     0.272587    Biso  1.000000 Si
   Si632       1.0     0.240907     0.551593     0.270880    Biso  1.000000 Si
   Si633       1.0     0.058980     0.362448     0.275627    Biso  1.000000 Si
   O1258       1.0     0.653112     0.119357     0.275373    Biso  1.000000 O
   O1259       1.0     0.562247     0.504137     0.274520    Biso  1.000000 O
   O1260       1.0     0.723418     0.208812     0.272440    Biso  1.000000 O
   O1261       1.0     0.959446     0.834771     0.272760    Biso  1.000000 O
   O1262       1.0     0.417345     0.180670     0.270440    Biso  1.000000 O
   O1263       1.0     0.487237     0.281920     0.268907    Biso  1.000000 O
   O1264       1.0     0.325587     0.214219     0.278720    Biso  1.000000 O
   O1265       1.0     0.152938     0.372859     0.267000    Biso  1.000000 O
   O1266       1.0     0.050290     0.272313     0.267080    Biso  1.000000 O
   Si634       1.0     0.962931     0.469104     0.272000    Biso  1.000000 Si
   O1267       1.0     0.368842     0.783266     0.272733    Biso  1.000000 O
   O1268       1.0     0.751797     0.955813     0.272667    Biso  1.000000 O
   Si635       1.0     0.873198     0.136735     0.269853    Biso  1.000000 Si
   O1269       1.0     0.096920     0.858788     0.274827    Biso  1.000000 O
   O1270       1.0     0.220020     0.301260     0.268187    Biso  1.000000 O
   O1271       1.0     0.016879     0.158087     0.268293    Biso  1.000000 O
   O1272       1.0     0.197674     0.929784     0.269840    Biso  1.000000 O
   O1273       1.0     0.498650     0.092448     0.270467    Biso  1.000000 O
   Si636       1.0     0.288017     0.377814     0.270893    Biso  1.000000 Si
   Si637       1.0     0.547959     0.234540     0.269253    Biso  1.000000 Si
   Si638       1.0     0.411835     0.645751     0.268493    Biso  1.000000 Si
   O1274       1.0     0.839112     0.380580     0.272627    Biso  1.000000 O
   Si639       1.0     0.039944     0.235596     0.266680    Biso  1.000000 Si
   Si640       1.0     0.227491     0.340115     0.266893    Biso  1.000000 Si
   Si641       1.0     0.452041     0.179639     0.271040    Biso  1.000000 Si
   Si642       1.0     0.282528     0.144280     0.276027    Biso  1.000000 Si
   Si643       1.0     0.065753     0.839826     0.272467    Biso  1.000000 Si
   O1275       1.0     0.888073     0.920403     0.272173    Biso  1.000000 O
   O1276       1.0     0.071874     0.136433     0.271693    Biso  1.000000 O
   O1277       1.0     0.228318     0.749315     0.272467    Biso  1.000000 O
   Si644       1.0     0.561397     0.691145     0.268427    Biso  1.000000 Si
   O1278       1.0     0.440193     0.624073     0.267573    Biso  1.000000 O
   O1279       1.0     0.695648     0.076327     0.273160    Biso  1.000000 O
   Si645       1.0     0.730649     0.696301     0.266587    Biso  1.000000 Si
   O1280       1.0     0.004465     0.224933     0.266880    Biso  1.000000 O
   O1281       1.0     0.120965     0.637502     0.267920    Biso  1.000000 O
   O1282       1.0     0.050900     0.939869     0.272533    Biso  1.000000 O
   Si646       1.0     0.582981     0.354400     0.263853    Biso  1.000000 Si
   O1283       1.0     0.473537     0.033272     0.269213    Biso  1.000000 O
   O1284       1.0     0.586357     0.609662     0.267187    Biso  1.000000 O
   Si647       1.0     0.211722     0.891381     0.269760    Biso  1.000000 Si
   O1285       1.0     0.398985     0.891004     0.270053    Biso  1.000000 O
   O1286       1.0     0.778172     0.014536     0.268800    Biso  1.000000 O
   O1287       1.0     0.509322     0.522471     0.257613    Biso  1.000000 O
   O1288       1.0     0.282180     0.104544     0.274947    Biso  1.000000 O
   O1289       1.0     0.952999     0.037598     0.267733    Biso  1.000000 O
   O1290       1.0     0.496189     0.631718     0.269880    Biso  1.000000 O
   O1291       1.0     0.949885     0.967407     0.266040    Biso  1.000000 O
   Si648       1.0     0.687067     0.116390     0.271787    Biso  1.000000 Si
   O1292       1.0     0.587032     0.829615     0.267120    Biso  1.000000 O
   O1293       1.0     0.710807     0.728718     0.264680    Biso  1.000000 O
   O1294       1.0     0.823845     0.053492     0.269947    Biso  1.000000 O
   Si649       1.0     0.522891     0.121922     0.265720    Biso  1.000000 Si
   Si650       1.0     0.748116     0.994115     0.268707    Biso  1.000000 Si
   O1295       1.0     0.457442     0.337877     0.265560    Biso  1.000000 O
   O1296       1.0     0.566472     0.202349     0.266293    Biso  1.000000 O
   O1297       1.0     0.128675     0.767120     0.267547    Biso  1.000000 O
   O1298       1.0     0.800105     0.110882     0.270147    Biso  1.000000 O
   O1299       1.0     0.336804     0.729548     0.268227    Biso  1.000000 O
   O1300       1.0     0.205014     0.809647     0.268600    Biso  1.000000 O
   Si651       1.0     0.932090     0.003898     0.264333    Biso  1.000000 Si
   O1301       1.0     0.343098     0.885522     0.267893    Biso  1.000000 O
   O1302       1.0     0.563750     0.268390     0.262840    Biso  1.000000 O
   O1303       1.0     0.968681     0.901516     0.266373    Biso  1.000000 O
   O1304       1.0     0.962256     0.325504     0.268613    Biso  1.000000 O
   O1305       1.0     0.700614     0.263889     0.265373    Biso  1.000000 O
   O1306       1.0     0.390447     0.540251     0.259227    Biso  1.000000 O
   O1307       1.0     0.957595     0.104645     0.269453    Biso  1.000000 O
   O1308       1.0     0.369648     0.284259     0.263093    Biso  1.000000 O
   Si652       1.0     0.599447     0.188768     0.268027    Biso  1.000000 Si
   Si653       1.0     0.541839     0.531776     0.264667    Biso  1.000000 Si
   Si654       1.0     0.116740     0.482182     0.268133    Biso  1.000000 Si
   O1309       1.0     0.466503     0.214722     0.263053    Biso  1.000000 O
   O1310       1.0     0.078669     0.396927     0.272707    Biso  1.000000 O
   O1311       1.0     0.319794     0.601237     0.270973    Biso  1.000000 O
   Si655       1.0     0.794943     0.707115     0.265733    Biso  1.000000 Si
   O1312       1.0     0.572048     0.392677     0.263547    Biso  1.000000 O
   O1313       1.0     0.892320     0.514322     0.267920    Biso  1.000000 O
   O1314       1.0     0.076556     0.501421     0.256467    Biso  1.000000 O
   Si656       1.0     0.389533     0.155094     0.265627    Biso  1.000000 Si
   O1315       1.0     0.702945     0.796192     0.266253    Biso  1.000000 O
   Si657       1.0     0.008167     0.568594     0.266893    Biso  1.000000 Si
   Si658       1.0     0.486736     0.866258     0.264667    Biso  1.000000 Si
   Si659       1.0     0.976674     0.941855     0.263853    Biso  1.000000 Si
   O1316       1.0     0.844383     0.630008     0.266027    Biso  1.000000 O
   O1317       1.0     0.787842     0.613812     0.264960    Biso  1.000000 O
   O1318       1.0     0.810406     0.744335     0.262400    Biso  1.000000 O
   O1319       1.0     0.276081     0.242965     0.267320    Biso  1.000000 O
   Si660       1.0     0.881648     0.295073     0.261880    Biso  1.000000 Si
   O1320       1.0     0.260814     0.584186     0.268080    Biso  1.000000 O
   O1321       1.0     0.840920     0.215904     0.261547    Biso  1.000000 O
   O1322       1.0     0.118352     0.444484     0.260587    Biso  1.000000 O
   O1323       1.0     0.055190     0.003320     0.266413    Biso  1.000000 O
   O1324       1.0     0.036024     0.754697     0.260093    Biso  1.000000 O
   Si661       1.0     0.308925     0.892865     0.264787    Biso  1.000000 Si
   O1325       1.0     0.639936     0.923446     0.263053    Biso  1.000000 O
   O1326       1.0     0.452063     0.871715     0.260867    Biso  1.000000 O
   Si662       1.0     0.386483     0.487840     0.262333    Biso  1.000000 Si
   O1327       1.0     0.915603     0.288836     0.263480    Biso  1.000000 O
   O1328       1.0     0.968289     0.432664     0.264640    Biso  1.000000 O
   O1329       1.0     0.492116     0.460805     0.255480    Biso  1.000000 O
   Si663       1.0     0.609095     0.641174     0.263907    Biso  1.000000 Si
   Si664       1.0     0.480899     0.498680     0.257267    Biso  1.000000 Si
   O1330       1.0     0.307858     0.158665     0.263333    Biso  1.000000 O
   O1331       1.0     0.182058     0.713477     0.260693    Biso  1.000000 O
   Si665       1.0     0.013068     0.646631     0.262547    Biso  1.000000 Si
   O1332       1.0     0.833711     0.509972     0.261547    Biso  1.000000 O
   O1333       1.0     0.316831     0.358399     0.262320    Biso  1.000000 O
   O1334       1.0     0.617045     0.345874     0.258080    Biso  1.000000 O
   O1335       1.0     0.259659     0.804114     0.260800    Biso  1.000000 O
   O1336       1.0     0.555408     0.106405     0.259587    Biso  1.000000 O
   Si666       1.0     0.351222     0.616126     0.265520    Biso  1.000000 Si
   Si667       1.0     0.871085     0.604683     0.263240    Biso  1.000000 Si
   O1337       1.0     0.439234     0.080175     0.263027    Biso  1.000000 O
   Si668       1.0     0.323975     0.693283     0.263973    Biso  1.000000 Si
   O1338       1.0     0.813913     0.809697     0.257520    Biso  1.000000 O
   O1339       1.0     0.636233     0.746146     0.261480    Biso  1.000000 O
   Si669       1.0     0.799952     0.513342     0.257627    Biso  1.000000 Si
   Si670       1.0     0.963933     0.704399     0.259547    Biso  1.000000 Si
   O1340       1.0     0.642876     0.022911     0.262893    Biso  1.000000 O
   Si671       1.0     0.506251     0.792370     0.260093    Biso  1.000000 Si
   O1341       1.0     0.406064     0.829213     0.259493    Biso  1.000000 O
   Si672       1.0     0.768154     0.099590     0.262627    Biso  1.000000 Si
   O1342       1.0     0.589428     0.674371     0.259693    Biso  1.000000 O
   O1343       1.0     0.761924     0.703870     0.257040    Biso  1.000000 O
   Si673       1.0     0.766651     0.582149     0.258160    Biso  1.000000 Si
   H9          1.0     0.449427     0.087594     0.756853    Biso  1.000000 H
   Si674       1.0     0.060047     0.041949     0.261827    Biso  1.000000 Si
   Si675       1.0     0.480333     0.997183     0.261307    Biso  1.000000 Si
   O1344       1.0     0.990221     0.677816     0.258907    Biso  1.000000 O
   O1345       1.0     0.198436     0.620979     0.268800    Biso  1.000000 O
   O1346       1.0     0.787951     0.551040     0.254373    Biso  1.000000 O
   O1347       1.0     0.663806     0.512260     0.259080    Biso  1.000000 O
   O1348       1.0     0.875702     0.334758     0.258973    Biso  1.000000 O
   O1349       1.0     0.131420     0.906622     0.262907    Biso  1.000000 O
   Si676       1.0     0.482925     0.249755     0.254960    Biso  1.000000 Si
   O1350       1.0     0.220848     0.524130     0.249507    Biso  1.000000 O
   Si677       1.0     0.228253     0.783014     0.260387    Biso  1.000000 Si
   O1351       1.0     0.482554     0.696426     0.262013    Biso  1.000000 O
   Si678       1.0     0.967352     0.863919     0.257747    Biso  1.000000 Si
   O1352       1.0     0.718256     0.664764     0.254347    Biso  1.000000 O
   O1353       1.0     0.778935     0.899027     0.257987    Biso  1.000000 O
   O1354       1.0     0.036220     0.358474     0.259187    Biso  1.000000 O
   Si679       1.0     0.722721     0.235697     0.256120    Biso  1.000000 Si
   Si680       1.0     0.464673     0.729397     0.257400    Biso  1.000000 Si
   O1355       1.0     0.153221     0.028267     0.255853    Biso  1.000000 O
   O1356       1.0     0.362264     0.995272     0.259667    Biso  1.000000 O
   O1357       1.0     0.742824     0.842592     0.258440    Biso  1.000000 O
   Si681       1.0     0.798689     0.034731     0.255973    Biso  1.000000 Si
   Si682       1.0     0.331293     0.188517     0.262680    Biso  1.000000 Si
   Si683       1.0     0.417977     0.867113     0.257320    Biso  1.000000 Si
   O1358       1.0     0.629133     0.457360     0.257640    Biso  1.000000 O
   O1359       1.0     0.254911     0.156829     0.264253    Biso  1.000000 O
   O1360       1.0     0.489655     0.827704     0.257067    Biso  1.000000 O
   H10         1.0     0.112667     0.937580     0.764520    Biso  1.000000 H
   Si684       1.0     0.217798     0.472877     0.253253    Biso  1.000000 Si
   O1361       1.0     0.535283     0.680130     0.254707    Biso  1.000000 O
   O1362       1.0     0.708215     0.360788     0.255360    Biso  1.000000 O
   O1363       1.0     0.276103     0.406106     0.257093    Biso  1.000000 O
   Si685       1.0     0.502069     0.665216     0.256773    Biso  1.000000 Si
   Si686       1.0     0.952346     0.074164     0.256467    Biso  1.000000 Si
   O1364       1.0     0.096964     0.297789     0.249547    Biso  1.000000 O
   Si687       1.0     0.660779     0.551618     0.255627    Biso  1.000000 Si
   O1365       1.0     0.347193     0.666750     0.256480    Biso  1.000000 O
   O1366       1.0     0.538441     0.948067     0.257320    Biso  1.000000 O
   Si688       1.0     0.863070     0.530040     0.259507    Biso  1.000000 Si
   O1367       1.0     0.456745     0.153007     0.255133    Biso  1.000000 O
   O1368       1.0     0.559590     0.452959     0.253773    Biso  1.000000 O
   Si689       1.0     0.813564     0.635415     0.255627    Biso  1.000000 Si
   H11         1.0     0.287298     0.989513     0.750507    Biso  1.000000 H
   O1369       1.0     0.288823     0.865629     0.254253    Biso  1.000000 O
   O1370       1.0     0.523174     0.404547     0.246907    Biso  1.000000 O
   O1371       1.0     0.810298     0.677036     0.254880    Biso  1.000000 O
   Si690       1.0     0.064860     0.967407     0.258307    Biso  1.000000 Si
   O1372       1.0     0.967439     0.491060     0.254120    Biso  1.000000 O
   Si691       1.0     0.384305     0.798305     0.254800    Biso  1.000000 Si
   O1373       1.0     0.363789     0.177829     0.256813    Biso  1.000000 O
   O1374       1.0     0.255630     0.060861     0.252853    Biso  1.000000 O
   O1375       1.0     0.048787     0.652390     0.252893    Biso  1.000000 O
   O1376       1.0     0.166115     0.192264     0.259347    Biso  1.000000 O
   O1377       1.0     0.487803     0.758972     0.254187    Biso  1.000000 O
   Si692       1.0     0.854859     0.366144     0.255613    Biso  1.000000 Si
   O1378       1.0     0.353618     0.477580     0.255680    Biso  1.000000 O
   Si693       1.0     0.945529     0.301511     0.255173    Biso  1.000000 Si
   O1379       1.0     0.751470     0.260996     0.250800    Biso  1.000000 O
   O1380       1.0     0.115259     0.166864     0.251787    Biso  1.000000 O
   O1381       1.0     0.030318     0.062244     0.256827    Biso  1.000000 O
   Si694       1.0     0.290652     0.592360     0.257707    Biso  1.000000 Si
   O1382       1.0     0.977349     0.738475     0.251667    Biso  1.000000 O
   O1383       1.0     0.856188     0.568267     0.262413    Biso  1.000000 O
   O1384       1.0     0.732587     0.488872     0.254107    Biso  1.000000 O
   O1385       1.0     0.308969     0.928703     0.254667    Biso  1.000000 O
   Si695       1.0     0.095113     0.416241     0.256520    Biso  1.000000 Si
   O1386       1.0     0.507993     0.893645     0.252160    Biso  1.000000 O
   Si696       1.0     0.091628     0.135880     0.253240    Biso  1.000000 Si
   O1387       1.0     0.450124     0.976435     0.255947    Biso  1.000000 O
   O1388       1.0     0.688004     0.571059     0.246853    Biso  1.000000 O
   O1389       1.0     0.997691     0.854438     0.249027    Biso  1.000000 O
   O1390       1.0     0.098162     0.959133     0.256360    Biso  1.000000 O
   O1391       1.0     0.538376     0.797148     0.252947    Biso  1.000000 O
   O1392       1.0     0.889315     0.625783     0.240347    Biso  1.000000 O
   Si697       1.0     0.144488     0.372507     0.246760    Biso  1.000000 Si
   O1393       1.0     0.000697     0.612680     0.252680    Biso  1.000000 O
   Si698       1.0     0.129721     0.618062     0.250080    Biso  1.000000 Si
   O1394       1.0     0.862852     0.135402     0.249680    Biso  1.000000 O
   Si699       1.0     0.874004     0.932425     0.253453    Biso  1.000000 Si
   O1395       1.0     0.125387     0.942032     0.753800    Biso  1.000000 O
   O1396       1.0     0.516008     0.235822     0.248147    Biso  1.000000 O
   O1397       1.0     0.050311     0.219827     0.247827    Biso  1.000000 O
   O1398       1.0     0.402971     0.656314     0.248107    Biso  1.000000 O
   O1399       1.0     0.935706     0.686543     0.248627    Biso  1.000000 O
   O1400       1.0     0.872806     0.267183     0.246880    Biso  1.000000 O
   O1401       1.0     0.470227     0.396248     0.251453    Biso  1.000000 O
   O1402       1.0     0.222699     0.349471     0.246747    Biso  1.000000 O
   O1403       1.0     0.568084     0.894601     0.249693    Biso  1.000000 O
   O1404       1.0     0.962430     0.270327     0.247227    Biso  1.000000 O
   Si700       1.0     0.493335     0.424163     0.245600    Biso  1.000000 Si
   O1405       1.0     0.054101     0.835400     0.252440    Biso  1.000000 O
   O1406       1.0     0.850612     0.905842     0.245947    Biso  1.000000 O
   O1407       1.0     0.395827     0.125544     0.250653    Biso  1.000000 O
   Si701       1.0     0.556737     0.413022     0.247333    Biso  1.000000 Si
   O1408       1.0     0.372719     0.059980     0.251920    Biso  1.000000 O
   O1409       1.0     0.860282     0.970324     0.253293    Biso  1.000000 O
   Si702       1.0     0.572266     0.809270     0.250387    Biso  1.000000 Si
   O1410       1.0     0.134948     0.577824     0.253933    Biso  1.000000 O
   O1411       1.0     0.190922     0.453135     0.244533    Biso  1.000000 O
   O1412       1.0     0.136473     0.509443     0.259040    Biso  1.000000 O
   O1413       1.0     0.107222     0.100370     0.250613    Biso  1.000000 O
   Si703       1.0     0.721283     0.813922     0.250227    Biso  1.000000 Si
   O1414       1.0     0.512523     0.145562     0.248893    Biso  1.000000 O
   Si704       1.0     0.135384     0.780323     0.248613    Biso  1.000000 Si
   O1415       1.0     0.598619     0.062269     0.246640    Biso  1.000000 O
   O1416       1.0     0.208760     0.876292     0.250160    Biso  1.000000 O
   O1417       1.0     0.003681     0.544174     0.250133    Biso  1.000000 O
   O1418       1.0     0.564817     0.333828     0.240080    Biso  1.000000 O
   Si705       1.0     0.579518     0.282700     0.244480    Biso  1.000000 Si
   Si706       1.0     0.459097     0.358399     0.247173    Biso  1.000000 Si
   O1419       1.0     0.897961     0.207655     0.245080    Biso  1.000000 O
   Si707       1.0     0.272945     0.831879     0.247320    Biso  1.000000 Si
   Si708       1.0     0.865684     0.226165     0.246520    Biso  1.000000 Si
   Si709       1.0     0.382759     0.308930     0.248587    Biso  1.000000 Si
   O1420       1.0     0.736486     0.995071     0.247960    Biso  1.000000 O
   O1421       1.0     0.871303     0.396625     0.245760    Biso  1.000000 O
   Si710       1.0     0.008211     0.755451     0.246573    Biso  1.000000 Si
   O1422       1.0     0.297883     0.697206     0.249960    Biso  1.000000 O
   O1423       1.0     0.690879     0.123633     0.250227    Biso  1.000000 O
   Si711       1.0     0.652023     0.480673     0.247733    Biso  1.000000 Si
   O1424       1.0     0.746483     0.119634     0.248960    Biso  1.000000 O
   Si712       1.0     0.761402     0.870759     0.247227    Biso  1.000000 Si
   Si713       1.0     0.536590     0.913160     0.247173    Biso  1.000000 Si
   O1425       1.0     0.410833     0.474436     0.249907    Biso  1.000000 O
   Si714       1.0     0.122773     0.933179     0.247907    Biso  1.000000 Si
   O1426       1.0     0.111317     0.385534     0.245293    Biso  1.000000 O
   O1427       1.0     0.611447     0.180344     0.247680    Biso  1.000000 O
   O1428       1.0     0.144139     0.334633     0.238053    Biso  1.000000 O
   Si715       1.0     0.379949     0.020522     0.247133    Biso  1.000000 Si
   O1429       1.0     0.920787     0.009858     0.244333    Biso  1.000000 O
   O1430       1.0     0.991854     0.945125     0.245347    Biso  1.000000 O
   Si716       1.0     0.411008     0.089304     0.250560    Biso  1.000000 Si
   O1431       1.0     0.630200     0.635339     0.247787    Biso  1.000000 O
   O1432       1.0     0.615346     0.287554     0.241053    Biso  1.000000 O
   O1433       1.0     0.555974     0.541156     0.246440    Biso  1.000000 O
   O1434       1.0     0.358801     0.330206     0.238720    Biso  1.000000 O
   Si717       1.0     0.631245     0.329377     0.239933    Biso  1.000000 Si
   O1435       1.0     0.161389     0.631316     0.242893    Biso  1.000000 O
   Si718       1.0     0.333842     0.356537     0.243547    Biso  1.000000 Si
   O1436       1.0     0.354881     0.599175     0.246440    Biso  1.000000 O
   O1437       1.0     0.402927     0.768780     0.245747    Biso  1.000000 O
   H12         1.0     0.611927     0.797601     0.765293    Biso  1.000000 H
   O1438       1.0     0.919545     0.081282     0.246293    Biso  1.000000 O
   Si719       1.0     0.974605     0.419511     0.244453    Biso  1.000000 Si
   H13         1.0     0.258178     0.645701     0.762320    Biso  1.000000 H
   O1439       1.0     0.007514     0.406408     0.244520    Biso  1.000000 O
   Si720       1.0     0.564926     0.084048     0.242000    Biso  1.000000 Si
   O1440       1.0     0.591759     0.777306     0.245707    Biso  1.000000 O
   O1441       1.0     0.248007     0.462314     0.243187    Biso  1.000000 O
   Si721       1.0     0.283552     0.249629     0.246427    Biso  1.000000 Si
   Si722       1.0     0.624711     0.764505     0.242627    Biso  1.000000 Si
   O1442       1.0     0.217646     0.121294     0.243013    Biso  1.000000 O
   O1443       1.0     0.151936     0.952846     0.242293    Biso  1.000000 O
   O1444       1.0     0.463562     0.500968     0.238267    Biso  1.000000 O
   Si723       1.0     0.147951     0.171818     0.244747    Biso  1.000000 Si
   O1445       1.0     0.145577     0.819053     0.242613    Biso  1.000000 O
   O1446       1.0     0.162020     0.757740     0.239587    Biso  1.000000 O
   O1447       1.0     0.775079     0.326359     0.241720    Biso  1.000000 O
   Si724       1.0     0.166659     0.717602     0.241240    Biso  1.000000 Si
   O1448       1.0     0.082698     0.040666     0.246053    Biso  1.000000 O
   O1449       1.0     0.182319     0.069160     0.236427    Biso  1.000000 O
   O1450       1.0     0.298427     0.560295     0.245120    Biso  1.000000 O
   O1451       1.0     0.814806     0.997661     0.237373    Biso  1.000000 O
   O1452       1.0     0.780764     0.061716     0.243907    Biso  1.000000 O
   O1453       1.0     0.681448     0.458265     0.245013    Biso  1.000000 O
   Si725       1.0     0.627586     0.035360     0.244307    Biso  1.000000 Si
   O1454       1.0     0.361045     0.812841     0.241013    Biso  1.000000 O
   Si726       1.0     0.645228     0.911526     0.243027    Biso  1.000000 Si
   Si727       1.0     0.195692     0.622815     0.247680    Biso  1.000000 Si
   Si728       1.0     0.272945     0.434575     0.242467    Biso  1.000000 Si
   H14         1.0     0.476739     0.542087     0.780067    Biso  1.000000 H
   O1455       1.0     0.163937     0.397153     0.234360    Biso  1.000000 O
   O1456       1.0     0.978002     0.074542     0.242480    Biso  1.000000 O
   O1457       1.0     0.497060     0.003320     0.242667    Biso  1.000000 O
   O1458       1.0     0.943307     0.861127     0.242880    Biso  1.000000 O
   O1459       1.0     0.796576     0.495008     0.239013    Biso  1.000000 O
   Si729       1.0     0.022912     0.370772     0.240440    Biso  1.000000 Si
   Si730       1.0     0.126062     0.299776     0.236293    Biso  1.000000 Si
   Si731       1.0     0.915080     0.664789     0.235227    Biso  1.000000 Si
   O1460       1.0     0.442654     0.723537     0.241387    Biso  1.000000 O
   Si732       1.0     0.022869     0.830471     0.241840    Biso  1.000000 Si
   O1461       1.0     0.746831     0.589769     0.241053    Biso  1.000000 O
   O1462       1.0     0.427146     0.359757     0.238027    Biso  1.000000 O
   O1463       1.0     0.666659     0.333878     0.236373    Biso  1.000000 O
   O1464       1.0     0.280154     0.623092     0.245293    Biso  1.000000 O
   Si733       1.0     0.812715     0.826799     0.237333    Biso  1.000000 Si
   O1465       1.0     0.470728     0.271307     0.237267    Biso  1.000000 O
   Si734       1.0     0.753670     0.294570     0.236853    Biso  1.000000 Si
   O1466       1.0     0.100253     0.622614     0.238707    Biso  1.000000 O
   O1467       1.0     0.712702     0.217187     0.237480    Biso  1.000000 O
   O1468       1.0     0.631877     0.552926     0.242813    Biso  1.000000 O
   O1469       1.0     0.349828     0.391344     0.238707    Biso  1.000000 O
   Si735       1.0     0.479244     0.145361     0.238587    Biso  1.000000 Si
   O1470       1.0     0.954611     0.208209     0.235360    Biso  1.000000 O
   Si736       1.0     0.701725     0.661394     0.235213    Biso  1.000000 Si
   O1471       1.0     0.953260     0.390086     0.237667    Biso  1.000000 O
   Si737       1.0     0.157098     0.040188     0.235840    Biso  1.000000 Si
   O1472       1.0     0.782485     0.846063     0.236013    Biso  1.000000 O
   O1473       1.0     0.221784     0.645198     0.238627    Biso  1.000000 O
   O1474       1.0     0.006490     0.794734     0.240907    Biso  1.000000 O
   Si738       1.0     0.700941     0.342102     0.237200    Biso  1.000000 Si
   Si739       1.0     0.714270     0.468249     0.239800    Biso  1.000000 Si
   O1475       1.0     0.623383     0.880240     0.238813    Biso  1.000000 O
   O1476       1.0     0.869060     0.029273     0.237933    Biso  1.000000 O
   O1477       1.0     0.831664     0.350502     0.242093    Biso  1.000000 O
   O1478       1.0     0.223178     0.773483     0.240373    Biso  1.000000 O
   Si740       1.0     0.242780     0.148555     0.243453    Biso  1.000000 Si
   O1479       1.0     0.644183     0.796167     0.237773    Biso  1.000000 O
   O1480       1.0     0.840179     0.451525     0.232933    Biso  1.000000 O
   O1481       1.0     0.665854     0.186304     0.235387    Biso  1.000000 O
   O1482       1.0     0.607266     0.262707     0.764773    Biso  1.000000 O
   O1483       1.0     0.303742     0.813143     0.240813    Biso  1.000000 O
   O1484       1.0     0.721065     0.309207     0.233973    Biso  1.000000 O
   O1485       1.0     0.134055     0.701205     0.236227    Biso  1.000000 O
   Si741       1.0     0.378076     0.670447     0.235187    Biso  1.000000 Si
   Si742       1.0     0.012088     0.071901     0.239227    Biso  1.000000 Si
   O1486       1.0     0.296119     0.024898     0.236693    Biso  1.000000 O
   O1487       1.0     0.302762     0.455046     0.239453    Biso  1.000000 O
   Si743       1.0     0.069630     0.646707     0.236040    Biso  1.000000 Si
   Si744       1.0     0.712441     0.587305     0.234613    Biso  1.000000 Si
   O1488       1.0     0.534826     0.066519     0.235853    Biso  1.000000 O
   Si745       1.0     0.136538     0.540855     0.245587    Biso  1.000000 Si
   O1489       1.0     0.695648     0.828459     0.238560    Biso  1.000000 O
   O1490       1.0     0.047219     0.962453     0.240667    Biso  1.000000 O
   O1491       1.0     0.679444     0.906672     0.239253    Biso  1.000000 O
   O1492       1.0     0.497582     0.651686     0.236933    Biso  1.000000 O
   O1493       1.0     0.070240     0.141539     0.236493    Biso  1.000000 O
   Si746       1.0     0.264451     0.041119     0.235373    Biso  1.000000 Si
   O1494       1.0     0.823866     0.620300     0.237133    Biso  1.000000 O
   Si747       1.0     0.587882     0.874984     0.235213    Biso  1.000000 Si
   O1495       1.0     0.479135     0.338531     0.233853    Biso  1.000000 O
   O1496       1.0     0.940911     0.325780     0.237693    Biso  1.000000 O
   O1497       1.0     0.411726     0.011845     0.240840    Biso  1.000000 O
   O1498       1.0     0.162761     0.137112     0.239733    Biso  1.000000 O
   Si748       1.0     0.849349     0.995700     0.238547    Biso  1.000000 Si
   O1499       1.0     0.410093     0.877248     0.237187    Biso  1.000000 O
   O1500       1.0     0.682428     0.179061     0.771160    Biso  1.000000 O
   O1501       1.0     0.728580     0.432060     0.233707    Biso  1.000000 O
   O1502       1.0     0.074095     0.429671     0.240093    Biso  1.000000 O
   O1503       1.0     0.736246     0.786586     0.236760    Biso  1.000000 O
   O1504       1.0     0.892604     0.457813     0.235987    Biso  1.000000 O
   O1505       1.0     0.836216     0.852350     0.228960    Biso  1.000000 O
   O1506       1.0     0.652590     0.053467     0.232560    Biso  1.000000 O
   Si749       1.0     0.333166     0.475769     0.237413    Biso  1.000000 Si
   O1507       1.0     0.578364     0.836682     0.233907    Biso  1.000000 O
   Si750       1.0     0.180664     0.430375     0.229093    Biso  1.000000 Si
   O1508       1.0     0.246831     0.837839     0.232720    Biso  1.000000 O
   Si751       1.0     0.902818     0.036592     0.232627    Biso  1.000000 Si
   O1509       1.0     0.267195     0.228931     0.230760    Biso  1.000000 O
   O1510       1.0     0.668532     0.671302     0.235507    Biso  1.000000 O
   Si752       1.0     0.431154     0.977290     0.237773    Biso  1.000000 Si
   Si753       1.0     0.868275     0.427961     0.232907    Biso  1.000000 Si
   Si754       1.0     0.099904     0.071473     0.236493    Biso  1.000000 Si
   H15         1.0     0.921571     0.696175     0.754787    Biso  1.000000 H
   Si755       1.0     0.716949     0.117974     0.236720    Biso  1.000000 Si
   H16         1.0     0.682232     0.902975     0.742680    Biso  1.000000 H
   Si756       1.0     0.921767     0.192616     0.231040    Biso  1.000000 Si
   O1511       1.0     0.323910     0.222242     0.242213    Biso  1.000000 O
   O1512       1.0     0.321775     0.095793     0.234213    Biso  1.000000 O
   O1513       1.0     0.407022     0.289364     0.236987    Biso  1.000000 O
   O1514       1.0     0.706974     0.624400     0.226533    Biso  1.000000 O
   O1515       1.0     0.590277     0.523150     0.219520    Biso  1.000000 O
   Si757       1.0     0.302653     0.942107     0.234453    Biso  1.000000 Si
   Si758       1.0     0.411182     0.735608     0.233720    Biso  1.000000 Si
   O1516       1.0     0.897722     0.933758     0.237240    Biso  1.000000 O
   Si759       1.0     0.529337     0.253678     0.223587    Biso  1.000000 Si
   O1517       1.0     0.737313     0.890325     0.234560    Biso  1.000000 O
   H17         1.0     0.238054     0.694213     0.766013    Biso  1.000000 H
   O1518       1.0     0.109574     0.775495     0.234067    Biso  1.000000 O
   Si760       1.0     0.186632     0.111058     0.234027    Biso  1.000000 Si
   O1519       1.0     0.924467     0.152403     0.226733    Biso  1.000000 O
   Si761       1.0     0.964847     0.488394     0.232960    Biso  1.000000 Si
   H18         1.0     0.220020     0.405779     0.745853    Biso  1.000000 H
   O1520       1.0     0.563641     0.260569     0.228587    Biso  1.000000 O
   O1521       1.0     0.307379     0.279456     0.243853    Biso  1.000000 O
   Si762       1.0     0.971229     0.243593     0.232053    Biso  1.000000 Si
   O1522       1.0     0.830487     0.091391     0.229573    Biso  1.000000 O
   Si763       1.0     0.853531     0.122979     0.229240    Biso  1.000000 Si
   O1523       1.0     0.595461     0.781757     0.764733    Biso  1.000000 O
   H19         1.0     0.607070     0.286221     0.761440    Biso  1.000000 H
   Si764       1.0     0.430392     0.488318     0.233507    Biso  1.000000 Si
   O1524       1.0     0.267696     0.953600     0.233733    Biso  1.000000 O
   O1525       1.0     0.253017     0.723562     0.231120    Biso  1.000000 O
   H20         1.0     0.691924     0.867440     0.209693    Biso  1.000000 H
   O1526       1.0     0.636255     0.941428     0.228680    Biso  1.000000 O
   O1527       1.0     0.996189     0.347408     0.234627    Biso  1.000000 O
   O1528       1.0     0.147232     0.265875     0.238347    Biso  1.000000 O
   Si765       1.0     0.845298     0.891482     0.225600    Biso  1.000000 Si
   Si766       1.0     0.631354     0.181752     0.230400    Biso  1.000000 Si
   O1529       1.0     0.384262     0.709001     0.229773    Biso  1.000000 O
   O1530       1.0     0.573006     0.399945     0.229680    Biso  1.000000 O
   Si767       1.0     0.800061     0.350627     0.233000    Biso  1.000000 Si
   O1531       1.0     0.483426     0.107235     0.231347    Biso  1.000000 O
   O1532       1.0     0.790957     0.388779     0.228747    Biso  1.000000 O
   Si768       1.0     0.040140     0.230491     0.227973    Biso  1.000000 Si
   O1533       1.0     0.017794     0.736187     0.228627    Biso  1.000000 O
   O1534       1.0     0.218844     0.682242     0.764867    Biso  1.000000 O
   H21         1.0     0.843054     0.209667     0.751240    Biso  1.000000 H
   H22         1.0     0.806856     0.588889     0.738520    Biso  1.000000 H
   O1535       1.0     0.894302     0.691095     0.225040    Biso  1.000000 O
   Si769       1.0     0.227425     0.331439     0.227080    Biso  1.000000 Si
   O1536       1.0     0.256719     0.310817     0.231147    Biso  1.000000 O
   O1537       1.0     0.024110     0.105676     0.229840    Biso  1.000000 O
   Si770       1.0     0.216622     0.859342     0.231573    Biso  1.000000 Si
   Si771       1.0     0.576970     0.358751     0.224267    Biso  1.000000 Si
   O1538       1.0     0.005859     0.239544     0.226947    Biso  1.000000 O
   O1539       1.0     0.209152     0.962603     0.230893    Biso  1.000000 O
   O1540       1.0     0.970750     0.449463     0.229200    Biso  1.000000 O
   O1541       1.0     0.612624     0.347937     0.224333    Biso  1.000000 O
   O1542       1.0     0.411356     0.945175     0.234227    Biso  1.000000 O
   O1543       1.0     0.306530     0.349898     0.228133    Biso  1.000000 O
   O1544       1.0     0.167618     0.006740     0.223680    Biso  1.000000 O
   O1545       1.0     0.641068     0.496718     0.229147    Biso  1.000000 O
   H23         1.0     0.621902     0.413349     0.745947    Biso  1.000000 H
   Si772       1.0     0.283051     0.703669     0.231227    Biso  1.000000 Si
   O1546       1.0     0.877859     0.531122     0.232400    Biso  1.000000 O
   O1547       1.0     0.432265     0.304680     0.176933    Biso  1.000000 O
   Si773       1.0     0.638977     0.648769     0.229227    Biso  1.000000 Si
   O1548       1.0     0.814261     0.792672     0.224107    Biso  1.000000 O
   O1549       1.0     0.612079     0.002892     0.235053    Biso  1.000000 O
   Si774       1.0     0.017772     0.948268     0.231147    Biso  1.000000 Si
   Si775       1.0     0.817528     0.477731     0.223853    Biso  1.000000 Si
   Si776       1.0     0.697325     0.189950     0.226293    Biso  1.000000 Si
   O1550       1.0     0.850264     0.218268     0.227747    Biso  1.000000 O
   Si777       1.0     0.556976     0.529814     0.226173    Biso  1.000000 Si
   Si778       1.0     0.961798     0.354148     0.229280    Biso  1.000000 Si
   O1551       1.0     0.079344     0.682091     0.226413    Biso  1.000000 O
   Si779       1.0     0.803459     0.073712     0.220307    Biso  1.000000 Si
   Si780       1.0     0.727817     0.987526     0.227493    Biso  1.000000 Si
   Si781       1.0     0.332317     0.814702     0.227707    Biso  1.000000 Si
   O1552       1.0     0.187045     0.704323     0.224707    Biso  1.000000 O
   Si782       1.0     0.255608     0.635893     0.231200    Biso  1.000000 Si
   O1553       1.0     0.488391     0.430652     0.224213    Biso  1.000000 O
   O1554       1.0     0.600797     0.945200     0.745213    Biso  1.000000 O
   Si783       1.0     0.174740     0.968061     0.227400    Biso  1.000000 Si
   O1555       1.0     0.228906     0.183563     0.235653    Biso  1.000000 O
   O1556       1.0     0.901359     0.692805     0.754747    Biso  1.000000 O
   O1557       1.0     0.573877     0.106506     0.224587    Biso  1.000000 O
   H24         1.0     0.502592     0.780449     0.166667    Biso  1.000000 H
   O1558       1.0     0.110162     0.915122     0.230733    Biso  1.000000 O
   Si784       1.0     0.352812     0.079370     0.228080    Biso  1.000000 Si
   O1559       1.0     0.625038     0.741418     0.225533    Biso  1.000000 O
   O1560       1.0     0.865117     0.726731     0.776747    Biso  1.000000 O
   O1561       1.0     0.129481     0.057164     0.227160    Biso  1.000000 O
   Si785       1.0     0.479984     0.302241     0.224293    Biso  1.000000 Si
   Si786       1.0     0.014026     0.536202     0.230573    Biso  1.000000 Si
   Si787       1.0     0.622795     0.530996     0.225173    Biso  1.000000 Si
   Si788       1.0     0.290979     0.104997     0.222280    Biso  1.000000 Si
   O1562       1.0     0.717820     0.949878     0.225253    Biso  1.000000 O
   O1563       1.0     0.241081     0.014712     0.227347    Biso  1.000000 O
   O1564       1.0     0.269591     0.133818     0.231640    Biso  1.000000 O
   O1565       1.0     0.145925     0.191485     0.226533    Biso  1.000000 O
   Si789       1.0     0.919676     0.112542     0.224267    Biso  1.000000 Si
   O1566       1.0     0.621858     0.215753     0.218827    Biso  1.000000 O
   O1567       1.0     0.046173     0.370621     0.223840    Biso  1.000000 O
   H25         1.0     0.811190     0.992606     0.741667    Biso  1.000000 H
   O1568       1.0     0.441630     0.577270     0.235587    Biso  1.000000 O
   O1569       1.0     0.201790     0.308780     0.219240    Biso  1.000000 O
   O1570       1.0     0.325064     0.972487     0.227947    Biso  1.000000 O
   Si790       1.0     0.708150     0.909816     0.227800    Biso  1.000000 Si
   O1571       1.0     0.188352     0.841058     0.222933    Biso  1.000000 O
   O1572       1.0     0.537244     0.924855     0.226520    Biso  1.000000 O
   O1573       1.0     0.698828     0.011342     0.223747    Biso  1.000000 O
   O1574       1.0     0.512785     0.290069     0.220880    Biso  1.000000 O
   O1575       1.0     0.939104     0.651359     0.221080    Biso  1.000000 O
   O1576       1.0     0.203533     0.585117     0.240853    Biso  1.000000 O
   O1577       1.0     0.418718     0.090310     0.229187    Biso  1.000000 O
   O1578       1.0     0.352964     0.451349     0.223520    Biso  1.000000 O
   O1579       1.0     0.271224     0.070744     0.219853    Biso  1.000000 O
   O1580       1.0     0.716165     0.689234     0.221667    Biso  1.000000 O
   Si791       1.0     0.671429     0.810527     0.225880    Biso  1.000000 Si
   O1581       1.0     0.109574     0.297915     0.216933    Biso  1.000000 O
   O1582       1.0     0.265823     0.415487     0.222800    Biso  1.000000 O
   H26         1.0     0.526680     0.920655     0.191293    Biso  1.000000 H
   O1583       1.0     0.840245     0.154440     0.217453    Biso  1.000000 O
   Si792       1.0     0.137845     0.228529     0.218747    Biso  1.000000 Si
   O1584       1.0     0.167661     0.538817     0.234347    Biso  1.000000 O
   O1585       1.0     0.910049     0.827880     0.220133    Biso  1.000000 O
   O1586       1.0     0.714161     0.153057     0.223827    Biso  1.000000 O
   O1587       1.0     0.711373     0.079848     0.229320    Biso  1.000000 O
   O1588       1.0     0.027552     0.878480     0.192853    Biso  1.000000 O
   O1589       1.0     0.632770     0.594900     0.182453    Biso  1.000000 O
   H27         1.0     0.263514     0.862033     0.759080    Biso  1.000000 H
   H28         1.0     0.336629     0.251716     0.733280    Biso  1.000000 H
   Si793       1.0     0.013482     0.609889     0.225293    Biso  1.000000 Si
   O1590       1.0     0.355839     0.039987     0.224520    Biso  1.000000 O
   O1591       1.0     0.328941     0.514976     0.229347    Biso  1.000000 O
   O1592       1.0     0.046304     0.625380     0.223267    Biso  1.000000 O
   Si794       1.0     0.290195     0.313935     0.225027    Biso  1.000000 Si
   O1593       1.0     0.415080     0.522571     0.226240    Biso  1.000000 O
   H29         1.0     0.941543     0.340241     0.201360    Biso  1.000000 H
   O1594       1.0     0.367666     0.904710     0.221493    Biso  1.000000 O
   O1595       1.0     0.712963     0.369816     0.222893    Biso  1.000000 O
   Si795       1.0     0.506381     0.078540     0.223973    Biso  1.000000 Si
   O1596       1.0     0.058718     0.264417     0.221213    Biso  1.000000 O
   Si796       1.0     0.155029     0.829565     0.222053    Biso  1.000000 Si
   Si797       1.0     0.312083     0.551643     0.225973    Biso  1.000000 Si
   Si798       1.0     0.241735     0.758746     0.222947    Biso  1.000000 Si
   O1597       1.0     0.365945     0.643060     0.221267    Biso  1.000000 O
   Si799       1.0     0.686043     0.051329     0.223773    Biso  1.000000 Si
   O1598       1.0     0.466263     0.170359     0.222680    Biso  1.000000 O
   H30         1.0     0.253343     0.094560     0.755760    Biso  1.000000 H
   H31         1.0     0.436316     0.756356     0.743907    Biso  1.000000 H
   O1599       1.0     0.821471     0.915600     0.215800    Biso  1.000000 O
   O1600       1.0     0.106482     0.537510     0.232720    Biso  1.000000 O
   Si800       1.0     0.401250     0.910092     0.224947    Biso  1.000000 Si
   H32         1.0     0.131485     0.482106     0.759293    Biso  1.000000 H
   O1601       1.0     0.992900     0.505445     0.223187    Biso  1.000000 O
   O1602       1.0     0.995143     0.468098     0.764587    Biso  1.000000 O
   Si801       1.0     0.360326     0.601690     0.225747    Biso  1.000000 Si
   H33         1.0     0.435597     0.118049     0.188013    Biso  1.000000 H
   O1603       1.0     0.936141     0.501396     0.223440    Biso  1.000000 O
   Si802       1.0     0.936272     0.854312     0.221893    Biso  1.000000 Si
   H34         1.0     0.961384     0.438976     0.753173    Biso  1.000000 H
   O1604       1.0     0.340354     0.895682     0.192813    Biso  1.000000 O
   O1605       1.0     0.613386     0.673113     0.221827    Biso  1.000000 O
   O1606       1.0     0.162173     0.454468     0.216253    Biso  1.000000 O
   O1607       1.0     0.308120     0.910042     0.221413    Biso  1.000000 O
   H35         1.0     0.068585     0.616654     0.759867    Biso  1.000000 H
   Si803       1.0     0.318596     0.011644     0.221973    Biso  1.000000 Si
   Si804       1.0     0.056453     0.116792     0.222400    Biso  1.000000 Si
   H36         1.0     0.911029     0.064356     0.731587    Biso  1.000000 H
   Si805       1.0     0.360478     0.412645     0.221573    Biso  1.000000 Si
   Si806       1.0     0.409940     0.558358     0.235680    Biso  1.000000 Si
   H37         1.0     0.706233     0.994543     0.716413    Biso  1.000000 H
   Si807       1.0     0.241125     0.974222     0.224800    Biso  1.000000 Si
   Si808       1.0     0.853008     0.618590     0.225507    Biso  1.000000 Si
   O1608       1.0     0.764386     0.282122     0.217200    Biso  1.000000 O
   O1609       1.0     0.029751     0.846591     0.222200    Biso  1.000000 O
   O1610       1.0     0.840201     0.724317     0.219773    Biso  1.000000 O
   O1611       1.0     0.013787     0.042351     0.223520    Biso  1.000000 O
   Si809       1.0     0.826524     0.192591     0.219347    Biso  1.000000 Si
   O1612       1.0     0.191467     0.092548     0.752373    Biso  1.000000 O
   O1613       1.0     0.426210     0.221789     0.227320    Biso  1.000000 O
   O1614       1.0     0.418652     0.107990     0.194173    Biso  1.000000 O
   Si810       1.0     0.724833     0.406509     0.217280    Biso  1.000000 Si
   Si811       1.0     0.486627     0.006438     0.222147    Biso  1.000000 Si
   O1615       1.0     0.304373     0.757463     0.186373    Biso  1.000000 O
   Si812       1.0     0.347781     0.252546     0.244027    Biso  1.000000 Si
   H38         1.0     0.499673     0.833991     0.202333    Biso  1.000000 H
   H39         1.0     0.276909     0.540679     0.754133    Biso  1.000000 H
   Si813       1.0     0.615041     0.971380     0.221667    Biso  1.000000 Si
   Si814       1.0     0.901490     0.489425     0.222880    Biso  1.000000 Si
   O1616       1.0     0.541861     0.627996     0.215027    Biso  1.000000 O
   O1617       1.0     0.885024     0.111385     0.218893    Biso  1.000000 O
   O1618       1.0     0.869735     0.777959     0.228613    Biso  1.000000 O
   O1619       1.0     0.534064     0.500289     0.222933    Biso  1.000000 O
   Si815       1.0     0.234112     0.217640     0.225520    Biso  1.000000 Si
   O1620       1.0     0.712245     0.492946     0.223027    Biso  1.000000 O
   O1621       1.0     0.048482     0.531046     0.230133    Biso  1.000000 O
   O1622       1.0     0.079736     0.085632     0.221493    Biso  1.000000 O
   O1623       1.0     0.272923     0.666549     0.222147    Biso  1.000000 O
   H40         1.0     0.169382     0.120816     0.206453    Biso  1.000000 H
   Si816       1.0     0.435292     0.187134     0.217027    Biso  1.000000 Si
   Si817       1.0     0.110467     0.700324     0.219747    Biso  1.000000 Si
   O1624       1.0     0.454872     0.987878     0.222600    Biso  1.000000 O
   Si818       1.0     0.403973     0.255011     0.224480    Biso  1.000000 Si
   O1625       1.0     0.207932     0.418656     0.218227    Biso  1.000000 O
   Si819       1.0     0.203010     0.545683     0.233893    Biso  1.000000 Si
   H41         1.0     0.795749     0.116163     0.739387    Biso  1.000000 H
   H42         1.0     0.620747     0.697558     0.750253    Biso  1.000000 H
   H43         1.0     0.179335     0.408194     0.762067    Biso  1.000000 H
   O1626       1.0     0.716601     0.561351     0.217933    Biso  1.000000 O
   Si820       1.0     0.513416     0.652340     0.217547    Biso  1.000000 Si
   O1627       1.0     0.872936     0.897467     0.213027    Biso  1.000000 O
   O1628       1.0     0.025657     0.912884     0.221520    Biso  1.000000 O
   H44         1.0     0.208760     0.077434     0.755267    Biso  1.000000 H
   O1629       1.0     0.008516     0.571486     0.220200    Biso  1.000000 O
   O1630       1.0     0.582655     0.959611     0.215533    Biso  1.000000 O
   O1631       1.0     0.133706     0.860851     0.216467    Biso  1.000000 O
   Si821       1.0     0.840158     0.765787     0.218867    Biso  1.000000 Si
   O1632       1.0     0.371194     0.242487     0.228000    Biso  1.000000 O
   O1633       1.0     0.333471     0.579659     0.217640    Biso  1.000000 O
   O1634       1.0     0.075271     0.877348     0.211387    Biso  1.000000 O
   Si822       1.0     0.849741     0.542665     0.220627    Biso  1.000000 Si
   Si823       1.0     0.863484     0.693811     0.213920    Biso  1.000000 Si
   Si824       1.0     0.077558     0.513492     0.235973    Biso  1.000000 Si
   H45         1.0     0.077014     0.561477     0.764200    Biso  1.000000 H
   Si825       1.0     0.791523     0.001685     0.213413    Biso  1.000000 Si
   Si826       1.0     0.337479     0.889948     0.214400    Biso  1.000000 Si
   O1635       1.0     0.756240     0.996454     0.214427    Biso  1.000000 O
   O1636       1.0     0.435771     0.455952     0.220467    Biso  1.000000 O
   Si827       1.0     0.608769     0.712547     0.214747    Biso  1.000000 Si
   H46         1.0     0.524285     0.001308     0.755467    Biso  1.000000 H
   O1637       1.0     0.853923     0.653824     0.214400    Biso  1.000000 O
   O1638       1.0     0.581152     0.892387     0.215947    Biso  1.000000 O
   O1639       1.0     0.234264     0.362800     0.211973    Biso  1.000000 O
   O1640       1.0     0.328789     0.784423     0.213400    Biso  1.000000 O
   Si828       1.0     0.418696     0.372180     0.217640    Biso  1.000000 Si
   O1641       1.0     0.005576     0.976536     0.216467    Biso  1.000000 O
   O1642       1.0     0.210241     0.245228     0.230600    Biso  1.000000 O
   O1643       1.0     0.622751     0.149033     0.218800    Biso  1.000000 O
   Si829       1.0     0.238184     0.402208     0.211987    Biso  1.000000 Si
   O1644       1.0     0.783508     0.343787     0.181267    Biso  1.000000 O
   O1645       1.0     0.304940     0.724669     0.218587    Biso  1.000000 O
   O1646       1.0     0.798035     0.452833     0.212427    Biso  1.000000 O
   O1647       1.0     0.045890     0.201569     0.212253    Biso  1.000000 O
   Si830       1.0     0.726619     0.774413     0.216640    Biso  1.000000 Si
   O1648       1.0     0.521301     0.689586     0.211800    Biso  1.000000 O
   O1649       1.0     0.691663     0.781656     0.217840    Biso  1.000000 O
   Si831       1.0     0.903690     0.918090     0.217480    Biso  1.000000 Si
   Si832       1.0     0.040924     0.880593     0.212560    Biso  1.000000 Si
   O1650       1.0     0.858235     0.974876     0.212547    Biso  1.000000 O
   O1651       1.0     0.393845     0.404170     0.216653    Biso  1.000000 O
   H47         1.0     0.805375     0.200941     0.246720    Biso  1.000000 H
   Si833       1.0     0.187220     0.271584     0.223480    Biso  1.000000 Si
   O1652       1.0     0.486845     0.044816     0.217080    Biso  1.000000 O
   H48         1.0     0.344753     0.514021     0.768280    Biso  1.000000 H
   Si834       1.0     0.969312     0.662173     0.209720    Biso  1.000000 Si
   Si835       1.0     0.081282     0.443779     0.220693    Biso  1.000000 Si
   O1653       1.0     0.993074     0.766114     0.200693    Biso  1.000000 O
   O1654       1.0     0.390752     0.581898     0.222053    Biso  1.000000 O
   H49         1.0     0.078669     0.816085     0.210573    Biso  1.000000 H
   O1655       1.0     0.803067     0.038629     0.208893    Biso  1.000000 O
   Si836       1.0     0.458989     0.430677     0.211973    Biso  1.000000 Si
   H50         1.0     0.293571     0.274325     0.203680    Biso  1.000000 H
   Si837       1.0     0.788561     0.413550     0.211187    Biso  1.000000 Si
   O1656       1.0     0.490308     0.533084     0.770427    Biso  1.000000 O
   O1657       1.0     0.265627     0.885421     0.754933    Biso  1.000000 O
   H51         1.0     0.433158     0.844076     0.756773    Biso  1.000000 H
   O1658       1.0     0.977044     0.701934     0.209840    Biso  1.000000 O
   O1659       1.0     0.251100     0.603903     0.217933    Biso  1.000000 O
   O1660       1.0     0.914993     0.210648     0.212093    Biso  1.000000 O
   O1661       1.0     0.878033     0.415613     0.212867    Biso  1.000000 O
   O1662       1.0     0.904016     0.028896     0.211560    Biso  1.000000 O
   Si838       1.0     0.085725     0.271182     0.208440    Biso  1.000000 Si
   O1663       1.0     0.225095     0.889546     0.217200    Biso  1.000000 O
   O1664       1.0     0.830161     0.511405     0.212600    Biso  1.000000 O
   O1665       1.0     0.956811     0.255262     0.213227    Biso  1.000000 O
   O1666       1.0     0.223047     0.548600     0.215760    Biso  1.000000 O
   O1667       1.0     0.851766     0.581923     0.214453    Biso  1.000000 O
   H52         1.0     0.771007     0.062873     0.744107    Biso  1.000000 H
   Si839       1.0     0.109139     0.889596     0.214493    Biso  1.000000 Si
   O1668       1.0     0.416452     0.748208     0.213013    Biso  1.000000 O
   O1669       1.0     0.739513     0.741141     0.207747    Biso  1.000000 O
   H53         1.0     0.041752     0.715112     0.743693    Biso  1.000000 H
   O1670       1.0     0.334081     0.849332     0.216440    Biso  1.000000 O
   Si840       1.0     0.003877     0.729799     0.208933    Biso  1.000000 Si
   H54         1.0     0.259594     0.411740     0.184253    Biso  1.000000 H
   Si841       1.0     0.729908     0.523854     0.215867    Biso  1.000000 Si
   O1671       1.0     0.267130     0.624475     0.767413    Biso  1.000000 O
   O1672       1.0     0.271268     0.774690     0.214253    Biso  1.000000 O
   O1673       1.0     0.189942     0.116893     0.211973    Biso  1.000000 O
   H55         1.0     0.857473     0.949652     0.176627    Biso  1.000000 H
   O1674       1.0     0.546565     0.560144     0.212413    Biso  1.000000 O
   H56         1.0     0.536046     0.656666     0.726880    Biso  1.000000 H
   O1675       1.0     0.930348     0.891633     0.213613    Biso  1.000000 O
   O1676       1.0     0.996058     0.634384     0.212773    Biso  1.000000 O
   O1677       1.0     0.646165     0.620124     0.213760    Biso  1.000000 O
   O1678       1.0     0.266346     0.995171     0.747253    Biso  1.000000 O
   H57         1.0     0.532191     0.592863     0.179160    Biso  1.000000 H
   Si842       1.0     0.562791     0.926615     0.211640    Biso  1.000000 Si
   O1679       1.0     0.445790     0.392702     0.207427    Biso  1.000000 O
   Si843       1.0     0.112841     0.775017     0.212093    Biso  1.000000 Si
   Si844       1.0     0.903276     0.788371     0.224853    Biso  1.000000 Si
   O1680       1.0     0.964063     0.837437     0.212080    Biso  1.000000 O
   Si845       1.0     0.253496     0.566833     0.209307    Biso  1.000000 Si
   Si846       1.0     0.811038     0.352136     0.193453    Biso  1.000000 Si
   O1681       1.0     0.939147     0.093127     0.209960    Biso  1.000000 O
   O1682       1.0     0.198349     0.776878     0.748093    Biso  1.000000 O
   Si847       1.0     0.990264     0.013857     0.218520    Biso  1.000000 Si
   O1683       1.0     0.806943     0.335588     0.213000    Biso  1.000000 O
   H58         1.0     0.751862     0.929683     0.768467    Biso  1.000000 H
   O1684       1.0     0.107767     0.237381     0.208773    Biso  1.000000 O
   H59         1.0     0.872327     0.934260     0.767533    Biso  1.000000 H
   O1685       1.0     0.800693     0.194528     0.234507    Biso  1.000000 O
   O1686       1.0     0.906303     0.272112     0.195373    Biso  1.000000 O
   H60         1.0     0.436904     0.899555     0.202147    Biso  1.000000 H
   H61         1.0     0.443873     0.590323     0.246307    Biso  1.000000 H
   Si848       1.0     0.301782     0.759475     0.207693    Biso  1.000000 Si
   O1687       1.0     0.781156     0.836305     0.767400    Biso  1.000000 O
   O1688       1.0     0.910376     0.766441     0.206347    Biso  1.000000 O
   H62         1.0     0.912924     0.432890     0.170693    Biso  1.000000 H
   O1689       1.0     0.754824     0.517491     0.201787    Biso  1.000000 O
   Si849       1.0     0.555691     0.112642     0.204533    Biso  1.000000 Si
   O1690       1.0     0.371564     0.104142     0.214200    Biso  1.000000 O
   O1691       1.0     0.509322     0.984609     0.209773    Biso  1.000000 O
   H63         1.0     0.085159     0.301461     0.182720    Biso  1.000000 H
   O1692       1.0     0.166986     0.946533     0.209307    Biso  1.000000 O
   O1693       1.0     0.660626     0.829289     0.207933    Biso  1.000000 O
   O1694       1.0     0.785425     0.102155     0.209493    Biso  1.000000 O
   H64         1.0     0.980071     0.480120     0.772120    Biso  1.000000 H
   Si850       1.0     0.740341     0.701733     0.207253    Biso  1.000000 Si
   O1695       1.0     0.080128     0.483213     0.221800    Biso  1.000000 O
   O1696       1.0     0.283813     0.548475     0.212693    Biso  1.000000 O
   Si851       1.0     0.502505     0.776878     0.197987    Biso  1.000000 Si
   O1697       1.0     0.693558     0.207052     0.206533    Biso  1.000000 O
   O1698       1.0     0.424271     0.795715     0.186880    Biso  1.000000 O
   O1699       1.0     0.329224     0.504363     0.759573    Biso  1.000000 O
   O1700       1.0     0.439300     0.197093     0.196840    Biso  1.000000 O
   O1701       1.0     0.119550     0.911475     0.196987    Biso  1.000000 O
   O1702       1.0     0.754868     0.406056     0.204960    Biso  1.000000 O
   O1703       1.0     0.141765     0.799160     0.208187    Biso  1.000000 O
   H65         1.0     0.587141     0.316375     0.726360    Biso  1.000000 H
   Si852       1.0     0.405693     0.117069     0.213213    Biso  1.000000 Si
   O1704       1.0     0.035654     0.182708     0.179147    Biso  1.000000 O
   O1705       1.0     0.123775     0.672132     0.205773    Biso  1.000000 O
   O1706       1.0     0.924119     0.780323     0.241120    Biso  1.000000 O
   H66         1.0     0.779740     0.814602     0.773427    Biso  1.000000 H
   H67         1.0     0.536655     0.389533     0.753760    Biso  1.000000 H
   Si853       1.0     0.558370     0.595730     0.206027    Biso  1.000000 Si
   O1707       1.0     0.218953     0.751779     0.206747    Biso  1.000000 O
   O1708       1.0     0.412075     0.157382     0.217387    Biso  1.000000 O
   H68         1.0     0.692882     0.157709     0.769800    Biso  1.000000 H
   H69         1.0     0.991353     0.785253     0.208040    Biso  1.000000 H
   H70         1.0     0.924707     0.781707     0.254653    Biso  1.000000 H
   Si854       1.0     0.435945     0.782838     0.206467    Biso  1.000000 Si
   H71         1.0     0.437819     0.431658     0.742573    Biso  1.000000 H
   O1709       1.0     0.635318     0.552775     0.208347    Biso  1.000000 O
   H72         1.0     0.650433     0.819506     0.197787    Biso  1.000000 H
   O1710       1.0     0.109705     0.430727     0.211000    Biso  1.000000 O
   O1711       1.0     0.552424     0.706410     0.183547    Biso  1.000000 O
   H73         1.0     0.969465     0.790282     0.763227    Biso  1.000000 H
   O1712       1.0     0.522499     0.095264     0.206747    Biso  1.000000 O
   H74         1.0     0.084724     0.142846     0.757787    Biso  1.000000 H
   O1713       1.0     0.731825     0.690139     0.187187    Biso  1.000000 O
   H75         1.0     0.150194     0.932123     0.209107    Biso  1.000000 H
   O1714       1.0     0.957616     0.354098     0.207427    Biso  1.000000 O
   O1715       1.0     0.461406     0.307245     0.206080    Biso  1.000000 O
   H76         1.0     0.409461     0.650705     0.713387    Biso  1.000000 H
   H77         1.0     0.687089     0.080477     0.195947    Biso  1.000000 H
   O1716       1.0     0.250512     0.574076     0.187880    Biso  1.000000 O
   O1717       1.0     0.111143     0.734301     0.207853    Biso  1.000000 O
   O1718       1.0     0.202770     0.293112     0.747787    Biso  1.000000 O
   O1719       1.0     0.343338     0.400372     0.203720    Biso  1.000000 O
   O1720       1.0     0.877837     0.561678     0.764547    Biso  1.000000 O
   H78         1.0     0.315808     0.991298     0.195133    Biso  1.000000 H
   O1721       1.0     0.553862     0.155320     0.202640    Biso  1.000000 O
   Si855       1.0     0.940977     0.055630     0.200227    Biso  1.000000 Si
   O1722       1.0     0.938145     0.061338     0.178947    Biso  1.000000 O
   H79         1.0     0.297426     0.739255     0.178213    Biso  1.000000 H
   H80         1.0     0.869996     0.481327     0.053587    Biso  1.000000 H
   O1723       1.0     0.091345     0.255816     0.757667    Biso  1.000000 O
   Si856       1.0     0.044910     0.390614     0.204840    Biso  1.000000 Si
   O1724       1.0     0.802675     0.971431     0.200333    Biso  1.000000 O
   H81         1.0     0.861742     0.701959     0.184067    Biso  1.000000 H
   H82         1.0     0.149954     0.559968     0.749333    Biso  1.000000 H
   H83         1.0     0.902949     0.743103     0.203387    Biso  1.000000 H
   H84         1.0     0.856863     0.339310     0.193827    Biso  1.000000 H
   H85         1.0     0.238468     0.986772     0.193800    Biso  1.000000 H
   O1725       1.0     0.187372     0.839650     0.760200    Biso  1.000000 O
   O1726       1.0     0.573463     0.715489     0.214173    Biso  1.000000 O
   H86         1.0     0.983818     0.845308     0.214227    Biso  1.000000 H
   H87         1.0     0.993793     0.380152     0.199053    Biso  1.000000 H
   Si857       1.0     0.829246     0.944194     0.199773    Biso  1.000000 Si
   O1727       1.0     0.842706     0.933129     0.180720    Biso  1.000000 O
   H88         1.0     0.799408     0.121067     0.206267    Biso  1.000000 H
   O1728       1.0     0.055147     0.138043     0.203840    Biso  1.000000 O
   H89         1.0     0.127499     0.212358     0.729973    Biso  1.000000 H
   H90         1.0     0.738533     0.684279     0.749387    Biso  1.000000 H
   H91         1.0     0.419306     0.814602     0.229693    Biso  1.000000 H
   H92         1.0     0.778129     0.293237     0.210120    Biso  1.000000 H
   O1729       1.0     0.504661     0.989362     0.754027    Biso  1.000000 O
   O1730       1.0     0.017032     0.165782     0.762960    Biso  1.000000 O
   O1731       1.0     0.700244     0.891457     0.209480    Biso  1.000000 O
   Si858       1.0     0.929825     0.242210     0.200227    Biso  1.000000 Si
   Si859       1.0     0.625779     0.592913     0.203987    Biso  1.000000 Si
   O1732       1.0     0.471512     0.774665     0.207267    Biso  1.000000 O
   Si860       1.0     0.136298     0.450092     0.201147    Biso  1.000000 Si
   O1733       1.0     0.297382     0.119533     0.202480    Biso  1.000000 O
   H93         1.0     0.793048     0.189070     0.198920    Biso  1.000000 H
   H94         1.0     0.482533     0.846239     0.750947    Biso  1.000000 H
   H95         1.0     0.348521     0.927596     0.723040    Biso  1.000000 H
   H96         1.0     0.608072     0.132334     0.225280    Biso  1.000000 H
   O1734       1.0     0.418130     0.909765     0.205947    Biso  1.000000 O
   H97         1.0     0.543146     0.167895     0.211133    Biso  1.000000 H
   O1735       1.0     0.295857     0.298619     0.205387    Biso  1.000000 O
   O1736       1.0     0.637496     0.209139     0.756720    Biso  1.000000 O
   O1737       1.0     0.076469     0.281191     0.188280    Biso  1.000000 O
   O1738       1.0     0.547676     0.924427     0.192293    Biso  1.000000 O
   O1739       1.0     0.911334     0.422528     0.183280    Biso  1.000000 O
   H98         1.0     0.193449     0.758117     0.740400    Biso  1.000000 H
   H99         1.0     0.568171     0.719488     0.176667    Biso  1.000000 H
   H100        1.0     0.557412     0.890375     0.737760    Biso  1.000000 H
   O1740       1.0     0.011630     0.392752     0.198080    Biso  1.000000 O
   O1741       1.0     0.773620     0.688706     0.212760    Biso  1.000000 O
   H101        1.0     0.720281     0.414003     0.752760    Biso  1.000000 H
   H102        1.0     0.510825     0.220909     0.199920    Biso  1.000000 H
   Si861       1.0     0.034608     0.171214     0.200293    Biso  1.000000 Si
   O1742       1.0     0.310232     0.012474     0.201640    Biso  1.000000 O
   H103        1.0     0.628131     0.693660     0.188560    Biso  1.000000 H
   H104        1.0     0.853552     0.800518     0.194867    Biso  1.000000 H
   H105        1.0     0.019863     0.197193     0.174253    Biso  1.000000 H
   H106        1.0     0.109466     0.069009     0.734973    Biso  1.000000 H
   H107        1.0     0.974082     0.653975     0.749760    Biso  1.000000 H
   H108        1.0     0.047240     0.704147     0.201760    Biso  1.000000 H
   H109        1.0     0.593936     0.085155     0.193787    Biso  1.000000 H
   O1743       1.0     0.861829     0.915298     0.760840    Biso  1.000000 O
   H110        1.0     0.901076     0.292005     0.202147    Biso  1.000000 H
   O1744       1.0     0.679945     0.059327     0.201987    Biso  1.000000 O
   H111        1.0     0.281548     0.132510     0.196760    Biso  1.000000 H
   O1745       1.0     0.055648     0.428539     0.208080    Biso  1.000000 O
   O1746       1.0     0.492617     0.634509     0.202347    Biso  1.000000 O
   O1747       1.0     0.826066     0.195232     0.752747    Biso  1.000000 O
   O1748       1.0     0.410289     0.340316     0.204427    Biso  1.000000 O
   H112        1.0     0.195235     0.269170     0.746680    Biso  1.000000 H
   H113        1.0     0.028880     0.357141     0.754840    Biso  1.000000 H
   O1749       1.0     0.233828     0.216231     0.204427    Biso  1.000000 O
   O1750       1.0     0.577253     0.097729     0.188387    Biso  1.000000 O
   O1751       1.0     0.855512     0.437693     0.181933    Biso  1.000000 O
   O1752       1.0     0.091127     0.569072     0.755173    Biso  1.000000 O
   H114        1.0     0.235375     0.557604     0.182587    Biso  1.000000 H
   H115        1.0     0.518731     0.495637     0.231640    Biso  1.000000 H
   H116        1.0     0.521518     0.968036     0.216013    Biso  1.000000 H
   O1753       1.0     0.361175     0.659633     0.745333    Biso  1.000000 O
   O1754       1.0     0.318443     0.613736     0.753720    Biso  1.000000 O
   O1755       1.0     0.949993     0.417147     0.754440    Biso  1.000000 O
   Si862       1.0     0.284467     0.598471     0.754373    Biso  1.000000 Si
   O1756       1.0     0.073333     0.639489     0.755747    Biso  1.000000 O
   O1757       1.0     0.455199     0.063602     0.753413    Biso  1.000000 O
   Si863       1.0     0.670928     0.198048     0.753813    Biso  1.000000 Si
   O1758       1.0     0.630832     0.986294     0.203573    Biso  1.000000 O
   H117        1.0     0.927016     0.076478     0.170120    Biso  1.000000 H
   O1759       1.0     0.001590     0.158992     0.203827    Biso  1.000000 O
   O1760       1.0     0.410180     0.273169     0.205040    Biso  1.000000 O
   O1761       1.0     0.966394     0.027488     0.204840    Biso  1.000000 O
   H118        1.0     0.680337     0.424415     0.211320    Biso  1.000000 H
   H119        1.0     0.630200     0.599125     0.729827    Biso  1.000000 H
   H120        1.0     0.646143     0.972537     0.198733    Biso  1.000000 H
   H121        1.0     0.937644     0.648040     0.188440    Biso  1.000000 H
   O1762       1.0     0.551792     0.597540     0.184760    Biso  1.000000 O
   H122        1.0     0.501307     0.616276     0.194653    Biso  1.000000 H
   H123        1.0     0.481465     0.465684     0.193080    Biso  1.000000 H
   H124        1.0     0.864529     0.573221     0.771933    Biso  1.000000 H
   O1763       1.0     0.244501     0.969042     0.203293    Biso  1.000000 O
   O1764       1.0     0.955743     0.641778     0.752987    Biso  1.000000 O
   H125        1.0     0.615411     0.934864     0.753507    Biso  1.000000 H
   O1765       1.0     0.959468     0.652189     0.189333    Biso  1.000000 O
   Si864       1.0     0.876073     0.721123     0.756707    Biso  1.000000 Si
   O1766       1.0     0.438167     0.848880     0.744080    Biso  1.000000 O
   H126        1.0     0.105545     0.924276     0.189213    Biso  1.000000 H
   O1767       1.0     0.891972     0.478083     0.202013    Biso  1.000000 O
   H127        1.0     0.341878     0.375852     0.202640    Biso  1.000000 H
   Si865       1.0     0.428061     0.306290     0.199493    Biso  1.000000 Si
   O1768       1.0     0.804461     0.136961     0.745640    Biso  1.000000 O
   H128        1.0     0.342423     0.068229     0.741027    Biso  1.000000 H
   O1769       1.0     0.502069     0.841536     0.755720    Biso  1.000000 O
   O1770       1.0     0.553056     0.816236     0.752093    Biso  1.000000 O
   O1771       1.0     0.699068     0.419812     0.203960    Biso  1.000000 O
   Si866       1.0     0.543560     0.715162     0.202760    Biso  1.000000 Si
   O1772       1.0     0.065470     0.371551     0.190627    Biso  1.000000 O
   O1773       1.0     0.038725     0.337173     0.752253    Biso  1.000000 O
   H129        1.0     0.338001     0.699847     0.746773    Biso  1.000000 H
   O1774       1.0     0.239622     0.414783     0.747853    Biso  1.000000 O
   H130        1.0     0.896720     0.019792     0.740347    Biso  1.000000 H
   H131        1.0     0.088078     0.368106     0.192707    Biso  1.000000 H
   O1775       1.0     0.741582     0.803536     0.204027    Biso  1.000000 O
   H132        1.0     0.962234     0.224304     0.179293    Biso  1.000000 H
   H133        1.0     0.379862     0.657194     0.738813    Biso  1.000000 H
   O1776       1.0     0.693427     0.228730     0.748547    Biso  1.000000 O
   O1777       1.0     0.083090     0.795589     0.205787    Biso  1.000000 O
   O1778       1.0     0.141591     0.499233     0.751053    Biso  1.000000 O
   O1779       1.0     0.177092     0.414757     0.748893    Biso  1.000000 O
   O1780       1.0     0.592499     0.600810     0.207813    Biso  1.000000 O
   H134        1.0     0.774796     0.720695     0.746200    Biso  1.000000 H
   Si867       1.0     0.887268     0.983829     0.202787    Biso  1.000000 Si
   H135        1.0     0.963758     0.344818     0.728120    Biso  1.000000 H
   H136        1.0     0.873524     0.012248     0.177973    Biso  1.000000 H
   H137        1.0     0.486083     0.148404     0.741707    Biso  1.000000 H
   O1781       1.0     0.097792     0.152931     0.748507    Biso  1.000000 O
   O1782       1.0     0.739883     0.863466     0.747387    Biso  1.000000 O
   O1783       1.0     0.167378     0.573272     0.751440    Biso  1.000000 O
   H138        1.0     0.450364     0.324146     0.735200    Biso  1.000000 H
   O1784       1.0     0.253844     0.497171     0.747160    Biso  1.000000 O
   H139        1.0     0.025635     0.856449     0.185613    Biso  1.000000 H
   Si868       1.0     0.490003     0.544828     0.749973    Biso  1.000000 Si
   O1785       1.0     0.330074     0.723160     0.747480    Biso  1.000000 O
   O1786       1.0     0.907806     0.950054     0.204640    Biso  1.000000 O
   H140        1.0     0.542536     0.287881     0.736093    Biso  1.000000 H
   O1787       1.0     0.185434     0.637351     0.748387    Biso  1.000000 O
   O1788       1.0     0.370475     0.134522     0.752507    Biso  1.000000 O
   O1789       1.0     0.831097     0.993461     0.745760    Biso  1.000000 O
   O1790       1.0     0.449231     0.741720     0.749973    Biso  1.000000 O
   O1791       1.0     0.241408     0.413601     0.190800    Biso  1.000000 O
   O1792       1.0     0.640741     0.707618     0.752627    Biso  1.000000 O
   O1793       1.0     0.268480     0.109549     0.750973    Biso  1.000000 O
   O1794       1.0     0.755891     0.533461     0.752147    Biso  1.000000 O
   O1795       1.0     0.698284     0.910545     0.750640    Biso  1.000000 O
   H141        1.0     0.207758     0.730855     0.208480    Biso  1.000000 H
   H142        1.0     0.335802     0.918090     0.186973    Biso  1.000000 H
   O1796       1.0     0.875833     0.700500     0.193107    Biso  1.000000 O
   O1797       1.0     0.794768     0.730327     0.746840    Biso  1.000000 O
   O1798       1.0     0.809448     0.395192     0.196147    Biso  1.000000 O
   H143        1.0     0.167814     0.427533     0.181787    Biso  1.000000 H
   H144        1.0     0.772335     0.503709     0.205613    Biso  1.000000 H
   H145        1.0     0.664786     0.495360     0.744827    Biso  1.000000 H
   O1799       1.0     0.811452     0.201645     0.199920    Biso  1.000000 O
   Si869       1.0     0.613386     0.235344     0.749493    Biso  1.000000 Si
   H146        1.0     0.998432     0.151296     0.215973    Biso  1.000000 H
   H147        1.0     0.858083     0.748409     0.780933    Biso  1.000000 H
   O1800       1.0     0.511826     0.578754     0.749107    Biso  1.000000 O
   O1801       1.0     0.845799     0.778236     0.198600    Biso  1.000000 O
   O1802       1.0     0.544954     0.266881     0.742467    Biso  1.000000 O
   O1803       1.0     0.955526     0.355758     0.738787    Biso  1.000000 O
   H148        1.0     0.608224     0.231321     0.224413    Biso  1.000000 H
   O1804       1.0     0.887246     0.757061     0.746547    Biso  1.000000 O
   O1805       1.0     0.497169     0.765259     0.176747    Biso  1.000000 O
   O1806       1.0     0.995012     0.524432     0.746320    Biso  1.000000 O
   O1807       1.0     0.753169     0.929834     0.755080    Biso  1.000000 O
   Si870       1.0     0.576055     0.787239     0.746253    Biso  1.000000 Si
   O1808       1.0     0.716013     0.391268     0.748120    Biso  1.000000 O
   O1809       1.0     0.432265     0.815004     0.219560    Biso  1.000000 O
   O1810       1.0     0.558544     0.754269     0.739933    Biso  1.000000 O
   O1811       1.0     0.915146     0.597289     0.745133    Biso  1.000000 O
   O1812       1.0     0.521845     0.403994     0.746613    Biso  1.000000 O
   O1813       1.0     0.581892     0.219400     0.744147    Biso  1.000000 O
   O1814       1.0     0.457290     0.549355     0.742693    Biso  1.000000 O
   Si871       1.0     0.884632     0.437291     0.194240    Biso  1.000000 Si
   H149        1.0     0.641547     0.573020     0.177080    Biso  1.000000 H
   O1815       1.0     0.535784     0.640344     0.736560    Biso  1.000000 O
   Si872       1.0     0.207889     0.668612     0.745440    Biso  1.000000 Si
   Si873       1.0     0.769417     0.839574     0.746933    Biso  1.000000 Si
   O1816       1.0     0.505401     0.726077     0.743373    Biso  1.000000 O
   O1817       1.0     0.143769     0.801750     0.741907    Biso  1.000000 O
   Si874       1.0     0.180294     0.810854     0.744040    Biso  1.000000 Si
   H150        1.0     0.227338     0.910947     0.223427    Biso  1.000000 H
   H151        1.0     0.942588     0.075045     0.687973    Biso  1.000000 H
   O1818       1.0     0.460883     0.678520     0.744400    Biso  1.000000 O
   O1819       1.0     0.799124     0.572467     0.746733    Biso  1.000000 O
   O1820       1.0     0.984863     0.260418     0.765733    Biso  1.000000 O
   O1821       1.0     0.604478     0.427030     0.741827    Biso  1.000000 O
   Si875       1.0     0.885699     0.574806     0.744800    Biso  1.000000 Si
   Si876       1.0     0.340245     0.629379     0.739707    Biso  1.000000 Si
   O1822       1.0     0.030514     0.714508     0.197373    Biso  1.000000 O
   H152        1.0     0.364573     0.153459     0.761000    Biso  1.000000 H
   Si877       1.0     0.817463     0.170938     0.736627    Biso  1.000000 Si
   Si878       1.0     0.004029     0.483867     0.745560    Biso  1.000000 Si
   O1823       1.0     0.182058     0.353545     0.742280    Biso  1.000000 O
   O1824       1.0     0.438668     0.612026     0.740533    Biso  1.000000 O
   H153        1.0     0.111752     0.654679     0.199947    Biso  1.000000 H
   O1825       1.0     0.406848     0.039559     0.741413    Biso  1.000000 O
   O1826       1.0     0.692861     0.006539     0.724253    Biso  1.000000 O
   O1827       1.0     0.346975     0.045922     0.741640    Biso  1.000000 O
   Si879       1.0     0.090778     0.267686     0.737053    Biso  1.000000 Si
   O1828       1.0     0.842183     0.341171     0.184947    Biso  1.000000 O
   O1829       1.0     0.046195     0.738149     0.739813    Biso  1.000000 O
   H154        1.0     0.409853     0.914342     0.756120    Biso  1.000000 H
   O1830       1.0     0.736137     0.709630     0.746707    Biso  1.000000 O
   O1831       1.0     0.942349     0.220557     0.182573    Biso  1.000000 O
   H155        1.0     0.299713     0.787793     0.731640    Biso  1.000000 H
   Si880       1.0     0.009322     0.176546     0.742880    Biso  1.000000 Si
   O1832       1.0     0.063554     0.290899     0.733160    Biso  1.000000 O
   O1833       1.0     0.687176     0.494983     0.743840    Biso  1.000000 O
   O1834       1.0     0.127935     0.484948     0.191773    Biso  1.000000 O
   O1835       1.0     0.321166     0.260192     0.740773    Biso  1.000000 O
   O1836       1.0     0.242519     0.938989     0.738960    Biso  1.000000 O
   O1837       1.0     0.847519     0.703317     0.745693    Biso  1.000000 O
   O1838       1.0     0.037919     0.199205     0.737880    Biso  1.000000 O
   O1839       1.0     0.037614     0.473380     0.741267    Biso  1.000000 O
   O1840       1.0     0.676264     0.171240     0.737120    Biso  1.000000 O
   O1841       1.0     0.031015     0.818525     0.739613    Biso  1.000000 O
   O1842       1.0     0.747027     0.229761     0.736387    Biso  1.000000 O
   Si881       1.0     0.945071     0.613787     0.739120    Biso  1.000000 Si
   O1843       1.0     0.016640     0.928024     0.739347    Biso  1.000000 O
   Si882       1.0     0.876813     0.394035     0.739653    Biso  1.000000 Si
   O1844       1.0     0.525657     0.224254     0.208667    Biso  1.000000 O
   H156        1.0     0.763536     0.339109     0.184467    Biso  1.000000 H
   O1845       1.0     0.968964     0.584312     0.740733    Biso  1.000000 O
   H157        1.0     0.200876     0.686518     0.228800    Biso  1.000000 H
   H158        1.0     0.409875     0.815306     0.184413    Biso  1.000000 H
   Si883       1.0     0.997234     0.802605     0.739907    Biso  1.000000 Si
   Si884       1.0     0.732195     0.903176     0.744280    Biso  1.000000 Si
   O1846       1.0     0.075119     0.926992     0.738227    Biso  1.000000 O
   O1847       1.0     0.931437     0.056736     0.733600    Biso  1.000000 O
   O1848       1.0     0.355948     0.538063     0.733427    Biso  1.000000 O
   Si885       1.0     0.439757     0.046501     0.735640    Biso  1.000000 Si
   Si886       1.0     0.165309     0.388024     0.734600    Biso  1.000000 Si
   Si887       1.0     0.943743     0.393255     0.737467    Biso  1.000000 Si
   O1849       1.0     0.870279     0.432487     0.733933    Biso  1.000000 O
   O1850       1.0     0.271137     0.222946     0.735787    Biso  1.000000 O
   O1851       1.0     0.129176     0.381913     0.734880    Biso  1.000000 O
   O1852       1.0     0.564120     0.350879     0.204813    Biso  1.000000 O
   O1853       1.0     0.467112     0.447325     0.193227    Biso  1.000000 O
   O1854       1.0     0.428388     0.916455     0.748573    Biso  1.000000 O
   Si888       1.0     0.180969     0.601589     0.738427    Biso  1.000000 Si
   O1855       1.0     0.942000     0.526344     0.736560    Biso  1.000000 O
   Si889       1.0     0.867687     0.908634     0.740093    Biso  1.000000 Si
   O1856       1.0     0.981814     0.204939     0.745147    Biso  1.000000 O
   Si890       1.0     0.471185     0.717602     0.738253    Biso  1.000000 Si
   O1857       1.0     0.502897     0.514121     0.737000    Biso  1.000000 O
   Si891       1.0     0.531407     0.845107     0.744867    Biso  1.000000 Si
   H159        1.0     0.977567     0.283178     0.767600    Biso  1.000000 H
   O1858       1.0     0.633663     0.751905     0.727440    Biso  1.000000 O
   H160        1.0     0.452999     0.212056     0.190893    Biso  1.000000 H
   H161        1.0     0.684671     0.229912     0.204147    Biso  1.000000 H
   O1859       1.0     0.759158     0.802781     0.738693    Biso  1.000000 O
   O1860       1.0     0.165962     0.250207     0.210627    Biso  1.000000 O
   O1861       1.0     0.903254     0.904132     0.738733    Biso  1.000000 O
   O1862       1.0     0.147863     0.205291     0.729307    Biso  1.000000 O
   O1863       1.0     0.129699     0.062043     0.737507    Biso  1.000000 O
   O1864       1.0     0.859324     0.599200     0.738600    Biso  1.000000 O
   O1865       1.0     0.887246     0.999145     0.743507    Biso  1.000000 O
   O1866       1.0     0.272858     0.294445     0.736667    Biso  1.000000 O
   O1867       1.0     0.770724     0.983980     0.734120    Biso  1.000000 O
   O1868       1.0     0.791872     0.858587     0.735533    Biso  1.000000 O
   H162        1.0     0.765997     0.960566     0.737293    Biso  1.000000 H
   Si892       1.0     0.530339     0.487815     0.737387    Biso  1.000000 Si
   O1869       1.0     0.119789     0.288912     0.734507    Biso  1.000000 O
   O1870       1.0     0.478939     0.170083     0.737667    Biso  1.000000 O
   O1871       1.0     0.429433     0.408445     0.740307    Biso  1.000000 O
   O1872       1.0     0.972274     0.827830     0.733720    Biso  1.000000 O
   O1873       1.0     0.176286     0.146996     0.734027    Biso  1.000000 O
   O1874       1.0     0.270157     0.598144     0.735280    Biso  1.000000 O
   O1875       1.0     0.087272     0.816538     0.733893    Biso  1.000000 O
   O1876       1.0     0.236268     0.651611     0.736693    Biso  1.000000 O
   O1877       1.0     0.195670     0.699017     0.733213    Biso  1.000000 O
   Si893       1.0     0.087707     0.558157     0.734480    Biso  1.000000 Si
   Si894       1.0     0.051161     0.328345     0.732760    Biso  1.000000 Si
   O1878       1.0     0.686436     0.732239     0.732133    Biso  1.000000 O
   Si895       1.0     0.081457     0.641652     0.734720    Biso  1.000000 Si
   O1879       1.0     0.784989     0.073561     0.734347    Biso  1.000000 O
   O1880       1.0     0.995579     0.756910     0.725747    Biso  1.000000 O
   Si896       1.0     0.553186     0.232251     0.732773    Biso  1.000000 Si
   Si897       1.0     0.438428     0.575057     0.731573    Biso  1.000000 Si
   H163        1.0     0.136777     0.505394     0.196853    Biso  1.000000 H
   O1881       1.0     0.363092     0.601413     0.734147    Biso  1.000000 O
   O1882       1.0     0.850089     0.371124     0.731573    Biso  1.000000 O
   Si898       1.0     0.778042     0.545809     0.736907    Biso  1.000000 Si
   Si899       1.0     0.107788     0.940975     0.734213    Biso  1.000000 Si
   O1883       1.0     0.321209     0.782386     0.736227    Biso  1.000000 O
   Si900       1.0     0.972056     0.546438     0.734493    Biso  1.000000 Si
   Si901       1.0     0.523196     0.603149     0.733667    Biso  1.000000 Si
   O1884       1.0     0.437296     0.305913     0.733333    Biso  1.000000 O
   Si902       1.0     0.333798     0.507532     0.737653    Biso  1.000000 Si
   Si903       1.0     0.436490     0.886276     0.734653    Biso  1.000000 Si
   O1885       1.0     0.272379     0.157584     0.726120    Biso  1.000000 O
   O1886       1.0     0.405388     0.562206     0.727920    Biso  1.000000 O
   O1887       1.0     0.606220     0.315922     0.733547    Biso  1.000000 O
   O1888       1.0     0.148016     0.424566     0.185573    Biso  1.000000 O
   O1889       1.0     0.525962     0.207328     0.734733    Biso  1.000000 O
   O1890       1.0     0.102344     0.980283     0.729693    Biso  1.000000 O
   O1891       1.0     0.066298     0.040163     0.733373    Biso  1.000000 O
   O1892       1.0     0.633336     0.993486     0.731213    Biso  1.000000 O
   Si904       1.0     0.448033     0.648543     0.732587    Biso  1.000000 Si
   O1893       1.0     0.084332     0.233760     0.725547    Biso  1.000000 O
   O1894       1.0     0.958858     0.915751     0.734200    Biso  1.000000 O
   Si905       1.0     0.712833     0.236350     0.730947    Biso  1.000000 Si
   Si906       1.0     0.530971     0.741896     0.730800    Biso  1.000000 Si
   O1895       1.0     0.845537     0.159948     0.725573    Biso  1.000000 O
   O1896       1.0     0.910093     0.387270     0.732080    Biso  1.000000 O
   Si907       1.0     0.653526     0.720318     0.733493    Biso  1.000000 Si
   Si908       1.0     0.819598     0.713855     0.732907    Biso  1.000000 Si
   Si909       1.0     0.495818     0.987928     0.732573    Biso  1.000000 Si
   Si910       1.0     0.858714     0.985313     0.732733    Biso  1.000000 Si
   H164        1.0     0.747659     0.680004     0.180560    Biso  1.000000 H
   O1897       1.0     0.661040     0.305435     0.730413    Biso  1.000000 O
   Si911       1.0     0.375942     0.031436     0.732240    Biso  1.000000 Si
   O1898       1.0     0.345581     0.470136     0.733200    Biso  1.000000 O
   O1899       1.0     0.461384     0.999447     0.729853    Biso  1.000000 O
   O1900       1.0     0.214227     0.592863     0.731507    Biso  1.000000 O
   Si912       1.0     0.984035     0.943842     0.735867    Biso  1.000000 Si
   Si913       1.0     0.127673     0.497573     0.731227    Biso  1.000000 Si
   O1901       1.0     0.981356     0.466212     0.732120    Biso  1.000000 O
   Si914       1.0     0.289236     0.259010     0.732053    Biso  1.000000 Si
   Si915       1.0     0.197391     0.320222     0.732480    Biso  1.000000 Si
   O1902       1.0     0.116696     0.539874     0.727680    Biso  1.000000 O
   Si916       1.0     0.257242     0.415110     0.729107    Biso  1.000000 Si
   Si917       1.0     0.610707     0.961170     0.726107    Biso  1.000000 Si
   O1903       1.0     0.560461     0.505822     0.729147    Biso  1.000000 O
   O1904       1.0     0.116479     0.644795     0.732933    Biso  1.000000 O
   Si918       1.0     0.252145     0.900158     0.736587    Biso  1.000000 Si
   Si919       1.0     0.250359     0.976561     0.731387    Biso  1.000000 Si
   O1905       1.0     0.529141     0.752710     0.205200    Biso  1.000000 O
   O1906       1.0     0.613342     0.583960     0.729493    Biso  1.000000 O
   H165        1.0     0.758614     0.814375     0.207707    Biso  1.000000 H
   O1907       1.0     0.468920     0.892161     0.726933    Biso  1.000000 O
   Si920       1.0     0.328375     0.744335     0.729453    Biso  1.000000 Si
   O1908       1.0     0.624733     0.253351     0.731800    Biso  1.000000 O
   H166        1.0     0.214532     0.219777     0.197707    Biso  1.000000 H
   O1909       1.0     0.599621     0.801725     0.731867    Biso  1.000000 O
   O1910       1.0     0.071198     0.606493     0.724973    Biso  1.000000 O
   Si921       1.0     0.261924     0.119257     0.729227    Biso  1.000000 Si
   O1911       1.0     0.791305     0.187033     0.724333    Biso  1.000000 O
   Si922       1.0     0.979658     0.246083     0.745747    Biso  1.000000 Si
   O1912       1.0     0.500806     0.948671     0.728027    Biso  1.000000 O
   O1913       1.0     0.857211     0.943364     0.730907    Biso  1.000000 O
   Si923       1.0     0.194080     0.110052     0.732000    Biso  1.000000 Si
   Si924       1.0     0.623971     0.786460     0.718480    Biso  1.000000 Si
   Si925       1.0     0.269656     0.491210     0.727333    Biso  1.000000 Si
   O1914       1.0     0.331881     0.915449     0.728000    Biso  1.000000 O
   O1915       1.0     0.623927     0.713276     0.195427    Biso  1.000000 O
   Si926       1.0     0.093327     0.143249     0.728440    Biso  1.000000 Si
   O1916       1.0     0.890208     0.544702     0.730347    Biso  1.000000 O
   Si927       1.0     0.045563     0.937002     0.726267    Biso  1.000000 Si
   Si928       1.0     0.073442     0.003244     0.725400    Biso  1.000000 Si
   Si929       1.0     0.121553     0.815557     0.726573    Biso  1.000000 Si
   Si930       1.0     0.372087     0.567764     0.723973    Biso  1.000000 Si
   O1917       1.0     0.519602     0.455625     0.726160    Biso  1.000000 O
   O1918       1.0     0.280612     0.559918     0.762600    Biso  1.000000 O
   O1919       1.0     0.710415     0.275356     0.725920    Biso  1.000000 O
   O1920       1.0     0.804765     0.679602     0.726493    Biso  1.000000 O
   O1921       1.0     0.223439     0.000503     0.726267    Biso  1.000000 O
   O1922       1.0     0.848957     0.877348     0.732493    Biso  1.000000 O
   O1923       1.0     0.392560     0.369414     0.726600    Biso  1.000000 O
   O1924       1.0     0.323235     0.648517     0.723333    Biso  1.000000 O
   O1925       1.0     0.284205     0.373010     0.732147    Biso  1.000000 O
   O1926       1.0     0.301978     0.511380     0.729107    Biso  1.000000 O
   Si931       1.0     0.258919     0.194653     0.722320    Biso  1.000000 Si
   Si932       1.0     0.909570     0.767749     0.730920    Biso  1.000000 Si
   Si933       1.0     0.362417     0.142670     0.731053    Biso  1.000000 Si
   O1927       1.0     0.931350     0.740663     0.724253    Biso  1.000000 O
   O1928       1.0     0.095374     0.477856     0.733280    Biso  1.000000 O
   O1929       1.0     0.900684     0.482308     0.724120    Biso  1.000000 O
   O1930       1.0     1.000000     0.267661     0.731880    Biso  1.000000 O
   Si934       1.0     0.719759     0.719840     0.728773    Biso  1.000000 Si
   Si935       1.0     0.528924     0.414254     0.726413    Biso  1.000000 Si
   O1931       1.0     0.339134     0.345799     0.724613    Biso  1.000000 O
   O1932       1.0     0.225683     0.879763     0.728507    Biso  1.000000 O
   O1933       1.0     0.227708     0.112064     0.724907    Biso  1.000000 O
   Si936       1.0     0.241539     0.616151     0.726493    Biso  1.000000 Si
   O1934       1.0     0.755173     0.366698     0.727013    Biso  1.000000 O
   Si937       1.0     0.721414     0.379247     0.728227    Biso  1.000000 Si
   O1935       1.0     0.516400     0.017227     0.723520    Biso  1.000000 O
   O1936       1.0     0.545563     0.881976     0.746787    Biso  1.000000 O
   Si938       1.0     0.777040     0.225737     0.723960    Biso  1.000000 Si
   O1937       1.0     0.798645     0.519201     0.726867    Biso  1.000000 O
   O1938       1.0     0.524176     0.838946     0.722973    Biso  1.000000 O
   Si939       1.0     0.314697     0.375651     0.721733    Biso  1.000000 Si
   O1939       1.0     0.511674     0.816689     0.196787    Biso  1.000000 O
   O1940       1.0     0.063445     0.530443     0.731467    Biso  1.000000 O
   O1941       1.0     0.272618     0.450067     0.724413    Biso  1.000000 O
   Si940       1.0     0.055691     0.817594     0.723600    Biso  1.000000 Si
   Si941       1.0     0.030209     0.747982     0.720973    Biso  1.000000 Si
   O1942       1.0     0.805419     0.252169     0.725413    Biso  1.000000 O
   Si942       1.0     0.059002     0.206876     0.721280    Biso  1.000000 Si
   Si943       1.0     0.155073     0.168448     0.721227    Biso  1.000000 Si
   O1943       1.0     0.024960     0.092850     0.727013    Biso  1.000000 O
   O1944       1.0     0.080389     0.104821     0.728640    Biso  1.000000 O
   O1945       1.0     0.999564     0.149662     0.728467    Biso  1.000000 O
   Si944       1.0     0.915233     0.518950     0.723453    Biso  1.000000 Si
   O1946       1.0     0.193688     0.827176     0.725907    Biso  1.000000 O
   O1947       1.0     0.128828     0.853532     0.722240    Biso  1.000000 O
   Si945       1.0     0.629285     0.291150     0.724360    Biso  1.000000 Si
   Si946       1.0     0.061833     0.490758     0.728120    Biso  1.000000 Si
   H167        1.0     0.838633     0.425773     0.186267    Biso  1.000000 H
   O1948       1.0     0.022085     0.325604     0.719480    Biso  1.000000 O
   O1949       1.0     0.703511     0.345950     0.725253    Biso  1.000000 O
   O1950       1.0     0.229211     0.330357     0.724107    Biso  1.000000 O
   O1951       1.0     0.129481     0.919020     0.721907    Biso  1.000000 O
   O1952       1.0     0.562094     0.408847     0.722507    Biso  1.000000 O
   O1953       1.0     0.074139     0.356764     0.728760    Biso  1.000000 O
   O1954       1.0     0.046152     0.977064     0.724800    Biso  1.000000 O
   O1955       1.0     0.125474     0.145412     0.720680    Biso  1.000000 O
   H168        1.0     0.543451     0.357116     0.202053    Biso  1.000000 H
   Si947       1.0     0.928998     0.903000     0.725147    Biso  1.000000 Si
   Si948       1.0     0.496798     0.192817     0.723867    Biso  1.000000 Si
   Si949       1.0     0.593958     0.424566     0.722347    Biso  1.000000 Si
   Si950       1.0     0.692185     0.309056     0.720880    Biso  1.000000 Si
   Si951       1.0     0.263340     0.326761     0.724547    Biso  1.000000 Si
   O1956       1.0     0.372806     0.993989     0.724013    Biso  1.000000 O
   Si952       1.0     0.872152     0.460126     0.718453    Biso  1.000000 Si
   O1957       1.0     0.961515     0.410708     0.720573    Biso  1.000000 O
   O1958       1.0     0.170841     0.306365     0.719520    Biso  1.000000 O
   Si953       1.0     0.821667     0.854412     0.724040    Biso  1.000000 Si
   O1959       1.0     0.416561     0.660790     0.724947    Biso  1.000000 O
   O1960       1.0     0.063096     0.672686     0.726213    Biso  1.000000 O
   Si954       1.0     0.056475     0.076453     0.723773    Biso  1.000000 Si
   O1961       1.0     0.829573     0.813344     0.722467    Biso  1.000000 O
   O1962       1.0     0.341900     0.114026     0.723160    Biso  1.000000 O
   O1963       1.0     0.709587     0.544375     0.725013    Biso  1.000000 O
   O1964       1.0     0.879078     0.988784     0.181320    Biso  1.000000 O
   O1965       1.0     0.786187     0.311269     0.720400    Biso  1.000000 O
   O1966       1.0     0.517184     0.771748     0.719067    Biso  1.000000 O
   Si955       1.0     0.104783     0.371501     0.720360    Biso  1.000000 Si
   Si956       1.0     0.699351     0.505696     0.724013    Biso  1.000000 Si
   O1967       1.0     0.329072     0.412419     0.720627    Biso  1.000000 O
   O1968       1.0     0.359716     0.742248     0.717960    Biso  1.000000 O
   O1969       1.0     0.073812     0.169404     0.717427    Biso  1.000000 O
   O1970       1.0     0.346997     0.179212     0.729787    Biso  1.000000 O
   O1971       1.0     0.539879     0.709504     0.718547    Biso  1.000000 O
   O1972       1.0     0.443939     0.074064     0.719680    Biso  1.000000 O
   Si957       1.0     0.410572     0.402812     0.722440    Biso  1.000000 Si
   O1973       1.0     0.944766     0.629932     0.719600    Biso  1.000000 O
   O1974       1.0     0.843577     0.483515     0.719960    Biso  1.000000 O
   O1975       1.0     0.410812     0.882630     0.719627    Biso  1.000000 O
   O1976       1.0     0.935357     0.867037     0.718040    Biso  1.000000 O
   O1977       1.0     0.735397     0.751930     0.720680    Biso  1.000000 O
   O1978       1.0     0.734939     0.911450     0.722400    Biso  1.000000 O
   O1979       1.0     0.301019     0.732918     0.718040    Biso  1.000000 O
   O1980       1.0     0.583852     0.971657     0.713120    Biso  1.000000 O
   O1981       1.0     0.630636     0.934411     0.714840    Biso  1.000000 O
   Si958       1.0     0.952672     0.063677     0.716093    Biso  1.000000 Si
   O1982       1.0     0.985647     0.966401     0.718253    Biso  1.000000 O
   O1983       1.0     0.234743     0.399718     0.715293    Biso  1.000000 O
   O1984       1.0     0.163371     0.610241     0.720293    Biso  1.000000 O
   O1985       1.0     0.919480     0.805623     0.729187    Biso  1.000000 O
   Si959       1.0     0.135754     0.305636     0.716747    Biso  1.000000 Si
   Si960       1.0     0.944701     0.828232     0.720467    Biso  1.000000 Si
   O1986       1.0     0.971142     0.097251     0.718627    Biso  1.000000 O
   O1987       1.0     0.703729     0.207404     0.715413    Biso  1.000000 O
   O1988       1.0     0.760465     0.569902     0.722493    Biso  1.000000 O
   O1989       1.0     0.469813     0.640596     0.716800    Biso  1.000000 O
   O1990       1.0     0.166529     0.023137     0.721867    Biso  1.000000 O
   Si961       1.0     0.755630     0.787139     0.719240    Biso  1.000000 Si
   H169        1.0     0.414296     0.313709     0.170760    Biso  1.000000 H
   O1991       1.0     0.649715     0.809949     0.712293    Biso  1.000000 O
   Si962       1.0     0.682058     0.174760     0.716307    Biso  1.000000 Si
   O1992       1.0     0.175066     0.396499     0.714160    Biso  1.000000 O
   H170        1.0     0.350656     0.198904     0.721733    Biso  1.000000 H
   O1993       1.0     0.481901     0.226215     0.716227    Biso  1.000000 O
   Si963       1.0     0.658840     0.009758     0.718707    Biso  1.000000 Si
   Si964       1.0     0.958901     0.733873     0.712547    Biso  1.000000 Si
   Si965       1.0     0.485604     0.920806     0.715853    Biso  1.000000 Si
   Si966       1.0     0.149236     0.058019     0.719053    Biso  1.000000 Si
   O1994       1.0     0.166899     0.740186     0.713667    Biso  1.000000 O
   O1995       1.0     0.393431     0.143752     0.720440    Biso  1.000000 O
   Si967       1.0     0.371542     0.346277     0.713680    Biso  1.000000 Si
   O1996       1.0     0.173150     0.087468     0.718533    Biso  1.000000 O
   Si968       1.0     0.179052     0.702060     0.714560    Biso  1.000000 Si
   Si969       1.0     0.812236     0.286120     0.713973    Biso  1.000000 Si
   O1997       1.0     0.276669     0.894374     0.721747    Biso  1.000000 O
   O1998       1.0     0.385482     0.431180     0.720707    Biso  1.000000 O
   Si970       1.0     0.853138     0.614969     0.718827    Biso  1.000000 Si
   O1999       1.0     0.462060     0.725348     0.717707    Biso  1.000000 O
   O2000       1.0     0.153461     0.675452     0.714320    Biso  1.000000 O
   Si971       1.0     0.351483     0.443603     0.717960    Biso  1.000000 Si
   O2001       1.0     0.725378     0.477781     0.719573    Biso  1.000000 O
   O2002       1.0     0.648713     0.047381     0.714693    Biso  1.000000 O
   O2003       1.0     0.934247     0.069562     0.698333    Biso  1.000000 O
   Si972       1.0     0.001394     0.116163     0.716907    Biso  1.000000 Si
   O2004       1.0     0.249423     0.510047     0.713933    Biso  1.000000 O
   O2005       1.0     0.046936     0.781707     0.712693    Biso  1.000000 O
   O2006       1.0     0.389729     0.312175     0.709880    Biso  1.000000 O
   O2007       1.0     0.510280     0.596208     0.713787    Biso  1.000000 O
   Si973       1.0     0.138672     0.638860     0.716160    Biso  1.000000 Si
   O2008       1.0     0.455177     0.578226     0.713133    Biso  1.000000 O
   Si974       1.0     0.772379     0.071599     0.714800    Biso  1.000000 Si
   Si975       1.0     0.768959     0.991324     0.713080    Biso  1.000000 Si
   O2009       1.0     0.984340     0.542892     0.714733    Biso  1.000000 O
   O2010       1.0     0.048242     0.851948     0.712720    Biso  1.000000 O
   Si976       1.0     0.838916     0.357518     0.712373    Biso  1.000000 Si
   O2011       1.0     0.153308     0.481578     0.718920    Biso  1.000000 O
   O2012       1.0     0.270201     0.978171     0.713680    Biso  1.000000 O
   O2013       1.0     0.857974     0.010261     0.714533    Biso  1.000000 O
   O2014       1.0     0.226598     0.192767     0.716067    Biso  1.000000 O
   Si977       1.0     0.976129     0.445967     0.713520    Biso  1.000000 Si
   Si978       1.0     0.002156     0.291829     0.714013    Biso  1.000000 Si
   O2015       1.0     0.743259     0.097276     0.714533    Biso  1.000000 O
   O2016       1.0     0.595592     0.033046     0.708293    Biso  1.000000 O
   O2017       1.0     0.965326     0.693006     0.713987    Biso  1.000000 O
   O2018       1.0     0.818683     0.619521     0.714613    Biso  1.000000 O
   O2019       1.0     0.287167     0.097251     0.716747    Biso  1.000000 O
   Si979       1.0     0.425339     0.306390     0.712200    Biso  1.000000 Si
   O2020       1.0     0.121532     0.341674     0.710213    Biso  1.000000 O
   O2021       1.0     0.593109     0.463320     0.714627    Biso  1.000000 O
   Si980       1.0     0.774513     0.345950     0.713373    Biso  1.000000 Si
   O2022       1.0     0.129590     0.792269     0.710733    Biso  1.000000 O
   O2023       1.0     0.562857     0.239217     0.712840    Biso  1.000000 O
   Si981       1.0     0.203380     0.861152     0.715000    Biso  1.000000 Si
   O2024       1.0     0.870236     0.650529     0.716107    Biso  1.000000 O
   O2025       1.0     0.615716     0.396021     0.712147    Biso  1.000000 O
   O2026       1.0     0.689441     0.933783     0.709320    Biso  1.000000 O
   Si982       1.0     0.581457     0.501572     0.712667    Biso  1.000000 Si
   O2027       1.0     0.693862     0.136710     0.710613    Biso  1.000000 O
   Si983       1.0     0.857037     0.158439     0.705627    Biso  1.000000 Si
   O2028       1.0     0.032496     0.715313     0.707120    Biso  1.000000 O
   O2029       1.0     0.647036     0.691346     0.718080    Biso  1.000000 O
   Si984       1.0     0.139783     0.885899     0.711800    Biso  1.000000 Si
   Si985       1.0     0.516945     0.806830     0.710000    Biso  1.000000 Si
   Si986       1.0     0.798297     0.653396     0.710933    Biso  1.000000 Si
   O2030       1.0     0.715904     0.613812     0.713973    Biso  1.000000 O
   O2031       1.0     0.713203     0.412243     0.715613    Biso  1.000000 O
   Si987       1.0     0.195997     0.006187     0.712333    Biso  1.000000 Si
   Si988       1.0     0.817986     0.504087     0.711000    Biso  1.000000 Si
   Si989       1.0     0.306704     0.903126     0.713533    Biso  1.000000 Si
   O2032       1.0     0.545759     0.069336     0.711573    Biso  1.000000 O
   O2033       1.0     0.509387     0.390690     0.712827    Biso  1.000000 O
   O2034       1.0     0.048918     0.917360     0.707533    Biso  1.000000 O
   O2035       1.0     0.719693     0.681111     0.718907    Biso  1.000000 O
   Si990       1.0     0.727926     0.573900     0.713387    Biso  1.000000 Si
   O2036       1.0     0.843403     0.305736     0.713867    Biso  1.000000 O
   O2037       1.0     0.592172     0.706737     0.706573    Biso  1.000000 O
   O2038       1.0     0.945354     0.252999     0.742680    Biso  1.000000 O
   O2039       1.0     0.803546     0.368156     0.709893    Biso  1.000000 O
   Si991       1.0     0.607614     0.571536     0.709560    Biso  1.000000 Si
   O2040       1.0     0.825892     0.734552     0.713293    Biso  1.000000 O
   O2041       1.0     0.296772     0.258054     0.710053    Biso  1.000000 O
   O2042       1.0     0.605240     0.530694     0.711093    Biso  1.000000 O
   O2043       1.0     0.968419     0.301964     0.711173    Biso  1.000000 O
   O2044       1.0     0.387768     0.061364     0.709520    Biso  1.000000 O
   Si992       1.0     0.526463     0.036240     0.705507    Biso  1.000000 Si
   O2045       1.0     0.739491     0.970626     0.706733    Biso  1.000000 O
   O2046       1.0     0.767870     0.032593     0.710267    Biso  1.000000 O
   O2047       1.0     0.458836     0.938838     0.706467    Biso  1.000000 O
   O2048       1.0     0.738620     0.815356     0.707840    Biso  1.000000 O
   O2049       1.0     0.650934     0.187159     0.708107    Biso  1.000000 O
   O2050       1.0     0.784576     0.779217     0.708267    Biso  1.000000 O
   O2051       1.0     0.891602     0.167291     0.706533    Biso  1.000000 O
   O2052       1.0     0.097073     0.403717     0.707613    Biso  1.000000 O
   Si993       1.0     0.478329     0.606720     0.705573    Biso  1.000000 Si
   O2053       1.0     0.038311     0.221839     0.705960    Biso  1.000000 O
   O2054       1.0     0.763536     0.646279     0.710813    Biso  1.000000 O
   Si994       1.0     0.205602     0.410356     0.704507    Biso  1.000000 Si
   O2055       1.0     0.761249     0.236602     0.705013    Biso  1.000000 O
   O2056       1.0     0.365292     0.571184     0.702987    Biso  1.000000 O
   Si995       1.0     0.620922     0.059427     0.702013    Biso  1.000000 Si
   O2057       1.0     0.598445     0.092624     0.704213    Biso  1.000000 O
   O2058       1.0     0.200222     0.450343     0.704680    Biso  1.000000 O
   O2059       1.0     0.797774     0.972915     0.705027    Biso  1.000000 O
   Si996       1.0     0.818400     0.785404     0.707920    Biso  1.000000 Si
   Si997       1.0     0.447119     0.977290     0.705987    Biso  1.000000 Si
   O2060       1.0     0.441717     0.337801     0.703360    Biso  1.000000 O
   O2061       1.0     0.506621     0.168850     0.707880    Biso  1.000000 O
   O2062       1.0     0.675785     0.498579     0.708707    Biso  1.000000 O
   O2063       1.0     0.008668     0.438297     0.707040    Biso  1.000000 O
   Si998       1.0     0.056845     0.685160     0.705907    Biso  1.000000 Si
   O2064       1.0     0.922986     0.931444     0.710280    Biso  1.000000 O
   O2065       1.0     0.174413     0.883837     0.711747    Biso  1.000000 O
   Si999       1.0     0.947794     0.661645     0.706840    Biso  1.000000 Si
   Si1000      1.0     0.318901     0.105399     0.707587    Biso  1.000000 Si
   Si1001      1.0     0.581391     0.001559     0.698987    Biso  1.000000 Si
   O2066       1.0     0.971512     0.029852     0.714787    Biso  1.000000 O
   O2067       1.0     0.928823     0.521641     0.704187    Biso  1.000000 O
   Si1002      1.0     0.375289     0.717878     0.704280    Biso  1.000000 Si
   O2068       1.0     0.411029     0.724996     0.705093    Biso  1.000000 O
   O2069       1.0     0.242802     0.617785     0.704960    Biso  1.000000 O
   Si1003      1.0     0.331468     0.660463     0.703253    Biso  1.000000 Si
   O2070       1.0     0.174762     0.171567     0.703640    Biso  1.000000 O
   Si1004      1.0     0.046565     0.611171     0.702160    Biso  1.000000 Si
   Si1005      1.0     0.724376     0.932978     0.705120    Biso  1.000000 Si
   O2071       1.0     0.872218     0.442799     0.699587    Biso  1.000000 O
   O2072       1.0     0.054733     0.480522     0.707200    Biso  1.000000 O
   Si1006      1.0     0.727795     0.445590     0.706080    Biso  1.000000 Si
   O2073       1.0     0.361676     0.680381     0.706480    Biso  1.000000 O
   Si1007      1.0     0.559067     0.706587     0.699907    Biso  1.000000 Si
   Si1008      1.0     0.656967     0.936474     0.701373    Biso  1.000000 Si
   O2074       1.0     0.905323     0.290924     0.705000    Biso  1.000000 O
   O2075       1.0     0.371956     0.840631     0.706200    Biso  1.000000 O
   O2076       1.0     0.867796     0.591555     0.704040    Biso  1.000000 O
   O2077       1.0     0.432461     0.400423     0.705373    Biso  1.000000 O
   O2078       1.0     0.547284     0.010110     0.695053    Biso  1.000000 O
   O2079       1.0     0.276321     0.318562     0.704880    Biso  1.000000 O
   O2080       1.0     0.440519     0.272615     0.704053    Biso  1.000000 O
   O2081       1.0     0.484819     0.810125     0.701560    Biso  1.000000 O
   O2082       1.0     0.014985     0.595705     0.706240    Biso  1.000000 O
   O2083       1.0     0.848891     0.122928     0.698533    Biso  1.000000 O
   O2084       1.0     0.629307     0.293338     0.702840    Biso  1.000000 O
   O2085       1.0     0.834190     0.536328     0.701053    Biso  1.000000 O
   O2086       1.0     0.186370     0.969545     0.703840    Biso  1.000000 O
   O2087       1.0     0.551444     0.132711     0.699293    Biso  1.000000 O
   Si1009      1.0     0.042623     0.881775     0.699253    Biso  1.000000 Si
   Si1010      1.0     0.728928     0.649599     0.706173    Biso  1.000000 Si
   O2088       1.0     0.579235     0.587808     0.700667    Biso  1.000000 O
   O2089       1.0     0.122882     0.280914     0.701573    Biso  1.000000 O
   Si1011      1.0     0.428911     0.078993     0.700600    Biso  1.000000 Si
   Si1012      1.0     0.148451     0.764354     0.700013    Biso  1.000000 Si
   O2090       1.0     0.055081     0.066670     0.702480    Biso  1.000000 O
   Si1013      1.0     0.723810     0.120263     0.701920    Biso  1.000000 Si
   O2091       1.0     0.812933     0.865453     0.703347    Biso  1.000000 O
   O2092       1.0     0.508015     0.910973     0.700373    Biso  1.000000 O
   Si1014      1.0     0.402644     0.860373     0.702333    Biso  1.000000 Si
   O2093       1.0     0.844078     0.187888     0.693627    Biso  1.000000 O
   O2094       1.0     0.255565     0.711516     0.699640    Biso  1.000000 O
   Si1015      1.0     0.380973     0.979906     0.704067    Biso  1.000000 Si
   O2095       1.0     0.955351     0.462541     0.699307    Biso  1.000000 O
   Si1016      1.0     0.974997     0.995121     0.704427    Biso  1.000000 Si
   Si1017      1.0     0.289302     0.719538     0.699400    Biso  1.000000 Si
   Si1018      1.0     0.176112     0.479491     0.702267    Biso  1.000000 Si
   O2096       1.0     0.798493     0.087644     0.702253    Biso  1.000000 O
   O2097       1.0     0.682254     0.305007     0.700360    Biso  1.000000 O
   O2098       1.0     0.858387     0.377034     0.696987    Biso  1.000000 O
   O2099       1.0     0.917280     0.677162     0.702587    Biso  1.000000 O
   O2100       1.0     0.044888     0.650429     0.697720    Biso  1.000000 O
   O2101       1.0     0.319249     0.868219     0.705173    Biso  1.000000 O
   Si1019      1.0     0.469334     0.248724     0.699307    Biso  1.000000 Si
   Si1020      1.0     0.564447     0.094560     0.699067    Biso  1.000000 Si
   O2102       1.0     0.415407     0.988683     0.701667    Biso  1.000000 O
   O2103       1.0     0.658644     0.984408     0.694507    Biso  1.000000 O
   O2104       1.0     0.959925     0.751201     0.693480    Biso  1.000000 O
   O2105       1.0     0.127826     0.057465     0.701560    Biso  1.000000 O
   Si1021      1.0     0.624733     0.690868     0.701387    Biso  1.000000 Si
   O2106       1.0     0.201202     0.693937     0.698867    Biso  1.000000 O
   O2107       1.0     0.954763     0.812866     0.701480    Biso  1.000000 O
   O2108       1.0     0.303132     0.932827     0.699160    Biso  1.000000 O
   O2109       1.0     0.309209     0.686895     0.695547    Biso  1.000000 O
   Si1022      1.0     0.445202     0.733597     0.698827    Biso  1.000000 Si
   O2110       1.0     0.762120     0.435002     0.700973    Biso  1.000000 O
   O2111       1.0     0.333537     0.623821     0.692640    Biso  1.000000 O
   Si1023      1.0     0.207758     0.185323     0.699040    Biso  1.000000 Si
   O2112       1.0     0.635754     0.589870     0.698840    Biso  1.000000 O
   O2113       1.0     0.362460     0.367553     0.694973    Biso  1.000000 O
   Si1024      1.0     0.403450     0.148379     0.699893    Biso  1.000000 Si
   Si1025      1.0     0.996385     0.565249     0.698240    Biso  1.000000 Si
   O2114       1.0     0.016161     0.275885     0.695827    Biso  1.000000 O
   O2115       1.0     0.196236     0.512461     0.700427    Biso  1.000000 O
   O2116       1.0     0.347563     0.460453     0.698520    Biso  1.000000 O
   O2117       1.0     0.429150     0.834922     0.697680    Biso  1.000000 O
   O2118       1.0     0.560788     0.500792     0.695640    Biso  1.000000 O
   O2119       1.0     0.207606     0.036818     0.699733    Biso  1.000000 O
   O2120       1.0     0.370584     0.942208     0.699813    Biso  1.000000 O
   Si1026      1.0     0.940018     0.297035     0.698027    Biso  1.000000 Si
   O2121       1.0     0.330705     0.070216     0.698587    Biso  1.000000 O
   O2122       1.0     0.468920     0.994719     0.692253    Biso  1.000000 O
   O2123       1.0     0.543886     0.803813     0.696053    Biso  1.000000 O
   Si1027      1.0     0.883870     0.669416     0.698787    Biso  1.000000 Si
   O2124       1.0     0.422311     0.116616     0.694360    Biso  1.000000 O
   Si1028      1.0     0.230627     0.520786     0.696560    Biso  1.000000 Si
   O2125       1.0     0.216949     0.845661     0.696227    Biso  1.000000 O
   O2126       1.0     0.797774     0.480120     0.700120    Biso  1.000000 O
   Si1029      1.0     0.662238     0.817343     0.691093    Biso  1.000000 Si
   O2127       1.0     0.123405     0.629983     0.697280    Biso  1.000000 O
   O2128       1.0     0.807619     0.674547     0.693187    Biso  1.000000 O
   O2129       1.0     0.003528     0.123406     0.696200    Biso  1.000000 O
   O2130       1.0     0.321231     0.804668     0.696320    Biso  1.000000 O
   Si1030      1.0     0.280198     0.962050     0.694733    Biso  1.000000 Si
   Si1031      1.0     0.614061     0.374494     0.694627    Biso  1.000000 Si
   O2131       1.0     0.752472     0.336469     0.696547    Biso  1.000000 O
   O2132       1.0     0.862700     0.246687     0.698293    Biso  1.000000 O
   Si1032      1.0     0.279261     0.282071     0.695080    Biso  1.000000 Si
   O2133       1.0     0.602191     0.218419     0.691587    Biso  1.000000 O
   Si1033      1.0     0.874853     0.284083     0.696080    Biso  1.000000 Si
   Si1034      1.0     0.339591     0.839650     0.697320    Biso  1.000000 Si
   Si1035      1.0     0.034978     0.455122     0.695560    Biso  1.000000 Si
   O2134       1.0     0.125670     0.885019     0.692640    Biso  1.000000 O
   O2135       1.0     0.010803     0.884239     0.690013    Biso  1.000000 O
   Si1036      1.0     0.566298     0.225612     0.692707    Biso  1.000000 Si
   O2136       1.0     0.739949     0.150416     0.692227    Biso  1.000000 O
   O2137       1.0     0.893017     0.981390     0.694667    Biso  1.000000 O
   O2138       1.0     0.424620     0.180218     0.695933    Biso  1.000000 O
   O2139       1.0     0.497996     0.270528     0.693147    Biso  1.000000 O
   O2140       1.0     0.235157     0.560094     0.691707    Biso  1.000000 O
   O2141       1.0     0.246504     0.267259     0.693893    Biso  1.000000 O
   Si1037      1.0     0.528771     0.159721     0.692400    Biso  1.000000 Si
   O2142       1.0     0.497735     0.047783     0.695293    Biso  1.000000 O
   Si1038      1.0     0.865945     0.006312     0.694133    Biso  1.000000 Si
   O2143       1.0     0.820883     0.424289     0.689680    Biso  1.000000 O
   O2144       1.0     0.625060     0.653547     0.694867    Biso  1.000000 O
   O2145       1.0     0.946138     0.983175     0.694893    Biso  1.000000 O
   O2146       1.0     0.940389     0.198753     0.694867    Biso  1.000000 O
   Si1039      1.0     0.855404     0.563162     0.691067    Biso  1.000000 Si
   O2147       1.0     0.839809     0.917184     0.693653    Biso  1.000000 O
   Si1040      1.0     0.443568     0.371451     0.691787    Biso  1.000000 Si
   O2148       1.0     0.726336     0.560647     0.692973    Biso  1.000000 O
   Si1041      1.0     0.345123     0.587305     0.688547    Biso  1.000000 Si
   O2149       1.0     0.064969     0.590071     0.687587    Biso  1.000000 O
   O2150       1.0     0.553731     0.671529     0.690093    Biso  1.000000 O
   O2151       1.0     0.583569     0.353670     0.692920    Biso  1.000000 O
   O2152       1.0     0.643268     0.352136     0.690387    Biso  1.000000 O
   Si1042      1.0     0.855578     0.414204     0.687493    Biso  1.000000 Si
   Si1043      1.0     0.363027     0.050575     0.694293    Biso  1.000000 Si
   Si1044      1.0     0.942109     0.495385     0.689813    Biso  1.000000 Si
   Si1045      1.0     0.920808     0.957976     0.694147    Biso  1.000000 Si
   Si1046      1.0     0.635950     0.202575     0.689413    Biso  1.000000 Si
   O2153       1.0     0.260857     0.806001     0.691040    Biso  1.000000 O
   Si1047      1.0     0.818029     0.954858     0.689533    Biso  1.000000 Si
   O2154       1.0     0.550268     0.738551     0.688427    Biso  1.000000 O
   O2155       1.0     0.363811     0.008324     0.693760    Biso  1.000000 O
   O2156       1.0     0.124777     0.742072     0.689507    Biso  1.000000 O
   Si1048      1.0     0.653504     0.312300     0.689373    Biso  1.000000 Si
   O2157       1.0     0.168968     0.783995     0.686293    Biso  1.000000 O
   Si1049      1.0     0.023849     0.238488     0.688227    Biso  1.000000 Si
   O2158       1.0     0.694734     0.830320     0.689307    Biso  1.000000 O
   O2159       1.0     0.320599     0.135025     0.692387    Biso  1.000000 O
   Si1050      1.0     0.505728     0.393356     0.691413    Biso  1.000000 Si
   Si1051      1.0     0.454916     0.811483     0.689453    Biso  1.000000 Si
   Si1052      1.0     0.911835     0.177451     0.688933    Biso  1.000000 Si
   O2160       1.0     0.443852     0.772401     0.691267    Biso  1.000000 O
   O2161       1.0     0.105088     0.001157     0.687333    Biso  1.000000 O
   Si1053      1.0     0.820839     0.105701     0.688640    Biso  1.000000 Si
   O2162       1.0     0.865379     0.701632     0.693107    Biso  1.000000 O
   O2163       1.0     0.084440     0.700601     0.695133    Biso  1.000000 O
   Si1054      1.0     0.790826     0.446747     0.690080    Biso  1.000000 Si
   O2164       1.0     0.648822     0.452657     0.688093    Biso  1.000000 O
   Si1055      1.0     0.958444     0.225737     0.682347    Biso  1.000000 Si
   O2165       1.0     0.056628     0.425622     0.686680    Biso  1.000000 O
   O2166       1.0     0.640110     0.844655     0.683040    Biso  1.000000 O
   Si1056      1.0     0.227207     0.710434     0.687787    Biso  1.000000 Si
   Si1057      1.0     0.728253     0.822096     0.686747    Biso  1.000000 Si
   Si1058      1.0     0.233219     0.599049     0.686667    Biso  1.000000 Si
   O2167       1.0     0.203816     0.222845     0.690440    Biso  1.000000 O
   Si1059      1.0     0.830248     0.705757     0.689840    Biso  1.000000 Si
   O2168       1.0     0.505293     0.434072     0.689560    Biso  1.000000 O
   Si1060      1.0     0.088731     0.409099     0.686680    Biso  1.000000 Si
   Si1061      1.0     0.675785     0.479290     0.689360    Biso  1.000000 Si
   O2169       1.0     0.707170     0.457938     0.689067    Biso  1.000000 O
   O2170       1.0     0.961602     0.644821     0.689213    Biso  1.000000 O
   O2171       1.0     0.657839     0.779644     0.683400    Biso  1.000000 O
   O2172       1.0     0.549876     0.191082     0.689000    Biso  1.000000 O
   O2173       1.0     0.400379     0.484018     0.687107    Biso  1.000000 O
   O2174       1.0     0.938624     0.333979     0.688240    Biso  1.000000 O
   O2175       1.0     0.967635     0.581470     0.689787    Biso  1.000000 O
   O2176       1.0     0.398702     0.887056     0.686373    Biso  1.000000 O
   O2177       1.0     0.067387     0.877298     0.684200    Biso  1.000000 O
   Si1062      1.0     0.962996     0.788120     0.684987    Biso  1.000000 Si
   O2178       1.0     0.089341     0.935392     0.684293    Biso  1.000000 O
   O2179       1.0     0.600100     0.992028     0.679840    Biso  1.000000 O
   O2180       1.0     0.604957     0.774061     0.694280    Biso  1.000000 O
   O2181       1.0     0.442349     0.053718     0.685853    Biso  1.000000 O
   O2182       1.0     0.993139     0.219928     0.684587    Biso  1.000000 O
   Si1063      1.0     0.757808     0.238589     0.684160    Biso  1.000000 Si
   O2183       1.0     0.860957     0.847899     0.686307    Biso  1.000000 O
   O2184       1.0     0.714270     0.094309     0.686200    Biso  1.000000 O
   O2185       1.0     0.833101     0.790182     0.688107    Biso  1.000000 O
   Si1064      1.0     0.858910     0.217740     0.682987    Biso  1.000000 Si
   O2186       1.0     0.840158     0.986344     0.684240    Biso  1.000000 O
   O2187       1.0     0.479723     0.614893     0.685040    Biso  1.000000 O
   O2188       1.0     0.345864     0.314413     0.681053    Biso  1.000000 O
   O2189       1.0     0.252777     0.944496     0.685587    Biso  1.000000 O
   O2190       1.0     0.319249     0.557956     0.685307    Biso  1.000000 O
   O2191       1.0     0.210611     0.397178     0.684200    Biso  1.000000 O
   Si1065      1.0     0.835344     0.879511     0.687680    Biso  1.000000 Si
   O2192       1.0     0.745742     0.275080     0.679360    Biso  1.000000 O
   O2193       1.0     0.651152     0.910872     0.685147    Biso  1.000000 O
   O2194       1.0     0.223461     0.160576     0.686400    Biso  1.000000 O
   O2195       1.0     0.457159     0.469633     0.685573    Biso  1.000000 O
   O2196       1.0     0.291850     0.750270     0.683480    Biso  1.000000 O
   O2197       1.0     0.631289     0.045168     0.682280    Biso  1.000000 O
   O2198       1.0     0.999826     0.997711     0.689000    Biso  1.000000 O
   Si1066      1.0     0.560025     0.775394     0.684707    Biso  1.000000 Si
   O2199       1.0     0.366119     0.729975     0.684333    Biso  1.000000 O
   Si1067      1.0     0.470663     0.032166     0.683533    Biso  1.000000 Si
   O2200       1.0     0.728449     0.913915     0.685227    Biso  1.000000 O
   O2201       1.0     0.374134     0.157911     0.687787    Biso  1.000000 O
   O2202       1.0     0.079279     0.115912     0.684333    Biso  1.000000 O
   Si1068      1.0     0.638977     0.621331     0.683733    Biso  1.000000 Si
   Si1069      1.0     0.293832     0.793024     0.683893    Biso  1.000000 Si
   O2203       1.0     0.210088     0.095516     0.684440    Biso  1.000000 O
   O2204       1.0     0.460230     0.223348     0.682680    Biso  1.000000 O
   O2205       1.0     0.459119     0.712220     0.683120    Biso  1.000000 O
   O2206       1.0     0.883129     0.546865     0.680827    Biso  1.000000 O
   Si1070      1.0     0.172191     0.964716     0.683680    Biso  1.000000 Si
   O2207       1.0     0.949841     0.262707     0.687813    Biso  1.000000 O
   O2208       1.0     0.509344     0.494429     0.681827    Biso  1.000000 O
   Si1071      1.0     0.060417     0.081986     0.683413    Biso  1.000000 Si
   Si1072      1.0     0.114606     0.039962     0.683707    Biso  1.000000 Si
   O2209       1.0     0.010237     0.539999     0.684333    Biso  1.000000 O
   Si1073      1.0     0.563031     0.586601     0.682000    Biso  1.000000 Si
   O2210       1.0     0.636799     0.716747     0.686880    Biso  1.000000 O
   O2211       1.0     0.476325     0.376833     0.685467    Biso  1.000000 O
   Si1074      1.0     0.097922     0.895330     0.680213    Biso  1.000000 Si
   O2212       1.0     0.401925     0.231597     0.679133    Biso  1.000000 O
   O2213       1.0     0.157686     0.474864     0.684640    Biso  1.000000 O
   O2214       1.0     0.537265     0.556497     0.680880    Biso  1.000000 O
   O2215       1.0     0.202705     0.614365     0.680267    Biso  1.000000 O
   Si1075      1.0     0.236595     0.828283     0.680720    Biso  1.000000 Si
   Si1076      1.0     0.518143     0.905213     0.680320    Biso  1.000000 Si
   Si1077      1.0     0.632138     0.006413     0.676053    Biso  1.000000 Si
   Si1078      1.0     0.118613     0.284360     0.680293    Biso  1.000000 Si
   O2216       1.0     0.140240     0.952041     0.680013    Biso  1.000000 O
   O2217       1.0     0.745916     0.853935     0.678560    Biso  1.000000 O
   O2218       1.0     0.722263     0.656590     0.685733    Biso  1.000000 O
   O2219       1.0     0.544518     0.876896     0.678667    Biso  1.000000 O
   O2220       1.0     0.240907     0.498328     0.680133    Biso  1.000000 O
   Si1079      1.0     0.366577     0.476096     0.682307    Biso  1.000000 Si
   O2221       1.0     0.284684     0.992405     0.680787    Biso  1.000000 O
   Si1080      1.0     0.347389     0.353897     0.677200    Biso  1.000000 Si
   O2222       1.0     0.878969     0.645902     0.681253    Biso  1.000000 O
   O2223       1.0     0.611404     0.404094     0.680173    Biso  1.000000 O
   Si1081      1.0     0.540206     0.514850     0.680307    Biso  1.000000 Si
   O2224       1.0     0.890687     0.203405     0.678987    Biso  1.000000 O
   O2225       1.0     0.539639     0.317003     0.684307    Biso  1.000000 O
   O2226       1.0     0.215642     0.748434     0.683347    Biso  1.000000 O
   O2227       1.0     0.534695     0.380303     0.681493    Biso  1.000000 O
   O2228       1.0     0.551270     0.252798     0.679920    Biso  1.000000 O
   Si1082      1.0     0.630047     0.755149     0.681467    Biso  1.000000 Si
   O2229       1.0     0.656554     0.231723     0.679760    Biso  1.000000 O
   Si1083      1.0     0.379122     0.919976     0.680987    Biso  1.000000 Si
   O2230       1.0     0.561681     0.085481     0.678133    Biso  1.000000 O
   O2231       1.0     0.791785     0.239997     0.678213    Biso  1.000000 O
   Si1084      1.0     0.223897     0.250887     0.680600    Biso  1.000000 Si
   Si1085      1.0     0.429019     0.205945     0.679373    Biso  1.000000 Si
   O2232       1.0     0.630418     0.168423     0.677707    Biso  1.000000 O
   Si1086      1.0     0.489916     0.462113     0.679293    Biso  1.000000 Si
   O2233       1.0     0.109814     0.437945     0.675693    Biso  1.000000 O
   Si1087      1.0     0.106460     0.712547     0.679960    Biso  1.000000 Si
   O2234       1.0     0.873546     0.038780     0.681253    Biso  1.000000 O
   O2235       1.0     0.091628     0.372482     0.678053    Biso  1.000000 O
   O2236       1.0     0.738576     0.209315     0.675787    Biso  1.000000 O
   Si1088      1.0     0.752668     0.313734     0.678987    Biso  1.000000 Si
   O2237       1.0     0.170558     0.002490     0.679027    Biso  1.000000 O
   O2238       1.0     0.967744     0.507507     0.676693    Biso  1.000000 O
   Si1089      1.0     0.109574     0.966979     0.676507    Biso  1.000000 Si
   O2239       1.0     0.421179     0.366999     0.675893    Biso  1.000000 O
   O2240       1.0     0.912467     0.491210     0.677000    Biso  1.000000 O
   O2241       1.0     0.740014     0.788522     0.678200    Biso  1.000000 O
   Si1090      1.0     0.217363     0.055579     0.680400    Biso  1.000000 Si
   Si1091      1.0     0.526419     0.281417     0.678973    Biso  1.000000 Si
   O2242       1.0     0.017032     0.477303     0.681893    Biso  1.000000 O
   O2243       1.0     0.673455     0.630737     0.680787    Biso  1.000000 O
   O2244       1.0     0.832448     0.077459     0.675067    Biso  1.000000 O
   O2245       1.0     0.917934     0.141891     0.679200    Biso  1.000000 O
   Si1092      1.0     0.634512     0.881297     0.674413    Biso  1.000000 Si
   O2246       1.0     0.297034     0.281946     0.677013    Biso  1.000000 O
   O2247       1.0     0.840419     0.583256     0.674693    Biso  1.000000 O
   O2248       1.0     0.312584     0.366044     0.674800    Biso  1.000000 O
   Si1093      1.0     0.558283     0.351835     0.678347    Biso  1.000000 Si
   Si1094      1.0     0.857298     0.811206     0.677707    Biso  1.000000 Si
   O2249       1.0     0.794812     0.941277     0.676013    Biso  1.000000 O
   O2250       1.0     0.512850     0.143098     0.675467    Biso  1.000000 O
   O2251       1.0     0.599643     0.886980     0.674107    Biso  1.000000 O
   O2252       1.0     0.887376     0.785906     0.677093    Biso  1.000000 O
   Si1095      1.0     0.955722     0.611775     0.677493    Biso  1.000000 Si
   Si1096      1.0     0.429194     0.484269     0.675000    Biso  1.000000 Si
   O2253       1.0     0.122185     0.243115     0.675133    Biso  1.000000 O
   Si1097      1.0     0.735549     0.169806     0.673333    Biso  1.000000 Si
   O2254       1.0     0.804112     0.130121     0.675720    Biso  1.000000 O
   O2255       1.0     0.996341     0.788044     0.676947    Biso  1.000000 O
   Si1098      1.0     0.125103     0.640646     0.677200    Biso  1.000000 Si
   Si1099      1.0     0.343033     0.150919     0.677507    Biso  1.000000 Si
   Si1100      1.0     0.626171     0.437668     0.673613    Biso  1.000000 Si
   O2256       1.0     0.083983     0.055604     0.675373    Biso  1.000000 O
   Si1101      1.0     0.194254     0.774313     0.671693    Biso  1.000000 Si
   O2257       1.0     0.350242     0.253955     0.671960    Biso  1.000000 O
   O2258       1.0     0.363571     0.590977     0.670040    Biso  1.000000 O
   O2259       1.0     0.128784     0.680935     0.676320    Biso  1.000000 O
   O2260       1.0     0.673084     0.508287     0.674747    Biso  1.000000 O
   Si1102      1.0     0.004922     0.115560     0.675107    Biso  1.000000 Si
   O2261       1.0     0.550965     0.619395     0.672040    Biso  1.000000 O
   O2262       1.0     0.090691     0.306868     0.672347    Biso  1.000000 O
   O2263       1.0     0.871651     0.294998     0.675707    Biso  1.000000 O
   O2264       1.0     0.342379     0.844152     0.676040    Biso  1.000000 O
   O2265       1.0     0.048242     0.229761     0.673013    Biso  1.000000 O
   Si1103      1.0     0.998933     0.901466     0.671520    Biso  1.000000 Si
   Si1104      1.0     0.328963     0.285366     0.670160    Biso  1.000000 Si
   O2266       1.0     0.531668     0.938913     0.669613    Biso  1.000000 O
   O2267       1.0     0.373612     0.068858     0.676120    Biso  1.000000 O
   O2268       1.0     0.147515     0.298242     0.670947    Biso  1.000000 O
   O2269       1.0     0.941173     0.787768     0.668160    Biso  1.000000 O
   O2270       1.0     0.409505     0.698363     0.672680    Biso  1.000000 O
   O2271       1.0     0.440889     0.521440     0.670573    Biso  1.000000 O
   O2272       1.0     0.656358     0.294671     0.670360    Biso  1.000000 O
   O2273       1.0     0.235244     0.692151     0.669547    Biso  1.000000 O
   Si1105      1.0     0.216426     0.129467     0.672747    Biso  1.000000 Si
   O2274       1.0     0.870649     0.407012     0.668427    Biso  1.000000 O
   O2275       1.0     0.110402     0.503508     0.672760    Biso  1.000000 O
   O2276       1.0     0.198676     0.945150     0.674187    Biso  1.000000 O
   O2277       1.0     0.029664     0.086588     0.673173    Biso  1.000000 O
   Si1106      1.0     0.001307     0.507859     0.672360    Biso  1.000000 Si
   O2278       1.0     0.920525     0.940673     0.675440    Biso  1.000000 O
   O2279       1.0     0.461646     0.825566     0.670480    Biso  1.000000 O
   Si1107      1.0     0.554885     0.658753     0.669227    Biso  1.000000 Si
   O2280       1.0     0.737139     0.036793     0.672067    Biso  1.000000 O
   O2281       1.0     0.214118     0.806604     0.667853    Biso  1.000000 O
   O2282       1.0     0.786209     0.314765     0.673213    Biso  1.000000 O
   O2283       1.0     0.922072     0.608656     0.673053    Biso  1.000000 O
   O2284       1.0     0.085116     0.175465     0.672427    Biso  1.000000 O
   O2285       1.0     0.820207     0.728667     0.673427    Biso  1.000000 O
   Si1108      1.0     0.726053     0.559188     0.671067    Biso  1.000000 Si
   O2286       1.0     0.255783     0.607726     0.670773    Biso  1.000000 O
   Si1109      1.0     0.074400     0.597666     0.667413    Biso  1.000000 Si
   O2287       1.0     0.588056     0.567412     0.670507    Biso  1.000000 O
   Si1110      1.0     0.131093     0.470639     0.670907    Biso  1.000000 Si
   O2288       1.0     0.201289     0.273420     0.669947    Biso  1.000000 O
   O2289       1.0     0.492595     0.883837     0.670467    Biso  1.000000 O
   Si1111      1.0     0.736246     0.888590     0.669093    Biso  1.000000 Si
   Si1112      1.0     0.730453     0.077861     0.669640    Biso  1.000000 Si
   O2290       1.0     0.250577     0.044992     0.675120    Biso  1.000000 O
   O2291       1.0     0.131006     0.136333     0.669693    Biso  1.000000 O
   O2292       1.0     0.983709     0.362825     0.671387    Biso  1.000000 O
   O2293       1.0     0.841813     0.229535     0.665360    Biso  1.000000 O
   Si1113      1.0     0.950603     0.352866     0.670400    Biso  1.000000 Si
   O2294       1.0     0.039552     0.349798     0.670813    Biso  1.000000 O
   O2295       1.0     0.351396     0.508563     0.674160    Biso  1.000000 O
   Si1114      1.0     0.095918     0.137766     0.669347    Biso  1.000000 Si
   O2296       1.0     0.349131     0.908609     0.670840    Biso  1.000000 O
   Si1115      1.0     0.322668     0.527651     0.668280    Biso  1.000000 Si
   Si1116      1.0     0.889402     0.517667     0.666933    Biso  1.000000 Si
   O2297       1.0     0.703250     0.161557     0.666520    Biso  1.000000 O
   O2298       1.0     0.093806     0.631391     0.666867    Biso  1.000000 O
   O2299       1.0     0.998062     0.942333     0.673240    Biso  1.000000 O
   O2300       1.0     0.781592     0.446646     0.669973    Biso  1.000000 O
   O2301       1.0     0.257155     0.851596     0.668427    Biso  1.000000 O
   O2302       1.0     0.370366     0.447175     0.667427    Biso  1.000000 O
   Si1117      1.0     0.698414     0.651686     0.670573    Biso  1.000000 Si
   Si1118      1.0     0.231411     0.948143     0.668493    Biso  1.000000 Si
   O2303       1.0     0.600601     0.462314     0.666453    Biso  1.000000 O
   Si1119      1.0     0.074988     0.344214     0.666987    Biso  1.000000 Si
   Si1120      1.0     0.383020     0.248648     0.664413    Biso  1.000000 Si
   O2304       1.0     0.966415     0.887710     0.666453    Biso  1.000000 O
   Si1121      1.0     0.385155     0.724392     0.666333    Biso  1.000000 Si
   O2305       1.0     0.245002     0.229862     0.667933    Biso  1.000000 O
   Si1122      1.0     0.006033     0.982974     0.670000    Biso  1.000000 Si
   O2306       1.0     0.255194     0.375852     0.665840    Biso  1.000000 O
   Si1123      1.0     0.467984     0.620074     0.665187    Biso  1.000000 Si
   O2307       1.0     0.739535     0.524759     0.664347    Biso  1.000000 O
   Si1124      1.0     0.221806     0.389055     0.664773    Biso  1.000000 Si
   O2308       1.0     0.974801     0.100772     0.668267    Biso  1.000000 O
   Si1125      1.0     0.442109     0.691723     0.666040    Biso  1.000000 Si
   Si1126      1.0     0.570785     0.875538     0.664347    Biso  1.000000 Si
   O2309       1.0     0.137061     0.045293     0.667213    Biso  1.000000 O
   Si1127      1.0     0.861219     0.064432     0.666053    Biso  1.000000 Si
   O2310       1.0     0.547720     0.781153     0.665253    Biso  1.000000 O
   O2311       1.0     0.821471     0.875714     0.667533    Biso  1.000000 O
   O2312       1.0     0.624777     0.611045     0.664867    Biso  1.000000 O
   O2313       1.0     0.475672     0.024747     0.662373    Biso  1.000000 O
   O2314       1.0     0.292046     0.501647     0.665667    Biso  1.000000 O
   O2315       1.0     0.150847     0.621809     0.666200    Biso  1.000000 O
   O2316       1.0     0.398484     0.945527     0.668827    Biso  1.000000 O
   Si1128      1.0     0.185259     0.620728     0.662160    Biso  1.000000 Si
   O2317       1.0     0.557194     0.502779     0.663013    Biso  1.000000 O
   Si1129      1.0     0.660474     0.256143     0.663093    Biso  1.000000 Si
   O2318       1.0     0.450407     0.654402     0.663173    Biso  1.000000 O
   O2319       1.0     0.600536     0.121847     0.662240    Biso  1.000000 O
   Si1130      1.0     0.897504     0.633830     0.664573    Biso  1.000000 Si
   O2320       1.0     0.760008     0.096421     0.664227    Biso  1.000000 O
   Si1131      1.0     0.264625     0.011518     0.666813    Biso  1.000000 Si
   O2321       1.0     0.293549     0.807057     0.663627    Biso  1.000000 O
   Si1132      1.0     0.808316     0.239117     0.660227    Biso  1.000000 Si
   O2322       1.0     0.327329     0.183487     0.667813    Biso  1.000000 O
   O2323       1.0     0.644727     0.000101     0.656413    Biso  1.000000 O
   O2324       1.0     0.093806     0.566959     0.661000    Biso  1.000000 O
   O2325       1.0     0.368254     0.360763     0.660707    Biso  1.000000 O
   O2326       1.0     0.857277     0.507633     0.660747    Biso  1.000000 O
   Si1133      1.0     0.910419     0.772804     0.662187    Biso  1.000000 Si
   O2327       1.0     0.950603     0.223776     0.661427    Biso  1.000000 O
   O2328       1.0     0.928018     0.384050     0.666747    Biso  1.000000 O
   O2329       1.0     0.399290     0.282348     0.657507    Biso  1.000000 O
   O2330       1.0     0.010716     0.146946     0.662067    Biso  1.000000 O
   O2331       1.0     0.106438     0.894575     0.659493    Biso  1.000000 O
   O2332       1.0     0.352964     0.125544     0.662400    Biso  1.000000 O
   O2333       1.0     0.039770     0.984005     0.664187    Biso  1.000000 O
   O2334       1.0     0.799408     0.521993     0.660133    Biso  1.000000 O
   O2335       1.0     0.188004     0.142947     0.661787    Biso  1.000000 O
   O2336       1.0     0.196868     0.046249     0.663387    Biso  1.000000 O
   O2337       1.0     0.693449     0.560974     0.662947    Biso  1.000000 O
   O2338       1.0     0.015507     0.729774     0.661693    Biso  1.000000 O
   O2339       1.0     0.735767     0.332570     0.663373    Biso  1.000000 O
   Si1134      1.0     0.257939     0.500893     0.661560    Biso  1.000000 Si
   O2340       1.0     0.744457     0.590147     0.662613    Biso  1.000000 O
   Si1135      1.0     0.570131     0.100319     0.659720    Biso  1.000000 Si
   Si1136      1.0     0.166812     0.025979     0.662000    Biso  1.000000 Si
   Si1137      1.0     0.781984     0.126198     0.658973    Biso  1.000000 Si
   O2341       1.0     0.759790     0.156729     0.658787    Biso  1.000000 O
   Si1138      1.0     0.288409     0.373890     0.659427    Biso  1.000000 Si
   Si1139      1.0     0.069303     0.205015     0.661000    Biso  1.000000 Si
   Si1140      1.0     0.402404     0.365591     0.656987    Biso  1.000000 Si
   O2342       1.0     0.392299     0.763298     0.658147    Biso  1.000000 O
   O2343       1.0     0.703554     0.992506     0.656000    Biso  1.000000 O
   Si1141      1.0     0.621858     0.153786     0.659173    Biso  1.000000 Si
   O2344       1.0     0.532822     0.682519     0.660413    Biso  1.000000 O
   O2345       1.0     0.517663     0.285693     0.658400    Biso  1.000000 O
   O2346       1.0     0.238141     0.985564     0.662307    Biso  1.000000 O
   Si1142      1.0     0.173128     0.282977     0.659347    Biso  1.000000 Si
   O2347       1.0     0.045215     0.605513     0.655640    Biso  1.000000 O
   O2348       1.0     0.584724     0.667681     0.659733    Biso  1.000000 O
   O2349       1.0     0.451627     0.586651     0.658893    Biso  1.000000 O
   O2350       1.0     0.094829     0.725373     0.660920    Biso  1.000000 O
   O2351       1.0     0.686588     0.686191     0.661387    Biso  1.000000 O
   O2352       1.0     0.644313     0.429520     0.656147    Biso  1.000000 O
   O2353       1.0     0.427691     0.187260     0.659933    Biso  1.000000 O
   O2354       1.0     0.096703     0.969268     0.656640    Biso  1.000000 O
   Si1143      1.0     0.012066     0.771521     0.659773    Biso  1.000000 Si
   O2355       1.0     0.772292     0.753213     0.655293    Biso  1.000000 O
   Si1144      1.0     0.483186     0.851068     0.658733    Biso  1.000000 Si
   Si1145      1.0     0.340092     0.872545     0.661667    Biso  1.000000 Si
   O2356       1.0     0.018578     0.891256     0.654347    Biso  1.000000 O
   Si1146      1.0     0.011935     0.363277     0.658747    Biso  1.000000 Si
   O2357       1.0     0.758897     0.909841     0.658160    Biso  1.000000 O
   O2358       1.0     0.970728     0.607198     0.658067    Biso  1.000000 O
   O2359       1.0     0.619375     0.754998     0.661253    Biso  1.000000 O
   Si1147      1.0     0.131921     0.226014     0.656733    Biso  1.000000 Si
   Si1148      1.0     0.740210     0.768026     0.659827    Biso  1.000000 Si
   O2360       1.0     0.575445     0.351784     0.658587    Biso  1.000000 O
   O2361       1.0     0.568302     0.840329     0.653427    Biso  1.000000 O
   O2362       1.0     0.885068     0.094032     0.664773    Biso  1.000000 O
   O2363       1.0     0.757808     0.976134     0.658813    Biso  1.000000 O
   Si1149      1.0     0.778390     0.943314     0.657733    Biso  1.000000 Si
   O2364       1.0     0.243128     0.116214     0.660200    Biso  1.000000 O
   O2365       1.0     0.422943     0.462893     0.657347    Biso  1.000000 O
   Si1150      1.0     0.096768     0.528054     0.657440    Biso  1.000000 Si
   O2366       1.0     0.180620     0.755174     0.655280    Biso  1.000000 O
   O2367       1.0     0.914449     0.731761     0.657227    Biso  1.000000 O
   O2368       1.0     0.488370     0.454795     0.658307    Biso  1.000000 O
   Si1151      1.0     0.905628     0.125519     0.660453    Biso  1.000000 Si
   Si1152      1.0     0.669534     0.532731     0.658173    Biso  1.000000 Si
   Si1153      1.0     0.735702     0.006891     0.657680    Biso  1.000000 Si
   O2369       1.0     0.645359     0.882680     0.654320    Biso  1.000000 O
   O2370       1.0     0.144901     0.188115     0.652907    Biso  1.000000 O
   Si1154      1.0     0.155617     0.148932     0.655093    Biso  1.000000 Si
   O2371       1.0     0.845494     0.821668     0.657467    Biso  1.000000 O
   O2372       1.0     0.951235     0.325302     0.654560    Biso  1.000000 O
   Si1155      1.0     0.841944     0.598848     0.655120    Biso  1.000000 Si
   Si1156      1.0     0.895653     0.388879     0.657600    Biso  1.000000 Si
   O2373       1.0     0.717058     0.738174     0.661533    Biso  1.000000 O
   Si1157      1.0     0.610838     0.578226     0.654853    Biso  1.000000 Si
   Si1158      1.0     0.453783     0.546941     0.654720    Biso  1.000000 Si
   Si1159      1.0     0.512741     0.133089     0.654680    Biso  1.000000 Si
   O2374       1.0     0.198523     0.366496     0.654293    Biso  1.000000 O
   O2375       1.0     0.912728     0.664236     0.654187    Biso  1.000000 O
   Si1160      1.0     0.368384     0.091215     0.658840    Biso  1.000000 Si
   O2376       1.0     0.198545     0.653899     0.652360    Biso  1.000000 O
   Si1161      1.0     0.802457     0.730704     0.654427    Biso  1.000000 Si
   O2377       1.0     0.711330     0.879989     0.655333    Biso  1.000000 O
   O2378       1.0     0.223810     0.425370     0.654560    Biso  1.000000 O
   O2379       1.0     0.963236     0.695873     0.657667    Biso  1.000000 O
   Si1162      1.0     0.574139     0.470915     0.653707    Biso  1.000000 Si
   Si1163      1.0     0.282681     0.842366     0.654347    Biso  1.000000 Si
   O2380       1.0     0.932570     0.992003     0.656040    Biso  1.000000 O
   O2381       1.0     0.495034     0.623721     0.651693    Biso  1.000000 O
   O2382       1.0     0.488370     0.103061     0.651173    Biso  1.000000 O
   O2383       1.0     0.736769     0.425622     0.653307    Biso  1.000000 O
   O2384       1.0     0.328854     0.554712     0.652600    Biso  1.000000 O
   O2385       1.0     0.709283     0.078515     0.653147    Biso  1.000000 O
   O2386       1.0     0.042122     0.792118     0.654920    Biso  1.000000 O
   O2387       1.0     0.689093     0.248246     0.651587    Biso  1.000000 O
   O2388       1.0     0.509474     0.827780     0.652693    Biso  1.000000 O
   O2389       1.0     0.250686     0.536428     0.652120    Biso  1.000000 O
   Si1164      1.0     0.868210     0.314413     0.656147    Biso  1.000000 Si
   O2390       1.0     0.330444     0.300003     0.650573    Biso  1.000000 O
   O2391       1.0     0.834038     0.324045     0.654973    Biso  1.000000 O
   Si1165      1.0     0.801433     0.311873     0.653800    Biso  1.000000 Si
   O2392       1.0     0.636603     0.550260     0.655853    Biso  1.000000 O
   Si1166      1.0     0.767870     0.517843     0.651667    Biso  1.000000 Si
   O2393       1.0     0.282114     0.157357     0.655587    Biso  1.000000 O
   O2394       1.0     0.545781     0.447351     0.651667    Biso  1.000000 O
   Si1167      1.0     0.355229     0.579886     0.648480    Biso  1.000000 Si
   O2395       1.0     0.875267     0.610065     0.651827    Biso  1.000000 O
   O2396       1.0     0.632639     0.249277     0.651253    Biso  1.000000 O
   Si1168      1.0     0.547480     0.938259     0.650053    Biso  1.000000 Si
   Si1169      1.0     0.922921     0.953852     0.655347    Biso  1.000000 Si
   Si1170      1.0     0.226598     0.677112     0.650733    Biso  1.000000 Si
   O2397       1.0     0.887638     0.349244     0.653493    Biso  1.000000 O
   O2398       1.0     0.805985     0.273495     0.649160    Biso  1.000000 O
   O2399       1.0     0.306965     0.872193     0.654027    Biso  1.000000 O
   O2400       1.0     0.014070     0.665870     0.651493    Biso  1.000000 O
   O2401       1.0     0.064316     0.513895     0.655240    Biso  1.000000 O
   O2402       1.0     0.301629     0.623042     0.651933    Biso  1.000000 O
   O2403       1.0     0.665919     0.942157     0.649973    Biso  1.000000 O
   Si1171      1.0     0.831097     0.525539     0.650907    Biso  1.000000 Si
   O2404       1.0     0.545607     0.123356     0.650267    Biso  1.000000 O
   O2405       1.0     0.985996     0.995876     0.654467    Biso  1.000000 O
   O2406       1.0     0.602583     0.184040     0.649387    Biso  1.000000 O
   O2407       1.0     0.459119     0.284033     0.648933    Biso  1.000000 O
   O2408       1.0     0.194647     0.588286     0.650693    Biso  1.000000 O
   O2409       1.0     0.632334     0.361869     0.652987    Biso  1.000000 O
   Si1172      1.0     0.672039     0.982899     0.647413    Biso  1.000000 Si
   Si1173      1.0     0.542797     0.811257     0.651707    Biso  1.000000 Si
   Si1174      1.0     0.268110     0.616402     0.651653    Biso  1.000000 Si
   Si1175      1.0     0.393497     0.443025     0.650653    Biso  1.000000 Si
   O2410       1.0     0.887986     0.156603     0.652400    Biso  1.000000 O
   O2411       1.0     0.015921     0.399366     0.648613    Biso  1.000000 O
   O2412       1.0     0.237792     0.923597     0.651787    Biso  1.000000 O
   O2413       1.0     0.906739     0.528205     0.649507    Biso  1.000000 O
   O2414       1.0     0.560134     0.899982     0.649373    Biso  1.000000 O
   O2415       1.0     0.483905     0.533260     0.647760    Biso  1.000000 O
   O2416       1.0     0.298907     0.409099     0.651453    Biso  1.000000 O
   Si1176      1.0     0.767979     0.442824     0.650480    Biso  1.000000 Si
   O2417       1.0     0.818813     0.629631     0.652280    Biso  1.000000 O
   O2418       1.0     0.383238     0.220481     0.648520    Biso  1.000000 O
   O2419       1.0     0.143725     0.474436     0.651053    Biso  1.000000 O
   O2420       1.0     0.791175     0.215326     0.646973    Biso  1.000000 O
   O2421       1.0     0.011347     0.510374     0.651613    Biso  1.000000 O
   O2422       1.0     0.087424     0.124513     0.649373    Biso  1.000000 O
   O2423       1.0     0.710393     0.634736     0.652773    Biso  1.000000 O
   Si1177      1.0     0.996820     0.700853     0.651120    Biso  1.000000 Si
   O2424       1.0     0.404670     0.403893     0.649293    Biso  1.000000 O
   O2425       1.0     0.372022     0.702915     0.649707    Biso  1.000000 O
   O2426       1.0     0.850176     0.050248     0.647427    Biso  1.000000 O
   Si1178      1.0     0.306029     0.185298     0.649840    Biso  1.000000 Si
   O2427       1.0     0.096376     0.225260     0.649787    Biso  1.000000 O
   O2428       1.0     0.290521     0.221689     0.648707    Biso  1.000000 O
   O2429       1.0     0.158231     0.249629     0.649240    Biso  1.000000 O
   O2430       1.0     0.688853     0.389860     0.650173    Biso  1.000000 O
   O2431       1.0     0.652372     0.146091     0.650640    Biso  1.000000 O
   O2432       1.0     0.981857     0.267435     0.645267    Biso  1.000000 O
   Si1179      1.0     0.686457     0.156050     0.648400    Biso  1.000000 Si
   Si1180      1.0     0.065753     0.981264     0.649587    Biso  1.000000 Si
   Si1181      1.0     0.930522     0.698061     0.649760    Biso  1.000000 Si
   Si1182      1.0     0.835214     0.857581     0.650080    Biso  1.000000 Si
   O2433       1.0     0.930871     0.114503     0.646907    Biso  1.000000 O
   O2434       1.0     0.441499     0.711616     0.647147    Biso  1.000000 O
   O2435       1.0     0.285185     0.014762     0.649480    Biso  1.000000 O
   O2436       1.0     0.084310     0.841008     0.645387    Biso  1.000000 O
   Si1183      1.0     0.960622     0.091266     0.648707    Biso  1.000000 Si
   O2437       1.0     0.952433     0.052511     0.652987    Biso  1.000000 O
   Si1184      1.0     0.425077     0.297940     0.645027    Biso  1.000000 Si
   O2438       1.0     0.430304     0.991248     0.649467    Biso  1.000000 O
   O2439       1.0     0.047698     0.191585     0.645667    Biso  1.000000 O
   Si1185      1.0     0.409592     0.956869     0.649507    Biso  1.000000 Si
   Si1186      1.0     0.949710     0.889747     0.647813    Biso  1.000000 Si
   O2440       1.0     0.242279     0.478862     0.646000    Biso  1.000000 O
   O2441       1.0     0.420787     0.338204     0.646213    Biso  1.000000 O
   O2442       1.0     0.085007     0.349999     0.646693    Biso  1.000000 O
   O2443       1.0     0.291502     0.342907     0.645093    Biso  1.000000 O
   O2444       1.0     0.794725     0.692352     0.647827    Biso  1.000000 O
   Si1187      1.0     0.654288     0.392828     0.647693    Biso  1.000000 Si
   O2445       1.0     0.575816     0.958580     0.643200    Biso  1.000000 O
   Si1188      1.0     0.967592     0.230289     0.642827    Biso  1.000000 Si
   Si1189      1.0     0.256458     0.233031     0.648440    Biso  1.000000 Si
   Si1190      1.0     0.015790     0.173075     0.645187    Biso  1.000000 Si
   Si1191      1.0     0.491767     0.271307     0.645427    Biso  1.000000 Si
   O2446       1.0     0.833580     0.564646     0.644240    Biso  1.000000 O
   O2447       1.0     0.253888     0.652214     0.646347    Biso  1.000000 O
   Si1192      1.0     0.458488     0.015240     0.644427    Biso  1.000000 Si
   O2448       1.0     0.496232     0.231899     0.646067    Biso  1.000000 O
   O2449       1.0     0.577340     0.071549     0.644880    Biso  1.000000 O
   O2450       1.0     0.766651     0.480975     0.643413    Biso  1.000000 O
   Si1193      1.0     0.738794     0.615597     0.646320    Biso  1.000000 Si
   O2451       1.0     0.352376     0.617509     0.640347    Biso  1.000000 O
   Si1194      1.0     0.695452     0.716973     0.648760    Biso  1.000000 Si
   O2452       1.0     0.396393     0.098534     0.647067    Biso  1.000000 O
   O2453       1.0     0.990635     0.200211     0.644653    Biso  1.000000 O
   O2454       1.0     0.901054     0.791842     0.644787    Biso  1.000000 O
   O2455       1.0     0.162456     0.997058     0.646667    Biso  1.000000 O
   Si1195      1.0     0.032321     0.635792     0.643253    Biso  1.000000 Si
   O2456       1.0     0.323039     0.683148     0.645080    Biso  1.000000 O
   Si1196      1.0     0.956615     0.014234     0.647053    Biso  1.000000 Si
   Si1197      1.0     0.101189     0.875487     0.641027    Biso  1.000000 Si
   Si1198      1.0     0.975367     0.308729     0.642187    Biso  1.000000 Si
   O2457       1.0     0.003746     0.332369     0.644987    Biso  1.000000 O
   O2458       1.0     0.179292     0.309433     0.643280    Biso  1.000000 O
   Si1199      1.0     0.602736     0.345220     0.645120    Biso  1.000000 Si
   O2459       1.0     0.430392     0.926364     0.644213    Biso  1.000000 O
   Si1200      1.0     0.267195     0.127556     0.645280    Biso  1.000000 Si
   O2460       1.0     0.893322     0.950934     0.644507    Biso  1.000000 O
   O2461       1.0     0.501198     0.166134     0.644280    Biso  1.000000 O
   O2462       1.0     0.363027     0.867364     0.645693    Biso  1.000000 O
   O2463       1.0     0.862569     0.879260     0.644053    Biso  1.000000 O
   Si1201      1.0     0.652633     0.911626     0.639960    Biso  1.000000 Si
   O2464       1.0     0.724485     0.793627     0.646387    Biso  1.000000 O
   Si1202      1.0     0.512915     0.451425     0.643040    Biso  1.000000 Si
   O2465       1.0     0.804264     0.945603     0.643147    Biso  1.000000 O
   O2466       1.0     0.920460     0.869401     0.644947    Biso  1.000000 O
   O2467       1.0     0.945703     0.929356     0.644307    Biso  1.000000 O
   O2468       1.0     0.468201     0.871212     0.642160    Biso  1.000000 O
   O2469       1.0     0.456223     0.052285     0.636413    Biso  1.000000 O
   O2470       1.0     0.169142     0.531248     0.640067    Biso  1.000000 O
   O2471       1.0     0.380712     0.556246     0.640480    Biso  1.000000 O
   O2472       1.0     0.342924     0.073988     0.646707    Biso  1.000000 O
   Si1203      1.0     0.409831     0.197646     0.641520    Biso  1.000000 Si
   O2473       1.0     0.605698     0.304001     0.642587    Biso  1.000000 O
   O2474       1.0     0.992007     0.774413     0.641293    Biso  1.000000 O
   Si1204      1.0     0.174718     0.348188     0.639827    Biso  1.000000 Si
   Si1205      1.0     0.054058     0.818852     0.639720    Biso  1.000000 Si
   O2475       1.0     0.547458     0.204512     0.641253    Biso  1.000000 O
   O2476       1.0     0.798340     0.127002     0.640493    Biso  1.000000 O
   Si1206      1.0     0.634360     0.741443     0.643093    Biso  1.000000 Si
   O2477       1.0     0.112667     0.518824     0.639507    Biso  1.000000 O
   O2478       1.0     0.765518     0.638282     0.642440    Biso  1.000000 O
   Si1207      1.0     0.323823     0.642104     0.638893    Biso  1.000000 Si
   O2479       1.0     0.141504     0.362976     0.639653    Biso  1.000000 O
   O2480       1.0     0.073681     0.017479     0.641920    Biso  1.000000 O
   Si1208      1.0     0.380429     0.772578     0.637627    Biso  1.000000 Si
   O2481       1.0     0.668598     0.738475     0.643307    Biso  1.000000 O
   Si1209      1.0     0.741190     0.332923     0.641680    Biso  1.000000 Si
   O2482       1.0     0.673215     0.513392     0.640280    Biso  1.000000 O
   Si1210      1.0     0.716797     0.403113     0.639627    Biso  1.000000 Si
   O2483       1.0     0.619092     0.706838     0.638587    Biso  1.000000 O
   Si1211      1.0     0.592455     0.682167     0.640160    Biso  1.000000 Si
   Si1212      1.0     0.528728     0.699796     0.641160    Biso  1.000000 Si
   Si1213      1.0     0.798406     0.654855     0.640653    Biso  1.000000 Si
   O2484       1.0     0.431372     0.537133     0.638907    Biso  1.000000 O
   O2485       1.0     0.823104     0.748862     0.639920    Biso  1.000000 O
   O2486       1.0     0.837609     0.174786     0.636773    Biso  1.000000 O
   O2487       1.0     0.776822     0.327390     0.641667    Biso  1.000000 O
   O2488       1.0     0.691031     0.190076     0.636827    Biso  1.000000 O
   O2489       1.0     0.898484     0.409627     0.639400    Biso  1.000000 O
   O2490       1.0     0.518491     0.945653     0.638547    Biso  1.000000 O
   O2491       1.0     0.182580     0.910973     0.639200    Biso  1.000000 O
   O2492       1.0     0.700984     0.129517     0.635320    Biso  1.000000 O
   Si1214      1.0     0.041142     0.501044     0.641227    Biso  1.000000 Si
   Si1215      1.0     0.232086     0.441944     0.636507    Biso  1.000000 Si
   O2493       1.0     0.237771     0.204889     0.638973    Biso  1.000000 O
   Si1216      1.0     0.104957     0.733496     0.640907    Biso  1.000000 Si
   Si1217      1.0     0.871934     0.179715     0.637107    Biso  1.000000 Si
   Si1218      1.0     0.009583     0.877399     0.634907    Biso  1.000000 Si
   O2494       1.0     0.152982     0.128361     0.637200    Biso  1.000000 O
   O2495       1.0     0.874722     0.287805     0.640600    Biso  1.000000 O
   O2496       1.0     0.747310     0.025627     0.639293    Biso  1.000000 O
   O2497       1.0     0.290325     0.100445     0.639253    Biso  1.000000 O
   O2498       1.0     0.227142     0.704675     0.635373    Biso  1.000000 O
   Si1219      1.0     0.144858     0.503357     0.635000    Biso  1.000000 Si
   O2499       1.0     0.349305     0.754219     0.637973    Biso  1.000000 O
   Si1220      1.0     0.613429     0.267284     0.636493    Biso  1.000000 Si
   Si1221      1.0     0.164830     0.758067     0.636520    Biso  1.000000 Si
   Si1222      1.0     0.581457     0.200614     0.634373    Biso  1.000000 Si
   Si1223      1.0     0.312998     0.317707     0.635733    Biso  1.000000 Si
   Si1224      1.0     0.343969     0.712094     0.637987    Biso  1.000000 Si
   O2500       1.0     0.589777     0.581973     0.636987    Biso  1.000000 O
   O2501       1.0     0.130614     0.762719     0.640280    Biso  1.000000 O
   Si1225      1.0     0.512937     0.201041     0.637080    Biso  1.000000 Si
   O2502       1.0     0.879122     0.218972     0.633093    Biso  1.000000 O
   O2503       1.0     0.133184     0.876393     0.631667    Biso  1.000000 O
   O2504       1.0     0.771290     0.545381     0.636893    Biso  1.000000 O
   Si1226      1.0     0.973842     0.604129     0.636787    Biso  1.000000 Si
   O2505       1.0     0.537200     0.547066     0.637413    Biso  1.000000 O
   Si1227      1.0     0.704273     0.226894     0.635467    Biso  1.000000 Si
   O2506       1.0     0.044366     0.459850     0.639920    Biso  1.000000 O
   Si1228      1.0     0.471708     0.088751     0.633573    Biso  1.000000 Si
   O2507       1.0     0.739012     0.219400     0.633040    Biso  1.000000 O
   O2508       1.0     0.260770     0.590298     0.635853    Biso  1.000000 O
   O2509       1.0     0.025657     0.840882     0.634347    Biso  1.000000 O
   O2510       1.0     0.827155     0.497699     0.634653    Biso  1.000000 O
   O2511       1.0     0.267740     0.833061     0.635227    Biso  1.000000 O
   O2512       1.0     0.975084     0.878505     0.633827    Biso  1.000000 O
   O2513       1.0     0.519188     0.737972     0.639747    Biso  1.000000 O
   O2514       1.0     0.251078     0.267585     0.638213    Biso  1.000000 O
   Si1229      1.0     0.188417     0.563891     0.634280    Biso  1.000000 Si
   O2515       1.0     0.589885     0.238387     0.629693    Biso  1.000000 O
   O2516       1.0     0.588688     0.468778     0.634587    Biso  1.000000 O
   O2517       1.0     0.400619     0.161457     0.633320    Biso  1.000000 O
   O2518       1.0     0.733284     0.369162     0.633907    Biso  1.000000 O
   O2519       1.0     0.379470     0.459171     0.633600    Biso  1.000000 O
   Si1230      1.0     0.217842     0.911878     0.634667    Biso  1.000000 Si
   O2520       1.0     0.382977     0.811156     0.630667    Biso  1.000000 O
   O2521       1.0     0.622751     0.922893     0.631693    Biso  1.000000 O
   Si1231      1.0     0.709457     0.090335     0.632547    Biso  1.000000 Si
   Si1232      1.0     0.509474     0.525715     0.633200    Biso  1.000000 Si
   O2522       1.0     0.005249     0.617257     0.632000    Biso  1.000000 O
   O2523       1.0     0.789933     0.419913     0.638653    Biso  1.000000 O
   O2524       1.0     0.479026     0.992355     0.631107    Biso  1.000000 O
   Si1233      1.0     0.026092     0.426552     0.633627    Biso  1.000000 Si
   Si1234      1.0     0.252080     0.552222     0.632947    Biso  1.000000 Si
   O2525       1.0     0.056388     0.956341     0.632773    Biso  1.000000 O
   O2526       1.0     0.544823     0.793501     0.632293    Biso  1.000000 O
   Si1235      1.0     0.709326     0.877600     0.633173    Biso  1.000000 Si
   Si1236      1.0     0.443481     0.894198     0.633280    Biso  1.000000 Si
   O2527       1.0     0.121597     0.699721     0.632347    Biso  1.000000 O
   O2528       1.0     0.814392     0.856500     0.632840    Biso  1.000000 O
   Si1237      1.0     0.503724     0.633428     0.631933    Biso  1.000000 Si
   Si1238      1.0     0.294638     0.427206     0.632280    Biso  1.000000 Si
   O2529       1.0     0.669730     0.990318     0.626920    Biso  1.000000 O
   O2530       1.0     0.973037     0.565149     0.630720    Biso  1.000000 O
   O2531       1.0     0.562661     0.703166     0.635493    Biso  1.000000 O
   O2532       1.0     0.059241     0.640746     0.629147    Biso  1.000000 O
   Si1239      1.0     0.774121     0.216055     0.628587    Biso  1.000000 Si
   O2533       1.0     0.512719     0.483515     0.630573    Biso  1.000000 O
   O2534       1.0     0.381779     0.961924     0.636520    Biso  1.000000 O
   Si1240      1.0     0.077297     0.107135     0.631347    Biso  1.000000 Si
   O2535       1.0     0.443917     0.113447     0.629400    Biso  1.000000 O
   O2536       1.0     0.985320     0.098207     0.633320    Biso  1.000000 O
   Si1241      1.0     0.108703     0.351960     0.631280    Biso  1.000000 Si
   Si1242      1.0     0.409570     0.120464     0.631280    Biso  1.000000 Si
   O2537       1.0     0.042427     0.097125     0.630187    Biso  1.000000 O
   Si1243      1.0     0.830618     0.039660     0.630987    Biso  1.000000 Si
   O2538       1.0     0.506643     0.417272     0.631733    Biso  1.000000 O
   O2539       1.0     0.260204     0.421372     0.629120    Biso  1.000000 O
   O2540       1.0     0.901185     0.476423     0.630853    Biso  1.000000 O
   Si1244      1.0     0.906739     0.515555     0.628907    Biso  1.000000 Si
   O2541       1.0     0.225988     0.875009     0.629827    Biso  1.000000 O
   O2542       1.0     0.510955     0.672308     0.629560    Biso  1.000000 O
   O2543       1.0     0.797600     0.056510     0.630907    Biso  1.000000 O
   Si1245      1.0     0.892625     0.874255     0.632000    Biso  1.000000 Si
   O2544       1.0     0.300780     0.468073     0.628773    Biso  1.000000 O
   O2545       1.0     0.826589     0.000302     0.630307    Biso  1.000000 O
   O2546       1.0     0.081348     0.897015     0.628707    Biso  1.000000 O
   Si1246      1.0     0.597530     0.951035     0.627027    Biso  1.000000 Si
   O2547       1.0     0.676787     0.802178     0.628880    Biso  1.000000 O
   Si1247      1.0     0.429455     0.721575     0.627800    Biso  1.000000 Si
   Si1248      1.0     0.320752     0.085054     0.631840    Biso  1.000000 Si
   Si1249      1.0     0.406956     0.554762     0.626827    Biso  1.000000 Si
   O2548       1.0     0.317441     0.178835     0.629520    Biso  1.000000 O
   O2549       1.0     0.995557     0.716621     0.631147    Biso  1.000000 O
   O2550       1.0     0.533759     0.614114     0.628613    Biso  1.000000 O
   O2551       1.0     0.411225     0.285818     0.625493    Biso  1.000000 O
   O2552       1.0     0.093501     0.072002     0.626520    Biso  1.000000 O
   Si1250      1.0     0.301694     0.013706     0.630733    Biso  1.000000 Si
   O2553       1.0     0.677157     0.895481     0.626067    Biso  1.000000 O
   O2554       1.0     0.404800     0.750094     0.627160    Biso  1.000000 O
   Si1251      1.0     0.383238     0.852803     0.630027    Biso  1.000000 Si
   O2555       1.0     0.734809     0.902648     0.625107    Biso  1.000000 O
   O2556       1.0     0.415973     0.867792     0.631933    Biso  1.000000 O
   O2557       1.0     0.949993     0.626311     0.624760    Biso  1.000000 O
   O2558       1.0     0.598968     0.649171     0.626587    Biso  1.000000 O
   O2559       1.0     0.948164     0.226115     0.625293    Biso  1.000000 O
   O2560       1.0     0.329006     0.988431     0.629133    Biso  1.000000 O
   O2561       1.0     0.736268     0.592159     0.629080    Biso  1.000000 O
   O2562       1.0     0.497038     0.283228     0.625253    Biso  1.000000 O
   O2563       1.0     0.711961     0.714005     0.629240    Biso  1.000000 O
   O2564       1.0     0.012915     0.150969     0.627360    Biso  1.000000 O
   O2565       1.0     0.080128     0.740211     0.626067    Biso  1.000000 O
   O2566       1.0     0.934007     0.692755     0.627827    Biso  1.000000 O
   Si1252      1.0     0.155356     0.904635     0.625080    Biso  1.000000 Si
   Si1253      1.0     0.712223     0.802580     0.627307    Biso  1.000000 Si
   O2567       1.0     0.648386     0.397354     0.627173    Biso  1.000000 O
   Si1254      1.0     0.811561     0.155069     0.626347    Biso  1.000000 Si
   Si1255      1.0     0.555343     0.578704     0.627627    Biso  1.000000 Si
   O2568       1.0     0.425970     0.222518     0.626760    Biso  1.000000 O
   Si1256      1.0     0.153221     0.982949     0.627600    Biso  1.000000 Si
   O2569       1.0     0.622773     0.067601     0.626640    Biso  1.000000 O
   O2570       1.0     0.166507     0.728441     0.621947    Biso  1.000000 O
   O2571       1.0     0.248944     0.143953     0.628413    Biso  1.000000 O
   O2572       1.0     0.332600     0.345648     0.626107    Biso  1.000000 O
   Si1257      1.0     0.508342     0.974247     0.624653    Biso  1.000000 Si
   O2573       1.0     0.182994     0.789503     0.627880    Biso  1.000000 O
   Si1258      1.0     0.588187     0.073863     0.624467    Biso  1.000000 Si
   Si1259      1.0     0.875049     0.256319     0.625107    Biso  1.000000 Si
   O2574       1.0     0.598423     0.365893     0.625947    Biso  1.000000 O
   O2575       1.0     0.024960     0.906747     0.622720    Biso  1.000000 O
   O2576       1.0     0.218648     0.551166     0.625480    Biso  1.000000 O
   Si1260      1.0     0.888444     0.797727     0.624787    Biso  1.000000 Si
   Si1261      1.0     0.763297     0.050147     0.625040    Biso  1.000000 Si
   Si1262      1.0     0.820338     0.962553     0.625400    Biso  1.000000 Si
   O2577       1.0     0.116500     0.621809     0.624693    Biso  1.000000 O
   O2578       1.0     0.113321     0.313583     0.624427    Biso  1.000000 O
   O2579       1.0     0.627804     0.769736     0.627893    Biso  1.000000 O
   O2580       1.0     0.143638     0.943792     0.623853    Biso  1.000000 O
   Si1263      1.0     0.095265     0.031436     0.625987    Biso  1.000000 Si
   O2581       1.0     0.953478     0.009758     0.626173    Biso  1.000000 O
   O2582       1.0     0.741582     0.082288     0.624093    Biso  1.000000 O
   O2583       1.0     0.728536     0.308327     0.626440    Biso  1.000000 O
   O2584       1.0     0.276168     0.531021     0.621907    Biso  1.000000 O
   O2585       1.0     0.962931     0.314312     0.622333    Biso  1.000000 O
   O2586       1.0     0.683256     0.073511     0.621320    Biso  1.000000 O
   O2587       1.0     0.711809     0.426603     0.621987    Biso  1.000000 O
   O2588       1.0     0.494490     0.351030     0.624280    Biso  1.000000 O
   Si1264      1.0     0.901011     0.437165     0.623680    Biso  1.000000 Si
   O2589       1.0     0.302914     0.291879     0.621307    Biso  1.000000 O
   O2590       1.0     0.062857     0.799537     0.621427    Biso  1.000000 O
   O2591       1.0     0.857190     0.783014     0.619893    Biso  1.000000 O
   O2592       1.0     0.474322     0.623570     0.621387    Biso  1.000000 O
   O2593       1.0     0.717842     0.841511     0.623573    Biso  1.000000 O
   Si1265      1.0     0.887551     0.947288     0.623720    Biso  1.000000 Si
   O2594       1.0     0.616108     0.980459     0.618653    Biso  1.000000 O
   Si1266      1.0     0.992769     0.753816     0.623227    Biso  1.000000 Si
   O2595       1.0     0.205471     0.436059     0.622053    Biso  1.000000 O
   Si1267      1.0     0.012828     0.110832     0.622067    Biso  1.000000 Si
   O2596       1.0     0.001917     0.445666     0.622067    Biso  1.000000 O
   O2597       1.0     0.787342     0.181526     0.619747    Biso  1.000000 O
   Si1268      1.0     0.056802     0.921284     0.621320    Biso  1.000000 Si
   Si1269      1.0     0.524437     0.764781     0.623440    Biso  1.000000 Si
   O2598       1.0     0.533606     0.001006     0.620933    Biso  1.000000 O
   O2599       1.0     0.413621     0.687272     0.619360    Biso  1.000000 O
   O2600       1.0     0.168424     0.588411     0.621933    Biso  1.000000 O
   O2601       1.0     0.044148     0.404094     0.620213    Biso  1.000000 O
   O2602       1.0     0.186174     0.352891     0.619853    Biso  1.000000 O
   Si1270      1.0     0.238838     0.180897     0.621493    Biso  1.000000 Si
   Si1271      1.0     0.245786     0.848201     0.620987    Biso  1.000000 Si
   O2603       1.0     0.891123     0.838166     0.621067    Biso  1.000000 O
   O2604       1.0     0.161955     0.661394     0.618160    Biso  1.000000 O
   O2605       1.0     0.420939     0.590574     0.622693    Biso  1.000000 O
   O2606       1.0     0.311321     0.050172     0.623560    Biso  1.000000 O
   O2607       1.0     0.812759     0.651032     0.621613    Biso  1.000000 O
   O2608       1.0     0.581239     0.174987     0.618373    Biso  1.000000 O
   Si1272      1.0     0.825021     0.768529     0.620667    Biso  1.000000 Si
   Si1273      1.0     0.754454     0.561200     0.620733    Biso  1.000000 Si
   Si1274      1.0     0.662195     0.509469     0.620320    Biso  1.000000 Si
   O2609       1.0     0.785621     0.247491     0.618027    Biso  1.000000 O
   O2610       1.0     0.125800     0.009833     0.624053    Biso  1.000000 O
   Si1275      1.0     0.083047     0.618188     0.618067    Biso  1.000000 Si
   O2611       1.0     0.881322     0.535297     0.618640    Biso  1.000000 O
   O2612       1.0     0.047044     0.522999     0.623533    Biso  1.000000 O
   Si1276      1.0     0.145664     0.697508     0.616453    Biso  1.000000 Si
   O2613       1.0     0.580346     0.110379     0.616787    Biso  1.000000 O
   O2614       1.0     0.880363     0.159822     0.619040    Biso  1.000000 O
   O2615       1.0     0.852768     0.949702     0.620880    Biso  1.000000 O
   O2616       1.0     0.318857     0.647989     0.617800    Biso  1.000000 O
   O2617       1.0     0.895871     0.906018     0.618427    Biso  1.000000 O
   O2618       1.0     0.937209     0.522194     0.618987    Biso  1.000000 O
   O2619       1.0     0.221131     0.938309     0.618827    Biso  1.000000 O
   Si1277      1.0     0.493444     0.390413     0.618400    Biso  1.000000 Si
   O2620       1.0     0.492900     0.082740     0.616907    Biso  1.000000 O
   Si1278      1.0     0.356384     0.968639     0.621213    Biso  1.000000 Si
   Si1279      1.0     0.159232     0.118779     0.616120    Biso  1.000000 Si
   O2621       1.0     0.194211     0.114277     0.612920    Biso  1.000000 O
   O2622       1.0     0.632879     0.268441     0.617680    Biso  1.000000 O
   O2623       1.0     0.498824     0.539220     0.614067    Biso  1.000000 O
   O2624       1.0     0.695409     0.244222     0.616840    Biso  1.000000 O
   O2625       1.0     0.149867     0.487212     0.616253    Biso  1.000000 O
   O2626       1.0     0.275406     0.006916     0.617067    Biso  1.000000 O
   Si1280      1.0     0.237161     0.716118     0.615307    Biso  1.000000 Si
   O2627       1.0     0.076992     0.578201     0.617613    Biso  1.000000 O
   O2628       1.0     0.237814     0.320122     0.618587    Biso  1.000000 O
   O2629       1.0     0.085508     0.135352     0.616107    Biso  1.000000 O
   O2630       1.0     0.635471     0.482911     0.617413    Biso  1.000000 O
   O2631       1.0     0.346387     0.704399     0.617493    Biso  1.000000 O
   O2632       1.0     0.316766     0.410859     0.617773    Biso  1.000000 O
   Si1281      1.0     0.148735     0.622513     0.616000    Biso  1.000000 Si
   O2633       1.0     0.454567     0.736816     0.616400    Biso  1.000000 O
   O2634       1.0     0.452803     0.913940     0.615160    Biso  1.000000 O
   Si1282      1.0     0.289236     0.496693     0.614853    Biso  1.000000 Si
   O2635       1.0     0.507078     0.202475     0.616107    Biso  1.000000 O
   Si1283      1.0     0.240406     0.277519     0.617973    Biso  1.000000 Si
   Si1284      1.0     0.647863     0.793904     0.616627    Biso  1.000000 Si
   O2636       1.0     0.097879     0.379700     0.616293    Biso  1.000000 O
   Si1285      1.0     0.647101     0.992908     0.611240    Biso  1.000000 Si
   Si1286      1.0     0.605523     0.461987     0.616560    Biso  1.000000 Si
   Si1287      1.0     0.937535     0.659835     0.614947    Biso  1.000000 Si
   Si1288      1.0     0.416387     0.253804     0.613080    Biso  1.000000 Si
   O2637       1.0     0.850438     0.049443     0.614080    Biso  1.000000 O
   O2638       1.0     0.576360     0.935090     0.612560    Biso  1.000000 O
   Si1289      1.0     0.058348     0.760783     0.614573    Biso  1.000000 Si
   Si1290      1.0     0.386854     0.467118     0.613600    Biso  1.000000 Si
   O2639       1.0     0.733611     0.533989     0.612867    Biso  1.000000 O
   Si1291      1.0     0.967091     0.540628     0.614453    Biso  1.000000 Si
   Si1292      1.0     0.650760     0.068657     0.613427    Biso  1.000000 Si
   O2640       1.0     0.181796     0.988130     0.615587    Biso  1.000000 O
   Si1293      1.0     0.622120     0.386917     0.613733    Biso  1.000000 Si
   O2641       1.0     0.023980     0.757010     0.613920    Biso  1.000000 O
   Si1294      1.0     0.502570     0.316852     0.613893    Biso  1.000000 Si
   O2642       1.0     0.339439     0.104645     0.617520    Biso  1.000000 O
   Si1295      1.0     0.793331     0.410382     0.618067    Biso  1.000000 Si
   O2643       1.0     0.907283     0.042452     0.612840    Biso  1.000000 O
   O2644       1.0     0.799538     0.371476     0.615267    Biso  1.000000 O
   O2645       1.0     0.932286     0.429872     0.615120    Biso  1.000000 O
   O2646       1.0     0.902143     0.257903     0.611947    Biso  1.000000 O
   O2647       1.0     0.804983     0.800719     0.615947    Biso  1.000000 O
   O2648       1.0     0.496842     0.781631     0.613547    Biso  1.000000 O
   O2649       1.0     0.910507     0.774439     0.614013    Biso  1.000000 O
   O2650       1.0     0.272836     0.715867     0.610520    Biso  1.000000 O
   Si1296      1.0     0.811016     0.840178     0.612760    Biso  1.000000 Si
   O2651       1.0     0.396263     0.104695     0.613427    Biso  1.000000 O
   O2652       1.0     0.460230     0.395166     0.613440    Biso  1.000000 O
   O2653       1.0     0.571612     0.047783     0.611267    Biso  1.000000 O
   O2654       1.0     0.652916     0.545658     0.611560    Biso  1.000000 O
   O2655       1.0     0.421440     0.461685     0.609080    Biso  1.000000 O
   O2656       1.0     0.388400     0.521314     0.608280    Biso  1.000000 O
   O2657       1.0     0.268807     0.191384     0.612333    Biso  1.000000 O
   O2658       1.0     0.843926     0.255338     0.614840    Biso  1.000000 O
   O2659       1.0     0.227382     0.820537     0.610520    Biso  1.000000 O
   O2660       1.0     0.605959     0.423635     0.611760    Biso  1.000000 O
   O2661       1.0     0.236791     0.057868     0.611840    Biso  1.000000 O
   O2662       1.0     0.966481     0.763524     0.610227    Biso  1.000000 O
   O2663       1.0     0.725008     0.772049     0.615653    Biso  1.000000 O
   Si1297      1.0     0.446008     0.609159     0.610347    Biso  1.000000 Si
   O2664       1.0     0.536852     0.314991     0.608333    Biso  1.000000 O
   O2665       1.0     0.905889     0.977492     0.614067    Biso  1.000000 O
   Si1298      1.0     0.325565     0.373915     0.611653    Biso  1.000000 Si
   O2666       1.0     0.212942     0.192264     0.608693    Biso  1.000000 O
   O2667       1.0     0.224964     0.753992     0.611907    Biso  1.000000 O
   Si1299      1.0     0.302522     0.188115     0.610853    Biso  1.000000 Si
   O2668       1.0     0.118569     0.257727     0.607920    Biso  1.000000 O
   O2669       1.0     0.875833     0.433896     0.609053    Biso  1.000000 O
   O2670       1.0     0.371238     0.868269     0.611600    Biso  1.000000 O
   Si1300      1.0     0.206124     0.788396     0.610973    Biso  1.000000 Si
   O2671       1.0     0.347694     0.932701     0.613160    Biso  1.000000 O
   O2672       1.0     0.828985     0.135855     0.611053    Biso  1.000000 O
   O2673       1.0     0.210241     0.257174     0.612880    Biso  1.000000 O
   Si1301      1.0     0.928192     0.010990     0.610813    Biso  1.000000 Si
   Si1302      1.0     0.725596     0.731635     0.611267    Biso  1.000000 Si
   O2674       1.0     0.497103     0.956819     0.607133    Biso  1.000000 O
   Si1303      1.0     0.569064     0.143073     0.607160    Biso  1.000000 Si
   Si1304      1.0     0.933223     0.239167     0.606720    Biso  1.000000 Si
   O2675       1.0     0.005554     0.288258     0.604653    Biso  1.000000 O
   O2676       1.0     0.798231     0.958529     0.609213    Biso  1.000000 O
   O2677       1.0     0.172322     0.890778     0.608107    Biso  1.000000 O
   O2678       1.0     0.757917     0.717702     0.607733    Biso  1.000000 O
   O2679       1.0     0.633206     0.829842     0.609960    Biso  1.000000 O
   O2680       1.0     0.878708     0.102784     0.603373    Biso  1.000000 O
   O2681       1.0     0.688374     0.497397     0.608253    Biso  1.000000 O
   O2682       1.0     0.263536     0.871212     0.607600    Biso  1.000000 O
   O2683       1.0     0.988870     0.508790     0.610467    Biso  1.000000 O
   Si1305      1.0     0.215621     0.345246     0.608747    Biso  1.000000 Si
   Si1306      1.0     0.812388     0.265900     0.607893    Biso  1.000000 Si
   O2684       1.0     0.808969     0.306516     0.607667    Biso  1.000000 O
   Si1307      1.0     0.099665     0.291326     0.608267    Biso  1.000000 Si
   O2685       1.0     0.078103     0.017403     0.607907    Biso  1.000000 O
   O2686       1.0     0.648038     0.031386     0.604880    Biso  1.000000 O
   Si1308      1.0     0.066625     0.389382     0.606253    Biso  1.000000 Si
   Si1309      1.0     0.607680     0.649071     0.606040    Biso  1.000000 Si
   O2687       1.0     0.540707     0.746247     0.606907    Biso  1.000000 O
   Si1310      1.0     0.880298     0.062168     0.604360    Biso  1.000000 Si
   Si1311      1.0     0.054929     0.552146     0.608013    Biso  1.000000 Si
   O2688       1.0     0.812018     0.739507     0.607560    Biso  1.000000 O
   O2689       1.0     0.557978     0.571461     0.606493    Biso  1.000000 O
   O2690       1.0     0.265083     0.477177     0.603653    Biso  1.000000 O
   O2691       1.0     0.105284     0.193245     0.601840    Biso  1.000000 O
   O2692       1.0     0.907087     0.650052     0.604613    Biso  1.000000 O
   Si1312      1.0     0.336934     0.674245     0.605000    Biso  1.000000 Si
   O2693       1.0     0.763427     0.029827     0.606947    Biso  1.000000 O
   O2694       1.0     0.535980     0.148404     0.602213    Biso  1.000000 O
   O2695       1.0     0.140197     0.144556     0.604600    Biso  1.000000 O
   Si1313      1.0     0.546936     0.022886     0.604453    Biso  1.000000 Si
   O2696       1.0     0.148931     0.084727     0.604933    Biso  1.000000 O
   O2697       1.0     0.450407     0.512839     0.603867    Biso  1.000000 O
   O2698       1.0     0.777606     0.571612     0.606173    Biso  1.000000 O
   Si1314      1.0     0.208455     0.969394     0.605667    Biso  1.000000 Si
   O2699       1.0     0.162347     0.221110     0.605360    Biso  1.000000 O
   Si1315      1.0     0.863201     0.138294     0.604253    Biso  1.000000 Si
   Si1316      1.0     0.971599     0.299122     0.603093    Biso  1.000000 Si
   O2700       1.0     0.834756     0.560923     0.604027    Biso  1.000000 O
   O2701       1.0     0.408263     0.394764     0.605827    Biso  1.000000 O
   Si1317      1.0     0.732326     0.433921     0.604133    Biso  1.000000 Si
   O2702       1.0     0.313695     0.225888     0.605733    Biso  1.000000 O
   Si1318      1.0     0.300409     0.265624     0.604600    Biso  1.000000 Si
   Si1319      1.0     0.997691     0.469708     0.605120    Biso  1.000000 Si
   O2703       1.0     0.389358     0.236401     0.602267    Biso  1.000000 O
   O2704       1.0     0.817463     0.435656     0.610600    Biso  1.000000 O
   Si1320      1.0     0.468724     0.765888     0.604760    Biso  1.000000 Si
   O2705       1.0     0.642222     0.646883     0.600680    Biso  1.000000 O
   O2706       1.0     0.763057     0.416920     0.608613    Biso  1.000000 O
   Si1321      1.0     0.214532     0.085834     0.601947    Biso  1.000000 Si
   O2707       1.0     0.738402     0.473103     0.601200    Biso  1.000000 O
   Si1322      1.0     0.402579     0.667002     0.601760    Biso  1.000000 Si
   Si1323      1.0     0.204426     0.416845     0.601787    Biso  1.000000 Si
   O2708       1.0     0.064926     0.285818     0.609667    Biso  1.000000 O
   Si1324      1.0     0.726184     0.312552     0.604947    Biso  1.000000 Si
   Si1325      1.0     0.254585     0.026884     0.603693    Biso  1.000000 Si
   Si1326      1.0     0.859455     0.531600     0.602693    Biso  1.000000 Si
   O2709       1.0     0.368972     0.988909     0.604760    Biso  1.000000 O
   Si1327      1.0     0.365226     0.093856     0.603733    Biso  1.000000 Si
   Si1328      1.0     0.938407     0.779695     0.601573    Biso  1.000000 Si
   O2710       1.0     0.225813     0.382516     0.603053    Biso  1.000000 O
   Si1329      1.0     0.105654     0.151724     0.601627    Biso  1.000000 Si
   O2711       1.0     0.225552     0.689083     0.600467    Biso  1.000000 O
   Si1330      1.0     0.197826     0.226542     0.602400    Biso  1.000000 Si
   O2712       1.0     0.427756     0.636848     0.599453    Biso  1.000000 O
   O2713       1.0     0.594089     0.304228     0.602320    Biso  1.000000 O
   O2714       1.0     0.265061     0.263939     0.603840    Biso  1.000000 O
   O2715       1.0     0.783835     0.859492     0.603387    Biso  1.000000 O
   Si1331      1.0     0.467004     0.939366     0.600360    Biso  1.000000 Si
   O2716       1.0     0.847149     0.493097     0.602013    Biso  1.000000 O
   O2717       1.0     0.663828     0.969042     0.597133    Biso  1.000000 O
   O2718       1.0     0.584027     0.475543     0.601000    Biso  1.000000 O
   O2719       1.0     0.012175     0.098660     0.601933    Biso  1.000000 O
   O2720       1.0     0.030818     0.576616     0.599920    Biso  1.000000 O
   O2721       1.0     0.063597     0.923446     0.600627    Biso  1.000000 O
   O2722       1.0     0.438712     0.270352     0.598173    Biso  1.000000 O
   O2723       1.0     0.083722     0.634660     0.598467    Biso  1.000000 O
   Si1332      1.0     0.473951     0.540326     0.599853    Biso  1.000000 Si
   Si1333      1.0     0.718909     0.506551     0.600520    Biso  1.000000 Si
   O2724       1.0     0.126759     0.706788     0.597893    Biso  1.000000 O
   O2725       1.0     0.368014     0.054246     0.601520    Biso  1.000000 O
   O2726       1.0     0.512959     0.391520     0.600200    Biso  1.000000 O
   Si1334      1.0     0.129655     0.222015     0.599000    Biso  1.000000 Si
   Si1335      1.0     0.492094     0.061967     0.598507    Biso  1.000000 Si
   O2727       1.0     0.839526     0.844152     0.600120    Biso  1.000000 O
   O2728       1.0     0.368058     0.658627     0.599973    Biso  1.000000 O
   O2729       1.0     0.721370     0.986520     0.596920    Biso  1.000000 O
   Si1336      1.0     0.791981     0.340945     0.601840    Biso  1.000000 Si
   O2730       1.0     0.315242     0.504715     0.600747    Biso  1.000000 O
   O2731       1.0     0.698523     0.337625     0.600440    Biso  1.000000 O
   Si1337      1.0     0.623666     0.283329     0.599107    Biso  1.000000 Si
   O2732       1.0     0.658035     0.773382     0.599200    Biso  1.000000 O
   Si1338      1.0     0.439082     0.378417     0.598760    Biso  1.000000 Si
   O2733       1.0     0.651893     0.301914     0.592467    Biso  1.000000 O
   O2734       1.0     0.955068     0.264568     0.597720    Biso  1.000000 O
   O2735       1.0     0.594481     0.617257     0.595960    Biso  1.000000 O
   Si1339      1.0     0.349850     0.897266     0.603160    Biso  1.000000 Si
   O2736       1.0     0.353792     0.375450     0.599493    Biso  1.000000 O
   O2737       1.0     0.522281     0.044489     0.595147    Biso  1.000000 O
   Si1340      1.0     0.821819     0.651133     0.600827    Biso  1.000000 Si
   O2738       1.0     0.962604     0.665719     0.600587    Biso  1.000000 O
   O2739       1.0     0.946247     0.818324     0.598093    Biso  1.000000 O
   O2740       1.0     0.462822     0.579131     0.599347    Biso  1.000000 O
   O2741       1.0     0.638629     0.365491     0.598173    Biso  1.000000 O
   Si1341      1.0     0.847301     0.451651     0.601667    Biso  1.000000 Si
   O2742       1.0     0.464869     0.035108     0.597187    Biso  1.000000 O
   O2743       1.0     0.966720     0.566104     0.598027    Biso  1.000000 O
   O2744       1.0     0.445877     0.795413     0.600520    Biso  1.000000 O
   O2745       1.0     0.052446     0.357091     0.598067    Biso  1.000000 O
   O2746       1.0     0.589232     0.681060     0.597627    Biso  1.000000 O
   O2747       1.0     0.371042     0.441667     0.599880    Biso  1.000000 O
   O2748       1.0     0.305767     0.160551     0.594480    Biso  1.000000 O
   O2749       1.0     0.758570     0.330081     0.600467    Biso  1.000000 O
   Si1342      1.0     0.513242     0.176295     0.592987    Biso  1.000000 Si
   O2750       1.0     0.602300     0.883812     0.599413    Biso  1.000000 O
   O2751       1.0     0.642963     0.095591     0.598067    Biso  1.000000 O
   O2752       1.0     0.432875     0.338908     0.598907    Biso  1.000000 O
   O2753       1.0     0.320991     0.877197     0.597707    Biso  1.000000 O
   O2754       1.0     0.230670     0.999145     0.599053    Biso  1.000000 O
   Si1343      1.0     0.037505     0.280110     0.596560    Biso  1.000000 Si
   Si1344      1.0     0.438145     0.481578     0.592373    Biso  1.000000 Si
   Si1345      1.0     0.788278     0.719161     0.596880    Biso  1.000000 Si
   Si1346      1.0     0.151305     0.499862     0.595853    Biso  1.000000 Si
   O2755       1.0     0.299146     0.357367     0.599707    Biso  1.000000 O
   O2756       1.0     0.482315     0.313608     0.596880    Biso  1.000000 O
   Si1347      1.0     0.704556     0.242436     0.595840    Biso  1.000000 Si
   Si1348      1.0     0.806769     0.578100     0.595747    Biso  1.000000 Si
   Si1349      1.0     0.578603     0.913035     0.595000    Biso  1.000000 Si
   O2757       1.0     0.149736     0.620728     0.594933    Biso  1.000000 O
   Si1350      1.0     0.561550     0.301713     0.595640    Biso  1.000000 Si
   O2758       1.0     0.025896     0.466564     0.593787    Biso  1.000000 O
   O2759       1.0     0.935314     0.207706     0.591453    Biso  1.000000 O
   O2760       1.0     0.182472     0.782863     0.594827    Biso  1.000000 O
   Si1351      1.0     0.946334     0.427005     0.595787    Biso  1.000000 Si
   O2761       1.0     0.063619     0.762619     0.593053    Biso  1.000000 O
   O2762       1.0     0.969574     0.456706     0.593373    Biso  1.000000 O
   O2763       1.0     0.235331     0.111812     0.592053    Biso  1.000000 O
   O2764       1.0     0.701442     0.726630     0.595693    Biso  1.000000 O
   O2765       1.0     0.725008     0.277117     0.594413    Biso  1.000000 O
   Si1352      1.0     0.626606     0.855997     0.594533    Biso  1.000000 Si
   Si1353      1.0     0.378773     0.402334     0.594520    Biso  1.000000 Si
   O2766       1.0     0.855469     0.654905     0.594653    Biso  1.000000 O
   O2767       1.0     0.803197     0.684179     0.593267    Biso  1.000000 O
   Si1354      1.0     0.288670     0.863894     0.592573    Biso  1.000000 Si
   O2768       1.0     0.121510     0.520509     0.592893    Biso  1.000000 O
   Si1355      1.0     0.288017     0.716998     0.589933    Biso  1.000000 Si
   Si1356      1.0     0.665592     0.338833     0.592427    Biso  1.000000 Si
   O2769       1.0     0.178072     0.525011     0.592027    Biso  1.000000 O
   O2770       1.0     0.812606     0.616352     0.591320    Biso  1.000000 O
   O2771       1.0     0.449297     0.972286     0.592240    Biso  1.000000 O
   O2772       1.0     0.107375     0.314664     0.591880    Biso  1.000000 O
   O2773       1.0     0.468855     0.183764     0.592200    Biso  1.000000 O
   O2774       1.0     0.037810     0.240626     0.591653    Biso  1.000000 O
   O2775       1.0     0.950059     0.012373     0.593040    Biso  1.000000 O
   O2776       1.0     0.317833     0.693232     0.589640    Biso  1.000000 O
   O2777       1.0     0.172366     0.415059     0.591907    Biso  1.000000 O
   O2778       1.0     0.064447     0.416493     0.590107    Biso  1.000000 O
   Si1357      1.0     0.749292     0.008224     0.590347    Biso  1.000000 Si
   Si1358      1.0     0.643595     0.553957     0.590107    Biso  1.000000 Si
   O2779       1.0     0.031254     0.987627     0.590867    Biso  1.000000 O
   O2780       1.0     0.698153     0.631718     0.588493    Biso  1.000000 O
   Si1359      1.0     0.583068     0.582099     0.591147    Biso  1.000000 Si
   O2781       1.0     0.586945     0.145663     0.588773    Biso  1.000000 O
   Si1360      1.0     0.448621     0.307271     0.590413    Biso  1.000000 Si
   O2782       1.0     0.608747     0.554837     0.591000    Biso  1.000000 O
   O2783       1.0     0.211765     0.322083     0.591800    Biso  1.000000 O
   O2784       1.0     0.220347     0.446118     0.590093    Biso  1.000000 O
   O2785       1.0     0.721458     0.208888     0.589067    Biso  1.000000 O
   Si1361      1.0     0.377706     0.020069     0.592627    Biso  1.000000 Si
   O2786       1.0     0.411160     0.021804     0.587000    Biso  1.000000 O
   O2787       1.0     0.554406     0.993939     0.590133    Biso  1.000000 O
   Si1362      1.0     0.391471     0.529864     0.586453    Biso  1.000000 Si
   O2788       1.0     0.964847     0.324472     0.586720    Biso  1.000000 O
   Si1363      1.0     0.696019     0.964138     0.588080    Biso  1.000000 Si
   O2789       1.0     0.655377     0.876342     0.589240    Biso  1.000000 O
   O2790       1.0     0.718887     0.417499     0.587120    Biso  1.000000 O
   O2791       1.0     0.192621     0.951865     0.589360    Biso  1.000000 O
   O2792       1.0     0.009518     0.637905     0.587213    Biso  1.000000 O
   Si1364      1.0     0.059394     0.014788     0.589427    Biso  1.000000 Si
   Si1365      1.0     0.169861     0.879461     0.587587    Biso  1.000000 Si
   O2793       1.0     0.068040     0.535397     0.589680    Biso  1.000000 O
   O2794       1.0     0.374526     0.176621     0.586893    Biso  1.000000 O
   O2795       1.0     0.547894     0.896587     0.588307    Biso  1.000000 O
   O2796       1.0     0.289019     0.823429     0.590000    Biso  1.000000 O
   Si1366      1.0     0.793462     0.952091     0.588800    Biso  1.000000 Si
   O2797       1.0     0.192556     0.067274     0.588880    Biso  1.000000 O
   O2798       1.0     0.962234     0.392174     0.592627    Biso  1.000000 O
   O2799       1.0     0.271791     0.039107     0.586067    Biso  1.000000 O
   Si1367      1.0     0.887115     0.643639     0.587107    Biso  1.000000 Si
   O2800       1.0     0.406652     0.693836     0.585840    Biso  1.000000 O
   O2801       1.0     0.805092     0.257551     0.587387    Biso  1.000000 O
   O2802       1.0     0.867317     0.163997     0.587440    Biso  1.000000 O
   O2803       1.0     0.156837     0.841285     0.586187    Biso  1.000000 O
   Si1368      1.0     0.662151     0.629404     0.585813    Biso  1.000000 Si
   O2804       1.0     0.316679     0.279707     0.587160    Biso  1.000000 O
   O2805       1.0     0.477893     0.914669     0.585133    Biso  1.000000 O
   Si1369      1.0     0.248443     0.467570     0.584840    Biso  1.000000 Si
   O2806       1.0     0.533737     0.450595     0.586360    Biso  1.000000 O
   O2807       1.0     0.463628     0.459070     0.582507    Biso  1.000000 O
   O2808       1.0     0.561354     0.326132     0.578827    Biso  1.000000 O
   Si1370      1.0     0.551466     0.756708     0.587320    Biso  1.000000 Si
   O2809       1.0     0.295705     0.754344     0.585560    Biso  1.000000 O
   Si1371      1.0     0.443960     0.010462     0.585267    Biso  1.000000 Si
   O2810       1.0     0.473799     0.744059     0.586707    Biso  1.000000 O
   Si1372      1.0     0.388727     0.212786     0.584227    Biso  1.000000 Si
   O2811       1.0     0.876399     0.538566     0.584867    Biso  1.000000 O
   O2812       1.0     0.528771     0.207127     0.582733    Biso  1.000000 O
   O2813       1.0     0.410790     0.563941     0.583907    Biso  1.000000 O
   O2814       1.0     0.993640     0.201117     0.584480    Biso  1.000000 O
   Si1373      1.0     0.672845     0.744763     0.587347    Biso  1.000000 Si
   O2815       1.0     0.656205     0.589644     0.583280    Biso  1.000000 O
   O2816       1.0     0.881975     0.052712     0.583467    Biso  1.000000 O
   O2817       1.0     0.634011     0.187612     0.581613    Biso  1.000000 O
   O2818       1.0     0.338960     0.800744     0.585347    Biso  1.000000 O
   O2819       1.0     0.996994     0.836154     0.584867    Biso  1.000000 O
   O2820       1.0     0.486039     0.528682     0.580840    Biso  1.000000 O
   Si1374      1.0     0.157621     0.070920     0.585173    Biso  1.000000 Si
   O2821       1.0     0.446857     0.857556     0.585320    Biso  1.000000 O
   O2822       1.0     0.983534     0.936071     0.584693    Biso  1.000000 O
   O2823       1.0     0.575271     0.786460     0.586427    Biso  1.000000 O
   O2824       1.0     0.079888     0.474361     0.585360    Biso  1.000000 O
   O2825       1.0     0.412859     0.497825     0.580120    Biso  1.000000 O
   Si1375      1.0     0.559263     0.478686     0.583480    Biso  1.000000 Si
   O2826       1.0     0.674958     0.235948     0.583867    Biso  1.000000 O
   O2827       1.0     0.376465     0.749214     0.584867    Biso  1.000000 O
   Si1376      1.0     0.052228     0.451576     0.581973    Biso  1.000000 Si
   O2828       1.0     0.779653     0.914091     0.585667    Biso  1.000000 O
   O2829       1.0     0.488870     0.088273     0.582667    Biso  1.000000 O
   O2830       1.0     0.091933     0.136383     0.583187    Biso  1.000000 O
   O2831       1.0     0.148081     0.468903     0.583120    Biso  1.000000 O
   O2832       1.0     0.808795     0.353746     0.584147    Biso  1.000000 O
   Si1377      1.0     0.028140     0.604004     0.583200    Biso  1.000000 Si
   O2833       1.0     0.930000     0.766341     0.581667    Biso  1.000000 O
   Si1378      1.0     0.976173     0.649750     0.583107    Biso  1.000000 Si
   Si1379      1.0     0.779196     0.873425     0.583280    Biso  1.000000 Si
   O2834       1.0     0.364834     0.112844     0.584720    Biso  1.000000 O
   O2835       1.0     0.697957     0.924226     0.584387    Biso  1.000000 O
   Si1380      1.0     0.020473     0.078540     0.584547    Biso  1.000000 Si
   Si1381      1.0     0.524372     0.412117     0.583333    Biso  1.000000 Si
   O2836       1.0     0.585878     0.939718     0.579373    Biso  1.000000 O
   Si1382      1.0     0.434464     0.819556     0.582987    Biso  1.000000 Si
   O2837       1.0     0.770636     0.979705     0.582053    Biso  1.000000 O
   O2838       1.0     0.888204     0.604909     0.579267    Biso  1.000000 O
   O2839       1.0     0.650129     0.714886     0.582440    Biso  1.000000 O
   Si1383      1.0     0.962539     0.837160     0.581547    Biso  1.000000 Si
   O2840       1.0     0.206952     0.231069     0.582360    Biso  1.000000 O
   Si1384      1.0     0.233785     0.679023     0.580080    Biso  1.000000 Si
   O2841       1.0     0.714575     0.522521     0.580493    Biso  1.000000 O
   Si1385      1.0     0.092543     0.511883     0.581720    Biso  1.000000 Si
   O2842       1.0     0.447162     0.395770     0.580547    Biso  1.000000 O
   O2843       1.0     0.620181     0.250761     0.586720    Biso  1.000000 O
   O2844       1.0     0.552032     0.264517     0.588587    Biso  1.000000 O
   O2845       1.0     0.211918     0.578477     0.581227    Biso  1.000000 O
   O2846       1.0     0.823474     0.961145     0.578907    Biso  1.000000 O
   O2847       1.0     0.358692     0.527450     0.576867    Biso  1.000000 O
   O2848       1.0     0.650477     0.517692     0.579733    Biso  1.000000 O
   O2849       1.0     0.047110     0.052461     0.586120    Biso  1.000000 O
   Si1386      1.0     0.305223     0.792873     0.579947    Biso  1.000000 Si
   Si1387      1.0     0.118766     0.705530     0.577160    Biso  1.000000 Si
   Si1388      1.0     0.085203     0.639539     0.576520    Biso  1.000000 Si
   O2850       1.0     0.138476     0.974071     0.581160    Biso  1.000000 O
   O2851       1.0     0.036220     0.307170     0.580720    Biso  1.000000 O
   O2852       1.0     0.921767     0.436662     0.581933    Biso  1.000000 O
   O2853       1.0     0.135558     0.039660     0.581520    Biso  1.000000 O
   Si1389      1.0     0.058261     0.910595     0.579613    Biso  1.000000 Si
   O2854       1.0     0.011456     0.739431     0.578000    Biso  1.000000 O
   O2855       1.0     0.235113     0.639212     0.577680    Biso  1.000000 O
   O2856       1.0     0.151849     0.910746     0.577747    Biso  1.000000 O
   O2857       1.0     0.421723     0.211755     0.577520    Biso  1.000000 O
   O2858       1.0     0.361763     0.907301     0.583920    Biso  1.000000 O
   Si1390      1.0     0.325369     0.508186     0.578960    Biso  1.000000 Si
   Si1391      1.0     0.026266     0.209743     0.579533    Biso  1.000000 Si
   O2859       1.0     0.953652     0.876518     0.580373    Biso  1.000000 O
   O2860       1.0     0.264407     0.700224     0.576347    Biso  1.000000 O
   Si1392      1.0     0.167966     0.806504     0.579387    Biso  1.000000 Si
   O2861       1.0     0.133663     0.226517     0.578200    Biso  1.000000 O
   O2862       1.0     0.992617     0.055755     0.579547    Biso  1.000000 O
   O2863       1.0     0.046718     0.869602     0.580960    Biso  1.000000 O
   Si1393      1.0     0.010694     0.962629     0.578773    Biso  1.000000 Si
   O2864       1.0     0.269177     0.440560     0.576280    Biso  1.000000 O
   Si1394      1.0     0.302087     0.138973     0.576267    Biso  1.000000 Si
   Si1395      1.0     0.578473     0.689007     0.577960    Biso  1.000000 Si
   O2865       1.0     0.838655     0.447753     0.580787    Biso  1.000000 O
   Si1396      1.0     0.036176     0.347283     0.579547    Biso  1.000000 Si
   Si1397      1.0     0.842553     0.852426     0.578347    Biso  1.000000 Si
   O2866       1.0     0.398288     0.813143     0.579453    Biso  1.000000 O
   Si1398      1.0     0.960491     0.199859     0.575627    Biso  1.000000 Si
   O2867       1.0     0.298384     0.097201     0.576387    Biso  1.000000 O
   O2868       1.0     0.570959     0.728667     0.577213    Biso  1.000000 O
   O2869       1.0     0.804003     0.558132     0.577107    Biso  1.000000 O
   Si1399      1.0     0.040903     0.761110     0.576053    Biso  1.000000 Si
   Si1400      1.0     0.968789     0.575812     0.577747    Biso  1.000000 Si
   Si1401      1.0     0.971468     0.361366     0.580160    Biso  1.000000 Si
   O2870       1.0     0.506011     0.150416     0.575693    Biso  1.000000 O
   Si1402      1.0     0.641003     0.094334     0.576653    Biso  1.000000 Si
   O2871       1.0     0.742388     0.035435     0.575880    Biso  1.000000 O
   Si1403      1.0     0.642614     0.226115     0.577253    Biso  1.000000 Si
   O2872       1.0     0.613451     0.835023     0.578120    Biso  1.000000 O
   O2873       1.0     0.779523     0.736765     0.578160    Biso  1.000000 O
   Si1404      1.0     0.371194     0.786787     0.577267    Biso  1.000000 Si
   Si1405      1.0     0.164503     0.950004     0.576160    Biso  1.000000 Si
   O2874       1.0     0.048155     0.177703     0.577880    Biso  1.000000 O
   Si1406      1.0     0.185891     0.552725     0.577467    Biso  1.000000 Si
   O2875       1.0     0.085747     0.003722     0.575880    Biso  1.000000 O
   O2876       1.0     0.543930     0.514901     0.581867    Biso  1.000000 O
   O2877       1.0     0.095548     0.676458     0.572627    Biso  1.000000 O
   Si1407      1.0     0.971011     0.023338     0.575947    Biso  1.000000 Si
   Si1408      1.0     0.609117     0.161155     0.573893    Biso  1.000000 Si
   O2878       1.0     0.820839     0.184242     0.572827    Biso  1.000000 O
   O2879       1.0     0.523239     0.762719     0.575253    Biso  1.000000 O
   O2880       1.0     0.556127     0.840430     0.575707    Biso  1.000000 O
   Si1409      1.0     0.573137     0.977366     0.574253    Biso  1.000000 Si
   Si1410      1.0     0.296838     0.360511     0.577507    Biso  1.000000 Si
   O2881       1.0     0.280263     0.881246     0.574627    Biso  1.000000 O
   Si1411      1.0     0.146361     0.612680     0.574533    Biso  1.000000 Si
   O2882       1.0     0.958313     0.615522     0.575693    Biso  1.000000 O
   Si1412      1.0     0.161149     0.436109     0.574320    Biso  1.000000 Si
   Si1413      1.0     0.678660     0.894274     0.576373    Biso  1.000000 Si
   Si1414      1.0     0.452956     0.193874     0.573880    Biso  1.000000 Si
   Si1415      1.0     0.726445     0.183814     0.571507    Biso  1.000000 Si
   Si1416      1.0     0.468136     0.882353     0.573120    Biso  1.000000 Si
   Si1417      1.0     0.237771     0.123532     0.571213    Biso  1.000000 Si
   O2883       1.0     0.054907     0.617534     0.571133    Biso  1.000000 O
   O2884       1.0     0.385547     0.392299     0.574147    Biso  1.000000 O
   O2885       1.0     0.242540     0.499107     0.573573    Biso  1.000000 O
   O2886       1.0     0.111295     0.741166     0.568520    Biso  1.000000 O
   O2887       1.0     0.760291     0.171315     0.571867    Biso  1.000000 O
   Si1418      1.0     0.538768     0.240601     0.573853    Biso  1.000000 Si
   Si1419      1.0     0.366359     0.146091     0.573333    Biso  1.000000 Si
   O2888       1.0     0.197587     0.879209     0.573933    Biso  1.000000 O
   O2889       1.0     0.268959     0.145487     0.567347    Biso  1.000000 O
   Si1420      1.0     0.584375     0.815859     0.572680    Biso  1.000000 Si
   Si1421      1.0     0.121118     0.005608     0.572893    Biso  1.000000 Si
   Si1422      1.0     0.960404     0.914141     0.572867    Biso  1.000000 Si
   O2890       1.0     0.551357     0.669014     0.571320    Biso  1.000000 O
   O2891       1.0     0.034194     0.800845     0.571560    Biso  1.000000 O
   O2892       1.0     0.809993     0.863617     0.574253    Biso  1.000000 O
   Si1423      1.0     0.025221     0.841134     0.572187    Biso  1.000000 Si
   O2893       1.0     0.262556     0.357242     0.572307    Biso  1.000000 O
   O2894       1.0     0.694581     0.983075     0.568653    Biso  1.000000 O
   O2895       1.0     0.705776     0.150995     0.568120    Biso  1.000000 O
   Si1424      1.0     0.464542     0.426678     0.570747    Biso  1.000000 Si
   Si1425      1.0     0.536786     0.873123     0.572200    Biso  1.000000 Si
   O2896       1.0     0.264560     0.584991     0.566427    Biso  1.000000 O
   O2897       1.0     0.005706     0.364057     0.578187    Biso  1.000000 O
   O2898       1.0     0.874330     0.973971     0.570333    Biso  1.000000 O
   Si1426      1.0     0.127107     0.319191     0.574387    Biso  1.000000 Si
   O2899       1.0     0.896851     0.665619     0.568413    Biso  1.000000 O
   O2900       1.0     0.004922     0.580414     0.571293    Biso  1.000000 O
   O2901       1.0     0.552969     0.395569     0.575400    Biso  1.000000 O
   O2902       1.0     0.572570     0.583331     0.570627    Biso  1.000000 O
   Si1427      1.0     0.854162     0.181827     0.570280    Biso  1.000000 Si
   O2903       1.0     0.112144     0.615648     0.570507    Biso  1.000000 O
   Si1428      1.0     0.882432     0.568518     0.570413    Biso  1.000000 Si
   O2904       1.0     0.362090     0.017001     0.573560    Biso  1.000000 O
   O2905       1.0     0.320490     0.468300     0.572800    Biso  1.000000 O
   O2906       1.0     0.041229     0.108417     0.572267    Biso  1.000000 O
   O2907       1.0     0.753060     0.855821     0.571760    Biso  1.000000 O
   O2908       1.0     0.928344     0.932928     0.571400    Biso  1.000000 O
   O2909       1.0     0.654310     0.652491     0.567147    Biso  1.000000 O
   O2910       1.0     0.671059     0.343032     0.571480    Biso  1.000000 O
   O2911       1.0     0.502788     0.700299     0.567733    Biso  1.000000 O
   Si1429      1.0     0.280764     0.062873     0.569200    Biso  1.000000 Si
   O2912       1.0     0.980725     0.681362     0.568507    Biso  1.000000 O
   Si1430      1.0     0.195431     0.321455     0.572787    Biso  1.000000 Si
   O2913       1.0     0.863767     0.881322     0.569173    Biso  1.000000 O
   O2914       1.0     0.157512     0.573926     0.571027    Biso  1.000000 O
   O2915       1.0     0.623622     0.062420     0.570227    Biso  1.000000 O
   O2916       1.0     0.158840     0.101929     0.571347    Biso  1.000000 O
   Si1431      1.0     0.234068     0.602696     0.568200    Biso  1.000000 Si
   O2917       1.0     0.033563     0.935116     0.571480    Biso  1.000000 O
   Si1432      1.0     0.494707     0.739356     0.570133    Biso  1.000000 Si
   O2918       1.0     0.629198     0.128763     0.568707    Biso  1.000000 O
   O2919       1.0     0.309383     0.396927     0.573560    Biso  1.000000 O
   O2920       1.0     0.088884     0.913412     0.568600    Biso  1.000000 O
   O2921       1.0     0.369996     0.226693     0.568293    Biso  1.000000 O
   O2922       1.0     0.500305     0.866333     0.570507    Biso  1.000000 O
   O2923       1.0     0.149628     0.695471     0.568347    Biso  1.000000 O
   O2924       1.0     0.443046     0.309962     0.568693    Biso  1.000000 O
   Si1433      1.0     0.062617     0.142042     0.569960    Biso  1.000000 Si
   O2925       1.0     0.496406     0.411941     0.570160    Biso  1.000000 O
   Si1434      1.0     0.563227     0.359807     0.567400    Biso  1.000000 Si
   O2926       1.0     0.991745     0.993411     0.567600    Biso  1.000000 O
   O2927       1.0     0.119310     0.355330     0.566547    Biso  1.000000 O
   O2928       1.0     0.162086     0.170460     0.569253    Biso  1.000000 O
   O2929       1.0     0.205384     0.691573     0.567680    Biso  1.000000 O
   O2930       1.0     0.679706     0.455775     0.570827    Biso  1.000000 O
   O2931       1.0     0.674674     0.093177     0.570387    Biso  1.000000 O
   Si1435      1.0     0.515573     0.529864     0.569253    Biso  1.000000 Si
   O2932       1.0     0.865292     0.221135     0.565667    Biso  1.000000 O
   Si1436      1.0     0.502788     0.113070     0.568627    Biso  1.000000 Si
   O2933       1.0     0.208847     0.139627     0.564000    Biso  1.000000 O
   O2934       1.0     0.331707     0.149159     0.565320    Biso  1.000000 O
   O2935       1.0     0.952868     0.544023     0.568800    Biso  1.000000 O
   O2936       1.0     0.956549     0.161633     0.566507    Biso  1.000000 O
   O2937       1.0     0.698632     0.866082     0.568067    Biso  1.000000 O
   Si1437      1.0     0.706277     0.427936     0.567907    Biso  1.000000 Si
   O2938       1.0     0.196084     0.819380     0.567347    Biso  1.000000 O
   Si1438      1.0     0.423357     0.582602     0.565907    Biso  1.000000 Si
   O2939       1.0     0.576469     0.469733     0.565333    Biso  1.000000 O
   O2940       1.0     0.203446     0.285969     0.563747    Biso  1.000000 O
   O2941       1.0     0.679727     0.765008     0.568600    Biso  1.000000 O
   O2942       1.0     0.300105     0.530745     0.570440    Biso  1.000000 O
   Si1439      1.0     0.841900     0.986369     0.565333    Biso  1.000000 Si
   Si1440      1.0     0.797426     0.261902     0.566480    Biso  1.000000 Si
   O2943       1.0     0.452498     0.018535     0.565520    Biso  1.000000 O
   O2944       1.0     0.844797     0.028444     0.566333    Biso  1.000000 O
   Si1441      1.0     0.314566     0.289968     0.566440    Biso  1.000000 Si
   Si1442      1.0     0.300714     0.436788     0.566520    Biso  1.000000 Si
   O2945       1.0     0.598423     0.003471     0.569280    Biso  1.000000 O
   Si1443      1.0     0.640328     0.689686     0.565640    Biso  1.000000 Si
   Si1444      1.0     0.391558     0.712019     0.568027    Biso  1.000000 Si
   O2946       1.0     0.605676     0.684430     0.564053    Biso  1.000000 O
   O2947       1.0     0.956549     0.811257     0.565280    Biso  1.000000 O
   O2948       1.0     0.455961     0.806151     0.566640    Biso  1.000000 O
   O2949       1.0     0.161454     0.322008     0.576467    Biso  1.000000 O
   O2950       1.0     0.414166     0.621834     0.564653    Biso  1.000000 O
   O2951       1.0     0.142484     0.791640     0.567013    Biso  1.000000 O
   Si1445      1.0     0.990526     0.719538     0.563387    Biso  1.000000 Si
   Si1446      1.0     0.822690     0.361592     0.565347    Biso  1.000000 Si
   O2952       1.0     0.851178     0.822046     0.564693    Biso  1.000000 O
   Si1447      1.0     0.872958     0.052788     0.563587    Biso  1.000000 Si
   Si1448      1.0     0.659973     0.488494     0.565173    Biso  1.000000 Si
   O2953       1.0     0.772248     0.290270     0.563920    Biso  1.000000 O
   Si1449      1.0     0.206255     0.245253     0.562987    Biso  1.000000 Si
   O2954       1.0     0.052990     0.359027     0.561947    Biso  1.000000 O
   O2955       1.0     0.456723     0.584488     0.561200    Biso  1.000000 O
   Si1450      1.0     0.789999     0.186857     0.562333    Biso  1.000000 Si
   Si1451      1.0     0.943024     0.774967     0.562413    Biso  1.000000 Si
   O2956       1.0     0.309274     0.329477     0.566400    Biso  1.000000 O
   O2957       1.0     0.835519     0.398461     0.560747    Biso  1.000000 O
   O2958       1.0     0.040794     0.450419     0.561427    Biso  1.000000 O
   O2959       1.0     0.448164     0.161079     0.562853    Biso  1.000000 O
   O2960       1.0     0.164830     0.637477     0.561747    Biso  1.000000 O
   O2961       1.0     0.725574     0.334356     0.561920    Biso  1.000000 O
   O2962       1.0     0.729168     0.091894     0.559600    Biso  1.000000 O
   Si1452      1.0     0.174391     0.135251     0.561240    Biso  1.000000 Si
   O2963       1.0     0.502200     0.633252     0.563960    Biso  1.000000 O
   O2964       1.0     0.820556     0.770440     0.561933    Biso  1.000000 O
   O2965       1.0     0.134730     0.417222     0.564547    Biso  1.000000 O
   O2966       1.0     0.513111     0.257853     0.561827    Biso  1.000000 O
   Si1453      1.0     0.149257     0.205518     0.561787    Biso  1.000000 Si
   Si1454      1.0     0.699068     0.112315     0.559880    Biso  1.000000 Si
   O2967       1.0     0.514309     0.569072     0.562773    Biso  1.000000 O
   Si1455      1.0     0.521018     0.667555     0.560747    Biso  1.000000 Si
   O2968       1.0     0.956527     0.225385     0.559560    Biso  1.000000 O
   O2969       1.0     0.868907     0.091945     0.556853    Biso  1.000000 O
   Si1456      1.0     0.352158     0.918844     0.563973    Biso  1.000000 Si
   Si1457      1.0     0.900902     0.950406     0.561333    Biso  1.000000 Si
   O2970       1.0     0.054863     0.739657     0.559773    Biso  1.000000 O
   O2971       1.0     0.197913     0.533763     0.560333    Biso  1.000000 O
   O2972       1.0     0.022194     0.226140     0.560387    Biso  1.000000 O
   O2973       1.0     0.850634     0.574076     0.560253    Biso  1.000000 O
   O2974       1.0     0.097356     0.510751     0.560467    Biso  1.000000 O
   O2975       1.0     0.120247     0.293590     0.558600    Biso  1.000000 O
   O2976       1.0     0.317354     0.922440     0.562440    Biso  1.000000 O
   O2977       1.0     0.964368     0.744436     0.558907    Biso  1.000000 O
   O2978       1.0     0.473864     0.214949     0.561347    Biso  1.000000 O
   O2979       1.0     0.370170     0.954304     0.560493    Biso  1.000000 O
   Si1458      1.0     0.713617     0.536252     0.560147    Biso  1.000000 Si
   O2980       1.0     0.594568     0.366044     0.557107    Biso  1.000000 O
   O2981       1.0     0.536590     0.103689     0.564680    Biso  1.000000 O
   O2982       1.0     0.589559     0.175037     0.557627    Biso  1.000000 O
   O2983       1.0     0.250316     0.076503     0.560120    Biso  1.000000 O
   O2984       1.0     0.563619     0.230591     0.558800    Biso  1.000000 O
   Si1459      1.0     0.283661     0.909413     0.558920    Biso  1.000000 Si
   O2985       1.0     0.259267     0.942107     0.559107    Biso  1.000000 O
   O2986       1.0     0.208956     0.350049     0.559640    Biso  1.000000 O
   O2987       1.0     0.298340     0.800292     0.558880    Biso  1.000000 O
   Si1460      1.0     0.913752     0.445364     0.561453    Biso  1.000000 Si
   Si1461      1.0     0.175959     0.677841     0.558187    Biso  1.000000 Si
   O2988       1.0     0.550420     0.978975     0.557627    Biso  1.000000 O
   O2989       1.0     0.785730     0.226090     0.558520    Biso  1.000000 O
   O2990       1.0     0.288823     0.266127     0.559680    Biso  1.000000 O
   O2991       1.0     0.184758     0.444131     0.558920    Biso  1.000000 O
   O2992       1.0     0.955722     0.367176     0.561120    Biso  1.000000 O
   Si1462      1.0     0.725247     0.845962     0.558707    Biso  1.000000 Si
   Si1463      1.0     0.603193     0.038503     0.559240    Biso  1.000000 Si
   Si1464      1.0     0.846779     0.436562     0.560653    Biso  1.000000 Si
   Si1465      1.0     0.284641     0.557352     0.557813    Biso  1.000000 Si
   Si1466      1.0     0.819510     0.557151     0.557987    Biso  1.000000 Si
   O2993       1.0     0.923553     0.485527     0.558053    Biso  1.000000 O
   O2994       1.0     0.947053     0.030129     0.560547    Biso  1.000000 O
   O2995       1.0     0.695518     0.395091     0.556973    Biso  1.000000 O
   Si1467      1.0     0.119963     0.769610     0.554973    Biso  1.000000 Si
   O2996       1.0     0.730104     0.449061     0.558013    Biso  1.000000 O
   Si1468      1.0     0.740820     0.054674     0.556973    Biso  1.000000 Si
   Si1469      1.0     0.794224     0.744587     0.559147    Biso  1.000000 Si
   O2997       1.0     0.904604     0.554007     0.555533    Biso  1.000000 O
   O2998       1.0     0.883456     0.287503     0.553507    Biso  1.000000 O
   Si1470      1.0     0.694886     0.353897     0.557347    Biso  1.000000 Si
   O2999       1.0     0.298754     0.040817     0.553947    Biso  1.000000 O
   O3000       1.0     0.714488     0.808591     0.556280    Biso  1.000000 O
   O3001       1.0     0.661258     0.908709     0.558560    Biso  1.000000 O
   Si1471      1.0     0.490569     0.597138     0.556693    Biso  1.000000 Si
   O3002       1.0     0.360043     0.776903     0.558440    Biso  1.000000 O
   O3003       1.0     0.713029     0.576591     0.555707    Biso  1.000000 O
   O3004       1.0     0.449079     0.895003     0.555960    Biso  1.000000 O
   O3005       1.0     0.849153     0.336821     0.561587    Biso  1.000000 O
   O3006       1.0     0.362134     0.697583     0.558480    Biso  1.000000 O
   O3007       1.0     0.827917     0.270075     0.556493    Biso  1.000000 O
   Si1472      1.0     0.201681     0.853205     0.556160    Biso  1.000000 Si
   O3008       1.0     0.642266     0.231471     0.556067    Biso  1.000000 O
   O3009       1.0     0.719454     0.207655     0.554653    Biso  1.000000 O
   O3010       1.0     0.178333     0.952946     0.557053    Biso  1.000000 O
   Si1473      1.0     0.227708     0.512109     0.555640    Biso  1.000000 Si
   O3011       1.0     0.974648     0.906119     0.553173    Biso  1.000000 O
   O3012       1.0     0.572658     0.055730     0.556280    Biso  1.000000 O
   Si1474      1.0     0.859389     0.254231     0.553493    Biso  1.000000 Si
   O3013       1.0     0.407414     0.741041     0.556080    Biso  1.000000 O
   O3014       1.0     0.345777     0.283454     0.557547    Biso  1.000000 O
   O3015       1.0     0.176983     0.226391     0.555920    Biso  1.000000 O
   Si1475      1.0     0.363811     0.992807     0.555560    Biso  1.000000 Si
   O3016       1.0     0.630156     0.472374     0.556600    Biso  1.000000 O
   O3017       1.0     0.421418     0.683299     0.554973    Biso  1.000000 O
   O3018       1.0     0.389663     0.140658     0.558200    Biso  1.000000 O
   O3019       1.0     0.403581     0.269673     0.555133    Biso  1.000000 O
   Si1476      1.0     0.930370     0.525086     0.555120    Biso  1.000000 Si
   O3020       1.0     0.228645     0.007796     0.552760    Biso  1.000000 O
   O3021       1.0     0.853422     0.672258     0.550173    Biso  1.000000 O
   Si1477      1.0     0.242344     0.359279     0.554547    Biso  1.000000 Si
   O3022       1.0     0.511587     0.504514     0.552453    Biso  1.000000 O
   O3023       1.0     0.479549     0.755149     0.553080    Biso  1.000000 O
   O3024       1.0     0.549723     0.887358     0.554693    Biso  1.000000 O
   O3025       1.0     0.450277     0.436260     0.552053    Biso  1.000000 O
   O3026       1.0     0.543102     0.351407     0.550987    Biso  1.000000 O
   O3027       1.0     0.494337     0.983452     0.551653    Biso  1.000000 O
   Si1478      1.0     0.124951     0.385082     0.553587    Biso  1.000000 Si
   O3028       1.0     0.864682     0.155597     0.554760    Biso  1.000000 O
   O3029       1.0     0.011696     0.855142     0.554733    Biso  1.000000 O
   O3030       1.0     0.797578     0.355456     0.551627    Biso  1.000000 O
   O3031       1.0     0.617938     0.558685     0.552507    Biso  1.000000 O
   O3032       1.0     0.586880     0.806378     0.552573    Biso  1.000000 O
   Si1479      1.0     0.743542     0.304353     0.552373    Biso  1.000000 Si
   Si1480      1.0     0.388073     0.387974     0.553213    Biso  1.000000 Si
   O3033       1.0     0.127369     0.006539     0.552160    Biso  1.000000 O
   Si1481      1.0     0.369735     0.254684     0.553160    Biso  1.000000 Si
   O3034       1.0     0.480071     0.115032     0.552080    Biso  1.000000 O
   Si1482      1.0     0.698894     0.996379     0.549200    Biso  1.000000 Si
   O3035       1.0     0.822451     0.518925     0.551973    Biso  1.000000 O
   O3036       1.0     0.780699     0.477253     0.550120    Biso  1.000000 O
   Si1483      1.0     0.888073     0.673792     0.547253    Biso  1.000000 Si
   O3037       1.0     0.407065     0.564872     0.549813    Biso  1.000000 O
   O3038       1.0     0.880581     0.442396     0.558667    Biso  1.000000 O
   Si1484      1.0     0.586161     0.575183     0.550493    Biso  1.000000 Si
   O3039       1.0     0.894760     0.037447     0.548213    Biso  1.000000 O
   O3040       1.0     0.235941     0.240148     0.550947    Biso  1.000000 O
   O3041       1.0     0.077493     0.149461     0.550880    Biso  1.000000 O
   O3042       1.0     0.675197     0.514549     0.550853    Biso  1.000000 O
   Si1485      1.0     0.832382     0.802857     0.549667    Biso  1.000000 Si
   Si1486      1.0     0.432395     0.289188     0.550560    Biso  1.000000 Si
   Si1487      1.0     0.684584     0.786661     0.551253    Biso  1.000000 Si
   Si1488      1.0     0.598358     0.463220     0.550013    Biso  1.000000 Si
   O3043       1.0     0.804961     0.708272     0.549813    Biso  1.000000 O
   O3044       1.0     0.901729     0.355582     0.553053    Biso  1.000000 O
   Si1489      1.0     0.863005     0.895305     0.548747    Biso  1.000000 Si
   O3045       1.0     0.219933     0.606041     0.548027    Biso  1.000000 O
   O3046       1.0     0.916387     0.130222     0.548307    Biso  1.000000 O
   Si1490      1.0     0.487847     0.244800     0.549080    Biso  1.000000 Si
   O3047       1.0     0.919088     0.977366     0.549813    Biso  1.000000 O
   Si1491      1.0     0.099403     0.911677     0.548013    Biso  1.000000 Si
   Si1492      1.0     0.410855     0.647009     0.547480    Biso  1.000000 Si
   Si1493      1.0     0.881387     0.124312     0.546880    Biso  1.000000 Si
   O3048       1.0     0.123143     0.193798     0.549000    Biso  1.000000 O
   O3049       1.0     0.927059     0.417398     0.548987    Biso  1.000000 O
   Si1494      1.0     0.875877     0.327163     0.549160    Biso  1.000000 Si
   O3050       1.0     0.881953     0.929281     0.548040    Biso  1.000000 O
   O3051       1.0     0.065448     0.264090     0.552987    Biso  1.000000 O
   Si1495      1.0     0.565448     0.196062     0.546853    Biso  1.000000 Si
   Si1496      1.0     0.464063     0.789578     0.547880    Biso  1.000000 Si
   Si1497      1.0     0.467700     0.009582     0.547227    Biso  1.000000 Si
   O3052       1.0     0.651392     0.706436     0.547933    Biso  1.000000 O
   O3053       1.0     0.828810     0.979805     0.545560    Biso  1.000000 O
   O3054       1.0     0.331402     0.990494     0.546413    Biso  1.000000 O
   Si1498      1.0     0.949427     0.146795     0.546773    Biso  1.000000 Si
   O3055       1.0     0.091105     0.789654     0.548093    Biso  1.000000 O
   O3056       1.0     0.307924     0.577220     0.546787    Biso  1.000000 O
   O3057       1.0     0.009910     0.717426     0.545107    Biso  1.000000 O
   O3058       1.0     0.607179     0.890677     0.548840    Biso  1.000000 O
   O3059       1.0     0.771529     0.055806     0.547973    Biso  1.000000 O
   O3060       1.0     0.718256     0.030129     0.547347    Biso  1.000000 O
   O3061       1.0     0.920896     0.770214     0.545507    Biso  1.000000 O
   O3062       1.0     0.666333     0.999271     0.541320    Biso  1.000000 O
   O3063       1.0     0.734112     0.512461     0.548280    Biso  1.000000 O
   Si1499      1.0     0.924511     0.016900     0.545987    Biso  1.000000 Si
   O3064       1.0     0.723418     0.272565     0.547200    Biso  1.000000 O
   Si1500      1.0     0.931241     0.376279     0.547227    Biso  1.000000 Si
   O3065       1.0     0.797251     0.167668     0.543520    Biso  1.000000 O
   Si1501      1.0     0.245720     0.971657     0.545720    Biso  1.000000 Si
   Si1502      1.0     0.034543     0.252295     0.546400    Biso  1.000000 Si
   Si1503      1.0     0.225661     0.044614     0.543213    Biso  1.000000 Si
   Si1504      1.0     0.745960     0.475744     0.545640    Biso  1.000000 Si
   O3066       1.0     0.362831     0.892287     0.549347    Biso  1.000000 O
   O3067       1.0     0.231672     0.858084     0.545027    Biso  1.000000 O
   Si1505      1.0     0.553317     0.085532     0.548347    Biso  1.000000 Si
   O3068       1.0     0.799081     0.576063     0.544587    Biso  1.000000 O
   Si1506      1.0     0.821340     0.675678     0.542000    Biso  1.000000 Si
   O3069       1.0     0.294921     0.435707     0.545187    Biso  1.000000 O
   Si1507      1.0     0.457486     0.142846     0.544747    Biso  1.000000 Si
   Si1508      1.0     0.525156     0.978472     0.542587    Biso  1.000000 Si
   O3070       1.0     0.534129     0.178508     0.543320    Biso  1.000000 O
   O3071       1.0     0.252624     0.391545     0.543880    Biso  1.000000 O
   O3072       1.0     0.774012     0.769534     0.546653    Biso  1.000000 O
   O3073       1.0     0.192425     0.058220     0.541667    Biso  1.000000 O
   O3074       1.0     0.322342     0.645952     0.545693    Biso  1.000000 O
   O3075       1.0     0.801063     0.641752     0.539320    Biso  1.000000 O
   O3076       1.0     0.248072     0.536127     0.543773    Biso  1.000000 O
   Si1509      1.0     0.268981     0.250736     0.543893    Biso  1.000000 Si
   O3077       1.0     0.598205     0.426276     0.541667    Biso  1.000000 O
   O3078       1.0     0.830553     0.895933     0.541760    Biso  1.000000 O
   Si1510      1.0     0.044061     0.723990     0.541173    Biso  1.000000 Si
   O3079       1.0     0.379884     0.425622     0.543453    Biso  1.000000 O
   O3080       1.0     0.832012     0.458919     0.545000    Biso  1.000000 O
   O3081       1.0     0.893714     0.712220     0.538400    Biso  1.000000 O
   Si1511      1.0     0.067779     0.356336     0.543067    Biso  1.000000 Si
   Si1512      1.0     0.093544     0.283153     0.545213    Biso  1.000000 Si
   O3082       1.0     0.460971     0.268491     0.543213    Biso  1.000000 O
   Si1513      1.0     0.032561     0.462867     0.541453    Biso  1.000000 Si
   O3083       1.0     0.124711     0.885622     0.542573    Biso  1.000000 O
   O3084       1.0     0.660300     0.813168     0.545387    Biso  1.000000 O
   O3085       1.0     0.219280     0.479868     0.542560    Biso  1.000000 O
   O3086       1.0     0.109792     0.949023     0.541133    Biso  1.000000 O
   O3087       1.0     0.278956     0.887835     0.540933    Biso  1.000000 O
   O3088       1.0     0.135492     0.752257     0.538053    Biso  1.000000 O
   O3089       1.0     0.421331     0.384277     0.543720    Biso  1.000000 O
   O3090       1.0     0.528902     0.674019     0.539453    Biso  1.000000 O
   O3091       1.0     0.174195     0.853482     0.542133    Biso  1.000000 O
   O3092       1.0     0.716230     0.968438     0.537880    Biso  1.000000 O
   O3093       1.0     0.093000     0.385233     0.543080    Biso  1.000000 O
   Si1514      1.0     0.992747     0.878857     0.541440    Biso  1.000000 Si
   Si1515      1.0     0.304983     0.011594     0.540600    Biso  1.000000 Si
   Si1516      1.0     0.087054     0.513744     0.539693    Biso  1.000000 Si
   O3094       1.0     0.377510     0.646933     0.541107    Biso  1.000000 O
   Si1517      1.0     0.601886     0.385182     0.538840    Biso  1.000000 Si
   O3095       1.0     0.365096     0.364132     0.542173    Biso  1.000000 O
   O3096       1.0     0.388160     0.006212     0.541853    Biso  1.000000 O
   O3097       1.0     0.567561     0.547242     0.539320    Biso  1.000000 O
   O3098       1.0     0.249815     0.329653     0.541067    Biso  1.000000 O
   Si1518      1.0     0.350743     0.672007     0.542587    Biso  1.000000 Si
   Si1519      1.0     0.646186     0.551543     0.540147    Biso  1.000000 Si
   Si1520      1.0     0.810515     0.489676     0.540773    Biso  1.000000 Si
   O3099       1.0     0.169600     0.135000     0.539387    Biso  1.000000 O
   O3100       1.0     0.068302     0.899127     0.540240    Biso  1.000000 O
   O3101       1.0     0.811060     0.832558     0.542573    Biso  1.000000 O
   Si1521      1.0     0.638476     0.902246     0.542787    Biso  1.000000 Si
   O3102       1.0     0.689702     0.112265     0.539480    Biso  1.000000 O
   O3103       1.0     0.001154     0.482459     0.539773    Biso  1.000000 O
   Si1522      1.0     0.716884     0.234867     0.539600    Biso  1.000000 Si
   Si1523      1.0     0.698458     0.595654     0.537947    Biso  1.000000 Si
   O3104       1.0     0.365771     0.828861     0.538707    Biso  1.000000 O
   Si1524      1.0     0.189354     0.459347     0.539800    Biso  1.000000 Si
   O3105       1.0     0.972296     0.115459     0.541387    Biso  1.000000 O
   O3106       1.0     0.012480     0.283304     0.540947    Biso  1.000000 O
   O3107       1.0     0.901947     0.645877     0.534400    Biso  1.000000 O
   Si1525      1.0     0.951322     0.221915     0.537760    Biso  1.000000 Si
   O3108       1.0     0.730627     0.856726     0.538453    Biso  1.000000 O
   O3109       1.0     0.071481     0.551291     0.537213    Biso  1.000000 O
   O3110       1.0     0.616457     0.032819     0.539333    Biso  1.000000 O
   O3111       1.0     0.177528     0.685688     0.536467    Biso  1.000000 O
   O3112       1.0     0.147188     0.370269     0.539680    Biso  1.000000 O
   Si1526      1.0     0.576033     0.885824     0.540547    Biso  1.000000 Si
   Si1527      1.0     0.291284     0.792948     0.538853    Biso  1.000000 Si
   Si1528      1.0     0.356101     0.789930     0.538547    Biso  1.000000 Si
   O3113       1.0     0.663131     0.587581     0.538200    Biso  1.000000 O
   O3114       1.0     0.166050     0.488394     0.536960    Biso  1.000000 O
   O3115       1.0     0.055691     0.685386     0.538133    Biso  1.000000 O
   O3116       1.0     0.078124     0.317632     0.541267    Biso  1.000000 O
   O3117       1.0     0.681905     0.346503     0.537133    Biso  1.000000 O
   O3118       1.0     0.915930     0.223298     0.534173    Biso  1.000000 O
   O3119       1.0     0.590495     0.606996     0.537560    Biso  1.000000 O
   Si1529      1.0     0.097073     0.173528     0.538467    Biso  1.000000 Si
   O3120       1.0     0.444244     0.988029     0.536267    Biso  1.000000 O
   O3121       1.0     0.058479     0.488193     0.536867    Biso  1.000000 O
   O3122       1.0     0.482598     0.039534     0.536387    Biso  1.000000 O
   O3123       1.0     0.754541     0.326384     0.535960    Biso  1.000000 O
   Si1530      1.0     0.440149     0.887307     0.535400    Biso  1.000000 Si
   O3124       1.0     0.955177     0.181500     0.533973    Biso  1.000000 O
   O3125       1.0     0.276365     0.986093     0.537627    Biso  1.000000 O
   Si1531      1.0     0.411792     0.752433     0.535600    Biso  1.000000 Si
   O3126       1.0     0.955286     0.523778     0.538027    Biso  1.000000 O
   O3127       1.0     0.433354     0.782687     0.537707    Biso  1.000000 O
   Si1532      1.0     0.649323     0.234062     0.535493    Biso  1.000000 Si
   O3128       1.0     0.412009     0.865252     0.538307    Biso  1.000000 O
   Si1533      1.0     0.184105     0.946206     0.536587    Biso  1.000000 Si
   O3129       1.0     0.492029     0.597390     0.534667    Biso  1.000000 O
   Si1534      1.0     0.309426     0.612253     0.535640    Biso  1.000000 Si
   O3130       1.0     0.845929     0.786083     0.530653    Biso  1.000000 O
   O3131       1.0     0.428540     0.133466     0.533133    Biso  1.000000 O
   O3132       1.0     0.679684     0.759173     0.534907    Biso  1.000000 O
   Si1535      1.0     0.126781     0.982295     0.535093    Biso  1.000000 Si
   Si1536      1.0     0.392996     0.139250     0.536653    Biso  1.000000 Si
   O3133       1.0     0.515573     0.443905     0.535067    Biso  1.000000 O
   Si1537      1.0     0.440127     0.414355     0.534667    Biso  1.000000 Si
   O3134       1.0     0.575990     0.109348     0.537613    Biso  1.000000 O
   O3135       1.0     0.863876     0.243971     0.531880    Biso  1.000000 O
   O3136       1.0     0.589319     0.487614     0.533547    Biso  1.000000 O
   O3137       1.0     0.707780     0.633428     0.532707    Biso  1.000000 O
   O3138       1.0     0.284902     0.217564     0.535733    Biso  1.000000 O
   Si1538      1.0     0.513656     0.484948     0.533080    Biso  1.000000 Si
   O3139       1.0     0.777345     0.885597     0.532280    Biso  1.000000 O
   O3140       1.0     0.219388     0.957548     0.533613    Biso  1.000000 O
   O3141       1.0     0.486605     0.810150     0.535213    Biso  1.000000 O
   Si1539      1.0     0.282202     0.402208     0.533747    Biso  1.000000 Si
   O3142       1.0     0.528532     0.008878     0.529507    Biso  1.000000 O
   Si1540      1.0     0.781679     0.352212     0.533933    Biso  1.000000 Si
   Si1541      1.0     0.809100     0.868571     0.533040    Biso  1.000000 Si
   O3143       1.0     0.502134     0.224153     0.532440    Biso  1.000000 O
   Si1542      1.0     0.377314     0.866761     0.535520    Biso  1.000000 Si
   O3144       1.0     0.421919     0.309735     0.533080    Biso  1.000000 O
   O3145       1.0     0.114301     0.593894     0.531187    Biso  1.000000 O
   O3146       1.0     0.432003     0.637427     0.531173    Biso  1.000000 O
   O3147       1.0     0.275406     0.757111     0.534453    Biso  1.000000 O
   Si1543      1.0     0.259202     0.859593     0.531560    Biso  1.000000 Si
   Si1544      1.0     0.795727     0.603777     0.529493    Biso  1.000000 Si
   O3148       1.0     0.360914     0.235621     0.535027    Biso  1.000000 O
   Si1545      1.0     0.543451     0.354651     0.529827    Biso  1.000000 Si
   O3149       1.0     0.633118     0.268164     0.529640    Biso  1.000000 O
   Si1546      1.0     0.916801     0.740437     0.531213    Biso  1.000000 Si
   O3150       1.0     0.633750     0.106984     0.532280    Biso  1.000000 O
   O3151       1.0     0.683299     0.236350     0.532800    Biso  1.000000 O
   Si1547      1.0     0.666158     0.722204     0.530160    Biso  1.000000 Si
   O3152       1.0     0.478547     0.165053     0.531640    Biso  1.000000 O
   O3153       1.0     0.875790     0.877424     0.530867    Biso  1.000000 O
   Si1548      1.0     0.586553     0.813772     0.531467    Biso  1.000000 Si
   Si1549      1.0     0.407849     0.552675     0.529600    Biso  1.000000 Si
   O3154       1.0     0.309688     0.377738     0.533973    Biso  1.000000 O
   Si1550      1.0     0.154463     0.878480     0.531573    Biso  1.000000 Si
   O3155       1.0     0.970532     0.854664     0.531253    Biso  1.000000 O
   Si1551      1.0     0.647602     0.024596     0.529893    Biso  1.000000 Si
   O3156       1.0     0.044627     0.366320     0.528173    Biso  1.000000 O
   O3157       1.0     0.632008     0.377160     0.527747    Biso  1.000000 O
   O3158       1.0     0.061964     0.616478     0.527907    Biso  1.000000 O
   O3159       1.0     0.273838     0.822222     0.529280    Biso  1.000000 O
   O3160       1.0     0.522433     0.945225     0.529973    Biso  1.000000 O
   O3161       1.0     0.323779     0.786988     0.530973    Biso  1.000000 O
   O3162       1.0     0.528597     0.073360     0.534387    Biso  1.000000 O
   O3163       1.0     0.578603     0.203908     0.527360    Biso  1.000000 O
   O3164       1.0     0.437230     0.528506     0.531293    Biso  1.000000 O
   Si1552      1.0     0.508821     0.184468     0.529373    Biso  1.000000 Si
   O3165       1.0     0.573289     0.374972     0.527213    Biso  1.000000 O
   O3166       1.0     0.378120     0.531851     0.527027    Biso  1.000000 O
   O3167       1.0     0.138324     0.062747     0.526640    Biso  1.000000 O
   O3168       1.0     0.469944     0.870608     0.529453    Biso  1.000000 O
   O3169       1.0     0.030514     0.429771     0.528333    Biso  1.000000 O
   O3170       1.0     0.109879     0.262530     0.529187    Biso  1.000000 O
   Si1553      1.0     0.789890     0.065614     0.530493    Biso  1.000000 Si
   Si1554      1.0     0.819467     0.998516     0.527507    Biso  1.000000 Si
   O3171       1.0     0.647885     0.872092     0.530507    Biso  1.000000 O
   O3172       1.0     0.693122     0.697684     0.526133    Biso  1.000000 O
   O3173       1.0     0.031494     0.228177     0.528680    Biso  1.000000 O
   O3174       1.0     0.573529     0.851244     0.528800    Biso  1.000000 O
   Si1555      1.0     0.208455     0.603149     0.527547    Biso  1.000000 Si
   O3175       1.0     0.015638     0.897593     0.528187    Biso  1.000000 O
   O3176       1.0     0.376094     0.106934     0.528533    Biso  1.000000 O
   Si1556      1.0     0.075184     0.786259     0.528613    Biso  1.000000 Si
   O3177       1.0     0.637954     0.936524     0.531373    Biso  1.000000 O
   O3178       1.0     0.271224     0.278777     0.527240    Biso  1.000000 O
   O3179       1.0     0.873873     0.124764     0.525187    Biso  1.000000 O
   Si1557      1.0     0.413882     0.997435     0.527187    Biso  1.000000 Si
   O3180       1.0     0.051379     0.755954     0.528493    Biso  1.000000 O
   O3181       1.0     0.795531     0.105500     0.528587    Biso  1.000000 O
   O3182       1.0     0.817245     0.038377     0.529853    Biso  1.000000 O
   O3183       1.0     0.159428     0.970576     0.528080    Biso  1.000000 O
   O3184       1.0     0.176090     0.909539     0.530893    Biso  1.000000 O
   O3185       1.0     0.379797     0.765159     0.528520    Biso  1.000000 O
   Si1558      1.0     0.666115     0.096572     0.526493    Biso  1.000000 Si
   O3186       1.0     0.225944     0.720318     0.528800    Biso  1.000000 O
   O3187       1.0     0.862264     0.328019     0.529320    Biso  1.000000 O
   O3188       1.0     0.277497     0.620451     0.526747    Biso  1.000000 O
   O3189       1.0     0.153635     0.551845     0.523893    Biso  1.000000 O
   O3190       1.0     0.485386     0.708045     0.524267    Biso  1.000000 O
   O3191       1.0     0.114344     0.502603     0.526973    Biso  1.000000 O
   O3192       1.0     0.515681     0.377059     0.526800    Biso  1.000000 O
   Si1559      1.0     0.980267     0.504791     0.527413    Biso  1.000000 Si
   O3193       1.0     0.174740     0.609461     0.523587    Biso  1.000000 O
   Si1560      1.0     0.173128     0.062873     0.523613    Biso  1.000000 Si
   O3194       1.0     0.272096     0.685939     0.527560    Biso  1.000000 O
   O3195       1.0     0.968637     0.250308     0.525320    Biso  1.000000 O
   Si1561      1.0     0.795553     0.147147     0.525400    Biso  1.000000 Si
   O3196       1.0     0.939365     0.018887     0.526800    Biso  1.000000 O
   O3197       1.0     0.738315     0.221663     0.524933    Biso  1.000000 O
   O3198       1.0     0.665483     0.057113     0.523707    Biso  1.000000 O
   Si1562      1.0     0.649236     0.832080     0.527520    Biso  1.000000 Si
   Si1563      1.0     0.570436     0.517491     0.524253    Biso  1.000000 Si
   O3199       1.0     0.943242     0.716520     0.524693    Biso  1.000000 O
   Si1564      1.0     0.511565     0.043131     0.525160    Biso  1.000000 Si
   Si1565      1.0     0.080803     0.583105     0.525213    Biso  1.000000 Si
   Si1566      1.0     0.746069     0.879939     0.523880    Biso  1.000000 Si
   O3200       1.0     0.938058     0.365440     0.527493    Biso  1.000000 O
   O3201       1.0     0.021998     0.088851     0.525200    Biso  1.000000 O
   O3202       1.0     0.483665     0.490582     0.524000    Biso  1.000000 O
   O3203       1.0     0.246940     0.047104     0.526187    Biso  1.000000 O
   O3204       1.0     0.014571     0.643035     0.526187    Biso  1.000000 O
   O3205       1.0     0.425186     0.724493     0.522293    Biso  1.000000 O
   Si1567      1.0     0.147667     0.511883     0.524093    Biso  1.000000 Si
   O3206       1.0     0.618439     0.815482     0.523053    Biso  1.000000 O
   O3207       1.0     0.741343     0.463094     0.524547    Biso  1.000000 O
   Si1568      1.0     0.887812     0.219978     0.522187    Biso  1.000000 Si
   O3208       1.0     0.764277     0.603551     0.519760    Biso  1.000000 O
   O3209       1.0     0.315546     0.031763     0.523107    Biso  1.000000 O
   Si1569      1.0     0.201050     0.695823     0.521533    Biso  1.000000 Si
   Si1570      1.0     0.048003     0.911400     0.524053    Biso  1.000000 Si
   Si1571      1.0     0.049157     0.652566     0.525600    Biso  1.000000 Si
   O3210       1.0     0.382868     0.176596     0.530933    Biso  1.000000 O
   Si1572      1.0     0.342837     0.371929     0.526040    Biso  1.000000 Si
   O3211       1.0     0.834451     0.682393     0.521813    Biso  1.000000 O
   O3212       1.0     0.469922     0.410231     0.522773    Biso  1.000000 O
   Si1573      1.0     0.517968     0.694616     0.523293    Biso  1.000000 Si
   Si1574      1.0     0.250795     0.311697     0.522360    Biso  1.000000 Si
   Si1575      1.0     0.765540     0.772024     0.525520    Biso  1.000000 Si
   O3213       1.0     0.729777     0.914720     0.521147    Biso  1.000000 O
   O3214       1.0     0.539051     0.502351     0.521387    Biso  1.000000 O
   O3215       1.0     0.077885     0.197168     0.525320    Biso  1.000000 O
   O3216       1.0     0.570567     0.918643     0.528000    Biso  1.000000 O
   O3217       1.0     0.636930     0.537686     0.520987    Biso  1.000000 O
   O3218       1.0     0.633467     0.203933     0.525747    Biso  1.000000 O
   O3219       1.0     0.188287     0.431532     0.525280    Biso  1.000000 O
   Si1576      1.0     0.985887     0.099112     0.523627    Biso  1.000000 Si
   O3220       1.0     0.050464     0.951714     0.523573    Biso  1.000000 O
   Si1577      1.0     0.260923     0.725851     0.523533    Biso  1.000000 Si
   Si1578      1.0     0.381300     0.433443     0.522040    Biso  1.000000 Si
   O3221       1.0     0.415581     0.429067     0.520800    Biso  1.000000 O
   O3222       1.0     0.713639     0.572769     0.522080    Biso  1.000000 O
   O3223       1.0     0.345755     0.689510     0.523573    Biso  1.000000 O
   Si1579      1.0     0.716601     0.951387     0.519120    Biso  1.000000 Si
   O3224       1.0     0.115912     0.157307     0.522480    Biso  1.000000 O
   Si1580      1.0     0.990961     0.283983     0.522973    Biso  1.000000 Si
   Si1581      1.0     0.602278     0.111963     0.523040    Biso  1.000000 Si
   Si1582      1.0     0.504552     0.414481     0.521307    Biso  1.000000 Si
   O3225       1.0     0.433615     0.914091     0.519560    Biso  1.000000 O
   Si1583      1.0     0.144596     0.590876     0.518680    Biso  1.000000 Si
   O3226       1.0     0.804286     0.500365     0.519520    Biso  1.000000 O
   O3227       1.0     0.952651     0.633981     0.517293    Biso  1.000000 O
   Si1584      1.0     0.125822     0.746096     0.517867    Biso  1.000000 Si
   O3228       1.0     0.079235     0.060936     0.518747    Biso  1.000000 O
   O3229       1.0     0.224485     0.649649     0.518453    Biso  1.000000 O
   Si1585      1.0     0.659733     0.355884     0.520733    Biso  1.000000 Si
   O3230       1.0     0.219171     0.294772     0.518800    Biso  1.000000 O
   O3231       1.0     0.568868     0.781732     0.522667    Biso  1.000000 O
   O3232       1.0     0.060809     0.821191     0.522467    Biso  1.000000 O
   O3233       1.0     0.803328     0.331112     0.520947    Biso  1.000000 O
   Si1586      1.0     0.183582     0.135880     0.519667    Biso  1.000000 Si
   O3234       1.0     0.776887     0.387068     0.524813    Biso  1.000000 O
   Si1587      1.0     0.915647     0.631290     0.516480    Biso  1.000000 Si
   O3235       1.0     0.544322     0.320122     0.518640    Biso  1.000000 O
   O3236       1.0     0.217406     0.150014     0.519533    Biso  1.000000 O
   O3237       1.0     0.033759     0.019918     0.520760    Biso  1.000000 O
   O3238       1.0     0.873742     0.184896     0.519640    Biso  1.000000 O
   O3239       1.0     0.111513     0.004150     0.519013    Biso  1.000000 O
   O3240       1.0     0.973015     0.317481     0.521867    Biso  1.000000 O
   Si1588      1.0     0.479614     0.837387     0.520267    Biso  1.000000 Si
   Si1589      1.0     0.708455     0.664563     0.518640    Biso  1.000000 Si
   Si1590      1.0     0.024785     0.393029     0.518440    Biso  1.000000 Si
   O3241       1.0     0.789672     0.983351     0.517467    Biso  1.000000 O
   O3242       1.0     0.820795     0.595000     0.515307    Biso  1.000000 O
   O3243       1.0     0.001350     0.533436     0.517787    Biso  1.000000 O
   O3244       1.0     0.744457     0.801499     0.515800    Biso  1.000000 O
   O3245       1.0     0.538115     0.727133     0.518907    Biso  1.000000 O
   O3246       1.0     0.411182     0.584387     0.517253    Biso  1.000000 O
   O3247       1.0     0.228884     0.579182     0.516720    Biso  1.000000 O
   O3248       1.0     0.615825     0.656213     0.518347    Biso  1.000000 O
   O3249       1.0     0.111339     0.708850     0.518147    Biso  1.000000 O
   Si1591      1.0     0.149127     0.357191     0.519680    Biso  1.000000 Si
   O3250       1.0     0.992464     0.379574     0.520840    Biso  1.000000 O
   Si1592      1.0     0.261184     0.651586     0.518040    Biso  1.000000 Si
   O3251       1.0     0.368188     0.471091     0.517987    Biso  1.000000 O
   Si1593      1.0     0.597552     0.621633     0.517440    Biso  1.000000 Si
   Si1594      1.0     0.365401     0.205845     0.520293    Biso  1.000000 Si
   Si1595      1.0     0.242257     0.541307     0.516200    Biso  1.000000 Si
   O3252       1.0     0.329050     0.603249     0.518040    Biso  1.000000 O
   O3253       1.0     0.897199     0.597993     0.511640    Biso  1.000000 O
   O3254       1.0     0.404561     0.967130     0.514613    Biso  1.000000 O
   O3255       1.0     0.824324     0.153610     0.513093    Biso  1.000000 O
   Si1596      1.0     0.111034     0.045645     0.515773    Biso  1.000000 Si
   O3256       1.0     0.846016     0.990116     0.514347    Biso  1.000000 O
   Si1597      1.0     0.294790     0.199105     0.517187    Biso  1.000000 Si
   O3257       1.0     0.183757     0.097754     0.514173    Biso  1.000000 O
   O3258       1.0     0.278063     0.162513     0.516267    Biso  1.000000 O
   O3259       1.0     0.098837     0.771471     0.515013    Biso  1.000000 O
   O3260       1.0     0.767369     0.164047     0.516107    Biso  1.000000 O
   O3261       1.0     0.796881     0.772276     0.516093    Biso  1.000000 O
   Si1598      1.0     0.461406     0.518195     0.517493    Biso  1.000000 Si
   O3262       1.0     0.759681     0.541005     0.513533    Biso  1.000000 O
   Si1599      1.0     0.043211     0.059829     0.515387    Biso  1.000000 Si
   O3263       1.0     0.164155     0.266479     0.518653    Biso  1.000000 O
   Si1600      1.0     0.457551     0.722506     0.513067    Biso  1.000000 Si
   Si1601      1.0     0.487346     0.588814     0.514320    Biso  1.000000 Si
   Si1602      1.0     0.604391     0.189020     0.515667    Biso  1.000000 Si
   Si1603      1.0     0.627412     0.293740     0.513133    Biso  1.000000 Si
   O3264       1.0     0.643159     0.714936     0.513947    Biso  1.000000 O
   O3265       1.0     0.641874     0.996001     0.513453    Biso  1.000000 O
   O3266       1.0     0.180141     0.031134     0.510907    Biso  1.000000 O
   O3267       1.0     0.790500     0.701959     0.504533    Biso  1.000000 O
   O3268       1.0     0.913599     0.760380     0.512720    Biso  1.000000 O
   Si1604      1.0     0.427016     0.618163     0.512533    Biso  1.000000 Si
   Si1605      1.0     0.986801     0.644443     0.512893    Biso  1.000000 Si
   O3269       1.0     0.250621     0.876820     0.513200    Biso  1.000000 O
   Si1606      1.0     0.831446     0.773332     0.511800    Biso  1.000000 Si
   O3270       1.0     0.419066     0.028192     0.513867    Biso  1.000000 O
   Si1607      1.0     0.364508     0.509267     0.511360    Biso  1.000000 Si
   Si1608      1.0     0.966916     0.356060     0.515800    Biso  1.000000 Si
   O3271       1.0     0.971534     0.066419     0.515293    Biso  1.000000 O
   O3272       1.0     0.358104     0.405503     0.516400    Biso  1.000000 O
   Si1609      1.0     0.543233     0.929482     0.515320    Biso  1.000000 Si
   O3273       1.0     0.597683     0.312476     0.510333    Biso  1.000000 O
   O3274       1.0     0.330792     0.195056     0.515667    Biso  1.000000 O
   O3275       1.0     0.268763     0.404849     0.513587    Biso  1.000000 O
   Si1610      1.0     0.743717     0.575988     0.510773    Biso  1.000000 Si
   Si1611      1.0     0.648931     0.954983     0.513747    Biso  1.000000 Si
   O3276       1.0     0.878142     0.528255     0.511240    Biso  1.000000 O
   O3277       1.0     0.684018     0.949752     0.512240    Biso  1.000000 O
   O3278       1.0     0.370366     0.873073     0.514893    Biso  1.000000 O
   O3279       1.0     0.602409     0.149033     0.514773    Biso  1.000000 O
   Si1612      1.0     0.034412     0.982119     0.513027    Biso  1.000000 Si
   O3280       1.0     0.817267     0.860197     0.511973    Biso  1.000000 O
   Si1613      1.0     0.881910     0.895305     0.510973    Biso  1.000000 Si
   Si1614      1.0     0.859672     0.152177     0.512387    Biso  1.000000 Si
   O3281       1.0     0.654049     0.319015     0.512000    Biso  1.000000 O
   Si1615      1.0     0.053143     0.217061     0.512827    Biso  1.000000 Si
   O3282       1.0     0.119571     0.337550     0.514293    Biso  1.000000 O
   O3283       1.0     0.341399     0.345120     0.509813    Biso  1.000000 O
   O3284       1.0     0.751710     0.733370     0.523240    Biso  1.000000 O
   O3285       1.0     0.174958     0.330760     0.516360    Biso  1.000000 O
   Si1616      1.0     0.130592     0.255489     0.512760    Biso  1.000000 Si
   O3286       1.0     0.147667     0.867289     0.510600    Biso  1.000000 O
   Si1617      1.0     0.964368     0.841385     0.511813    Biso  1.000000 Si
   Si1618      1.0     0.420482     0.305183     0.511800    Biso  1.000000 Si
   Si1619      1.0     0.754911     0.200765     0.509947    Biso  1.000000 Si
   O3287       1.0     0.772139     0.055780     0.512680    Biso  1.000000 O
   O3288       1.0     0.964891     0.481578     0.512573    Biso  1.000000 O
   O3289       1.0     0.590016     0.719362     0.514560    Biso  1.000000 O
   O3290       1.0     0.741234     0.672837     0.514520    Biso  1.000000 O
   O3291       1.0     0.520778     0.176848     0.509600    Biso  1.000000 O
   O3292       1.0     0.932809     0.822020     0.508453    Biso  1.000000 O
   O3293       1.0     0.984907     0.683852     0.508800    Biso  1.000000 O
   O3294       1.0     0.273620     0.529688     0.508693    Biso  1.000000 O
   O3295       1.0     0.000218     0.970022     0.512413    Biso  1.000000 O
   O3296       1.0     0.151501     0.752458     0.503973    Biso  1.000000 O
   O3297       1.0     0.479222     0.549808     0.511560    Biso  1.000000 O
   Si1620      1.0     0.362112     0.097729     0.509987    Biso  1.000000 Si
   O3298       1.0     0.735963     0.970475     0.505227    Biso  1.000000 O
   Si1621      1.0     0.565165     0.746775     0.511013    Biso  1.000000 Si
   O3299       1.0     0.062595     0.887182     0.510040    Biso  1.000000 O
   O3300       1.0     0.987716     0.812238     0.506853    Biso  1.000000 O
   O3301       1.0     0.916757     0.900661     0.509653    Biso  1.000000 O
   Si1622      1.0     0.186936     0.294922     0.510627    Biso  1.000000 Si
   O3302       1.0     0.261772     0.342404     0.508907    Biso  1.000000 O
   O3303       1.0     0.332317     0.520559     0.505893    Biso  1.000000 O
[truncated: 442,288 more chars]
