# Supplementary material for: New Atomistic Insights on the Chemical Mechanical Polishing of Silica Glass with Ceria Nanoparticles
Source: Langmuir. 2023 Apr 8;39(15):5527–41. doi: 10.1021/acs.langmuir.3c00304 (PMC10116594; doi:10.1021/acs.langmuir.3c00304)
Supplement: Supplementary file 3 — la3c00304_si_003.zip [file la3c00304_si_003.zip › Structures/gel_40_111_eq_basic.cif]

#======================================================================
# CRYSTAL DATA
#----------------------------------------------------------------------
data_Silica_gel_40%_Model_111_eq_basic

_chemical_name_common                  'O5310 Si1728 H3746 Na10'
_cell_length_a                         45.914001
_cell_length_b                         39.763000
_cell_length_c                         75.000000
_cell_angle_alpha                      90.000000
_cell_angle_beta                       90.000000
_cell_angle_gamma                      90.000000
_cell_volume                           136925.884700
_space_group_name_H-M_alt              'P 1'
_space_group_IT_number                 1

loop_
_space_group_symop_operation_xyz
   'x, y, z'

loop_
   _atom_site_label
   _atom_site_occupancy
   _atom_site_fract_x
   _atom_site_fract_y
   _atom_site_fract_z
   _atom_site_adp_type
   _atom_site_B_iso_or_equiv
   _atom_site_type_symbol
   O1          1.0     0.448186     0.684427     0.469071    Biso  1.000000 O
   O2          1.0     0.498515     0.662810     0.471301    Biso  1.000000 O
   O3          1.0     0.718927     0.221470     0.469505    Biso  1.000000 O
   O4          1.0     0.410849     0.262133     0.474280    Biso  1.000000 O
   O5          1.0     0.179565     0.623888     0.474194    Biso  1.000000 O
   O6          1.0     0.729483     0.350972     0.470617    Biso  1.000000 O
   Si1         1.0     0.678667     0.557431     0.468159    Biso  1.000000 Si
   O7          1.0     0.736466     0.633416     0.473640    Biso  1.000000 O
   O8          1.0     0.680309     0.823586     0.475015    Biso  1.000000 O
   O9          1.0     0.482550     0.115583     0.468383    Biso  1.000000 O
   Si2         1.0     0.879494     0.143834     0.473399    Biso  1.000000 Si
   O10         1.0     0.493818     0.727439     0.467378    Biso  1.000000 O
   Si3         1.0     0.359696     0.845877     0.470923    Biso  1.000000 Si
   Si4         1.0     0.202302     0.470165     0.471067    Biso  1.000000 Si
   O11         1.0     0.259427     0.957807     0.471658    Biso  1.000000 O
   O12         1.0     0.120754     0.634294     0.469721    Biso  1.000000 O
   Si5         1.0     0.065177     0.865909     0.472199    Biso  1.000000 Si
   Si6         1.0     0.322817     0.474996     0.464559    Biso  1.000000 Si
   Si7         1.0     0.193556     0.584154     0.470533    Biso  1.000000 Si
   O13         1.0     0.445764     0.524447     0.467144    Biso  1.000000 O
   O14         1.0     0.194647     0.245307     0.466370    Biso  1.000000 O
   O15         1.0     0.037673     0.235937     0.471672    Biso  1.000000 O
   Si8         1.0     0.913303     0.754646     0.469243    Biso  1.000000 Si
   O16         1.0     0.623651     0.253034     0.468226    Biso  1.000000 O
   O17         1.0     0.388094     0.423092     0.468194    Biso  1.000000 O
   Si9         1.0     0.120782     0.912201     0.472165    Biso  1.000000 Si
   Si10        1.0     0.477007     0.075956     0.468188    Biso  1.000000 Si
   O18         1.0     0.030349     0.418920     0.470416    Biso  1.000000 O
   O19         1.0     0.930709     0.661697     0.467958    Biso  1.000000 O
   O20         1.0     0.510580     0.961319     0.470396    Biso  1.000000 O
   O21         1.0     0.686508     0.666093     0.470740    Biso  1.000000 O
   O22         1.0     0.389553     0.171825     0.467470    Biso  1.000000 O
   Si11        1.0     0.760223     0.724398     0.469984    Biso  1.000000 Si
   Si12        1.0     0.001843     0.572843     0.467686    Biso  1.000000 Si
   O23         1.0     0.421917     0.583790     0.469651    Biso  1.000000 O
   O24         1.0     0.106383     0.565403     0.468955    Biso  1.000000 O
   Si13        1.0     0.308534     0.401326     0.467615    Biso  1.000000 Si
   Si14        1.0     0.728070     0.897060     0.467869    Biso  1.000000 Si
   O25         1.0     0.311065     0.721415     0.467496    Biso  1.000000 O
   O26         1.0     0.819778     0.774222     0.465175    Biso  1.000000 O
   O27         1.0     0.403692     0.641526     0.466138    Biso  1.000000 O
   Si15        1.0     0.694684     0.193861     0.464737    Biso  1.000000 Si
   O28         1.0     0.095056     0.886457     0.469650    Biso  1.000000 O
   O29         1.0     0.635540     0.463242     0.467779    Biso  1.000000 O
   O30         1.0     0.804359     0.895182     0.466224    Biso  1.000000 O
   O31         1.0     0.071231     0.184058     0.466445    Biso  1.000000 O
   Si16        1.0     0.109106     0.731072     0.463457    Biso  1.000000 Si
   O32         1.0     0.674905     0.365756     0.471170    Biso  1.000000 O
   Si17        1.0     0.653054     0.673836     0.466133    Biso  1.000000 Si
   Si18        1.0     0.392513     0.603541     0.466880    Biso  1.000000 Si
   Si19        1.0     0.937815     0.573029     0.465581    Biso  1.000000 Si
   O33         1.0     0.168401     0.479708     0.465740    Biso  1.000000 O
   Si20        1.0     0.377496     0.269639     0.467968    Biso  1.000000 Si
   O34         1.0     0.874793     0.644030     0.462613    Biso  1.000000 O
   O35         1.0     0.585912     0.134252     0.464471    Biso  1.000000 O
   O36         1.0     0.310322     0.438691     0.459692    Biso  1.000000 O
   O37         1.0     0.041642     0.894559     0.466647    Biso  1.000000 O
   O38         1.0     0.356499     0.479940     0.460714    Biso  1.000000 O
   O39         1.0     0.920985     0.032245     0.465109    Biso  1.000000 O
   O40         1.0     0.074906     0.118394     0.470314    Biso  1.000000 O
   Si21        1.0     0.931822     0.498554     0.466711    Biso  1.000000 Si
   O41         1.0     0.164120     0.561051     0.467635    Biso  1.000000 O
   O42         1.0     0.087354     0.763893     0.464324    Biso  1.000000 O
   O43         1.0     0.854656     0.924940     0.459466    Biso  1.000000 O
   O44         1.0     0.202605     0.953817     0.463867    Biso  1.000000 O
   Si22        1.0     0.583684     0.093067     0.464308    Biso  1.000000 Si
   Si23        1.0     0.418112     0.442610     0.463348    Biso  1.000000 Si
   O45         1.0     0.362810     0.231686     0.465772    Biso  1.000000 O
   O46         1.0     0.761932     0.763117     0.461932    Biso  1.000000 O
   O47         1.0     0.317096     0.944175     0.466038    Biso  1.000000 O
   O48         1.0     0.401162     0.106777     0.464381    Biso  1.000000 O
   Si24        1.0     0.371886     0.387331     0.466388    Biso  1.000000 Si
   O49         1.0     0.564690     0.957939     0.468522    Biso  1.000000 O
   O50         1.0     0.025919     0.601797     0.464379    Biso  1.000000 O
   O51         1.0     0.103459     0.007198     0.463260    Biso  1.000000 O
   Si25        1.0     0.643986     0.382633     0.464206    Biso  1.000000 Si
   Si26        1.0     0.787669     0.793197     0.463214    Biso  1.000000 Si
   O52         1.0     0.223857     0.817073     0.464350    Biso  1.000000 O
   O53         1.0     0.547247     0.279075     0.463027    Biso  1.000000 O
   O54         1.0     0.888579     0.353522     0.466065    Biso  1.000000 O
   O55         1.0     0.503339     0.237119     0.461956    Biso  1.000000 O
   Si27        1.0     0.838067     0.889377     0.460934    Biso  1.000000 Si
   O56         1.0     0.970803     0.585113     0.462771    Biso  1.000000 O
   O57         1.0     0.630676     0.930438     0.465424    Biso  1.000000 O
   O58         1.0     0.228666     0.129826     0.465399    Biso  1.000000 O
   Si28        1.0     0.058702     0.789967     0.463566    Biso  1.000000 Si
   O59         1.0     0.659418     0.991998     0.464323    Biso  1.000000 O
   O60         1.0     0.140613     0.060920     0.462777    Biso  1.000000 O
   O61         1.0     0.292694     0.217662     0.461459    Biso  1.000000 O
   Si29        1.0     0.283915     0.930514     0.465797    Biso  1.000000 Si
   O62         1.0     0.709548     0.472733     0.461779    Biso  1.000000 O
   O63         1.0     0.009650     0.666442     0.465438    Biso  1.000000 O
   O64         1.0     0.363074     0.983670     0.464957    Biso  1.000000 O
   O65         1.0     0.064799     0.956885     0.461628    Biso  1.000000 O
   Si30        1.0     0.263163     0.135860     0.463607    Biso  1.000000 Si
   Si31        1.0     0.035175     0.935819     0.463936    Biso  1.000000 Si
   O66         1.0     0.270852     0.559269     0.457708    Biso  1.000000 O
   Si32        1.0     0.156951     0.366172     0.463865    Biso  1.000000 Si
   Si33        1.0     0.529280     0.653286     0.462371    Biso  1.000000 Si
   Si34        1.0     0.144482     0.171901     0.463791    Biso  1.000000 Si
   Si35        1.0     0.654667     0.804946     0.464281    Biso  1.000000 Si
   O67         1.0     0.191241     0.377772     0.464956    Biso  1.000000 O
   O68         1.0     0.878865     0.756725     0.462840    Biso  1.000000 O
   O69         1.0     0.082844     0.402633     0.461908    Biso  1.000000 O
   O70         1.0     0.479947     0.578810     0.462759    Biso  1.000000 O
   O71         1.0     0.746771     0.048871     0.462256    Biso  1.000000 O
   Si36        1.0     0.470259     0.224826     0.461544    Biso  1.000000 Si
   O72         1.0     0.654090     0.578450     0.457240    Biso  1.000000 O
   Si37        1.0     0.861458     0.258389     0.464113    Biso  1.000000 Si
   Si38        1.0     0.488973     0.765360     0.459381    Biso  1.000000 Si
   O73         1.0     0.043980     0.064403     0.460640    Biso  1.000000 O
   O74         1.0     0.857602     0.166565     0.461606    Biso  1.000000 O
   Si39        1.0     0.565104     0.852343     0.464614    Biso  1.000000 Si
   O75         1.0     0.308107     0.658254     0.461497    Biso  1.000000 O
   O76         1.0     0.442611     0.415103     0.461558    Biso  1.000000 O
   Si40        1.0     0.092754     0.652437     0.460207    Biso  1.000000 Si
   O77         1.0     0.138965     0.399802     0.464730    Biso  1.000000 O
   Si41        1.0     0.944687     0.148264     0.463566    Biso  1.000000 Si
   Si42        1.0     0.858536     0.964752     0.458734    Biso  1.000000 Si
   Si43        1.0     0.303058     0.543197     0.456459    Biso  1.000000 Si
   Si44        1.0     0.662541     0.032106     0.460514    Biso  1.000000 Si
   O78         1.0     0.976382     0.414279     0.462963    Biso  1.000000 O
   O79         1.0     0.501183     0.410810     0.458992    Biso  1.000000 O
   O80         1.0     0.822483     0.656263     0.456959    Biso  1.000000 O
   O81         1.0     0.284326     0.104001     0.462932    Biso  1.000000 O
   O82         1.0     0.911150     0.138355     0.465066    Biso  1.000000 O
   O83         1.0     0.621575     0.353022     0.458950    Biso  1.000000 O
   O84         1.0     0.548610     0.373394     0.459230    Biso  1.000000 O
   Si45        1.0     0.447007     0.561631     0.460148    Biso  1.000000 Si
   Si46        1.0     0.051661     0.266403     0.460375    Biso  1.000000 Si
   Si47        1.0     0.470241     0.389172     0.459832    Biso  1.000000 Si
   Si48        1.0     0.254023     0.594127     0.457885    Biso  1.000000 Si
   O85         1.0     0.141971     0.739341     0.456161    Biso  1.000000 O
   O86         1.0     0.471363     0.184136     0.458559    Biso  1.000000 O
   O87         1.0     0.375964     0.045056     0.459588    Biso  1.000000 O
   Si49        1.0     0.769326     0.080142     0.458969    Biso  1.000000 Si
   O88         1.0     0.476487     0.912856     0.460813    Biso  1.000000 O
   O89         1.0     0.594511     0.874341     0.461611    Biso  1.000000 O
   Si50        1.0     0.577560     0.171852     0.457860    Biso  1.000000 Si
   O90         1.0     0.066297     0.830484     0.460919    Biso  1.000000 O
   O91         1.0     0.915735     0.599980     0.458044    Biso  1.000000 O
   Si51        1.0     0.189039     0.830270     0.459041    Biso  1.000000 Si
   O92         1.0     0.606451     0.194607     0.459351    Biso  1.000000 O
   O93         1.0     0.691417     0.530751     0.454966    Biso  1.000000 O
   Si52        1.0     0.194455     0.123409     0.459453    Biso  1.000000 Si
   O94         1.0     0.664270     0.208255     0.456278    Biso  1.000000 O
   O95         1.0     0.144486     0.212428     0.460215    Biso  1.000000 O
   O96         1.0     0.097607     0.693863     0.455609    Biso  1.000000 O
   O97         1.0     0.666179     0.766969     0.460010    Biso  1.000000 O
   O98         1.0     0.767608     0.202983     0.456293    Biso  1.000000 O
   O99         1.0     0.864738     0.055624     0.454355    Biso  1.000000 O
   Si53        1.0     0.175387     0.756055     0.454576    Biso  1.000000 Si
   O100        1.0     0.941967     0.186627     0.456143    Biso  1.000000 O
   O101        1.0     0.010131     0.538017     0.458963    Biso  1.000000 O
   O102        1.0     0.304640     0.502539     0.451956    Biso  1.000000 O
   O103        1.0     0.052286     0.498486     0.458331    Biso  1.000000 O
   Si54        1.0     0.907970     0.639637     0.456340    Biso  1.000000 Si
   O104        1.0     0.746063     0.868624     0.457040    Biso  1.000000 O
   O105        1.0     0.925570     0.461615     0.456304    Biso  1.000000 O
   O106        1.0     0.645360     0.639457     0.454399    Biso  1.000000 O
   O107        1.0     0.756710     0.584649     0.454687    Biso  1.000000 O
   O108        1.0     0.219997     0.589089     0.456189    Biso  1.000000 O
   Si55        1.0     0.631104     0.223096     0.454645    Biso  1.000000 Si
   O109        1.0     0.936822     0.535990     0.455826    Biso  1.000000 O
   Si56        1.0     0.135022     0.555896     0.456657    Biso  1.000000 Si
   Si57        1.0     0.719612     0.128211     0.455808    Biso  1.000000 Si
   Si58        1.0     0.368963     0.197078     0.455976    Biso  1.000000 Si
   O110        1.0     0.210887     0.444518     0.455185    Biso  1.000000 O
   Si59        1.0     0.845636     0.756684     0.454168    Biso  1.000000 Si
   O111        1.0     0.753132     0.116429     0.456407    Biso  1.000000 O
   O112        1.0     0.712428     0.922027     0.453866    Biso  1.000000 O
   Si60        1.0     0.079762     0.149566     0.457505    Biso  1.000000 Si
   O113        1.0     0.734980     0.987389     0.454312    Biso  1.000000 O
   O114        1.0     0.241713     0.272841     0.454768    Biso  1.000000 O
   Si61        1.0     0.950425     0.285565     0.453611    Biso  1.000000 Si
   O115        1.0     0.159133     0.000631     0.452656    Biso  1.000000 O
   O116        1.0     0.709088     0.166430     0.452347    Biso  1.000000 O
   Si62        1.0     0.007028     0.428804     0.456099    Biso  1.000000 Si
   Si63        1.0     0.936749     0.890953     0.454273    Biso  1.000000 Si
   O117        1.0     0.646992     0.704852     0.453415    Biso  1.000000 O
   O118        1.0     0.173643     0.155003     0.456554    Biso  1.000000 O
   O119        1.0     0.429555     0.817782     0.456674    Biso  1.000000 O
   Si64        1.0     0.317220     0.693424     0.452576    Biso  1.000000 Si
   O120        1.0     0.336982     0.178787     0.451468    Biso  1.000000 O
   Si65        1.0     0.129486     0.026347     0.453503    Biso  1.000000 Si
   Si66        1.0     0.568678     0.465358     0.453046    Biso  1.000000 Si
   O121        1.0     0.302979     0.804940     0.453899    Biso  1.000000 O
   O122        1.0     0.588755     0.774552     0.454015    Biso  1.000000 O
   O123        1.0     0.939172     0.755779     0.455249    Biso  1.000000 O
   O124        1.0     0.115584     0.156258     0.453685    Biso  1.000000 O
   O125        1.0     0.002585     0.469849     0.455790    Biso  1.000000 O
   O126        1.0     0.694489     0.036096     0.451290    Biso  1.000000 O
   O127        1.0     0.907459     0.869736     0.451387    Biso  1.000000 O
   O128        1.0     0.170808     0.797417     0.453733    Biso  1.000000 O
   Si67        1.0     0.535883     0.956513     0.456058    Biso  1.000000 Si
   O129        1.0     0.540216     0.688170     0.454166    Biso  1.000000 O
   Si68        1.0     0.375513     0.084005     0.455146    Biso  1.000000 Si
   O130        1.0     0.118258     0.454954     0.456376    Biso  1.000000 O
   O131        1.0     0.343014     0.096301     0.458660    Biso  1.000000 O
   H1          1.0     0.250488     0.503054     0.748629    Biso  1.000000 H
   O132        1.0     0.818609     0.418087     0.448566    Biso  1.000000 O
   O133        1.0     0.409193     0.473198     0.449278    Biso  1.000000 O
   Si69        1.0     0.168619     0.239028     0.452174    Biso  1.000000 Si
   O134        1.0     0.837590     0.718320     0.450478    Biso  1.000000 O
   Si70        1.0     0.113141     0.415698     0.453451    Biso  1.000000 Si
   Si71        1.0     0.341303     0.960347     0.451883    Biso  1.000000 Si
   O135        1.0     0.245819     0.396863     0.451790    Biso  1.000000 O
   O136        1.0     0.786966     0.702111     0.465158    Biso  1.000000 O
   Si72        1.0     0.211511     0.404161     0.452880    Biso  1.000000 Si
   Si73        1.0     0.742847     0.347898     0.450050    Biso  1.000000 Si
   O137        1.0     0.525099     0.619845     0.451803    Biso  1.000000 O
   Si74        1.0     0.836716     0.452615     0.449125    Biso  1.000000 Si
   Si75        1.0     0.728453     0.026962     0.448946    Biso  1.000000 Si
   O138        1.0     0.769460     0.375774     0.450146    Biso  1.000000 O
   O139        1.0     0.867682     0.292504     0.452804    Biso  1.000000 O
   O140        1.0     0.976292     0.310973     0.450296    Biso  1.000000 O
   Si76        1.0     0.377776     0.491091     0.445045    Biso  1.000000 Si
   O141        1.0     0.132046     0.919090     0.451871    Biso  1.000000 O
   O142        1.0     0.459233     0.766547     0.449194    Biso  1.000000 O
   Si77        1.0     0.614846     0.903069     0.452168    Biso  1.000000 Si
   Si78        1.0     0.712787     0.502306     0.447072    Biso  1.000000 Si
   Si79        1.0     0.530880     0.404160     0.448211    Biso  1.000000 Si
   O143        1.0     0.351921     0.689752     0.447999    Biso  1.000000 O
   O144        1.0     0.373630     0.595139     0.449294    Biso  1.000000 O
   O145        1.0     0.352921     0.841745     0.449487    Biso  1.000000 O
   Si80        1.0     0.143804     0.479482     0.450928    Biso  1.000000 Si
   O146        1.0     0.920606     0.305324     0.449584    Biso  1.000000 O
   O147        1.0     0.889871     0.971028     0.448765    Biso  1.000000 O
   O148        1.0     0.515344     0.783800     0.448807    Biso  1.000000 O
   Si81        1.0     0.890324     0.324281     0.449451    Biso  1.000000 Si
   O149        1.0     0.277853     0.160490     0.449572    Biso  1.000000 O
   O150        1.0     0.026781     0.290052     0.451017    Biso  1.000000 O
   O151        1.0     0.645093     0.411106     0.448559    Biso  1.000000 O
   O152        1.0     0.466090     0.070390     0.448104    Biso  1.000000 O
   Si82        1.0     0.184078     0.973856     0.448175    Biso  1.000000 Si
   O153        1.0     0.785822     0.821673     0.447262    Biso  1.000000 O
   O154        1.0     0.372903     0.530518     0.440885    Biso  1.000000 O
   O155        1.0     0.528279     0.555064     0.447950    Biso  1.000000 O
   Si83        1.0     0.809896     0.692513     0.449654    Biso  1.000000 Si
   Si84        1.0     0.301826     0.189317     0.447003    Biso  1.000000 Si
   O156        1.0     0.564194     0.504252     0.445716    Biso  1.000000 O
   O157        1.0     0.859126     0.224924     0.451517    Biso  1.000000 O
   Si85        1.0     0.505762     0.585715     0.448308    Biso  1.000000 Si
   O158        1.0     0.962749     0.694556     0.448503    Biso  1.000000 O
   Si86        1.0     0.019974     0.503317     0.450191    Biso  1.000000 Si
   O159        1.0     0.298172     0.375441     0.452292    Biso  1.000000 O
   O160        1.0     0.544209     0.441685     0.444746    Biso  1.000000 O
   O161        1.0     0.132112     0.517033     0.449752    Biso  1.000000 O
   O162        1.0     0.639689     0.045753     0.445992    Biso  1.000000 O
   O163        1.0     0.461272     0.251293     0.446350    Biso  1.000000 O
   O164        1.0     0.963173     0.055948     0.447537    Biso  1.000000 O
   O165        1.0     0.964414     0.123655     0.450593    Biso  1.000000 O
   O166        1.0     0.832137     0.981723     0.446667    Biso  1.000000 O
   Si87        1.0     0.630093     0.447728     0.448263    Biso  1.000000 Si
   O167        1.0     0.934119     0.929665     0.447489    Biso  1.000000 O
   O168        1.0     0.744715     0.522748     0.447638    Biso  1.000000 O
   Si88        1.0     0.309420     0.087276     0.450149    Biso  1.000000 Si
   Si89        1.0     0.933341     0.034690     0.446038    Biso  1.000000 Si
   O169        1.0     0.366519     0.282754     0.447880    Biso  1.000000 O
   O170        1.0     0.323129     0.561564     0.441742    Biso  1.000000 O
   O171        1.0     0.763288     0.314476     0.445082    Biso  1.000000 O
   Si90        1.0     0.650259     0.607108     0.442437    Biso  1.000000 Si
   O172        1.0     0.252105     0.336696     0.447134    Biso  1.000000 O
   O173        1.0     0.151996     0.344502     0.445745    Biso  1.000000 O
   O174        1.0     0.155263     0.275955     0.445853    Biso  1.000000 O
   Si91        1.0     0.993793     0.676021     0.447456    Biso  1.000000 Si
   O175        1.0     0.041573     0.780119     0.445085    Biso  1.000000 O
   O176        1.0     0.587974     0.075809     0.445284    Biso  1.000000 O
   Si92        1.0     0.849318     0.188195     0.444298    Biso  1.000000 Si
   O177        1.0     0.498846     0.854346     0.450489    Biso  1.000000 O
   O178        1.0     0.303953     0.047154     0.447561    Biso  1.000000 O
   O179        1.0     0.647874     0.822209     0.445897    Biso  1.000000 O
   O180        1.0     0.531384     0.917318     0.447916    Biso  1.000000 O
   O181        1.0     0.018161     0.951176     0.446689    Biso  1.000000 O
   O182        1.0     0.072287     0.258949     0.443740    Biso  1.000000 O
   Si93        1.0     0.548729     0.289029     0.441692    Biso  1.000000 Si
   O183        1.0     0.852302     0.871419     0.441449    Biso  1.000000 O
   Si94        1.0     0.727606     0.953388     0.442369    Biso  1.000000 Si
   O184        1.0     0.550773     0.835311     0.446662    Biso  1.000000 O
   O185        1.0     0.869788     0.450276     0.442323    Biso  1.000000 O
   Si95        1.0     0.500547     0.896022     0.446942    Biso  1.000000 Si
   O186        1.0     0.367991     0.382317     0.444509    Biso  1.000000 O
   O187        1.0     0.193279     0.856214     0.443059    Biso  1.000000 O
   Si96        1.0     0.656922     0.739516     0.444764    Biso  1.000000 Si
   O188        1.0     0.962271     0.870952     0.443605    Biso  1.000000 O
   O189        1.0     0.279524     0.923256     0.444391    Biso  1.000000 O
   O190        1.0     0.513698     0.294434     0.438232    Biso  1.000000 O
   O191        1.0     0.573391     0.318905     0.439968    Biso  1.000000 O
   O192        1.0     0.078313     0.632517     0.443949    Biso  1.000000 O
   O193        1.0     0.595891     0.445319     0.446428    Biso  1.000000 O
   O194        1.0     0.956375     0.249596     0.444313    Biso  1.000000 O
   O195        1.0     0.269901     0.611483     0.441664    Biso  1.000000 O
   Si97        1.0     0.606424     0.338029     0.440533    Biso  1.000000 Si
   O196        1.0     0.787550     0.069145     0.441464    Biso  1.000000 O
   Si98        1.0     0.234407     0.304219     0.440796    Biso  1.000000 Si
   O197        1.0     0.194893     0.102493     0.441197    Biso  1.000000 O
   Si99        1.0     0.357098     0.566023     0.438661    Biso  1.000000 Si
   O198        1.0     0.189173     0.743309     0.436311    Biso  1.000000 O
   Si100       1.0     0.764328     0.853600     0.441305    Biso  1.000000 Si
   Si101       1.0     0.794982     0.394059     0.438676    Biso  1.000000 Si
   Si102       1.0     0.032239     0.056781     0.441394    Biso  1.000000 Si
   O199        1.0     0.358976     0.930019     0.440808    Biso  1.000000 O
   Si103       1.0     0.435498     0.791049     0.440435    Biso  1.000000 Si
   O200        1.0     0.816552     0.195225     0.437455    Biso  1.000000 O
   O201        1.0     0.022089     0.017672     0.442289    Biso  1.000000 O
   O202        1.0     0.200349     0.309927     0.439434    Biso  1.000000 O
   Si104       1.0     0.757275     0.556114     0.439414    Biso  1.000000 Si
   H2          1.0     0.899212     0.405530     0.767302    Biso  1.000000 H
   Si105       1.0     0.333012     0.813372     0.440018    Biso  1.000000 Si
   Si106       1.0     0.905580     0.445427     0.440237    Biso  1.000000 Si
   Si107       1.0     0.517730     0.824402     0.441992    Biso  1.000000 Si
   Si108       1.0     0.941542     0.213619     0.440369    Biso  1.000000 Si
   O203        1.0     0.349421     0.777524     0.438860    Biso  1.000000 O
   O204        1.0     0.639094     0.882506     0.441252    Biso  1.000000 O
   Si109       1.0     0.268105     0.369989     0.441414    Biso  1.000000 Si
   O205        1.0     0.465543     0.376144     0.438949    Biso  1.000000 O
   O206        1.0     0.442038     0.561114     0.439363    Biso  1.000000 O
   Si110       1.0     0.919191     0.962662     0.437921    Biso  1.000000 Si
   O207        1.0     0.457963     0.310257     0.436082    Biso  1.000000 O
   O208        1.0     0.209718     0.992852     0.438754    Biso  1.000000 O
   Si111       1.0     0.949857     0.729010     0.439074    Biso  1.000000 Si
   O209        1.0     0.702558     0.109259     0.438441    Biso  1.000000 O
   Si112       1.0     0.006455     0.313948     0.439547    Biso  1.000000 Si
   O210        1.0     0.142586     0.575186     0.438738    Biso  1.000000 O
   Si113       1.0     0.553116     0.536308     0.436670    Biso  1.000000 Si
   O211        1.0     0.568792     0.162093     0.437554    Biso  1.000000 O
   Si114       1.0     0.480574     0.278379     0.434798    Biso  1.000000 Si
   O212        1.0     0.937290     0.997231     0.437948    Biso  1.000000 O
   Si115       1.0     0.783911     0.210265     0.437434    Biso  1.000000 Si
   O213        1.0     0.715364     0.352966     0.435717    Biso  1.000000 O
   Si116       1.0     0.877012     0.066796     0.435393    Biso  1.000000 Si
   O214        1.0     0.592122     0.014798     0.437198    Biso  1.000000 O
   O215        1.0     0.321701     0.984756     0.439386    Biso  1.000000 O
   Si117       1.0     0.973570     0.092073     0.438828    Biso  1.000000 Si
   O216        1.0     0.060264     0.148504     0.439054    Biso  1.000000 O
   O217        1.0     0.542098     0.982138     0.439788    Biso  1.000000 O
   O218        1.0     0.412032     0.350290     0.433804    Biso  1.000000 O
   O219        1.0     0.622391     0.240984     0.435736    Biso  1.000000 O
   O220        1.0     0.388461     0.196152     0.437597    Biso  1.000000 O
   O221        1.0     0.910466     0.059105     0.435647    Biso  1.000000 O
   O222        1.0     0.008835     0.085478     0.436725    Biso  1.000000 O
   O223        1.0     0.018098     0.351323     0.435536    Biso  1.000000 O
   Si118       1.0     0.884748     0.859940     0.435232    Biso  1.000000 Si
   O224        1.0     0.824122     0.477388     0.433296    Biso  1.000000 O
   Si119       1.0     0.609203     0.049738     0.435445    Biso  1.000000 Si
   O225        1.0     0.295687     0.699674     0.435682    Biso  1.000000 O
   O226        1.0     0.596388     0.924713     0.437619    Biso  1.000000 O
   O227        1.0     0.904907     0.648229     0.434972    Biso  1.000000 O
   O228        1.0     0.901901     0.406412     0.436442    Biso  1.000000 O
   Si120       1.0     0.164882     0.311559     0.436252    Biso  1.000000 Si
   O229        1.0     0.013958     0.701368     0.436721    Biso  1.000000 O
   O230        1.0     0.843451     0.776424     0.435658    Biso  1.000000 O
   O231        1.0     0.781407     0.250665     0.432799    Biso  1.000000 O
   O232        1.0     0.405692     0.770569     0.435640    Biso  1.000000 O
   O233        1.0     0.624000     0.599748     0.429234    Biso  1.000000 O
   O234        1.0     0.016429     0.417585     0.435766    Biso  1.000000 O
   O235        1.0     0.178283     0.224119     0.433816    Biso  1.000000 O
   O236        1.0     0.166904     0.951505     0.433426    Biso  1.000000 O
   O237        1.0     0.625992     0.309637     0.432370    Biso  1.000000 O
   O238        1.0     0.987826     0.640299     0.436417    Biso  1.000000 O
   O239        1.0     0.115502     0.037989     0.434426    Biso  1.000000 O
   O240        1.0     0.380136     0.090133     0.434368    Biso  1.000000 O
   O241        1.0     0.755889     0.937787     0.433050    Biso  1.000000 O
   O242        1.0     0.679838     0.598396     0.431460    Biso  1.000000 O
   Si121       1.0     0.593559     0.759206     0.434281    Biso  1.000000 Si
   O243        1.0     0.267239     0.002890     0.432944    Biso  1.000000 O
   O244        1.0     0.369872     0.473557     0.426171    Biso  1.000000 O
   O245        1.0     0.577094     0.562240     0.432293    Biso  1.000000 O
   Si122       1.0     0.547629     0.701049     0.434116    Biso  1.000000 Si
   Si123       1.0     0.761924     0.284293     0.430263    Biso  1.000000 Si
   O246        1.0     0.557427     0.253904     0.432109    Biso  1.000000 O
   O247        1.0     0.151533     0.462026     0.431551    Biso  1.000000 O
   O248        1.0     0.643524     0.470156     0.431861    Biso  1.000000 O
   O249        1.0     0.745564     0.035929     0.430730    Biso  1.000000 O
   Si124       1.0     0.134454     0.933789     0.432256    Biso  1.000000 Si
   Si125       1.0     0.300370     0.014388     0.434061    Biso  1.000000 Si
   O250        1.0     0.202830     0.392804     0.432839    Biso  1.000000 O
   O251        1.0     0.685020     0.732528     0.432798    Biso  1.000000 O
   O252        1.0     0.704856     0.969292     0.428664    Biso  1.000000 O
   O253        1.0     0.782586     0.883559     0.431914    Biso  1.000000 O
   O254        1.0     0.814904     0.367119     0.428156    Biso  1.000000 O
   Si126       1.0     0.372979     0.686955     0.431233    Biso  1.000000 Si
   O255        1.0     0.526722     0.387510     0.428616    Biso  1.000000 O
   O256        1.0     0.576449     0.723930     0.434581    Biso  1.000000 O
   O257        1.0     0.236477     0.709975     0.425713    Biso  1.000000 O
   O258        1.0     0.889916     0.341633     0.429438    Biso  1.000000 O
   Si127       1.0     0.446492     0.346640     0.430069    Biso  1.000000 Si
   O259        1.0     0.911036     0.225290     0.431522    Biso  1.000000 O
   O260        1.0     0.488655     0.588470     0.429820    Biso  1.000000 O
   O261        1.0     0.629112     0.754691     0.434479    Biso  1.000000 O
   O262        1.0     0.409583     0.681511     0.428211    Biso  1.000000 O
   O263        1.0     0.870287     0.104639     0.430122    Biso  1.000000 O
   O264        1.0     0.119134     0.409173     0.432126    Biso  1.000000 O
   O265        1.0     0.046405     0.209451     0.431966    Biso  1.000000 O
   O266        1.0     0.709786     0.495737     0.426101    Biso  1.000000 O
   Si128       1.0     0.021680     0.981580     0.432551    Biso  1.000000 Si
   Si129       1.0     0.642852     0.848183     0.430343    Biso  1.000000 Si
   Si130       1.0     0.475737     0.080372     0.428164    Biso  1.000000 Si
   O267        1.0     0.919371     0.725595     0.429284    Biso  1.000000 O
   O268        1.0     0.725744     0.274994     0.428139    Biso  1.000000 O
   O269        1.0     0.060243     0.059039     0.428082    Biso  1.000000 O
   Si131       1.0     0.822826     0.981515     0.425703    Biso  1.000000 Si
   O270        1.0     0.294008     0.205571     0.427003    Biso  1.000000 O
   O271        1.0     0.731925     0.566627     0.426077    Biso  1.000000 O
   O272        1.0     0.869571     0.169318     0.428607    Biso  1.000000 O
   O273        1.0     0.608073     0.370808     0.427797    Biso  1.000000 O
   Si132       1.0     0.381503     0.365082     0.427868    Biso  1.000000 Si
   O274        1.0     0.885011     0.821349     0.428108    Biso  1.000000 O
   O275        1.0     0.787719     0.554350     0.429252    Biso  1.000000 O
   O276        1.0     0.790114     0.695299     0.431741    Biso  1.000000 O
   O277        1.0     0.239934     0.885397     0.429697    Biso  1.000000 O
   O278        1.0     0.798445     0.010250     0.424005    Biso  1.000000 O
   O279        1.0     0.740500     0.839009     0.426698    Biso  1.000000 O
   O280        1.0     0.307776     0.099386     0.430308    Biso  1.000000 O
   O281        1.0     0.012154     0.509362     0.428873    Biso  1.000000 O
   O282        1.0     0.472523     0.119593     0.427165    Biso  1.000000 O
   Si133       1.0     0.779879     0.043910     0.425482    Biso  1.000000 Si
   Si134       1.0     0.566751     0.995345     0.426321    Biso  1.000000 Si
   Si135       1.0     0.374843     0.762869     0.426520    Biso  1.000000 Si
   O283        1.0     0.519955     0.716157     0.423430    Biso  1.000000 O
   Si136       1.0     0.360519     0.288867     0.426480    Biso  1.000000 Si
   Si137       1.0     0.632535     0.272490     0.423281    Biso  1.000000 Si
   Si138       1.0     0.068202     0.238147     0.425501    Biso  1.000000 Si
   Si139       1.0     0.236243     0.988049     0.425274    Biso  1.000000 Si
   O284        1.0     0.667780     0.276263     0.420479    Biso  1.000000 O
   O285        1.0     0.959956     0.194343     0.425535    Biso  1.000000 O
   O286        1.0     0.893469     0.388209     0.758182    Biso  1.000000 O
   O287        1.0     0.779095     0.417034     0.423086    Biso  1.000000 O
   Si140       1.0     0.209302     0.866893     0.425074    Biso  1.000000 Si
   O288        1.0     0.489420     0.905901     0.427038    Biso  1.000000 O
   Si141       1.0     0.212079     0.736467     0.419743    Biso  1.000000 Si
   Si142       1.0     0.049587     0.784366     0.424045    Biso  1.000000 Si
   O289        1.0     0.051297     0.978518     0.422472    Biso  1.000000 O
   O290        1.0     0.985320     0.571173     0.426465    Biso  1.000000 O
   O291        1.0     0.509316     0.071247     0.423515    Biso  1.000000 O
   O292        1.0     0.440305     0.174980     0.424399    Biso  1.000000 O
   Si143       1.0     0.261521     0.916873     0.426221    Biso  1.000000 Si
   Si144       1.0     0.063957     0.623961     0.424791    Biso  1.000000 Si
   O293        1.0     0.976709     0.738147     0.425573    Biso  1.000000 O
   O294        1.0     0.865503     0.045161     0.419722    Biso  1.000000 O
   O295        1.0     0.918114     0.464999     0.423561    Biso  1.000000 O
   Si145       1.0     0.014532     0.385155     0.422557    Biso  1.000000 Si
   Si146       1.0     0.779491     0.918466     0.422209    Biso  1.000000 Si
   O296        1.0     0.030284     0.613829     0.423182    Biso  1.000000 O
   Si147       1.0     0.463178     0.562754     0.422346    Biso  1.000000 Si
   O297        1.0     0.450808     0.804080     0.422702    Biso  1.000000 O
   Si148       1.0     0.267685     0.694017     0.421852    Biso  1.000000 Si
   O298        1.0     0.372320     0.723488     0.423728    Biso  1.000000 O
   Si149       1.0     0.973821     0.872795     0.423531    Biso  1.000000 Si
   O299        1.0     0.008817     0.878286     0.422108    Biso  1.000000 O
   O300        1.0     0.548916     0.662538     0.425396    Biso  1.000000 O
   O301        1.0     0.807725     0.942859     0.421008    Biso  1.000000 O
   O302        1.0     0.763683     0.191505     0.422264    Biso  1.000000 O
   O303        1.0     0.759041     0.644824     0.418086    Biso  1.000000 O
   Si150       1.0     0.597253     0.584703     0.418958    Biso  1.000000 Si
   O304        1.0     0.081745     0.767753     0.421231    Biso  1.000000 O
   O305        1.0     0.708340     0.670597     0.421870    Biso  1.000000 O
   Si151       1.0     0.041723     0.170932     0.424295    Biso  1.000000 Si
   Si152       1.0     0.270125     0.614810     0.419820    Biso  1.000000 Si
   O306        1.0     0.107845     0.959820     0.426506    Biso  1.000000 O
   O307        1.0     0.363426     0.329591     0.424240    Biso  1.000000 O
   Si153       1.0     0.995162     0.610737     0.422585    Biso  1.000000 Si
   O308        1.0     0.466214     0.695261     0.416251    Biso  1.000000 O
   Si154       1.0     0.092258     0.049918     0.419802    Biso  1.000000 Si
   Si155       1.0     0.895432     0.378804     0.419806    Biso  1.000000 Si
   O309        1.0     0.242859     0.296704     0.420639    Biso  1.000000 O
   Si156       1.0     0.188861     0.101718     0.420415    Biso  1.000000 Si
   O310        1.0     0.243329     0.950793     0.422341    Biso  1.000000 O
   O311        1.0     0.540441     0.527160     0.418096    Biso  1.000000 O
   O312        1.0     0.505431     0.817756     0.422734    Biso  1.000000 O
   Si157       1.0     0.369837     0.926080     0.419598    Biso  1.000000 Si
   O313        1.0     0.321157     0.827382     0.421553    Biso  1.000000 O
   O314        1.0     0.355128     0.576929     0.418523    Biso  1.000000 O
   O315        1.0     0.047214     0.823713     0.418383    Biso  1.000000 O
   Si158       1.0     0.405133     0.178744     0.420610    Biso  1.000000 Si
   Si159       1.0     0.700915     0.577185     0.418156    Biso  1.000000 Si
   O316        1.0     0.482711     0.530126     0.417825    Biso  1.000000 O
   O317        1.0     0.897368     0.883004     0.419720    Biso  1.000000 O
   Si160       1.0     0.861664     0.793619     0.419823    Biso  1.000000 Si
   O318        1.0     0.263676     0.655130     0.417184    Biso  1.000000 O
   Si161       1.0     0.694917     0.126259     0.419737    Biso  1.000000 Si
   O319        1.0     0.659526     0.134814     0.419542    Biso  1.000000 O
   Si162       1.0     0.008577     0.725795     0.419516    Biso  1.000000 Si
   O320        1.0     0.483318     0.261853     0.415196    Biso  1.000000 O
   O321        1.0     0.270159     0.380873     0.421003    Biso  1.000000 O
   O322        1.0     0.002369     0.297961     0.419879    Biso  1.000000 O
   O323        1.0     0.663176     0.367398     0.415296    Biso  1.000000 O
   O324        1.0     0.582210     0.784567     0.419336    Biso  1.000000 O
   Si163       1.0     0.698860     0.357991     0.417324    Biso  1.000000 Si
   O325        1.0     0.912556     0.945961     0.418184    Biso  1.000000 O
   Si164       1.0     0.141028     0.431148     0.419759    Biso  1.000000 Si
   O326        1.0     0.080614     0.589687     0.416871    Biso  1.000000 O
   O327        1.0     0.138429     0.903932     0.416637    Biso  1.000000 O
   Si165       1.0     0.152268     0.564350     0.418251    Biso  1.000000 Si
   O328        1.0     0.356486     0.660037     0.418056    Biso  1.000000 O
   Si166       1.0     0.575156     0.157770     0.416392    Biso  1.000000 Si
   Si167       1.0     0.879906     0.136566     0.417382    Biso  1.000000 Si
   O329        1.0     0.156368     0.115325     0.414779    Biso  1.000000 O
   O330        1.0     0.181051     0.539175     0.415478    Biso  1.000000 O
   O331        1.0     0.960503     0.095671     0.419083    Biso  1.000000 O
   O332        1.0     0.982923     0.384462     0.414752    Biso  1.000000 O
   O333        1.0     0.613916     0.838101     0.420427    Biso  1.000000 O
   O334        1.0     0.095225     0.214970     0.417353    Biso  1.000000 O
   O335        1.0     0.615377     0.057800     0.414963    Biso  1.000000 O
   Si168       1.0     0.435914     0.676356     0.414142    Biso  1.000000 Si
   Si169       1.0     0.990312     0.533699     0.416642    Biso  1.000000 Si
   Si170       1.0     0.699443     0.282429     0.413654    Biso  1.000000 Si
   O336        1.0     0.226847     0.770963     0.412668    Biso  1.000000 O
   O337        1.0     0.452987     0.060942     0.415148    Biso  1.000000 O
   Si171       1.0     0.785421     0.670869     0.415402    Biso  1.000000 Si
   O338        1.0     0.154620     0.315565     0.416320    Biso  1.000000 O
   Si172       1.0     0.692703     0.705102     0.417881    Biso  1.000000 Si
   O339        1.0     0.328347     0.280717     0.416809    Biso  1.000000 O
   O340        1.0     0.667921     0.847597     0.416151    Biso  1.000000 O
   O341        1.0     0.993767     0.982174     0.418992    Biso  1.000000 O
   O342        1.0     0.214330     0.834408     0.413020    Biso  1.000000 O
   O343        1.0     0.382170     0.265168     0.416950    Biso  1.000000 O
   O344        1.0     0.493949     0.178488     0.412097    Biso  1.000000 O
   Si173       1.0     0.591943     0.928330     0.417038    Biso  1.000000 Si
   Si174       1.0     0.466585     0.153979     0.415695    Biso  1.000000 Si
   O345        1.0     0.245185     0.179437     0.415106    Biso  1.000000 O
   Si175       1.0     0.831064     0.483723     0.412346    Biso  1.000000 Si
   O346        1.0     0.830954     0.524748     0.409312    Biso  1.000000 O
   O347        1.0     0.023099     0.761942     0.415628    Biso  1.000000 O
   Si176       1.0     0.896238     0.649830     0.413652    Biso  1.000000 Si
   O348        1.0     0.951426     0.900231     0.415035    Biso  1.000000 O
   O349        1.0     0.101840     0.085110     0.411178    Biso  1.000000 O
   O350        1.0     0.197761     0.064271     0.413382    Biso  1.000000 O
   Si177       1.0     0.183102     0.225109     0.412278    Biso  1.000000 Si
   O351        1.0     0.552992     0.027984     0.415961    Biso  1.000000 O
   O352        1.0     0.880567     0.760403     0.413243    Biso  1.000000 O
   O353        1.0     0.393820     0.141216     0.415141    Biso  1.000000 O
   Si178       1.0     0.383362     0.102524     0.414656    Biso  1.000000 Si
   O354        1.0     0.868103     0.626873     0.408791    Biso  1.000000 O
   O355        1.0     0.775517     0.299348     0.411524    Biso  1.000000 O
   O356        1.0     0.864100     0.382869     0.410208    Biso  1.000000 O
   O357        1.0     0.582655     0.967671     0.413798    Biso  1.000000 O
   Si179       1.0     0.631056     0.385311     0.411999    Biso  1.000000 Si
   O358        1.0     0.850408     0.986588     0.411849    Biso  1.000000 O
   O359        1.0     0.267211     0.821660     0.411363    Biso  1.000000 O
   O360        1.0     0.302113     0.606138     0.413133    Biso  1.000000 O
   Si180       1.0     0.893226     0.234938     0.413661    Biso  1.000000 Si
   H3          1.0     0.117287     0.254264     0.764315    Biso  1.000000 H
   Si181       1.0     0.271393     0.204546     0.410629    Biso  1.000000 Si
   O361        1.0     0.713834     0.158743     0.413904    Biso  1.000000 O
   O362        1.0     0.380116     0.964129     0.413844    Biso  1.000000 O
   O363        1.0     0.009407     0.171026     0.416863    Biso  1.000000 O
   O364        1.0     0.243793     0.594847     0.411187    Biso  1.000000 O
   O365        1.0     0.067505     0.658705     0.413133    Biso  1.000000 O
   Si182       1.0     0.807544     0.554784     0.411427    Biso  1.000000 Si
   O366        1.0     0.689112     0.544244     0.408108    Biso  1.000000 O
   Si183       1.0     0.899634     0.725982     0.411524    Biso  1.000000 Si
   O367        1.0     0.340765     0.911472     0.408966    Biso  1.000000 O
   O368        1.0     0.580728     0.616210     0.410377    Biso  1.000000 O
   O369        1.0     0.961886     0.508055     0.410902    Biso  1.000000 O
   Si184       1.0     0.830378     0.367535     0.408151    Biso  1.000000 Si
   O370        1.0     0.609353     0.161128     0.411695    Biso  1.000000 O
   Si185       1.0     0.372784     0.477327     0.405092    Biso  1.000000 Si
   O371        1.0     0.351225     0.101498     0.407893    Biso  1.000000 O
   Si186       1.0     0.082578     0.974616     0.413680    Biso  1.000000 Si
   O372        1.0     0.397810     0.903505     0.411236    Biso  1.000000 O
   O373        1.0     0.213030     0.127769     0.412397    Biso  1.000000 O
   O374        1.0     0.442053     0.637180     0.411274    Biso  1.000000 O
   Si187       1.0     0.695748     0.984846     0.409835    Biso  1.000000 Si
   Si188       1.0     0.032864     0.858313     0.410077    Biso  1.000000 Si
   O375        1.0     0.913700     0.130901     0.412440    Biso  1.000000 O
   Si189       1.0     0.480630     0.795962     0.412054    Biso  1.000000 Si
   O376        1.0     0.383500     0.388769     0.410963    Biso  1.000000 O
   Si190       1.0     0.493940     0.716291     0.409505    Biso  1.000000 Si
   O377        1.0     0.050924     0.265760     0.411462    Biso  1.000000 O
   O378        1.0     0.302458     0.024733     0.413253    Biso  1.000000 O
   Si191       1.0     0.644238     0.463901     0.411044    Biso  1.000000 Si
   O379        1.0     0.194552     0.893853     0.412115    Biso  1.000000 O
   Si192       1.0     0.918689     0.907883     0.410402    Biso  1.000000 Si
   O380        1.0     0.131722     0.728065     0.411233    Biso  1.000000 O
   O381        1.0     0.998593     0.234982     0.413583    Biso  1.000000 O
   Si193       1.0     0.198901     0.391339     0.411991    Biso  1.000000 Si
   O382        1.0     0.122459     0.548091     0.411165    Biso  1.000000 O
   Si194       1.0     0.700412     0.504860     0.406099    Biso  1.000000 Si
   Si195       1.0     0.317562     0.108354     0.410368    Biso  1.000000 Si
   Si196       1.0     0.726731     0.645384     0.409263    Biso  1.000000 Si
   O383        1.0     0.156401     0.600966     0.408379    Biso  1.000000 O
   O384        1.0     0.189069     0.720549     0.405091    Biso  1.000000 O
   Si197       1.0     0.984594     0.197976     0.411486    Biso  1.000000 Si
   O385        1.0     0.451821     0.346858     0.408957    Biso  1.000000 O
   Si198       1.0     0.530066     0.385954     0.407331    Biso  1.000000 Si
   O386        1.0     0.727554     0.788749     0.409870    Biso  1.000000 O
   O387        1.0     0.553083     0.183389     0.406910    Biso  1.000000 O
   O388        1.0     0.859077     0.228986     0.409820    Biso  1.000000 O
   O389        1.0     0.188090     0.186538     0.406405    Biso  1.000000 O
   O390        1.0     0.704568     0.321898     0.408446    Biso  1.000000 O
   O391        1.0     0.261363     0.241496     0.408370    Biso  1.000000 O
   O392        1.0     0.167829     0.411279     0.409567    Biso  1.000000 O
   O393        1.0     0.661655     0.693458     0.410862    Biso  1.000000 O
   O394        1.0     0.757249     0.127924     0.407656    Biso  1.000000 O
   O395        1.0     0.266782     0.443628     0.407226    Biso  1.000000 O
   O396        1.0     0.564528     0.121724     0.409287    Biso  1.000000 O
   O397        1.0     0.714978     0.388036     0.406030    Biso  1.000000 O
   Si199       1.0     0.587981     0.822507     0.409301    Biso  1.000000 Si
   O398        1.0     0.697078     0.024902     0.407475    Biso  1.000000 O
   Si200       1.0     0.524761     0.048039     0.409129    Biso  1.000000 Si
   O399        1.0     0.636173     0.423350     0.408250    Biso  1.000000 O
   Si201       1.0     0.236059     0.807356     0.405246    Biso  1.000000 Si
   O400        1.0     0.815996     0.653422     0.412087    Biso  1.000000 O
   O401        1.0     0.285023     0.909758     0.410664    Biso  1.000000 O
   O402        1.0     0.888280     0.688555     0.410480    Biso  1.000000 O
   O403        1.0     0.925137     0.382513     0.407169    Biso  1.000000 O
   Si202       1.0     0.939865     0.474459     0.406829    Biso  1.000000 Si
   Si203       1.0     0.124660     0.114801     0.405368    Biso  1.000000 Si
   Si204       1.0     0.511978     0.525767     0.406239    Biso  1.000000 Si
   O404        1.0     0.778108     0.065761     0.407600    Biso  1.000000 O
   O405        1.0     0.353516     0.444342     0.400675    Biso  1.000000 O
   O406        1.0     0.969875     0.841280     0.409067    Biso  1.000000 O
   O407        1.0     0.222579     0.006556     0.407843    Biso  1.000000 O
   Si205       1.0     0.741877     0.825077     0.406834    Biso  1.000000 Si
   O408        1.0     0.088324     0.014603     0.407111    Biso  1.000000 O
   O409        1.0     0.710649     0.609975     0.405786    Biso  1.000000 O
   O410        1.0     0.559616     0.844748     0.406415    Biso  1.000000 O
   O411        1.0     0.039070     0.385272     0.405031    Biso  1.000000 O
   Si206       1.0     0.746743     0.166741     0.407798    Biso  1.000000 Si
   O412        1.0     0.696721     0.096324     0.405308    Biso  1.000000 O
   O413        1.0     0.208179     0.252410     0.407782    Biso  1.000000 O
   O414        1.0     0.113764     0.154105     0.405354    Biso  1.000000 O
   O415        1.0     0.902890     0.273399     0.407278    Biso  1.000000 O
   O416        1.0     0.416461     0.010278     0.403630    Biso  1.000000 O
   O417        1.0     0.609412     0.562524     0.404106    Biso  1.000000 O
   O418        1.0     0.561459     0.905401     0.411533    Biso  1.000000 O
   Si207       1.0     0.554390     0.643016     0.407603    Biso  1.000000 Si
   O419        1.0     0.861967     0.472198     0.403662    Biso  1.000000 O
   Si208       1.0     0.015997     0.268747     0.407679    Biso  1.000000 Si
   O420        1.0     0.612735     0.267681     0.405483    Biso  1.000000 O
   O421        1.0     0.445363     0.577369     0.405674    Biso  1.000000 O
   Si209       1.0     0.098995     0.745397     0.406256    Biso  1.000000 Si
   O422        1.0     0.369800     0.779190     0.407817    Biso  1.000000 O
   O423        1.0     0.664909     0.965278     0.408478    Biso  1.000000 O
   Si210       1.0     0.864611     0.021069     0.403489    Biso  1.000000 Si
   O424        1.0     0.559949     0.368759     0.402521    Biso  1.000000 O
   O425        1.0     0.620272     0.918054     0.405097    Biso  1.000000 O
   O426        1.0     0.484540     0.755810     0.410498    Biso  1.000000 O
   O427        1.0     0.837944     0.808917     0.406486    Biso  1.000000 O
   Si211       1.0     0.330868     0.588984     0.403847    Biso  1.000000 Si
   O428        1.0     0.617834     0.486817     0.403044    Biso  1.000000 O
   Si212       1.0     0.238618     0.270751     0.404882    Biso  1.000000 Si
   O429        1.0     0.156472     0.242607     0.401869    Biso  1.000000 O
   O430        1.0     0.195802     0.351461     0.404802    Biso  1.000000 O
   Si213       1.0     0.300052     0.826886     0.405091    Biso  1.000000 Si
   Si214       1.0     0.218174     0.164536     0.403731    Biso  1.000000 Si
   O431        1.0     0.057844     0.887711     0.404308    Biso  1.000000 O
   O432        1.0     0.507924     0.356002     0.401889    Biso  1.000000 O
   Si215       1.0     0.486532     0.912243     0.405176    Biso  1.000000 Si
   Si216       1.0     0.788763     0.425026     0.402813    Biso  1.000000 Si
   O433        1.0     0.806043     0.460469     0.402092    Biso  1.000000 O
   O434        1.0     0.252050     0.059030     0.403018    Biso  1.000000 O
   O435        1.0     0.821770     0.590104     0.405383    Biso  1.000000 O
   O436        1.0     0.767538     0.910825     0.403573    Biso  1.000000 O
   O437        1.0     0.059995     0.173980     0.405395    Biso  1.000000 O
   O438        1.0     0.233827     0.503786     0.404116    Biso  1.000000 O
   Si217       1.0     0.937976     0.106810     0.403926    Biso  1.000000 Si
   Si218       1.0     0.637345     0.140925     0.403325    Biso  1.000000 Si
   O439        1.0     0.977948     0.620960     0.404393    Biso  1.000000 O
   O440        1.0     0.405489     0.469156     0.398705    Biso  1.000000 O
   O441        1.0     0.294145     0.503852     0.401667    Biso  1.000000 O
   O442        1.0     0.828187     0.328622     0.402159    Biso  1.000000 O
   O443        1.0     0.404759     0.207980     0.406346    Biso  1.000000 O
   O444        1.0     0.306701     0.145443     0.404085    Biso  1.000000 O
   O445        1.0     0.020594     0.697016     0.405147    Biso  1.000000 O
   O446        1.0     0.673356     0.478182     0.401527    Biso  1.000000 O
   Si219       1.0     0.262919     0.403466     0.403188    Biso  1.000000 Si
   Si220       1.0     0.092936     0.564368     0.401968    Biso  1.000000 Si
   Si221       1.0     0.165011     0.900197     0.402300    Biso  1.000000 Si
   Si222       1.0     0.093061     0.187165     0.401597    Biso  1.000000 Si
   O447        1.0     0.275720     0.712452     0.402414    Biso  1.000000 O
   Si223       1.0     0.958094     0.396442     0.401162    Biso  1.000000 Si
   Si224       1.0     0.219901     0.045375     0.401187    Biso  1.000000 Si
   O448        1.0     0.155554     0.669090     0.399835    Biso  1.000000 O
   O449        1.0     0.712398     0.724254     0.402794    Biso  1.000000 O
   O450        1.0     0.954535     0.013737     0.398786    Biso  1.000000 O
   Si225       1.0     0.157055     0.709664     0.398809    Biso  1.000000 Si
   O451        1.0     0.355774     0.509177     0.397593    Biso  1.000000 O
   O452        1.0     0.675093     0.900711     0.399916    Biso  1.000000 O
   O453        1.0     0.501463     0.019763     0.404053    Biso  1.000000 O
   O454        1.0     0.120717     0.446074     0.403694    Biso  1.000000 O
   O455        1.0     0.777106     0.821208     0.402703    Biso  1.000000 O
   Si226       1.0     0.428194     0.047298     0.402527    Biso  1.000000 Si
   O456        1.0     0.526989     0.618533     0.401505    Biso  1.000000 O
   O457        1.0     0.075944     0.716927     0.399143    Biso  1.000000 O
   Si227       1.0     0.834249     0.626436     0.402265    Biso  1.000000 Si
   O458        1.0     0.957440     0.438921     0.402972    Biso  1.000000 O
   Si228       1.0     0.203879     0.525616     0.400190    Biso  1.000000 Si
   O459        1.0     0.431350     0.272847     0.403745    Biso  1.000000 O
   Si229       1.0     0.520275     0.178147     0.398340    Biso  1.000000 Si
   O460        1.0     0.403633     0.074984     0.405075    Biso  1.000000 O
   O461        1.0     0.492047     0.952301     0.400202    Biso  1.000000 O
   Si230       1.0     0.464460     0.266734     0.397643    Biso  1.000000 Si
   O462        1.0     0.924353     0.639812     0.402446    Biso  1.000000 O
   O463        1.0     0.774316     0.692009     0.397918    Biso  1.000000 O
   O464        1.0     0.705119     0.257722     0.398071    Biso  1.000000 O
   O465        1.0     0.512497     0.489673     0.398031    Biso  1.000000 O
   Si231       1.0     0.262885     0.480706     0.399427    Biso  1.000000 Si
   Si232       1.0     0.311840     0.900281     0.397560    Biso  1.000000 Si
   Si233       1.0     0.367146     0.406617     0.394516    Biso  1.000000 Si
   O466        1.0     0.525967     0.421403     0.397360    Biso  1.000000 O
   O467        1.0     0.228104     0.400319     0.402011    Biso  1.000000 O
   Si234       1.0     0.682076     0.859897     0.398818    Biso  1.000000 Si
   O468        1.0     0.810707     0.393784     0.398158    Biso  1.000000 O
   Si235       1.0     0.801510     0.299191     0.396176    Biso  1.000000 Si
   Si236       1.0     0.053544     0.685131     0.399846    Biso  1.000000 Si
   O469        1.0     0.008588     0.546178     0.399433    Biso  1.000000 O
   O470        1.0     0.862423     0.133269     0.399049    Biso  1.000000 O
   Si237       1.0     0.652202     0.931518     0.399639    Biso  1.000000 Si
   Si238       1.0     0.401216     0.246777     0.401318    Biso  1.000000 Si
   O471        1.0     0.426058     0.692542     0.394972    Biso  1.000000 O
   O472        1.0     0.307573     0.860807     0.394183    Biso  1.000000 O
   Si239       1.0     0.399078     0.977545     0.396517    Biso  1.000000 Si
   O473        1.0     0.066579     0.541058     0.396028    Biso  1.000000 O
   O474        1.0     0.455185     0.897974     0.398596    Biso  1.000000 O
   Si240       1.0     0.982496     0.987786     0.398074    Biso  1.000000 Si
   O475        1.0     0.908827     0.208027     0.400172    Biso  1.000000 O
   O476        1.0     0.812739     0.260192     0.396331    Biso  1.000000 O
   O477        1.0     0.711968     0.965226     0.395317    Biso  1.000000 O
   Si241       1.0     0.168162     0.329803     0.397201    Biso  1.000000 Si
   Si242       1.0     0.351318     0.660804     0.396730    Biso  1.000000 Si
   O478        1.0     0.513362     0.891424     0.396869    Biso  1.000000 O
   Si243       1.0     0.692282     0.060426     0.395366    Biso  1.000000 Si
   O479        1.0     0.717341     0.850855     0.396961    Biso  1.000000 O
   Si244       1.0     0.446866     0.611775     0.395092    Biso  1.000000 Si
   Si245       1.0     0.547743     0.878926     0.397692    Biso  1.000000 Si
   Si246       1.0     0.776015     0.101790     0.396388    Biso  1.000000 Si
   Si247       1.0     0.166640     0.630596     0.394995    Biso  1.000000 Si
   O480        1.0     0.071661     0.949121     0.397216    Biso  1.000000 O
   Si248       1.0     0.284978     0.046299     0.398807    Biso  1.000000 Si
   Si249       1.0     0.626265     0.065865     0.394593    Biso  1.000000 Si
   O481        1.0     0.202076     0.626540     0.393427    Biso  1.000000 O
   O482        1.0     0.896403     0.016801     0.394642    Biso  1.000000 O
   O483        1.0     0.343531     0.621445     0.391560    Biso  1.000000 O
   O484        1.0     0.566366     0.464034     0.392594    Biso  1.000000 O
   O485        1.0     0.615429     0.370858     0.393830    Biso  1.000000 O
   O486        1.0     0.608627     0.710027     0.396675    Biso  1.000000 O
   O487        1.0     0.920949     0.733072     0.394922    Biso  1.000000 O
   O488        1.0     0.786249     0.546796     0.394671    Biso  1.000000 O
   Si250       1.0     0.477628     0.338901     0.395479    Biso  1.000000 Si
   O489        1.0     0.459134     0.142694     0.395905    Biso  1.000000 O
   O490        1.0     0.926084     0.070469     0.397302    Biso  1.000000 O
   O491        1.0     0.807820     0.119918     0.393736    Biso  1.000000 O
   O492        1.0     0.627844     0.106700     0.392379    Biso  1.000000 O
   Si251       1.0     0.225819     0.596728     0.392457    Biso  1.000000 Si
   Si252       1.0     0.324323     0.284175     0.394329    Biso  1.000000 Si
   O493        1.0     0.302814     0.080370     0.398852    Biso  1.000000 O
   Si253       1.0     0.711913     0.762768     0.396864    Biso  1.000000 Si
   O494        1.0     0.722385     0.502532     0.388945    Biso  1.000000 O
   O495        1.0     0.339637     0.385705     0.390004    Biso  1.000000 O
   O496        1.0     0.163929     0.935709     0.392115    Biso  1.000000 O
   O497        1.0     0.507267     0.701209     0.390797    Biso  1.000000 O
   Si254       1.0     0.836362     0.227164     0.393596    Biso  1.000000 Si
   O498        1.0     0.512830     0.556088     0.392909    Biso  1.000000 O
   O499        1.0     0.211504     0.560350     0.391092    Biso  1.000000 O
   O500        1.0     0.285426     0.195191     0.391465    Biso  1.000000 O
   Si255       1.0     0.421271     0.905414     0.394624    Biso  1.000000 Si
   O501        1.0     0.015339     0.845952     0.392407    Biso  1.000000 O
   O502        1.0     0.827217     0.188208     0.392176    Biso  1.000000 O
   O503        1.0     0.758336     0.425300     0.391586    Biso  1.000000 O
   Si256       1.0     0.532122     0.458020     0.390327    Biso  1.000000 Si
   Si257       1.0     0.323126     0.517486     0.389899    Biso  1.000000 Si
   O504        1.0     0.479380     0.814291     0.392197    Biso  1.000000 O
   Si258       1.0     0.809412     0.809839     0.393226    Biso  1.000000 Si
   O505        1.0     0.840054     0.033344     0.389547    Biso  1.000000 O
   O506        1.0     0.584820     0.313828     0.387984    Biso  1.000000 O
   O507        1.0     0.658851     0.054119     0.390224    Biso  1.000000 O
   O508        1.0     0.328962     0.691932     0.395918    Biso  1.000000 O
   O509        1.0     0.532933     0.072247     0.392547    Biso  1.000000 O
   O510        1.0     0.916571     0.484513     0.391251    Biso  1.000000 O
   O511        1.0     0.956986     0.682271     0.391939    Biso  1.000000 O
   O512        1.0     0.322734     0.558274     0.390413    Biso  1.000000 O
   O513        1.0     0.464785     0.233262     0.386506    Biso  1.000000 O
   O514        1.0     0.941894     0.313799     0.390638    Biso  1.000000 O
   Si259       1.0     0.956319     0.642243     0.391538    Biso  1.000000 Si
   Si260       1.0     0.582981     0.355535     0.387577    Biso  1.000000 Si
   O515        1.0     0.521802     0.140415     0.391936    Biso  1.000000 O
   Si261       1.0     0.545427     0.110325     0.391497    Biso  1.000000 Si
   O516        1.0     0.966703     0.201115     0.392308    Biso  1.000000 O
   Si262       1.0     0.641882     0.697174     0.393737    Biso  1.000000 Si
   Si263       1.0     0.052841     0.918092     0.389400    Biso  1.000000 Si
   Si264       1.0     0.926992     0.033689     0.389852    Biso  1.000000 Si
   O517        1.0     0.103541     0.772739     0.390165    Biso  1.000000 O
   O518        1.0     0.307345     0.797426     0.391189    Biso  1.000000 O
   Si265       1.0     0.502172     0.987045     0.391416    Biso  1.000000 Si
   O519        1.0     0.480745     0.299713     0.389127    Biso  1.000000 O
   O520        1.0     0.656550     0.160863     0.388931    Biso  1.000000 O
   Si266       1.0     0.595136     0.483706     0.387362    Biso  1.000000 Si
   O521        1.0     0.732683     0.657328     0.389276    Biso  1.000000 O
   Si267       1.0     0.732890     0.396515     0.388102    Biso  1.000000 Si
   O522        1.0     0.556110     0.670384     0.391629    Biso  1.000000 O
   O523        1.0     0.350404     0.308745     0.388810    Biso  1.000000 O
   O524        1.0     0.911461     0.901792     0.389837    Biso  1.000000 O
   O525        1.0     0.417294     0.944233     0.390225    Biso  1.000000 O
   O526        1.0     0.478557     0.612163     0.387644    Biso  1.000000 O
   Si268       1.0     0.608237     0.281517     0.385980    Biso  1.000000 Si
   Si269       1.0     0.833969     0.145567     0.388412    Biso  1.000000 Si
   O527        1.0     0.087008     0.399925     0.388105    Biso  1.000000 O
   Si270       1.0     0.059270     0.377084     0.388509    Biso  1.000000 Si
   O528        1.0     0.019264     0.923434     0.385367    Biso  1.000000 O
   Si271       1.0     0.882784     0.471204     0.386253    Biso  1.000000 Si
   O529        1.0     0.972444     0.951464     0.390803    Biso  1.000000 O
   Si272       1.0     0.511057     0.595642     0.387357    Biso  1.000000 Si
   O530        1.0     0.954820     0.123813     0.387517    Biso  1.000000 O
   O531        1.0     0.134508     0.104686     0.386467    Biso  1.000000 O
   Si273       1.0     0.915368     0.285089     0.388044    Biso  1.000000 Si
   O532        1.0     0.602284     0.814846     0.390087    Biso  1.000000 O
   O533        1.0     0.295657     0.295627     0.386274    Biso  1.000000 O
   O534        1.0     0.010047     0.004198     0.388177    Biso  1.000000 O
   Si274       1.0     0.980580     0.842135     0.388049    Biso  1.000000 Si
   O535        1.0     0.103800     0.586288     0.385308    Biso  1.000000 O
   O536        1.0     0.242880     0.287379     0.385323    Biso  1.000000 O
   O537        1.0     0.171220     0.297744     0.383682    Biso  1.000000 O
   O538        1.0     0.747540     0.179905     0.387523    Biso  1.000000 O
   O539        1.0     0.678768     0.772441     0.391656    Biso  1.000000 O
   Si275       1.0     0.298601     0.159617     0.385222    Biso  1.000000 Si
   O540        1.0     0.007146     0.273739     0.387310    Biso  1.000000 O
   Si276       1.0     0.155865     0.260993     0.382145    Biso  1.000000 Si
   O541        1.0     0.807020     0.769570     0.388135    Biso  1.000000 O
   O542        1.0     0.376964     0.671556     0.384201    Biso  1.000000 O
   O543        1.0     0.235549     0.805699     0.383917    Biso  1.000000 O
   O544        1.0     0.184442     0.506508     0.383702    Biso  1.000000 O
   O545        1.0     0.157763     0.872841     0.387527    Biso  1.000000 O
   Si277       1.0     0.035231     0.548061     0.385702    Biso  1.000000 Si
   Si278       1.0     0.379293     0.775975     0.386846    Biso  1.000000 Si
   Si279       1.0     0.605895     0.555951     0.382238    Biso  1.000000 Si
   O546        1.0     0.280893     0.387573     0.385400    Biso  1.000000 O
   Si280       1.0     0.299145     0.704190     0.387137    Biso  1.000000 Si
   Si281       1.0     0.416952     0.445584     0.381570    Biso  1.000000 Si
   O547        1.0     0.225221     0.166017     0.382824    Biso  1.000000 O
   O548        1.0     0.965946     0.376254     0.381865    Biso  1.000000 O
   O549        1.0     0.091045     0.210011     0.383942    Biso  1.000000 O
   O550        1.0     0.534817     0.983842     0.384820    Biso  1.000000 O
   O551        1.0     0.513568     0.207222     0.382908    Biso  1.000000 O
   O552        1.0     0.377590     0.991882     0.382087    Biso  1.000000 O
   O553        1.0     0.441351     0.417308     0.382141    Biso  1.000000 O
   Si282       1.0     0.109672     0.430939     0.385358    Biso  1.000000 Si
   O554        1.0     0.154294     0.357101     0.383278    Biso  1.000000 O
   O555        1.0     0.589564     0.520864     0.379265    Biso  1.000000 O
   Si283       1.0     0.769711     0.912554     0.381850    Biso  1.000000 Si
   Si284       1.0     0.934050     0.211999     0.385580    Biso  1.000000 Si
   O556        1.0     0.445420     0.048038     0.383651    Biso  1.000000 O
   O557        1.0     0.392716     0.739262     0.384301    Biso  1.000000 O
   O558        1.0     0.063774     0.337254     0.383249    Biso  1.000000 O
   Si285       1.0     0.943891     0.714011     0.381697    Biso  1.000000 Si
   O559        1.0     0.802694     0.928267     0.379192    Biso  1.000000 O
   O560        1.0     0.388851     0.421477     0.378798    Biso  1.000000 O
   O561        1.0     0.638029     0.298053     0.381647    Biso  1.000000 O
   Si286       1.0     0.400610     0.699979     0.381672    Biso  1.000000 Si
   O562        1.0     0.124871     0.261634     0.373667    Biso  1.000000 O
   O563        1.0     0.210261     0.051390     0.380731    Biso  1.000000 O
   O564        1.0     0.334842     0.251733     0.381650    Biso  1.000000 O
   Si287       1.0     0.756008     0.680304     0.380090    Biso  1.000000 Si
   O565        1.0     0.667051     0.848046     0.381320    Biso  1.000000 O
   O566        1.0     0.424522     0.611746     0.378408    Biso  1.000000 O
   O567        1.0     0.398866     0.811088     0.384878    Biso  1.000000 O
   O568        1.0     0.832455     0.641972     0.381809    Biso  1.000000 O
   O569        1.0     0.609252     0.045793     0.380002    Biso  1.000000 O
   O570        1.0     0.790352     0.313330     0.377118    Biso  1.000000 O
   O571        1.0     0.151066     0.721705     0.379235    Biso  1.000000 O
   O572        1.0     0.311357     0.920572     0.378267    Biso  1.000000 O
   O573        1.0     0.974708     0.881098     0.380549    Biso  1.000000 O
   O574        1.0     0.011733     0.115483     0.377281    Biso  1.000000 O
   Si288       1.0     0.985865     0.920043     0.379290    Biso  1.000000 Si
   O575        1.0     0.749264     0.361267     0.382811    Biso  1.000000 O
   O576        1.0     0.931418     0.251021     0.380594    Biso  1.000000 O
   O577        1.0     0.052522     0.665564     0.380537    Biso  1.000000 O
   O578        1.0     0.468180     0.355949     0.377214    Biso  1.000000 O
   Si289       1.0     0.534725     0.691118     0.378946    Biso  1.000000 Si
   O579        1.0     0.264267     0.469059     0.378668    Biso  1.000000 O
   O580        1.0     0.659959     0.719103     0.379600    Biso  1.000000 O
   Si290       1.0     0.697821     0.252778     0.377522    Biso  1.000000 Si
   O581        1.0     0.970642     0.739691     0.380940    Biso  1.000000 O
   O582        1.0     0.884512     0.433812     0.379096    Biso  1.000000 O
   O583        1.0     0.643468     0.662037     0.383047    Biso  1.000000 O
   O584        1.0     0.859582     0.894300     0.375960    Biso  1.000000 O
   O585        1.0     0.707322     0.407992     0.375057    Biso  1.000000 O
   O586        1.0     0.760499     0.098893     0.377016    Biso  1.000000 O
   O587        1.0     0.247231     0.602932     0.376186    Biso  1.000000 O
   O588        1.0     0.391113     0.249681     0.380139    Biso  1.000000 O
   O589        1.0     0.412958     0.875263     0.379067    Biso  1.000000 O
   O590        1.0     0.624807     0.767417     0.373911    Biso  1.000000 O
   O591        1.0     0.649694     0.939081     0.379146    Biso  1.000000 O
   O592        1.0     0.714756     0.060589     0.379878    Biso  1.000000 O
   O593        1.0     0.976699     0.808665     0.376408    Biso  1.000000 O
   O594        1.0     0.561996     0.879615     0.377706    Biso  1.000000 O
   H4          1.0     0.953169     0.256435     0.735147    Biso  1.000000 H
   O595        1.0     0.152972     0.615553     0.376638    Biso  1.000000 O
   O596        1.0     0.181140     0.822759     0.372140    Biso  1.000000 O
   O597        1.0     0.672827     0.223182     0.379111    Biso  1.000000 O
   O598        1.0     0.732462     0.766437     0.378795    Biso  1.000000 O
   O599        1.0     0.522044     0.784685     0.374694    Biso  1.000000 O
   O600        1.0     0.275098     0.138011     0.375845    Biso  1.000000 O
   O601        1.0     0.287182     0.032127     0.378702    Biso  1.000000 O
   Si291       1.0     0.315727     0.382226     0.375048    Biso  1.000000 Si
   Si292       1.0     0.953025     0.339671     0.375239    Biso  1.000000 Si
   Si293       1.0     0.721920     0.963634     0.375091    Biso  1.000000 Si
   O602        1.0     0.888790     0.301495     0.376539    Biso  1.000000 O
   O603        1.0     0.306905     0.739150     0.377614    Biso  1.000000 O
   O604        1.0     0.033980     0.584178     0.376237    Biso  1.000000 O
   Si294       1.0     0.458271     0.144510     0.374720    Biso  1.000000 Si
   O605        1.0     0.073595     0.271999     0.375891    Biso  1.000000 O
   O606        1.0     0.743023     0.996604     0.374615    Biso  1.000000 O
   O607        1.0     0.671580     0.354060     0.374271    Biso  1.000000 O
   Si295       1.0     0.793858     0.538813     0.373197    Biso  1.000000 Si
   O608        1.0     0.586802     0.586861     0.373869    Biso  1.000000 O
   Si296       1.0     0.658586     0.759348     0.375300    Biso  1.000000 Si
   O609        1.0     0.351780     0.776495     0.374072    Biso  1.000000 O
   Si297       1.0     0.483570     0.216630     0.371091    Biso  1.000000 Si
   Si298       1.0     0.161891     0.949178     0.372715    Biso  1.000000 Si
   O610        1.0     0.613593     0.463765     0.372529    Biso  1.000000 O
   O611        1.0     0.850256     0.235899     0.374199    Biso  1.000000 O
   Si299       1.0     0.094983     0.241854     0.372373    Biso  1.000000 Si
   O612        1.0     0.810291     0.829712     0.375160    Biso  1.000000 O
   O613        1.0     0.770470     0.875112     0.374213    Biso  1.000000 O
   O614        1.0     0.145624     0.551002     0.373802    Biso  1.000000 O
   O615        1.0     0.123828     0.830433     0.373815    Biso  1.000000 O
   Si300       1.0     0.671037     0.182725     0.372795    Biso  1.000000 Si
   O616        1.0     0.562598     0.121388     0.373649    Biso  1.000000 O
   O617        1.0     0.870067     0.496064     0.371359    Biso  1.000000 O
   Si301       1.0     0.492228     0.806086     0.373053    Biso  1.000000 Si
   O618        1.0     0.326449     0.495455     0.371753    Biso  1.000000 O
   O619        1.0     0.139896     0.980052     0.373030    Biso  1.000000 O
   Si302       1.0     0.317105     0.776490     0.374043    Biso  1.000000 Si
   O620        1.0     0.743069     0.931476     0.372716    Biso  1.000000 O
   O621        1.0     0.481056     0.994283     0.374535    Biso  1.000000 O
   Si303       1.0     0.270259     0.292505     0.372353    Biso  1.000000 Si
   O622        1.0     0.330247     0.165621     0.375368    Biso  1.000000 O
   O623        1.0     0.568173     0.362125     0.368404    Biso  1.000000 O
   O624        1.0     0.636346     0.560964     0.370961    Biso  1.000000 O
   O625        1.0     0.039258     0.060727     0.377633    Biso  1.000000 O
   Si304       1.0     0.894164     0.890299     0.373155    Biso  1.000000 Si
   Si305       1.0     0.130112     0.587210     0.371767    Biso  1.000000 Si
   O626        1.0     0.598387     0.250059     0.373348    Biso  1.000000 O
   Si306       1.0     0.736002     0.505828     0.368694    Biso  1.000000 Si
   O627        1.0     0.772000     0.506103     0.369051    Biso  1.000000 O
   Si307       1.0     0.979430     0.122582     0.370824    Biso  1.000000 Si
   O628        1.0     0.549311     0.725469     0.370996    Biso  1.000000 O
   Si308       1.0     0.110813     0.792780     0.372358    Biso  1.000000 Si
   Si309       1.0     0.154644     0.847903     0.370308    Biso  1.000000 Si
   O629        1.0     0.039875     0.386582     0.371315    Biso  1.000000 O
   O630        1.0     0.144241     0.045919     0.368881    Biso  1.000000 O
   O631        1.0     0.172725     0.233717     0.369602    Biso  1.000000 O
   O632        1.0     0.393161     0.333683     0.369485    Biso  1.000000 O
   O633        1.0     0.521388     0.457653     0.370095    Biso  1.000000 O
   O634        1.0     0.963860     0.631936     0.370991    Biso  1.000000 O
   O635        1.0     0.071450     0.123942     0.371150    Biso  1.000000 O
   O636        1.0     0.425972     0.472919     0.366652    Biso  1.000000 O
   Si310       1.0     0.830734     0.033029     0.369256    Biso  1.000000 Si
   O637        1.0     0.819935     0.708415     0.372702    Biso  1.000000 O
   O638        1.0     0.064700     0.909661     0.369569    Biso  1.000000 O
   Si311       1.0     0.605423     0.800912     0.370968    Biso  1.000000 Si
   O639        1.0     0.781876     0.661128     0.370425    Biso  1.000000 O
   O640        1.0     0.688030     0.286689     0.367800    Biso  1.000000 O
   Si312       1.0     0.357860     0.325140     0.369409    Biso  1.000000 Si
   O641        1.0     0.140105     0.419322     0.374985    Biso  1.000000 O
   O642        1.0     0.100127     0.460777     0.371602    Biso  1.000000 O
   O643        1.0     0.873627     0.367418     0.369708    Biso  1.000000 O
   O644        1.0     0.423529     0.147313     0.371054    Biso  1.000000 O
   O645        1.0     0.726336     0.233832     0.369166    Biso  1.000000 O
   Si313       1.0     0.142198     0.085689     0.368880    Biso  1.000000 Si
   Si314       1.0     0.021089     0.027801     0.371265    Biso  1.000000 Si
   Si315       1.0     0.215356     0.821924     0.367817    Biso  1.000000 Si
   O646        1.0     0.194434     0.963732     0.368667    Biso  1.000000 O
   O647        1.0     0.286996     0.675615     0.373632    Biso  1.000000 O
   O648        1.0     0.025079     0.520111     0.371162    Biso  1.000000 O
   O649        1.0     0.827518     0.536597     0.366191    Biso  1.000000 O
   Si316       1.0     0.243462     0.144256     0.367804    Biso  1.000000 Si
   Si317       1.0     0.773965     0.346723     0.368497    Biso  1.000000 Si
   Si318       1.0     0.980247     0.771455     0.369445    Biso  1.000000 Si
   Si319       1.0     0.735937     0.194694     0.369487    Biso  1.000000 Si
   Si320       1.0     0.830140     0.915041     0.367302    Biso  1.000000 Si
   O650        1.0     0.934874     0.035416     0.369057    Biso  1.000000 O
   Si321       1.0     0.041434     0.099380     0.369658    Biso  1.000000 Si
   Si322       1.0     0.662381     0.314734     0.369402    Biso  1.000000 Si
   O651        1.0     0.704602     0.172721     0.367421    Biso  1.000000 O
   Si323       1.0     0.455088     0.390480     0.368277    Biso  1.000000 Si
   O652        1.0     0.469939     0.179658     0.366670    Biso  1.000000 O
   Si324       1.0     0.402442     0.840308     0.370387    Biso  1.000000 Si
   O653        1.0     0.585033     0.989284     0.366635    Biso  1.000000 O
   Si325       1.0     0.166302     0.520766     0.367007    Biso  1.000000 Si
   H5          1.0     0.202401     0.873733     0.765116    Biso  1.000000 H
   O654        1.0     0.523051     0.598953     0.367145    Biso  1.000000 O
   Si326       1.0     0.809920     0.747116     0.369774    Biso  1.000000 Si
   Si327       1.0     0.815970     0.668804     0.368053    Biso  1.000000 Si
   O655        1.0     0.329786     0.348698     0.365902    Biso  1.000000 O
   Si328       1.0     0.679492     0.389788     0.365004    Biso  1.000000 Si
   O656        1.0     0.741982     0.707710     0.367392    Biso  1.000000 O
   O657        1.0     0.832969     0.139278     0.366943    Biso  1.000000 O
   Si329       1.0     0.158833     0.385502     0.367943    Biso  1.000000 Si
   O658        1.0     0.023597     0.452732     0.369976    Biso  1.000000 O
   Si330       1.0     0.609207     0.017397     0.364910    Biso  1.000000 Si
   Si331       1.0     0.062010     0.307324     0.367778    Biso  1.000000 Si
   O659        1.0     0.639657     0.997594     0.364191    Biso  1.000000 O
   Si332       1.0     0.552196     0.974103     0.367413    Biso  1.000000 Si
   O660        1.0     0.227227     0.859022     0.364136    Biso  1.000000 O
   O661        1.0     0.978364     0.314961     0.366822    Biso  1.000000 O
   O662        1.0     0.921466     0.190571     0.368520    Biso  1.000000 O
   Si333       1.0     0.999520     0.282527     0.367484    Biso  1.000000 Si
   O663        1.0     0.795907     0.377826     0.363048    Biso  1.000000 O
   O664        1.0     0.797162     0.021538     0.366198    Biso  1.000000 O
   O665        1.0     0.649816     0.413567     0.364862    Biso  1.000000 O
   Si334       1.0     0.462009     0.027683     0.367915    Biso  1.000000 Si
   O666        1.0     0.175785     0.096473     0.364206    Biso  1.000000 O
   Si335       1.0     0.360858     0.251234     0.367558    Biso  1.000000 Si
   Si336       1.0     0.873440     0.406680     0.364753    Biso  1.000000 Si
   Si337       1.0     0.734840     0.081315     0.366238    Biso  1.000000 Si
   Si338       1.0     0.206623     0.076154     0.363671    Biso  1.000000 Si
   O667        1.0     0.578786     0.188904     0.366284    Biso  1.000000 O
   O668        1.0     0.692792     0.964311     0.361938    Biso  1.000000 O
   O669        1.0     0.192888     0.400622     0.361109    Biso  1.000000 O
   O670        1.0     0.778815     0.571456     0.363365    Biso  1.000000 O
   O671        1.0     0.925614     0.702703     0.364083    Biso  1.000000 O
   O672        1.0     0.547340     0.935459     0.364535    Biso  1.000000 O
   Si339       1.0     0.890691     0.332872     0.362165    Biso  1.000000 Si
   Si340       1.0     0.369123     0.012586     0.365373    Biso  1.000000 Si
   O673        1.0     0.467442     0.784680     0.363195    Biso  1.000000 O
   O674        1.0     0.838741     0.071100     0.363858    Biso  1.000000 O
   O675        1.0     0.855251     0.006872     0.361313    Biso  1.000000 O
   O676        1.0     0.411691     0.691666     0.361300    Biso  1.000000 O
   O677        1.0     0.924583     0.341444     0.361379    Biso  1.000000 O
   O678        1.0     0.227115     0.109307     0.364030    Biso  1.000000 O
   O679        1.0     0.355526     0.103359     0.364421    Biso  1.000000 O
   O680        1.0     0.268601     0.258110     0.360912    Biso  1.000000 O
   Si341       1.0     0.546046     0.763008     0.364031    Biso  1.000000 Si
   O681        1.0     0.136108     0.774234     0.360349    Biso  1.000000 O
   O682        1.0     0.903174     0.854437     0.366061    Biso  1.000000 O
   Si342       1.0     0.793426     0.854702     0.361781    Biso  1.000000 Si
   O683        1.0     0.527179     0.665355     0.363147    Biso  1.000000 O
   O684        1.0     0.490991     0.515945     0.360827    Biso  1.000000 O
   O685        1.0     0.729342     0.541915     0.360429    Biso  1.000000 O
   O686        1.0     0.468949     0.115170     0.361482    Biso  1.000000 O
   O687        1.0     0.574749     0.786569     0.363041    Biso  1.000000 O
   Si343       1.0     0.656133     0.962139     0.361861    Biso  1.000000 Si
   O688        1.0     0.385580     0.048236     0.365885    Biso  1.000000 O
   Si344       1.0     0.653950     0.848402     0.361798    Biso  1.000000 Si
   O689        1.0     0.242830     0.512188     0.358684    Biso  1.000000 O
   Si345       1.0     0.133251     0.011895     0.360814    Biso  1.000000 Si
   Si346       1.0     0.422413     0.597397     0.358303    Biso  1.000000 Si
   Si347       1.0     0.151124     0.737858     0.359569    Biso  1.000000 Si
   O690        1.0     0.495772     0.836700     0.359742    Biso  1.000000 O
   Si348       1.0     0.744422     0.746967     0.362424    Biso  1.000000 Si
   O691        1.0     0.966815     0.091697     0.359712    Biso  1.000000 O
   Si349       1.0     0.859216     0.524556     0.357856    Biso  1.000000 Si
   O692        1.0     0.840312     0.417891     0.359563    Biso  1.000000 O
   O693        1.0     0.370845     0.849919     0.361197    Biso  1.000000 O
   Si350       1.0     0.621573     0.434815     0.358548    Biso  1.000000 Si
   O694        1.0     0.482732     0.406011     0.358460    Biso  1.000000 O
   O695        1.0     0.335392     0.014865     0.363946    Biso  1.000000 O
   O696        1.0     0.011662     0.760469     0.359463    Biso  1.000000 O
   Si351       1.0     0.304699     0.912454     0.357190    Biso  1.000000 Si
   O697        1.0     0.983719     0.155095     0.358408    Biso  1.000000 O
   O698        1.0     0.041732     0.008918     0.357463    Biso  1.000000 O
   O699        1.0     0.268460     0.325199     0.359361    Biso  1.000000 O
   O700        1.0     0.081189     0.796020     0.360497    Biso  1.000000 O
   O701        1.0     0.450036     0.572269     0.355532    Biso  1.000000 O
   Si352       1.0     0.304864     0.034036     0.360735    Biso  1.000000 Si
   O702        1.0     0.992528     0.037619     0.360517    Biso  1.000000 O
   O703        1.0     0.981293     0.929684     0.358338    Biso  1.000000 O
   Si353       1.0     0.059119     0.671388     0.359920    Biso  1.000000 Si
   O704        1.0     0.315756     0.404391     0.355926    Biso  1.000000 O
   Si354       1.0     0.649302     0.652767     0.361727    Biso  1.000000 Si
   Si355       1.0     0.259060     0.475883     0.357824    Biso  1.000000 Si
   Si356       1.0     0.763716     0.014476     0.360206    Biso  1.000000 Si
   O705        1.0     0.153919     0.928387     0.355088    Biso  1.000000 O
   O706        1.0     0.813781     0.887151     0.355126    Biso  1.000000 O
   Si357       1.0     0.582842     0.227973     0.357799    Biso  1.000000 Si
   O707        1.0     0.627047     0.822339     0.358166    Biso  1.000000 O
   O708        1.0     0.360186     0.289439     0.358884    Biso  1.000000 O
   O709        1.0     0.722290     0.482394     0.353121    Biso  1.000000 O
   O710        1.0     0.673642     0.625892     0.358593    Biso  1.000000 O
   Si358       1.0     0.556362     0.898965     0.359103    Biso  1.000000 Si
   O711        1.0     0.836367     0.767897     0.359956    Biso  1.000000 O
   O712        1.0     0.475485     0.241983     0.354038    Biso  1.000000 O
   O713        1.0     0.030303     0.295145     0.359267    Biso  1.000000 O
   Si359       1.0     0.016131     0.487783     0.358944    Biso  1.000000 Si
   O714        1.0     0.638175     0.882222     0.356701    Biso  1.000000 O
   O715        1.0     0.648419     0.178964     0.355934    Biso  1.000000 O
   O716        1.0     0.903284     0.915108     0.357657    Biso  1.000000 O
   O717        1.0     0.590219     0.417599     0.355378    Biso  1.000000 O
   O718        1.0     0.389864     0.580634     0.357481    Biso  1.000000 O
   Si360       1.0     0.573794     0.152017     0.358745    Biso  1.000000 Si
   Si361       1.0     0.034529     0.417933     0.358709    Biso  1.000000 Si
   O719        1.0     0.144948     0.494522     0.357038    Biso  1.000000 O
   Si362       1.0     0.511778     0.484390     0.354401    Biso  1.000000 Si
   Si363       1.0     0.097766     0.134547     0.356729    Biso  1.000000 Si
   O720        1.0     0.444354     0.305698     0.351611    Biso  1.000000 O
   Si364       1.0     0.344756     0.141588     0.359692    Biso  1.000000 Si
   O721        1.0     0.093122     0.525076     0.357372    Biso  1.000000 O
   Si365       1.0     0.418583     0.334837     0.353852    Biso  1.000000 Si
   Si366       1.0     0.242015     0.610029     0.354846    Biso  1.000000 Si
   O722        1.0     0.431191     0.373012     0.355027    Biso  1.000000 O
   O723        1.0     0.390422     0.520355     0.352839    Biso  1.000000 O
   O724        1.0     0.483345     0.052627     0.358293    Biso  1.000000 O
   O725        1.0     0.246975     0.971946     0.353168    Biso  1.000000 O
   O726        1.0     0.779189     0.751497     0.359481    Biso  1.000000 O
   O727        1.0     0.117602     0.100895     0.355636    Biso  1.000000 O
   O728        1.0     0.883494     0.555702     0.353898    Biso  1.000000 O
   O729        1.0     0.276163     0.891647     0.354943    Biso  1.000000 O
   Si367       1.0     0.960365     0.050640     0.356426    Biso  1.000000 Si
   Si368       1.0     0.595007     0.608325     0.355487    Biso  1.000000 Si
   O730        1.0     0.120740     0.165308     0.353168    Biso  1.000000 O
   Si369       1.0     0.109174     0.487778     0.356149    Biso  1.000000 Si
   O731        1.0     0.305439     0.793679     0.356124    Biso  1.000000 O
   O732        1.0     0.984147     0.250820     0.357413    Biso  1.000000 O
   O733        1.0     0.098105     0.013790     0.357580    Biso  1.000000 O
   O734        1.0     0.840223     0.946820     0.355968    Biso  1.000000 O
   O735        1.0     0.549761     0.246997     0.353571    Biso  1.000000 O
   O736        1.0     0.094582     0.670279     0.356540    Biso  1.000000 O
   O737        1.0     0.751640     0.051798     0.354876    Biso  1.000000 O
   O738        1.0     0.217133     0.228868     0.348887    Biso  1.000000 O
   Si370       1.0     0.569888     0.385086     0.350904    Biso  1.000000 Si
   O739        1.0     0.675071     0.771882     0.358011    Biso  1.000000 O
   Si371       1.0     0.033617     0.598641     0.355449    Biso  1.000000 Si
   Si372       1.0     0.842786     0.107341     0.354827    Biso  1.000000 Si
   O740        1.0     0.115969     0.585564     0.352570    Biso  1.000000 O
   O741        1.0     0.188856     0.534071     0.352489    Biso  1.000000 O
   Si373       1.0     0.530611     0.629377     0.353803    Biso  1.000000 Si
   Si374       1.0     0.215674     0.955848     0.351414    Biso  1.000000 Si
   O742        1.0     0.183593     0.741889     0.352979    Biso  1.000000 O
   O743        1.0     0.223239     0.915391     0.350047    Biso  1.000000 O
   O744        1.0     0.090169     0.233547     0.351466    Biso  1.000000 O
   O745        1.0     0.616390     0.640693     0.358508    Biso  1.000000 O
   O746        1.0     0.421001     0.821571     0.353526    Biso  1.000000 O
   Si375       1.0     0.418070     0.495928     0.349751    Biso  1.000000 Si
   Si376       1.0     0.749280     0.570277     0.350954    Biso  1.000000 Si
   O747        1.0     0.957555     0.769114     0.353643    Biso  1.000000 O
   O748        1.0     0.728499     0.601616     0.352724    Biso  1.000000 O
   O749        1.0     0.297485     0.945350     0.345814    Biso  1.000000 O
   O750        1.0     0.211225     0.630675     0.353407    Biso  1.000000 O
   O751        1.0     0.893767     0.791230     0.355448    Biso  1.000000 O
   Si377       1.0     0.845926     0.230717     0.352885    Biso  1.000000 Si
   O752        1.0     0.218571     0.796736     0.351421    Biso  1.000000 O
   O753        1.0     0.437964     0.016175     0.354413    Biso  1.000000 O
   O754        1.0     0.714241     0.102089     0.353302    Biso  1.000000 O
   Si378       1.0     0.182079     0.229124     0.349434    Biso  1.000000 Si
   Si379       1.0     0.967198     0.616447     0.351678    Biso  1.000000 Si
   Si380       1.0     0.812921     0.402236     0.349288    Biso  1.000000 Si
   Si381       1.0     0.378448     0.081246     0.352965    Biso  1.000000 Si
   O755        1.0     0.158965     0.865626     0.351595    Biso  1.000000 O
   O756        1.0     0.759566     0.195576     0.351045    Biso  1.000000 O
   Si382       1.0     0.325566     0.497856     0.350310    Biso  1.000000 Si
   O757        1.0     0.044256     0.637652     0.352475    Biso  1.000000 O
   Si383       1.0     0.242924     0.884686     0.349779    Biso  1.000000 Si
   O758        1.0     0.303151     0.070938     0.352494    Biso  1.000000 O
   O759        1.0     0.245531     0.163692     0.348659    Biso  1.000000 O
   O760        1.0     0.039479     0.702582     0.353456    Biso  1.000000 O
   O761        1.0     0.236018     0.446767     0.351147    Biso  1.000000 O
   Si384       1.0     0.642292     0.557925     0.349411    Biso  1.000000 Si
   Si385       1.0     0.470222     0.540554     0.348932    Biso  1.000000 Si
   O762        1.0     0.079139     0.320735     0.350198    Biso  1.000000 O
   Si386       1.0     0.061017     0.924879     0.349461    Biso  1.000000 Si
   O763        1.0     0.877663     0.116438     0.352425    Biso  1.000000 O
   O764        1.0     0.468379     0.895597     0.351874    Biso  1.000000 O
   Si387       1.0     0.248801     0.243421     0.345164    Biso  1.000000 Si
   Si388       1.0     0.406421     0.147232     0.352129    Biso  1.000000 Si
   O765        1.0     0.504645     0.293355     0.346024    Biso  1.000000 O
   O766        1.0     0.386932     0.991873     0.350090    Biso  1.000000 O
   O767        1.0     0.982911     0.482630     0.349685    Biso  1.000000 O
   O768        1.0     0.000057     0.597832     0.349070    Biso  1.000000 O
   O769        1.0     0.336623     0.536054     0.348312    Biso  1.000000 O
   O770        1.0     0.757837     0.344939     0.349698    Biso  1.000000 O
   O771        1.0     0.236599     0.576074     0.345644    Biso  1.000000 O
   Si389       1.0     0.285415     0.668338     0.352732    Biso  1.000000 Si
   O772        1.0     0.536263     0.993052     0.351114    Biso  1.000000 O
   O773        1.0     0.648458     0.316953     0.350274    Biso  1.000000 O
   O774        1.0     0.939139     0.591757     0.351836    Biso  1.000000 O
   O775        1.0     0.424440     0.631902     0.347024    Biso  1.000000 O
   Si390       1.0     0.471089     0.279696     0.344876    Biso  1.000000 Si
   Si391       1.0     0.220526     0.409205     0.347657    Biso  1.000000 Si
   O776        1.0     0.268568     0.634421     0.347428    Biso  1.000000 O
   O777        1.0     0.142288     0.369665     0.351614    Biso  1.000000 O
   Si392       1.0     0.371755     0.551082     0.346935    Biso  1.000000 Si
   O778        1.0     0.359496     0.226471     0.350355    Biso  1.000000 O
   Si393       1.0     0.482717     0.088738     0.348188    Biso  1.000000 Si
   O779        1.0     0.373049     0.159090     0.351803    Biso  1.000000 O
   O780        1.0     0.604091     0.136650     0.350776    Biso  1.000000 O
   Si394       1.0     0.222970     0.536731     0.345236    Biso  1.000000 Si
   Si395       1.0     0.852432     0.978049     0.346083    Biso  1.000000 Si
   O781        1.0     0.034965     0.099130     0.348157    Biso  1.000000 O
   O782        1.0     0.586358     0.904966     0.348255    Biso  1.000000 O
   O783        1.0     0.014380     0.790512     0.762315    Biso  1.000000 O
   H6          1.0     0.762098     0.526312     0.744036    Biso  1.000000 H
   Si396       1.0     0.443710     0.791440     0.347632    Biso  1.000000 Si
   O784        1.0     0.405059     0.107143     0.348248    Biso  1.000000 O
   O785        1.0     0.332169     0.893866     0.347258    Biso  1.000000 O
   O786        1.0     0.131021     0.715826     0.345356    Biso  1.000000 O
   O787        1.0     0.536189     0.398426     0.343699    Biso  1.000000 O
   O788        1.0     0.681186     0.846311     0.347879    Biso  1.000000 O
   O789        1.0     0.684326     0.380457     0.344576    Biso  1.000000 O
   Si397       1.0     0.908125     0.826154     0.349965    Biso  1.000000 Si
   Si398       1.0     0.496672     0.870249     0.346733    Biso  1.000000 Si
   O790        1.0     0.205111     0.053841     0.345794    Biso  1.000000 O
   O791        1.0     0.813381     0.217460     0.347577    Biso  1.000000 O
   O792        1.0     0.562892     0.620596     0.347096    Biso  1.000000 O
   O793        1.0     0.430788     0.949240     0.349507    Biso  1.000000 O
   O794        1.0     0.876894     0.207484     0.349082    Biso  1.000000 O
   O795        1.0     0.005238     0.408276     0.348562    Biso  1.000000 O
   O796        1.0     0.527995     0.886044     0.348354    Biso  1.000000 O
   O797        1.0     0.822714     0.663123     0.347362    Biso  1.000000 O
   O798        1.0     0.893959     0.407045     0.346688    Biso  1.000000 O
   O799        1.0     0.290150     0.488050     0.347027    Biso  1.000000 O
   Si399       1.0     0.911113     0.196409     0.348589    Biso  1.000000 Si
   O800        1.0     0.541301     0.495361     0.344466    Biso  1.000000 O
   O801        1.0     0.246489     0.382904     0.348017    Biso  1.000000 O
   O802        1.0     0.605741     0.035089     0.345778    Biso  1.000000 O
   Si400       1.0     0.070574     0.997913     0.346883    Biso  1.000000 Si
   O803        1.0     0.793687     0.432220     0.342104    Biso  1.000000 O
   O804        1.0     0.078016     0.959461     0.347101    Biso  1.000000 O
   O805        1.0     0.318944     0.672635     0.346470    Biso  1.000000 O
   O806        1.0     0.631322     0.521761     0.343625    Biso  1.000000 O
   Si401       1.0     0.091956     0.558324     0.344074    Biso  1.000000 Si
   Si402       1.0     0.906311     0.707656     0.346486    Biso  1.000000 Si
   Si403       1.0     0.411732     0.669985     0.343736    Biso  1.000000 Si
   O807        1.0     0.880289     0.319108     0.343622    Biso  1.000000 O
   O808        1.0     0.724989     0.755854     0.345249    Biso  1.000000 O
   Si404       1.0     0.866705     0.767580     0.347991    Biso  1.000000 Si
   Si405       1.0     0.693921     0.605211     0.345846    Biso  1.000000 Si
   Si406       1.0     0.016600     0.729624     0.345967    Biso  1.000000 Si
   O809        1.0     0.615307     0.585095     0.342644    Biso  1.000000 O
   O810        1.0     0.639248     0.942074     0.345214    Biso  1.000000 O
   O811        1.0     0.777218     0.840689     0.345057    Biso  1.000000 O
   O812        1.0     0.154546     0.661407     0.346796    Biso  1.000000 O
   O813        1.0     0.146161     0.006109     0.341627    Biso  1.000000 O
   O814        1.0     0.545406     0.154996     0.344990    Biso  1.000000 O
   O815        1.0     0.660506     0.682362     0.348039    Biso  1.000000 O
   O816        1.0     0.534571     0.761981     0.343880    Biso  1.000000 O
   O817        1.0     0.443949     0.515275     0.341273    Biso  1.000000 O
   O818        1.0     0.562061     0.303819     0.341319    Biso  1.000000 O
   Si407       1.0     0.502790     0.415035     0.341245    Biso  1.000000 Si
   O819        1.0     0.170448     0.263246     0.339284    Biso  1.000000 O
   Si408       1.0     0.123188     0.677349     0.343481    Biso  1.000000 Si
   O820        1.0     0.291421     0.010688     0.346064    Biso  1.000000 O
   Si409       1.0     0.275842     0.976051     0.342013    Biso  1.000000 Si
   Si410       1.0     0.634866     0.149132     0.342708    Biso  1.000000 Si
   O821        1.0     0.166876     0.196821     0.340985    Biso  1.000000 O
   O822        1.0     0.317777     0.133834     0.346692    Biso  1.000000 O
   O823        1.0     0.514668     0.104648     0.342730    Biso  1.000000 O
   O824        1.0     0.850184     0.265679     0.341611    Biso  1.000000 O
   O825        1.0     0.029371     0.936660     0.341770    Biso  1.000000 O
   O826        1.0     0.498297     0.456520     0.340615    Biso  1.000000 O
   O827        1.0     0.059816     0.574246     0.345155    Biso  1.000000 O
   O828        1.0     0.056047     0.427092     0.343248    Biso  1.000000 O
   Si411       1.0     0.619894     0.906781     0.343093    Biso  1.000000 Si
   Si412       1.0     0.536361     0.277812     0.340375    Biso  1.000000 Si
   O829        1.0     0.876317     0.727968     0.348097    Biso  1.000000 O
   O830        1.0     0.673751     0.571698     0.342945    Biso  1.000000 O
   O831        1.0     0.852412     0.508024     0.338730    Biso  1.000000 O
   Si413       1.0     0.910348     0.575820     0.342716    Biso  1.000000 Si
   O832        1.0     0.625549     0.455727     0.340415    Biso  1.000000 O
   Si414       1.0     0.356876     0.863497     0.342731    Biso  1.000000 Si
   Si415       1.0     0.152222     0.899302     0.341286    Biso  1.000000 Si
   Si416       1.0     0.265521     0.348533     0.342520    Biso  1.000000 Si
   O833        1.0     0.039007     0.488558     0.343048    Biso  1.000000 O
   Si417       1.0     0.419924     0.987009     0.344321    Biso  1.000000 Si
   O834        1.0     0.759789     0.990260     0.343566    Biso  1.000000 O
   O835        1.0     0.664051     0.123070     0.337933    Biso  1.000000 O
   O836        1.0     0.436061     0.753170     0.340420    Biso  1.000000 O
   Si418       1.0     0.997306     0.919813     0.339863    Biso  1.000000 Si
   Si419       1.0     0.203929     0.763762     0.340720    Biso  1.000000 Si
   O837        1.0     0.932337     0.225871     0.341580    Biso  1.000000 O
   O838        1.0     0.587839     0.361795     0.336903    Biso  1.000000 O
   O839        1.0     0.938664     0.444753     0.339315    Biso  1.000000 O
   O840        1.0     0.003656     0.880476     0.337314    Biso  1.000000 O
   O841        1.0     0.898588     0.673541     0.335865    Biso  1.000000 O
   O842        1.0     0.066602     0.892077     0.338585    Biso  1.000000 O
   O843        1.0     0.078232     0.137761     0.339279    Biso  1.000000 O
   O844        1.0     0.883892     0.965067     0.338101    Biso  1.000000 O
   Si420       1.0     0.187199     0.648583     0.339767    Biso  1.000000 Si
   O845        1.0     0.402008     0.469536     0.336950    Biso  1.000000 O
   Si421       1.0     0.074440     0.808805     0.340551    Biso  1.000000 Si
   O846        1.0     0.595388     0.222886     0.337332    Biso  1.000000 O
   Si422       1.0     0.967159     0.235033     0.340189    Biso  1.000000 Si
   O847        1.0     0.936888     0.827520     0.337026    Biso  1.000000 O
   O848        1.0     0.398307     0.332892     0.336695    Biso  1.000000 O
   Si423       1.0     0.990487     0.161692     0.337469    Biso  1.000000 Si
   O849        1.0     0.425748     0.167394     0.339303    Biso  1.000000 O
   Si424       1.0     0.451930     0.922820     0.339207    Biso  1.000000 Si
   O850        1.0     0.345727     0.474289     0.336094    Biso  1.000000 O
   Si425       1.0     0.691406     0.763018     0.339373    Biso  1.000000 Si
   Si426       1.0     0.136363     0.179498     0.334883    Biso  1.000000 Si
   Si427       1.0     0.782304     0.215357     0.337521    Biso  1.000000 Si
   O851        1.0     0.378280     0.668403     0.337208    Biso  1.000000 O
   O852        1.0     0.914658     0.161528     0.337878    Biso  1.000000 O
   O853        1.0     0.194723     0.970907     0.335221    Biso  1.000000 O
   Si428       1.0     0.320752     0.389018     0.334992    Biso  1.000000 Si
   Si429       1.0     0.898913     0.927514     0.337908    Biso  1.000000 Si
   O854        1.0     0.295018     0.359873     0.333326    Biso  1.000000 O
   O855        1.0     0.263974     0.698552     0.345978    Biso  1.000000 O
   O856        1.0     0.983677     0.721238     0.340607    Biso  1.000000 O
   O857        1.0     0.041320     0.823757     0.338289    Biso  1.000000 O
   Si430       1.0     0.720320     0.468865     0.333020    Biso  1.000000 Si
   O858        1.0     0.206763     0.679038     0.332789    Biso  1.000000 O
   O859        1.0     0.508531     0.632238     0.336525    Biso  1.000000 O
   O860        1.0     0.968017     0.644178     0.336305    Biso  1.000000 O
   O861        1.0     0.492037     0.550974     0.332996    Biso  1.000000 O
   O862        1.0     0.095627     0.471811     0.337838    Biso  1.000000 O
   O863        1.0     0.340134     0.829872     0.335873    Biso  1.000000 O
   O864        1.0     0.099162     0.837363     0.337284    Biso  1.000000 O
   Si431       1.0     0.312516     0.806711     0.336496    Biso  1.000000 Si
   Si432       1.0     0.304512     0.101579     0.337670    Biso  1.000000 Si
   Si433       1.0     0.696582     0.106450     0.334110    Biso  1.000000 Si
   O865        1.0     0.950683     0.045456     0.335649    Biso  1.000000 O
   Si434       1.0     0.957407     0.747927     0.335587    Biso  1.000000 Si
   O866        1.0     0.981023     0.199037     0.332651    Biso  1.000000 O
   O867        1.0     0.356525     0.379981     0.332875    Biso  1.000000 O
   O868        1.0     0.829100     0.107376     0.334624    Biso  1.000000 O
   O869        1.0     0.828984     0.995139     0.333245    Biso  1.000000 O
   O870        1.0     0.763279     0.564623     0.331572    Biso  1.000000 O
   O871        1.0     0.714088     0.429468     0.333620    Biso  1.000000 O
   Si435       1.0     0.896593     0.125959     0.335062    Biso  1.000000 Si
   O872        1.0     0.827994     0.381646     0.333491    Biso  1.000000 O
   Si436       1.0     0.966859     0.464260     0.331903    Biso  1.000000 Si
   O873        1.0     0.119378     0.899009     0.334766    Biso  1.000000 O
   O874        1.0     0.654299     0.255246     0.334941    Biso  1.000000 O
   Si437       1.0     0.619919     0.490668     0.330298    Biso  1.000000 Si
   O875        1.0     0.434943     0.690485     0.331833    Biso  1.000000 O
   Si438       1.0     0.045900     0.123024     0.332494    Biso  1.000000 Si
   O876        1.0     0.207215     0.407815     0.328114    Biso  1.000000 O
   O877        1.0     0.365860     0.062570     0.335272    Biso  1.000000 O
   O878        1.0     0.227548     0.738532     0.331477    Biso  1.000000 O
   Si439       1.0     0.644603     0.295553     0.333051    Biso  1.000000 Si
   O879        1.0     0.023765     0.154504     0.332147    Biso  1.000000 O
   Si440       1.0     0.094592     0.237192     0.329420    Biso  1.000000 Si
   O880        1.0     0.925171     0.549465     0.329475    Biso  1.000000 O
   O881        1.0     0.207836     0.289725     0.317865    Biso  1.000000 O
   Si441       1.0     0.061542     0.463030     0.332872    Biso  1.000000 Si
   Si442       1.0     0.860477     0.297439     0.330869    Biso  1.000000 Si
   Si443       1.0     0.345330     0.682828     0.332403    Biso  1.000000 Si
   O882        1.0     0.925314     0.732232     0.334836    Biso  1.000000 O
   O883        1.0     0.463671     0.805379     0.332109    Biso  1.000000 O
   Si444       1.0     0.912154     0.422344     0.330865    Biso  1.000000 Si
   Si445       1.0     0.582584     0.325115     0.328450    Biso  1.000000 Si
   O884        1.0     0.617830     0.717232     0.335759    Biso  1.000000 O
   O885        1.0     0.752966     0.472366     0.325580    Biso  1.000000 O
   O886        1.0     0.243172     0.869091     0.329485    Biso  1.000000 O
   O887        1.0     0.256357     0.262759     0.326741    Biso  1.000000 O
   Si446       1.0     0.523723     0.138216     0.332723    Biso  1.000000 Si
   Si447       1.0     0.085217     0.316377     0.329697    Biso  1.000000 Si
   O888        1.0     0.885618     0.835735     0.334308    Biso  1.000000 O
   Si448       1.0     0.094347     0.874665     0.329376    Biso  1.000000 Si
   O889        1.0     0.488854     0.722242     0.333591    Biso  1.000000 O
   O890        1.0     0.764088     0.248431     0.330960    Biso  1.000000 O
   Si449       1.0     0.168944     0.991046     0.327089    Biso  1.000000 Si
   Si450       1.0     0.702634     0.392891     0.327583    Biso  1.000000 Si
   Si451       1.0     0.753552     0.344754     0.328358    Biso  1.000000 Si
   O891        1.0     0.468125     0.083368     0.328709    Biso  1.000000 O
   O892        1.0     0.550812     0.714826     0.327693    Biso  1.000000 O
   O893        1.0     0.382605     0.877805     0.330141    Biso  1.000000 O
   O894        1.0     0.910716     0.089515     0.329907    Biso  1.000000 O
   O895        1.0     0.347846     0.722395     0.328114    Biso  1.000000 O
   O896        1.0     0.975163     0.130948     0.326649    Biso  1.000000 O
   O897        1.0     0.894769     0.606688     0.332705    Biso  1.000000 O
   O898        1.0     0.222007     0.513760     0.328555    Biso  1.000000 O
   O899        1.0     0.477598     0.946595     0.331390    Biso  1.000000 O
   Si452       1.0     0.237044     0.701132     0.332231    Biso  1.000000 Si
   O900        1.0     0.273509     0.115336     0.330451    Biso  1.000000 O
   O901        1.0     0.676251     0.732528     0.329707    Biso  1.000000 O
   Si453       1.0     0.142820     0.358256     0.331220    Biso  1.000000 Si
   Si454       1.0     0.783644     0.452914     0.324727    Biso  1.000000 Si
   Si455       1.0     0.651645     0.702575     0.331493    Biso  1.000000 Si
   Si456       1.0     0.019048     0.848221     0.327778    Biso  1.000000 Si
   O902        1.0     0.926281     0.922107     0.326114    Biso  1.000000 O
   O903        1.0     0.465384     0.277587     0.323920    Biso  1.000000 O
   Si457       1.0     0.454215     0.725193     0.328982    Biso  1.000000 Si
   Si458       1.0     0.521713     0.738503     0.329043    Biso  1.000000 Si
   Si459       1.0     0.695821     0.836240     0.328308    Biso  1.000000 Si
   O904        1.0     0.487683     0.861725     0.326164    Biso  1.000000 O
   Si460       1.0     0.540779     0.997416     0.329596    Biso  1.000000 Si
   O905        1.0     0.803111     0.612713     0.325787    Biso  1.000000 O
   O906        1.0     0.587608     0.497072     0.322724    Biso  1.000000 O
   O907        1.0     0.374341     0.560560     0.325173    Biso  1.000000 O
   O908        1.0     0.483341     0.403701     0.324640    Biso  1.000000 O
   O909        1.0     0.094389     0.277431     0.325367    Biso  1.000000 O
   O910        1.0     0.030429     0.745230     0.327263    Biso  1.000000 O
   O911        1.0     0.081234     0.775953     0.327665    Biso  1.000000 O
   O912        1.0     0.120627     0.210838     0.325864    Biso  1.000000 O
   O913        1.0     0.808588     0.481110     0.322121    Biso  1.000000 O
   O914        1.0     0.070351     0.014613     0.326590    Biso  1.000000 O
   O915        1.0     0.102426     0.547921     0.324274    Biso  1.000000 O
   O916        1.0     0.731198     0.836176     0.325861    Biso  1.000000 O
   O917        1.0     0.709528     0.255502     0.326460    Biso  1.000000 O
   O918        1.0     0.872841     0.904425     0.330025    Biso  1.000000 O
   Si461       1.0     0.197198     0.058762     0.324586    Biso  1.000000 Si
   Si462       1.0     0.551787     0.492320     0.323705    Biso  1.000000 Si
   Si463       1.0     0.257778     0.151621     0.329401    Biso  1.000000 Si
   Si464       1.0     0.592325     0.042202     0.327071    Biso  1.000000 Si
   O919        1.0     0.175528     0.090259     0.322831    Biso  1.000000 O
   O920        1.0     0.690013     0.197647     0.326451    Biso  1.000000 O
   O921        1.0     0.611795     0.302082     0.326044    Biso  1.000000 O
   Si465       1.0     0.362140     0.225861     0.329057    Biso  1.000000 Si
   O922        1.0     0.859501     0.783027     0.328050    Biso  1.000000 O
   O923        1.0     0.249236     0.325744     0.327728    Biso  1.000000 O
   Si466       1.0     0.820018     0.648858     0.326647    Biso  1.000000 Si
   O924        1.0     0.973214     0.374661     0.327118    Biso  1.000000 O
   Si467       1.0     0.174507     0.289760     0.322508    Biso  1.000000 Si
   Si468       1.0     0.999275     0.400616     0.327744    Biso  1.000000 Si
   O925        1.0     0.113026     0.339380     0.324536    Biso  1.000000 O
   O926        1.0     0.282254     0.823776     0.331219    Biso  1.000000 O
   O927        1.0     0.142009     0.144700     0.323797    Biso  1.000000 O
   O928        1.0     0.697715     0.620118     0.325755    Biso  1.000000 O
   Si469       1.0     0.765931     0.841181     0.325383    Biso  1.000000 Si
   O929        1.0     0.689681     0.794535     0.325800    Biso  1.000000 O
   Si470       1.0     0.378608     0.354432     0.323717    Biso  1.000000 Si
   O930        1.0     0.625007     0.170679     0.325105    Biso  1.000000 O
   O931        1.0     0.731301     0.371859     0.321792    Biso  1.000000 O
   O932        1.0     0.694614     0.069674     0.325254    Biso  1.000000 O
   Si471       1.0     0.374693     0.469638     0.323243    Biso  1.000000 Si
   O933        1.0     0.318556     0.778524     0.322291    Biso  1.000000 O
   Si472       1.0     0.833238     0.510478     0.321514    Biso  1.000000 Si
   O934        1.0     0.263321     0.980930     0.322378    Biso  1.000000 O
   O935        1.0     0.739753     0.308754     0.324513    Biso  1.000000 O
   O936        1.0     0.066637     0.220955     0.319309    Biso  1.000000 O
   Si473       1.0     0.886834     0.642284     0.324577    Biso  1.000000 Si
   O937        1.0     0.167358     0.904098     0.322025    Biso  1.000000 O
   O938        1.0     0.980118     0.935193     0.322712    Biso  1.000000 O
   O939        1.0     0.396420     0.217811     0.323970    Biso  1.000000 O
   O940        1.0     0.626971     0.889266     0.323280    Biso  1.000000 O
   O941        1.0     0.965867     0.264509     0.325906    Biso  1.000000 O
   O942        1.0     0.697168     0.486561     0.319213    Biso  1.000000 O
   O943        1.0     0.819293     0.547061     0.322981    Biso  1.000000 O
   O944        1.0     0.559367     0.030193     0.324366    Biso  1.000000 O
   O945        1.0     0.834017     0.319932     0.323875    Biso  1.000000 O
   Si474       1.0     0.679321     0.236292     0.323082    Biso  1.000000 Si
   O946        1.0     0.110841     0.672824     0.323575    Biso  1.000000 O
   Si475       1.0     0.588061     0.713644     0.322938    Biso  1.000000 Si
   O947        1.0     0.992326     0.824841     0.325005    Biso  1.000000 O
   O948        1.0     0.496000     0.157265     0.325020    Biso  1.000000 O
   O949        1.0     0.433094     0.907803     0.322572    Biso  1.000000 O
   Si476       1.0     0.241891     0.293771     0.316043    Biso  1.000000 Si
   O950        1.0     0.186298     0.778595     0.323612    Biso  1.000000 O
   O951        1.0     0.311455     0.414427     0.319007    Biso  1.000000 O
   Si477       1.0     0.793056     0.573336     0.321262    Biso  1.000000 Si
   O952        1.0     0.536757     0.264239     0.320261    Biso  1.000000 O
   O953        1.0     0.166623     0.328069     0.327917    Biso  1.000000 O
   O954        1.0     0.769257     0.881349     0.318332    Biso  1.000000 O
   O955        1.0     0.987927     0.436818     0.320968    Biso  1.000000 O
   O956        1.0     0.601039     0.077803     0.319202    Biso  1.000000 O
   Si478       1.0     0.958422     0.815336     0.320559    Biso  1.000000 Si
   O957        1.0     0.182129     0.620053     0.324413    Biso  1.000000 O
   O958        1.0     0.713113     0.135137     0.322416    Biso  1.000000 O
   O959        1.0     0.183159     0.024286     0.317911    Biso  1.000000 O
   O960        1.0     0.799090     0.937991     0.320830    Biso  1.000000 O
   O961        1.0     0.421182     0.993077     0.322993    Biso  1.000000 O
   Si479       1.0     0.749900     0.985422     0.323311    Biso  1.000000 Si
   Si480       1.0     0.929886     0.061034     0.319982    Biso  1.000000 Si
   Si481       1.0     0.603997     0.201728     0.319459    Biso  1.000000 Si
   O962        1.0     0.555158     0.962993     0.322272    Biso  1.000000 O
   O963        1.0     0.892444     0.453619     0.321164    Biso  1.000000 O
   O964        1.0     0.962085     0.498953     0.321296    Biso  1.000000 O
   O965        1.0     0.922901     0.393663     0.317825    Biso  1.000000 O
   O966        1.0     0.546402     0.453583     0.316922    Biso  1.000000 O
   O967        1.0     0.852534     0.645037     0.320671    Biso  1.000000 O
   O968        1.0     0.153376     0.392211     0.320934    Biso  1.000000 O
   Si482       1.0     0.739737     0.269361     0.319416    Biso  1.000000 Si
   Si483       1.0     0.418742     0.186192     0.320494    Biso  1.000000 Si
   O969        1.0     0.794206     0.205406     0.318285    Biso  1.000000 O
   Si484       1.0     0.819830     0.354866     0.318191    Biso  1.000000 Si
   O970        1.0     0.962688     0.772954     0.318824    Biso  1.000000 O
   O971        1.0     0.281349     0.179486     0.321678    Biso  1.000000 O
   O972        1.0     0.785127     0.349541     0.319135    Biso  1.000000 O
   O973        1.0     0.508957     0.997629     0.321249    Biso  1.000000 O
   O974        1.0     0.351293     0.261660     0.321096    Biso  1.000000 O
   Si485       1.0     0.511201     0.550834     0.315522    Biso  1.000000 Si
   O975        1.0     0.059329     0.330587     0.317656    Biso  1.000000 O
   O976        1.0     0.721739     0.009622     0.319347    Biso  1.000000 O
   O977        1.0     0.325163     0.092916     0.321686    Biso  1.000000 O
   O978        1.0     0.872723     0.128932     0.319362    Biso  1.000000 O
   Si486       1.0     0.811833     0.977015     0.316506    Biso  1.000000 Si
   O979        1.0     0.665828     0.309786     0.317831    Biso  1.000000 O
   O980        1.0     0.229093     0.150124     0.316988    Biso  1.000000 O
   Si487       1.0     0.464572     0.834591     0.317632    Biso  1.000000 Si
   O981        1.0     0.591887     0.673510     0.316166    Biso  1.000000 O
   O982        1.0     0.025535     0.386026     0.315248    Biso  1.000000 O
   O983        1.0     0.941714     0.325909     0.319374    Biso  1.000000 O
   O984        1.0     0.642050     0.493128     0.314032    Biso  1.000000 O
   O985        1.0     0.401019     0.373144     0.310568    Biso  1.000000 O
   O986        1.0     0.535537     0.522766     0.314044    Biso  1.000000 O
   Si488       1.0     0.949739     0.534073     0.315850    Biso  1.000000 Si
   O987        1.0     0.054299     0.101598     0.315168    Biso  1.000000 O
   Si489       1.0     0.408496     0.882081     0.316025    Biso  1.000000 Si
   Si490       1.0     0.972171     0.659876     0.315765    Biso  1.000000 Si
   O988        1.0     0.155281     0.965310     0.313039    Biso  1.000000 O
   Si491       1.0     0.060218     0.750481     0.317420    Biso  1.000000 Si
   O989        1.0     0.338882     0.197911     0.321295    Biso  1.000000 O
   Si492       1.0     0.947476     0.365120     0.314565    Biso  1.000000 Si
   O990        1.0     0.877343     0.286194     0.313608    Biso  1.000000 O
   Si493       1.0     0.516759     0.624357     0.315754    Biso  1.000000 Si
   Si494       1.0     0.181757     0.411827     0.313755    Biso  1.000000 Si
   Si495       1.0     0.839965     0.120448     0.315930    Biso  1.000000 Si
   Si496       1.0     0.871728     0.815808     0.317562    Biso  1.000000 Si
   Si497       1.0     0.263068     0.846122     0.316670    Biso  1.000000 Si
   O991        1.0     0.074866     0.715452     0.311659    Biso  1.000000 O
   O992        1.0     0.565808     0.335911     0.311028    Biso  1.000000 O
   O993        1.0     0.224746     0.068231     0.311932    Biso  1.000000 O
   O994        1.0     0.803079     0.675106     0.314157    Biso  1.000000 O
   O995        1.0     0.542303     0.127876     0.316126    Biso  1.000000 O
   O996        1.0     0.529455     0.585628     0.314720    Biso  1.000000 O
   Si498       1.0     0.156316     0.115867     0.311971    Biso  1.000000 Si
   O997        1.0     0.376268     0.503800     0.310957    Biso  1.000000 O
   O998        1.0     0.682444     0.400120     0.310775    Biso  1.000000 O
   Si499       1.0     0.335830     0.748144     0.313435    Biso  1.000000 Si
   Si500       1.0     0.354402     0.072445     0.316113    Biso  1.000000 Si
   O999        1.0     0.780757     0.811578     0.313390    Biso  1.000000 O
   Si501       1.0     0.949927     0.935620     0.311817    Biso  1.000000 Si
   O1000       1.0     0.149870     0.523092     0.313529    Biso  1.000000 O
   O1001       1.0     0.676625     0.859122     0.315115    Biso  1.000000 O
   Si502       1.0     0.703474     0.170513     0.312451    Biso  1.000000 Si
   O1002       1.0     0.331602     0.665559     0.313808    Biso  1.000000 O
   O1003       1.0     0.576837     0.178736     0.312137    Biso  1.000000 O
   O1004       1.0     0.745135     0.946366     0.316548    Biso  1.000000 O
   O1005       1.0     0.451394     0.197804     0.313123    Biso  1.000000 O
   O1006       1.0     0.431701     0.849743     0.314798    Biso  1.000000 O
   O1007       1.0     0.780717     0.995415     0.313242    Biso  1.000000 O
   O1008       1.0     0.060014     0.651934     0.312737    Biso  1.000000 O
   Si503       1.0     0.772749     0.919335     0.311099    Biso  1.000000 Si
   O1009       1.0     0.977101     0.558002     0.310929    Biso  1.000000 O
   Si504       1.0     0.487139     0.968225     0.314882    Biso  1.000000 Si
   O1010       1.0     0.357164     0.330112     0.311933    Biso  1.000000 O
   Si505       1.0     0.126092     0.553544     0.308877    Biso  1.000000 Si
   O1011       1.0     0.051976     0.468267     0.311746    Biso  1.000000 O
   O1012       1.0     0.516469     0.764232     0.312760    Biso  1.000000 O
   O1013       1.0     0.911268     0.030665     0.309954    Biso  1.000000 O
   O1014       1.0     0.513578     0.209001     0.313128    Biso  1.000000 O
   H7          1.0     0.788871     0.675762     0.192777    Biso  1.000000 H
   O1015       1.0     0.823232     0.154211     0.310458    Biso  1.000000 O
   O1016       1.0     0.605559     0.016960     0.312386    Biso  1.000000 O
   Si506       1.0     0.232208     0.503708     0.308182    Biso  1.000000 Si
   Si507       1.0     0.975158     0.110696     0.307820    Biso  1.000000 Si
   O1017       1.0     0.085493     0.873277     0.308790    Biso  1.000000 O
   O1018       1.0     0.652733     0.682650     0.312176    Biso  1.000000 O
   Si508       1.0     0.086658     0.677261     0.308273    Biso  1.000000 Si
   O1019       1.0     0.778738     0.427742     0.308016    Biso  1.000000 O
   Si509       1.0     0.361565     0.540219     0.307745    Biso  1.000000 Si
   O1020       1.0     0.031288     0.860735     0.309018    Biso  1.000000 O
   O1021       1.0     0.854111     0.497465     0.305894    Biso  1.000000 O
   O1022       1.0     0.158852     0.278466     0.305030    Biso  1.000000 O
   Si510       1.0     0.484910     0.184856     0.310281    Biso  1.000000 Si
   Si511       1.0     0.707289     0.040763     0.310108    Biso  1.000000 Si
   O1023       1.0     0.383451     0.443699     0.307381    Biso  1.000000 O
   O1024       1.0     0.325465     0.534045     0.305175    Biso  1.000000 O
   O1025       1.0     0.790124     0.741584     0.304070    Biso  1.000000 O
   O1026       1.0     0.006415     0.662668     0.310744    Biso  1.000000 O
   O1027       1.0     0.256846     0.690660     0.314539    Biso  1.000000 O
   Si512       1.0     0.457953     0.079198     0.308307    Biso  1.000000 Si
   Si513       1.0     0.472414     0.416662     0.305748    Biso  1.000000 Si
   O1028       1.0     0.539766     0.650801     0.309969    Biso  1.000000 O
   O1029       1.0     0.550148     0.897075     0.310087    Biso  1.000000 O
   O1030       1.0     0.442178     0.043546     0.306005    Biso  1.000000 O
   Si514       1.0     0.951745     0.289789     0.312424    Biso  1.000000 Si
   O1031       1.0     0.141456     0.590405     0.310293    Biso  1.000000 O
   O1032       1.0     0.956804     0.695392     0.310049    Biso  1.000000 O
   O1033       1.0     0.265462     0.516909     0.306132    Biso  1.000000 O
   O1034       1.0     0.399367     0.159589     0.310649    Biso  1.000000 O
   O1035       1.0     0.023908     0.597088     0.310002    Biso  1.000000 O
   O1036       1.0     0.537897     0.827084     0.307189    Biso  1.000000 O
   Si515       1.0     0.648145     0.874918     0.307556    Biso  1.000000 Si
   Si516       1.0     0.866685     0.889147     0.310254    Biso  1.000000 Si
   O1037       1.0     0.236033     0.464438     0.303482    Biso  1.000000 O
   O1038       1.0     0.451854     0.729772     0.306702    Biso  1.000000 O
   O1039       1.0     0.172954     0.452983     0.311384    Biso  1.000000 O
   Si517       1.0     0.167151     0.929307     0.304073    Biso  1.000000 Si
   O1040       1.0     0.444297     0.443326     0.304793    Biso  1.000000 O
   Si518       1.0     0.672664     0.495416     0.304968    Biso  1.000000 Si
   Si519       1.0     0.469679     0.282467     0.302750    Biso  1.000000 Si
   O1041       1.0     0.028703     0.531236     0.307011    Biso  1.000000 O
   O1042       1.0     0.949191     0.084284     0.306615    Biso  1.000000 O
   Si520       1.0     0.310275     0.190549     0.310255    Biso  1.000000 Si
   Si521       1.0     0.070896     0.019370     0.305412    Biso  1.000000 Si
   O1043       1.0     0.900484     0.640074     0.304892    Biso  1.000000 O
   Si522       1.0     0.700020     0.611445     0.304992    Biso  1.000000 Si
   O1044       1.0     0.283359     0.871848     0.306213    Biso  1.000000 O
   O1045       1.0     0.590404     0.741412     0.308184    Biso  1.000000 O
   Si523       1.0     0.542957     0.935954     0.307479    Biso  1.000000 Si
   Si524       1.0     0.043215     0.357646     0.304574    Biso  1.000000 Si
   O1046       1.0     0.004039     0.090937     0.302678    Biso  1.000000 O
   O1047       1.0     0.853370     0.850019     0.309743    Biso  1.000000 O
   O1048       1.0     0.670741     0.590094     0.301408    Biso  1.000000 O
   Si525       1.0     0.434014     0.004743     0.304839    Biso  1.000000 Si
   O1049       1.0     0.955305     0.635779     0.301938    Biso  1.000000 O
   Si526       1.0     0.525584     0.243175     0.303684    Biso  1.000000 Si
   O1050       1.0     0.938611     0.972630     0.305399    Biso  1.000000 O
   Si527       1.0     0.271650     0.976471     0.302210    Biso  1.000000 Si
   O1051       1.0     0.894820     0.800519     0.303939    Biso  1.000000 O
   O1052       1.0     0.343410     0.040667     0.304927    Biso  1.000000 O
   O1053       1.0     0.105478     0.032326     0.301153    Biso  1.000000 O
   O1054       1.0     0.617417     0.224667     0.304211    Biso  1.000000 O
   O1055       1.0     0.190259     0.389710     0.296493    Biso  1.000000 O
   O1056       1.0     0.488196     0.542455     0.300560    Biso  1.000000 O
   Si528       1.0     0.166834     0.617616     0.305378    Biso  1.000000 Si
   Si529       1.0     0.875164     0.463321     0.302526    Biso  1.000000 Si
   O1057       1.0     0.507150     0.940940     0.303930    Biso  1.000000 O
   Si530       1.0     0.357916     0.290459     0.305991    Biso  1.000000 Si
   O1058       1.0     0.731552     0.184914     0.301560    Biso  1.000000 O
   O1059       1.0     0.315246     0.723914     0.301184    Biso  1.000000 O
   O1060       1.0     0.178543     0.133431     0.298002    Biso  1.000000 O
   O1061       1.0     0.134888     0.091998     0.300769    Biso  1.000000 O
   Si531       1.0     0.564639     0.145667     0.302545    Biso  1.000000 Si
   O1062       1.0     0.952613     0.831363     0.301186    Biso  1.000000 O
   Si532       1.0     0.573165     0.651865     0.302236    Biso  1.000000 Si
   Si533       1.0     0.061854     0.205986     0.299574    Biso  1.000000 Si
   Si534       1.0     0.031318     0.636365     0.303895    Biso  1.000000 Si
   O1063       1.0     0.376543     0.097072     0.305890    Biso  1.000000 O
   Si535       1.0     0.808389     0.185864     0.301553    Biso  1.000000 Si
   O1064       1.0     0.302170     0.000143     0.300794    Biso  1.000000 O
   O1065       1.0     0.670690     0.237894     0.302417    Biso  1.000000 O
   O1066       1.0     0.557392     0.396815     0.299870    Biso  1.000000 O
   Si536       1.0     0.612172     0.091483     0.300597    Biso  1.000000 Si
   O1067       1.0     0.247511     0.292449     0.295090    Biso  1.000000 O
   O1068       1.0     0.434064     0.108495     0.304589    Biso  1.000000 O
   O1069       1.0     0.831767     0.373031     0.300055    Biso  1.000000 O
   Si537       1.0     0.303231     0.429917     0.299257    Biso  1.000000 Si
   O1070       1.0     0.462607     0.982030     0.302097    Biso  1.000000 O
   O1071       1.0     0.782589     0.574951     0.301274    Biso  1.000000 O
   Si538       1.0     0.183092     0.775008     0.302409    Biso  1.000000 Si
   O1072       1.0     0.481697     0.814584     0.301661    Biso  1.000000 O
   O1073       1.0     0.589750     0.119652     0.296056    Biso  1.000000 O
   Si539       1.0     0.168123     0.490992     0.302692    Biso  1.000000 Si
   Si540       1.0     0.540528     0.432698     0.299440    Biso  1.000000 Si
   O1074       1.0     0.239909     0.829596     0.303398    Biso  1.000000 O
   Si541       1.0     0.211880     0.147932     0.298366    Biso  1.000000 Si
   O1075       1.0     0.456823     0.383080     0.297899    Biso  1.000000 O
   Si542       1.0     0.514232     0.797612     0.300953    Biso  1.000000 Si
   Si543       1.0     0.296820     0.509527     0.297505    Biso  1.000000 Si
   O1076       1.0     0.830679     0.980784     0.299450    Biso  1.000000 O
   Si544       1.0     0.795400     0.701583     0.298825    Biso  1.000000 Si
   O1077       1.0     0.924514     0.274985     0.301350    Biso  1.000000 O
   O1078       1.0     0.853216     0.920573     0.300440    Biso  1.000000 O
   Si545       1.0     0.786865     0.779928     0.297725    Biso  1.000000 Si
   O1079       1.0     0.726855     0.587432     0.298401    Biso  1.000000 O
   O1080       1.0     0.494116     0.255676     0.297803    Biso  1.000000 O
   O1081       1.0     0.734964     0.060223     0.299647    Biso  1.000000 O
   O1082       1.0     0.503817     0.428688     0.296328    Biso  1.000000 O
   O1083       1.0     0.643387     0.108926     0.299009    Biso  1.000000 O
   Si546       1.0     0.009424     0.563126     0.301950    Biso  1.000000 Si
   O1084       1.0     0.586394     0.616035     0.298719    Biso  1.000000 O
   O1085       1.0     0.198502     0.941257     0.296665    Biso  1.000000 O
   O1086       1.0     0.048207     0.046952     0.297656    Biso  1.000000 O
   Si547       1.0     0.056233     0.880794     0.298724    Biso  1.000000 Si
   O1087       1.0     0.835865     0.095395     0.299006    Biso  1.000000 O
   O1088       1.0     0.442875     0.277919     0.289790    Biso  1.000000 O
   Si548       1.0     0.037907     0.085448     0.298531    Biso  1.000000 Si
   O1089       1.0     0.304825     0.470635     0.298027    Biso  1.000000 O
   Si549       1.0     0.402918     0.122541     0.301395    Biso  1.000000 Si
   O1090       1.0     0.357582     0.762549     0.297127    Biso  1.000000 O
   O1091       1.0     0.482957     0.317091     0.296433    Biso  1.000000 O
   Si550       1.0     0.423768     0.370947     0.293945    Biso  1.000000 Si
   O1092       1.0     0.066984     0.165302     0.296859    Biso  1.000000 O
   O1093       1.0     0.653258     0.908809     0.294558    Biso  1.000000 O
   O1094       1.0     0.053026     0.920729     0.296992    Biso  1.000000 O
   O1095       1.0     0.493075     0.627325     0.300042    Biso  1.000000 O
   O1096       1.0     0.741928     0.270455     0.297661    Biso  1.000000 O
   O1097       1.0     0.201279     0.508361     0.297299    Biso  1.000000 O
   Si551       1.0     0.891151     0.269349     0.296040    Biso  1.000000 Si
   O1098       1.0     0.065745     0.982794     0.296337    Biso  1.000000 O
   O1099       1.0     0.677424     0.162084     0.298998    Biso  1.000000 O
   Si552       1.0     0.040748     0.496386     0.297662    Biso  1.000000 Si
   O1100       1.0     0.278661     0.938168     0.298987    Biso  1.000000 O
   O1101       1.0     0.150059     0.761540     0.298241    Biso  1.000000 O
   O1102       1.0     0.947622     0.909692     0.294901    Biso  1.000000 O
   Si553       1.0     0.319941     0.684726     0.296344    Biso  1.000000 Si
   O1103       1.0     0.885479     0.230699     0.292447    Biso  1.000000 O
   O1104       1.0     0.931841     0.527922     0.297348    Biso  1.000000 O
   O1105       1.0     0.675235     0.530321     0.295528    Biso  1.000000 O
   O1106       1.0     0.270354     0.421319     0.294119    Biso  1.000000 O
   Si554       1.0     0.560977     0.357014     0.293783    Biso  1.000000 Si
   O1107       1.0     0.156894     0.653896     0.299002    Biso  1.000000 O
   Si555       1.0     0.545168     0.862709     0.298109    Biso  1.000000 Si
   O1108       1.0     0.028003     0.203870     0.292726    Biso  1.000000 O
   O1109       1.0     0.395525     0.894990     0.296940    Biso  1.000000 O
   Si556       1.0     0.662164     0.313437     0.296568    Biso  1.000000 Si
   O1110       1.0     0.053916     0.768008     0.298726    Biso  1.000000 O
   O1111       1.0     0.968217     0.138717     0.293248    Biso  1.000000 O
   Si557       1.0     0.413304     0.444855     0.293397    Biso  1.000000 Si
   O1112       1.0     0.304851     0.224642     0.299102    Biso  1.000000 O
   Si558       1.0     0.915619     0.998117     0.296472    Biso  1.000000 Si
   O1113       1.0     0.290248     0.666854     0.289414    Biso  1.000000 O
   O1114       1.0     0.857976     0.431659     0.297503    Biso  1.000000 O
   O1115       1.0     0.962067     0.362741     0.294890    Biso  1.000000 O
   O1116       1.0     0.628787     0.849240     0.295667    Biso  1.000000 O
   O1117       1.0     0.896007     0.882230     0.299526    Biso  1.000000 O
   O1118       1.0     0.682025     0.028774     0.296186    Biso  1.000000 O
   O1119       1.0     0.695559     0.648813     0.296729    Biso  1.000000 O
   Si559       1.0     0.673424     0.386391     0.290761    Biso  1.000000 Si
   Si560       1.0     0.232152     0.077531     0.291593    Biso  1.000000 Si
   O1120       1.0     0.978437     0.299250     0.298333    Biso  1.000000 O
   O1121       1.0     0.483644     0.080691     0.293940    Biso  1.000000 O
   O1122       1.0     0.185177     0.811978     0.294472    Biso  1.000000 O
   O1123       1.0     0.113223     0.548948     0.289448    Biso  1.000000 O
   O1124       1.0     0.593757     0.796238     0.290742    Biso  1.000000 O
   O1125       1.0     0.653543     0.352519     0.292290    Biso  1.000000 O
   Si561       1.0     0.925555     0.640841     0.290738    Biso  1.000000 Si
   O1126       1.0     0.228594     0.117837     0.288776    Biso  1.000000 O
   O1127       1.0     0.244089     0.983487     0.290207    Biso  1.000000 O
   Si562       1.0     0.124991     0.059289     0.290306    Biso  1.000000 Si
   O1128       1.0     0.145706     0.914340     0.289599    Biso  1.000000 O
   Si563       1.0     0.640212     0.244273     0.292236    Biso  1.000000 Si
   Si564       1.0     0.257082     0.673031     0.295633    Biso  1.000000 Si
   Si565       1.0     0.668050     0.673622     0.292848    Biso  1.000000 Si
   O1129       1.0     0.020028     0.340352     0.291658    Biso  1.000000 O
   O1130       1.0     0.377194     0.556673     0.290279    Biso  1.000000 O
   O1131       1.0     0.782525     0.915963     0.290060    Biso  1.000000 O
   O1132       1.0     0.638243     0.756740     0.291088    Biso  1.000000 O
   O1133       1.0     0.332699     0.279598     0.290942    Biso  1.000000 O
   O1134       1.0     0.203920     0.750097     0.290148    Biso  1.000000 O
   Si566       1.0     0.328909     0.017658     0.290192    Biso  1.000000 Si
   O1135       1.0     0.067358     0.374993     0.291814    Biso  1.000000 O
   H8          1.0     0.006996     0.155706     0.764868    Biso  1.000000 H
   O1136       1.0     0.918586     0.740704     0.289329    Biso  1.000000 O
   O1137       1.0     0.437806     0.561592     0.289753    Biso  1.000000 O
   O1138       1.0     0.830120     0.207346     0.288652    Biso  1.000000 O
   O1139       1.0     0.641297     0.283803     0.290580    Biso  1.000000 O
   Si567       1.0     0.658295     0.562737     0.288850    Biso  1.000000 Si
   Si568       1.0     0.285709     0.901471     0.291560    Biso  1.000000 Si
   Si569       1.0     0.945327     0.711164     0.290706    Biso  1.000000 Si
   O1140       1.0     0.621551     0.564126     0.287697    Biso  1.000000 O
   O1141       1.0     0.102714     0.670327     0.289326    Biso  1.000000 O
   O1142       1.0     0.816360     0.785841     0.285062    Biso  1.000000 O
   O1143       1.0     0.885706     0.976698     0.293144    Biso  1.000000 O
   O1144       1.0     0.389467     0.283337     0.297630    Biso  1.000000 O
   O1145       1.0     0.673161     0.469158     0.288643    Biso  1.000000 O
   O1146       1.0     0.308875     0.161574     0.294587    Biso  1.000000 O
   Si570       1.0     0.244433     0.443161     0.284991    Biso  1.000000 Si
   Si571       1.0     0.603628     0.757430     0.290670    Biso  1.000000 Si
   Si572       1.0     0.754288     0.568702     0.288417    Biso  1.000000 Si
   Si573       1.0     0.853531     0.957170     0.289540    Biso  1.000000 Si
   O1147       1.0     0.192588     0.601532     0.292556    Biso  1.000000 O
   O1148       1.0     0.781596     0.170695     0.289595    Biso  1.000000 O
   O1149       1.0     0.767328     0.688282     0.287485    Biso  1.000000 O
   Si574       1.0     0.166050     0.271680     0.284684    Biso  1.000000 Si
   O1150       1.0     0.693838     0.302221     0.286846    Biso  1.000000 O
   Si575       1.0     0.606490     0.019444     0.290800    Biso  1.000000 Si
   O1151       1.0     0.901046     0.475087     0.289937    Biso  1.000000 O
   O1152       1.0     0.756615     0.778261     0.286901    Biso  1.000000 O
   Si576       1.0     0.655551     0.139984     0.287056    Biso  1.000000 Si
   O1153       1.0     0.488852     0.175218     0.289130    Biso  1.000000 O
   Si577       1.0     0.776940     0.425349     0.285525    Biso  1.000000 Si
   O1154       1.0     0.069123     0.506260     0.286941    Biso  1.000000 O
   O1155       1.0     0.410681     0.999909     0.288477    Biso  1.000000 O
   O1156       1.0     0.561273     0.947457     0.290744    Biso  1.000000 O
   O1157       1.0     0.137928     0.280566     0.272130    Biso  1.000000 O
   O1158       1.0     0.413201     0.406615     0.283523    Biso  1.000000 O
   O1159       1.0     0.610613     0.059054     0.288248    Biso  1.000000 O
   O1160       1.0     0.262558     0.064637     0.285530    Biso  1.000000 O
   O1161       1.0     0.321852     0.414282     0.282785    Biso  1.000000 O
   O1162       1.0     0.415804     0.338132     0.282224    Biso  1.000000 O
   O1163       1.0     0.079516     0.223798     0.284044    Biso  1.000000 O
   Si578       1.0     0.903393     0.778127     0.286498    Biso  1.000000 Si
   O1164       1.0     0.573940     0.857918     0.287833    Biso  1.000000 O
   O1165       1.0     0.557842     0.452819     0.284278    Biso  1.000000 O
   O1166       1.0     0.552323     0.238094     0.288099    Biso  1.000000 O
   Si579       1.0     0.840904     0.402336     0.286345    Biso  1.000000 Si
   Si580       1.0     0.985645     0.333048     0.288121    Biso  1.000000 Si
   O1167       1.0     0.239859     0.637504     0.296979    Biso  1.000000 O
   Si581       1.0     0.601381     0.833661     0.285501    Biso  1.000000 Si
   O1168       1.0     0.153526     0.040116     0.283820    Biso  1.000000 O
   Si582       1.0     0.438817     0.725932     0.286646    Biso  1.000000 Si
   O1169       1.0     0.589902     0.347358     0.281884    Biso  1.000000 O
   O1170       1.0     0.572929     0.674290     0.284952    Biso  1.000000 O
   O1171       1.0     0.820179     0.703395     0.283515    Biso  1.000000 O
   Si583       1.0     0.052147     0.952722     0.284974    Biso  1.000000 Si
   O1172       1.0     0.704437     0.376243     0.283747    Biso  1.000000 O
   Si584       1.0     0.215442     0.966125     0.282518    Biso  1.000000 Si
   O1173       1.0     0.217128     0.185343     0.291025    Biso  1.000000 O
   Si585       1.0     0.413485     0.298958     0.285540    Biso  1.000000 Si
   O1174       1.0     0.698115     0.765325     0.284611    Biso  1.000000 O
   Si586       1.0     0.748830     0.177700     0.283202    Biso  1.000000 Si
   Si587       1.0     0.470525     0.551755     0.283206    Biso  1.000000 Si
   Si588       1.0     0.596073     0.590251     0.283475    Biso  1.000000 Si
   O1175       1.0     0.550469     0.151173     0.282724    Biso  1.000000 O
   O1176       1.0     0.429593     0.688020     0.280737    Biso  1.000000 O
   Si589       1.0     0.919896     0.893128     0.284748    Biso  1.000000 Si
   O1177       1.0     0.931877     0.677372     0.281639    Biso  1.000000 O
   O1178       1.0     0.530226     0.350110     0.283484    Biso  1.000000 O
   O1179       1.0     0.206808     0.060823     0.280566    Biso  1.000000 O
   Si590       1.0     0.204549     0.385031     0.277341    Biso  1.000000 Si
   O1180       1.0     0.016994     0.481370     0.282778    Biso  1.000000 O
   O1181       1.0     0.752849     0.527919     0.284624    Biso  1.000000 O
   O1182       1.0     0.518922     0.869181     0.283560    Biso  1.000000 O
   Si591       1.0     0.725790     0.292113     0.282117    Biso  1.000000 Si
   Si592       1.0     0.863783     0.206677     0.280714    Biso  1.000000 Si
   O1183       1.0     0.243768     0.573364     0.284131    Biso  1.000000 O
   O1184       1.0     0.046413     0.108996     0.281597    Biso  1.000000 O
   Si593       1.0     0.137816     0.670818     0.283206    Biso  1.000000 Si
   O1185       1.0     0.876108     0.168815     0.279341    Biso  1.000000 O
   Si594       1.0     0.208691     0.836423     0.284159    Biso  1.000000 Si
   O1186       1.0     0.319187     0.905037     0.283770    Biso  1.000000 O
   O1187       1.0     0.147739     0.482148     0.285678    Biso  1.000000 O
   O1188       1.0     0.353748     0.994109     0.282586    Biso  1.000000 O
   O1189       1.0     0.759601     0.392536     0.279676    Biso  1.000000 O
   O1190       1.0     0.038189     0.639884     0.282483    Biso  1.000000 O
   O1191       1.0     0.193424     0.292970     0.277596    Biso  1.000000 O
   O1192       1.0     0.660226     0.413276     0.276742    Biso  1.000000 O
   Si595       1.0     0.927258     0.498879     0.283112    Biso  1.000000 Si
   O1193       1.0     0.615571     0.460362     0.280258    Biso  1.000000 O
   Si596       1.0     0.227516     0.283577     0.278188    Biso  1.000000 Si
   Si597       1.0     0.949775     0.827912     0.280208    Biso  1.000000 Si
   O1194       1.0     0.288246     0.526567     0.278384    Biso  1.000000 O
   O1195       1.0     0.100632     0.748503     0.281372    Biso  1.000000 O
   O1196       1.0     0.634427     0.999857     0.282922    Biso  1.000000 O
   O1197       1.0     0.885127     0.290024     0.278467    Biso  1.000000 O
   O1198       1.0     0.811129     0.419411     0.280037    Biso  1.000000 O
   Si598       1.0     0.672788     0.929794     0.279837    Biso  1.000000 Si
   Si599       1.0     0.407700     0.563194     0.280375    Biso  1.000000 Si
   O1199       1.0     0.408315     0.744836     0.287407    Biso  1.000000 O
   O1200       1.0     0.230943     0.360762     0.276206    Biso  1.000000 O
   O1201       1.0     0.523909     0.786291     0.281143    Biso  1.000000 O
   O1202       1.0     0.059423     0.865587     0.278380    Biso  1.000000 O
   O1203       1.0     0.698685     0.902572     0.278098    Biso  1.000000 O
   O1204       1.0     0.672292     0.708769     0.282197    Biso  1.000000 O
   O1205       1.0     0.216910     0.878009     0.282877    Biso  1.000000 O
   O1206       1.0     0.957632     0.481531     0.278665    Biso  1.000000 O
   O1207       1.0     0.923274     0.617167     0.273404    Biso  1.000000 O
   O1208       1.0     0.647852     0.651781     0.280114    Biso  1.000000 O
   O1209       1.0     0.193941     0.996312     0.275006    Biso  1.000000 O
   O1210       1.0     0.410529     0.475711     0.279497    Biso  1.000000 O
   Si600       1.0     0.086051     0.537329     0.277775    Biso  1.000000 Si
   Si601       1.0     0.134891     0.747225     0.280559    Biso  1.000000 Si
   Si602       1.0     0.744283     0.062125     0.279225    Biso  1.000000 Si
   O1211       1.0     0.759351     0.458610     0.280534    Biso  1.000000 O
   Si603       1.0     0.321863     0.242686     0.282982    Biso  1.000000 Si
   O1212       1.0     0.684279     0.969229     0.279030    Biso  1.000000 O
   O1213       1.0     0.216961     0.422430     0.276586    Biso  1.000000 O
   Si604       1.0     0.502121     0.327130     0.278098    Biso  1.000000 Si
   Si605       1.0     0.062222     0.144848     0.278114    Biso  1.000000 Si
   Si606       1.0     0.378140     0.758478     0.279492    Biso  1.000000 Si
   O1214       1.0     0.395925     0.946532     0.272800    Biso  1.000000 O
   Si607       1.0     0.666549     0.747890     0.280228    Biso  1.000000 Si
   O1215       1.0     0.178291     0.234535     0.286012    Biso  1.000000 O
   Si608       1.0     0.226008     0.608164     0.285717    Biso  1.000000 Si
   Si609       1.0     0.668623     0.006650     0.280069    Biso  1.000000 Si
   O1216       1.0     0.975181     0.718647     0.279655    Biso  1.000000 O
   Si610       1.0     0.072834     0.772128     0.280220    Biso  1.000000 Si
   O1217       1.0     0.402176     0.135350     0.281022    Biso  1.000000 O
   O1218       1.0     0.741989     0.326905     0.278668    Biso  1.000000 O
   O1219       1.0     0.576984     0.007370     0.280752    Biso  1.000000 O
   O1220       1.0     0.931485     0.012833     0.279192    Biso  1.000000 O
   O1221       1.0     0.342104     0.681333     0.279772    Biso  1.000000 O
   O1222       1.0     0.018444     0.955887     0.278863    Biso  1.000000 O
   O1223       1.0     0.085018     0.808650     0.279917    Biso  1.000000 O
   O1224       1.0     0.632388     0.164334     0.276439    Biso  1.000000 O
   O1225       1.0     0.009643     0.568215     0.280294    Biso  1.000000 O
   Si611       1.0     0.846048     0.096552     0.278074    Biso  1.000000 Si
   Si612       1.0     0.396401     0.906520     0.276198    Biso  1.000000 Si
   O1226       1.0     0.314779     0.041257     0.276027    Biso  1.000000 O
   Si613       1.0     0.649708     0.451892     0.275632    Biso  1.000000 Si
   O1227       1.0     0.237185     0.698369     0.283575    Biso  1.000000 O
   Si614       1.0     0.490842     0.621272     0.278567    Biso  1.000000 Si
   Si615       1.0     0.183925     0.033882     0.273501    Biso  1.000000 Si
   O1228       1.0     0.872963     0.777610     0.275242    Biso  1.000000 O
   Si616       1.0     0.385881     0.985404     0.275212    Biso  1.000000 Si
   Si617       1.0     0.729964     0.765050     0.274802    Biso  1.000000 Si
   O1229       1.0     0.744664     0.022254     0.274174    Biso  1.000000 O
   O1230       1.0     0.880509     0.108448     0.275741    Biso  1.000000 O
   O1231       1.0     0.732624     0.145306     0.276053    Biso  1.000000 O
   O1232       1.0     0.930641     0.794288     0.276248    Biso  1.000000 O
   O1233       1.0     0.567232     0.570082     0.276956    Biso  1.000000 O
   Si618       1.0     0.016907     0.196311     0.272319    Biso  1.000000 Si
   Si619       1.0     0.734823     0.366454     0.274311    Biso  1.000000 Si
   O1234       1.0     0.404146     0.615073     0.272685    Biso  1.000000 O
   O1235       1.0     0.771275     0.083357     0.272324    Biso  1.000000 O
   Si620       1.0     0.966045     0.145633     0.272577    Biso  1.000000 Si
   O1236       1.0     0.927675     0.858903     0.273991    Biso  1.000000 O
   O1237       1.0     0.256712     0.468244     0.269864    Biso  1.000000 O
   Si621       1.0     0.223312     0.731322     0.275169    Biso  1.000000 Si
   O1238       1.0     0.486226     0.582361     0.272995    Biso  1.000000 O
   O1239       1.0     0.143851     0.708396     0.277019    Biso  1.000000 O
   O1240       1.0     0.170981     0.861227     0.275218    Biso  1.000000 O
   O1241       1.0     0.461719     0.742653     0.271301    Biso  1.000000 O
   O1242       1.0     0.266905     0.896265     0.273117    Biso  1.000000 O
   O1243       1.0     0.227869     0.244771     0.272846    Biso  1.000000 O
   O1244       1.0     0.105295     0.066605     0.273271    Biso  1.000000 O
   Si622       1.0     0.144889     0.887511     0.273495    Biso  1.000000 Si
   O1245       1.0     0.105364     0.338453     0.273200    Biso  1.000000 O
   O1246       1.0     0.588691     0.734261     0.274699    Biso  1.000000 O
   Si623       1.0     0.583291     0.468109     0.272823    Biso  1.000000 Si
   O1247       1.0     0.474047     0.517627     0.271661    Biso  1.000000 O
   O1248       1.0     0.801376     0.501344     0.271518    Biso  1.000000 O
   O1249       1.0     0.983272     0.180379     0.270284    Biso  1.000000 O
   O1250       1.0     0.067899     0.568389     0.270773    Biso  1.000000 O
   Si624       1.0     0.839450     0.783695     0.268122    Biso  1.000000 Si
   O1251       1.0     0.523806     0.981399     0.272535    Biso  1.000000 O
   Si625       1.0     0.206222     0.214974     0.277331    Biso  1.000000 Si
   Si626       1.0     0.558081     0.974864     0.274955    Biso  1.000000 Si
   O1252       1.0     0.761589     0.586623     0.270025    Biso  1.000000 O
   Si627       1.0     0.491393     0.075225     0.273265    Biso  1.000000 Si
   O1253       1.0     0.641244     0.227265     0.272202    Biso  1.000000 O
   O1254       1.0     0.831107     0.944560     0.273944    Biso  1.000000 O
   Si628       1.0     0.766284     0.496381     0.273168    Biso  1.000000 Si
   Si629       1.0     0.798383     0.931736     0.272354    Biso  1.000000 Si
   O1255       1.0     0.287617     0.359273     0.269701    Biso  1.000000 O
   Si630       1.0     0.110483     0.301144     0.264445    Biso  1.000000 Si
   O1256       1.0     0.931225     0.146584     0.269203    Biso  1.000000 O
   O1257       1.0     0.669183     0.572721     0.269759    Biso  1.000000 O
   Si631       1.0     0.289735     0.068083     0.271469    Biso  1.000000 Si
   Si632       1.0     0.265452     0.554605     0.270363    Biso  1.000000 Si
   Si633       1.0     0.084013     0.371199     0.273342    Biso  1.000000 Si
   O1258       1.0     0.674173     0.125033     0.271494    Biso  1.000000 O
   O1259       1.0     0.579727     0.508325     0.269350    Biso  1.000000 O
   O1260       1.0     0.749929     0.207590     0.269324    Biso  1.000000 O
   O1261       1.0     0.979334     0.840382     0.271124    Biso  1.000000 O
   O1262       1.0     0.440728     0.185138     0.272640    Biso  1.000000 O
   O1263       1.0     0.512225     0.291275     0.268914    Biso  1.000000 O
   O1264       1.0     0.350776     0.220019     0.278173    Biso  1.000000 O
   O1265       1.0     0.184027     0.376391     0.261177    Biso  1.000000 O
   O1266       1.0     0.080562     0.279260     0.266920    Biso  1.000000 O
   Si634       1.0     0.988191     0.475152     0.270229    Biso  1.000000 Si
   O1267       1.0     0.388730     0.792220     0.268860    Biso  1.000000 O
   O1268       1.0     0.776266     0.959103     0.265835    Biso  1.000000 O
   Si635       1.0     0.894856     0.142500     0.267282    Biso  1.000000 Si
   O1269       1.0     0.115328     0.865574     0.269068    Biso  1.000000 O
   O1270       1.0     0.246900     0.305093     0.264136    Biso  1.000000 O
   O1271       1.0     0.037218     0.164663     0.266801    Biso  1.000000 O
   O1272       1.0     0.224246     0.938662     0.267733    Biso  1.000000 O
   O1273       1.0     0.520445     0.097885     0.267682    Biso  1.000000 O
   Si636       1.0     0.311264     0.387409     0.266122    Biso  1.000000 Si
   Si637       1.0     0.568085     0.237428     0.268888    Biso  1.000000 Si
   Si638       1.0     0.432896     0.655622     0.268626    Biso  1.000000 Si
   O1274       1.0     0.859790     0.385762     0.271717    Biso  1.000000 O
   Si639       1.0     0.065901     0.242113     0.265266    Biso  1.000000 Si
   Si640       1.0     0.255615     0.344687     0.264156    Biso  1.000000 Si
   Si641       1.0     0.475866     0.188830     0.270607    Biso  1.000000 Si
   Si642       1.0     0.307423     0.147238     0.274284    Biso  1.000000 Si
   Si643       1.0     0.085783     0.843983     0.269712    Biso  1.000000 Si
   O1275       1.0     0.904596     0.918332     0.270594    Biso  1.000000 O
   O1276       1.0     0.091692     0.141392     0.267245    Biso  1.000000 O
   O1277       1.0     0.249365     0.758087     0.269316    Biso  1.000000 O
   Si644       1.0     0.580651     0.694722     0.267587    Biso  1.000000 Si
   O1278       1.0     0.463619     0.639602     0.270162    Biso  1.000000 O
   O1279       1.0     0.717918     0.081439     0.268882    Biso  1.000000 O
   Si645       1.0     0.756271     0.694468     0.267124    Biso  1.000000 Si
   O1280       1.0     0.032330     0.230512     0.265466    Biso  1.000000 O
   O1281       1.0     0.142462     0.644781     0.266418    Biso  1.000000 O
   O1282       1.0     0.070666     0.948105     0.266915    Biso  1.000000 O
   Si646       1.0     0.600753     0.360386     0.262250    Biso  1.000000 Si
   O1283       1.0     0.495751     0.035499     0.268974    Biso  1.000000 O
   O1284       1.0     0.607087     0.613089     0.267116    Biso  1.000000 O
   Si647       1.0     0.234108     0.898892     0.267505    Biso  1.000000 Si
   O1285       1.0     0.425377     0.891512     0.268030    Biso  1.000000 O
   O1286       1.0     0.800696     0.015715     0.266627    Biso  1.000000 O
   O1287       1.0     0.528149     0.527561     0.260471    Biso  1.000000 O
   O1288       1.0     0.303760     0.104839     0.275524    Biso  1.000000 O
   O1289       1.0     0.977107     0.044565     0.264497    Biso  1.000000 O
   O1290       1.0     0.516736     0.639092     0.267204    Biso  1.000000 O
   O1291       1.0     0.973623     0.974299     0.263262    Biso  1.000000 O
   Si648       1.0     0.709205     0.120420     0.267864    Biso  1.000000 Si
   O1292       1.0     0.609695     0.828079     0.264759    Biso  1.000000 O
   O1293       1.0     0.735976     0.727680     0.267454    Biso  1.000000 O
   O1294       1.0     0.843302     0.060304     0.267283    Biso  1.000000 O
   Si649       1.0     0.547988     0.126216     0.265462    Biso  1.000000 Si
   Si650       1.0     0.768562     0.998605     0.264056    Biso  1.000000 Si
   O1295       1.0     0.478861     0.343477     0.264402    Biso  1.000000 O
   O1296       1.0     0.587852     0.204633     0.265779    Biso  1.000000 O
   O1297       1.0     0.143827     0.771462     0.265763    Biso  1.000000 O
   O1298       1.0     0.821247     0.117490     0.266873    Biso  1.000000 O
   O1299       1.0     0.364655     0.732289     0.264709    Biso  1.000000 O
   O1300       1.0     0.221990     0.816393     0.267226    Biso  1.000000 O
   Si651       1.0     0.956696     0.010398     0.264178    Biso  1.000000 Si
   O1301       1.0     0.366887     0.895059     0.265709    Biso  1.000000 O
   O1302       1.0     0.589341     0.268828     0.264681    Biso  1.000000 O
   O1303       1.0     0.985462     0.906166     0.262070    Biso  1.000000 O
   O1304       1.0     0.980031     0.330926     0.267095    Biso  1.000000 O
   O1305       1.0     0.723902     0.265076     0.265199    Biso  1.000000 O
   O1306       1.0     0.409682     0.536009     0.264858    Biso  1.000000 O
   O1307       1.0     0.982276     0.116255     0.261239    Biso  1.000000 O
   O1308       1.0     0.395431     0.285134     0.260277    Biso  1.000000 O
   Si652       1.0     0.622305     0.195866     0.264293    Biso  1.000000 Si
   Si653       1.0     0.560617     0.539731     0.263103    Biso  1.000000 Si
   Si654       1.0     0.142468     0.488573     0.264953    Biso  1.000000 Si
   O1309       1.0     0.485507     0.226141     0.264012    Biso  1.000000 O
   O1310       1.0     0.106210     0.405112     0.269767    Biso  1.000000 O
   O1311       1.0     0.344307     0.603168     0.262195    Biso  1.000000 O
   Si655       1.0     0.819080     0.708837     0.261985    Biso  1.000000 Si
   O1312       1.0     0.590011     0.398317     0.259746    Biso  1.000000 O
   O1313       1.0     0.916651     0.519976     0.265317    Biso  1.000000 O
   O1314       1.0     0.103235     0.511109     0.255837    Biso  1.000000 O
   Si656       1.0     0.415238     0.160123     0.266162    Biso  1.000000 Si
   O1315       1.0     0.728466     0.789723     0.258603    Biso  1.000000 O
   Si657       1.0     0.033598     0.578363     0.265656    Biso  1.000000 Si
   Si658       1.0     0.510083     0.869512     0.262678    Biso  1.000000 Si
   Si659       1.0     0.996815     0.945048     0.262420    Biso  1.000000 Si
   O1316       1.0     0.867703     0.635700     0.264238    Biso  1.000000 O
   O1317       1.0     0.806571     0.622684     0.259057    Biso  1.000000 O
   O1318       1.0     0.828041     0.748453     0.258817    Biso  1.000000 O
   O1319       1.0     0.300550     0.248409     0.265879    Biso  1.000000 O
   Si660       1.0     0.900947     0.299673     0.259246    Biso  1.000000 Si
   O1320       1.0     0.287258     0.583016     0.264917    Biso  1.000000 O
   O1321       1.0     0.866536     0.224321     0.261651    Biso  1.000000 O
   O1322       1.0     0.144434     0.452833     0.256031    Biso  1.000000 O
   O1323       1.0     0.081562     0.009789     0.260532    Biso  1.000000 O
   O1324       1.0     0.053054     0.765382     0.263073    Biso  1.000000 O
   Si661       1.0     0.332822     0.902968     0.263447    Biso  1.000000 Si
   O1325       1.0     0.656343     0.925438     0.260684    Biso  1.000000 O
   O1326       1.0     0.477292     0.878593     0.256563    Biso  1.000000 O
   Si662       1.0     0.406511     0.496977     0.261387    Biso  1.000000 Si
   O1327       1.0     0.934875     0.293275     0.260695    Biso  1.000000 O
   O1328       1.0     0.987867     0.437716     0.261114    Biso  1.000000 O
   O1329       1.0     0.505532     0.465757     0.257087    Biso  1.000000 O
   Si663       1.0     0.628053     0.643929     0.263424    Biso  1.000000 Si
   Si664       1.0     0.498205     0.505863     0.257467    Biso  1.000000 Si
   O1330       1.0     0.337249     0.161036     0.265251    Biso  1.000000 O
   O1331       1.0     0.204806     0.713394     0.259464    Biso  1.000000 O
   Si665       1.0     0.035609     0.655237     0.262079    Biso  1.000000 Si
   O1332       1.0     0.857980     0.516644     0.262280    Biso  1.000000 O
   O1333       1.0     0.340632     0.367271     0.259634    Biso  1.000000 O
   O1334       1.0     0.636265     0.354670     0.258167    Biso  1.000000 O
   O1335       1.0     0.277538     0.819734     0.259427    Biso  1.000000 O
   O1336       1.0     0.578051     0.109942     0.258449    Biso  1.000000 O
   Si666       1.0     0.377485     0.618067     0.258998    Biso  1.000000 Si
   Si667       1.0     0.897657     0.614812     0.258264    Biso  1.000000 Si
   O1337       1.0     0.460212     0.083042     0.264952    Biso  1.000000 O
   Si668       1.0     0.346771     0.696874     0.260203    Biso  1.000000 Si
   O1338       1.0     0.837738     0.816774     0.254187    Biso  1.000000 O
   O1339       1.0     0.661772     0.757421     0.258847    Biso  1.000000 O
   Si669       1.0     0.823479     0.519919     0.256625    Biso  1.000000 Si
   Si670       1.0     0.986004     0.711100     0.259455    Biso  1.000000 Si
   O1340       1.0     0.667796     0.029557     0.260812    Biso  1.000000 O
   Si671       1.0     0.526045     0.793968     0.259685    Biso  1.000000 Si
   O1341       1.0     0.432418     0.831204     0.253395    Biso  1.000000 O
   Si672       1.0     0.790155     0.105136     0.258393    Biso  1.000000 Si
   O1342       1.0     0.610589     0.678903     0.260591    Biso  1.000000 O
   O1343       1.0     0.785526     0.704878     0.255370    Biso  1.000000 O
   Si673       1.0     0.788436     0.587988     0.255860    Biso  1.000000 Si
   H9          1.0     0.468316     0.065730     0.767166    Biso  1.000000 H
   Si674       1.0     0.087142     0.047800     0.258152    Biso  1.000000 Si
   Si675       1.0     0.503747     0.001726     0.258453    Biso  1.000000 Si
   O1344       1.0     0.015099     0.686939     0.259207    Biso  1.000000 O
   O1345       1.0     0.223007     0.622863     0.266636    Biso  1.000000 O
   O1346       1.0     0.810767     0.557315     0.257686    Biso  1.000000 O
   O1347       1.0     0.688939     0.521788     0.255634    Biso  1.000000 O
   O1348       1.0     0.895021     0.338966     0.255010    Biso  1.000000 O
   O1349       1.0     0.152106     0.911894     0.257041    Biso  1.000000 O
   Si676       1.0     0.504803     0.257060     0.255518    Biso  1.000000 Si
   O1350       1.0     0.241593     0.528923     0.252802    Biso  1.000000 O
   Si677       1.0     0.249240     0.793359     0.258666    Biso  1.000000 Si
   O1351       1.0     0.502614     0.705087     0.262068    Biso  1.000000 O
   Si678       1.0     0.987903     0.866191     0.255691    Biso  1.000000 Si
   O1352       1.0     0.738169     0.665014     0.255732    Biso  1.000000 O
   O1353       1.0     0.797006     0.900712     0.258939    Biso  1.000000 O
   O1354       1.0     0.058952     0.365499     0.257762    Biso  1.000000 O
   Si679       1.0     0.746939     0.239197     0.256168    Biso  1.000000 Si
   Si680       1.0     0.483173     0.736572     0.254764    Biso  1.000000 Si
   O1355       1.0     0.175363     0.042243     0.253527    Biso  1.000000 O
   O1356       1.0     0.393357     0.004090     0.256234    Biso  1.000000 O
   O1357       1.0     0.763507     0.847301     0.253376    Biso  1.000000 O
   Si681       1.0     0.821505     0.037943     0.254645    Biso  1.000000 Si
   Si682       1.0     0.357202     0.192862     0.263001    Biso  1.000000 Si
   Si683       1.0     0.443349     0.871861     0.253331    Biso  1.000000 Si
   O1358       1.0     0.653849     0.467560     0.256391    Biso  1.000000 O
   O1359       1.0     0.281970     0.164025     0.262286    Biso  1.000000 O
   O1360       1.0     0.514723     0.831856     0.255623    Biso  1.000000 O
   H10         1.0     0.172388     0.938829     0.754795    Biso  1.000000 H
   Si684       1.0     0.248187     0.477507     0.250378    Biso  1.000000 Si
   O1361       1.0     0.554748     0.687113     0.253748    Biso  1.000000 O
   O1362       1.0     0.729222     0.370404     0.253836    Biso  1.000000 O
   O1363       1.0     0.300279     0.413692     0.251407    Biso  1.000000 O
   Si685       1.0     0.521809     0.672735     0.255173    Biso  1.000000 Si
   Si686       1.0     0.976628     0.079320     0.251911    Biso  1.000000 Si
   O1364       1.0     0.119632     0.312166     0.245205    Biso  1.000000 O
   Si687       1.0     0.681500     0.561099     0.250873    Biso  1.000000 Si
   O1365       1.0     0.368142     0.669469     0.251540    Biso  1.000000 O
   O1366       1.0     0.567386     0.953798     0.258046    Biso  1.000000 O
   Si688       1.0     0.887575     0.535098     0.257741    Biso  1.000000 Si
   O1367       1.0     0.484742     0.159700     0.255586    Biso  1.000000 O
   O1368       1.0     0.578926     0.457658     0.251467    Biso  1.000000 O
   Si689       1.0     0.837823     0.639677     0.251005    Biso  1.000000 Si
   H11         1.0     0.306066     0.998184     0.752990    Biso  1.000000 H
   O1369       1.0     0.311127     0.877307     0.251983    Biso  1.000000 O
   O1370       1.0     0.538380     0.412545     0.250315    Biso  1.000000 O
   O1371       1.0     0.835719     0.679622     0.249778    Biso  1.000000 O
   Si690       1.0     0.087254     0.972139     0.252544    Biso  1.000000 Si
   O1372       1.0     0.987358     0.499157     0.252935    Biso  1.000000 O
   Si691       1.0     0.405498     0.803126     0.249815    Biso  1.000000 Si
   O1373       1.0     0.390121     0.185659     0.258534    Biso  1.000000 O
   O1374       1.0     0.278010     0.060196     0.251118    Biso  1.000000 O
   O1375       1.0     0.072300     0.663389     0.252343    Biso  1.000000 O
   O1376       1.0     0.192932     0.194924     0.259890    Biso  1.000000 O
   O1377       1.0     0.505149     0.768174     0.250595    Biso  1.000000 O
   Si692       1.0     0.873433     0.371306     0.253625    Biso  1.000000 Si
   O1378       1.0     0.374623     0.497021     0.250836    Biso  1.000000 O
   Si693       1.0     0.964905     0.305913     0.253430    Biso  1.000000 Si
   O1379       1.0     0.773849     0.265992     0.249679    Biso  1.000000 O
   O1380       1.0     0.138826     0.176164     0.251185    Biso  1.000000 O
   O1381       1.0     0.056994     0.066064     0.252396    Biso  1.000000 O
   Si694       1.0     0.314532     0.591585     0.252675    Biso  1.000000 Si
   O1382       1.0     0.999462     0.745804     0.252975    Biso  1.000000 O
   O1383       1.0     0.883062     0.576392     0.258314    Biso  1.000000 O
   O1384       1.0     0.754900     0.495757     0.253169    Biso  1.000000 O
   O1385       1.0     0.333063     0.936426     0.251761    Biso  1.000000 O
   Si695       1.0     0.121950     0.421849     0.252875    Biso  1.000000 Si
   O1386       1.0     0.532309     0.898385     0.253174    Biso  1.000000 O
   Si696       1.0     0.113881     0.145359     0.250304    Biso  1.000000 Si
   O1387       1.0     0.473214     0.983374     0.251391    Biso  1.000000 O
   O1388       1.0     0.707474     0.582368     0.243542    Biso  1.000000 O
   O1389       1.0     0.020222     0.865697     0.248110    Biso  1.000000 O
   O1390       1.0     0.120730     0.964959     0.247379    Biso  1.000000 O
   O1391       1.0     0.560120     0.796501     0.252629    Biso  1.000000 O
   O1392       1.0     0.909424     0.630518     0.238734    Biso  1.000000 O
   Si697       1.0     0.172906     0.379132     0.241076    Biso  1.000000 Si
   O1393       1.0     0.022589     0.622464     0.250980    Biso  1.000000 O
   Si698       1.0     0.151086     0.624308     0.248561    Biso  1.000000 Si
   O1394       1.0     0.884779     0.142539     0.246970    Biso  1.000000 O
   Si699       1.0     0.897061     0.929812     0.250937    Biso  1.000000 Si
   O1395       1.0     0.153669     0.950609     0.755725    Biso  1.000000 O
   O1396       1.0     0.537047     0.244095     0.248861    Biso  1.000000 O
   O1397       1.0     0.074579     0.229635     0.245147    Biso  1.000000 O
   O1398       1.0     0.425045     0.659645     0.248101    Biso  1.000000 O
   O1399       1.0     0.959857     0.696566     0.247558    Biso  1.000000 O
   O1400       1.0     0.890725     0.274190     0.243242    Biso  1.000000 O
   O1401       1.0     0.484751     0.402895     0.249723    Biso  1.000000 O
   O1402       1.0     0.251048     0.353767     0.243491    Biso  1.000000 O
   O1403       1.0     0.592270     0.894963     0.248927    Biso  1.000000 O
   O1404       1.0     0.984435     0.275185     0.247155    Biso  1.000000 O
   Si700       1.0     0.508521     0.430938     0.246363    Biso  1.000000 Si
   O1405       1.0     0.073147     0.838739     0.249548    Biso  1.000000 O
   O1406       1.0     0.870903     0.910944     0.240704    Biso  1.000000 O
   O1407       1.0     0.428332     0.136399     0.251179    Biso  1.000000 O
   Si701       1.0     0.571177     0.418520     0.245155    Biso  1.000000 Si
   O1408       1.0     0.399824     0.070358     0.247713    Biso  1.000000 O
   O1409       1.0     0.888387     0.967830     0.251589    Biso  1.000000 O
   Si702       1.0     0.592257     0.811706     0.247823    Biso  1.000000 Si
   O1410       1.0     0.156198     0.583211     0.251614    Biso  1.000000 O
   O1411       1.0     0.221564     0.460438     0.240382    Biso  1.000000 O
   O1412       1.0     0.163100     0.519008     0.257141    Biso  1.000000 O
   O1413       1.0     0.130373     0.111684     0.245334    Biso  1.000000 O
   Si703       1.0     0.742562     0.817253     0.245222    Biso  1.000000 Si
   O1414       1.0     0.537134     0.150486     0.247931    Biso  1.000000 O
   Si704       1.0     0.155961     0.779761     0.246567    Biso  1.000000 Si
   O1415       1.0     0.622252     0.067444     0.244380    Biso  1.000000 O
   O1416       1.0     0.229020     0.882028     0.248645    Biso  1.000000 O
   O1417       1.0     0.025064     0.551584     0.250351    Biso  1.000000 O
   O1418       1.0     0.582930     0.339068     0.247100    Biso  1.000000 O
   Si705       1.0     0.601333     0.288692     0.247255    Biso  1.000000 Si
   Si706       1.0     0.478502     0.364260     0.246062    Biso  1.000000 Si
   O1419       1.0     0.915465     0.210902     0.242280    Biso  1.000000 O
   Si707       1.0     0.294114     0.843757     0.244700    Biso  1.000000 Si
   Si708       1.0     0.885272     0.232822     0.243694    Biso  1.000000 Si
   Si709       1.0     0.409097     0.309723     0.245977    Biso  1.000000 Si
   O1420       1.0     0.756993     0.004475     0.243902    Biso  1.000000 O
   O1421       1.0     0.886182     0.402400     0.242146    Biso  1.000000 O
   Si710       1.0     0.030213     0.763189     0.247467    Biso  1.000000 Si
   O1422       1.0     0.316996     0.700267     0.250220    Biso  1.000000 O
   O1423       1.0     0.714711     0.129665     0.247132    Biso  1.000000 O
   Si711       1.0     0.677918     0.488669     0.245725    Biso  1.000000 Si
   O1424       1.0     0.772958     0.121433     0.241472    Biso  1.000000 O
   Si712       1.0     0.781759     0.876350     0.244075    Biso  1.000000 Si
   Si713       1.0     0.562962     0.918885     0.248057    Biso  1.000000 Si
   O1425       1.0     0.430118     0.482638     0.247378    Biso  1.000000 O
   Si714       1.0     0.147034     0.940564     0.241952    Biso  1.000000 Si
   O1426       1.0     0.140712     0.394981     0.242183    Biso  1.000000 O
   O1427       1.0     0.627585     0.186747     0.243068    Biso  1.000000 O
   O1428       1.0     0.169800     0.343681     0.229999    Biso  1.000000 O
   Si715       1.0     0.406922     0.031096     0.244125    Biso  1.000000 Si
   O1429       1.0     0.945597     0.014215     0.243038    Biso  1.000000 O
   O1430       1.0     0.014245     0.949475     0.243585    Biso  1.000000 O
   Si716       1.0     0.438792     0.098015     0.249701    Biso  1.000000 Si
   O1431       1.0     0.644671     0.640759     0.244257    Biso  1.000000 O
   O1432       1.0     0.634238     0.299849     0.240978    Biso  1.000000 O
   O1433       1.0     0.572762     0.552086     0.243920    Biso  1.000000 O
   O1434       1.0     0.384706     0.337002     0.239703    Biso  1.000000 O
   Si717       1.0     0.649248     0.337517     0.240571    Biso  1.000000 Si
   O1435       1.0     0.183698     0.632627     0.240567    Biso  1.000000 O
   Si718       1.0     0.356968     0.362390     0.240498    Biso  1.000000 Si
   O1436       1.0     0.389454     0.598832     0.241154    Biso  1.000000 O
   O1437       1.0     0.419163     0.771528     0.239130    Biso  1.000000 O
   H12         1.0     0.628661     0.805098     0.772440    Biso  1.000000 H
   O1438       1.0     0.946932     0.083939     0.240731    Biso  1.000000 O
   Si719       1.0     0.997421     0.426103     0.241791    Biso  1.000000 Si
   H13         1.0     0.270266     0.646074     0.763999    Biso  1.000000 H
   O1439       1.0     0.029491     0.411656     0.241295    Biso  1.000000 O
   Si720       1.0     0.589174     0.086471     0.241487    Biso  1.000000 Si
   O1440       1.0     0.611790     0.780842     0.241295    Biso  1.000000 O
   O1441       1.0     0.277592     0.470030     0.238887    Biso  1.000000 O
   Si721       1.0     0.307568     0.257160     0.244703    Biso  1.000000 Si
   Si722       1.0     0.645471     0.770751     0.239663    Biso  1.000000 Si
   O1442       1.0     0.244334     0.127973     0.239898    Biso  1.000000 O
   O1443       1.0     0.174868     0.961691     0.237659    Biso  1.000000 O
   O1444       1.0     0.480361     0.508359     0.238556    Biso  1.000000 O
   Si723       1.0     0.172211     0.177052     0.245367    Biso  1.000000 Si
   O1445       1.0     0.166728     0.816487     0.240371    Biso  1.000000 O
   O1446       1.0     0.181435     0.756344     0.239710    Biso  1.000000 O
   O1447       1.0     0.796342     0.328634     0.240017    Biso  1.000000 O
   Si724       1.0     0.186996     0.716557     0.241181    Biso  1.000000 Si
   O1448       1.0     0.105039     0.053001     0.241005    Biso  1.000000 O
   O1449       1.0     0.207671     0.080986     0.233868    Biso  1.000000 O
   O1450       1.0     0.320407     0.562531     0.237730    Biso  1.000000 O
   O1451       1.0     0.837542     0.999498     0.236864    Biso  1.000000 O
   O1452       1.0     0.805388     0.065417     0.241268    Biso  1.000000 O
   O1453       1.0     0.704315     0.465209     0.242990    Biso  1.000000 O
   Si725       1.0     0.649939     0.043052     0.243523    Biso  1.000000 Si
   O1454       1.0     0.379240     0.817509     0.238053    Biso  1.000000 O
   Si726       1.0     0.664624     0.918370     0.240215    Biso  1.000000 Si
   Si727       1.0     0.217954     0.624059     0.244917    Biso  1.000000 Si
   Si728       1.0     0.303700     0.443868     0.236065    Biso  1.000000 Si
   H14         1.0     0.506566     0.496381     0.764815    Biso  1.000000 H
   O1455       1.0     0.193590     0.403407     0.229555    Biso  1.000000 O
   O1456       1.0     0.004254     0.075222     0.238577    Biso  1.000000 O
   O1457       1.0     0.521033     0.007235     0.240445    Biso  1.000000 O
   O1458       1.0     0.968077     0.857856     0.238307    Biso  1.000000 O
   O1459       1.0     0.820595     0.502349     0.237478    Biso  1.000000 O
   Si729       1.0     0.042943     0.375091     0.238751    Biso  1.000000 Si
   Si730       1.0     0.146548     0.312417     0.230941    Biso  1.000000 Si
   Si731       1.0     0.937865     0.674561     0.235656    Biso  1.000000 Si
   O1460       1.0     0.462926     0.726942     0.238029    Biso  1.000000 O
   Si732       1.0     0.041675     0.837288     0.240244    Biso  1.000000 Si
   O1461       1.0     0.770170     0.587469     0.237153    Biso  1.000000 O
   O1462       1.0     0.447773     0.365603     0.236059    Biso  1.000000 O
   O1463       1.0     0.685184     0.341680     0.237439    Biso  1.000000 O
   O1464       1.0     0.300662     0.623824     0.242623    Biso  1.000000 O
   Si733       1.0     0.832527     0.827971     0.233318    Biso  1.000000 Si
   O1465       1.0     0.489475     0.280049     0.237922    Biso  1.000000 O
   Si734       1.0     0.771993     0.299930     0.236476    Biso  1.000000 Si
   O1466       1.0     0.122904     0.630436     0.235995    Biso  1.000000 O
   O1467       1.0     0.734384     0.222649     0.236898    Biso  1.000000 O
   O1468       1.0     0.653460     0.559000     0.237649    Biso  1.000000 O
   O1469       1.0     0.369276     0.399358     0.234525    Biso  1.000000 O
   Si735       1.0     0.504370     0.151120     0.238316    Biso  1.000000 Si
   O1470       1.0     0.976414     0.213575     0.233695    Biso  1.000000 O
   Si736       1.0     0.724696     0.666218     0.235808    Biso  1.000000 Si
   O1471       1.0     0.975857     0.395646     0.235148    Biso  1.000000 O
   Si737       1.0     0.184195     0.050795     0.234049    Biso  1.000000 Si
   O1472       1.0     0.803628     0.853051     0.231888    Biso  1.000000 O
   O1473       1.0     0.244129     0.646779     0.235150    Biso  1.000000 O
   O1474       1.0     0.026894     0.801727     0.240319    Biso  1.000000 O
   Si738       1.0     0.719919     0.350025     0.236023    Biso  1.000000 Si
   Si739       1.0     0.738385     0.473375     0.238247    Biso  1.000000 Si
   O1475       1.0     0.645393     0.884377     0.234542    Biso  1.000000 O
   O1476       1.0     0.888910     0.029284     0.237683    Biso  1.000000 O
   O1477       1.0     0.848306     0.355216     0.242308    Biso  1.000000 O
   O1478       1.0     0.245533     0.785734     0.237672    Biso  1.000000 O
   Si740       1.0     0.268821     0.156596     0.241903    Biso  1.000000 Si
   O1479       1.0     0.667159     0.800531     0.233433    Biso  1.000000 O
   O1480       1.0     0.865872     0.463226     0.233373    Biso  1.000000 O
   O1481       1.0     0.684145     0.196103     0.231372    Biso  1.000000 O
   O1482       1.0     0.631019     0.272295     0.764535    Biso  1.000000 O
   O1483       1.0     0.322205     0.820237     0.238474    Biso  1.000000 O
   O1484       1.0     0.740719     0.317487     0.234923    Biso  1.000000 O
   O1485       1.0     0.154847     0.703623     0.235306    Biso  1.000000 O
   Si741       1.0     0.402378     0.672502     0.233007    Biso  1.000000 Si
   Si742       1.0     0.038714     0.075136     0.234539    Biso  1.000000 Si
   O1486       1.0     0.321756     0.036877     0.233591    Biso  1.000000 O
   O1487       1.0     0.332676     0.465879     0.236821    Biso  1.000000 O
   Si743       1.0     0.092707     0.653916     0.234548    Biso  1.000000 Si
   Si744       1.0     0.736115     0.592423     0.231811    Biso  1.000000 Si
   O1488       1.0     0.559643     0.069957     0.233913    Biso  1.000000 O
   Si745       1.0     0.159815     0.546366     0.241565    Biso  1.000000 Si
   O1489       1.0     0.716276     0.832758     0.233832    Biso  1.000000 O
   O1490       1.0     0.067897     0.971938     0.234584    Biso  1.000000 O
   O1491       1.0     0.701288     0.913844     0.237779    Biso  1.000000 O
   O1492       1.0     0.514493     0.662804     0.235223    Biso  1.000000 O
   O1493       1.0     0.093946     0.150085     0.232820    Biso  1.000000 O
   Si746       1.0     0.289475     0.049393     0.231735    Biso  1.000000 Si
   O1494       1.0     0.846619     0.621019     0.231994    Biso  1.000000 O
   Si747       1.0     0.610677     0.878279     0.232871    Biso  1.000000 Si
   O1495       1.0     0.499293     0.345102     0.232703    Biso  1.000000 O
   O1496       1.0     0.960391     0.330250     0.235695    Biso  1.000000 O
   O1497       1.0     0.437685     0.020199     0.234444    Biso  1.000000 O
   O1498       1.0     0.186734     0.140389     0.241178    Biso  1.000000 O
   Si748       1.0     0.872378     0.994283     0.238230    Biso  1.000000 Si
   O1499       1.0     0.440957     0.889800     0.234092    Biso  1.000000 O
   O1500       1.0     0.703785     0.185543     0.770225    Biso  1.000000 O
   O1501       1.0     0.751363     0.436142     0.234077    Biso  1.000000 O
   O1502       1.0     0.098100     0.436902     0.239308    Biso  1.000000 O
   O1503       1.0     0.760621     0.795021     0.230242    Biso  1.000000 O
   O1504       1.0     0.922181     0.460024     0.231735    Biso  1.000000 O
   O1505       1.0     0.858267     0.853505     0.226305    Biso  1.000000 O
   O1506       1.0     0.675735     0.056140     0.230914    Biso  1.000000 O
   Si749       1.0     0.361303     0.486544     0.232137    Biso  1.000000 Si
   O1507       1.0     0.596725     0.840546     0.232557    Biso  1.000000 O
   Si750       1.0     0.211633     0.437460     0.224733    Biso  1.000000 Si
   O1508       1.0     0.269386     0.852645     0.230438    Biso  1.000000 O
   Si751       1.0     0.924157     0.037382     0.231866    Biso  1.000000 Si
   O1509       1.0     0.291075     0.241792     0.228270    Biso  1.000000 O
   O1510       1.0     0.688388     0.671569     0.233438    Biso  1.000000 O
   Si752       1.0     0.455480     0.985365     0.232728    Biso  1.000000 Si
   Si753       1.0     0.891369     0.436186     0.230780    Biso  1.000000 Si
   Si754       1.0     0.126659     0.082622     0.231079    Biso  1.000000 Si
   H15         1.0     0.913723     0.673575     0.745573    Biso  1.000000 H
   Si755       1.0     0.740904     0.123597     0.233206    Biso  1.000000 Si
   H16         1.0     0.707905     0.919390     0.735021    Biso  1.000000 H
   Si756       1.0     0.942893     0.198837     0.229283    Biso  1.000000 Si
   O1511       1.0     0.345939     0.226240     0.242674    Biso  1.000000 O
   O1512       1.0     0.344938     0.103589     0.228622    Biso  1.000000 O
   O1513       1.0     0.429900     0.289145     0.232834    Biso  1.000000 O
   O1514       1.0     0.733783     0.632617     0.226030    Biso  1.000000 O
   O1515       1.0     0.611978     0.526762     0.221266    Biso  1.000000 O
   Si757       1.0     0.326415     0.949669     0.232033    Biso  1.000000 Si
   Si758       1.0     0.432665     0.739602     0.228782    Biso  1.000000 Si
   O1516       1.0     0.923800     0.924701     0.237210    Biso  1.000000 O
   Si759       1.0     0.551377     0.263348     0.224435    Biso  1.000000 Si
   O1517       1.0     0.759708     0.898136     0.232262    Biso  1.000000 O
   H17         1.0     0.262065     0.699758     0.764002    Biso  1.000000 H
   O1518       1.0     0.128648     0.774391     0.232471    Biso  1.000000 O
   Si760       1.0     0.213006     0.121478     0.231412    Biso  1.000000 Si
   O1519       1.0     0.947826     0.159148     0.228586    Biso  1.000000 O
   Si761       1.0     0.991716     0.497261     0.231861    Biso  1.000000 Si
   H18         1.0     0.239998     0.423872     0.748272    Biso  1.000000 H
   O1520       1.0     0.585987     0.270734     0.231004    Biso  1.000000 O
   O1521       1.0     0.333456     0.284333     0.239243    Biso  1.000000 O
   Si762       1.0     0.991166     0.250054     0.230713    Biso  1.000000 Si
   O1522       1.0     0.856532     0.096066     0.225463    Biso  1.000000 O
   Si763       1.0     0.876289     0.129480     0.226536    Biso  1.000000 Si
   O1523       1.0     0.616707     0.788079     0.766292    Biso  1.000000 O
   H19         1.0     0.641561     0.291842     0.764817    Biso  1.000000 H
   Si764       1.0     0.450194     0.495108     0.231302    Biso  1.000000 Si
   O1524       1.0     0.292523     0.960872     0.231177    Biso  1.000000 O
   O1525       1.0     0.270200     0.729836     0.233413    Biso  1.000000 O
   H20         1.0     0.717526     0.874918     0.209016    Biso  1.000000 H
   O1526       1.0     0.654763     0.949078     0.227535    Biso  1.000000 O
   O1527       1.0     0.016163     0.352044     0.232464    Biso  1.000000 O
   O1528       1.0     0.175929     0.270985     0.231156    Biso  1.000000 O
   Si765       1.0     0.866017     0.893110     0.221556    Biso  1.000000 Si
   Si766       1.0     0.652032     0.182995     0.227038    Biso  1.000000 Si
   O1529       1.0     0.407470     0.710985     0.228040    Biso  1.000000 O
   O1530       1.0     0.586191     0.403657     0.227090    Biso  1.000000 O
   Si767       1.0     0.818126     0.356056     0.231566    Biso  1.000000 Si
   O1531       1.0     0.509048     0.112837     0.229899    Biso  1.000000 O
   O1532       1.0     0.812951     0.395659     0.228102    Biso  1.000000 O
   Si768       1.0     0.059484     0.235740     0.226145    Biso  1.000000 Si
   O1533       1.0     0.043201     0.740368     0.231696    Biso  1.000000 O
   O1534       1.0     0.243180     0.686821     0.762469    Biso  1.000000 O
   H21         1.0     0.370862     0.247823     0.925608    Biso  1.000000 H
   H22         1.0     0.827943     0.602239     0.737630    Biso  1.000000 H
   O1535       1.0     0.912914     0.697004     0.226871    Biso  1.000000 O
   Si769       1.0     0.254921     0.337142     0.224219    Biso  1.000000 Si
   O1536       1.0     0.283867     0.316807     0.222436    Biso  1.000000 O
   O1537       1.0     0.048341     0.108683     0.225335    Biso  1.000000 O
   Si770       1.0     0.235830     0.864955     0.228821    Biso  1.000000 Si
   Si771       1.0     0.595350     0.364288     0.223962    Biso  1.000000 Si
   O1538       1.0     0.025280     0.244704     0.225996    Biso  1.000000 O
   O1539       1.0     0.232656     0.970143     0.229885    Biso  1.000000 O
   O1540       1.0     0.995428     0.458088     0.228010    Biso  1.000000 O
   O1541       1.0     0.630739     0.355516     0.223678    Biso  1.000000 O
   O1542       1.0     0.430789     0.957707     0.229008    Biso  1.000000 O
   O1543       1.0     0.334109     0.351623     0.224903    Biso  1.000000 O
   O1544       1.0     0.195155     0.018234     0.222700    Biso  1.000000 O
   O1545       1.0     0.665157     0.500310     0.227091    Biso  1.000000 O
   H23         1.0     0.654160     0.422233     0.742331    Biso  1.000000 H
   Si772       1.0     0.300156     0.706300     0.231350    Biso  1.000000 Si
   O1546       1.0     0.904800     0.534786     0.231316    Biso  1.000000 O
   O1547       1.0     0.458456     0.306401     0.175042    Biso  1.000000 O
   Si773       1.0     0.659176     0.653126     0.226356    Biso  1.000000 Si
   O1548       1.0     0.831651     0.792343     0.222247    Biso  1.000000 O
   O1549       1.0     0.635565     0.009156     0.235588    Biso  1.000000 O
   Si774       1.0     0.037171     0.953414     0.228240    Biso  1.000000 Si
   Si775       1.0     0.840519     0.483405     0.222787    Biso  1.000000 Si
   Si776       1.0     0.717993     0.195811     0.223916    Biso  1.000000 Si
   O1550       1.0     0.866450     0.225741     0.224904    Biso  1.000000 O
   Si777       1.0     0.578188     0.537004     0.224366    Biso  1.000000 Si
   Si778       1.0     0.982226     0.358039     0.227642    Biso  1.000000 Si
   O1551       1.0     0.105138     0.686134     0.223781    Biso  1.000000 O
   Si779       1.0     0.828128     0.077185     0.218035    Biso  1.000000 Si
   Si780       1.0     0.749040     0.996658     0.223925    Biso  1.000000 Si
   Si781       1.0     0.350385     0.819937     0.227168    Biso  1.000000 Si
   O1552       1.0     0.208729     0.705376     0.224470    Biso  1.000000 O
   Si782       1.0     0.276819     0.636607     0.228502    Biso  1.000000 Si
   O1553       1.0     0.506581     0.439711     0.224967    Biso  1.000000 O
   O1554       1.0     0.630460     0.955264     0.749760    Biso  1.000000 O
   Si783       1.0     0.199135     0.976258     0.225239    Biso  1.000000 Si
   O1555       1.0     0.257024     0.189260     0.232147    Biso  1.000000 O
   O1556       1.0     0.919887     0.691386     0.753745    Biso  1.000000 O
   O1557       1.0     0.595540     0.115450     0.224378    Biso  1.000000 O
   H24         1.0     0.036545     0.959752     0.953234    Biso  1.000000 H
   O1558       1.0     0.138179     0.926894     0.222298    Biso  1.000000 O
   Si784       1.0     0.375336     0.087289     0.224825    Biso  1.000000 Si
   O1559       1.0     0.645208     0.743483     0.223807    Biso  1.000000 O
   O1560       1.0     0.892868     0.732878     0.776635    Biso  1.000000 O
   O1561       1.0     0.157017     0.066266     0.223378    Biso  1.000000 O
   Si785       1.0     0.499449     0.308190     0.223270    Biso  1.000000 Si
   Si786       1.0     0.038082     0.548539     0.230130    Biso  1.000000 Si
   Si787       1.0     0.646428     0.533210     0.221711    Biso  1.000000 Si
   Si788       1.0     0.314139     0.114844     0.219622    Biso  1.000000 Si
   O1562       1.0     0.740774     0.956989     0.223541    Biso  1.000000 O
   O1563       1.0     0.269148     0.019284     0.223811    Biso  1.000000 O
   O1564       1.0     0.296913     0.140639     0.232504    Biso  1.000000 O
   O1565       1.0     0.173217     0.202200     0.228277    Biso  1.000000 O
   Si789       1.0     0.941841     0.121296     0.222256    Biso  1.000000 Si
   O1566       1.0     0.637703     0.202249     0.209550    Biso  1.000000 O
   O1567       1.0     0.066613     0.380262     0.222961    Biso  1.000000 O
   H25         1.0     0.829665     0.991496     0.737996    Biso  1.000000 H
   O1568       1.0     0.428022     0.539275     0.183021    Biso  1.000000 O
   O1569       1.0     0.227653     0.317272     0.216445    Biso  1.000000 O
   O1570       1.0     0.348840     0.980436     0.225147    Biso  1.000000 O
   Si790       1.0     0.730907     0.917608     0.226360    Biso  1.000000 Si
   O1571       1.0     0.209906     0.841703     0.220574    Biso  1.000000 O
   O1572       1.0     0.560680     0.929450     0.226920    Biso  1.000000 O
   O1573       1.0     0.720782     0.023800     0.219123    Biso  1.000000 O
   O1574       1.0     0.534480     0.298388     0.220430    Biso  1.000000 O
   O1575       1.0     0.958268     0.664408     0.219168    Biso  1.000000 O
   O1576       1.0     0.227260     0.588891     0.238734    Biso  1.000000 O
   O1577       1.0     0.446905     0.097545     0.227809    Biso  1.000000 O
   O1578       1.0     0.381099     0.460147     0.221395    Biso  1.000000 O
   O1579       1.0     0.294147     0.081508     0.217869    Biso  1.000000 O
   O1580       1.0     0.738897     0.696419     0.224693    Biso  1.000000 O
   Si791       1.0     0.692486     0.815589     0.220516    Biso  1.000000 Si
   O1581       1.0     0.128025     0.304357     0.212988    Biso  1.000000 O
   O1582       1.0     0.295906     0.424235     0.217309    Biso  1.000000 O
   H26         1.0     0.579697     0.945654     0.181947    Biso  1.000000 H
   O1583       1.0     0.863167     0.161675     0.215222    Biso  1.000000 O
   Si792       1.0     0.159838     0.238427     0.223349    Biso  1.000000 Si
   O1584       1.0     0.189217     0.546238     0.228400    Biso  1.000000 O
   O1585       1.0     0.935683     0.821556     0.217744    Biso  1.000000 O
   O1586       1.0     0.733886     0.157487     0.221271    Biso  1.000000 O
   O1587       1.0     0.730117     0.086248     0.225915    Biso  1.000000 O
   O1588       1.0     0.060395     0.878002     0.190153    Biso  1.000000 O
   O1589       1.0     0.644844     0.605357     0.179092    Biso  1.000000 O
   H27         1.0     0.271414     0.889697     0.763975    Biso  1.000000 H
   H28         1.0     0.358557     0.266068     0.728911    Biso  1.000000 H
   Si793       1.0     0.034998     0.621146     0.224150    Biso  1.000000 Si
   O1590       1.0     0.382700     0.047220     0.220686    Biso  1.000000 O
   O1591       1.0     0.351317     0.519520     0.221041    Biso  1.000000 O
   O1592       1.0     0.068272     0.632100     0.222615    Biso  1.000000 O
   Si794       1.0     0.317901     0.316461     0.219634    Biso  1.000000 Si
   O1593       1.0     0.433261     0.521920     0.219610    Biso  1.000000 O
   H29         1.0     0.993283     0.344650     0.198381    Biso  1.000000 H
   O1594       1.0     0.388804     0.908058     0.221783    Biso  1.000000 O
   O1595       1.0     0.727783     0.374801     0.220194    Biso  1.000000 O
   Si795       1.0     0.531929     0.085541     0.221960    Biso  1.000000 Si
   O1596       1.0     0.074799     0.267880     0.216422    Biso  1.000000 O
   Si796       1.0     0.176006     0.829356     0.220759    Biso  1.000000 Si
   Si797       1.0     0.334413     0.556114     0.218965    Biso  1.000000 Si
   Si798       1.0     0.261163     0.763655     0.222577    Biso  1.000000 Si
   O1597       1.0     0.397161     0.644849     0.216732    Biso  1.000000 O
   Si799       1.0     0.705233     0.059532     0.220124    Biso  1.000000 Si
   O1598       1.0     0.492980     0.178624     0.223740    Biso  1.000000 O
   H30         1.0     0.318571     0.115076     0.750936    Biso  1.000000 H
   H31         1.0     0.453398     0.771409     0.743663    Biso  1.000000 H
   O1599       1.0     0.845615     0.912692     0.207393    Biso  1.000000 O
   O1600       1.0     0.131017     0.540098     0.228910    Biso  1.000000 O
   Si800       1.0     0.423113     0.918018     0.221513    Biso  1.000000 Si
   H32         1.0     0.141615     0.483021     0.759405    Biso  1.000000 H
   O1601       1.0     0.021941     0.515097     0.223267    Biso  1.000000 O
   O1602       1.0     0.015212     0.471260     0.762022    Biso  1.000000 O
   Si801       1.0     0.388953     0.601857     0.219595    Biso  1.000000 Si
   H33         1.0     0.447374     0.072360     0.194248    Biso  1.000000 H
   O1603       1.0     0.963560     0.507407     0.219958    Biso  1.000000 O
   Si802       1.0     0.958336     0.851735     0.218294    Biso  1.000000 Si
   H34         1.0     0.980211     0.436474     0.761380    Biso  1.000000 H
   O1604       1.0     0.362965     0.897797     0.190243    Biso  1.000000 O
   O1605       1.0     0.637757     0.678647     0.217960    Biso  1.000000 O
   O1606       1.0     0.191138     0.455340     0.210520    Biso  1.000000 O
   O1607       1.0     0.333822     0.919736     0.217416    Biso  1.000000 O
   H35         1.0     0.073880     0.663123     0.753236    Biso  1.000000 H
   Si803       1.0     0.345589     0.018858     0.220544    Biso  1.000000 Si
   Si804       1.0     0.078824     0.124935     0.218900    Biso  1.000000 Si
   H36         1.0     0.932128     0.067976     0.726277    Biso  1.000000 H
   Si805       1.0     0.381836     0.419231     0.217648    Biso  1.000000 Si
   Si806       1.0     0.435373     0.550371     0.203744    Biso  1.000000 Si
   H37         1.0     0.709850     0.058940     0.737288    Biso  1.000000 H
   Si807       1.0     0.265414     0.979749     0.222188    Biso  1.000000 Si
   Si808       1.0     0.876491     0.619572     0.220851    Biso  1.000000 Si
   O1608       1.0     0.779242     0.287474     0.217048    Biso  1.000000 O
   O1609       1.0     0.047213     0.849710     0.219422    Biso  1.000000 O
   O1610       1.0     0.860898     0.726878     0.216577    Biso  1.000000 O
   O1611       1.0     0.041054     0.045077     0.220992    Biso  1.000000 O
   Si809       1.0     0.843272     0.196669     0.219133    Biso  1.000000 Si
   O1612       1.0     0.214597     0.105468     0.753972    Biso  1.000000 O
   O1613       1.0     0.448281     0.224044     0.222889    Biso  1.000000 O
   O1614       1.0     0.443383     0.097384     0.191468    Biso  1.000000 O
   Si810       1.0     0.744547     0.411287     0.216962    Biso  1.000000 Si
   Si811       1.0     0.512330     0.013493     0.219753    Biso  1.000000 Si
   O1615       1.0     0.326116     0.754596     0.186688    Biso  1.000000 O
   Si812       1.0     0.372707     0.255052     0.241349    Biso  1.000000 Si
   H38         1.0     0.505309     0.797632     0.226668    Biso  1.000000 H
   H39         1.0     0.314989     0.554403     0.755503    Biso  1.000000 H
   Si813       1.0     0.635174     0.978962     0.221111    Biso  1.000000 Si
   Si814       1.0     0.930628     0.494866     0.221067    Biso  1.000000 Si
   O1616       1.0     0.560770     0.635031     0.217165    Biso  1.000000 O
   O1617       1.0     0.907264     0.118275     0.216503    Biso  1.000000 O
   O1618       1.0     0.888638     0.785102     0.213630    Biso  1.000000 O
   O1619       1.0     0.557779     0.505410     0.222729    Biso  1.000000 O
   Si815       1.0     0.260969     0.223764     0.221225    Biso  1.000000 Si
   O1620       1.0     0.738233     0.495898     0.220162    Biso  1.000000 O
   O1621       1.0     0.073404     0.546565     0.229656    Biso  1.000000 O
   O1622       1.0     0.105119     0.098599     0.215543    Biso  1.000000 O
   O1623       1.0     0.289517     0.672903     0.220651    Biso  1.000000 O
   H40         1.0     0.190836     0.130553     0.203149    Biso  1.000000 H
   Si816       1.0     0.463268     0.190720     0.214367    Biso  1.000000 Si
   Si817       1.0     0.136019     0.701972     0.217292    Biso  1.000000 Si
   O1624       1.0     0.483130     0.991242     0.218056    Biso  1.000000 O
   Si818       1.0     0.427879     0.256553     0.220801    Biso  1.000000 Si
   O1625       1.0     0.238158     0.427684     0.212298    Biso  1.000000 O
   Si819       1.0     0.222936     0.552392     0.232333    Biso  1.000000 Si
   H41         1.0     0.817895     0.118958     0.734031    Biso  1.000000 H
   H42         1.0     0.671712     0.672830     0.740672    Biso  1.000000 H
   H43         1.0     0.189082     0.447818     0.743218    Biso  1.000000 H
   O1626       1.0     0.734926     0.566719     0.214234    Biso  1.000000 O
   Si820       1.0     0.532177     0.659271     0.216014    Biso  1.000000 Si
   O1627       1.0     0.897172     0.896615     0.211590    Biso  1.000000 O
   O1628       1.0     0.048724     0.917057     0.219601    Biso  1.000000 O
   H44         1.0     0.228042     0.091350     0.759642    Biso  1.000000 H
   O1629       1.0     0.028488     0.582809     0.220128    Biso  1.000000 O
   O1630       1.0     0.603689     0.968163     0.213427    Biso  1.000000 O
   O1631       1.0     0.155543     0.861163     0.216770    Biso  1.000000 O
   Si821       1.0     0.856461     0.767485     0.211977    Biso  1.000000 Si
   O1632       1.0     0.393116     0.245786     0.225555    Biso  1.000000 O
   O1633       1.0     0.356636     0.587538     0.214577    Biso  1.000000 O
   O1634       1.0     0.098721     0.876422     0.215626    Biso  1.000000 O
   Si822       1.0     0.878799     0.544156     0.218952    Biso  1.000000 Si
   Si823       1.0     0.885345     0.694275     0.212730    Biso  1.000000 Si
   Si824       1.0     0.099811     0.521254     0.233148    Biso  1.000000 Si
   H45         1.0     0.209164     0.701343     0.866353    Biso  1.000000 H
   Si825       1.0     0.813812     0.004215     0.213018    Biso  1.000000 Si
   Si826       1.0     0.360031     0.894538     0.211923    Biso  1.000000 Si
   O1635       1.0     0.778761     0.004073     0.214371    Biso  1.000000 O
   O1636       1.0     0.453850     0.461978     0.218056    Biso  1.000000 O
   Si827       1.0     0.625492     0.715925     0.213311    Biso  1.000000 Si
   H46         1.0     0.520555     0.026249     0.762527    Biso  1.000000 H
   O1637       1.0     0.874864     0.653412     0.209121    Biso  1.000000 O
   O1638       1.0     0.602017     0.895550     0.213942    Biso  1.000000 O
   O1639       1.0     0.261963     0.369502     0.211297    Biso  1.000000 O
   O1640       1.0     0.348309     0.787248     0.214268    Biso  1.000000 O
   Si828       1.0     0.440252     0.376620     0.215379    Biso  1.000000 Si
   O1641       1.0     0.019816     0.979690     0.213509    Biso  1.000000 O
   O1642       1.0     0.236654     0.251904     0.224714    Biso  1.000000 O
   O1643       1.0     0.652791     0.143662     0.221337    Biso  1.000000 O
   Si829       1.0     0.267249     0.409242     0.207338    Biso  1.000000 Si
   O1644       1.0     0.811490     0.339235     0.177554    Biso  1.000000 O
   O1645       1.0     0.324105     0.727094     0.218256    Biso  1.000000 O
   O1646       1.0     0.821722     0.455367     0.211883    Biso  1.000000 O
   O1647       1.0     0.066990     0.206360     0.211812    Biso  1.000000 O
   Si830       1.0     0.750336     0.784541     0.210037    Biso  1.000000 Si
   O1648       1.0     0.537286     0.695141     0.207287    Biso  1.000000 O
   O1649       1.0     0.712269     0.788339     0.209545    Biso  1.000000 O
   Si831       1.0     0.926536     0.916718     0.215634    Biso  1.000000 Si
   Si832       1.0     0.064600     0.881478     0.211715    Biso  1.000000 Si
   O1650       1.0     0.880235     0.975511     0.211721    Biso  1.000000 O
   O1651       1.0     0.411562     0.400228     0.212093    Biso  1.000000 O
   H47         1.0     0.809691     0.168377     0.236697    Biso  1.000000 H
   Si833       1.0     0.215093     0.279448     0.217349    Biso  1.000000 Si
   O1652       1.0     0.511288     0.053477     0.214866    Biso  1.000000 O
   H48         1.0     0.364962     0.525486     0.767798    Biso  1.000000 H
   Si834       1.0     0.988832     0.670719     0.208800    Biso  1.000000 Si
   Si835       1.0     0.102665     0.452025     0.218676    Biso  1.000000 Si
   O1653       1.0     0.029378     0.769547     0.202233    Biso  1.000000 O
   O1654       1.0     0.413252     0.579891     0.208951    Biso  1.000000 O
   H49         1.0     0.097238     0.813229     0.207752    Biso  1.000000 H
   O1655       1.0     0.829058     0.040428     0.207132    Biso  1.000000 O
   Si836       1.0     0.479886     0.436182     0.211324    Biso  1.000000 Si
   H50         1.0     0.314662     0.286578     0.193469    Biso  1.000000 H
   Si837       1.0     0.808113     0.417838     0.210377    Biso  1.000000 Si
   O1656       1.0     0.507600     0.521102     0.766262    Biso  1.000000 O
   O1657       1.0     0.286267     0.896351     0.754168    Biso  1.000000 O
   H51         1.0     0.457103     0.832254     0.738019    Biso  1.000000 H
   O1658       1.0     0.001272     0.711486     0.210674    Biso  1.000000 O
   O1659       1.0     0.275548     0.608725     0.211768    Biso  1.000000 O
   O1660       1.0     0.938109     0.214303     0.209740    Biso  1.000000 O
   O1661       1.0     0.889672     0.428887     0.208849    Biso  1.000000 O
   O1662       1.0     0.926369     0.031189     0.210932    Biso  1.000000 O
   Si838       1.0     0.107216     0.271724     0.206470    Biso  1.000000 Si
   O1663       1.0     0.240193     0.892675     0.213464    Biso  1.000000 O
   O1664       1.0     0.856512     0.516164     0.212355    Biso  1.000000 O
   O1665       1.0     0.976450     0.263505     0.212192    Biso  1.000000 O
   O1666       1.0     0.245857     0.548165     0.215600    Biso  1.000000 O
   O1667       1.0     0.880640     0.582177     0.211438    Biso  1.000000 O
   H52         1.0     0.814062     0.055315     0.737132    Biso  1.000000 H
   Si839       1.0     0.131681     0.890128     0.213029    Biso  1.000000 Si
   O1668       1.0     0.440294     0.752287     0.209022    Biso  1.000000 O
   O1669       1.0     0.760145     0.747942     0.204097    Biso  1.000000 O
   H53         1.0     0.073882     0.717610     0.742529    Biso  1.000000 H
   O1670       1.0     0.352832     0.854127     0.215276    Biso  1.000000 O
   Si840       1.0     0.031830     0.731207     0.211275    Biso  1.000000 Si
   H54         1.0     0.291100     0.426027     0.182859    Biso  1.000000 H
   Si841       1.0     0.748239     0.530568     0.210598    Biso  1.000000 Si
   O1671       1.0     0.281468     0.627402     0.768835    Biso  1.000000 O
   O1672       1.0     0.289928     0.777751     0.211923    Biso  1.000000 O
   O1673       1.0     0.210149     0.129635     0.209774    Biso  1.000000 O
   H55         1.0     0.696751     0.379542     0.829733    Biso  1.000000 H
   O1674       1.0     0.566644     0.567186     0.211479    Biso  1.000000 O
   H56         1.0     0.518715     0.672071     0.750869    Biso  1.000000 H
   O1675       1.0     0.950942     0.889102     0.211321    Biso  1.000000 O
   O1676       1.0     0.016339     0.648760     0.214380    Biso  1.000000 O
   O1677       1.0     0.663413     0.623737     0.211552    Biso  1.000000 O
   O1678       1.0     0.284513     0.999943     0.751267    Biso  1.000000 O
   H57         1.0     0.550422     0.603208     0.180495    Biso  1.000000 H
   Si842       1.0     0.585323     0.933504     0.211553    Biso  1.000000 Si
   O1679       1.0     0.468779     0.398464     0.209334    Biso  1.000000 O
   Si843       1.0     0.133009     0.776241     0.210301    Biso  1.000000 Si
   Si844       1.0     0.920114     0.793848     0.205199    Biso  1.000000 Si
   O1680       1.0     0.982699     0.837733     0.204750    Biso  1.000000 O
   Si845       1.0     0.273730     0.569066     0.204642    Biso  1.000000 Si
   Si846       1.0     0.831464     0.356793     0.192636    Biso  1.000000 Si
   O1681       1.0     0.960740     0.101290     0.207136    Biso  1.000000 O
   O1682       1.0     0.213038     0.789619     0.756425    Biso  1.000000 O
   Si847       1.0     0.016769     0.019744     0.211992    Biso  1.000000 Si
   O1683       1.0     0.826085     0.338068     0.212019    Biso  1.000000 O
   H58         1.0     0.793990     0.926687     0.758221    Biso  1.000000 H
   O1684       1.0     0.132967     0.244201     0.210261    Biso  1.000000 O
   H59         1.0     0.837791     0.121708     0.150168    Biso  1.000000 H
   O1685       1.0     0.821975     0.188361     0.235586    Biso  1.000000 O
   O1686       1.0     0.924721     0.273733     0.194582    Biso  1.000000 O
   H60         1.0     0.425831     0.895675     0.192897    Biso  1.000000 H
   H61         1.0     0.406394     0.531060     0.181216    Biso  1.000000 H
   Si848       1.0     0.322513     0.761793     0.207841    Biso  1.000000 Si
   O1687       1.0     0.799518     0.841575     0.766646    Biso  1.000000 O
   O1688       1.0     0.918580     0.806039     0.183986    Biso  1.000000 O
   H62         1.0     0.931020     0.422010     0.171095    Biso  1.000000 H
   O1689       1.0     0.775210     0.530508     0.196733    Biso  1.000000 O
   Si849       1.0     0.584496     0.116483     0.203978    Biso  1.000000 Si
   O1690       1.0     0.394822     0.114550     0.213333    Biso  1.000000 O
   O1691       1.0     0.534525     0.994703     0.205417    Biso  1.000000 O
   H63         1.0     0.111928     0.294207     0.177111    Biso  1.000000 H
   O1692       1.0     0.191116     0.957601     0.206816    Biso  1.000000 O
   O1693       1.0     0.680600     0.844317     0.207131    Biso  1.000000 O
   O1694       1.0     0.808375     0.102410     0.206246    Biso  1.000000 O
   H64         1.0     0.029105     0.472617     0.772412    Biso  1.000000 H
   Si850       1.0     0.753843     0.708422     0.206050    Biso  1.000000 Si
   O1695       1.0     0.096337     0.491665     0.219327    Biso  1.000000 O
   O1696       1.0     0.307331     0.552517     0.204852    Biso  1.000000 O
   Si851       1.0     0.515148     0.781297     0.199056    Biso  1.000000 Si
   O1697       1.0     0.714063     0.213432     0.204059    Biso  1.000000 O
   O1698       1.0     0.462534     0.698568     0.193821    Biso  1.000000 O
   O1699       1.0     0.350221     0.516613     0.759709    Biso  1.000000 O
   O1700       1.0     0.475169     0.202051     0.194550    Biso  1.000000 O
   O1701       1.0     0.134584     0.898742     0.191626    Biso  1.000000 O
   O1702       1.0     0.775111     0.413666     0.205965    Biso  1.000000 O
   O1703       1.0     0.162929     0.798159     0.206582    Biso  1.000000 O
   H65         1.0     0.606524     0.334305     0.721965    Biso  1.000000 H
   Si852       1.0     0.434281     0.117557     0.210657    Biso  1.000000 Si
   O1704       1.0     0.043460     0.190802     0.180061    Biso  1.000000 O
   O1705       1.0     0.151137     0.677847     0.202243    Biso  1.000000 O
   O1706       1.0     0.937211     0.757666     0.203199    Biso  1.000000 O
   H66         1.0     0.788657     0.827041     0.774582    Biso  1.000000 H
   H67         1.0     0.528043     0.394972     0.749203    Biso  1.000000 H
   Si853       1.0     0.576868     0.605751     0.206648    Biso  1.000000 Si
   O1707       1.0     0.236513     0.755012     0.206897    Biso  1.000000 O
   O1708       1.0     0.443162     0.156509     0.210231    Biso  1.000000 O
   H68         1.0     0.690681     0.166310     0.773996    Biso  1.000000 H
   H69         1.0     0.038346     0.786823     0.209714    Biso  1.000000 H
   H70         1.0     0.926419     0.736309     0.203639    Biso  1.000000 H
   Si854       1.0     0.458738     0.738274     0.191895    Biso  1.000000 Si
   H71         1.0     0.461743     0.446997     0.736323    Biso  1.000000 H
   O1709       1.0     0.656605     0.556870     0.204584    Biso  1.000000 O
   H72         1.0     0.667818     0.858778     0.213879    Biso  1.000000 H
   O1710       1.0     0.134491     0.445438     0.211259    Biso  1.000000 O
   O1711       1.0     0.572640     0.720638     0.182452    Biso  1.000000 O
   H73         1.0     0.026415     0.802356     0.771744    Biso  1.000000 H
   O1712       1.0     0.550833     0.103764     0.205845    Biso  1.000000 O
   H74         1.0     0.100914     0.147378     0.755203    Biso  1.000000 H
   O1713       1.0     0.733318     0.699112     0.189880    Biso  1.000000 O
   H75         1.0     0.175860     0.968575     0.199404    Biso  1.000000 H
   O1714       1.0     0.979610     0.357240     0.206197    Biso  1.000000 O
   O1715       1.0     0.483141     0.305321     0.204752    Biso  1.000000 O
   H76         1.0     0.412600     0.666899     0.726840    Biso  1.000000 H
   H77         1.0     0.693872     0.093168     0.195589    Biso  1.000000 H
   O1716       1.0     0.267241     0.571236     0.183372    Biso  1.000000 O
   O1717       1.0     0.135069     0.735768     0.204907    Biso  1.000000 O
   O1718       1.0     0.222612     0.302475     0.750031    Biso  1.000000 O
   O1719       1.0     0.358853     0.411527     0.202096    Biso  1.000000 O
   O1720       1.0     0.898734     0.565266     0.760982    Biso  1.000000 O
   H78         1.0     0.335356     0.996812     0.194458    Biso  1.000000 H
   O1721       1.0     0.587863     0.155506     0.198108    Biso  1.000000 O
   Si855       1.0     0.961759     0.060477     0.200112    Biso  1.000000 Si
   O1722       1.0     0.955667     0.059461     0.178838    Biso  1.000000 O
   H79         1.0     0.312532     0.762929     0.176301    Biso  1.000000 H
   H80         1.0     0.218366     0.273767     0.187304    Biso  1.000000 H
   O1723       1.0     0.107158     0.272984     0.758117    Biso  1.000000 O
   Si856       1.0     0.066502     0.397385     0.203914    Biso  1.000000 Si
   O1724       1.0     0.824016     0.975204     0.199748    Biso  1.000000 O
   H81         1.0     0.902108     0.684740     0.184014    Biso  1.000000 H
   H82         1.0     0.167944     0.568850     0.743014    Biso  1.000000 H
   H83         1.0     0.908028     0.827564     0.181602    Biso  1.000000 H
   H84         1.0     0.879517     0.354487     0.193691    Biso  1.000000 H
   H85         1.0     0.259962     0.994913     0.192137    Biso  1.000000 H
   O1725       1.0     0.190440     0.852531     0.764849    Biso  1.000000 O
   O1726       1.0     0.590577     0.722718     0.214269    Biso  1.000000 O
   H86         1.0     0.001819     0.837051     0.211469    Biso  1.000000 H
   H87         1.0     0.033160     0.421431     0.188971    Biso  1.000000 H
   Si857       1.0     0.850348     0.948472     0.196732    Biso  1.000000 Si
   O1727       1.0     0.857424     0.945957     0.175622    Biso  1.000000 O
   H88         1.0     0.797788     0.092136     0.195639    Biso  1.000000 H
   O1728       1.0     0.068260     0.144715     0.200483    Biso  1.000000 O
   H89         1.0     0.184791     0.235437     0.725475    Biso  1.000000 H
   H90         1.0     0.783582     0.719394     0.745169    Biso  1.000000 H
   H91         1.0     0.421487     0.747960     0.174371    Biso  1.000000 H
   H92         1.0     0.793908     0.301889     0.211177    Biso  1.000000 H
   O1729       1.0     0.516611     0.006969     0.756157    Biso  1.000000 O
   O1730       1.0     0.026273     0.166670     0.760011    Biso  1.000000 O
   O1731       1.0     0.723521     0.899057     0.207429    Biso  1.000000 O
   Si858       1.0     0.951217     0.246506     0.198331    Biso  1.000000 Si
   Si859       1.0     0.643720     0.595110     0.200245    Biso  1.000000 Si
   O1732       1.0     0.491620     0.755176     0.190914    Biso  1.000000 O
   Si860       1.0     0.161882     0.459940     0.199461    Biso  1.000000 Si
   O1733       1.0     0.322209     0.133907     0.201589    Biso  1.000000 O
   H93         1.0     0.828821     0.231411     0.197700    Biso  1.000000 H
   H94         1.0     0.507489     0.854217     0.748586    Biso  1.000000 H
   H95         1.0     0.364193     0.929149     0.732044    Biso  1.000000 H
   H96         1.0     0.643088     0.126619     0.226395    Biso  1.000000 H
   O1734       1.0     0.433753     0.913887     0.200970    Biso  1.000000 O
   H97         1.0     0.604085     0.168819     0.203898    Biso  1.000000 H
   O1735       1.0     0.326062     0.302660     0.200334    Biso  1.000000 O
   O1736       1.0     0.658767     0.220439     0.757193    Biso  1.000000 O
   O1737       1.0     0.103777     0.274171     0.184536    Biso  1.000000 O
   O1738       1.0     0.568912     0.936670     0.192209    Biso  1.000000 O
   O1739       1.0     0.931774     0.429318     0.184518    Biso  1.000000 O
   H98         1.0     0.229716     0.780009     0.749770    Biso  1.000000 H
   H99         1.0     0.593258     0.716620     0.180413    Biso  1.000000 H
   H100        1.0     0.579990     0.899178     0.735831    Biso  1.000000 H
   O1740       1.0     0.036000     0.397920     0.193450    Biso  1.000000 O
   O1741       1.0     0.784840     0.688682     0.204121    Biso  1.000000 O
   H101        1.0     0.739906     0.390541     0.756554    Biso  1.000000 H
   H102        1.0     0.538919     0.242062     0.198086    Biso  1.000000 H
   Si861       1.0     0.048028     0.178956     0.200803    Biso  1.000000 Si
   O1742       1.0     0.337097     0.019737     0.200181    Biso  1.000000 O
   H103        1.0     0.653095     0.731552     0.190283    Biso  1.000000 H
   H104        1.0     0.830990     0.782011     0.185045    Biso  1.000000 H
   H105        1.0     0.045952     0.172349     0.171118    Biso  1.000000 H
   H106        1.0     0.134660     0.083286     0.735584    Biso  1.000000 H
   H107        1.0     0.964270     0.656565     0.759618    Biso  1.000000 H
   H108        1.0     0.070711     0.701252     0.207966    Biso  1.000000 H
   H109        1.0     0.597948     0.068807     0.192105    Biso  1.000000 H
   O1743       1.0     0.881768     0.921138     0.758766    Biso  1.000000 O
   H110        1.0     0.926131     0.294375     0.201798    Biso  1.000000 H
   O1744       1.0     0.697032     0.068877     0.199493    Biso  1.000000 O
   H111        1.0     0.336929     0.149628     0.203182    Biso  1.000000 H
   O1745       1.0     0.078350     0.437356     0.206041    Biso  1.000000 O
   O1746       1.0     0.508193     0.640422     0.203495    Biso  1.000000 O
   O1747       1.0     0.836681     0.197702     0.755704    Biso  1.000000 O
   O1748       1.0     0.437560     0.343797     0.202171    Biso  1.000000 O
   H112        1.0     0.231065     0.307917     0.761965    Biso  1.000000 H
   H113        1.0     0.018702     0.387645     0.780329    Biso  1.000000 H
   O1749       1.0     0.263340     0.216058     0.200559    Biso  1.000000 O
   O1750       1.0     0.605052     0.091863     0.192691    Biso  1.000000 O
   O1751       1.0     0.880910     0.459885     0.176348    Biso  1.000000 O
   O1752       1.0     0.107269     0.567255     0.756140    Biso  1.000000 O
   H114        1.0     0.266739     0.548206     0.178065    Biso  1.000000 H
   H115        1.0     0.554831     0.491753     0.233858    Biso  1.000000 H
   H116        1.0     0.551097     0.984054     0.210515    Biso  1.000000 H
   O1753       1.0     0.376394     0.665896     0.756791    Biso  1.000000 O
   O1754       1.0     0.336058     0.623181     0.756662    Biso  1.000000 O
   O1755       1.0     0.965219     0.421729     0.756675    Biso  1.000000 O
   Si862       1.0     0.302993     0.607238     0.755852    Biso  1.000000 Si
   O1756       1.0     0.093444     0.650164     0.753898    Biso  1.000000 O
   O1757       1.0     0.477454     0.068460     0.755674    Biso  1.000000 O
   Si863       1.0     0.691354     0.207125     0.752748    Biso  1.000000 Si
   O1758       1.0     0.654254     0.998110     0.205238    Biso  1.000000 O
   H117        1.0     0.959729     0.036579     0.173043    Biso  1.000000 H
   O1759       1.0     0.015433     0.172186     0.208007    Biso  1.000000 O
   O1760       1.0     0.434114     0.274325     0.200994    Biso  1.000000 O
   O1761       1.0     0.990544     0.037472     0.201996    Biso  1.000000 O
   H118        1.0     0.700256     0.428603     0.208437    Biso  1.000000 H
   H119        1.0     0.654013     0.606806     0.727506    Biso  1.000000 H
   H120        1.0     0.668041     0.014611     0.208040    Biso  1.000000 H
   H121        1.0     0.973499     0.641200     0.184270    Biso  1.000000 H
   O1762       1.0     0.568928     0.610625     0.185450    Biso  1.000000 O
   H122        1.0     0.491831     0.632709     0.211292    Biso  1.000000 H
   H123        1.0     0.497960     0.471034     0.188664    Biso  1.000000 H
   H124        1.0     0.884029     0.546171     0.760213    Biso  1.000000 H
   O1763       1.0     0.262937     0.974712     0.200195    Biso  1.000000 O
   O1764       1.0     0.978402     0.647080     0.750720    Biso  1.000000 O
   H125        1.0     0.618487     0.966979     0.759598    Biso  1.000000 H
   O1765       1.0     0.984367     0.663893     0.186293    Biso  1.000000 O
   Si864       1.0     0.897393     0.724694     0.755288    Biso  1.000000 Si
   O1766       1.0     0.469364     0.850028     0.741771    Biso  1.000000 O
   H126        1.0     0.127084     0.922757     0.188092    Biso  1.000000 H
   O1767       1.0     0.918909     0.484675     0.201295    Biso  1.000000 O
   H127        1.0     0.339808     0.403552     0.207281    Biso  1.000000 H
   Si865       1.0     0.451774     0.308650     0.196446    Biso  1.000000 Si
   O1768       1.0     0.825396     0.138877     0.740843    Biso  1.000000 O
   H128        1.0     0.361059     0.077935     0.737612    Biso  1.000000 H
   O1769       1.0     0.524977     0.853413     0.756788    Biso  1.000000 O
   O1770       1.0     0.576176     0.827070     0.754636    Biso  1.000000 O
   O1771       1.0     0.721025     0.431723     0.204913    Biso  1.000000 O
   Si866       1.0     0.560315     0.724027     0.202970    Biso  1.000000 Si
   O1772       1.0     0.090893     0.373280     0.193083    Biso  1.000000 O
   O1773       1.0     0.061695     0.344038     0.750460    Biso  1.000000 O
   H129        1.0     0.354952     0.706805     0.748541    Biso  1.000000 H
   O1774       1.0     0.261606     0.421413     0.748249    Biso  1.000000 O
   H130        1.0     0.916094     0.019843     0.737565    Biso  1.000000 H
   H131        1.0     0.101176     0.359464     0.201480    Biso  1.000000 H
   O1775       1.0     0.763172     0.809251     0.195163    Biso  1.000000 O
   H132        1.0     0.970039     0.212137     0.176603    Biso  1.000000 H
   H133        1.0     0.397011     0.666355     0.756978    Biso  1.000000 H
   O1776       1.0     0.714521     0.236001     0.748237    Biso  1.000000 O
   O1777       1.0     0.104611     0.793525     0.201176    Biso  1.000000 O
   O1778       1.0     0.156446     0.493507     0.751463    Biso  1.000000 O
   O1779       1.0     0.197191     0.426394     0.745447    Biso  1.000000 O
   O1780       1.0     0.612374     0.600619     0.208201    Biso  1.000000 O
   H134        1.0     0.813295     0.774774     0.745157    Biso  1.000000 H
   Si867       1.0     0.910076     0.984317     0.203010    Biso  1.000000 Si
   H135        1.0     0.985980     0.352768     0.733962    Biso  1.000000 H
   H136        1.0     0.736164     0.885732     0.164908    Biso  1.000000 H
   H137        1.0     0.501005     0.158017     0.736505    Biso  1.000000 H
   O1781       1.0     0.115847     0.160082     0.748408    Biso  1.000000 O
   O1782       1.0     0.763721     0.870545     0.746103    Biso  1.000000 O
   O1783       1.0     0.186148     0.576975     0.747870    Biso  1.000000 O
   H138        1.0     0.476943     0.306708     0.738909    Biso  1.000000 H
   O1784       1.0     0.272020     0.500837     0.748838    Biso  1.000000 O
   H139        1.0     0.076042     0.884755     0.181671    Biso  1.000000 H
   Si868       1.0     0.511275     0.543532     0.748494    Biso  1.000000 Si
   O1785       1.0     0.355334     0.732928     0.750576    Biso  1.000000 O
   O1786       1.0     0.931548     0.952854     0.205308    Biso  1.000000 O
   H140        1.0     0.555732     0.284335     0.733583    Biso  1.000000 H
   O1787       1.0     0.208157     0.643944     0.748061    Biso  1.000000 O
   O1788       1.0     0.399427     0.138480     0.750766    Biso  1.000000 O
   O1789       1.0     0.847307     0.000907     0.742865    Biso  1.000000 O
   O1790       1.0     0.465335     0.754022     0.748651    Biso  1.000000 O
   O1791       1.0     0.277234     0.408963     0.186801    Biso  1.000000 O
   O1792       1.0     0.667859     0.694844     0.746179    Biso  1.000000 O
   O1793       1.0     0.298549     0.111023     0.748380    Biso  1.000000 O
   O1794       1.0     0.780234     0.535568     0.746771    Biso  1.000000 O
   O1795       1.0     0.720199     0.914297     0.745009    Biso  1.000000 O
   H141        1.0     0.217328     0.746855     0.211967    Biso  1.000000 H
   H142        1.0     0.380071     0.885864     0.184832    Biso  1.000000 H
   O1796       1.0     0.903589     0.701618     0.194123    Biso  1.000000 O
   O1797       1.0     0.819815     0.750965     0.746512    Biso  1.000000 O
   O1798       1.0     0.825453     0.398052     0.194473    Biso  1.000000 O
   H143        1.0     0.187380     0.440319     0.177886    Biso  1.000000 H
   H144        1.0     0.788568     0.550179     0.197841    Biso  1.000000 H
   H145        1.0     0.695420     0.514024     0.744541    Biso  1.000000 H
   O1799       1.0     0.823618     0.207269     0.202297    Biso  1.000000 O
   Si869       1.0     0.634314     0.245132     0.749453    Biso  1.000000 Si
   H146        1.0     0.003325     0.186045     0.215960    Biso  1.000000 H
   H147        1.0     0.907299     0.751674     0.780085    Biso  1.000000 H
   O1800       1.0     0.523511     0.582161     0.750221    Biso  1.000000 O
   O1801       1.0     0.843739     0.765391     0.192136    Biso  1.000000 O
   O1802       1.0     0.564171     0.266612     0.741497    Biso  1.000000 O
   O1803       1.0     0.973610     0.363516     0.742402    Biso  1.000000 O
   H148        1.0     0.047524     0.096194     0.803272    Biso  1.000000 H
   O1804       1.0     0.913020     0.759827     0.746408    Biso  1.000000 O
   O1805       1.0     0.530310     0.801723     0.182825    Biso  1.000000 O
   O1806       1.0     0.016956     0.531042     0.746115    Biso  1.000000 O
   O1807       1.0     0.775246     0.932400     0.751220    Biso  1.000000 O
   Si870       1.0     0.595843     0.795183     0.748557    Biso  1.000000 Si
   O1808       1.0     0.743059     0.406426     0.745808    Biso  1.000000 O
   O1809       1.0     0.442310     0.750304     0.173236    Biso  1.000000 O
   O1810       1.0     0.574092     0.763836     0.746444    Biso  1.000000 O
   O1811       1.0     0.938030     0.603422     0.745458    Biso  1.000000 O
   O1812       1.0     0.550234     0.402813     0.747622    Biso  1.000000 O
   O1813       1.0     0.606594     0.222251     0.743005    Biso  1.000000 O
   O1814       1.0     0.478881     0.545176     0.739406    Biso  1.000000 O
   Si871       1.0     0.903543     0.449017     0.191646    Biso  1.000000 Si
   H149        1.0     0.652514     0.626670     0.174216    Biso  1.000000 H
   O1815       1.0     0.526680     0.649056     0.751727    Biso  1.000000 O
   Si872       1.0     0.230758     0.674582     0.743703    Biso  1.000000 Si
   Si873       1.0     0.792501     0.844860     0.745760    Biso  1.000000 Si
   O1816       1.0     0.520902     0.738572     0.743886    Biso  1.000000 O
   O1817       1.0     0.163858     0.810982     0.742421    Biso  1.000000 O
   Si874       1.0     0.195748     0.824775     0.748920    Biso  1.000000 Si
   H150        1.0     0.227952     0.913273     0.212223    Biso  1.000000 H
   H151        1.0     0.972148     0.083852     0.684715    Biso  1.000000 H
   O1818       1.0     0.478789     0.691207     0.741563    Biso  1.000000 O
   O1819       1.0     0.813027     0.589210     0.742747    Biso  1.000000 O
   O1820       1.0     0.009729     0.275522     0.764185    Biso  1.000000 O
   O1821       1.0     0.638632     0.440308     0.739022    Biso  1.000000 O
   Si875       1.0     0.909433     0.581434     0.741974    Biso  1.000000 Si
   Si876       1.0     0.360992     0.639034     0.743567    Biso  1.000000 Si
   O1822       1.0     0.056600     0.710893     0.199187    Biso  1.000000 O
   H152        1.0     0.420913     0.141025     0.750805    Biso  1.000000 H
   Si877       1.0     0.831896     0.178185     0.737155    Biso  1.000000 Si
   Si878       1.0     0.024957     0.489112     0.744102    Biso  1.000000 Si
   O1823       1.0     0.201577     0.357947     0.740892    Biso  1.000000 O
   O1824       1.0     0.467821     0.618538     0.745865    Biso  1.000000 O
   H153        1.0     0.168267     0.664081     0.205802    Biso  1.000000 H
   O1825       1.0     0.428098     0.044555     0.743327    Biso  1.000000 O
   O1826       1.0     0.707846     0.034519     0.733422    Biso  1.000000 O
   O1827       1.0     0.367581     0.055598     0.742727    Biso  1.000000 O
   Si879       1.0     0.110683     0.278639     0.737552    Biso  1.000000 Si
   O1828       1.0     0.864460     0.348217     0.185406    Biso  1.000000 O
   O1829       1.0     0.071770     0.742330     0.742105    Biso  1.000000 O
   H154        1.0     0.446960     0.898783     0.760019    Biso  1.000000 H
   O1830       1.0     0.764134     0.713122     0.746203    Biso  1.000000 O
   O1831       1.0     0.964385     0.235635     0.178954    Biso  1.000000 O
   H155        1.0     0.350140     0.800548     0.723734    Biso  1.000000 H
   Si880       1.0     0.026072     0.187811     0.741634    Biso  1.000000 Si
   O1832       1.0     0.090337     0.305111     0.728008    Biso  1.000000 O
   O1833       1.0     0.713787     0.503005     0.740371    Biso  1.000000 O
   O1834       1.0     0.153417     0.499733     0.193373    Biso  1.000000 O
   O1835       1.0     0.343247     0.268236     0.738102    Biso  1.000000 O
   O1836       1.0     0.260785     0.945645     0.736852    Biso  1.000000 O
   O1837       1.0     0.867237     0.721100     0.744130    Biso  1.000000 O
   O1838       1.0     0.057455     0.204788     0.739199    Biso  1.000000 O
   O1839       1.0     0.058257     0.480798     0.741242    Biso  1.000000 O
   O1840       1.0     0.694000     0.181895     0.735870    Biso  1.000000 O
   O1841       1.0     0.050161     0.822540     0.742295    Biso  1.000000 O
   O1842       1.0     0.768887     0.243550     0.737369    Biso  1.000000 O
   Si881       1.0     0.967229     0.618688     0.736543    Biso  1.000000 Si
   O1843       1.0     0.038959     0.933713     0.741124    Biso  1.000000 O
   Si882       1.0     0.896961     0.394549     0.737298    Biso  1.000000 Si
   O1844       1.0     0.547642     0.235612     0.209599    Biso  1.000000 O
   H156        1.0     0.794304     0.352694     0.173866    Biso  1.000000 H
   O1845       1.0     0.990967     0.588400     0.737913    Biso  1.000000 O
   H157        1.0     0.227200     0.694919     0.226887    Biso  1.000000 H
   H158        1.0     0.481687     0.687838     0.195582    Biso  1.000000 H
   Si883       1.0     0.018630     0.806028     0.742552    Biso  1.000000 Si
   Si884       1.0     0.754102     0.907831     0.739188    Biso  1.000000 Si
   O1846       1.0     0.101266     0.935351     0.741075    Biso  1.000000 O
   O1847       1.0     0.951141     0.055063     0.725790    Biso  1.000000 O
   O1848       1.0     0.370200     0.548822     0.731852    Biso  1.000000 O
   Si885       1.0     0.461100     0.052164     0.738203    Biso  1.000000 Si
   Si886       1.0     0.187472     0.394240     0.733281    Biso  1.000000 Si
   Si887       1.0     0.963204     0.401086     0.737288    Biso  1.000000 Si
   O1849       1.0     0.885756     0.431921     0.733007    Biso  1.000000 O
   O1850       1.0     0.290126     0.233499     0.735909    Biso  1.000000 O
   O1851       1.0     0.148925     0.391100     0.734934    Biso  1.000000 O
   O1852       1.0     0.576967     0.348005     0.207309    Biso  1.000000 O
   O1853       1.0     0.489347     0.448319     0.191199    Biso  1.000000 O
   O1854       1.0     0.455169     0.913405     0.749342    Biso  1.000000 O
   Si888       1.0     0.205385     0.606930     0.737390    Biso  1.000000 Si
   O1855       1.0     0.963442     0.532401     0.735522    Biso  1.000000 O
   Si889       1.0     0.890959     0.918206     0.737145    Biso  1.000000 Si
   O1856       1.0     0.003873     0.220475     0.743543    Biso  1.000000 O
   Si890       1.0     0.486942     0.730944     0.737178    Biso  1.000000 Si
   O1857       1.0     0.533745     0.519688     0.736359    Biso  1.000000 O
   Si891       1.0     0.554591     0.856070     0.745859    Biso  1.000000 Si
   H159        1.0     0.025761     0.265151     0.771804    Biso  1.000000 H
   O1858       1.0     0.658374     0.760688     0.735309    Biso  1.000000 O
   H160        1.0     0.491649     0.216983     0.193686    Biso  1.000000 H
   H161        1.0     0.726939     0.201648     0.195865    Biso  1.000000 H
   O1859       1.0     0.786714     0.810441     0.735083    Biso  1.000000 O
   O1860       1.0     0.205404     0.269427     0.197804    Biso  1.000000 O
   O1861       1.0     0.925424     0.916194     0.735043    Biso  1.000000 O
   O1862       1.0     0.182661     0.214398     0.731112    Biso  1.000000 O
   O1863       1.0     0.152914     0.071845     0.736240    Biso  1.000000 O
   O1864       1.0     0.885508     0.608945     0.736873    Biso  1.000000 O
   O1865       1.0     0.900879     0.007962     0.742513    Biso  1.000000 O
   O1866       1.0     0.290716     0.303142     0.737331    Biso  1.000000 O
   O1867       1.0     0.789924     0.988695     0.730456    Biso  1.000000 O
   O1868       1.0     0.821437     0.862549     0.736985    Biso  1.000000 O
   H162        1.0     0.787638     0.965183     0.733390    Biso  1.000000 H
   Si892       1.0     0.560075     0.493597     0.740181    Biso  1.000000 Si
   O1869       1.0     0.143102     0.294931     0.734160    Biso  1.000000 O
   O1870       1.0     0.497437     0.183096     0.734639    Biso  1.000000 O
   O1871       1.0     0.450673     0.423599     0.737054    Biso  1.000000 O
   O1872       1.0     0.992421     0.829210     0.735902    Biso  1.000000 O
   O1873       1.0     0.203981     0.155680     0.732967    Biso  1.000000 O
   O1874       1.0     0.290661     0.604423     0.734984    Biso  1.000000 O
   O1875       1.0     0.108838     0.825782     0.733902    Biso  1.000000 O
   O1876       1.0     0.258238     0.659992     0.732549    Biso  1.000000 O
   O1877       1.0     0.214145     0.703012     0.733984    Biso  1.000000 O
   Si893       1.0     0.108437     0.562909     0.734737    Biso  1.000000 Si
   Si894       1.0     0.073120     0.340756     0.730049    Biso  1.000000 Si
   O1878       1.0     0.711583     0.732738     0.734397    Biso  1.000000 O
   Si895       1.0     0.108132     0.649388     0.734535    Biso  1.000000 Si
   O1879       1.0     0.801272     0.075220     0.733937    Biso  1.000000 O
   O1880       1.0     0.021744     0.761478     0.728382    Biso  1.000000 O
   Si896       1.0     0.575681     0.232484     0.732371    Biso  1.000000 Si
   Si897       1.0     0.459656     0.576342     0.730627    Biso  1.000000 Si
   H163        1.0     0.147729     0.512830     0.203308    Biso  1.000000 H
   O1881       1.0     0.385151     0.610962     0.737142    Biso  1.000000 O
   O1882       1.0     0.876191     0.369138     0.727730    Biso  1.000000 O
   Si898       1.0     0.800170     0.556806     0.732824    Biso  1.000000 Si
   Si899       1.0     0.133981     0.950807     0.737424    Biso  1.000000 Si
   O1883       1.0     0.347626     0.789982     0.735266    Biso  1.000000 O
   Si900       1.0     0.994219     0.550494     0.733136    Biso  1.000000 Si
   Si901       1.0     0.511742     0.618264     0.740881    Biso  1.000000 Si
   O1884       1.0     0.457020     0.313948     0.734400    Biso  1.000000 O
   Si902       1.0     0.352917     0.516605     0.737837    Biso  1.000000 Si
   Si903       1.0     0.464199     0.889140     0.733505    Biso  1.000000 Si
   O1885       1.0     0.289899     0.166291     0.731526    Biso  1.000000 O
   O1886       1.0     0.425639     0.568790     0.734817    Biso  1.000000 O
   O1887       1.0     0.621634     0.323929     0.728604    Biso  1.000000 O
   O1888       1.0     0.166862     0.438642     0.181700    Biso  1.000000 O
   O1889       1.0     0.547052     0.208665     0.732218    Biso  1.000000 O
   O1890       1.0     0.126199     0.993044     0.733437    Biso  1.000000 O
   O1891       1.0     0.085682     0.048165     0.731972    Biso  1.000000 O
   O1892       1.0     0.655040     0.005467     0.734119    Biso  1.000000 O
   Si904       1.0     0.459290     0.661231     0.732667    Biso  1.000000 Si
   O1893       1.0     0.104563     0.242770     0.729211    Biso  1.000000 O
   O1894       1.0     0.981036     0.917403     0.733857    Biso  1.000000 O
   Si905       1.0     0.734353     0.244678     0.730602    Biso  1.000000 Si
   Si906       1.0     0.549259     0.751311     0.732805    Biso  1.000000 Si
   O1895       1.0     0.863666     0.176833     0.727609    Biso  1.000000 O
   O1896       1.0     0.929740     0.396145     0.731180    Biso  1.000000 O
   Si907       1.0     0.676973     0.725041     0.731720    Biso  1.000000 Si
   Si908       1.0     0.837702     0.726045     0.733171    Biso  1.000000 Si
   Si909       1.0     0.513960     0.005070     0.734412    Biso  1.000000 Si
   Si910       1.0     0.874861     0.993687     0.730116    Biso  1.000000 Si
   H164        1.0     0.739195     0.704639     0.177178    Biso  1.000000 H
   O1897       1.0     0.681315     0.313867     0.731759    Biso  1.000000 O
   Si911       1.0     0.397255     0.042500     0.732398    Biso  1.000000 Si
   O1898       1.0     0.368718     0.481102     0.733504    Biso  1.000000 O
   O1899       1.0     0.468413     0.000700     0.730916    Biso  1.000000 O
   O1900       1.0     0.237991     0.597155     0.730813    Biso  1.000000 O
   Si912       1.0     0.005355     0.947665     0.735374    Biso  1.000000 Si
   Si913       1.0     0.148130     0.500199     0.730849    Biso  1.000000 Si
   O1901       1.0     0.004344     0.474836     0.727788    Biso  1.000000 O
   Si914       1.0     0.310094     0.268801     0.731159    Biso  1.000000 Si
   Si915       1.0     0.218541     0.325831     0.732782    Biso  1.000000 Si
   O1902       1.0     0.137907     0.544096     0.728255    Biso  1.000000 O
   Si916       1.0     0.278291     0.422716     0.729622    Biso  1.000000 Si
   Si917       1.0     0.635493     0.971796     0.730114    Biso  1.000000 Si
   O1903       1.0     0.591795     0.505669     0.731292    Biso  1.000000 O
   O1904       1.0     0.143633     0.646830     0.732651    Biso  1.000000 O
   Si918       1.0     0.273313     0.907432     0.735405    Biso  1.000000 Si
   Si919       1.0     0.269418     0.983815     0.733015    Biso  1.000000 Si
   O1905       1.0     0.543313     0.760146     0.203715    Biso  1.000000 O
   O1906       1.0     0.634202     0.597205     0.726327    Biso  1.000000 O
   H165        1.0     0.753009     0.809809     0.182658    Biso  1.000000 H
   O1907       1.0     0.495584     0.905827     0.726852    Biso  1.000000 O
   Si920       1.0     0.353276     0.749634     0.731343    Biso  1.000000 Si
   O1908       1.0     0.644699     0.264374     0.732001    Biso  1.000000 O
   H166        1.0     0.249160     0.206277     0.191910    Biso  1.000000 H
   O1909       1.0     0.617248     0.804659     0.731415    Biso  1.000000 O
   O1910       1.0     0.092708     0.607358     0.725125    Biso  1.000000 O
   Si921       1.0     0.283750     0.126530     0.728973    Biso  1.000000 Si
   O1911       1.0     0.807671     0.197294     0.725443    Biso  1.000000 O
   Si922       1.0     0.002166     0.262060     0.744324    Biso  1.000000 Si
   O1912       1.0     0.524156     0.965311     0.729789    Biso  1.000000 O
   O1913       1.0     0.880366     0.952775     0.728318    Biso  1.000000 O
   Si923       1.0     0.217433     0.116265     0.732838    Biso  1.000000 Si
   Si924       1.0     0.650994     0.795129     0.726278    Biso  1.000000 Si
   Si925       1.0     0.288043     0.499070     0.729214    Biso  1.000000 Si
   O1914       1.0     0.349437     0.911836     0.731764    Biso  1.000000 O
   O1915       1.0     0.633141     0.721448     0.192322    Biso  1.000000 O
   Si926       1.0     0.115796     0.152804     0.727094    Biso  1.000000 Si
   O1916       1.0     0.914411     0.551364     0.728222    Biso  1.000000 O
   Si927       1.0     0.069962     0.944759     0.730606    Biso  1.000000 Si
   Si928       1.0     0.097231     0.011833     0.726547    Biso  1.000000 Si
   Si929       1.0     0.141293     0.823634     0.727197    Biso  1.000000 Si
   Si930       1.0     0.394247     0.577178     0.726246    Biso  1.000000 Si
   O1917       1.0     0.547391     0.457876     0.731992    Biso  1.000000 O
   O1918       1.0     0.305767     0.570132     0.764516    Biso  1.000000 O
   O1919       1.0     0.730169     0.284360     0.726533    Biso  1.000000 O
   O1920       1.0     0.818916     0.694126     0.728084    Biso  1.000000 O
   O1921       1.0     0.242426     0.007895     0.729361    Biso  1.000000 O
   O1922       1.0     0.874315     0.886417     0.728318    Biso  1.000000 O
   O1923       1.0     0.413426     0.381870     0.725402    Biso  1.000000 O
   O1924       1.0     0.348411     0.662033     0.727529    Biso  1.000000 O
   O1925       1.0     0.307522     0.382616     0.733166    Biso  1.000000 O
   O1926       1.0     0.320082     0.517296     0.731718    Biso  1.000000 O
   Si931       1.0     0.279241     0.202029     0.724059    Biso  1.000000 Si
   Si932       1.0     0.934388     0.766766     0.730008    Biso  1.000000 Si
   Si933       1.0     0.384266     0.155357     0.732868    Biso  1.000000 Si
   O1927       1.0     0.962691     0.745056     0.728963    Biso  1.000000 O
   O1928       1.0     0.115840     0.480159     0.728962    Biso  1.000000 O
   O1929       1.0     0.922047     0.486619     0.725609    Biso  1.000000 O
   O1930       1.0     0.026085     0.275061     0.729670    Biso  1.000000 O
   Si934       1.0     0.744425     0.721336     0.728583    Biso  1.000000 Si
   Si935       1.0     0.556844     0.419509     0.728550    Biso  1.000000 Si
   O1931       1.0     0.361161     0.355281     0.722652    Biso  1.000000 O
   O1932       1.0     0.245184     0.885630     0.731293    Biso  1.000000 O
   O1933       1.0     0.250742     0.116526     0.727632    Biso  1.000000 O
   Si936       1.0     0.264290     0.621727     0.724963    Biso  1.000000 Si
   O1934       1.0     0.777721     0.371838     0.726462    Biso  1.000000 O
   Si937       1.0     0.744240     0.388477     0.726400    Biso  1.000000 Si
   O1935       1.0     0.531810     0.036674     0.724388    Biso  1.000000 O
   O1936       1.0     0.570791     0.893023     0.747131    Biso  1.000000 O
   Si938       1.0     0.797279     0.235703     0.723989    Biso  1.000000 Si
   O1937       1.0     0.825737     0.530820     0.726108    Biso  1.000000 O
   O1938       1.0     0.544998     0.848522     0.724662    Biso  1.000000 O
   Si939       1.0     0.338304     0.386713     0.723786    Biso  1.000000 Si
   O1939       1.0     0.505875     0.806078     0.214579    Biso  1.000000 O
   O1940       1.0     0.083658     0.536325     0.728843    Biso  1.000000 O
   O1941       1.0     0.291776     0.458610     0.726057    Biso  1.000000 O
   Si940       1.0     0.075892     0.824898     0.726726    Biso  1.000000 Si
   Si941       1.0     0.055099     0.753454     0.723814    Biso  1.000000 Si
   O1942       1.0     0.825540     0.258295     0.727064    Biso  1.000000 O
   Si942       1.0     0.079657     0.215635     0.723673    Biso  1.000000 Si
   Si943       1.0     0.181601     0.177246     0.721199    Biso  1.000000 Si
   O1943       1.0     0.049650     0.103420     0.727346    Biso  1.000000 O
   O1944       1.0     0.104297     0.113081     0.724822    Biso  1.000000 O
   O1945       1.0     0.017624     0.160162     0.725564    Biso  1.000000 O
   Si944       1.0     0.937871     0.522235     0.722810    Biso  1.000000 Si
   O1946       1.0     0.214195     0.834357     0.731161    Biso  1.000000 O
   O1947       1.0     0.147484     0.861410     0.722547    Biso  1.000000 O
   Si945       1.0     0.649437     0.300739     0.723519    Biso  1.000000 Si
   Si946       1.0     0.083356     0.495530     0.727457    Biso  1.000000 Si
   H167        1.0     0.888436     0.473488     0.166662    Biso  1.000000 H
   O1948       1.0     0.043035     0.335975     0.718313    Biso  1.000000 O
   O1949       1.0     0.722931     0.357115     0.727537    Biso  1.000000 O
   O1950       1.0     0.248935     0.335937     0.724029    Biso  1.000000 O
   O1951       1.0     0.154466     0.927154     0.722471    Biso  1.000000 O
   O1952       1.0     0.591504     0.416488     0.727780    Biso  1.000000 O
   O1953       1.0     0.092721     0.374249     0.723116    Biso  1.000000 O
   O1954       1.0     0.072235     0.983822     0.727924    Biso  1.000000 O
   O1955       1.0     0.149337     0.159279     0.720879    Biso  1.000000 O
   H168        1.0     0.559938     0.334913     0.211541    Biso  1.000000 H
   Si947       1.0     0.952940     0.908644     0.722316    Biso  1.000000 Si
   Si948       1.0     0.517761     0.203982     0.720981    Biso  1.000000 Si
   Si949       1.0     0.620404     0.433920     0.720628    Biso  1.000000 Si
   Si950       1.0     0.712853     0.318928     0.721778    Biso  1.000000 Si
   Si951       1.0     0.283456     0.338249     0.725913    Biso  1.000000 Si
   O1956       1.0     0.391115     0.004975     0.723552    Biso  1.000000 O
   Si952       1.0     0.894428     0.462793     0.719676    Biso  1.000000 Si
   O1957       1.0     0.985656     0.416190     0.722116    Biso  1.000000 O
   O1958       1.0     0.193165     0.310082     0.719344    Biso  1.000000 O
   Si953       1.0     0.847757     0.861734     0.722374    Biso  1.000000 Si
   O1959       1.0     0.425630     0.669058     0.737012    Biso  1.000000 O
   O1960       1.0     0.094647     0.680315     0.724228    Biso  1.000000 O
   Si954       1.0     0.079203     0.083651     0.721587    Biso  1.000000 Si
   O1961       1.0     0.853497     0.820678     0.719997    Biso  1.000000 O
   O1962       1.0     0.357511     0.130813     0.726865    Biso  1.000000 O
   O1963       1.0     0.730140     0.551269     0.721169    Biso  1.000000 O
   O1964       1.0     0.904264     0.990759     0.181530    Biso  1.000000 O
   O1965       1.0     0.804574     0.317534     0.720266    Biso  1.000000 O
   O1966       1.0     0.538123     0.783952     0.721292    Biso  1.000000 O
   Si955       1.0     0.128111     0.381548     0.717506    Biso  1.000000 Si
   Si956       1.0     0.725860     0.509916     0.720266    Biso  1.000000 Si
   O1967       1.0     0.354060     0.421239     0.719397    Biso  1.000000 O
   O1968       1.0     0.384445     0.746075     0.722644    Biso  1.000000 O
   O1969       1.0     0.094207     0.181338     0.718349    Biso  1.000000 O
   O1970       1.0     0.373928     0.192269     0.737973    Biso  1.000000 O
   O1971       1.0     0.562682     0.719474     0.721759    Biso  1.000000 O
   O1972       1.0     0.463785     0.076914     0.720724    Biso  1.000000 O
   Si957       1.0     0.430777     0.414618     0.719665    Biso  1.000000 Si
   O1973       1.0     0.962996     0.633567     0.717517    Biso  1.000000 O
   O1974       1.0     0.865213     0.485414     0.718240    Biso  1.000000 O
   O1975       1.0     0.437294     0.888152     0.719189    Biso  1.000000 O
   O1976       1.0     0.954698     0.870481     0.717356    Biso  1.000000 O
   O1977       1.0     0.761540     0.754563     0.719020    Biso  1.000000 O
   O1978       1.0     0.760303     0.919679     0.718367    Biso  1.000000 O
   O1979       1.0     0.328000     0.734969     0.718229    Biso  1.000000 O
   O1980       1.0     0.608208     0.980426     0.717509    Biso  1.000000 O
   O1981       1.0     0.656823     0.945964     0.719528    Biso  1.000000 O
   Si958       1.0     0.977992     0.066405     0.713114    Biso  1.000000 Si
   O1982       1.0     0.007578     0.969887     0.716889    Biso  1.000000 O
   O1983       1.0     0.258883     0.410753     0.712999    Biso  1.000000 O
   O1984       1.0     0.190565     0.622936     0.719631    Biso  1.000000 O
   O1985       1.0     0.942153     0.804508     0.725169    Biso  1.000000 O
   Si959       1.0     0.157450     0.313382     0.716152    Biso  1.000000 Si
   Si960       1.0     0.966960     0.831726     0.720726    Biso  1.000000 Si
   O1986       1.0     0.993952     0.101136     0.720616    Biso  1.000000 O
   O1987       1.0     0.723399     0.217853     0.715260    Biso  1.000000 O
   O1988       1.0     0.782298     0.571026     0.715923    Biso  1.000000 O
   O1989       1.0     0.465718     0.651050     0.711848    Biso  1.000000 O
   O1990       1.0     0.188539     0.031584     0.719863    Biso  1.000000 O
   Si961       1.0     0.777168     0.791768     0.716658    Biso  1.000000 Si
   H169        1.0     0.441980     0.299984     0.167002    Biso  1.000000 H
   O1991       1.0     0.672734     0.819515     0.715536    Biso  1.000000 O
   Si962       1.0     0.703006     0.185568     0.714985    Biso  1.000000 Si
   O1992       1.0     0.202468     0.396238     0.713505    Biso  1.000000 O
   H170        1.0     0.376544     0.210608     0.729697    Biso  1.000000 H
   O1993       1.0     0.502473     0.238279     0.715524    Biso  1.000000 O
   Si963       1.0     0.679057     0.026120     0.722367    Biso  1.000000 Si
   Si964       1.0     0.986884     0.733216     0.715302    Biso  1.000000 Si
   Si965       1.0     0.509321     0.937360     0.716419    Biso  1.000000 Si
   Si966       1.0     0.171548     0.067403     0.718157    Biso  1.000000 Si
   O1994       1.0     0.184551     0.745724     0.714057    Biso  1.000000 O
   O1995       1.0     0.410576     0.159309     0.717982    Biso  1.000000 O
   Si967       1.0     0.393588     0.355658     0.713337    Biso  1.000000 Si
   O1996       1.0     0.195508     0.096497     0.718888    Biso  1.000000 O
   Si968       1.0     0.199830     0.709042     0.714389    Biso  1.000000 Si
   Si969       1.0     0.834306     0.296133     0.724415    Biso  1.000000 Si
   O1997       1.0     0.296945     0.900345     0.720099    Biso  1.000000 O
   O1998       1.0     0.408440     0.446923     0.719220    Biso  1.000000 O
   Si970       1.0     0.876379     0.627835     0.718457    Biso  1.000000 Si
   O1999       1.0     0.483109     0.738944     0.715639    Biso  1.000000 O
   O2000       1.0     0.174336     0.681334     0.712167    Biso  1.000000 O
   Si971       1.0     0.374099     0.454502     0.718312    Biso  1.000000 Si
   O2001       1.0     0.752611     0.482757     0.716189    Biso  1.000000 O
   O2002       1.0     0.664940     0.064338     0.718025    Biso  1.000000 O
   O2003       1.0     0.962818     0.073125     0.694665    Biso  1.000000 O
   Si972       1.0     0.022859     0.122989     0.716857    Biso  1.000000 Si
   O2004       1.0     0.266297     0.520248     0.716858    Biso  1.000000 O
   O2005       1.0     0.071847     0.787601     0.717531    Biso  1.000000 O
   O2006       1.0     0.414117     0.320951     0.710109    Biso  1.000000 O
   O2007       1.0     0.513984     0.622184     0.718558    Biso  1.000000 O
   Si973       1.0     0.163550     0.645816     0.715474    Biso  1.000000 Si
   O2008       1.0     0.470711     0.586246     0.711141    Biso  1.000000 O
   Si974       1.0     0.790265     0.077826     0.713086    Biso  1.000000 Si
   Si975       1.0     0.790995     0.997203     0.709052    Biso  1.000000 Si
   O2009       1.0     0.008767     0.546922     0.713284    Biso  1.000000 O
   O2010       1.0     0.066262     0.856588     0.715138    Biso  1.000000 O
   Si976       1.0     0.860855     0.357858     0.709371    Biso  1.000000 Si
   O2011       1.0     0.175103     0.485438     0.719277    Biso  1.000000 O
   O2012       1.0     0.291798     0.986397     0.717118    Biso  1.000000 O
   O2013       1.0     0.878446     0.018263     0.712095    Biso  1.000000 O
   O2014       1.0     0.248087     0.204892     0.716107    Biso  1.000000 O
   Si977       1.0     0.998618     0.448619     0.711768    Biso  1.000000 Si
   Si978       1.0     0.025325     0.301061     0.713283    Biso  1.000000 Si
   O2015       1.0     0.762690     0.103139     0.713100    Biso  1.000000 O
   O2016       1.0     0.614015     0.043622     0.711797    Biso  1.000000 O
   O2017       1.0     0.990906     0.693774     0.714341    Biso  1.000000 O
   O2018       1.0     0.842718     0.637496     0.719072    Biso  1.000000 O
   O2019       1.0     0.305845     0.115298     0.713861    Biso  1.000000 O
   Si979       1.0     0.450355     0.318378     0.712862    Biso  1.000000 Si
   O2020       1.0     0.144975     0.350168     0.709008    Biso  1.000000 O
   O2021       1.0     0.616498     0.468824     0.709358    Biso  1.000000 O
   Si980       1.0     0.794574     0.351023     0.711535    Biso  1.000000 Si
   O2022       1.0     0.145942     0.797230     0.710655    Biso  1.000000 O
   O2023       1.0     0.583662     0.240517     0.711502    Biso  1.000000 O
   Si981       1.0     0.223407     0.864515     0.718012    Biso  1.000000 Si
   O2024       1.0     0.894881     0.661176     0.716363    Biso  1.000000 O
   O2025       1.0     0.637183     0.404880     0.709072    Biso  1.000000 O
   O2026       1.0     0.711658     0.944627     0.709275    Biso  1.000000 O
   Si982       1.0     0.604213     0.507801     0.710241    Biso  1.000000 Si
   O2027       1.0     0.714565     0.148800     0.709464    Biso  1.000000 O
   Si983       1.0     0.876797     0.171213     0.706863    Biso  1.000000 Si
   O2028       1.0     0.057860     0.722203     0.710005    Biso  1.000000 O
   O2029       1.0     0.671002     0.710791     0.711933    Biso  1.000000 O
   Si984       1.0     0.160828     0.891481     0.712143    Biso  1.000000 Si
   Si985       1.0     0.538327     0.820356     0.710692    Biso  1.000000 Si
   Si986       1.0     0.818753     0.665589     0.712461    Biso  1.000000 Si
   O2030       1.0     0.741548     0.617399     0.709869    Biso  1.000000 O
   O2031       1.0     0.736593     0.415692     0.711163    Biso  1.000000 O
   Si987       1.0     0.218324     0.015223     0.712992    Biso  1.000000 Si
   Si988       1.0     0.842543     0.512043     0.710227    Biso  1.000000 Si
   Si989       1.0     0.330576     0.905526     0.714205    Biso  1.000000 Si
   O2032       1.0     0.565700     0.082997     0.711519    Biso  1.000000 O
   O2033       1.0     0.541710     0.397238     0.712127    Biso  1.000000 O
   O2034       1.0     0.069976     0.924111     0.711871    Biso  1.000000 O
   O2035       1.0     0.743331     0.685979     0.718273    Biso  1.000000 O
   Si990       1.0     0.748751     0.577774     0.709481    Biso  1.000000 Si
   O2036       1.0     0.862895     0.316971     0.705545    Biso  1.000000 O
   O2037       1.0     0.613054     0.713848     0.708053    Biso  1.000000 O
   O2038       1.0     0.967738     0.270231     0.741235    Biso  1.000000 O
   O2039       1.0     0.825364     0.368086     0.707946    Biso  1.000000 O
   Si991       1.0     0.628342     0.581346     0.707120    Biso  1.000000 Si
   O2040       1.0     0.850953     0.748727     0.712008    Biso  1.000000 O
   O2041       1.0     0.311058     0.269841     0.708989    Biso  1.000000 O
   O2042       1.0     0.624856     0.540725     0.708182    Biso  1.000000 O
   O2043       1.0     0.989659     0.310690     0.712244    Biso  1.000000 O
   O2044       1.0     0.405106     0.073741     0.709814    Biso  1.000000 O
   Si992       1.0     0.547876     0.049599     0.706883    Biso  1.000000 Si
   O2045       1.0     0.761843     0.978263     0.701372    Biso  1.000000 O
   O2046       1.0     0.791365     0.037687     0.704970    Biso  1.000000 O
   O2047       1.0     0.478341     0.952204     0.706682    Biso  1.000000 O
   O2048       1.0     0.756454     0.822508     0.707727    Biso  1.000000 O
   O2049       1.0     0.673611     0.198855     0.705281    Biso  1.000000 O
   O2050       1.0     0.807161     0.787597     0.704720    Biso  1.000000 O
   O2051       1.0     0.912718     0.173541     0.705620    Biso  1.000000 O
   O2052       1.0     0.127668     0.414204     0.703746    Biso  1.000000 O
   Si993       1.0     0.487218     0.621115     0.704910    Biso  1.000000 Si
   O2053       1.0     0.061629     0.226190     0.706137    Biso  1.000000 O
   O2054       1.0     0.786082     0.651818     0.708568    Biso  1.000000 O
   Si994       1.0     0.228344     0.416435     0.703163    Biso  1.000000 Si
   O2055       1.0     0.780188     0.241698     0.705276    Biso  1.000000 O
   O2056       1.0     0.390470     0.584763     0.705953    Biso  1.000000 O
   Si995       1.0     0.637948     0.069224     0.704226    Biso  1.000000 Si
   O2057       1.0     0.619886     0.105327     0.701666    Biso  1.000000 O
   O2058       1.0     0.220521     0.455187     0.704279    Biso  1.000000 O
   O2059       1.0     0.820494     0.972527     0.704776    Biso  1.000000 O
   Si996       1.0     0.840058     0.795671     0.703778    Biso  1.000000 Si
   Si997       1.0     0.465143     0.990583     0.709821    Biso  1.000000 Si
   O2060       1.0     0.467789     0.349988     0.705642    Biso  1.000000 O
   O2061       1.0     0.523564     0.182231     0.703834    Biso  1.000000 O
   O2062       1.0     0.700440     0.499556     0.706029    Biso  1.000000 O
   O2063       1.0     0.029417     0.442704     0.702660    Biso  1.000000 O
   Si998       1.0     0.079072     0.689776     0.705071    Biso  1.000000 Si
   O2064       1.0     0.947526     0.931419     0.705377    Biso  1.000000 O
   O2065       1.0     0.196485     0.887537     0.711433    Biso  1.000000 O
   Si999       1.0     0.969569     0.664582     0.704689    Biso  1.000000 Si
   Si1000      1.0     0.340457     0.122904     0.708629    Biso  1.000000 Si
   Si1001      1.0     0.601628     0.008736     0.702471    Biso  1.000000 Si
   O2066       1.0     0.999030     0.034537     0.710738    Biso  1.000000 O
   O2067       1.0     0.952289     0.523243     0.703113    Biso  1.000000 O
   Si1002      1.0     0.398253     0.722877     0.705762    Biso  1.000000 Si
   O2068       1.0     0.433221     0.731341     0.705146    Biso  1.000000 O
   O2069       1.0     0.269502     0.625423     0.703111    Biso  1.000000 O
   Si1003      1.0     0.354208     0.667691     0.705613    Biso  1.000000 Si
   O2070       1.0     0.198957     0.183145     0.701954    Biso  1.000000 O
   Si1004      1.0     0.067478     0.614707     0.702696    Biso  1.000000 Si
   Si1005      1.0     0.745100     0.941837     0.702178    Biso  1.000000 Si
   O2071       1.0     0.895473     0.443805     0.701540    Biso  1.000000 O
   O2072       1.0     0.068464     0.488228     0.707355    Biso  1.000000 O
   Si1006      1.0     0.751412     0.449382     0.702557    Biso  1.000000 Si
   O2073       1.0     0.385782     0.685005     0.706402    Biso  1.000000 O
   Si1007      1.0     0.578190     0.715079     0.702947    Biso  1.000000 Si
   Si1008      1.0     0.679366     0.950428     0.702704    Biso  1.000000 Si
   O2074       1.0     0.931013     0.305261     0.702781    Biso  1.000000 O
   O2075       1.0     0.395510     0.850503     0.704271    Biso  1.000000 O
   O2076       1.0     0.886190     0.600733     0.704053    Biso  1.000000 O
   O2077       1.0     0.451456     0.411202     0.701244    Biso  1.000000 O
   O2078       1.0     0.568488     0.018631     0.698548    Biso  1.000000 O
   O2079       1.0     0.298489     0.330197     0.706519    Biso  1.000000 O
   O2080       1.0     0.464650     0.284017     0.703245    Biso  1.000000 O
   O2081       1.0     0.507455     0.827243     0.699560    Biso  1.000000 O
   O2082       1.0     0.035671     0.600630     0.706965    Biso  1.000000 O
   O2083       1.0     0.862169     0.135119     0.702201    Biso  1.000000 O
   O2084       1.0     0.654993     0.299377     0.701616    Biso  1.000000 O
   O2085       1.0     0.858595     0.541099     0.698583    Biso  1.000000 O
   O2086       1.0     0.208533     0.977566     0.705849    Biso  1.000000 O
   O2087       1.0     0.572183     0.145158     0.702674    Biso  1.000000 O
   Si1009      1.0     0.065765     0.888413     0.702070    Biso  1.000000 Si
   Si1010      1.0     0.752280     0.655323     0.705094    Biso  1.000000 Si
   O2088       1.0     0.597667     0.598716     0.699467    Biso  1.000000 O
   O2089       1.0     0.145771     0.289118     0.701048    Biso  1.000000 O
   Si1011      1.0     0.448794     0.085911     0.702417    Biso  1.000000 Si
   Si1012      1.0     0.165369     0.769209     0.700694    Biso  1.000000 Si
   O2090       1.0     0.073749     0.074510     0.701238    Biso  1.000000 O
   Si1013      1.0     0.741569     0.126632     0.700165    Biso  1.000000 Si
   O2091       1.0     0.838049     0.871296     0.702154    Biso  1.000000 O
   O2092       1.0     0.529766     0.929803     0.698446    Biso  1.000000 O
   Si1014      1.0     0.426408     0.872056     0.700358    Biso  1.000000 Si
   O2093       1.0     0.865761     0.201399     0.694258    Biso  1.000000 O
   O2094       1.0     0.275350     0.720405     0.702035    Biso  1.000000 O
   Si1015      1.0     0.399003     0.993619     0.702714    Biso  1.000000 Si
   O2095       1.0     0.975612     0.463687     0.697742    Biso  1.000000 O
   Si1016      1.0     0.999112     0.997959     0.702355    Biso  1.000000 Si
   Si1017      1.0     0.310358     0.726510     0.699391    Biso  1.000000 Si
   Si1018      1.0     0.197269     0.486328     0.701847    Biso  1.000000 Si
   O2096       1.0     0.817669     0.095908     0.704536    Biso  1.000000 O
   O2097       1.0     0.705098     0.316168     0.700964    Biso  1.000000 O
   O2098       1.0     0.879706     0.379639     0.695172    Biso  1.000000 O
   O2099       1.0     0.942292     0.687092     0.701480    Biso  1.000000 O
   O2100       1.0     0.061835     0.654241     0.698789    Biso  1.000000 O
   O2101       1.0     0.342010     0.874360     0.703188    Biso  1.000000 O
   Si1019      1.0     0.492955     0.259793     0.698521    Biso  1.000000 Si
   Si1020      1.0     0.585075     0.107560     0.698819    Biso  1.000000 Si
   O2102       1.0     0.433854     0.994276     0.701169    Biso  1.000000 O
   O2103       1.0     0.679958     0.001903     0.699354    Biso  1.000000 O
   O2104       1.0     0.981367     0.752165     0.697247    Biso  1.000000 O
   O2105       1.0     0.150498     0.065433     0.701236    Biso  1.000000 O
   Si1021      1.0     0.644541     0.705344     0.698079    Biso  1.000000 Si
   O2106       1.0     0.221751     0.697791     0.698913    Biso  1.000000 O
   O2107       1.0     0.979382     0.816917     0.701784    Biso  1.000000 O
   O2108       1.0     0.325797     0.940349     0.702624    Biso  1.000000 O
   O2109       1.0     0.331128     0.694116     0.695901    Biso  1.000000 O
   Si1022      1.0     0.464780     0.742997     0.697814    Biso  1.000000 Si
   O2110       1.0     0.784650     0.440156     0.695468    Biso  1.000000 O
   O2111       1.0     0.355882     0.630523     0.695377    Biso  1.000000 O
   Si1023      1.0     0.230889     0.201718     0.697766    Biso  1.000000 Si
   O2112       1.0     0.654626     0.598780     0.695519    Biso  1.000000 O
   O2113       1.0     0.385783     0.374771     0.694318    Biso  1.000000 O
   Si1024      1.0     0.425825     0.157392     0.698386    Biso  1.000000 Si
   Si1025      1.0     0.016291     0.571874     0.697338    Biso  1.000000 Si
   O2114       1.0     0.038726     0.282036     0.695858    Biso  1.000000 O
   O2115       1.0     0.217281     0.518665     0.698933    Biso  1.000000 O
   O2116       1.0     0.370098     0.473677     0.698816    Biso  1.000000 O
   O2117       1.0     0.453128     0.846483     0.695481    Biso  1.000000 O
   O2118       1.0     0.577408     0.507546     0.697124    Biso  1.000000 O
   O2119       1.0     0.233114     0.040624     0.697754    Biso  1.000000 O
   O2120       1.0     0.391039     0.955238     0.697748    Biso  1.000000 O
   Si1026      1.0     0.965085     0.306818     0.697359    Biso  1.000000 Si
   O2121       1.0     0.350461     0.085985     0.701135    Biso  1.000000 O
   O2122       1.0     0.489219     0.014623     0.699853    Biso  1.000000 O
   O2123       1.0     0.567856     0.811011     0.699001    Biso  1.000000 O
   Si1027      1.0     0.907242     0.681189     0.698745    Biso  1.000000 Si
   O2124       1.0     0.445925     0.124089     0.696230    Biso  1.000000 O
   Si1028      1.0     0.251291     0.528692     0.698238    Biso  1.000000 Si
   O2125       1.0     0.240932     0.851795     0.700882    Biso  1.000000 O
   O2126       1.0     0.821385     0.487964     0.697862    Biso  1.000000 O
   Si1029      1.0     0.678744     0.827496     0.694380    Biso  1.000000 Si
   O2127       1.0     0.145452     0.637239     0.697913    Biso  1.000000 O
   O2128       1.0     0.833740     0.682824     0.695489    Biso  1.000000 O
   O2129       1.0     0.028509     0.127958     0.695112    Biso  1.000000 O
   O2130       1.0     0.343604     0.811128     0.696075    Biso  1.000000 O
   Si1030      1.0     0.300772     0.968338     0.698681    Biso  1.000000 Si
   Si1031      1.0     0.635601     0.383475     0.691508    Biso  1.000000 Si
   O2131       1.0     0.773237     0.348399     0.694197    Biso  1.000000 O
   O2132       1.0     0.892726     0.258596     0.695265    Biso  1.000000 O
   Si1032      1.0     0.298831     0.295988     0.694271    Biso  1.000000 Si
   O2133       1.0     0.623907     0.225869     0.688610    Biso  1.000000 O
   Si1033      1.0     0.900501     0.296116     0.692561    Biso  1.000000 Si
   Si1034      1.0     0.363060     0.846011     0.695256    Biso  1.000000 Si
   Si1035      1.0     0.055985     0.463262     0.693422    Biso  1.000000 Si
   O2134       1.0     0.147458     0.890957     0.691690    Biso  1.000000 O
   O2135       1.0     0.035627     0.893176     0.691851    Biso  1.000000 O
   Si1036      1.0     0.587986     0.230359     0.691125    Biso  1.000000 Si
   O2136       1.0     0.757861     0.155172     0.689966    Biso  1.000000 O
   O2137       1.0     0.915505     0.984764     0.694105    Biso  1.000000 O
   O2138       1.0     0.448360     0.187258     0.694729    Biso  1.000000 O
   O2139       1.0     0.523012     0.281278     0.693417    Biso  1.000000 O
   O2140       1.0     0.251218     0.567632     0.692981    Biso  1.000000 O
   O2141       1.0     0.263773     0.288774     0.690627    Biso  1.000000 O
   Si1037      1.0     0.549535     0.168149     0.691975    Biso  1.000000 Si
   O2142       1.0     0.523499     0.060688     0.690872    Biso  1.000000 O
   Si1038      1.0     0.887507     0.008729     0.691554    Biso  1.000000 Si
   O2143       1.0     0.845545     0.430974     0.689989    Biso  1.000000 O
   O2144       1.0     0.647234     0.667051     0.691342    Biso  1.000000 O
   O2145       1.0     0.968727     0.988233     0.693746    Biso  1.000000 O
   O2146       1.0     0.963039     0.203743     0.692961    Biso  1.000000 O
   Si1039      1.0     0.877710     0.571773     0.690399    Biso  1.000000 Si
   O2147       1.0     0.861868     0.924521     0.691418    Biso  1.000000 O
   Si1040      1.0     0.465991     0.379476     0.691587    Biso  1.000000 Si
   O2148       1.0     0.744149     0.570851     0.688707    Biso  1.000000 O
   Si1041      1.0     0.370263     0.595223     0.690369    Biso  1.000000 Si
   O2149       1.0     0.088100     0.598450     0.688103    Biso  1.000000 O
   O2150       1.0     0.571305     0.681577     0.691703    Biso  1.000000 O
   O2151       1.0     0.605232     0.361636     0.691069    Biso  1.000000 O
   O2152       1.0     0.661775     0.356583     0.688601    Biso  1.000000 O
   Si1042      1.0     0.878733     0.417958     0.688550    Biso  1.000000 Si
   Si1043      1.0     0.380521     0.063585     0.695478    Biso  1.000000 Si
   Si1044      1.0     0.962078     0.496874     0.687607    Biso  1.000000 Si
   Si1045      1.0     0.943412     0.962483     0.691996    Biso  1.000000 Si
   Si1046      1.0     0.657819     0.211209     0.686773    Biso  1.000000 Si
   O2153       1.0     0.285148     0.811707     0.692181    Biso  1.000000 O
   Si1047      1.0     0.840081     0.957240     0.689092    Biso  1.000000 Si
   O2154       1.0     0.569935     0.744884     0.689129    Biso  1.000000 O
   O2155       1.0     0.381995     0.023653     0.691845    Biso  1.000000 O
   O2156       1.0     0.145440     0.744132     0.689549    Biso  1.000000 O
   Si1048      1.0     0.676449     0.318648     0.688677    Biso  1.000000 Si
   O2157       1.0     0.188151     0.787267     0.688378    Biso  1.000000 O
   Si1049      1.0     0.045936     0.242474     0.689046    Biso  1.000000 Si
   O2158       1.0     0.713073     0.840952     0.690098    Biso  1.000000 O
   O2159       1.0     0.344412     0.155093     0.694952    Biso  1.000000 O
   Si1050      1.0     0.531582     0.402734     0.692458    Biso  1.000000 Si
   Si1051      1.0     0.477726     0.821287     0.688898    Biso  1.000000 Si
   Si1052      1.0     0.933737     0.184728     0.688446    Biso  1.000000 Si
   O2160       1.0     0.465227     0.782898     0.690509    Biso  1.000000 O
   O2161       1.0     0.132185     0.009782     0.689256    Biso  1.000000 O
   Si1053      1.0     0.838499     0.114160     0.691194    Biso  1.000000 Si
   O2162       1.0     0.886668     0.711573     0.693064    Biso  1.000000 O
   O2163       1.0     0.101734     0.702512     0.689793    Biso  1.000000 O
   Si1054      1.0     0.815598     0.452735     0.688743    Biso  1.000000 Si
   O2164       1.0     0.670573     0.457039     0.684995    Biso  1.000000 O
   Si1055      1.0     0.982393     0.231867     0.682534    Biso  1.000000 Si
   O2165       1.0     0.081608     0.437080     0.687580    Biso  1.000000 O
   O2166       1.0     0.659241     0.857487     0.687396    Biso  1.000000 O
   Si1056      1.0     0.248735     0.716490     0.688877    Biso  1.000000 Si
   Si1057      1.0     0.747007     0.831959     0.687805    Biso  1.000000 Si
   Si1058      1.0     0.256219     0.605360     0.687244    Biso  1.000000 Si
   O2167       1.0     0.224723     0.238902     0.688382    Biso  1.000000 O
   Si1059      1.0     0.852167     0.715679     0.690699    Biso  1.000000 Si
   O2168       1.0     0.527628     0.443846     0.690011    Biso  1.000000 O
   Si1060      1.0     0.113478     0.420594     0.684147    Biso  1.000000 Si
   Si1061      1.0     0.698376     0.481646     0.687400    Biso  1.000000 Si
   O2169       1.0     0.727761     0.461188     0.687236    Biso  1.000000 O
   O2170       1.0     0.983159     0.650474     0.685995    Biso  1.000000 O
   O2171       1.0     0.671775     0.792915     0.684775    Biso  1.000000 O
   O2172       1.0     0.569273     0.198434     0.684938    Biso  1.000000 O
   O2173       1.0     0.421088     0.502278     0.686723    Biso  1.000000 O
   O2174       1.0     0.967228     0.343341     0.686659    Biso  1.000000 O
   O2175       1.0     0.987529     0.585061     0.688330    Biso  1.000000 O
   O2176       1.0     0.418752     0.899677     0.685341    Biso  1.000000 O
   O2177       1.0     0.091041     0.882574     0.688528    Biso  1.000000 O
   Si1062      1.0     0.987407     0.787673     0.686645    Biso  1.000000 Si
   O2178       1.0     0.115901     0.943666     0.687434    Biso  1.000000 O
   O2179       1.0     0.621495     0.000066     0.685195    Biso  1.000000 O
   O2180       1.0     0.612997     0.783059     0.683328    Biso  1.000000 O
   O2181       1.0     0.463877     0.063958     0.687113    Biso  1.000000 O
   O2182       1.0     0.016205     0.224149     0.683972    Biso  1.000000 O
   Si1063      1.0     0.777276     0.248892     0.685119    Biso  1.000000 Si
   O2183       1.0     0.885195     0.856857     0.683888    Biso  1.000000 O
   O2184       1.0     0.734646     0.099355     0.685211    Biso  1.000000 O
   O2185       1.0     0.853169     0.805785     0.684710    Biso  1.000000 O
   Si1064      1.0     0.883011     0.227976     0.682262    Biso  1.000000 Si
   O2186       1.0     0.861293     0.989460     0.683541    Biso  1.000000 O
   O2187       1.0     0.496816     0.624510     0.684617    Biso  1.000000 O
   O2188       1.0     0.368066     0.323764     0.680809    Biso  1.000000 O
   O2189       1.0     0.272168     0.950948     0.688295    Biso  1.000000 O
   O2190       1.0     0.346499     0.562932     0.688375    Biso  1.000000 O
   O2191       1.0     0.232109     0.397577     0.683728    Biso  1.000000 O
   Si1065      1.0     0.858481     0.884963     0.685841    Biso  1.000000 Si
   O2192       1.0     0.764278     0.285767     0.681482    Biso  1.000000 O
   O2193       1.0     0.668129     0.923515     0.688512    Biso  1.000000 O
   O2194       1.0     0.248260     0.172681     0.686863    Biso  1.000000 O
   O2195       1.0     0.477475     0.478839     0.683815    Biso  1.000000 O
   O2196       1.0     0.313629     0.756686     0.684215    Biso  1.000000 O
   O2197       1.0     0.647902     0.054568     0.684904    Biso  1.000000 O
   O2198       1.0     0.024949     0.001079     0.688161    Biso  1.000000 O
   Si1066      1.0     0.578503     0.783037     0.684617    Biso  1.000000 Si
   O2199       1.0     0.387132     0.739330     0.686429    Biso  1.000000 O
   Si1067      1.0     0.492793     0.042089     0.684690    Biso  1.000000 Si
   O2200       1.0     0.744842     0.923554     0.682806    Biso  1.000000 O
   O2201       1.0     0.400363     0.161257     0.683015    Biso  1.000000 O
   O2202       1.0     0.101300     0.124251     0.683172    Biso  1.000000 O
   Si1068      1.0     0.658335     0.631123     0.681999    Biso  1.000000 Si
   Si1069      1.0     0.315677     0.799608     0.684542    Biso  1.000000 Si
   O2203       1.0     0.237453     0.104703     0.684234    Biso  1.000000 O
   O2204       1.0     0.483247     0.235247     0.682634    Biso  1.000000 O
   O2205       1.0     0.477846     0.719689     0.681954    Biso  1.000000 O
   O2206       1.0     0.904528     0.551706     0.681373    Biso  1.000000 O
   Si1070      1.0     0.197642     0.968981     0.685629    Biso  1.000000 Si
   O2207       1.0     0.974710     0.271599     0.687075    Biso  1.000000 O
   O2208       1.0     0.531925     0.503309     0.679151    Biso  1.000000 O
   Si1071      1.0     0.084717     0.087310     0.682270    Biso  1.000000 Si
   Si1072      1.0     0.139795     0.047066     0.683433    Biso  1.000000 Si
   O2209       1.0     0.031763     0.548007     0.682648    Biso  1.000000 O
   Si1073      1.0     0.582635     0.592626     0.679936    Biso  1.000000 Si
   O2210       1.0     0.649301     0.730887     0.682155    Biso  1.000000 O
   O2211       1.0     0.499596     0.387682     0.687076    Biso  1.000000 O
   Si1074      1.0     0.119289     0.903235     0.682055    Biso  1.000000 Si
   O2212       1.0     0.425084     0.236538     0.679755    Biso  1.000000 O
   O2213       1.0     0.177940     0.479721     0.684262    Biso  1.000000 O
   O2214       1.0     0.561090     0.562324     0.681591    Biso  1.000000 O
   O2215       1.0     0.225888     0.619774     0.680580    Biso  1.000000 O
   Si1075      1.0     0.257988     0.834264     0.684081    Biso  1.000000 Si
   Si1076      1.0     0.539318     0.915429     0.679676    Biso  1.000000 Si
   Si1077      1.0     0.652433     0.016006     0.679498    Biso  1.000000 Si
   Si1078      1.0     0.141222     0.291748     0.679461    Biso  1.000000 Si
   O2216       1.0     0.165958     0.955753     0.681475    Biso  1.000000 O
   O2217       1.0     0.765361     0.862946     0.677747    Biso  1.000000 O
   O2218       1.0     0.743004     0.662994     0.685025    Biso  1.000000 O
   O2219       1.0     0.567164     0.890139     0.679762    Biso  1.000000 O
   O2220       1.0     0.265012     0.506711     0.682818    Biso  1.000000 O
   Si1079      1.0     0.388042     0.488322     0.682225    Biso  1.000000 Si
   O2221       1.0     0.308699     0.998777     0.685582    Biso  1.000000 O
   Si1080      1.0     0.369392     0.364544     0.676936    Biso  1.000000 Si
   O2222       1.0     0.904365     0.653177     0.682956    Biso  1.000000 O
   O2223       1.0     0.629428     0.413040     0.677728    Biso  1.000000 O
   Si1081      1.0     0.563158     0.521151     0.680002    Biso  1.000000 Si
   O2224       1.0     0.914702     0.212418     0.677235    Biso  1.000000 O
   O2225       1.0     0.561674     0.326481     0.678456    Biso  1.000000 O
   O2226       1.0     0.236512     0.753988     0.686288    Biso  1.000000 O
   O2227       1.0     0.556132     0.389463     0.678593    Biso  1.000000 O
   O2228       1.0     0.573176     0.259729     0.678583    Biso  1.000000 O
   Si1082      1.0     0.645924     0.770635     0.677347    Biso  1.000000 Si
   O2229       1.0     0.678867     0.237867     0.677610    Biso  1.000000 O
   Si1083      1.0     0.398672     0.932527     0.680168    Biso  1.000000 Si
   O2230       1.0     0.584167     0.095350     0.677301    Biso  1.000000 O
   O2231       1.0     0.810407     0.247129     0.678319    Biso  1.000000 O
   Si1084      1.0     0.244427     0.264695     0.677152    Biso  1.000000 Si
   Si1085      1.0     0.454016     0.214600     0.678201    Biso  1.000000 Si
   O2232       1.0     0.655766     0.176408     0.675764    Biso  1.000000 O
   Si1086      1.0     0.511286     0.471201     0.677723    Biso  1.000000 Si
   O2233       1.0     0.132389     0.445287     0.671316    Biso  1.000000 O
   Si1087      1.0     0.126857     0.717883     0.677916    Biso  1.000000 Si
   O2234       1.0     0.895162     0.040455     0.678733    Biso  1.000000 O
   O2235       1.0     0.107331     0.381968     0.677988    Biso  1.000000 O
   O2236       1.0     0.758147     0.217388     0.675952    Biso  1.000000 O
   Si1088      1.0     0.773056     0.323388     0.677867    Biso  1.000000 Si
   O2237       1.0     0.195672     0.005561     0.678021    Biso  1.000000 O
   O2238       1.0     0.988354     0.508649     0.674162    Biso  1.000000 O
   Si1089      1.0     0.135033     0.974266     0.679376    Biso  1.000000 Si
   O2239       1.0     0.446934     0.367092     0.675531    Biso  1.000000 O
   O2240       1.0     0.932735     0.493649     0.676601    Biso  1.000000 O
   O2241       1.0     0.754275     0.796746     0.676929    Biso  1.000000 O
   Si1090      1.0     0.241590     0.064152     0.680605    Biso  1.000000 Si
   Si1091      1.0     0.547675     0.288378     0.678212    Biso  1.000000 Si
   O2242       1.0     0.040451     0.482550     0.677569    Biso  1.000000 O
   O2243       1.0     0.691520     0.639576     0.675376    Biso  1.000000 O
   O2244       1.0     0.856763     0.084897     0.681172    Biso  1.000000 O
   O2245       1.0     0.938974     0.150749     0.676644    Biso  1.000000 O
   Si1092      1.0     0.655591     0.892102     0.676556    Biso  1.000000 Si
   O2246       1.0     0.318830     0.293973     0.676836    Biso  1.000000 O
   O2247       1.0     0.859156     0.591299     0.675190    Biso  1.000000 O
   O2248       1.0     0.336338     0.375703     0.672316    Biso  1.000000 O
   Si1093      1.0     0.579968     0.359784     0.675045    Biso  1.000000 Si
   Si1094      1.0     0.881963     0.819896     0.675062    Biso  1.000000 Si
   O2249       1.0     0.818228     0.948427     0.673684    Biso  1.000000 O
   O2250       1.0     0.534469     0.146042     0.676536    Biso  1.000000 O
   O2251       1.0     0.621927     0.897190     0.671987    Biso  1.000000 O
   O2252       1.0     0.909535     0.793558     0.675437    Biso  1.000000 O
   Si1095      1.0     0.975719     0.615260     0.675891    Biso  1.000000 Si
   Si1096      1.0     0.450544     0.498332     0.674974    Biso  1.000000 Si
   O2253       1.0     0.145124     0.250832     0.675440    Biso  1.000000 O
   Si1097      1.0     0.752593     0.178427     0.672406    Biso  1.000000 Si
   O2254       1.0     0.823167     0.136570     0.677001    Biso  1.000000 O
   O2255       1.0     0.019826     0.791970     0.678537    Biso  1.000000 O
   Si1098      1.0     0.148236     0.647824     0.676651    Biso  1.000000 Si
   Si1099      1.0     0.365803     0.161120     0.678339    Biso  1.000000 Si
   Si1100      1.0     0.648910     0.444770     0.670530    Biso  1.000000 Si
   O2256       1.0     0.110129     0.063157     0.676245    Biso  1.000000 O
   Si1101      1.0     0.215013     0.779783     0.675106    Biso  1.000000 Si
   O2257       1.0     0.374649     0.261922     0.672992    Biso  1.000000 O
   O2258       1.0     0.387511     0.597003     0.671142    Biso  1.000000 O
   O2259       1.0     0.150650     0.686859     0.674050    Biso  1.000000 O
   O2260       1.0     0.695726     0.509566     0.672762    Biso  1.000000 O
   Si1102      1.0     0.030446     0.122717     0.674246    Biso  1.000000 Si
   O2261       1.0     0.568559     0.628075     0.672529    Biso  1.000000 O
   O2262       1.0     0.112360     0.315589     0.672107    Biso  1.000000 O
   O2263       1.0     0.902776     0.304000     0.671848    Biso  1.000000 O
   O2264       1.0     0.368183     0.850561     0.674046    Biso  1.000000 O
   O2265       1.0     0.069115     0.238393     0.672170    Biso  1.000000 O
   Si1103      1.0     0.022123     0.906997     0.673508    Biso  1.000000 Si
   Si1104      1.0     0.353250     0.293905     0.669905    Biso  1.000000 Si
   O2266       1.0     0.551935     0.945722     0.667763    Biso  1.000000 O
   O2267       1.0     0.392642     0.083080     0.677383    Biso  1.000000 O
   O2268       1.0     0.171594     0.304764     0.670944    Biso  1.000000 O
   O2269       1.0     0.962994     0.788840     0.670389    Biso  1.000000 O
   O2270       1.0     0.429373     0.705446     0.672805    Biso  1.000000 O
   O2271       1.0     0.465169     0.535973     0.671159    Biso  1.000000 O
   O2272       1.0     0.683857     0.300400     0.671315    Biso  1.000000 O
   O2273       1.0     0.255079     0.702224     0.669752    Biso  1.000000 O
   Si1105      1.0     0.239153     0.139368     0.673460    Biso  1.000000 Si
   O2274       1.0     0.893692     0.414709     0.669362    Biso  1.000000 O
   O2275       1.0     0.133174     0.513215     0.670178    Biso  1.000000 O
   O2276       1.0     0.221135     0.948319     0.674658    Biso  1.000000 O
   O2277       1.0     0.057223     0.096863     0.670515    Biso  1.000000 O
   Si1106      1.0     0.022587     0.515907     0.671394    Biso  1.000000 Si
   O2278       1.0     0.942187     0.945011     0.672478    Biso  1.000000 O
   O2279       1.0     0.484300     0.835479     0.669263    Biso  1.000000 O
   Si1107      1.0     0.570673     0.667981     0.671022    Biso  1.000000 Si
   O2280       1.0     0.760716     0.041757     0.671618    Biso  1.000000 O
   O2281       1.0     0.233664     0.813468     0.672682    Biso  1.000000 O
   O2282       1.0     0.807392     0.323650     0.673073    Biso  1.000000 O
   O2283       1.0     0.941818     0.615946     0.669866    Biso  1.000000 O
   O2284       1.0     0.102956     0.182431     0.669316    Biso  1.000000 O
   O2285       1.0     0.840524     0.736473     0.672730    Biso  1.000000 O
   Si1108      1.0     0.744625     0.563680     0.668110    Biso  1.000000 Si
   O2286       1.0     0.276939     0.610842     0.670702    Biso  1.000000 O
   Si1109      1.0     0.096310     0.604073     0.667708    Biso  1.000000 Si
   O2287       1.0     0.608214     0.573612     0.668832    Biso  1.000000 O
   Si1110      1.0     0.152574     0.478167     0.669072    Biso  1.000000 Si
   O2288       1.0     0.224830     0.284429     0.662777    Biso  1.000000 O
   O2289       1.0     0.513607     0.890654     0.673738    Biso  1.000000 O
   Si1111      1.0     0.756941     0.896970     0.667907    Biso  1.000000 Si
   Si1112      1.0     0.752500     0.081652     0.668701    Biso  1.000000 Si
   O2290       1.0     0.276120     0.054268     0.674679    Biso  1.000000 O
   O2291       1.0     0.151932     0.145130     0.670197    Biso  1.000000 O
   O2292       1.0     0.006531     0.373852     0.666450    Biso  1.000000 O
   O2293       1.0     0.861524     0.238478     0.666338    Biso  1.000000 O
   Si1113      1.0     0.973247     0.360712     0.668166    Biso  1.000000 Si
   O2294       1.0     0.062145     0.353351     0.663965    Biso  1.000000 O
   O2295       1.0     0.370020     0.517105     0.672205    Biso  1.000000 O
   Si1114      1.0     0.115982     0.145370     0.668242    Biso  1.000000 Si
   O2296       1.0     0.371589     0.915721     0.671192    Biso  1.000000 O
   Si1115      1.0     0.342375     0.540566     0.668968    Biso  1.000000 Si
   Si1116      1.0     0.911987     0.523091     0.667608    Biso  1.000000 Si
   O2297       1.0     0.720368     0.169360     0.664429    Biso  1.000000 O
   O2298       1.0     0.118125     0.637040     0.668191    Biso  1.000000 O
   O2299       1.0     0.021501     0.947174     0.670491    Biso  1.000000 O
   O2300       1.0     0.810987     0.458789     0.667465    Biso  1.000000 O
   O2301       1.0     0.276168     0.859118     0.670364    Biso  1.000000 O
   O2302       1.0     0.394797     0.456584     0.669364    Biso  1.000000 O
   Si1117      1.0     0.721382     0.658443     0.668822    Biso  1.000000 Si
   Si1118      1.0     0.254430     0.957785     0.669455    Biso  1.000000 Si
   O2303       1.0     0.626992     0.473028     0.663640    Biso  1.000000 O
   Si1119      1.0     0.098089     0.351104     0.665694    Biso  1.000000 Si
   Si1120      1.0     0.405626     0.254297     0.664117    Biso  1.000000 Si
   O2304       1.0     0.992633     0.893174     0.665544    Biso  1.000000 O
   Si1121      1.0     0.404524     0.731996     0.667707    Biso  1.000000 Si
   O2305       1.0     0.266281     0.241699     0.666852    Biso  1.000000 O
   Si1122      1.0     0.031169     0.984771     0.668423    Biso  1.000000 Si
   O2306       1.0     0.278826     0.380833     0.664821    Biso  1.000000 O
   Si1123      1.0     0.485545     0.627023     0.664982    Biso  1.000000 Si
   O2307       1.0     0.760448     0.529603     0.661844    Biso  1.000000 O
   Si1124      1.0     0.244654     0.392903     0.663594    Biso  1.000000 Si
   O2308       1.0     0.999930     0.107536     0.667544    Biso  1.000000 O
   Si1125      1.0     0.462059     0.701084     0.664755    Biso  1.000000 Si
   Si1126      1.0     0.591670     0.881804     0.664955    Biso  1.000000 Si
   O2309       1.0     0.163302     0.050407     0.667768    Biso  1.000000 O
   Si1127      1.0     0.881769     0.072334     0.668219    Biso  1.000000 Si
   O2310       1.0     0.561728     0.794425     0.667594    Biso  1.000000 O
   O2311       1.0     0.845307     0.882175     0.666357    Biso  1.000000 O
   O2312       1.0     0.645359     0.616461     0.664018    Biso  1.000000 O
   O2313       1.0     0.495490     0.024260     0.665213    Biso  1.000000 O
   O2314       1.0     0.311231     0.520950     0.667061    Biso  1.000000 O
   O2315       1.0     0.174514     0.627686     0.667817    Biso  1.000000 O
   O2316       1.0     0.415509     0.958946     0.666880    Biso  1.000000 O
   Si1128      1.0     0.208147     0.628807     0.663067    Biso  1.000000 Si
   O2317       1.0     0.580793     0.509345     0.662650    Biso  1.000000 O
   Si1129      1.0     0.684240     0.264170     0.661922    Biso  1.000000 Si
   O2318       1.0     0.467137     0.660865     0.663206    Biso  1.000000 O
   O2319       1.0     0.623854     0.129609     0.659414    Biso  1.000000 O
   Si1130      1.0     0.918664     0.643121     0.664265    Biso  1.000000 Si
   O2320       1.0     0.783706     0.096590     0.663880    Biso  1.000000 O
   Si1131      1.0     0.291974     0.017792     0.669249    Biso  1.000000 Si
   O2321       1.0     0.313750     0.814856     0.664853    Biso  1.000000 O
   Si1132      1.0     0.828773     0.245439     0.660553    Biso  1.000000 Si
   O2322       1.0     0.354437     0.190887     0.665390    Biso  1.000000 O
   O2323       1.0     0.672567     0.004553     0.662973    Biso  1.000000 O
   O2324       1.0     0.116382     0.575179     0.659882    Biso  1.000000 O
   O2325       1.0     0.393545     0.367139     0.661789    Biso  1.000000 O
   O2326       1.0     0.878418     0.513526     0.663857    Biso  1.000000 O
   Si1133      1.0     0.934197     0.779746     0.660118    Biso  1.000000 Si
   O2327       1.0     0.972350     0.229856     0.661495    Biso  1.000000 O
   O2328       1.0     0.949478     0.391568     0.665245    Biso  1.000000 O
   O2329       1.0     0.422120     0.287598     0.659236    Biso  1.000000 O
   O2330       1.0     0.035206     0.158196     0.662439    Biso  1.000000 O
   O2331       1.0     0.118027     0.903550     0.660673    Biso  1.000000 O
   O2332       1.0     0.365530     0.130712     0.663770    Biso  1.000000 O
   O2333       1.0     0.065327     0.983782     0.662644    Biso  1.000000 O
   O2334       1.0     0.818982     0.533910     0.659183    Biso  1.000000 O
   O2335       1.0     0.209898     0.151902     0.663717    Biso  1.000000 O
   O2336       1.0     0.219406     0.056868     0.662236    Biso  1.000000 O
   O2337       1.0     0.712204     0.562897     0.659112    Biso  1.000000 O
   O2338       1.0     0.038613     0.737715     0.661954    Biso  1.000000 O
   O2339       1.0     0.756508     0.335953     0.659243    Biso  1.000000 O
   Si1134      1.0     0.278807     0.510442     0.663115    Biso  1.000000 Si
   O2340       1.0     0.765120     0.594364     0.659480    Biso  1.000000 O
   Si1135      1.0     0.593157     0.110155     0.658186    Biso  1.000000 Si
   Si1136      1.0     0.192073     0.030579     0.662097    Biso  1.000000 Si
   Si1137      1.0     0.799399     0.131850     0.660737    Biso  1.000000 Si
   O2341       1.0     0.776139     0.161916     0.659395    Biso  1.000000 O
   Si1138      1.0     0.312503     0.380929     0.657210    Biso  1.000000 Si
   Si1139      1.0     0.089623     0.213535     0.658908    Biso  1.000000 Si
   Si1140      1.0     0.427683     0.372084     0.657892    Biso  1.000000 Si
   O2342       1.0     0.412089     0.768999     0.659328    Biso  1.000000 O
   O2343       1.0     0.729560     0.994084     0.656556    Biso  1.000000 O
   Si1141      1.0     0.644967     0.162977     0.656628    Biso  1.000000 Si
   O2344       1.0     0.544874     0.687752     0.660860    Biso  1.000000 O
   O2345       1.0     0.527433     0.290868     0.659993    Biso  1.000000 O
   O2346       1.0     0.264001     0.996021     0.665205    Biso  1.000000 O
   Si1142      1.0     0.192368     0.289479     0.656209    Biso  1.000000 Si
   O2347       1.0     0.067571     0.616686     0.657042    Biso  1.000000 O
   O2348       1.0     0.599003     0.679403     0.660019    Biso  1.000000 O
   O2349       1.0     0.468630     0.594246     0.658241    Biso  1.000000 O
   O2350       1.0     0.115037     0.731734     0.659352    Biso  1.000000 O
   O2351       1.0     0.716488     0.695621     0.660840    Biso  1.000000 O
   O2352       1.0     0.668254     0.429809     0.655086    Biso  1.000000 O
   O2353       1.0     0.454805     0.204120     0.657555    Biso  1.000000 O
   O2354       1.0     0.122694     0.977995     0.659614    Biso  1.000000 O
   Si1143      1.0     0.037957     0.779820     0.661178    Biso  1.000000 Si
   O2355       1.0     0.785299     0.748588     0.659943    Biso  1.000000 O
   Si1144      1.0     0.504197     0.861804     0.658469    Biso  1.000000 Si
   Si1145      1.0     0.363233     0.882096     0.660304    Biso  1.000000 Si
   O2356       1.0     0.044831     0.895795     0.656873    Biso  1.000000 O
   Si1146      1.0     0.033920     0.368145     0.653869    Biso  1.000000 Si
   O2357       1.0     0.779949     0.919200     0.656528    Biso  1.000000 O
   O2358       1.0     0.994549     0.611770     0.658248    Biso  1.000000 O
   O2359       1.0     0.649123     0.773765     0.655347    Biso  1.000000 O
   Si1147      1.0     0.152383     0.232068     0.656905    Biso  1.000000 Si
   Si1148      1.0     0.758201     0.774766     0.659341    Biso  1.000000 Si
   O2360       1.0     0.598428     0.361246     0.656214    Biso  1.000000 O
   O2361       1.0     0.587818     0.844933     0.656304    Biso  1.000000 O
   O2362       1.0     0.904872     0.104074     0.662726    Biso  1.000000 O
   O2363       1.0     0.785409     0.984651     0.658276    Biso  1.000000 O
   Si1149      1.0     0.801574     0.950324     0.655880    Biso  1.000000 Si
   O2364       1.0     0.261226     0.129534     0.657717    Biso  1.000000 O
   O2365       1.0     0.441558     0.478584     0.657025    Biso  1.000000 O
   Si1150      1.0     0.118563     0.536194     0.655370    Biso  1.000000 Si
   O2366       1.0     0.199908     0.763832     0.657476    Biso  1.000000 O
   O2367       1.0     0.938268     0.742082     0.653299    Biso  1.000000 O
   O2368       1.0     0.513303     0.456900     0.657813    Biso  1.000000 O
   Si1151      1.0     0.929042     0.132575     0.658575    Biso  1.000000 Si
   Si1152      1.0     0.687923     0.534917     0.656085    Biso  1.000000 Si
   Si1153      1.0     0.760529     0.011564     0.656213    Biso  1.000000 Si
   O2369       1.0     0.670588     0.891792     0.657242    Biso  1.000000 O
   O2370       1.0     0.167890     0.195536     0.654535    Biso  1.000000 O
   Si1154      1.0     0.177227     0.156153     0.656468    Biso  1.000000 Si
   O2371       1.0     0.869912     0.829071     0.655005    Biso  1.000000 O
   O2372       1.0     0.971623     0.333207     0.652638    Biso  1.000000 O
   Si1155      1.0     0.863942     0.604035     0.655584    Biso  1.000000 Si
   Si1156      1.0     0.916271     0.397776     0.655876    Biso  1.000000 Si
   O2373       1.0     0.727473     0.756059     0.655445    Biso  1.000000 O
   Si1157      1.0     0.630597     0.584315     0.654185    Biso  1.000000 Si
   Si1158      1.0     0.470437     0.554663     0.652883    Biso  1.000000 Si
   Si1159      1.0     0.533444     0.139862     0.654939    Biso  1.000000 Si
   O2374       1.0     0.219638     0.373022     0.651606    Biso  1.000000 O
   O2375       1.0     0.934100     0.675677     0.654881    Biso  1.000000 O
   Si1160      1.0     0.387851     0.101095     0.658740    Biso  1.000000 Si
   O2376       1.0     0.216353     0.665094     0.655366    Biso  1.000000 O
   Si1161      1.0     0.819400     0.735997     0.655206    Biso  1.000000 Si
   O2377       1.0     0.735953     0.885191     0.651653    Biso  1.000000 O
   O2378       1.0     0.243498     0.427154     0.653292    Biso  1.000000 O
   O2379       1.0     0.989686     0.704413     0.656472    Biso  1.000000 O
   Si1162      1.0     0.596829     0.479715     0.651750    Biso  1.000000 Si
   Si1163      1.0     0.302283     0.850626     0.656637    Biso  1.000000 Si
   O2380       1.0     0.957711     0.998571     0.656554    Biso  1.000000 O
   O2381       1.0     0.514167     0.628808     0.652749    Biso  1.000000 O
   O2382       1.0     0.514025     0.108838     0.647347    Biso  1.000000 O
   O2383       1.0     0.764362     0.429098     0.653103    Biso  1.000000 O
   O2384       1.0     0.348670     0.567908     0.652706    Biso  1.000000 O
   O2385       1.0     0.731925     0.080550     0.651445    Biso  1.000000 O
   O2386       1.0     0.068645     0.796810     0.656653    Biso  1.000000 O
   O2387       1.0     0.713638     0.257127     0.649671    Biso  1.000000 O
   O2388       1.0     0.531430     0.840188     0.651776    Biso  1.000000 O
   O2389       1.0     0.267085     0.542478     0.652501    Biso  1.000000 O
   Si1164      1.0     0.893192     0.321445     0.653975    Biso  1.000000 Si
   O2390       1.0     0.355257     0.305679     0.649660    Biso  1.000000 O
   O2391       1.0     0.859072     0.330313     0.656049    Biso  1.000000 O
   Si1165      1.0     0.824804     0.319253     0.655132    Biso  1.000000 Si
   O2392       1.0     0.657567     0.554924     0.652476    Biso  1.000000 O
   Si1166      1.0     0.788615     0.524828     0.648483    Biso  1.000000 Si
   O2393       1.0     0.305298     0.163626     0.654559    Biso  1.000000 O
   O2394       1.0     0.569600     0.454115     0.650034    Biso  1.000000 O
   Si1167      1.0     0.376787     0.593190     0.650621    Biso  1.000000 Si
   O2395       1.0     0.893465     0.624413     0.652818    Biso  1.000000 O
   O2396       1.0     0.655354     0.260414     0.650077    Biso  1.000000 O
   Si1168      1.0     0.568608     0.943202     0.648214    Biso  1.000000 Si
   Si1169      1.0     0.948647     0.959702     0.653488    Biso  1.000000 Si
   Si1170      1.0     0.244910     0.686888     0.651579    Biso  1.000000 Si
   O2397       1.0     0.905177     0.360196     0.651023    Biso  1.000000 O
   O2398       1.0     0.824340     0.280580     0.650891    Biso  1.000000 O
   O2399       1.0     0.328737     0.878630     0.656401    Biso  1.000000 O
   O2400       1.0     0.040624     0.673998     0.648790    Biso  1.000000 O
   O2401       1.0     0.087142     0.525450     0.651092    Biso  1.000000 O
   O2402       1.0     0.317593     0.637674     0.652815    Biso  1.000000 O
   O2403       1.0     0.691016     0.950137     0.649589    Biso  1.000000 O
   Si1171      1.0     0.852162     0.531121     0.652094    Biso  1.000000 Si
   O2404       1.0     0.567252     0.133265     0.651559    Biso  1.000000 O
   O2405       1.0     0.012160     0.006696     0.653145    Biso  1.000000 O
   O2406       1.0     0.625416     0.191164     0.647495    Biso  1.000000 O
   O2407       1.0     0.474034     0.288063     0.647192    Biso  1.000000 O
   O2408       1.0     0.213151     0.598690     0.648955    Biso  1.000000 O
   O2409       1.0     0.655421     0.365754     0.648982    Biso  1.000000 O
   Si1172      1.0     0.696118     0.988867     0.649374    Biso  1.000000 Si
   Si1173      1.0     0.561133     0.819754     0.650761    Biso  1.000000 Si
   Si1174      1.0     0.285549     0.624465     0.651794    Biso  1.000000 Si
   Si1175      1.0     0.417360     0.451461     0.652741    Biso  1.000000 Si
   O2410       1.0     0.909376     0.161978     0.650176    Biso  1.000000 O
   O2411       1.0     0.039840     0.404843     0.646223    Biso  1.000000 O
   O2412       1.0     0.259546     0.939834     0.650817    Biso  1.000000 O
   O2413       1.0     0.927768     0.536024     0.650112    Biso  1.000000 O
   O2414       1.0     0.581897     0.904221     0.647237    Biso  1.000000 O
   O2415       1.0     0.501896     0.545511     0.644315    Biso  1.000000 O
   O2416       1.0     0.321512     0.416740     0.648819    Biso  1.000000 O
   Si1176      1.0     0.793308     0.451183     0.649590    Biso  1.000000 Si
   O2417       1.0     0.839246     0.630772     0.650147    Biso  1.000000 O
   O2418       1.0     0.406154     0.228793     0.647369    Biso  1.000000 O
   O2419       1.0     0.166584     0.481797     0.649433    Biso  1.000000 O
   O2420       1.0     0.813179     0.218776     0.647530    Biso  1.000000 O
   O2421       1.0     0.030604     0.520732     0.649732    Biso  1.000000 O
   O2422       1.0     0.107722     0.127024     0.650095    Biso  1.000000 O
   O2423       1.0     0.733977     0.642406     0.651093    Biso  1.000000 O
   Si1177      1.0     0.023266     0.707688     0.650042    Biso  1.000000 Si
   O2424       1.0     0.430364     0.412717     0.653800    Biso  1.000000 O
   O2425       1.0     0.388963     0.709299     0.652793    Biso  1.000000 O
   O2426       1.0     0.867051     0.060494     0.649944    Biso  1.000000 O
   Si1178      1.0     0.328497     0.192490     0.650435    Biso  1.000000 Si
   O2427       1.0     0.118170     0.231100     0.650290    Biso  1.000000 O
   O2428       1.0     0.311407     0.227539     0.648119    Biso  1.000000 O
   O2429       1.0     0.174889     0.257410     0.648537    Biso  1.000000 O
   O2430       1.0     0.714157     0.393003     0.648255    Biso  1.000000 O
   O2431       1.0     0.673485     0.154186     0.645561    Biso  1.000000 O
   O2432       1.0     0.000835     0.276352     0.643194    Biso  1.000000 O
   Si1179      1.0     0.707570     0.161831     0.644743    Biso  1.000000 Si
   Si1180      1.0     0.092609     0.984287     0.648563    Biso  1.000000 Si
   Si1181      1.0     0.955622     0.705468     0.648964    Biso  1.000000 Si
   Si1182      1.0     0.859208     0.866889     0.648059    Biso  1.000000 Si
   O2433       1.0     0.956737     0.120470     0.646453    Biso  1.000000 O
   O2434       1.0     0.463004     0.722845     0.646765    Biso  1.000000 O
   O2435       1.0     0.310736     0.015979     0.650572    Biso  1.000000 O
   O2436       1.0     0.107054     0.846761     0.650195    Biso  1.000000 O
   Si1183      1.0     0.985438     0.098517     0.648064    Biso  1.000000 Si
   O2437       1.0     0.976314     0.059681     0.651220    Biso  1.000000 O
   Si1184      1.0     0.442221     0.303630     0.643999    Biso  1.000000 Si
   O2438       1.0     0.450121     0.999818     0.647506    Biso  1.000000 O
   O2439       1.0     0.067781     0.200939     0.642521    Biso  1.000000 O
   Si1185      1.0     0.430342     0.965107     0.648356    Biso  1.000000 Si
   Si1186      1.0     0.976053     0.895600     0.646184    Biso  1.000000 Si
   O2440       1.0     0.269678     0.480829     0.649619    Biso  1.000000 O
   O2441       1.0     0.440324     0.345999     0.643919    Biso  1.000000 O
   O2442       1.0     0.108842     0.360636     0.645682    Biso  1.000000 O
   O2443       1.0     0.314962     0.348146     0.643731    Biso  1.000000 O
   O2444       1.0     0.823016     0.696577     0.649093    Biso  1.000000 O
   Si1187      1.0     0.679430     0.396411     0.645645    Biso  1.000000 Si
   O2445       1.0     0.597506     0.965870     0.643750    Biso  1.000000 O
   Si1188      1.0     0.989252     0.237909     0.642919    Biso  1.000000 Si
   Si1189      1.0     0.278086     0.239660     0.646708    Biso  1.000000 Si
   Si1190      1.0     0.036397     0.179776     0.644066    Biso  1.000000 Si
   Si1191      1.0     0.507717     0.277786     0.643551    Biso  1.000000 Si
   O2446       1.0     0.864196     0.567599     0.646182    Biso  1.000000 O
   O2447       1.0     0.265990     0.655081     0.646483    Biso  1.000000 O
   Si1192      1.0     0.480837     0.019125     0.646385    Biso  1.000000 Si
   O2448       1.0     0.516225     0.237385     0.643772    Biso  1.000000 O
   O2449       1.0     0.596661     0.081482     0.643117    Biso  1.000000 O
   O2450       1.0     0.787559     0.487556     0.640828    Biso  1.000000 O
   Si1193      1.0     0.761982     0.622195     0.644511    Biso  1.000000 Si
   O2451       1.0     0.370960     0.632129     0.643235    Biso  1.000000 O
   Si1194      1.0     0.713763     0.724889     0.645113    Biso  1.000000 Si
   O2452       1.0     0.416937     0.113804     0.648996    Biso  1.000000 O
   O2453       1.0     0.013462     0.209017     0.643908    Biso  1.000000 O
   O2454       1.0     0.929010     0.801966     0.642878    Biso  1.000000 O
   O2455       1.0     0.186444     0.007340     0.645066    Biso  1.000000 O
   Si1195      1.0     0.056409     0.638777     0.640668    Biso  1.000000 Si
   O2456       1.0     0.340145     0.696747     0.644626    Biso  1.000000 O
   Si1196      1.0     0.980868     0.020961     0.646461    Biso  1.000000 Si
   Si1197      1.0     0.120731     0.880955     0.643421    Biso  1.000000 Si
   Si1198      1.0     0.994564     0.315453     0.639487    Biso  1.000000 Si
   O2457       1.0     0.022202     0.341288     0.639184    Biso  1.000000 O
   O2458       1.0     0.192786     0.317197     0.641317    Biso  1.000000 O
   Si1199      1.0     0.625528     0.350890     0.641762    Biso  1.000000 Si
   O2459       1.0     0.451420     0.933071     0.646469    Biso  1.000000 O
   Si1200      1.0     0.288445     0.135813     0.643875    Biso  1.000000 Si
   O2460       1.0     0.919595     0.958034     0.642265    Biso  1.000000 O
   O2461       1.0     0.522769     0.171444     0.644870    Biso  1.000000 O
   O2462       1.0     0.380878     0.879202     0.641801    Biso  1.000000 O
   O2463       1.0     0.888772     0.887025     0.643040    Biso  1.000000 O
   Si1201      1.0     0.676992     0.918627     0.641941    Biso  1.000000 Si
   O2464       1.0     0.755185     0.804193     0.644333    Biso  1.000000 O
   Si1202      1.0     0.536226     0.456781     0.641420    Biso  1.000000 Si
   O2465       1.0     0.825505     0.953724     0.640289    Biso  1.000000 O
   O2466       1.0     0.944314     0.879339     0.642658    Biso  1.000000 O
   O2467       1.0     0.970152     0.935511     0.643066    Biso  1.000000 O
   O2468       1.0     0.489461     0.883169     0.642989    Biso  1.000000 O
   O2469       1.0     0.479769     0.056269     0.638702    Biso  1.000000 O
   O2470       1.0     0.193757     0.538087     0.638496    Biso  1.000000 O
   O2471       1.0     0.396204     0.572435     0.637818    Biso  1.000000 O
   O2472       1.0     0.368172     0.079593     0.644888    Biso  1.000000 O
   Si1203      1.0     0.433741     0.208206     0.639391    Biso  1.000000 Si
   O2473       1.0     0.626108     0.311428     0.639593    Biso  1.000000 O
   O2474       1.0     0.016482     0.785416     0.643597    Biso  1.000000 O
   Si1204      1.0     0.196810     0.355730     0.637795    Biso  1.000000 Si
   Si1205      1.0     0.080538     0.823513     0.643212    Biso  1.000000 Si
   O2475       1.0     0.566829     0.206974     0.640587    Biso  1.000000 O
   O2476       1.0     0.814778     0.133989     0.640729    Biso  1.000000 O
   Si1206      1.0     0.651093     0.751275     0.638553    Biso  1.000000 Si
   O2477       1.0     0.137031     0.529661     0.637312    Biso  1.000000 O
   O2478       1.0     0.788886     0.648155     0.642435    Biso  1.000000 O
   Si1207      1.0     0.341802     0.654316     0.640336    Biso  1.000000 Si
   O2479       1.0     0.163187     0.371390     0.637393    Biso  1.000000 O
   O2480       1.0     0.096606     0.021207     0.639101    Biso  1.000000 O
   Si1208      1.0     0.402097     0.782134     0.639907    Biso  1.000000 Si
   O2481       1.0     0.680995     0.732240     0.639334    Biso  1.000000 O
   Si1209      1.0     0.769237     0.341930     0.639640    Biso  1.000000 Si
   O2482       1.0     0.692825     0.514014     0.637687    Biso  1.000000 O
   Si1210      1.0     0.743090     0.408644     0.639683    Biso  1.000000 Si
   O2483       1.0     0.622933     0.727560     0.639084    Biso  1.000000 O
   Si1211      1.0     0.607470     0.690231     0.640127    Biso  1.000000 Si
   Si1212      1.0     0.543566     0.701553     0.640208    Biso  1.000000 Si
   Si1213      1.0     0.822751     0.659239     0.639856    Biso  1.000000 Si
   O2484       1.0     0.447370     0.541988     0.638376    Biso  1.000000 O
   O2485       1.0     0.833557     0.764578     0.642026    Biso  1.000000 O
   O2486       1.0     0.857618     0.176781     0.639253    Biso  1.000000 O
   O2487       1.0     0.804995     0.338593     0.639684    Biso  1.000000 O
   O2488       1.0     0.711290     0.199329     0.636822    Biso  1.000000 O
   O2489       1.0     0.918991     0.420323     0.638180    Biso  1.000000 O
   O2490       1.0     0.543813     0.947011     0.633945    Biso  1.000000 O
   O2491       1.0     0.204304     0.926465     0.638435    Biso  1.000000 O
   O2492       1.0     0.726578     0.133898     0.635335    Biso  1.000000 O
   Si1214      1.0     0.060437     0.513588     0.638846    Biso  1.000000 Si
   Si1215      1.0     0.254769     0.449842     0.637632    Biso  1.000000 Si
   O2493       1.0     0.257113     0.211496     0.637318    Biso  1.000000 O
   Si1216      1.0     0.125413     0.738438     0.639017    Biso  1.000000 Si
   Si1217      1.0     0.892253     0.186192     0.637695    Biso  1.000000 Si
   Si1218      1.0     0.037123     0.882185     0.637286    Biso  1.000000 Si
   O2494       1.0     0.175611     0.133410     0.639498    Biso  1.000000 O
   O2495       1.0     0.898054     0.291192     0.639998    Biso  1.000000 O
   O2496       1.0     0.767565     0.030621     0.637196    Biso  1.000000 O
   O2497       1.0     0.313071     0.107245     0.640095    Biso  1.000000 O
   O2498       1.0     0.247517     0.708988     0.634946    Biso  1.000000 O
   Si1219      1.0     0.168859     0.510986     0.634663    Biso  1.000000 Si
   O2499       1.0     0.369152     0.765046     0.640446    Biso  1.000000 O
   Si1220      1.0     0.632855     0.271975     0.635462    Biso  1.000000 Si
   Si1221      1.0     0.185372     0.764843     0.638323    Biso  1.000000 Si
   Si1222      1.0     0.600344     0.205473     0.634976    Biso  1.000000 Si
   Si1223      1.0     0.337856     0.324213     0.634452    Biso  1.000000 Si
   Si1224      1.0     0.364758     0.722539     0.638255    Biso  1.000000 Si
   O2500       1.0     0.608637     0.591144     0.637559    Biso  1.000000 O
   O2501       1.0     0.149351     0.767297     0.639415    Biso  1.000000 O
   Si1225      1.0     0.533002     0.206285     0.636030    Biso  1.000000 Si
   O2502       1.0     0.899769     0.226102     0.635079    Biso  1.000000 O
   O2503       1.0     0.153812     0.883484     0.634348    Biso  1.000000 O
   O2504       1.0     0.786480     0.549290     0.632199    Biso  1.000000 O
   Si1226      1.0     0.996462     0.609231     0.636036    Biso  1.000000 Si
   O2505       1.0     0.559328     0.551251     0.635948    Biso  1.000000 O
   Si1227      1.0     0.727863     0.235011     0.634468    Biso  1.000000 Si
   O2506       1.0     0.064125     0.472216     0.638596    Biso  1.000000 O
   Si1228      1.0     0.491384     0.093927     0.633711    Biso  1.000000 Si
   O2507       1.0     0.762243     0.229376     0.632303    Biso  1.000000 O
   O2508       1.0     0.283352     0.597151     0.636381    Biso  1.000000 O
   O2509       1.0     0.052038     0.845824     0.636516    Biso  1.000000 O
   O2510       1.0     0.851048     0.502901     0.636882    Biso  1.000000 O
   O2511       1.0     0.290242     0.841306     0.636593    Biso  1.000000 O
   O2512       1.0     0.001512     0.878625     0.634002    Biso  1.000000 O
   O2513       1.0     0.533787     0.739013     0.634613    Biso  1.000000 O
   O2514       1.0     0.274270     0.274525     0.636310    Biso  1.000000 O
   Si1229      1.0     0.210247     0.572808     0.632896    Biso  1.000000 Si
   O2515       1.0     0.608262     0.244285     0.632749    Biso  1.000000 O
   O2516       1.0     0.606230     0.480252     0.631180    Biso  1.000000 O
   O2517       1.0     0.424492     0.172284     0.630290    Biso  1.000000 O
   O2518       1.0     0.762040     0.378158     0.631557    Biso  1.000000 O
   O2519       1.0     0.401903     0.463368     0.633606    Biso  1.000000 O
   Si1230      1.0     0.239141     0.925085     0.634498    Biso  1.000000 Si
   O2520       1.0     0.403351     0.821257     0.632983    Biso  1.000000 O
   O2521       1.0     0.644243     0.928985     0.634501    Biso  1.000000 O
   Si1231      1.0     0.729364     0.093810     0.631786    Biso  1.000000 Si
   Si1232      1.0     0.528026     0.532791     0.631887    Biso  1.000000 Si
   O2522       1.0     0.029926     0.619242     0.631215    Biso  1.000000 O
   O2523       1.0     0.812777     0.430896     0.634968    Biso  1.000000 O
   O2524       1.0     0.502509     0.994276     0.635095    Biso  1.000000 O
   Si1233      1.0     0.049066     0.435807     0.632681    Biso  1.000000 Si
   Si1234      1.0     0.273571     0.559639     0.633880    Biso  1.000000 Si
   O2525       1.0     0.090102     0.958498     0.632491    Biso  1.000000 O
   O2526       1.0     0.563459     0.795665     0.632858    Biso  1.000000 O
   Si1235      1.0     0.732516     0.887245     0.630160    Biso  1.000000 Si
   Si1236      1.0     0.463075     0.903904     0.633875    Biso  1.000000 Si
   O2527       1.0     0.143314     0.704723     0.631684    Biso  1.000000 O
   O2528       1.0     0.837175     0.865183     0.630769    Biso  1.000000 O
   Si1237      1.0     0.522611     0.633296     0.632221    Biso  1.000000 Si
   Si1238      1.0     0.316676     0.434040     0.629554    Biso  1.000000 Si
   O2529       1.0     0.692898     0.001300     0.629903    Biso  1.000000 O
   O2530       1.0     0.994303     0.570682     0.629830    Biso  1.000000 O
   O2531       1.0     0.575042     0.693907     0.632350    Biso  1.000000 O
   O2532       1.0     0.083768     0.643643     0.627700    Biso  1.000000 O
   Si1239      1.0     0.795725     0.220862     0.628879    Biso  1.000000 Si
   O2533       1.0     0.534048     0.492105     0.632591    Biso  1.000000 O
   O2534       1.0     0.405676     0.967175     0.632980    Biso  1.000000 O
   Si1240      1.0     0.102756     0.111731     0.630735    Biso  1.000000 Si
   O2535       1.0     0.464062     0.119819     0.631320    Biso  1.000000 O
   O2536       1.0     0.009427     0.099848     0.632081    Biso  1.000000 O
   Si1241      1.0     0.131054     0.360862     0.629075    Biso  1.000000 Si
   Si1242      1.0     0.429750     0.130751     0.630852    Biso  1.000000 Si
   O2537       1.0     0.068620     0.102838     0.630940    Biso  1.000000 O
   Si1243      1.0     0.849539     0.051401     0.630833    Biso  1.000000 Si
   O2538       1.0     0.527240     0.426070     0.628318    Biso  1.000000 O
   O2539       1.0     0.281501     0.433072     0.627111    Biso  1.000000 O
   O2540       1.0     0.920078     0.485997     0.630926    Biso  1.000000 O
   Si1244      1.0     0.927266     0.523962     0.629545    Biso  1.000000 Si
   O2541       1.0     0.246866     0.886460     0.632689    Biso  1.000000 O
   O2542       1.0     0.523820     0.673832     0.630448    Biso  1.000000 O
   O2543       1.0     0.816082     0.064669     0.628821    Biso  1.000000 O
   Si1245      1.0     0.915940     0.882094     0.630001    Biso  1.000000 Si
   O2544       1.0     0.324782     0.474010     0.627222    Biso  1.000000 O
   O2545       1.0     0.845403     0.011306     0.628915    Biso  1.000000 O
   O2546       1.0     0.104131     0.892877     0.626372    Biso  1.000000 O
   Si1246      1.0     0.620485     0.955138     0.626894    Biso  1.000000 Si
   O2547       1.0     0.702829     0.807660     0.627787    Biso  1.000000 O
   Si1247      1.0     0.446886     0.728901     0.627105    Biso  1.000000 Si
   Si1248      1.0     0.340902     0.087687     0.631992    Biso  1.000000 Si
   Si1249      1.0     0.422967     0.561960     0.626004    Biso  1.000000 Si
   O2548       1.0     0.338333     0.185042     0.630085    Biso  1.000000 O
   O2549       1.0     0.021041     0.724427     0.630454    Biso  1.000000 O
   O2550       1.0     0.553953     0.614926     0.629140    Biso  1.000000 O
   O2551       1.0     0.433469     0.291509     0.623903    Biso  1.000000 O
   O2552       1.0     0.116600     0.076554     0.626587    Biso  1.000000 O
   Si1250      1.0     0.321918     0.015881     0.630382    Biso  1.000000 Si
   O2553       1.0     0.699918     0.901002     0.627868    Biso  1.000000 O
   O2554       1.0     0.422424     0.757945     0.627750    Biso  1.000000 O
   Si1251      1.0     0.404567     0.861353     0.629587    Biso  1.000000 Si
   O2555       1.0     0.754803     0.912553     0.621233    Biso  1.000000 O
   O2556       1.0     0.437101     0.876050     0.631500    Biso  1.000000 O
   O2557       1.0     0.973541     0.637416     0.628081    Biso  1.000000 O
   O2558       1.0     0.623726     0.663651     0.627470    Biso  1.000000 O
   O2559       1.0     0.968421     0.234295     0.626240    Biso  1.000000 O
   O2560       1.0     0.348572     0.988646     0.629238    Biso  1.000000 O
   O2561       1.0     0.757066     0.602525     0.625720    Biso  1.000000 O
   O2562       1.0     0.519108     0.292149     0.624641    Biso  1.000000 O
   O2563       1.0     0.735723     0.720652     0.627622    Biso  1.000000 O
   O2564       1.0     0.035204     0.155929     0.625484    Biso  1.000000 O
   O2565       1.0     0.095854     0.741078     0.626683    Biso  1.000000 O
   O2566       1.0     0.953073     0.700128     0.626807    Biso  1.000000 O
   Si1252      1.0     0.175566     0.914760     0.627052    Biso  1.000000 Si
   Si1253      1.0     0.737094     0.811905     0.626129    Biso  1.000000 Si
   O2567       1.0     0.673449     0.403296     0.624496    Biso  1.000000 O
   Si1254      1.0     0.832777     0.158583     0.626932    Biso  1.000000 Si
   Si1255      1.0     0.576544     0.583933     0.627197    Biso  1.000000 Si
   O2568       1.0     0.451984     0.228614     0.624474    Biso  1.000000 O
   Si1256      1.0     0.172611     0.991614     0.626785    Biso  1.000000 Si
   O2569       1.0     0.642371     0.076630     0.624721    Biso  1.000000 O
   O2570       1.0     0.190299     0.732256     0.626630    Biso  1.000000 O
   O2571       1.0     0.273520     0.152838     0.627451    Biso  1.000000 O
   O2572       1.0     0.355786     0.352369     0.623635    Biso  1.000000 O
   Si1257      1.0     0.530260     0.979964     0.624345    Biso  1.000000 Si
   O2573       1.0     0.202558     0.794218     0.628040    Biso  1.000000 O
   Si1258      1.0     0.607433     0.079070     0.622513    Biso  1.000000 Si
   Si1259      1.0     0.896211     0.262239     0.625074    Biso  1.000000 Si
   O2574       1.0     0.624047     0.373254     0.623772    Biso  1.000000 O
   O2575       1.0     0.050723     0.910531     0.624203    Biso  1.000000 O
   O2576       1.0     0.242096     0.561766     0.623517    Biso  1.000000 O
   Si1260      1.0     0.911880     0.804977     0.624521    Biso  1.000000 Si
   Si1261      1.0     0.783434     0.055307     0.622675    Biso  1.000000 Si
   Si1262      1.0     0.843449     0.972629     0.623854    Biso  1.000000 Si
   O2577       1.0     0.141525     0.627839     0.622315    Biso  1.000000 O
   O2578       1.0     0.128338     0.322176     0.623823    Biso  1.000000 O
   O2579       1.0     0.653351     0.774177     0.620828    Biso  1.000000 O
   O2580       1.0     0.161240     0.951161     0.626074    Biso  1.000000 O
   Si1263      1.0     0.116581     0.037221     0.623539    Biso  1.000000 Si
   O2581       1.0     0.974517     0.014124     0.625177    Biso  1.000000 O
   O2582       1.0     0.756445     0.083706     0.618929    Biso  1.000000 O
   O2583       1.0     0.752676     0.316017     0.625371    Biso  1.000000 O
   O2584       1.0     0.297939     0.535413     0.624885    Biso  1.000000 O
   O2585       1.0     0.981422     0.315029     0.619432    Biso  1.000000 O
   O2586       1.0     0.702275     0.080306     0.621374    Biso  1.000000 O
   O2587       1.0     0.739467     0.433493     0.623252    Biso  1.000000 O
   O2588       1.0     0.523760     0.356584     0.622218    Biso  1.000000 O
   Si1264      1.0     0.921664     0.448288     0.622836    Biso  1.000000 Si
   O2589       1.0     0.328593     0.295473     0.619967    Biso  1.000000 O
   O2590       1.0     0.092628     0.804389     0.626466    Biso  1.000000 O
   O2591       1.0     0.879958     0.787135     0.623423    Biso  1.000000 O
   O2592       1.0     0.492721     0.622764     0.621986    Biso  1.000000 O
   O2593       1.0     0.739369     0.851284     0.620875    Biso  1.000000 O
   Si1265      1.0     0.911696     0.955071     0.621279    Biso  1.000000 Si
   O2594       1.0     0.639928     0.986084     0.619729    Biso  1.000000 O
   Si1266      1.0     0.016327     0.765725     0.624776    Biso  1.000000 Si
   O2595       1.0     0.229889     0.445331     0.621601    Biso  1.000000 O
   Si1267      1.0     0.038578     0.115255     0.622040    Biso  1.000000 Si
   O2596       1.0     0.023127     0.448537     0.619982    Biso  1.000000 O
   O2597       1.0     0.808508     0.185958     0.619595    Biso  1.000000 O
   Si1268      1.0     0.083137     0.924479     0.621273    Biso  1.000000 Si
   Si1269      1.0     0.544765     0.769569     0.620801    Biso  1.000000 Si
   O2598       1.0     0.551868     0.010268     0.620581    Biso  1.000000 O
   O2599       1.0     0.433937     0.696062     0.618972    Biso  1.000000 O
   O2600       1.0     0.191165     0.594882     0.619805    Biso  1.000000 O
   O2601       1.0     0.072702     0.417784     0.620197    Biso  1.000000 O
   O2602       1.0     0.209844     0.358442     0.618173    Biso  1.000000 O
   Si1270      1.0     0.262204     0.188503     0.620187    Biso  1.000000 Si
   Si1271      1.0     0.266632     0.856036     0.623332    Biso  1.000000 Si
   O2603       1.0     0.910800     0.844914     0.620459    Biso  1.000000 O
   O2604       1.0     0.186292     0.666040     0.618185    Biso  1.000000 O
   O2605       1.0     0.438616     0.595519     0.619426    Biso  1.000000 O
   O2606       1.0     0.331443     0.052757     0.624679    Biso  1.000000 O
   O2607       1.0     0.832116     0.660264     0.619036    Biso  1.000000 O
   O2608       1.0     0.604758     0.183697     0.616627    Biso  1.000000 O
   Si1272      1.0     0.843846     0.778904     0.622666    Biso  1.000000 Si
   Si1273      1.0     0.771175     0.569445     0.616746    Biso  1.000000 Si
   Si1274      1.0     0.683116     0.513585     0.617482    Biso  1.000000 Si
   O2609       1.0     0.807851     0.251129     0.616047    Biso  1.000000 O
   O2610       1.0     0.148292     0.019693     0.621162    Biso  1.000000 O
   Si1275      1.0     0.108223     0.623205     0.617699    Biso  1.000000 Si
   O2611       1.0     0.902603     0.545553     0.618864    Biso  1.000000 O
   O2612       1.0     0.063737     0.534030     0.620174    Biso  1.000000 O
   Si1276      1.0     0.170953     0.702890     0.617957    Biso  1.000000 Si
   O2613       1.0     0.599357     0.113463     0.612673    Biso  1.000000 O
   O2614       1.0     0.898899     0.172523     0.617922    Biso  1.000000 O
   O2615       1.0     0.876294     0.960289     0.619915    Biso  1.000000 O
   O2616       1.0     0.339268     0.659555     0.618750    Biso  1.000000 O
   O2617       1.0     0.918812     0.915006     0.616770    Biso  1.000000 O
   O2618       1.0     0.958012     0.529118     0.618532    Biso  1.000000 O
   O2619       1.0     0.241926     0.947996     0.616732    Biso  1.000000 O
   Si1277      1.0     0.520513     0.395119     0.615776    Biso  1.000000 Si
   O2620       1.0     0.505729     0.087315     0.615181    Biso  1.000000 O
   Si1278      1.0     0.376323     0.970402     0.620036    Biso  1.000000 Si
   Si1279      1.0     0.181233     0.125309     0.617805    Biso  1.000000 Si
   O2621       1.0     0.218636     0.114950     0.616075    Biso  1.000000 O
   O2622       1.0     0.650712     0.272260     0.617096    Biso  1.000000 O
   O2623       1.0     0.523065     0.546617     0.611550    Biso  1.000000 O
   O2624       1.0     0.716214     0.246306     0.615179    Biso  1.000000 O
   O2625       1.0     0.173267     0.496074     0.614519    Biso  1.000000 O
   O2626       1.0     0.294564     0.008740     0.616902    Biso  1.000000 O
   Si1280      1.0     0.256151     0.721439     0.614935    Biso  1.000000 Si
   O2627       1.0     0.097522     0.584736     0.617777    Biso  1.000000 O
   O2628       1.0     0.258354     0.326967     0.618051    Biso  1.000000 O
   O2629       1.0     0.107302     0.142353     0.616991    Biso  1.000000 O
   O2630       1.0     0.654931     0.491163     0.613905    Biso  1.000000 O
   O2631       1.0     0.370951     0.713833     0.618106    Biso  1.000000 O
   O2632       1.0     0.333901     0.413426     0.614674    Biso  1.000000 O
   Si1281      1.0     0.173454     0.628033     0.613501    Biso  1.000000 Si
   O2633       1.0     0.471705     0.746560     0.615455    Biso  1.000000 O
   O2634       1.0     0.474685     0.923764     0.615186    Biso  1.000000 O
   Si1282      1.0     0.310358     0.504865     0.614258    Biso  1.000000 Si
   O2635       1.0     0.528335     0.206176     0.614415    Biso  1.000000 O
   Si1283      1.0     0.261433     0.286182     0.617138    Biso  1.000000 Si
   Si1284      1.0     0.675671     0.803807     0.613898    Biso  1.000000 Si
   O2636       1.0     0.121147     0.385945     0.613371    Biso  1.000000 O
   Si1285      1.0     0.670485     0.999840     0.613857    Biso  1.000000 Si
   Si1286      1.0     0.623266     0.472846     0.613316    Biso  1.000000 Si
   Si1287      1.0     0.958230     0.665312     0.614364    Biso  1.000000 Si
   Si1288      1.0     0.441708     0.259614     0.610669    Biso  1.000000 Si
   O2637       1.0     0.874259     0.058609     0.616190    Biso  1.000000 O
   O2638       1.0     0.600566     0.938301     0.611870    Biso  1.000000 O
   Si1289      1.0     0.082226     0.772149     0.615176    Biso  1.000000 Si
   Si1290      1.0     0.411077     0.472032     0.613497    Biso  1.000000 Si
   O2639       1.0     0.747854     0.547065     0.606377    Biso  1.000000 O
   Si1291      1.0     0.989333     0.545301     0.613172    Biso  1.000000 Si
   Si1292      1.0     0.670836     0.073896     0.612159    Biso  1.000000 Si
   O2640       1.0     0.201116     0.993468     0.614246    Biso  1.000000 O
   Si1293      1.0     0.645476     0.397239     0.611901    Biso  1.000000 Si
   O2641       1.0     0.046206     0.773563     0.614989    Biso  1.000000 O
   Si1294      1.0     0.529204     0.321523     0.611765    Biso  1.000000 Si
   O2642       1.0     0.356897     0.106759     0.615456    Biso  1.000000 O
   Si1295      1.0     0.816672     0.419023     0.614450    Biso  1.000000 Si
   O2643       1.0     0.930902     0.049808     0.613081    Biso  1.000000 O
   O2644       1.0     0.828169     0.379991     0.611985    Biso  1.000000 O
   O2645       1.0     0.952926     0.440649     0.613805    Biso  1.000000 O
   O2646       1.0     0.923909     0.259730     0.611212    Biso  1.000000 O
   O2647       1.0     0.826744     0.811303     0.615309    Biso  1.000000 O
   O2648       1.0     0.516144     0.790623     0.612204    Biso  1.000000 O
   O2649       1.0     0.931156     0.783897     0.609733    Biso  1.000000 O
   O2650       1.0     0.291723     0.722102     0.610334    Biso  1.000000 O
   Si1296      1.0     0.832957     0.849064     0.610942    Biso  1.000000 Si
   O2651       1.0     0.411516     0.113848     0.614768    Biso  1.000000 O
   O2652       1.0     0.487629     0.399051     0.608716    Biso  1.000000 O
   O2653       1.0     0.591630     0.049699     0.612087    Biso  1.000000 O
   O2654       1.0     0.676306     0.550929     0.608122    Biso  1.000000 O
   O2655       1.0     0.445689     0.467658     0.608772    Biso  1.000000 O
   O2656       1.0     0.407352     0.524294     0.607792    Biso  1.000000 O
   O2657       1.0     0.289023     0.204302     0.609915    Biso  1.000000 O
   O2658       1.0     0.866865     0.260780     0.613344    Biso  1.000000 O
   O2659       1.0     0.246763     0.826751     0.615287    Biso  1.000000 O
   O2660       1.0     0.631728     0.434084     0.608798    Biso  1.000000 O
   O2661       1.0     0.256583     0.059283     0.611599    Biso  1.000000 O
   O2662       1.0     0.986626     0.768405     0.613449    Biso  1.000000 O
   O2663       1.0     0.749454     0.781895     0.613767    Biso  1.000000 O
   Si1297      1.0     0.466542     0.610789     0.609216    Biso  1.000000 Si
   O2664       1.0     0.562653     0.320022     0.607816    Biso  1.000000 O
   O2665       1.0     0.930220     0.983760     0.609591    Biso  1.000000 O
   Si1298      1.0     0.348192     0.379322     0.608429    Biso  1.000000 Si
   O2666       1.0     0.233667     0.196389     0.608552    Biso  1.000000 O
   O2667       1.0     0.245173     0.759982     0.612703    Biso  1.000000 O
   Si1299      1.0     0.323064     0.197632     0.610349    Biso  1.000000 Si
   O2668       1.0     0.136685     0.261802     0.608850    Biso  1.000000 O
   O2669       1.0     0.893604     0.447634     0.609224    Biso  1.000000 O
   O2670       1.0     0.392755     0.871458     0.610261    Biso  1.000000 O
   Si1300      1.0     0.227482     0.794191     0.612793    Biso  1.000000 Si
   O2671       1.0     0.369298     0.934136     0.612078    Biso  1.000000 O
   O2672       1.0     0.850606     0.142765     0.609313    Biso  1.000000 O
   O2673       1.0     0.232585     0.263521     0.611824    Biso  1.000000 O
   Si1301      1.0     0.952012     0.017489     0.608525    Biso  1.000000 Si
   Si1302      1.0     0.748472     0.741158     0.610267    Biso  1.000000 Si
   O2674       1.0     0.516265     0.963407     0.606728    Biso  1.000000 O
   Si1303      1.0     0.592750     0.151030     0.605833    Biso  1.000000 Si
   Si1304      1.0     0.955126     0.241573     0.607894    Biso  1.000000 Si
   O2675       1.0     0.025963     0.292798     0.603307    Biso  1.000000 O
   O2676       1.0     0.821191     0.960900     0.608521    Biso  1.000000 O
   O2677       1.0     0.193083     0.900610     0.607746    Biso  1.000000 O
   O2678       1.0     0.780792     0.727324     0.604171    Biso  1.000000 O
   O2679       1.0     0.659337     0.838391     0.610015    Biso  1.000000 O
   O2680       1.0     0.901827     0.112709     0.604055    Biso  1.000000 O
   O2681       1.0     0.709490     0.500035     0.605208    Biso  1.000000 O
   O2682       1.0     0.280207     0.875848     0.606585    Biso  1.000000 O
   O2683       1.0     0.008480     0.512358     0.608181    Biso  1.000000 O
   Si1305      1.0     0.237575     0.351694     0.606179    Biso  1.000000 Si
   Si1306      1.0     0.834616     0.272842     0.605192    Biso  1.000000 Si
   O2684       1.0     0.830259     0.312669     0.605504    Biso  1.000000 O
   Si1307      1.0     0.118504     0.297582     0.607441    Biso  1.000000 Si
   O2685       1.0     0.098704     0.030958     0.605712    Biso  1.000000 O
   O2686       1.0     0.672084     0.035491     0.605046    Biso  1.000000 O
   Si1308      1.0     0.090606     0.398468     0.604788    Biso  1.000000 Si
   Si1309      1.0     0.627026     0.657949     0.606419    Biso  1.000000 Si
   O2687       1.0     0.565099     0.754306     0.606105    Biso  1.000000 O
   Si1310      1.0     0.903834     0.070682     0.604831    Biso  1.000000 Si
   Si1311      1.0     0.074491     0.562523     0.606604    Biso  1.000000 Si
   O2688       1.0     0.834257     0.749855     0.608952    Biso  1.000000 O
   O2689       1.0     0.581396     0.575699     0.605202    Biso  1.000000 O
   O2690       1.0     0.281811     0.492163     0.602150    Biso  1.000000 O
   O2691       1.0     0.127828     0.200343     0.602965    Biso  1.000000 O
   O2692       1.0     0.929910     0.649111     0.603242    Biso  1.000000 O
   Si1312      1.0     0.360494     0.682265     0.606111    Biso  1.000000 Si
   O2693       1.0     0.787866     0.030604     0.606576    Biso  1.000000 O
   O2694       1.0     0.558175     0.157082     0.603484    Biso  1.000000 O
   O2695       1.0     0.162231     0.151340     0.606459    Biso  1.000000 O
   Si1313      1.0     0.566180     0.028172     0.603621    Biso  1.000000 Si
   O2696       1.0     0.171291     0.091458     0.605831    Biso  1.000000 O
   O2697       1.0     0.474518     0.519400     0.602252    Biso  1.000000 O
   O2698       1.0     0.796891     0.577961     0.602762    Biso  1.000000 O
   Si1314      1.0     0.226527     0.975512     0.604158    Biso  1.000000 Si
   O2699       1.0     0.185739     0.229512     0.605787    Biso  1.000000 O
   Si1315      1.0     0.884663     0.148740     0.602983    Biso  1.000000 Si
   Si1316      1.0     0.992757     0.301244     0.600403    Biso  1.000000 Si
   O2700       1.0     0.856179     0.576361     0.604909    Biso  1.000000 O
   O2701       1.0     0.431416     0.396647     0.601423    Biso  1.000000 O
   Si1317      1.0     0.754420     0.441594     0.604375    Biso  1.000000 Si
   O2702       1.0     0.334825     0.234734     0.605493    Biso  1.000000 O
   Si1318      1.0     0.320229     0.271756     0.603307    Biso  1.000000 Si
   Si1319      1.0     0.017360     0.473989     0.603543    Biso  1.000000 Si
   O2703       1.0     0.414822     0.243216     0.600001    Biso  1.000000 O
   O2704       1.0     0.837311     0.446416     0.605990    Biso  1.000000 O
   Si1320      1.0     0.486773     0.774849     0.603158    Biso  1.000000 Si
   O2705       1.0     0.659781     0.652731     0.599596    Biso  1.000000 O
   O2706       1.0     0.786649     0.422391     0.604005    Biso  1.000000 O
   Si1321      1.0     0.237365     0.089684     0.603647    Biso  1.000000 Si
   O2707       1.0     0.760935     0.481177     0.600546    Biso  1.000000 O
   Si1322      1.0     0.426057     0.675619     0.600815    Biso  1.000000 Si
   Si1323      1.0     0.230004     0.426425     0.601723    Biso  1.000000 Si
   O2708       1.0     0.084824     0.288862     0.607049    Biso  1.000000 O
   Si1324      1.0     0.749278     0.324461     0.603940    Biso  1.000000 Si
   Si1325      1.0     0.275465     0.029084     0.603314    Biso  1.000000 Si
   Si1326      1.0     0.878794     0.545051     0.602556    Biso  1.000000 Si
   O2709       1.0     0.385268     0.991361     0.602498    Biso  1.000000 O
   Si1327      1.0     0.385592     0.098551     0.603859    Biso  1.000000 Si
   Si1328      1.0     0.961913     0.786699     0.601229    Biso  1.000000 Si
   O2710       1.0     0.246925     0.390472     0.601222    Biso  1.000000 O
   Si1329      1.0     0.128076     0.158825     0.601663    Biso  1.000000 Si
   O2711       1.0     0.243677     0.698706     0.598090    Biso  1.000000 O
   Si1330      1.0     0.220118     0.231782     0.601717    Biso  1.000000 Si
   O2712       1.0     0.451345     0.645588     0.599665    Biso  1.000000 O
   O2713       1.0     0.616634     0.308341     0.599699    Biso  1.000000 O
   O2714       1.0     0.284594     0.275635     0.602747    Biso  1.000000 O
   O2715       1.0     0.804511     0.868195     0.601499    Biso  1.000000 O
   Si1331      1.0     0.487800     0.945003     0.599638    Biso  1.000000 Si
   O2716       1.0     0.865698     0.507439     0.602407    Biso  1.000000 O
   O2717       1.0     0.684687     0.974088     0.599953    Biso  1.000000 O
   O2718       1.0     0.606420     0.486404     0.596894    Biso  1.000000 O
   O2719       1.0     0.044527     0.103849     0.601204    Biso  1.000000 O
   O2720       1.0     0.054479     0.592047     0.598442    Biso  1.000000 O
   O2721       1.0     0.085420     0.932656     0.599923    Biso  1.000000 O
   O2722       1.0     0.466138     0.272955     0.597337    Biso  1.000000 O
   O2723       1.0     0.107470     0.635847     0.597807    Biso  1.000000 O
   Si1332      1.0     0.498957     0.546953     0.596332    Biso  1.000000 Si
   Si1333      1.0     0.739257     0.513136     0.597422    Biso  1.000000 Si
   O2724       1.0     0.157030     0.711669     0.598742    Biso  1.000000 O
   O2725       1.0     0.388104     0.057556     0.602758    Biso  1.000000 O
   O2726       1.0     0.540700     0.397965     0.598555    Biso  1.000000 O
   Si1334      1.0     0.151964     0.229716     0.599603    Biso  1.000000 Si
   Si1335      1.0     0.510051     0.066428     0.597919    Biso  1.000000 Si
   O2727       1.0     0.860584     0.855625     0.597352    Biso  1.000000 O
   O2728       1.0     0.391755     0.663158     0.600339    Biso  1.000000 O
   O2729       1.0     0.743474     0.984714     0.597864    Biso  1.000000 O
   Si1336      1.0     0.816035     0.347089     0.599600    Biso  1.000000 Si
   O2730       1.0     0.332468     0.514657     0.598408    Biso  1.000000 O
   O2731       1.0     0.720287     0.349082     0.599398    Biso  1.000000 O
   Si1337      1.0     0.646529     0.289282     0.597559    Biso  1.000000 Si
   O2732       1.0     0.687427     0.785567     0.595759    Biso  1.000000 O
   Si1338      1.0     0.463340     0.383211     0.595655    Biso  1.000000 Si
   O2733       1.0     0.674163     0.311820     0.595244    Biso  1.000000 O
   O2734       1.0     0.976581     0.267714     0.597461    Biso  1.000000 O
   O2735       1.0     0.610685     0.624973     0.599562    Biso  1.000000 O
   Si1339      1.0     0.368875     0.898848     0.601615    Biso  1.000000 Si
   O2736       1.0     0.377692     0.384258     0.598325    Biso  1.000000 O
   O2737       1.0     0.540777     0.048355     0.594927    Biso  1.000000 O
   Si1340      1.0     0.841514     0.659465     0.597777    Biso  1.000000 Si
   O2738       1.0     0.980595     0.671529     0.598899    Biso  1.000000 O
   O2739       1.0     0.969806     0.826419     0.597596    Biso  1.000000 O
   O2740       1.0     0.483168     0.582963     0.597415    Biso  1.000000 O
   O2741       1.0     0.661004     0.376286     0.595860    Biso  1.000000 O
   Si1341      1.0     0.866274     0.466805     0.599288    Biso  1.000000 Si
   O2742       1.0     0.486036     0.037859     0.597719    Biso  1.000000 O
   O2743       1.0     0.990494     0.571318     0.596921    Biso  1.000000 O
   O2744       1.0     0.465993     0.806889     0.598577    Biso  1.000000 O
   O2745       1.0     0.074032     0.365183     0.597918    Biso  1.000000 O
   O2746       1.0     0.611620     0.686280     0.595359    Biso  1.000000 O
   O2747       1.0     0.395363     0.447327     0.599967    Biso  1.000000 O
   O2748       1.0     0.328952     0.168119     0.595805    Biso  1.000000 O
   O2749       1.0     0.780658     0.340742     0.598291    Biso  1.000000 O
   Si1342      1.0     0.535472     0.185672     0.595707    Biso  1.000000 Si
   O2750       1.0     0.622107     0.887856     0.596240    Biso  1.000000 O
   O2751       1.0     0.666253     0.099097     0.595413    Biso  1.000000 O
   O2752       1.0     0.464412     0.342645     0.595938    Biso  1.000000 O
   O2753       1.0     0.336627     0.881200     0.601218    Biso  1.000000 O
   O2754       1.0     0.251170     0.002963     0.596624    Biso  1.000000 O
   Si1343      1.0     0.056799     0.283532     0.594893    Biso  1.000000 Si
   Si1344      1.0     0.463530     0.485065     0.592353    Biso  1.000000 Si
   Si1345      1.0     0.812682     0.728903     0.595321    Biso  1.000000 Si
   Si1346      1.0     0.172404     0.508239     0.594283    Biso  1.000000 Si
   O2755       1.0     0.324976     0.363687     0.594614    Biso  1.000000 O
   O2756       1.0     0.511702     0.313457     0.593206    Biso  1.000000 O
   Si1347      1.0     0.727310     0.250731     0.594525    Biso  1.000000 Si
   Si1348      1.0     0.827202     0.587088     0.594013    Biso  1.000000 Si
   Si1349      1.0     0.600994     0.920635     0.592084    Biso  1.000000 Si
   O2757       1.0     0.173284     0.629123     0.592306    Biso  1.000000 O
   Si1350      1.0     0.584452     0.309864     0.592381    Biso  1.000000 Si
   O2758       1.0     0.046801     0.472986     0.592213    Biso  1.000000 O
   O2759       1.0     0.957015     0.213554     0.591500    Biso  1.000000 O
   O2760       1.0     0.210414     0.792858     0.594230    Biso  1.000000 O
   Si1351      1.0     0.967131     0.430384     0.595123    Biso  1.000000 Si
   O2761       1.0     0.087130     0.769704     0.594012    Biso  1.000000 O
   O2762       1.0     0.994134     0.455347     0.591517    Biso  1.000000 O
   O2763       1.0     0.259113     0.114210     0.592684    Biso  1.000000 O
   O2764       1.0     0.725957     0.737573     0.594272    Biso  1.000000 O
   O2765       1.0     0.744189     0.287417     0.593997    Biso  1.000000 O
   Si1352      1.0     0.647894     0.861934     0.593530    Biso  1.000000 Si
   Si1353      1.0     0.402531     0.410152     0.591721    Biso  1.000000 Si
   O2766       1.0     0.875986     0.655020     0.594935    Biso  1.000000 O
   O2767       1.0     0.825723     0.693102     0.590417    Biso  1.000000 O
   Si1354      1.0     0.306378     0.870278     0.591956    Biso  1.000000 Si
   O2768       1.0     0.142446     0.529129     0.591131    Biso  1.000000 O
   Si1355      1.0     0.310596     0.724282     0.591735    Biso  1.000000 Si
   Si1356      1.0     0.687020     0.348425     0.590587    Biso  1.000000 Si
   O2769       1.0     0.199129     0.531229     0.589567    Biso  1.000000 O
   O2770       1.0     0.829067     0.625365     0.588542    Biso  1.000000 O
   O2771       1.0     0.468526     0.975387     0.592047    Biso  1.000000 O
   O2772       1.0     0.130244     0.314936     0.590129    Biso  1.000000 O
   O2773       1.0     0.491844     0.181993     0.590249    Biso  1.000000 O
   O2774       1.0     0.055147     0.245682     0.589474    Biso  1.000000 O
   O2775       1.0     0.973412     0.022828     0.591425    Biso  1.000000 O
   O2776       1.0     0.341462     0.702680     0.591415    Biso  1.000000 O
   O2777       1.0     0.199617     0.420741     0.591080    Biso  1.000000 O
   O2778       1.0     0.086541     0.421638     0.587212    Biso  1.000000 O
   Si1357      1.0     0.768632     0.010771     0.591194    Biso  1.000000 Si
   Si1358      1.0     0.665147     0.559996     0.588235    Biso  1.000000 Si
   O2779       1.0     0.057170     0.995865     0.588988    Biso  1.000000 O
   O2780       1.0     0.711255     0.640012     0.596531    Biso  1.000000 O
   Si1359      1.0     0.604208     0.589091     0.590374    Biso  1.000000 Si
   O2781       1.0     0.608409     0.153072     0.587123    Biso  1.000000 O
   Si1360      1.0     0.477663     0.307885     0.588682    Biso  1.000000 Si
   O2782       1.0     0.630849     0.563887     0.591439    Biso  1.000000 O
   O2783       1.0     0.235042     0.331532     0.587841    Biso  1.000000 O
   O2784       1.0     0.243281     0.454832     0.589284    Biso  1.000000 O
   O2785       1.0     0.746322     0.219399     0.587927    Biso  1.000000 O
   Si1361      1.0     0.397378     0.023077     0.592367    Biso  1.000000 Si
   O2786       1.0     0.433159     0.021672     0.588843    Biso  1.000000 O
   O2787       1.0     0.576614     0.003373     0.588750    Biso  1.000000 O
   Si1362      1.0     0.411707     0.528221     0.586619    Biso  1.000000 Si
   O2788       1.0     0.986828     0.331444     0.586116    Biso  1.000000 O
   Si1363      1.0     0.714000     0.970894     0.588471    Biso  1.000000 Si
   O2789       1.0     0.674628     0.882641     0.585912    Biso  1.000000 O
   O2790       1.0     0.738752     0.430313     0.586298    Biso  1.000000 O
   O2791       1.0     0.214448     0.959893     0.586343    Biso  1.000000 O
   O2792       1.0     0.030138     0.646556     0.586859    Biso  1.000000 O
   Si1364      1.0     0.082838     0.021986     0.587364    Biso  1.000000 Si
   Si1365      1.0     0.191335     0.887605     0.587273    Biso  1.000000 Si
   O2793       1.0     0.088450     0.546412     0.588782    Biso  1.000000 O
   O2794       1.0     0.399640     0.177423     0.587101    Biso  1.000000 O
   O2795       1.0     0.570251     0.905596     0.584702    Biso  1.000000 O
   O2796       1.0     0.306731     0.832651     0.585786    Biso  1.000000 O
   Si1366      1.0     0.816797     0.960861     0.586803    Biso  1.000000 Si
   O2797       1.0     0.213902     0.074596     0.589799    Biso  1.000000 O
   O2798       1.0     0.977127     0.392216     0.593800    Biso  1.000000 O
   O2799       1.0     0.293177     0.046622     0.587557    Biso  1.000000 O
   Si1367      1.0     0.906917     0.651801     0.585912    Biso  1.000000 Si
   O2800       1.0     0.427371     0.699663     0.583358    Biso  1.000000 O
   O2801       1.0     0.829018     0.264236     0.584385    Biso  1.000000 O
   O2802       1.0     0.893091     0.174596     0.585857    Biso  1.000000 O
   O2803       1.0     0.179069     0.848570     0.586121    Biso  1.000000 O
   Si1368      1.0     0.680632     0.636983     0.585173    Biso  1.000000 Si
   O2804       1.0     0.336990     0.285550     0.584881    Biso  1.000000 O
   O2805       1.0     0.497550     0.919407     0.583836    Biso  1.000000 O
   Si1369      1.0     0.271177     0.475896     0.584333    Biso  1.000000 Si
   O2806       1.0     0.557656     0.458013     0.588294    Biso  1.000000 O
   O2807       1.0     0.486832     0.463985     0.582051    Biso  1.000000 O
   O2808       1.0     0.583049     0.338852     0.578201    Biso  1.000000 O
   Si1370      1.0     0.574737     0.761916     0.586346    Biso  1.000000 Si
   O2809       1.0     0.317525     0.763768     0.586865    Biso  1.000000 O
   Si1371      1.0     0.465894     0.013873     0.586204    Biso  1.000000 Si
   O2810       1.0     0.494705     0.752900     0.586339    Biso  1.000000 O
   Si1372      1.0     0.413086     0.214805     0.583446    Biso  1.000000 Si
   O2811       1.0     0.898329     0.550203     0.584941    Biso  1.000000 O
   O2812       1.0     0.548607     0.215494     0.583894    Biso  1.000000 O
   O2813       1.0     0.429938     0.563696     0.579918    Biso  1.000000 O
   O2814       1.0     0.011886     0.202982     0.584304    Biso  1.000000 O
   Si1373      1.0     0.697826     0.752111     0.584726    Biso  1.000000 Si
   O2815       1.0     0.676383     0.595887     0.581510    Biso  1.000000 O
   O2816       1.0     0.907773     0.060175     0.584400    Biso  1.000000 O
   O2817       1.0     0.649995     0.197702     0.582405    Biso  1.000000 O
   O2818       1.0     0.360016     0.805038     0.585418    Biso  1.000000 O
   O2819       1.0     0.021630     0.842259     0.584042    Biso  1.000000 O
   O2820       1.0     0.514136     0.527481     0.580447    Biso  1.000000 O
   Si1374      1.0     0.180218     0.080450     0.585668    Biso  1.000000 Si
   O2821       1.0     0.467042     0.864958     0.580087    Biso  1.000000 O
   O2822       1.0     0.007853     0.946536     0.584953    Biso  1.000000 O
   O2823       1.0     0.596048     0.794157     0.587248    Biso  1.000000 O
   O2824       1.0     0.099529     0.482870     0.583769    Biso  1.000000 O
   O2825       1.0     0.434695     0.498387     0.580155    Biso  1.000000 O
   Si1375      1.0     0.580771     0.484739     0.581941    Biso  1.000000 Si
   O2826       1.0     0.697259     0.244106     0.583062    Biso  1.000000 O
   O2827       1.0     0.403354     0.756072     0.580594    Biso  1.000000 O
   Si1376      1.0     0.073403     0.457470     0.580569    Biso  1.000000 Si
   O2828       1.0     0.806329     0.922729     0.580457    Biso  1.000000 O
   O2829       1.0     0.509057     0.091777     0.581154    Biso  1.000000 O
   O2830       1.0     0.112735     0.143943     0.583098    Biso  1.000000 O
   O2831       1.0     0.172932     0.476318     0.581701    Biso  1.000000 O
   O2832       1.0     0.828778     0.355247     0.579732    Biso  1.000000 O
   Si1377      1.0     0.050985     0.615111     0.580747    Biso  1.000000 Si
   O2833       1.0     0.959217     0.773838     0.580914    Biso  1.000000 O
   Si1378      1.0     0.997802     0.656712     0.581903    Biso  1.000000 Si
   Si1379      1.0     0.799954     0.882155     0.580452    Biso  1.000000 Si
   O2834       1.0     0.384878     0.113675     0.583924    Biso  1.000000 O
   O2835       1.0     0.715523     0.932419     0.581550    Biso  1.000000 O
   Si1380      1.0     0.046343     0.086138     0.582263    Biso  1.000000 Si
   Si1381      1.0     0.548317     0.420889     0.581555    Biso  1.000000 Si
   O2836       1.0     0.610049     0.951653     0.579586    Biso  1.000000 O
   Si1382      1.0     0.455556     0.824111     0.579939    Biso  1.000000 Si
   O2837       1.0     0.791924     0.987078     0.582097    Biso  1.000000 O
   O2838       1.0     0.910353     0.613200     0.576395    Biso  1.000000 O
   O2839       1.0     0.672246     0.723458     0.580579    Biso  1.000000 O
   Si1383      1.0     0.986843     0.845446     0.582025    Biso  1.000000 Si
   O2840       1.0     0.230537     0.237801     0.580872    Biso  1.000000 O
   Si1384      1.0     0.256040     0.686497     0.579069    Biso  1.000000 Si
   O2841       1.0     0.734376     0.524044     0.577349    Biso  1.000000 O
   Si1385      1.0     0.111506     0.519389     0.581414    Biso  1.000000 Si
   O2842       1.0     0.471603     0.399608     0.577183    Biso  1.000000 O
   O2843       1.0     0.644741     0.262206     0.581990    Biso  1.000000 O
   O2844       1.0     0.573506     0.275346     0.583797    Biso  1.000000 O
   O2845       1.0     0.237031     0.583168     0.580066    Biso  1.000000 O
   O2846       1.0     0.847478     0.972095     0.576906    Biso  1.000000 O
   O2847       1.0     0.380568     0.523546     0.577026    Biso  1.000000 O
   O2848       1.0     0.673310     0.527347     0.576672    Biso  1.000000 O
   O2849       1.0     0.070009     0.057137     0.580965    Biso  1.000000 O
   Si1386      1.0     0.325579     0.801180     0.579004    Biso  1.000000 Si
   Si1387      1.0     0.147167     0.713162     0.578546    Biso  1.000000 Si
   Si1388      1.0     0.110717     0.645022     0.576525    Biso  1.000000 Si
   O2850       1.0     0.163085     0.986502     0.580608    Biso  1.000000 O
   O2851       1.0     0.057692     0.312422     0.580399    Biso  1.000000 O
   O2852       1.0     0.943070     0.437059     0.580443    Biso  1.000000 O
   O2853       1.0     0.159628     0.051516     0.579160    Biso  1.000000 O
   Si1389      1.0     0.080484     0.916044     0.580770    Biso  1.000000 Si
   O2854       1.0     0.035551     0.744568     0.579729    Biso  1.000000 O
   O2855       1.0     0.260265     0.645080     0.577244    Biso  1.000000 O
   O2856       1.0     0.173004     0.918618     0.578043    Biso  1.000000 O
   O2857       1.0     0.446028     0.210143     0.577920    Biso  1.000000 O
   O2858       1.0     0.376429     0.908082     0.581219    Biso  1.000000 O
   Si1390      1.0     0.344394     0.513808     0.577443    Biso  1.000000 Si
   Si1391      1.0     0.043872     0.214840     0.577713    Biso  1.000000 Si
   O2859       1.0     0.980176     0.885773     0.579018    Biso  1.000000 O
   O2860       1.0     0.288522     0.706181     0.577927    Biso  1.000000 O
   Si1392      1.0     0.195674     0.814395     0.579600    Biso  1.000000 Si
   O2861       1.0     0.155365     0.234369     0.578524    Biso  1.000000 O
   O2862       1.0     0.015983     0.066925     0.578348    Biso  1.000000 O
   O2863       1.0     0.068436     0.878003     0.580579    Biso  1.000000 O
   Si1393      1.0     0.035007     0.970780     0.578509    Biso  1.000000 Si
   O2864       1.0     0.296353     0.451686     0.577586    Biso  1.000000 O
   Si1394      1.0     0.323906     0.145032     0.577816    Biso  1.000000 Si
   Si1395      1.0     0.599488     0.693842     0.576064    Biso  1.000000 Si
   O2865       1.0     0.870078     0.467306     0.578622    Biso  1.000000 O
   Si1396      1.0     0.058015     0.352839     0.579901    Biso  1.000000 Si
   Si1397      1.0     0.862551     0.858127     0.576161    Biso  1.000000 Si
   O2866       1.0     0.421267     0.815941     0.576731    Biso  1.000000 O
   Si1398      1.0     0.979616     0.203725     0.574543    Biso  1.000000 Si
   O2867       1.0     0.321145     0.103131     0.578820    Biso  1.000000 O
   O2868       1.0     0.591935     0.732439     0.576841    Biso  1.000000 O
   O2869       1.0     0.829913     0.563137     0.577047    Biso  1.000000 O
   Si1399      1.0     0.065674     0.769398     0.577114    Biso  1.000000 Si
   Si1400      1.0     0.993797     0.582330     0.577001    Biso  1.000000 Si
   Si1401      1.0     0.992344     0.367021     0.579592    Biso  1.000000 Si
   O2870       1.0     0.530090     0.151752     0.574187    Biso  1.000000 O
   Si1402      1.0     0.665094     0.104491     0.574071    Biso  1.000000 Si
   O2871       1.0     0.764559     0.042292     0.577054    Biso  1.000000 O
   Si1403      1.0     0.666257     0.231888     0.575737    Biso  1.000000 Si
   O2872       1.0     0.636378     0.836353     0.578962    Biso  1.000000 O
   O2873       1.0     0.808771     0.749374     0.577303    Biso  1.000000 O
   Si1404      1.0     0.392214     0.792084     0.576168    Biso  1.000000 Si
   Si1405      1.0     0.185549     0.958029     0.575064    Biso  1.000000 Si
   O2874       1.0     0.066209     0.182687     0.574390    Biso  1.000000 O
   Si1406      1.0     0.209969     0.559587     0.575161    Biso  1.000000 Si
   O2875       1.0     0.110187     0.013331     0.574706    Biso  1.000000 O
   O2876       1.0     0.567491     0.520710     0.575629    Biso  1.000000 O
   O2877       1.0     0.120798     0.685163     0.576942    Biso  1.000000 O
   Si1407      1.0     0.994701     0.034559     0.575108    Biso  1.000000 Si
   Si1408      1.0     0.630776     0.167993     0.572864    Biso  1.000000 Si
   O2878       1.0     0.843693     0.184166     0.572703    Biso  1.000000 O
   O2879       1.0     0.544745     0.767140     0.574779    Biso  1.000000 O
   O2880       1.0     0.578699     0.846947     0.572253    Biso  1.000000 O
   Si1409      1.0     0.595149     0.986910     0.573152    Biso  1.000000 Si
   Si1410      1.0     0.318968     0.366587     0.573850    Biso  1.000000 Si
   O2881       1.0     0.297686     0.893409     0.574750    Biso  1.000000 O
   Si1411      1.0     0.172692     0.622245     0.571516    Biso  1.000000 Si
   O2882       1.0     0.980244     0.621587     0.575556    Biso  1.000000 O
   Si1412      1.0     0.185878     0.442289     0.573955    Biso  1.000000 Si
   Si1413      1.0     0.696097     0.903679     0.572891    Biso  1.000000 Si
   Si1414      1.0     0.475958     0.192582     0.571594    Biso  1.000000 Si
   Si1415      1.0     0.749954     0.192531     0.571321    Biso  1.000000 Si
   Si1416      1.0     0.491951     0.888337     0.571458    Biso  1.000000 Si
   Si1417      1.0     0.259530     0.129471     0.573272    Biso  1.000000 Si
   O2883       1.0     0.078129     0.630362     0.570590    Biso  1.000000 O
   O2884       1.0     0.406681     0.404169     0.571120    Biso  1.000000 O
   O2885       1.0     0.265141     0.501744     0.569251    Biso  1.000000 O
   O2886       1.0     0.139922     0.750730     0.571957    Biso  1.000000 O
   O2887       1.0     0.784485     0.180104     0.571812    Biso  1.000000 O
   Si1418      1.0     0.559088     0.246337     0.572073    Biso  1.000000 Si
   Si1419      1.0     0.388575     0.147959     0.573720    Biso  1.000000 Si
   O2888       1.0     0.219574     0.887900     0.573261    Biso  1.000000 O
   O2889       1.0     0.288808     0.153343     0.570692    Biso  1.000000 O
   Si1420      1.0     0.605366     0.821304     0.572731    Biso  1.000000 Si
   Si1421      1.0     0.144065     0.017466     0.572422    Biso  1.000000 Si
   Si1422      1.0     0.985512     0.923039     0.571658    Biso  1.000000 Si
   O2890       1.0     0.572173     0.668362     0.572584    Biso  1.000000 O
   O2891       1.0     0.062800     0.808350     0.571325    Biso  1.000000 O
   O2892       1.0     0.829321     0.865695     0.571817    Biso  1.000000 O
   Si1423      1.0     0.049641     0.848030     0.571964    Biso  1.000000 Si
   O2893       1.0     0.285963     0.366688     0.569081    Biso  1.000000 O
   O2894       1.0     0.715745     0.995390     0.571733    Biso  1.000000 O
   O2895       1.0     0.729159     0.158183     0.568992    Biso  1.000000 O
   Si1424      1.0     0.487394     0.431136     0.568938    Biso  1.000000 Si
   Si1425      1.0     0.559121     0.879733     0.570188    Biso  1.000000 Si
   O2896       1.0     0.287365     0.589369     0.567750    Biso  1.000000 O
   O2897       1.0     0.027051     0.369181     0.580017    Biso  1.000000 O
   O2898       1.0     0.899950     0.979645     0.570106    Biso  1.000000 O
   Si1426      1.0     0.148882     0.321632     0.572184    Biso  1.000000 Si
   O2899       1.0     0.916757     0.678887     0.571548    Biso  1.000000 O
   O2900       1.0     0.027398     0.591772     0.570223    Biso  1.000000 O
   O2901       1.0     0.576126     0.407003     0.571232    Biso  1.000000 O
   O2902       1.0     0.599125     0.591141     0.568258    Biso  1.000000 O
   Si1427      1.0     0.877337     0.187935     0.568172    Biso  1.000000 Si
   O2903       1.0     0.137770     0.627523     0.566817    Biso  1.000000 O
   Si1428      1.0     0.903698     0.575727     0.568894    Biso  1.000000 Si
   O2904       1.0     0.382855     0.021622     0.572636    Biso  1.000000 O
   O2905       1.0     0.344305     0.474033     0.569355    Biso  1.000000 O
   O2906       1.0     0.059420     0.117433     0.569608    Biso  1.000000 O
   O2907       1.0     0.773603     0.863938     0.570093    Biso  1.000000 O
   O2908       1.0     0.952181     0.940153     0.570113    Biso  1.000000 O
   O2909       1.0     0.678021     0.662078     0.568313    Biso  1.000000 O
   O2910       1.0     0.691731     0.350862     0.569710    Biso  1.000000 O
   O2911       1.0     0.522720     0.703879     0.569130    Biso  1.000000 O
   Si1429      1.0     0.302932     0.069518     0.571078    Biso  1.000000 Si
   O2912       1.0     0.003817     0.689873     0.569414    Biso  1.000000 O
   Si1430      1.0     0.218014     0.326631     0.570000    Biso  1.000000 Si
   O2913       1.0     0.883410     0.887316     0.568171    Biso  1.000000 O
   O2914       1.0     0.184011     0.584797     0.569653    Biso  1.000000 O
   O2915       1.0     0.644046     0.074620     0.567705    Biso  1.000000 O
   O2916       1.0     0.181482     0.112087     0.572272    Biso  1.000000 O
   Si1431      1.0     0.256798     0.609094     0.568478    Biso  1.000000 Si
   O2917       1.0     0.056185     0.942017     0.570343    Biso  1.000000 O
   Si1432      1.0     0.517034     0.743695     0.571179    Biso  1.000000 Si
   O2918       1.0     0.654828     0.141239     0.568640    Biso  1.000000 O
   O2919       1.0     0.332772     0.402875     0.569221    Biso  1.000000 O
   O2920       1.0     0.112313     0.917279     0.569889    Biso  1.000000 O
   O2921       1.0     0.392850     0.226383     0.566722    Biso  1.000000 O
   O2922       1.0     0.523961     0.871259     0.569142    Biso  1.000000 O
   O2923       1.0     0.172773     0.704104     0.564950    Biso  1.000000 O
   O2924       1.0     0.470361     0.307209     0.567132    Biso  1.000000 O
   Si1433      1.0     0.083511     0.148125     0.570283    Biso  1.000000 Si
   O2925       1.0     0.521622     0.419280     0.567474    Biso  1.000000 O
   Si1434      1.0     0.585207     0.369645     0.564535    Biso  1.000000 Si
   O2926       1.0     0.016174     0.001914     0.569300    Biso  1.000000 O
   O2927       1.0     0.141743     0.360310     0.567074    Biso  1.000000 O
   O2928       1.0     0.179244     0.179174     0.568348    Biso  1.000000 O
   O2929       1.0     0.232497     0.696401     0.563831    Biso  1.000000 O
   O2930       1.0     0.699248     0.462900     0.568691    Biso  1.000000 O
   O2931       1.0     0.698222     0.100066     0.568073    Biso  1.000000 O
   Si1435      1.0     0.538515     0.533443     0.566035    Biso  1.000000 Si
   O2932       1.0     0.883048     0.227957     0.565265    Biso  1.000000 O
   Si1436      1.0     0.525199     0.114889     0.566243    Biso  1.000000 Si
   O2933       1.0     0.229723     0.146970     0.567246    Biso  1.000000 O
   O2934       1.0     0.352781     0.155886     0.567046    Biso  1.000000 O
   O2935       1.0     0.980631     0.549239     0.567488    Biso  1.000000 O
   O2936       1.0     0.978884     0.164939     0.565792    Biso  1.000000 O
   O2937       1.0     0.718392     0.877728     0.563344    Biso  1.000000 O
   Si1437      1.0     0.725930     0.436807     0.567179    Biso  1.000000 Si
   O2938       1.0     0.223053     0.828146     0.565933    Biso  1.000000 O
   Si1438      1.0     0.443954     0.585487     0.563417    Biso  1.000000 Si
   O2939       1.0     0.594776     0.470070     0.563966    Biso  1.000000 O
   O2940       1.0     0.225115     0.291213     0.560376    Biso  1.000000 O
   O2941       1.0     0.703315     0.767156     0.565858    Biso  1.000000 O
   O2942       1.0     0.324276     0.537682     0.566448    Biso  1.000000 O
   Si1439      1.0     0.868330     0.993342     0.563672    Biso  1.000000 Si
   Si1440      1.0     0.818845     0.266243     0.563387    Biso  1.000000 Si
   O2943       1.0     0.473620     0.021841     0.565123    Biso  1.000000 O
   O2944       1.0     0.871161     0.033476     0.565919    Biso  1.000000 O
   Si1441      1.0     0.336217     0.294720     0.564032    Biso  1.000000 Si
   Si1442      1.0     0.324010     0.442132     0.566278    Biso  1.000000 Si
   O2945       1.0     0.621265     0.012775     0.568800    Biso  1.000000 O
   Si1443      1.0     0.661788     0.698254     0.565106    Biso  1.000000 Si
   Si1444      1.0     0.417552     0.717063     0.564121    Biso  1.000000 Si
   O2946       1.0     0.627267     0.689189     0.562781    Biso  1.000000 O
   O2947       1.0     0.982028     0.820946     0.564932    Biso  1.000000 O
   O2948       1.0     0.477114     0.809108     0.564823    Biso  1.000000 O
   O2949       1.0     0.182699     0.324629     0.573196    Biso  1.000000 O
   O2950       1.0     0.431308     0.623620     0.561320    Biso  1.000000 O
   O2951       1.0     0.175084     0.795259     0.566329    Biso  1.000000 O
   Si1445      1.0     0.016596     0.726297     0.563655    Biso  1.000000 Si
   Si1446      1.0     0.844880     0.373114     0.562998    Biso  1.000000 Si
   O2952       1.0     0.873912     0.827904     0.564053    Biso  1.000000 O
   Si1447      1.0     0.898671     0.060501     0.564057    Biso  1.000000 Si
   Si1448      1.0     0.679080     0.496037     0.564166    Biso  1.000000 Si
   O2953       1.0     0.793110     0.295460     0.562232    Biso  1.000000 O
   Si1449      1.0     0.228796     0.249862     0.560044    Biso  1.000000 Si
   O2954       1.0     0.076276     0.364181     0.563029    Biso  1.000000 O
   O2955       1.0     0.479262     0.589694     0.561754    Biso  1.000000 O
   Si1450      1.0     0.813028     0.191041     0.560998    Biso  1.000000 Si
   Si1451      1.0     0.970230     0.782865     0.561731    Biso  1.000000 Si
   O2956       1.0     0.333540     0.334585     0.563850    Biso  1.000000 O
   O2957       1.0     0.860265     0.408565     0.567155    Biso  1.000000 O
   O2958       1.0     0.066136     0.458293     0.560346    Biso  1.000000 O
   O2959       1.0     0.468524     0.162555     0.559167    Biso  1.000000 O
   O2960       1.0     0.193402     0.647772     0.560887    Biso  1.000000 O
   O2961       1.0     0.744485     0.338815     0.559484    Biso  1.000000 O
   O2962       1.0     0.751385     0.097322     0.560328    Biso  1.000000 O
   Si1452      1.0     0.195949     0.145851     0.562550    Biso  1.000000 Si
   O2963       1.0     0.522072     0.637046     0.561990    Biso  1.000000 O
   O2964       1.0     0.847798     0.776501     0.557918    Biso  1.000000 O
   O2965       1.0     0.160230     0.419648     0.564964    Biso  1.000000 O
   O2966       1.0     0.531178     0.261141     0.561219    Biso  1.000000 O
   Si1453      1.0     0.168431     0.215940     0.561102    Biso  1.000000 Si
   Si1454      1.0     0.723491     0.121926     0.559170    Biso  1.000000 Si
   O2967       1.0     0.532723     0.572209     0.560312    Biso  1.000000 O
   Si1455      1.0     0.541685     0.672762     0.561243    Biso  1.000000 Si
   O2968       1.0     0.977445     0.227112     0.557516    Biso  1.000000 O
   O2969       1.0     0.890224     0.096829     0.556121    Biso  1.000000 O
   Si1456      1.0     0.368482     0.926300     0.563417    Biso  1.000000 Si
   Si1457      1.0     0.925836     0.958496     0.559284    Biso  1.000000 Si
   O2970       1.0     0.082377     0.743460     0.562696    Biso  1.000000 O
   O2971       1.0     0.222368     0.540087     0.558276    Biso  1.000000 O
   O2972       1.0     0.039100     0.229440     0.558312    Biso  1.000000 O
   O2973       1.0     0.875689     0.578415     0.556873    Biso  1.000000 O
   O2974       1.0     0.118956     0.519418     0.560140    Biso  1.000000 O
   O2975       1.0     0.136895     0.295222     0.557332    Biso  1.000000 O
   O2976       1.0     0.334978     0.937054     0.561465    Biso  1.000000 O
   O2977       1.0     0.994477     0.755784     0.558764    Biso  1.000000 O
   O2978       1.0     0.496735     0.216497     0.560014    Biso  1.000000 O
   O2979       1.0     0.390329     0.958105     0.560414    Biso  1.000000 O
   Si1458      1.0     0.734757     0.536317     0.557718    Biso  1.000000 Si
   O2980       1.0     0.619796     0.370069     0.553907    Biso  1.000000 O
   O2981       1.0     0.557562     0.105193     0.560016    Biso  1.000000 O
   O2982       1.0     0.614099     0.178702     0.555750    Biso  1.000000 O
   O2983       1.0     0.272444     0.083825     0.561293    Biso  1.000000 O
   O2984       1.0     0.584638     0.231536     0.559669    Biso  1.000000 O
   Si1459      1.0     0.303810     0.919686     0.558544    Biso  1.000000 Si
   O2985       1.0     0.280283     0.949420     0.556871    Biso  1.000000 O
   O2986       1.0     0.231452     0.357564     0.558398    Biso  1.000000 O
   O2987       1.0     0.321466     0.804167     0.557709    Biso  1.000000 O
   Si1460      1.0     0.938572     0.453522     0.561153    Biso  1.000000 Si
   Si1461      1.0     0.200834     0.686066     0.556045    Biso  1.000000 Si
   O2988       1.0     0.575039     0.979588     0.556774    Biso  1.000000 O
   O2989       1.0     0.811615     0.229421     0.555154    Biso  1.000000 O
   O2990       1.0     0.309824     0.275010     0.555395    Biso  1.000000 O
   O2991       1.0     0.205568     0.447670     0.556820    Biso  1.000000 O
   O2992       1.0     0.979421     0.375048     0.560181    Biso  1.000000 O
   Si1462      1.0     0.746694     0.853344     0.557551    Biso  1.000000 Si
   Si1463      1.0     0.625214     0.046488     0.557506    Biso  1.000000 Si
   Si1464      1.0     0.871285     0.445557     0.560650    Biso  1.000000 Si
   Si1465      1.0     0.307537     0.566099     0.556308    Biso  1.000000 Si
   Si1466      1.0     0.842526     0.564711     0.557470    Biso  1.000000 Si
   O2993       1.0     0.950291     0.492208     0.560941    Biso  1.000000 O
   O2994       1.0     0.974787     0.037106     0.557701    Biso  1.000000 O
   O2995       1.0     0.717766     0.401700     0.558557    Biso  1.000000 O
   Si1467      1.0     0.149486     0.776026     0.555664    Biso  1.000000 Si
   O2996       1.0     0.751540     0.453220     0.555373    Biso  1.000000 O
   Si1468      1.0     0.761208     0.059961     0.558363    Biso  1.000000 Si
   Si1469      1.0     0.819884     0.751618     0.557327    Biso  1.000000 Si
   O2997       1.0     0.928301     0.552905     0.556786    Biso  1.000000 O
   O2998       1.0     0.900841     0.295846     0.556840    Biso  1.000000 O
   Si1470      1.0     0.714814     0.361730     0.554648    Biso  1.000000 Si
   O2999       1.0     0.317475     0.043781     0.556538    Biso  1.000000 O
   O3000       1.0     0.738707     0.812015     0.555652    Biso  1.000000 O
   O3001       1.0     0.676010     0.921080     0.557351    Biso  1.000000 O
   Si1471      1.0     0.511346     0.601558     0.554608    Biso  1.000000 Si
   O3002       1.0     0.378048     0.787391     0.556410    Biso  1.000000 O
   O3003       1.0     0.735625     0.576285     0.553575    Biso  1.000000 O
   O3004       1.0     0.480596     0.904654     0.553314    Biso  1.000000 O
   O3005       1.0     0.869850     0.349745     0.554776    Biso  1.000000 O
   O3006       1.0     0.385751     0.701684     0.556067    Biso  1.000000 O
   O3007       1.0     0.848304     0.274606     0.553720    Biso  1.000000 O
   Si1472      1.0     0.224381     0.863641     0.555786    Biso  1.000000 Si
   O3008       1.0     0.666568     0.230428     0.554318    Biso  1.000000 O
   O3009       1.0     0.744926     0.216111     0.553871    Biso  1.000000 O
   O3010       1.0     0.196748     0.961042     0.555828    Biso  1.000000 O
   Si1473      1.0     0.249950     0.518324     0.553065    Biso  1.000000 Si
   O3011       1.0     0.001140     0.913610     0.552329    Biso  1.000000 O
   O3012       1.0     0.591693     0.057879     0.553122    Biso  1.000000 O
   Si1474      1.0     0.882045     0.262730     0.552597    Biso  1.000000 Si
   O3013       1.0     0.430211     0.746928     0.552714    Biso  1.000000 O
   O3014       1.0     0.367214     0.282017     0.555456    Biso  1.000000 O
   O3015       1.0     0.198526     0.231179     0.552236    Biso  1.000000 O
   Si1475      1.0     0.386128     0.997920     0.555422    Biso  1.000000 Si
   O3016       1.0     0.647416     0.482100     0.557803    Biso  1.000000 O
   O3017       1.0     0.446082     0.685833     0.551779    Biso  1.000000 O
   O3018       1.0     0.409057     0.144838     0.556526    Biso  1.000000 O
   O3019       1.0     0.425904     0.273654     0.555742    Biso  1.000000 O
   Si1476      1.0     0.957054     0.530879     0.555111    Biso  1.000000 Si
   O3020       1.0     0.253625     0.015616     0.552395    Biso  1.000000 O
   O3021       1.0     0.876333     0.676439     0.549346    Biso  1.000000 O
   Si1477      1.0     0.264639     0.365279     0.552140    Biso  1.000000 Si
   O3022       1.0     0.532672     0.511047     0.548448    Biso  1.000000 O
   O3023       1.0     0.503756     0.756879     0.552501    Biso  1.000000 O
   O3024       1.0     0.567998     0.895464     0.550871    Biso  1.000000 O
   O3025       1.0     0.472588     0.442785     0.550120    Biso  1.000000 O
   O3026       1.0     0.564109     0.360223     0.548070    Biso  1.000000 O
   O3027       1.0     0.519796     0.989489     0.551326    Biso  1.000000 O
   Si1478      1.0     0.149857     0.388636     0.552836    Biso  1.000000 Si
   O3028       1.0     0.886894     0.161668     0.552661    Biso  1.000000 O
   O3029       1.0     0.036899     0.860682     0.553638    Biso  1.000000 O
   O3030       1.0     0.817728     0.378191     0.549450    Biso  1.000000 O
   O3031       1.0     0.641024     0.565056     0.549509    Biso  1.000000 O
   O3032       1.0     0.611264     0.807363     0.552975    Biso  1.000000 O
   Si1479      1.0     0.766423     0.311350     0.550376    Biso  1.000000 Si
   Si1480      1.0     0.407993     0.396307     0.550502    Biso  1.000000 Si
   O3033       1.0     0.151241     0.014806     0.552077    Biso  1.000000 O
   Si1481      1.0     0.394387     0.256080     0.552425    Biso  1.000000 Si
   O3034       1.0     0.501813     0.114426     0.550179    Biso  1.000000 O
   Si1482      1.0     0.718272     0.005337     0.551078    Biso  1.000000 Si
   O3035       1.0     0.842323     0.526739     0.550278    Biso  1.000000 O
   O3036       1.0     0.800149     0.481409     0.548394    Biso  1.000000 O
   Si1483      1.0     0.911521     0.683108     0.548367    Biso  1.000000 Si
   O3037       1.0     0.429271     0.568965     0.545937    Biso  1.000000 O
   O3038       1.0     0.904968     0.451779     0.554596    Biso  1.000000 O
   Si1484      1.0     0.609771     0.582698     0.547731    Biso  1.000000 Si
   O3039       1.0     0.919097     0.043998     0.549507    Biso  1.000000 O
   O3040       1.0     0.257824     0.245010     0.548682    Biso  1.000000 O
   O3041       1.0     0.097889     0.156402     0.550961    Biso  1.000000 O
   O3042       1.0     0.694150     0.516985     0.547305    Biso  1.000000 O
   Si1485      1.0     0.858598     0.808878     0.547237    Biso  1.000000 Si
   Si1486      1.0     0.455895     0.290125     0.549393    Biso  1.000000 Si
   Si1487      1.0     0.710968     0.791470     0.549661    Biso  1.000000 Si
   Si1488      1.0     0.618847     0.466748     0.549646    Biso  1.000000 Si
   O3043       1.0     0.827805     0.714685     0.548574    Biso  1.000000 O
   O3044       1.0     0.925982     0.364864     0.551750    Biso  1.000000 O
   Si1489      1.0     0.885520     0.901712     0.548095    Biso  1.000000 Si
   O3045       1.0     0.244893     0.610924     0.548141    Biso  1.000000 O
   O3046       1.0     0.939637     0.136848     0.546309    Biso  1.000000 O
   Si1490      1.0     0.508621     0.244550     0.547263    Biso  1.000000 Si
   O3047       1.0     0.942217     0.986026     0.547287    Biso  1.000000 O
   Si1491      1.0     0.120396     0.918971     0.549011    Biso  1.000000 Si
   Si1492      1.0     0.433219     0.649679     0.544549    Biso  1.000000 Si
   Si1493      1.0     0.904351     0.130657     0.545379    Biso  1.000000 Si
   O3048       1.0     0.138929     0.206443     0.549943    Biso  1.000000 O
   O3049       1.0     0.953827     0.426959     0.547982    Biso  1.000000 O
   Si1494      1.0     0.900614     0.334717     0.548745    Biso  1.000000 Si
   O3050       1.0     0.905754     0.934913     0.548300    Biso  1.000000 O
   O3051       1.0     0.086648     0.263878     0.549711    Biso  1.000000 O
   Si1495      1.0     0.590129     0.200590     0.546656    Biso  1.000000 Si
   Si1496      1.0     0.487614     0.791113     0.546951    Biso  1.000000 Si
   Si1497      1.0     0.491248     0.012203     0.547019    Biso  1.000000 Si
   O3052       1.0     0.672332     0.713551     0.546341    Biso  1.000000 O
   O3053       1.0     0.856182     0.985912     0.543203    Biso  1.000000 O
   O3054       1.0     0.356912     0.999380     0.544398    Biso  1.000000 O
   Si1498      1.0     0.973109     0.151691     0.545936    Biso  1.000000 Si
   O3055       1.0     0.123052     0.798140     0.547655    Biso  1.000000 O
   O3056       1.0     0.330304     0.588991     0.547779    Biso  1.000000 O
   O3057       1.0     0.037819     0.723847     0.545965    Biso  1.000000 O
   O3058       1.0     0.626379     0.894195     0.546722    Biso  1.000000 O
   O3059       1.0     0.789949     0.061583     0.545510    Biso  1.000000 O
   O3060       1.0     0.737026     0.038477     0.549033    Biso  1.000000 O
   O3061       1.0     0.946431     0.774619     0.547216    Biso  1.000000 O
   O3062       1.0     0.685929     0.013924     0.544911    Biso  1.000000 O
   O3063       1.0     0.751186     0.513412     0.543855    Biso  1.000000 O
   Si1499      1.0     0.948859     0.024368     0.545018    Biso  1.000000 Si
   O3064       1.0     0.748002     0.279652     0.543930    Biso  1.000000 O
   Si1500      1.0     0.955385     0.385773     0.546195    Biso  1.000000 Si
   O3065       1.0     0.817417     0.171266     0.542999    Biso  1.000000 O
   Si1501      1.0     0.268893     0.981719     0.544516    Biso  1.000000 Si
   Si1502      1.0     0.054966     0.255384     0.544278    Biso  1.000000 Si
   Si1503      1.0     0.247052     0.053032     0.544061    Biso  1.000000 Si
   Si1504      1.0     0.766668     0.477773     0.541710    Biso  1.000000 Si
   O3066       1.0     0.371247     0.902575     0.546408    Biso  1.000000 O
   O3067       1.0     0.250715     0.870705     0.543123    Biso  1.000000 O
   Si1505      1.0     0.576180     0.089156     0.544602    Biso  1.000000 Si
   O3068       1.0     0.819140     0.587413     0.547205    Biso  1.000000 O
   Si1506      1.0     0.846440     0.685009     0.538879    Biso  1.000000 Si
   O3069       1.0     0.316205     0.442632     0.544548    Biso  1.000000 O
   Si1507      1.0     0.479106     0.141754     0.542265    Biso  1.000000 Si
   Si1508      1.0     0.550566     0.985046     0.542126    Biso  1.000000 Si
   O3070       1.0     0.561214     0.180696     0.541306    Biso  1.000000 O
   O3071       1.0     0.273582     0.399574     0.542473    Biso  1.000000 O
   O3072       1.0     0.798154     0.775287     0.545756    Biso  1.000000 O
   O3073       1.0     0.213881     0.064726     0.541601    Biso  1.000000 O
   O3074       1.0     0.348423     0.652690     0.543521    Biso  1.000000 O
   O3075       1.0     0.827834     0.650693     0.536674    Biso  1.000000 O
   O3076       1.0     0.274301     0.542310     0.541606    Biso  1.000000 O
   Si1509      1.0     0.289248     0.260120     0.539233    Biso  1.000000 Si
   O3077       1.0     0.624873     0.429266     0.542886    Biso  1.000000 O
   O3078       1.0     0.852308     0.899462     0.541296    Biso  1.000000 O
   Si1510      1.0     0.072893     0.727022     0.543881    Biso  1.000000 Si
   O3079       1.0     0.396093     0.431002     0.540595    Biso  1.000000 O
   O3080       1.0     0.851865     0.461121     0.544410    Biso  1.000000 O
   O3081       1.0     0.918751     0.718818     0.538330    Biso  1.000000 O
   Si1511      1.0     0.091043     0.363089     0.543152    Biso  1.000000 Si
   Si1512      1.0     0.112247     0.287946     0.542664    Biso  1.000000 Si
   O3082       1.0     0.479744     0.264392     0.542430    Biso  1.000000 O
   Si1513      1.0     0.056256     0.470007     0.540530    Biso  1.000000 Si
   O3083       1.0     0.147568     0.896678     0.541067    Biso  1.000000 O
   O3084       1.0     0.686309     0.818229     0.544944    Biso  1.000000 O
   O3085       1.0     0.239445     0.485089     0.540578    Biso  1.000000 O
   O3086       1.0     0.128107     0.957325     0.543071    Biso  1.000000 O
   O3087       1.0     0.300967     0.896174     0.541446    Biso  1.000000 O
   O3088       1.0     0.164366     0.757186     0.538743    Biso  1.000000 O
   O3089       1.0     0.441812     0.394446     0.542414    Biso  1.000000 O
   O3090       1.0     0.551924     0.680408     0.540665    Biso  1.000000 O
   O3091       1.0     0.195832     0.863540     0.543392    Biso  1.000000 O
   O3092       1.0     0.731882     0.974680     0.540998    Biso  1.000000 O
   O3093       1.0     0.117835     0.389621     0.542906    Biso  1.000000 O
   Si1514      1.0     0.016010     0.884593     0.541087    Biso  1.000000 Si
   Si1515      1.0     0.326163     0.019213     0.540818    Biso  1.000000 Si
   Si1516      1.0     0.108379     0.521304     0.540281    Biso  1.000000 Si
   O3094       1.0     0.401472     0.654043     0.535975    Biso  1.000000 O
   Si1517      1.0     0.625341     0.392042     0.535939    Biso  1.000000 Si
   O3095       1.0     0.386556     0.371227     0.539848    Biso  1.000000 O
   O3096       1.0     0.411341     0.008833     0.542751    Biso  1.000000 O
   O3097       1.0     0.591293     0.552599     0.538678    Biso  1.000000 O
   O3098       1.0     0.270409     0.336287     0.537675    Biso  1.000000 O
   Si1518      1.0     0.374506     0.678376     0.539087    Biso  1.000000 Si
   Si1519      1.0     0.669720     0.557586     0.537907    Biso  1.000000 Si
   Si1520      1.0     0.831039     0.491692     0.540492    Biso  1.000000 Si
   O3099       1.0     0.198588     0.143883     0.540731    Biso  1.000000 O
   O3100       1.0     0.090960     0.906620     0.539880    Biso  1.000000 O
   O3101       1.0     0.835833     0.837300     0.539334    Biso  1.000000 O
   Si1521      1.0     0.657578     0.908860     0.540321    Biso  1.000000 Si
   O3102       1.0     0.715932     0.120292     0.537941    Biso  1.000000 O
   O3103       1.0     0.025209     0.490325     0.540723    Biso  1.000000 O
   Si1522      1.0     0.740653     0.241278     0.537632    Biso  1.000000 Si
   Si1523      1.0     0.724491     0.597172     0.536215    Biso  1.000000 Si
   O3104       1.0     0.391608     0.841012     0.539969    Biso  1.000000 O
   Si1524      1.0     0.208601     0.467684     0.538267    Biso  1.000000 Si
   O3105       1.0     0.990540     0.117862     0.539629    Biso  1.000000 O
   O3106       1.0     0.035561     0.287688     0.538454    Biso  1.000000 O
   O3107       1.0     0.927790     0.652910     0.537928    Biso  1.000000 O
   Si1525      1.0     0.974865     0.225309     0.536059    Biso  1.000000 Si
   O3108       1.0     0.751907     0.863104     0.536326    Biso  1.000000 O
   O3109       1.0     0.094546     0.559995     0.537757    Biso  1.000000 O
   O3110       1.0     0.639603     0.039694     0.538519    Biso  1.000000 O
   O3111       1.0     0.203125     0.698115     0.535492    Biso  1.000000 O
   O3112       1.0     0.172207     0.376463     0.537892    Biso  1.000000 O
   Si1526      1.0     0.595335     0.887856     0.537454    Biso  1.000000 Si
   Si1527      1.0     0.317248     0.803538     0.536710    Biso  1.000000 Si
   Si1528      1.0     0.381700     0.802491     0.536428    Biso  1.000000 Si
   O3113       1.0     0.690822     0.590059     0.538620    Biso  1.000000 O
   O3114       1.0     0.183540     0.495041     0.535533    Biso  1.000000 O
   O3115       1.0     0.083825     0.689283     0.538779    Biso  1.000000 O
   O3116       1.0     0.099527     0.325249     0.538590    Biso  1.000000 O
   O3117       1.0     0.703915     0.351908     0.534913    Biso  1.000000 O
   O3118       1.0     0.939566     0.228459     0.534816    Biso  1.000000 O
   O3119       1.0     0.611731     0.615496     0.535526    Biso  1.000000 O
   Si1529      1.0     0.118091     0.181456     0.538631    Biso  1.000000 Si
   O3120       1.0     0.465734     0.993906     0.536183    Biso  1.000000 O
   O3121       1.0     0.080717     0.497104     0.536925    Biso  1.000000 O
   O3122       1.0     0.506164     0.042201     0.535515    Biso  1.000000 O
   O3123       1.0     0.779830     0.332858     0.535330    Biso  1.000000 O
   Si1530      1.0     0.460454     0.900705     0.535990    Biso  1.000000 Si
   O3124       1.0     0.979436     0.184396     0.532020    Biso  1.000000 O
   O3125       1.0     0.298775     0.995448     0.537070    Biso  1.000000 O
   Si1531      1.0     0.433691     0.760459     0.532800    Biso  1.000000 Si
   O3126       1.0     0.972732     0.526826     0.535868    Biso  1.000000 O
   O3127       1.0     0.459580     0.785614     0.534996    Biso  1.000000 O
   Si1532      1.0     0.674654     0.238357     0.534168    Biso  1.000000 Si
   O3128       1.0     0.426783     0.891991     0.541322    Biso  1.000000 O
   Si1533      1.0     0.205313     0.956428     0.535517    Biso  1.000000 Si
   O3129       1.0     0.509703     0.599333     0.533579    Biso  1.000000 O
   Si1534      1.0     0.333806     0.619806     0.534068    Biso  1.000000 Si
   O3130       1.0     0.870434     0.791954     0.528476    Biso  1.000000 O
   O3131       1.0     0.448526     0.130498     0.533134    Biso  1.000000 O
   O3132       1.0     0.703817     0.765055     0.532399    Biso  1.000000 O
   Si1535      1.0     0.146624     0.991138     0.534950    Biso  1.000000 Si
   Si1536      1.0     0.414865     0.142545     0.535205    Biso  1.000000 Si
   O3133       1.0     0.537493     0.449790     0.532897    Biso  1.000000 O
   Si1537      1.0     0.459764     0.425087     0.532713    Biso  1.000000 Si
   O3134       1.0     0.600263     0.112422     0.534950    Biso  1.000000 O
   O3135       1.0     0.889163     0.253830     0.532007    Biso  1.000000 O
   O3136       1.0     0.612550     0.492594     0.533735    Biso  1.000000 O
   O3137       1.0     0.729760     0.636678     0.532847    Biso  1.000000 O
   O3138       1.0     0.303762     0.226278     0.531420    Biso  1.000000 O
   Si1538      1.0     0.536022     0.490228     0.531225    Biso  1.000000 Si
   O3139       1.0     0.799145     0.891018     0.532195    Biso  1.000000 O
   O3140       1.0     0.241296     0.965792     0.533568    Biso  1.000000 O
   O3141       1.0     0.505485     0.815048     0.534155    Biso  1.000000 O
   Si1539      1.0     0.304406     0.410088     0.532225    Biso  1.000000 Si
   O3142       1.0     0.554248     0.016070     0.529187    Biso  1.000000 O
   Si1540      1.0     0.804115     0.362089     0.532575    Biso  1.000000 Si
   Si1541      1.0     0.832160     0.874929     0.531463    Biso  1.000000 Si
   O3143       1.0     0.522950     0.224834     0.531176    Biso  1.000000 O
   Si1542      1.0     0.394661     0.879184     0.536267    Biso  1.000000 Si
   O3144       1.0     0.444279     0.310818     0.532713    Biso  1.000000 O
   O3145       1.0     0.139153     0.604758     0.531308    Biso  1.000000 O
   O3146       1.0     0.453908     0.637487     0.528872    Biso  1.000000 O
   O3147       1.0     0.304550     0.768528     0.531015    Biso  1.000000 O
   Si1543      1.0     0.280199     0.870767     0.531054    Biso  1.000000 Si
   Si1544      1.0     0.818355     0.611458     0.530081    Biso  1.000000 Si
   O3148       1.0     0.392633     0.239297     0.533115    Biso  1.000000 O
   Si1545      1.0     0.565965     0.364163     0.527131    Biso  1.000000 Si
   O3149       1.0     0.658521     0.274285     0.531036    Biso  1.000000 O
   Si1546      1.0     0.941942     0.747212     0.531474    Biso  1.000000 Si
   O3150       1.0     0.658034     0.117624     0.532214    Biso  1.000000 O
   O3151       1.0     0.708883     0.240874     0.530363    Biso  1.000000 O
   Si1547      1.0     0.688008     0.727490     0.529388    Biso  1.000000 Si
   O3152       1.0     0.501652     0.165288     0.530064    Biso  1.000000 O
   O3153       1.0     0.897365     0.883572     0.530312    Biso  1.000000 O
   Si1548      1.0     0.613072     0.814207     0.532159    Biso  1.000000 Si
   Si1549      1.0     0.430772     0.555463     0.526419    Biso  1.000000 Si
   O3154       1.0     0.334746     0.389494     0.529183    Biso  1.000000 O
   Si1550      1.0     0.177715     0.887857     0.531139    Biso  1.000000 Si
   O3155       1.0     0.992932     0.861524     0.530840    Biso  1.000000 O
   Si1551      1.0     0.670255     0.032200     0.529084    Biso  1.000000 Si
   O3156       1.0     0.069019     0.375074     0.527955    Biso  1.000000 O
   O3157       1.0     0.656401     0.381870     0.525095    Biso  1.000000 O
   O3158       1.0     0.089816     0.626210     0.529404    Biso  1.000000 O
   O3159       1.0     0.297496     0.836382     0.531074    Biso  1.000000 O
   O3160       1.0     0.549844     0.952773     0.529531    Biso  1.000000 O
   O3161       1.0     0.349291     0.805735     0.528497    Biso  1.000000 O
   O3162       1.0     0.552479     0.081132     0.529194    Biso  1.000000 O
   O3163       1.0     0.602774     0.213371     0.527803    Biso  1.000000 O
   O3164       1.0     0.459405     0.533177     0.526195    Biso  1.000000 O
   Si1552      1.0     0.532658     0.185408     0.527504    Biso  1.000000 Si
   O3165       1.0     0.595658     0.387042     0.524345    Biso  1.000000 O
   O3166       1.0     0.400823     0.537094     0.523227    Biso  1.000000 O
   O3167       1.0     0.157089     0.074732     0.527333    Biso  1.000000 O
   O3168       1.0     0.475564     0.869297     0.527119    Biso  1.000000 O
   O3169       1.0     0.055474     0.437538     0.527189    Biso  1.000000 O
   O3170       1.0     0.131140     0.271378     0.526932    Biso  1.000000 O
   Si1553      1.0     0.810876     0.072828     0.529614    Biso  1.000000 Si
   Si1554      1.0     0.841357     0.005708     0.525377    Biso  1.000000 Si
   O3171       1.0     0.671952     0.878314     0.530996    Biso  1.000000 O
   O3172       1.0     0.715954     0.701198     0.527865    Biso  1.000000 O
   O3173       1.0     0.050715     0.233996     0.526857    Biso  1.000000 O
   O3174       1.0     0.594718     0.849446     0.530841    Biso  1.000000 O
   Si1555      1.0     0.232567     0.614741     0.527854    Biso  1.000000 Si
   O3175       1.0     0.038427     0.900315     0.526970    Biso  1.000000 O
   O3176       1.0     0.393845     0.116046     0.526603    Biso  1.000000 O
   Si1556      1.0     0.103007     0.790746     0.528679    Biso  1.000000 Si
   O3177       1.0     0.652851     0.942012     0.526412    Biso  1.000000 O
   O3178       1.0     0.288590     0.288860     0.523218    Biso  1.000000 O
   O3179       1.0     0.893849     0.131711     0.524961    Biso  1.000000 O
   Si1557      1.0     0.434478     0.006447     0.527185    Biso  1.000000 Si
   O3180       1.0     0.081618     0.758320     0.530592    Biso  1.000000 O
   O3181       1.0     0.819534     0.111186     0.528212    Biso  1.000000 O
   O3182       1.0     0.835661     0.044582     0.529991    Biso  1.000000 O
   O3183       1.0     0.179092     0.980029     0.527945    Biso  1.000000 O
   O3184       1.0     0.196817     0.919819     0.528217    Biso  1.000000 O
   O3185       1.0     0.405158     0.780949     0.526221    Biso  1.000000 O
   Si1558      1.0     0.690206     0.104211     0.525771    Biso  1.000000 Si
   O3186       1.0     0.253200     0.736400     0.527579    Biso  1.000000 O
   O3187       1.0     0.898772     0.330173     0.527187    Biso  1.000000 O
   O3188       1.0     0.303110     0.630318     0.525562    Biso  1.000000 O
   O3189       1.0     0.175105     0.562515     0.525836    Biso  1.000000 O
   O3190       1.0     0.504147     0.709679     0.524743    Biso  1.000000 O
   O3191       1.0     0.133943     0.515670     0.525491    Biso  1.000000 O
   O3192       1.0     0.538433     0.383860     0.520850    Biso  1.000000 O
   Si1559      1.0     0.002288     0.509357     0.528376    Biso  1.000000 Si
   O3193       1.0     0.199820     0.620347     0.522284    Biso  1.000000 O
   Si1560      1.0     0.193380     0.072060     0.524962    Biso  1.000000 Si
   O3194       1.0     0.298062     0.697615     0.524798    Biso  1.000000 O
   O3195       1.0     0.990916     0.256820     0.524134    Biso  1.000000 O
   Si1561      1.0     0.821202     0.150382     0.525024    Biso  1.000000 Si
   O3196       1.0     0.961458     0.026893     0.525154    Biso  1.000000 O
   O3197       1.0     0.763543     0.223828     0.523436    Biso  1.000000 O
   O3198       1.0     0.688543     0.065214     0.522535    Biso  1.000000 O
   Si1562      1.0     0.674928     0.837915     0.527066    Biso  1.000000 Si
   Si1563      1.0     0.594822     0.522328     0.524227    Biso  1.000000 Si
   O3199       1.0     0.970559     0.727007     0.525430    Biso  1.000000 O
   Si1564      1.0     0.534891     0.048311     0.523081    Biso  1.000000 Si
   Si1565      1.0     0.105962     0.591886     0.525880    Biso  1.000000 Si
   Si1566      1.0     0.767994     0.887275     0.523508    Biso  1.000000 Si
   O3200       1.0     0.964357     0.377005     0.525877    Biso  1.000000 O
   O3201       1.0     0.039859     0.092785     0.526210    Biso  1.000000 O
   O3202       1.0     0.505969     0.493824     0.519341    Biso  1.000000 O
   O3203       1.0     0.260260     0.054271     0.524267    Biso  1.000000 O
   O3204       1.0     0.039273     0.645673     0.524936    Biso  1.000000 O
   O3205       1.0     0.445485     0.730137     0.520866    Biso  1.000000 O
   Si1567      1.0     0.167434     0.521821     0.523064    Biso  1.000000 Si
   O3206       1.0     0.644010     0.824628     0.523501    Biso  1.000000 O
   O3207       1.0     0.765693     0.462659     0.521758    Biso  1.000000 O
   Si1568      1.0     0.912182     0.230723     0.521523    Biso  1.000000 Si
   O3208       1.0     0.789034     0.612113     0.518443    Biso  1.000000 O
   O3209       1.0     0.335071     0.036466     0.522992    Biso  1.000000 O
   Si1569      1.0     0.228510     0.709812     0.521870    Biso  1.000000 Si
   Si1570      1.0     0.070170     0.915334     0.523067    Biso  1.000000 Si
   Si1571      1.0     0.073385     0.661318     0.524739    Biso  1.000000 Si
   O3210       1.0     0.405150     0.177865     0.527403    Biso  1.000000 O
   Si1572      1.0     0.366822     0.379723     0.521491    Biso  1.000000 Si
   O3211       1.0     0.858963     0.693472     0.519304    Biso  1.000000 O
   O3212       1.0     0.489385     0.418979     0.520313    Biso  1.000000 O
   Si1573      1.0     0.539409     0.700404     0.524012    Biso  1.000000 Si
   Si1574      1.0     0.267766     0.319705     0.518122    Biso  1.000000 Si
   Si1575      1.0     0.790106     0.779566     0.524157    Biso  1.000000 Si
   O3213       1.0     0.752516     0.922205     0.524296    Biso  1.000000 O
   O3214       1.0     0.562497     0.507223     0.520275    Biso  1.000000 O
   O3215       1.0     0.094799     0.200124     0.525154    Biso  1.000000 O
   O3216       1.0     0.593591     0.912824     0.520050    Biso  1.000000 O
   O3217       1.0     0.662335     0.549125     0.517916    Biso  1.000000 O
   O3218       1.0     0.658328     0.210479     0.521424    Biso  1.000000 O
   O3219       1.0     0.213486     0.443449     0.521009    Biso  1.000000 O
   Si1576      1.0     0.006925     0.106667     0.521035    Biso  1.000000 Si
   O3220       1.0     0.071684     0.955400     0.519706    Biso  1.000000 O
   Si1577      1.0     0.289044     0.736916     0.521770    Biso  1.000000 Si
   Si1578      1.0     0.401174     0.442343     0.520115    Biso  1.000000 Si
   O3221       1.0     0.436203     0.442379     0.518918    Biso  1.000000 O
   O3222       1.0     0.737466     0.581092     0.518160    Biso  1.000000 O
   O3223       1.0     0.372159     0.699435     0.521218    Biso  1.000000 O
   Si1579      1.0     0.735782     0.957139     0.522084    Biso  1.000000 Si
   O3224       1.0     0.139664     0.164498     0.522728    Biso  1.000000 O
   Si1580      1.0     0.014152     0.289827     0.520356    Biso  1.000000 Si
   Si1581      1.0     0.627261     0.119687     0.520978    Biso  1.000000 Si
   Si1582      1.0     0.524922     0.420332     0.518794    Biso  1.000000 Si
   O3225       1.0     0.455644     0.927280     0.519437    Biso  1.000000 O
   Si1583      1.0     0.169958     0.600246     0.518975    Biso  1.000000 Si
   O3226       1.0     0.826596     0.504806     0.520004    Biso  1.000000 O
   O3227       1.0     0.976115     0.637385     0.517930    Biso  1.000000 O
   Si1584      1.0     0.153805     0.749840     0.517193    Biso  1.000000 Si
   O3228       1.0     0.096784     0.066666     0.519981    Biso  1.000000 O
   O3229       1.0     0.249692     0.662096     0.521277    Biso  1.000000 O
   Si1585      1.0     0.683650     0.360393     0.518332    Biso  1.000000 Si
   O3230       1.0     0.237274     0.301468     0.516149    Biso  1.000000 O
   O3231       1.0     0.599859     0.780931     0.523113    Biso  1.000000 O
   O3232       1.0     0.087214     0.826099     0.522991    Biso  1.000000 O
   O3233       1.0     0.827094     0.344336     0.520254    Biso  1.000000 O
   Si1586      1.0     0.206834     0.145166     0.520846    Biso  1.000000 Si
   O3234       1.0     0.795159     0.392319     0.518980    Biso  1.000000 O
   Si1587      1.0     0.939300     0.637958     0.519443    Biso  1.000000 Si
   O3235       1.0     0.569174     0.327325     0.518257    Biso  1.000000 O
   O3236       1.0     0.241667     0.155721     0.518155    Biso  1.000000 O
   O3237       1.0     0.054814     0.025871     0.519445    Biso  1.000000 O
   O3238       1.0     0.897362     0.194346     0.519013    Biso  1.000000 O
   O3239       1.0     0.130968     0.015251     0.519424    Biso  1.000000 O
   O3240       1.0     0.996302     0.324835     0.519735    Biso  1.000000 O
   Si1588      1.0     0.498614     0.843040     0.519029    Biso  1.000000 Si
   Si1589      1.0     0.730491     0.669185     0.519542    Biso  1.000000 Si
   Si1590      1.0     0.050509     0.401553     0.517511    Biso  1.000000 Si
   O3241       1.0     0.812284     0.988086     0.519121    Biso  1.000000 O
   O3242       1.0     0.842118     0.597120     0.516695    Biso  1.000000 O
   O3243       1.0     0.019840     0.540354     0.519138    Biso  1.000000 O
   O3244       1.0     0.769732     0.808412     0.516049    Biso  1.000000 O
   O3245       1.0     0.560313     0.732922     0.521246    Biso  1.000000 O
   O3246       1.0     0.433116     0.586523     0.512987    Biso  1.000000 O
   O3247       1.0     0.251557     0.590116     0.515902    Biso  1.000000 O
   O3248       1.0     0.639236     0.661308     0.514786    Biso  1.000000 O
   O3249       1.0     0.136430     0.714228     0.516246    Biso  1.000000 O
   Si1591      1.0     0.170138     0.365436     0.517296    Biso  1.000000 Si
   O3250       1.0     0.017166     0.389328     0.517370    Biso  1.000000 O
   Si1592      1.0     0.284895     0.662711     0.516790    Biso  1.000000 Si
   O3251       1.0     0.385426     0.477066     0.516307    Biso  1.000000 O
   Si1593      1.0     0.618140     0.628128     0.515309    Biso  1.000000 Si
   Si1594      1.0     0.386093     0.208726     0.519607    Biso  1.000000 Si
   Si1595      1.0     0.263321     0.552383     0.514649    Biso  1.000000 Si
   O3252       1.0     0.351889     0.607944     0.516503    Biso  1.000000 O
   O3253       1.0     0.926192     0.599736     0.515818    Biso  1.000000 O
   O3254       1.0     0.423689     0.976453     0.514957    Biso  1.000000 O
   O3255       1.0     0.848177     0.163689     0.515209    Biso  1.000000 O
   Si1596      1.0     0.130775     0.055469     0.515985    Biso  1.000000 Si
   O3256       1.0     0.864795     0.997657     0.510763    Biso  1.000000 O
   Si1597      1.0     0.315943     0.207255     0.514327    Biso  1.000000 Si
   O3257       1.0     0.204659     0.105511     0.515669    Biso  1.000000 O
   O3258       1.0     0.300020     0.169618     0.515869    Biso  1.000000 O
   O3259       1.0     0.127788     0.776188     0.515286    Biso  1.000000 O
   O3260       1.0     0.795218     0.165474     0.513204    Biso  1.000000 O
   O3261       1.0     0.820802     0.782332     0.513531    Biso  1.000000 O
   Si1598      1.0     0.484199     0.521850     0.512805    Biso  1.000000 Si
   O3262       1.0     0.786847     0.550113     0.515221    Biso  1.000000 O
   Si1599      1.0     0.061782     0.066304     0.515732    Biso  1.000000 Si
   O3263       1.0     0.186515     0.274039     0.513679    Biso  1.000000 O
   Si1600      1.0     0.478413     0.725502     0.512269    Biso  1.000000 Si
   Si1601      1.0     0.508416     0.592667     0.512479    Biso  1.000000 Si
   Si1602      1.0     0.627135     0.197766     0.514520    Biso  1.000000 Si
   Si1603      1.0     0.650456     0.297517     0.513347    Biso  1.000000 Si
   O3264       1.0     0.665127     0.721630     0.513618    Biso  1.000000 O
   O3265       1.0     0.668428     0.003762     0.514237    Biso  1.000000 O
   O3266       1.0     0.199041     0.040170     0.512566    Biso  1.000000 O
   O3267       1.0     0.811893     0.710525     0.502776    Biso  1.000000 O
   O3268       1.0     0.937947     0.766841     0.512381    Biso  1.000000 O
   Si1604      1.0     0.448667     0.621046     0.509159    Biso  1.000000 Si
   Si1605      1.0     0.009501     0.648875     0.512203    Biso  1.000000 Si
   O3269       1.0     0.270139     0.884723     0.512545    Biso  1.000000 O
   Si1606      1.0     0.854488     0.783571     0.510043    Biso  1.000000 Si
   O3270       1.0     0.440703     0.036905     0.513281    Biso  1.000000 O
   Si1607      1.0     0.386398     0.514003     0.507867    Biso  1.000000 Si
   Si1608      1.0     0.990258     0.364336     0.513555    Biso  1.000000 Si
   O3271       1.0     0.993224     0.072643     0.510437    Biso  1.000000 O
   O3272       1.0     0.381532     0.411431     0.511882    Biso  1.000000 O
   Si1609      1.0     0.568211     0.939378     0.512962    Biso  1.000000 Si
   O3273       1.0     0.621372     0.319004     0.510855    Biso  1.000000 O
   O3274       1.0     0.351825     0.202784     0.515975    Biso  1.000000 O
   O3275       1.0     0.287627     0.415297     0.512849    Biso  1.000000 O
   Si1610      1.0     0.769786     0.583153     0.509501    Biso  1.000000 Si
   Si1611      1.0     0.670479     0.963351     0.510844    Biso  1.000000 Si
   O3276       1.0     0.900290     0.535582     0.510117    Biso  1.000000 O
   O3277       1.0     0.704238     0.952653     0.513595    Biso  1.000000 O
   O3278       1.0     0.389968     0.882027     0.514668    Biso  1.000000 O
   O3279       1.0     0.624854     0.156718     0.512395    Biso  1.000000 O
   Si1612      1.0     0.057879     0.988791     0.509742    Biso  1.000000 Si
   O3280       1.0     0.839023     0.871139     0.510787    Biso  1.000000 O
   Si1613      1.0     0.902638     0.900973     0.510457    Biso  1.000000 Si
   Si1614      1.0     0.881497     0.161779     0.512151    Biso  1.000000 Si
   O3281       1.0     0.675804     0.323408     0.510398    Biso  1.000000 O
   Si1615      1.0     0.071180     0.217241     0.512421    Biso  1.000000 Si
   O3282       1.0     0.140237     0.348902     0.510461    Biso  1.000000 O
   O3283       1.0     0.362110     0.346894     0.508830    Biso  1.000000 O
   O3284       1.0     0.775647     0.743584     0.521634    Biso  1.000000 O
   O3285       1.0     0.193928     0.337927     0.510979    Biso  1.000000 O
   Si1616      1.0     0.153182     0.262295     0.511627    Biso  1.000000 Si
   O3286       1.0     0.169597     0.866417     0.512265    Biso  1.000000 O
   Si1617      1.0     0.984177     0.848868     0.510803    Biso  1.000000 Si
   Si1618      1.0     0.444280     0.309726     0.509905    Biso  1.000000 Si
   Si1619      1.0     0.780848     0.203151     0.508320    Biso  1.000000 Si
   O3287       1.0     0.795529     0.065527     0.510753    Biso  1.000000 O
   O3288       1.0     0.989345     0.482359     0.512689    Biso  1.000000 O
   O3289       1.0     0.610935     0.721162     0.511011    Biso  1.000000 O
   O3290       1.0     0.762878     0.679754     0.513912    Biso  1.000000 O
   O3291       1.0     0.545363     0.180908     0.507260    Biso  1.000000 O
   O3292       1.0     0.953811     0.829139     0.508852    Biso  1.000000 O
   O3293       1.0     0.009771     0.689252     0.509409    Biso  1.000000 O
   O3294       1.0     0.293181     0.538752     0.505420    Biso  1.000000 O
   O3295       1.0     0.023589     0.977007     0.510319    Biso  1.000000 O
   O3296       1.0     0.178200     0.759705     0.503237    Biso  1.000000 O
   O3297       1.0     0.502377     0.554397     0.507745    Biso  1.000000 O
   Si1620      1.0     0.382797     0.103383     0.506916    Biso  1.000000 Si
   O3298       1.0     0.757150     0.976515     0.509573    Biso  1.000000 O
   Si1621      1.0     0.588497     0.749644     0.510568    Biso  1.000000 Si
   O3299       1.0     0.090645     0.891506     0.509903    Biso  1.000000 O
   O3300       1.0     0.008570     0.821340     0.506684    Biso  1.000000 O
   O3301       1.0     0.937236     0.905683     0.508334    Biso  1.000000 O
   Si1622      1.0     0.207977     0.302001     0.505473    Biso  1.000000 Si
   O3302       1.0     0.273425     0.350099     0.504708    Biso  1.000000 O
   O3303       1.0     0.353083     0.525210     0.503542    Biso  1.000000 O
[truncated: 444,639 more chars]
