# Supplementary material for: New Atomistic Insights on the Chemical Mechanical Polishing of Silica Glass with Ceria Nanoparticles
Source: Langmuir. 2023 Apr 8;39(15):5527–41. doi: 10.1021/acs.langmuir.3c00304 (PMC10116594; doi:10.1021/acs.langmuir.3c00304)
Supplement: Supplementary file 3 — la3c00304_si_003.zip [file la3c00304_si_003.zip › Structures/post_gel_0_ceria_111_neutral.cif]

#======================================================================
# CRYSTAL DATA
#----------------------------------------------------------------------
data_POST-POLISHING_Silica_gel_0%_Ceria_111_5GPa_300K_pH_neutral

_chemical_name_common                  'O5373 Ce864 H423 Si1728'
_cell_length_a                         45.914001
_cell_length_b                         39.763000
_cell_length_c                         120.000000
_cell_angle_alpha                      90.000000
_cell_angle_beta                       90.000000
_cell_angle_gamma                      90.000000
_cell_volume                           219081.415520
_space_group_name_H-M_alt              'P 1'
_space_group_IT_number                 1

loop_
_space_group_symop_operation_xyz
   'x, y, z'

loop_
   _atom_site_label
   _atom_site_occupancy
   _atom_site_fract_x
   _atom_site_fract_y
   _atom_site_fract_z
   _atom_site_adp_type
   _atom_site_B_iso_or_equiv
   _atom_site_type_symbol
   O1          1.0     0.173455     0.310112     0.847367    Biso  1.000000 O
   O2          1.0     0.215098     0.226693     0.847367    Biso  1.000000 O
   O3          1.0     0.090103     0.310112     0.847367    Biso  1.000000 O
   O4          1.0     0.298449     0.226718     0.847367    Biso  1.000000 O
   O5          1.0     0.131768     0.226693     0.847358    Biso  1.000000 O
   O6          1.0     0.256806     0.310112     0.847358    Biso  1.000000 O
   O7          1.0     0.006752     0.310138     0.847358    Biso  1.000000 O
   O8          1.0     0.048438     0.226693     0.847358    Biso  1.000000 O
   O9          1.0     0.923422     0.310163     0.847358    Biso  1.000000 O
   O10         1.0     0.798427     0.226769     0.847350    Biso  1.000000 O
   O11         1.0     0.881757     0.226769     0.847350    Biso  1.000000 O
   O12         1.0     0.381801     0.226718     0.847350    Biso  1.000000 O
   O13         1.0     0.840071     0.310188     0.847350    Biso  1.000000 O
   O14         1.0     0.965109     0.226718     0.847350    Biso  1.000000 O
   O15         1.0     0.340158     0.310112     0.847350    Biso  1.000000 O
   O16         1.0     0.131768     0.393532     0.847350    Biso  1.000000 O
   O17         1.0     0.340092     0.143324     0.847350    Biso  1.000000 O
   O18         1.0     0.256741     0.143299     0.847350    Biso  1.000000 O
   O19         1.0     0.715076     0.226794     0.847350    Biso  1.000000 O
   O20         1.0     0.423444     0.143349     0.847342    Biso  1.000000 O
   O21         1.0     0.215120     0.393532     0.847342    Biso  1.000000 O
   O22         1.0     0.756741     0.310213     0.847342    Biso  1.000000 O
   O23         1.0     0.465109     0.226743     0.847342    Biso  1.000000 O
   O24         1.0     0.048417     0.393532     0.847342    Biso  1.000000 O
   O25         1.0     0.631746     0.226794     0.847342    Biso  1.000000 O
   O26         1.0     0.548417     0.226769     0.847342    Biso  1.000000 O
   O27         1.0     0.506774     0.143374     0.847342    Biso  1.000000 O
   O28         1.0     0.173411     0.143299     0.847333    Biso  1.000000 O
   O29         1.0     0.673433     0.143374     0.847333    Biso  1.000000 O
   O30         1.0     0.965065     0.393557     0.847333    Biso  1.000000 O
   O31         1.0     0.756784     0.143349     0.847333    Biso  1.000000 O
   O32         1.0     0.423466     0.310138     0.847333    Biso  1.000000 O
   O33         1.0     0.590103     0.143374     0.847333    Biso  1.000000 O
   O34         1.0     0.673389     0.310213     0.847333    Biso  1.000000 O
   O35         1.0     0.381757     0.059980     0.847333    Biso  1.000000 O
   O36         1.0     0.298471     0.393532     0.847333    Biso  1.000000 O
   O37         1.0     0.881714     0.393582     0.847325    Biso  1.000000 O
   O38         1.0     0.090081     0.143299     0.847325    Biso  1.000000 O
   O39         1.0     0.840114     0.143349     0.847325    Biso  1.000000 O
   O40         1.0     0.465109     0.060006     0.847325    Biso  1.000000 O
   O41         1.0     0.590060     0.310188     0.847325    Biso  1.000000 O
   O42         1.0     0.923444     0.143324     0.847325    Biso  1.000000 O
   O43         1.0     0.006774     0.143299     0.847325    Biso  1.000000 O
   O44         1.0     0.506774     0.310163     0.847325    Biso  1.000000 O
   O45         1.0     0.798384     0.393607     0.847317    Biso  1.000000 O
   O46         1.0     0.298384     0.059955     0.847317    Biso  1.000000 O
   O47         1.0     0.381801     0.393507     0.847317    Biso  1.000000 O
   O48         1.0     0.548460     0.060006     0.847317    Biso  1.000000 O
   O49         1.0     0.090060     0.476901     0.847308    Biso  1.000000 O
   O50         1.0     0.173411     0.476901     0.847308    Biso  1.000000 O
   O51         1.0     0.715054     0.393607     0.847308    Biso  1.000000 O
   O52         1.0     0.631790     0.059980     0.847308    Biso  1.000000 O
   O53         1.0     0.215032     0.059955     0.847300    Biso  1.000000 O
   O54         1.0     0.256784     0.476901     0.847300    Biso  1.000000 O
   O55         1.0     0.423422     0.976662     0.847300    Biso  1.000000 O
   O56         1.0     0.006708     0.476926     0.847300    Biso  1.000000 O
   O57         1.0     0.631725     0.393582     0.847300    Biso  1.000000 O
   O58         1.0     0.715120     0.059980     0.847300    Biso  1.000000 O
   O59         1.0     0.465109     0.393532     0.847300    Biso  1.000000 O
   O60         1.0     0.340049     0.976637     0.847292    Biso  1.000000 O
   O61         1.0     0.548417     0.393557     0.847292    Biso  1.000000 O
   O62         1.0     0.923357     0.476951     0.847292    Biso  1.000000 O
   O63         1.0     0.506795     0.976662     0.847292    Biso  1.000000 O
   O64         1.0     0.798449     0.059955     0.847283    Biso  1.000000 O
   O65         1.0     0.340136     0.476875     0.847283    Biso  1.000000 O
   O66         1.0     0.131725     0.059930     0.847283    Biso  1.000000 O
   O67         1.0     0.881779     0.059955     0.847283    Biso  1.000000 O
   O68         1.0     0.840027     0.476976     0.847283    Biso  1.000000 O
   O69         1.0     0.965087     0.059930     0.847275    Biso  1.000000 O
   O70         1.0     0.048417     0.059930     0.847275    Biso  1.000000 O
   O71         1.0     0.590147     0.976662     0.847275    Biso  1.000000 O
   O72         1.0     0.423466     0.476875     0.847267    Biso  1.000000 O
   O73         1.0     0.256676     0.976637     0.847267    Biso  1.000000 O
   O74         1.0     0.756719     0.476976     0.847267    Biso  1.000000 O
   O75         1.0     0.381735     0.893343     0.847267    Biso  1.000000 O
   O76         1.0     0.215076     0.560244     0.847267    Biso  1.000000 O
   O77         1.0     0.131725     0.560244     0.847267    Biso  1.000000 O
   O78         1.0     0.465109     0.893343     0.847267    Biso  1.000000 O
   O79         1.0     0.506774     0.476901     0.847258    Biso  1.000000 O
   O80         1.0     0.298427     0.560219     0.847258    Biso  1.000000 O
   O81         1.0     0.673389     0.476951     0.847258    Biso  1.000000 O
   O82         1.0     0.673476     0.976637     0.847258    Biso  1.000000 O
   O83         1.0     0.590081     0.476926     0.847258    Biso  1.000000 O
   O84         1.0     0.048373     0.560270     0.847258    Biso  1.000000 O
   O85         1.0     0.381757     0.560219     0.847250    Biso  1.000000 O
   O86         1.0     0.548482     0.893343     0.847250    Biso  1.000000 O
   O87         1.0     0.298340     0.893318     0.847250    Biso  1.000000 O
   O88         1.0     0.173346     0.976611     0.847250    Biso  1.000000 O
   O89         1.0     0.965022     0.560270     0.847250    Biso  1.000000 O
   O90         1.0     0.756806     0.976637     0.847242    Biso  1.000000 O
   O91         1.0     0.423400     0.810050     0.847242    Biso  1.000000 O
   O92         1.0     0.465109     0.560194     0.847242    Biso  1.000000 O
   O93         1.0     0.881692     0.560295     0.847233    Biso  1.000000 O
   O94         1.0     0.340071     0.643513     0.847233    Biso  1.000000 O
   O95         1.0     0.840114     0.976637     0.847233    Biso  1.000000 O
   O96         1.0     0.506795     0.810075     0.847233    Biso  1.000000 O
   O97         1.0     0.340027     0.810050     0.847233    Biso  1.000000 O
   O98         1.0     0.256719     0.643538     0.847233    Biso  1.000000 O
   O99         1.0     0.548438     0.560219     0.847233    Biso  1.000000 O
   O100        1.0     0.090038     0.976611     0.847233    Biso  1.000000 O
   O101        1.0     0.423422     0.643513     0.847233    Biso  1.000000 O
   O102        1.0     0.381714     0.726781     0.847225    Biso  1.000000 O
   O103        1.0     0.798384     0.560295     0.847225    Biso  1.000000 O
   O104        1.0     0.465087     0.726781     0.847225    Biso  1.000000 O
   O105        1.0     0.631833     0.893343     0.847225    Biso  1.000000 O
   O106        1.0     0.006752     0.976611     0.847225    Biso  1.000000 O
   O107        1.0     0.923444     0.976611     0.847225    Biso  1.000000 O
   O108        1.0     0.173368     0.643538     0.847225    Biso  1.000000 O
   O109        1.0     0.506774     0.643513     0.847225    Biso  1.000000 O
   O110        1.0     0.631746     0.560244     0.847225    Biso  1.000000 O
   O111        1.0     0.715076     0.560270     0.847217    Biso  1.000000 O
   O112        1.0     0.215011     0.893343     0.847217    Biso  1.000000 O
   O113        1.0     0.298362     0.726806     0.847217    Biso  1.000000 O
   O114        1.0     0.256676     0.810050     0.847217    Biso  1.000000 O
   O115        1.0     0.548460     0.726806     0.847217    Biso  1.000000 O
   O116        1.0     0.090038     0.643563     0.847208    Biso  1.000000 O
   O117        1.0     0.590147     0.810075     0.847208    Biso  1.000000 O
   O118        1.0     0.715141     0.893343     0.847208    Biso  1.000000 O
   O119        1.0     0.590125     0.643538     0.847208    Biso  1.000000 O
   O120        1.0     0.215011     0.726806     0.847208    Biso  1.000000 O
   O121        1.0     0.006708     0.643588     0.847200    Biso  1.000000 O
   O122        1.0     0.131703     0.893318     0.847200    Biso  1.000000 O
   O123        1.0     0.923378     0.643588     0.847192    Biso  1.000000 O
   O124        1.0     0.798471     0.893343     0.847192    Biso  1.000000 O
   O125        1.0     0.673433     0.643563     0.847192    Biso  1.000000 O
   O126        1.0     0.173346     0.810075     0.847192    Biso  1.000000 O
   O127        1.0     0.840071     0.643588     0.847192    Biso  1.000000 O
   O128        1.0     0.631812     0.726806     0.847192    Biso  1.000000 O
   O129        1.0     0.673476     0.810075     0.847192    Biso  1.000000 O
   O130        1.0     0.048395     0.893318     0.847183    Biso  1.000000 O
   O131        1.0     0.756763     0.643563     0.847183    Biso  1.000000 O
   O132        1.0     0.131681     0.726831     0.847183    Biso  1.000000 O
   O133        1.0     0.881779     0.893343     0.847183    Biso  1.000000 O
   O134        1.0     0.965087     0.893318     0.847183    Biso  1.000000 O
   O135        1.0     0.048373     0.726831     0.847175    Biso  1.000000 O
   O136        1.0     0.715120     0.726831     0.847175    Biso  1.000000 O
   O137        1.0     0.090038     0.810075     0.847175    Biso  1.000000 O
   O138        1.0     0.756806     0.810100     0.847175    Biso  1.000000 O
   O139        1.0     0.965065     0.726857     0.847167    Biso  1.000000 O
   O140        1.0     0.798449     0.726831     0.847167    Biso  1.000000 O
   O141        1.0     0.881757     0.726831     0.847167    Biso  1.000000 O
   O142        1.0     0.840114     0.810100     0.847167    Biso  1.000000 O
   O143        1.0     0.006730     0.810075     0.847167    Biso  1.000000 O
   O144        1.0     0.923422     0.810075     0.847158    Biso  1.000000 O
   Ce1         1.0     0.215120     0.282298     0.841350    Biso  1.000000 Ce
   Ce2         1.0     0.131768     0.282298     0.841342    Biso  1.000000 Ce
   Ce3         1.0     0.048438     0.282298     0.841342    Biso  1.000000 Ce
   Ce4         1.0     0.256763     0.198904     0.841342    Biso  1.000000 Ce
   Ce5         1.0     0.298471     0.282298     0.841342    Biso  1.000000 Ce
   Ce6         1.0     0.173455     0.365692     0.841333    Biso  1.000000 Ce
   Ce7         1.0     0.881757     0.282373     0.841333    Biso  1.000000 Ce
   Ce8         1.0     0.965087     0.282348     0.841333    Biso  1.000000 Ce
   Ce9         1.0     0.090103     0.365717     0.841333    Biso  1.000000 Ce
   Ce10        1.0     0.798427     0.282398     0.841333    Biso  1.000000 Ce
   Ce11        1.0     0.173433     0.198904     0.841333    Biso  1.000000 Ce
   Ce12        1.0     0.340114     0.198929     0.841325    Biso  1.000000 Ce
   Ce13        1.0     0.756763     0.198979     0.841325    Biso  1.000000 Ce
   Ce14        1.0     0.840092     0.198979     0.841325    Biso  1.000000 Ce
   Ce15        1.0     0.006752     0.365717     0.841325    Biso  1.000000 Ce
   Ce16        1.0     0.090103     0.198904     0.841325    Biso  1.000000 Ce
   Ce17        1.0     0.673411     0.198979     0.841325    Biso  1.000000 Ce
   Ce18        1.0     0.256806     0.365717     0.841325    Biso  1.000000 Ce
   Ce19        1.0     0.715076     0.282398     0.841325    Biso  1.000000 Ce
   Ce20        1.0     0.923444     0.198954     0.841325    Biso  1.000000 Ce
   Ce21        1.0     0.006774     0.198929     0.841317    Biso  1.000000 Ce
   Ce22        1.0     0.423444     0.198929     0.841317    Biso  1.000000 Ce
   Ce23        1.0     0.381801     0.282323     0.841317    Biso  1.000000 Ce
   Ce24        1.0     0.381779     0.115560     0.841317    Biso  1.000000 Ce
   Ce25        1.0     0.923400     0.365742     0.841317    Biso  1.000000 Ce
   Ce26        1.0     0.298406     0.115535     0.841317    Biso  1.000000 Ce
   Ce27        1.0     0.590081     0.198979     0.841308    Biso  1.000000 Ce
   Ce28        1.0     0.840071     0.365767     0.841308    Biso  1.000000 Ce
   Ce29        1.0     0.506774     0.198954     0.841308    Biso  1.000000 Ce
   Ce30        1.0     0.465109     0.115560     0.841308    Biso  1.000000 Ce
   Ce31        1.0     0.340136     0.365692     0.841308    Biso  1.000000 Ce
   Ce32        1.0     0.631725     0.282398     0.841308    Biso  1.000000 Ce
   Ce33        1.0     0.465109     0.282348     0.841300    Biso  1.000000 Ce
   Ce34        1.0     0.631768     0.115585     0.841300    Biso  1.000000 Ce
   Ce35        1.0     0.548417     0.282348     0.841300    Biso  1.000000 Ce
   Ce36        1.0     0.715120     0.115585     0.841300    Biso  1.000000 Ce
   Ce37        1.0     0.548438     0.115585     0.841300    Biso  1.000000 Ce
   Ce38        1.0     0.131746     0.449086     0.841300    Biso  1.000000 Ce
   Ce39        1.0     0.215076     0.115535     0.841300    Biso  1.000000 Ce
   Ce40        1.0     0.756719     0.365792     0.841300    Biso  1.000000 Ce
   Ce41        1.0     0.340071     0.032191     0.841292    Biso  1.000000 Ce
   Ce42        1.0     0.215098     0.449086     0.841292    Biso  1.000000 Ce
   Ce43        1.0     0.048395     0.449086     0.841292    Biso  1.000000 Ce
   Ce44        1.0     0.798449     0.115585     0.841292    Biso  1.000000 Ce
   Ce45        1.0     0.423444     0.032216     0.841292    Biso  1.000000 Ce
   Ce46        1.0     0.881779     0.115560     0.841283    Biso  1.000000 Ce
   Ce47        1.0     0.131746     0.115535     0.841283    Biso  1.000000 Ce
   Ce48        1.0     0.673389     0.365767     0.841283    Biso  1.000000 Ce
   Ce49        1.0     0.423466     0.365717     0.841283    Biso  1.000000 Ce
   Ce50        1.0     0.965109     0.115535     0.841283    Biso  1.000000 Ce
   Ce51        1.0     0.298471     0.449086     0.841283    Biso  1.000000 Ce
   Ce52        1.0     0.965043     0.449111     0.841283    Biso  1.000000 Ce
   Ce53        1.0     0.048417     0.115535     0.841275    Biso  1.000000 Ce
   Ce54        1.0     0.506795     0.032241     0.841275    Biso  1.000000 Ce
   Ce55        1.0     0.590060     0.365767     0.841275    Biso  1.000000 Ce
   Ce56        1.0     0.506774     0.365742     0.841275    Biso  1.000000 Ce
   Ce57        1.0     0.881714     0.449136     0.841267    Biso  1.000000 Ce
   Ce58        1.0     0.590125     0.032216     0.841267    Biso  1.000000 Ce
   Ce59        1.0     0.256719     0.032191     0.841267    Biso  1.000000 Ce
   Ce60        1.0     0.381735     0.948897     0.841258    Biso  1.000000 Ce
   Ce61        1.0     0.381801     0.449061     0.841258    Biso  1.000000 Ce
   Ce62        1.0     0.673455     0.032216     0.841258    Biso  1.000000 Ce
   Ce63        1.0     0.798384     0.449161     0.841258    Biso  1.000000 Ce
   Ce64        1.0     0.465109     0.948897     0.841250    Biso  1.000000 Ce
   Ce65        1.0     0.090060     0.532430     0.841250    Biso  1.000000 Ce
   Ce66        1.0     0.173411     0.532430     0.841250    Biso  1.000000 Ce
   Ce67        1.0     0.715054     0.449136     0.841242    Biso  1.000000 Ce
   Ce68        1.0     0.256763     0.532430     0.841242    Biso  1.000000 Ce
   Ce69        1.0     0.756784     0.032216     0.841242    Biso  1.000000 Ce
   Ce70        1.0     0.173368     0.032191     0.841242    Biso  1.000000 Ce
   Ce71        1.0     0.298362     0.948872     0.841242    Biso  1.000000 Ce
   Ce72        1.0     0.465109     0.449086     0.841233    Biso  1.000000 Ce
   Ce73        1.0     0.631725     0.449111     0.841233    Biso  1.000000 Ce
   Ce74        1.0     0.006708     0.532455     0.841233    Biso  1.000000 Ce
   Ce75        1.0     0.548482     0.948897     0.841233    Biso  1.000000 Ce
   Ce76        1.0     0.840114     0.032216     0.841233    Biso  1.000000 Ce
   Ce77        1.0     0.548417     0.449111     0.841233    Biso  1.000000 Ce
   Ce78        1.0     0.340114     0.532430     0.841225    Biso  1.000000 Ce
   Ce79        1.0     0.923444     0.032191     0.841225    Biso  1.000000 Ce
   Ce80        1.0     0.423422     0.865579     0.841225    Biso  1.000000 Ce
   Ce81        1.0     0.923378     0.532480     0.841225    Biso  1.000000 Ce
   Ce82        1.0     0.090060     0.032191     0.841225    Biso  1.000000 Ce
   Ce83        1.0     0.006752     0.032191     0.841225    Biso  1.000000 Ce
   Ce84        1.0     0.631812     0.948897     0.841217    Biso  1.000000 Ce
   Ce85        1.0     0.423444     0.532404     0.841217    Biso  1.000000 Ce
   Ce86        1.0     0.506795     0.865604     0.841208    Biso  1.000000 Ce
   Ce87        1.0     0.340049     0.865579     0.841208    Biso  1.000000 Ce
   Ce88        1.0     0.840049     0.532480     0.841208    Biso  1.000000 Ce
   Ce89        1.0     0.298406     0.615723     0.841208    Biso  1.000000 Ce
   Ce90        1.0     0.215032     0.948897     0.841200    Biso  1.000000 Ce
   Ce91        1.0     0.506774     0.532430     0.841200    Biso  1.000000 Ce
   Ce92        1.0     0.215054     0.615748     0.841200    Biso  1.000000 Ce
   Ce93        1.0     0.381735     0.615723     0.841200    Biso  1.000000 Ce
   Ce94        1.0     0.465087     0.782310     0.841200    Biso  1.000000 Ce
   Ce95        1.0     0.756719     0.532480     0.841200    Biso  1.000000 Ce
   Ce96        1.0     0.715141     0.948897     0.841200    Biso  1.000000 Ce
   Ce97        1.0     0.381714     0.782310     0.841192    Biso  1.000000 Ce
   Ce98        1.0     0.131703     0.615773     0.841192    Biso  1.000000 Ce
   Ce99        1.0     0.590081     0.532430     0.841192    Biso  1.000000 Ce
   Ce100       1.0     0.465087     0.615723     0.841192    Biso  1.000000 Ce
   Ce101       1.0     0.673411     0.532455     0.841192    Biso  1.000000 Ce
   Ce102       1.0     0.423400     0.699017     0.841192    Biso  1.000000 Ce
   Ce103       1.0     0.340049     0.699017     0.841192    Biso  1.000000 Ce
   Ce104       1.0     0.506774     0.699017     0.841183    Biso  1.000000 Ce
   Ce105       1.0     0.256697     0.865579     0.841183    Biso  1.000000 Ce
   Ce106       1.0     0.590147     0.865604     0.841183    Biso  1.000000 Ce
   Ce107       1.0     0.048373     0.615773     0.841183    Biso  1.000000 Ce
   Ce108       1.0     0.131703     0.948872     0.841183    Biso  1.000000 Ce
   Ce109       1.0     0.548438     0.615748     0.841183    Biso  1.000000 Ce
   Ce110       1.0     0.548460     0.782310     0.841183    Biso  1.000000 Ce
   Ce111       1.0     0.298362     0.782310     0.841175    Biso  1.000000 Ce
   Ce112       1.0     0.798449     0.948897     0.841175    Biso  1.000000 Ce
   Ce113       1.0     0.256697     0.699042     0.841175    Biso  1.000000 Ce
   Ce114       1.0     0.965043     0.615773     0.841175    Biso  1.000000 Ce
   Ce115       1.0     0.881779     0.948897     0.841167    Biso  1.000000 Ce
   Ce116       1.0     0.048395     0.948872     0.841167    Biso  1.000000 Ce
   Ce117       1.0     0.965087     0.948872     0.841167    Biso  1.000000 Ce
   Ce118       1.0     0.881714     0.615799     0.841158    Biso  1.000000 Ce
   Ce119       1.0     0.631768     0.615748     0.841158    Biso  1.000000 Ce
   Ce120       1.0     0.673476     0.865604     0.841158    Biso  1.000000 Ce
   Ce121       1.0     0.590125     0.699042     0.841158    Biso  1.000000 Ce
   Ce122       1.0     0.173368     0.699042     0.841158    Biso  1.000000 Ce
   Ce123       1.0     0.798406     0.615773     0.841158    Biso  1.000000 Ce
   Ce124       1.0     0.215011     0.782310     0.841158    Biso  1.000000 Ce
   Ce125       1.0     0.173368     0.865579     0.841150    Biso  1.000000 Ce
   Ce126       1.0     0.715098     0.615773     0.841150    Biso  1.000000 Ce
   Ce127       1.0     0.631812     0.782335     0.841150    Biso  1.000000 Ce
   Ce128       1.0     0.090038     0.699067     0.841142    Biso  1.000000 Ce
   Ce129       1.0     0.756806     0.865604     0.841142    Biso  1.000000 Ce
   Ce130       1.0     0.673455     0.699067     0.841133    Biso  1.000000 Ce
   Ce131       1.0     0.006730     0.699067     0.841133    Biso  1.000000 Ce
   Ce132       1.0     0.090060     0.865579     0.841133    Biso  1.000000 Ce
   Ce133       1.0     0.840114     0.865604     0.841133    Biso  1.000000 Ce
   Ce134       1.0     0.756784     0.699067     0.841133    Biso  1.000000 Ce
   Ce135       1.0     0.715141     0.782335     0.841125    Biso  1.000000 Ce
   Ce136       1.0     0.131703     0.782335     0.841125    Biso  1.000000 Ce
   Ce137       1.0     0.923400     0.699067     0.841125    Biso  1.000000 Ce
   Ce138       1.0     0.923444     0.865604     0.841125    Biso  1.000000 Ce
   Ce139       1.0     0.006752     0.865579     0.841125    Biso  1.000000 Ce
   Ce140       1.0     0.840092     0.699067     0.841125    Biso  1.000000 Ce
   Ce141       1.0     0.798449     0.782335     0.841117    Biso  1.000000 Ce
   Ce142       1.0     0.048395     0.782335     0.841117    Biso  1.000000 Ce
   Ce143       1.0     0.881779     0.782335     0.841117    Biso  1.000000 Ce
   Ce144       1.0     0.965087     0.782335     0.841108    Biso  1.000000 Ce
   O145        1.0     0.256784     0.254508     0.834792    Biso  1.000000 O
   O146        1.0     0.173433     0.254508     0.834792    Biso  1.000000 O
   O147        1.0     0.131768     0.337902     0.834792    Biso  1.000000 O
   O148        1.0     0.215120     0.337902     0.834783    Biso  1.000000 O
   O149        1.0     0.090103     0.254533     0.834783    Biso  1.000000 O
   O150        1.0     0.048438     0.337927     0.834783    Biso  1.000000 O
   O151        1.0     0.840092     0.254609     0.834783    Biso  1.000000 O
   O152        1.0     0.006774     0.254558     0.834783    Biso  1.000000 O
   O153        1.0     0.756741     0.254609     0.834783    Biso  1.000000 O
   O154        1.0     0.923422     0.254583     0.834783    Biso  1.000000 O
   O155        1.0     0.340114     0.254508     0.834783    Biso  1.000000 O
   O156        1.0     0.298427     0.171139     0.834775    Biso  1.000000 O
   O157        1.0     0.965065     0.337952     0.834775    Biso  1.000000 O
   O158        1.0     0.298471     0.337902     0.834775    Biso  1.000000 O
   O159        1.0     0.381757     0.171164     0.834775    Biso  1.000000 O
   O160        1.0     0.215076     0.171139     0.834775    Biso  1.000000 O
   O161        1.0     0.881735     0.337978     0.834775    Biso  1.000000 O
   O162        1.0     0.673411     0.254609     0.834767    Biso  1.000000 O
   O163        1.0     0.715076     0.171214     0.834767    Biso  1.000000 O
   O164        1.0     0.798449     0.171214     0.834767    Biso  1.000000 O
   O165        1.0     0.798406     0.338003     0.834767    Biso  1.000000 O
   O166        1.0     0.631746     0.171214     0.834767    Biso  1.000000 O
   O167        1.0     0.423444     0.254533     0.834758    Biso  1.000000 O
   O168        1.0     0.465109     0.171164     0.834758    Biso  1.000000 O
   O169        1.0     0.131746     0.171139     0.834758    Biso  1.000000 O
   O170        1.0     0.881757     0.171189     0.834758    Biso  1.000000 O
   O171        1.0     0.173433     0.421271     0.834758    Biso  1.000000 O
   O172        1.0     0.090081     0.421296     0.834758    Biso  1.000000 O
   O173        1.0     0.340092     0.087795     0.834758    Biso  1.000000 O
   O174        1.0     0.965087     0.171164     0.834758    Biso  1.000000 O
   O175        1.0     0.548395     0.171189     0.834758    Biso  1.000000 O
   O176        1.0     0.048417     0.171139     0.834758    Biso  1.000000 O
   O177        1.0     0.590038     0.254583     0.834758    Biso  1.000000 O
   O178        1.0     0.423422     0.087820     0.834750    Biso  1.000000 O
   O179        1.0     0.715076     0.338003     0.834750    Biso  1.000000 O
   O180        1.0     0.381801     0.337902     0.834750    Biso  1.000000 O
   O181        1.0     0.506730     0.254558     0.834750    Biso  1.000000 O
   O182        1.0     0.006730     0.421321     0.834750    Biso  1.000000 O
   O183        1.0     0.256784     0.421296     0.834750    Biso  1.000000 O
   O184        1.0     0.506774     0.087820     0.834742    Biso  1.000000 O
   O185        1.0     0.256719     0.087795     0.834742    Biso  1.000000 O
   O186        1.0     0.923378     0.421346     0.834733    Biso  1.000000 O
   O187        1.0     0.590081     0.087820     0.834733    Biso  1.000000 O
   O188        1.0     0.631703     0.338003     0.834733    Biso  1.000000 O
   O189        1.0     0.673433     0.087820     0.834733    Biso  1.000000 O
   O190        1.0     0.340136     0.421271     0.834733    Biso  1.000000 O
   O191        1.0     0.465087     0.337927     0.834733    Biso  1.000000 O
   O192        1.0     0.548395     0.337952     0.834725    Biso  1.000000 O
   O193        1.0     0.381757     0.004477     0.834725    Biso  1.000000 O
   O194        1.0     0.756763     0.087820     0.834725    Biso  1.000000 O
   O195        1.0     0.840049     0.421372     0.834725    Biso  1.000000 O
   O196        1.0     0.465109     0.004477     0.834725    Biso  1.000000 O
   O197        1.0     0.173389     0.087770     0.834717    Biso  1.000000 O
   O198        1.0     0.840092     0.087820     0.834717    Biso  1.000000 O
   O199        1.0     0.131725     0.504665     0.834717    Biso  1.000000 O
   O200        1.0     0.756719     0.421372     0.834717    Biso  1.000000 O
   O201        1.0     0.923422     0.087795     0.834708    Biso  1.000000 O
   O202        1.0     0.298362     0.004451     0.834708    Biso  1.000000 O
   O203        1.0     0.215076     0.504640     0.834708    Biso  1.000000 O
   O204        1.0     0.006752     0.087770     0.834708    Biso  1.000000 O
   O205        1.0     0.048373     0.504665     0.834708    Biso  1.000000 O
   O206        1.0     0.090060     0.087795     0.834708    Biso  1.000000 O
   O207        1.0     0.548460     0.004477     0.834708    Biso  1.000000 O
   O208        1.0     0.423444     0.421271     0.834700    Biso  1.000000 O
   O209        1.0     0.673368     0.421346     0.834700    Biso  1.000000 O
   O210        1.0     0.298427     0.504640     0.834700    Biso  1.000000 O
   O211        1.0     0.423422     0.921158     0.834692    Biso  1.000000 O
   O212        1.0     0.965022     0.504690     0.834692    Biso  1.000000 O
   O213        1.0     0.590060     0.421346     0.834692    Biso  1.000000 O
   O214        1.0     0.631790     0.004477     0.834692    Biso  1.000000 O
   O215        1.0     0.506752     0.421296     0.834683    Biso  1.000000 O
   O216        1.0     0.340027     0.921133     0.834683    Biso  1.000000 O
   O217        1.0     0.506774     0.921158     0.834683    Biso  1.000000 O
   O218        1.0     0.881692     0.504690     0.834675    Biso  1.000000 O
   O219        1.0     0.381757     0.504640     0.834675    Biso  1.000000 O
   O220        1.0     0.215032     0.004451     0.834675    Biso  1.000000 O
   O221        1.0     0.715120     0.004477     0.834675    Biso  1.000000 O
   O222        1.0     0.798384     0.504715     0.834667    Biso  1.000000 O
   O223        1.0     0.256719     0.587959     0.834658    Biso  1.000000 O
   O224        1.0     0.798427     0.004477     0.834658    Biso  1.000000 O
   O225        1.0     0.465087     0.504640     0.834658    Biso  1.000000 O
   O226        1.0     0.173368     0.587984     0.834658    Biso  1.000000 O
   O227        1.0     0.465087     0.837864     0.834658    Biso  1.000000 O
   O228        1.0     0.381714     0.837839     0.834658    Biso  1.000000 O
   O229        1.0     0.131703     0.004451     0.834658    Biso  1.000000 O
   O230        1.0     0.715054     0.504690     0.834658    Biso  1.000000 O
   O231        1.0     0.590125     0.921158     0.834658    Biso  1.000000 O
   O232        1.0     0.090038     0.587984     0.834658    Biso  1.000000 O
   O233        1.0     0.340071     0.587959     0.834658    Biso  1.000000 O
   O234        1.0     0.881757     0.004451     0.834650    Biso  1.000000 O
   O235        1.0     0.256676     0.921133     0.834650    Biso  1.000000 O
   O236        1.0     0.631725     0.504665     0.834650    Biso  1.000000 O
   O237        1.0     0.548395     0.504665     0.834650    Biso  1.000000 O
   O238        1.0     0.965087     0.004451     0.834650    Biso  1.000000 O
   O239        1.0     0.048395     0.004426     0.834642    Biso  1.000000 O
   O240        1.0     0.423422     0.587959     0.834642    Biso  1.000000 O
   O241        1.0     0.006708     0.588009     0.834642    Biso  1.000000 O
   O242        1.0     0.423400     0.754571     0.834642    Biso  1.000000 O
   O243        1.0     0.548460     0.837864     0.834633    Biso  1.000000 O
   O244        1.0     0.506752     0.587959     0.834633    Biso  1.000000 O
   O245        1.0     0.298340     0.837839     0.834633    Biso  1.000000 O
   O246        1.0     0.381714     0.671277     0.834633    Biso  1.000000 O
   O247        1.0     0.465065     0.671277     0.834633    Biso  1.000000 O
   O248        1.0     0.298362     0.671277     0.834633    Biso  1.000000 O
   O249        1.0     0.506774     0.754571     0.834633    Biso  1.000000 O
   O250        1.0     0.673476     0.921158     0.834633    Biso  1.000000 O
   O251        1.0     0.340027     0.754546     0.834633    Biso  1.000000 O
   O252        1.0     0.923357     0.588009     0.834633    Biso  1.000000 O
   O253        1.0     0.173346     0.921133     0.834625    Biso  1.000000 O
   O254        1.0     0.590081     0.587984     0.834617    Biso  1.000000 O
   O255        1.0     0.215011     0.671277     0.834617    Biso  1.000000 O
   O256        1.0     0.548438     0.671277     0.834617    Biso  1.000000 O
   O257        1.0     0.840049     0.588009     0.834617    Biso  1.000000 O
   O258        1.0     0.756784     0.921158     0.834608    Biso  1.000000 O
   O259        1.0     0.673411     0.588009     0.834608    Biso  1.000000 O
   O260        1.0     0.256676     0.754546     0.834608    Biso  1.000000 O
   O261        1.0     0.756719     0.588009     0.834608    Biso  1.000000 O
   O262        1.0     0.215011     0.837839     0.834608    Biso  1.000000 O
   O263        1.0     0.131703     0.671302     0.834608    Biso  1.000000 O
   O264        1.0     0.631790     0.837889     0.834608    Biso  1.000000 O
   O265        1.0     0.590125     0.754596     0.834608    Biso  1.000000 O
   O266        1.0     0.840092     0.921158     0.834600    Biso  1.000000 O
   O267        1.0     0.090038     0.921133     0.834600    Biso  1.000000 O
   O268        1.0     0.923422     0.921133     0.834600    Biso  1.000000 O
   O269        1.0     0.048373     0.671328     0.834592    Biso  1.000000 O
   O270        1.0     0.631768     0.671302     0.834592    Biso  1.000000 O
   O271        1.0     0.006752     0.921133     0.834592    Biso  1.000000 O
   O272        1.0     0.173346     0.754571     0.834592    Biso  1.000000 O
   O273        1.0     0.965065     0.671302     0.834592    Biso  1.000000 O
   O274        1.0     0.715120     0.837864     0.834583    Biso  1.000000 O
   O275        1.0     0.715098     0.671302     0.834583    Biso  1.000000 O
   O276        1.0     0.881735     0.671328     0.834575    Biso  1.000000 O
   O277        1.0     0.798406     0.671302     0.834575    Biso  1.000000 O
   O278        1.0     0.673455     0.754596     0.834575    Biso  1.000000 O
   O279        1.0     0.131681     0.837839     0.834575    Biso  1.000000 O
   O280        1.0     0.798449     0.837889     0.834567    Biso  1.000000 O
   O281        1.0     0.090038     0.754596     0.834567    Biso  1.000000 O
   O282        1.0     0.756784     0.754596     0.834567    Biso  1.000000 O
   O283        1.0     0.048395     0.837839     0.834567    Biso  1.000000 O
   O284        1.0     0.881757     0.837864     0.834567    Biso  1.000000 O
   O285        1.0     0.965087     0.837864     0.834558    Biso  1.000000 O
   O286        1.0     0.006730     0.754571     0.834558    Biso  1.000000 O
   O287        1.0     0.840092     0.754596     0.834558    Biso  1.000000 O
   O288        1.0     0.923422     0.754596     0.834558    Biso  1.000000 O
   O289        1.0     0.215163     0.282272     0.821792    Biso  1.000000 O
   O290        1.0     0.131812     0.282247     0.821792    Biso  1.000000 O
   O291        1.0     0.048482     0.282272     0.821783    Biso  1.000000 O
   O292        1.0     0.256806     0.198853     0.821783    Biso  1.000000 O
   O293        1.0     0.298515     0.282247     0.821783    Biso  1.000000 O
   O294        1.0     0.798449     0.282348     0.821775    Biso  1.000000 O
   O295        1.0     0.173476     0.365616     0.821775    Biso  1.000000 O
   O296        1.0     0.881779     0.282348     0.821775    Biso  1.000000 O
   O297        1.0     0.965130     0.282323     0.821775    Biso  1.000000 O
   O298        1.0     0.756784     0.198954     0.821775    Biso  1.000000 O
   O299        1.0     0.090125     0.365667     0.821775    Biso  1.000000 O
   O300        1.0     0.006774     0.365667     0.821767    Biso  1.000000 O
   O301        1.0     0.173476     0.198929     0.821767    Biso  1.000000 O
   O302        1.0     0.340136     0.198904     0.821767    Biso  1.000000 O
   O303        1.0     0.840114     0.198979     0.821767    Biso  1.000000 O
   O304        1.0     0.923466     0.198954     0.821767    Biso  1.000000 O
   O305        1.0     0.090147     0.198904     0.821767    Biso  1.000000 O
   O306        1.0     0.423466     0.198904     0.821767    Biso  1.000000 O
   O307        1.0     0.715098     0.282398     0.821767    Biso  1.000000 O
   O308        1.0     0.256828     0.365667     0.821758    Biso  1.000000 O
   O309        1.0     0.006795     0.198929     0.821758    Biso  1.000000 O
   O310        1.0     0.381823     0.282247     0.821758    Biso  1.000000 O
   O311        1.0     0.673433     0.198979     0.821758    Biso  1.000000 O
   O312        1.0     0.590081     0.198954     0.821758    Biso  1.000000 O
   O313        1.0     0.840092     0.365717     0.821758    Biso  1.000000 O
   O314        1.0     0.923422     0.365717     0.821750    Biso  1.000000 O
   O315        1.0     0.465130     0.115560     0.821750    Biso  1.000000 O
   O316        1.0     0.631746     0.282348     0.821750    Biso  1.000000 O
   O317        1.0     0.381801     0.115585     0.821750    Biso  1.000000 O
   O318        1.0     0.298427     0.115560     0.821750    Biso  1.000000 O
   O319        1.0     0.340158     0.365591     0.821750    Biso  1.000000 O
   O320        1.0     0.506774     0.198929     0.821750    Biso  1.000000 O
   O321        1.0     0.131790     0.449010     0.821742    Biso  1.000000 O
   O322        1.0     0.465130     0.282298     0.821742    Biso  1.000000 O
   O323        1.0     0.548460     0.115585     0.821742    Biso  1.000000 O
   O324        1.0     0.715141     0.115585     0.821742    Biso  1.000000 O
   O325        1.0     0.548417     0.282298     0.821742    Biso  1.000000 O
   O326        1.0     0.631768     0.115585     0.821742    Biso  1.000000 O
   O327        1.0     0.756741     0.365742     0.821742    Biso  1.000000 O
   O328        1.0     0.215098     0.115535     0.821733    Biso  1.000000 O
   O329        1.0     0.215141     0.449010     0.821733    Biso  1.000000 O
   O330        1.0     0.798471     0.115610     0.821733    Biso  1.000000 O
   O331        1.0     0.048417     0.449010     0.821733    Biso  1.000000 O
   O332        1.0     0.340092     0.032216     0.821733    Biso  1.000000 O
   O333        1.0     0.881801     0.115585     0.821725    Biso  1.000000 O
   O334        1.0     0.673411     0.365717     0.821725    Biso  1.000000 O
   O335        1.0     0.423466     0.032241     0.821725    Biso  1.000000 O
   O336        1.0     0.965065     0.449010     0.821725    Biso  1.000000 O
   O337        1.0     0.131790     0.115560     0.821725    Biso  1.000000 O
   O338        1.0     0.298493     0.449010     0.821717    Biso  1.000000 O
   O339        1.0     0.965152     0.115560     0.821717    Biso  1.000000 O
   O340        1.0     0.423487     0.365667     0.821717    Biso  1.000000 O
   O341        1.0     0.506817     0.032241     0.821717    Biso  1.000000 O
   O342        1.0     0.048460     0.115535     0.821717    Biso  1.000000 O
   O343        1.0     0.590060     0.365692     0.821708    Biso  1.000000 O
   O344        1.0     0.881735     0.449061     0.821708    Biso  1.000000 O
   O345        1.0     0.506795     0.365667     0.821708    Biso  1.000000 O
   O346        1.0     0.590147     0.032241     0.821700    Biso  1.000000 O
   O347        1.0     0.798384     0.449061     0.821700    Biso  1.000000 O
   O348        1.0     0.381779     0.948897     0.821700    Biso  1.000000 O
   O349        1.0     0.256741     0.032266     0.821700    Biso  1.000000 O
   O350        1.0     0.381823     0.449010     0.821692    Biso  1.000000 O
   O351        1.0     0.465152     0.948922     0.821692    Biso  1.000000 O
   O352        1.0     0.673476     0.032216     0.821692    Biso  1.000000 O
   O353        1.0     0.090081     0.532329     0.821692    Biso  1.000000 O
   O354        1.0     0.173433     0.532379     0.821692    Biso  1.000000 O
   O355        1.0     0.256763     0.532329     0.821683    Biso  1.000000 O
   O356        1.0     0.715076     0.449061     0.821683    Biso  1.000000 O
   O357        1.0     0.756806     0.032241     0.821683    Biso  1.000000 O
   O358        1.0     0.006730     0.532354     0.821675    Biso  1.000000 O
   O359        1.0     0.173411     0.032216     0.821675    Biso  1.000000 O
   O360        1.0     0.548504     0.948922     0.821675    Biso  1.000000 O
   O361        1.0     0.465130     0.449010     0.821675    Biso  1.000000 O
   O362        1.0     0.298406     0.948897     0.821675    Biso  1.000000 O
   O363        1.0     0.631746     0.449061     0.821675    Biso  1.000000 O
   O364        1.0     0.840136     0.032216     0.821667    Biso  1.000000 O
   O365        1.0     0.548438     0.449036     0.821667    Biso  1.000000 O
   O366        1.0     0.340136     0.532354     0.821667    Biso  1.000000 O
   O367        1.0     0.923466     0.032216     0.821667    Biso  1.000000 O
   O368        1.0     0.423444     0.865579     0.821667    Biso  1.000000 O
   O369        1.0     0.923378     0.532354     0.821658    Biso  1.000000 O
   O370        1.0     0.090103     0.032216     0.821658    Biso  1.000000 O
   O371        1.0     0.006795     0.032216     0.821658    Biso  1.000000 O
   O372        1.0     0.423444     0.532329     0.821650    Biso  1.000000 O
   O373        1.0     0.631833     0.948897     0.821650    Biso  1.000000 O
   O374        1.0     0.340092     0.865579     0.821650    Biso  1.000000 O
   O375        1.0     0.506817     0.865604     0.821650    Biso  1.000000 O
   O376        1.0     0.840071     0.532404     0.821642    Biso  1.000000 O
   O377        1.0     0.215076     0.615698     0.821642    Biso  1.000000 O
   O378        1.0     0.298427     0.615648     0.821642    Biso  1.000000 O
   O379        1.0     0.215054     0.948922     0.821642    Biso  1.000000 O
   O380        1.0     0.381757     0.615673     0.821633    Biso  1.000000 O
   O381        1.0     0.756741     0.532379     0.821633    Biso  1.000000 O
   O382        1.0     0.506795     0.532354     0.821633    Biso  1.000000 O
   O383        1.0     0.465109     0.782285     0.821633    Biso  1.000000 O
   O384        1.0     0.381735     0.782285     0.821633    Biso  1.000000 O
   O385        1.0     0.131725     0.615673     0.821633    Biso  1.000000 O
   O386        1.0     0.590103     0.532354     0.821633    Biso  1.000000 O
   O387        1.0     0.465109     0.615673     0.821633    Biso  1.000000 O
   O388        1.0     0.715163     0.948897     0.821625    Biso  1.000000 O
   O389        1.0     0.673411     0.532379     0.821625    Biso  1.000000 O
   O390        1.0     0.340071     0.698966     0.821625    Biso  1.000000 O
   O391        1.0     0.423422     0.698992     0.821625    Biso  1.000000 O
   O392        1.0     0.048417     0.615698     0.821625    Biso  1.000000 O
   O393        1.0     0.506774     0.698992     0.821625    Biso  1.000000 O
   O394        1.0     0.590147     0.865604     0.821625    Biso  1.000000 O
   O395        1.0     0.256719     0.865553     0.821617    Biso  1.000000 O
   O396        1.0     0.548460     0.615673     0.821617    Biso  1.000000 O
   O397        1.0     0.548482     0.782310     0.821617    Biso  1.000000 O
   O398        1.0     0.298406     0.782285     0.821617    Biso  1.000000 O
   O399        1.0     0.798471     0.948897     0.821617    Biso  1.000000 O
   O400        1.0     0.965065     0.615698     0.821608    Biso  1.000000 O
   O401        1.0     0.131746     0.948897     0.821608    Biso  1.000000 O
   O402        1.0     0.256741     0.698992     0.821608    Biso  1.000000 O
   O403        1.0     0.881823     0.948922     0.821608    Biso  1.000000 O
   O404        1.0     0.965130     0.948872     0.821600    Biso  1.000000 O
   O405        1.0     0.881735     0.615698     0.821600    Biso  1.000000 O
   O406        1.0     0.048460     0.948897     0.821600    Biso  1.000000 O
   O407        1.0     0.631790     0.615698     0.821592    Biso  1.000000 O
   O408        1.0     0.590147     0.699017     0.821592    Biso  1.000000 O
   O409        1.0     0.673498     0.865604     0.821592    Biso  1.000000 O
   O410        1.0     0.173389     0.698966     0.821592    Biso  1.000000 O
   O411        1.0     0.715120     0.615698     0.821592    Biso  1.000000 O
   O412        1.0     0.798427     0.615698     0.821592    Biso  1.000000 O
   O413        1.0     0.173411     0.865604     0.821592    Biso  1.000000 O
   O414        1.0     0.215054     0.782260     0.821592    Biso  1.000000 O
   O415        1.0     0.631833     0.782335     0.821583    Biso  1.000000 O
   O416        1.0     0.090081     0.699017     0.821575    Biso  1.000000 O
   O417        1.0     0.756806     0.865604     0.821575    Biso  1.000000 O
   O418        1.0     0.673455     0.699017     0.821575    Biso  1.000000 O
   O419        1.0     0.006774     0.698992     0.821567    Biso  1.000000 O
   O420        1.0     0.090103     0.865604     0.821567    Biso  1.000000 O
   O421        1.0     0.840158     0.865629     0.821567    Biso  1.000000 O
   O422        1.0     0.756806     0.699017     0.821558    Biso  1.000000 O
   O423        1.0     0.923444     0.699017     0.821558    Biso  1.000000 O
   O424        1.0     0.715163     0.782310     0.821558    Biso  1.000000 O
   O425        1.0     0.131746     0.782310     0.821558    Biso  1.000000 O
   O426        1.0     0.006795     0.865579     0.821558    Biso  1.000000 O
   O427        1.0     0.923466     0.865579     0.821558    Biso  1.000000 O
   O428        1.0     0.840114     0.698992     0.821558    Biso  1.000000 O
   O429        1.0     0.798493     0.782310     0.821550    Biso  1.000000 O
   O430        1.0     0.048438     0.782285     0.821550    Biso  1.000000 O
   O431        1.0     0.881801     0.782285     0.821542    Biso  1.000000 O
   O432        1.0     0.965130     0.782310     0.821542    Biso  1.000000 O
   Ce145       1.0     0.256872     0.254357     0.815217    Biso  1.000000 Ce
   Ce146       1.0     0.756806     0.254483     0.815208    Biso  1.000000 Ce
   Ce147       1.0     0.048504     0.337751     0.815200    Biso  1.000000 Ce
   Ce148       1.0     0.215207     0.337801     0.815200    Biso  1.000000 Ce
   Ce149       1.0     0.173542     0.254483     0.815200    Biso  1.000000 Ce
   Ce150       1.0     0.131833     0.337751     0.815200    Biso  1.000000 Ce
   Ce151       1.0     0.090190     0.254407     0.815200    Biso  1.000000 Ce
   Ce152       1.0     0.006817     0.254407     0.815192    Biso  1.000000 Ce
   Ce153       1.0     0.840158     0.254533     0.815192    Biso  1.000000 Ce
   Ce154       1.0     0.923487     0.254433     0.815192    Biso  1.000000 Ce
   Ce155       1.0     0.673433     0.254483     0.815192    Biso  1.000000 Ce
   Ce156       1.0     0.298515     0.337751     0.815192    Biso  1.000000 Ce
   Ce157       1.0     0.715120     0.171064     0.815192    Biso  1.000000 Ce
   Ce158       1.0     0.965152     0.337801     0.815192    Biso  1.000000 Ce
   Ce159       1.0     0.298493     0.171013     0.815192    Biso  1.000000 Ce
   Ce160       1.0     0.340223     0.254433     0.815183    Biso  1.000000 Ce
   Ce161       1.0     0.881801     0.337852     0.815183    Biso  1.000000 Ce
   Ce162       1.0     0.381823     0.171038     0.815183    Biso  1.000000 Ce
   Ce163       1.0     0.173498     0.421070     0.815183    Biso  1.000000 Ce
   Ce164       1.0     0.631790     0.171114     0.815183    Biso  1.000000 Ce
   Ce165       1.0     0.215141     0.171013     0.815175    Biso  1.000000 Ce
   Ce166       1.0     0.798449     0.337877     0.815175    Biso  1.000000 Ce
   Ce167       1.0     0.340136     0.087644     0.815175    Biso  1.000000 Ce
   Ce168       1.0     0.798493     0.171139     0.815175    Biso  1.000000 Ce
   Ce169       1.0     0.881779     0.171114     0.815175    Biso  1.000000 Ce
   Ce170       1.0     0.090147     0.421145     0.815167    Biso  1.000000 Ce
   Ce171       1.0     0.423553     0.254433     0.815167    Biso  1.000000 Ce
   Ce172       1.0     0.965130     0.171064     0.815167    Biso  1.000000 Ce
   Ce173       1.0     0.715098     0.337877     0.815167    Biso  1.000000 Ce
   Ce174       1.0     0.131855     0.171139     0.815167    Biso  1.000000 Ce
   Ce175       1.0     0.381910     0.337801     0.815167    Biso  1.000000 Ce
   Ce176       1.0     0.048504     0.171089     0.815167    Biso  1.000000 Ce
   Ce177       1.0     0.465152     0.171038     0.815167    Biso  1.000000 Ce
   Ce178       1.0     0.590103     0.254508     0.815158    Biso  1.000000 Ce
   Ce179       1.0     0.006774     0.421120     0.815158    Biso  1.000000 Ce
   Ce180       1.0     0.548482     0.171164     0.815158    Biso  1.000000 Ce
   Ce181       1.0     0.423466     0.087695     0.815158    Biso  1.000000 Ce
   Ce182       1.0     0.256872     0.421196     0.815158    Biso  1.000000 Ce
   Ce183       1.0     0.506817     0.254483     0.815150    Biso  1.000000 Ce
   Ce184       1.0     0.673476     0.087695     0.815150    Biso  1.000000 Ce
   Ce185       1.0     0.506861     0.087770     0.815150    Biso  1.000000 Ce
   Ce186       1.0     0.340201     0.421095     0.815150    Biso  1.000000 Ce
   Ce187       1.0     0.590169     0.087770     0.815142    Biso  1.000000 Ce
   Ce188       1.0     0.923444     0.421170     0.815142    Biso  1.000000 Ce
   Ce189       1.0     0.631725     0.337852     0.815133    Biso  1.000000 Ce
   Ce190       1.0     0.256784     0.087695     0.815133    Biso  1.000000 Ce
   Ce191       1.0     0.756806     0.087745     0.815133    Biso  1.000000 Ce
   Ce192       1.0     0.381823     0.004401     0.815133    Biso  1.000000 Ce
   Ce193       1.0     0.840114     0.421196     0.815133    Biso  1.000000 Ce
   Ce194       1.0     0.131812     0.504514     0.815133    Biso  1.000000 Ce
   Ce195       1.0     0.548438     0.337827     0.815133    Biso  1.000000 Ce
   Ce196       1.0     0.465196     0.004451     0.815125    Biso  1.000000 Ce
   Ce197       1.0     0.465196     0.337877     0.815125    Biso  1.000000 Ce
   Ce198       1.0     0.840158     0.087770     0.815125    Biso  1.000000 Ce
   Ce199       1.0     0.298449     0.004376     0.815125    Biso  1.000000 Ce
   Ce200       1.0     0.923509     0.087770     0.815125    Biso  1.000000 Ce
   Ce201       1.0     0.173455     0.087720     0.815125    Biso  1.000000 Ce
   Ce202       1.0     0.048438     0.504489     0.815117    Biso  1.000000 Ce
   Ce203       1.0     0.215141     0.504489     0.815117    Biso  1.000000 Ce
   Ce204       1.0     0.756763     0.421221     0.815117    Biso  1.000000 Ce
   Ce205       1.0     0.006839     0.087720     0.815117    Biso  1.000000 Ce
   Ce206       1.0     0.090169     0.087820     0.815108    Biso  1.000000 Ce
   Ce207       1.0     0.423509     0.921082     0.815108    Biso  1.000000 Ce
   Ce208       1.0     0.673389     0.421170     0.815108    Biso  1.000000 Ce
   Ce209       1.0     0.548526     0.004426     0.815100    Biso  1.000000 Ce
   Ce210       1.0     0.965087     0.504514     0.815100    Biso  1.000000 Ce
   Ce211       1.0     0.298515     0.504489     0.815100    Biso  1.000000 Ce
   Ce212       1.0     0.423553     0.421221     0.815100    Biso  1.000000 Ce
   Ce213       1.0     0.590060     0.421170     0.815092    Biso  1.000000 Ce
   Ce214       1.0     0.631833     0.004376     0.815092    Biso  1.000000 Ce
   Ce215       1.0     0.506861     0.921082     0.815092    Biso  1.000000 Ce
   Ce216       1.0     0.340158     0.921158     0.815083    Biso  1.000000 Ce
   Ce217       1.0     0.506817     0.421196     0.815083    Biso  1.000000 Ce
   Ce218       1.0     0.381844     0.504489     0.815083    Biso  1.000000 Ce
   Ce219       1.0     0.881735     0.504539     0.815083    Biso  1.000000 Ce
   Ce220       1.0     0.215098     0.004426     0.815075    Biso  1.000000 Ce
   Ce221       1.0     0.715163     0.004401     0.815075    Biso  1.000000 Ce
   Ce222       1.0     0.256763     0.587808     0.815067    Biso  1.000000 Ce
   Ce223       1.0     0.798427     0.504539     0.815067    Biso  1.000000 Ce
   Ce224       1.0     0.090081     0.587808     0.815067    Biso  1.000000 Ce
   Ce225       1.0     0.465130     0.837739     0.815067    Biso  1.000000 Ce
   Ce226       1.0     0.173476     0.587883     0.815067    Biso  1.000000 Ce
   Ce227       1.0     0.381779     0.837764     0.815058    Biso  1.000000 Ce
   Ce228       1.0     0.465174     0.504565     0.815058    Biso  1.000000 Ce
   Ce229       1.0     0.798515     0.004426     0.815058    Biso  1.000000 Ce
   Ce230       1.0     0.256763     0.921082     0.815058    Biso  1.000000 Ce
   Ce231       1.0     0.715076     0.504514     0.815058    Biso  1.000000 Ce
   Ce232       1.0     0.340136     0.587833     0.815058    Biso  1.000000 Ce
   Ce233       1.0     0.881844     0.004426     0.815050    Biso  1.000000 Ce
   Ce234       1.0     0.590212     0.921108     0.815050    Biso  1.000000 Ce
   Ce235       1.0     0.631768     0.504464     0.815050    Biso  1.000000 Ce
   Ce236       1.0     0.423466     0.587858     0.815050    Biso  1.000000 Ce
   Ce237       1.0     0.131768     0.004401     0.815050    Biso  1.000000 Ce
   Ce238       1.0     0.965152     0.004376     0.815050    Biso  1.000000 Ce
   Ce239       1.0     0.006752     0.587833     0.815050    Biso  1.000000 Ce
   Ce240       1.0     0.548460     0.504539     0.815042    Biso  1.000000 Ce
   Ce241       1.0     0.465109     0.671152     0.815042    Biso  1.000000 Ce
   Ce242       1.0     0.506795     0.754445     0.815042    Biso  1.000000 Ce
   Ce243       1.0     0.506839     0.587883     0.815042    Biso  1.000000 Ce
   Ce244       1.0     0.048482     0.004426     0.815042    Biso  1.000000 Ce
   Ce245       1.0     0.423400     0.754445     0.815033    Biso  1.000000 Ce
   Ce246       1.0     0.298471     0.837814     0.815033    Biso  1.000000 Ce
   Ce247       1.0     0.548504     0.837764     0.815033    Biso  1.000000 Ce
   Ce248       1.0     0.298406     0.671101     0.815033    Biso  1.000000 Ce
   Ce249       1.0     0.381757     0.671152     0.815033    Biso  1.000000 Ce
   Ce250       1.0     0.923400     0.587833     0.815033    Biso  1.000000 Ce
   Ce251       1.0     0.340071     0.754395     0.815033    Biso  1.000000 Ce
   Ce252       1.0     0.548482     0.671202     0.815025    Biso  1.000000 Ce
   Ce253       1.0     0.673542     0.921108     0.815025    Biso  1.000000 Ce
   Ce254       1.0     0.590169     0.587858     0.815025    Biso  1.000000 Ce
   Ce255       1.0     0.215120     0.671202     0.815017    Biso  1.000000 Ce
   Ce256       1.0     0.173433     0.921133     0.815017    Biso  1.000000 Ce
   Ce257       1.0     0.840092     0.587883     0.815008    Biso  1.000000 Ce
   Ce258       1.0     0.673476     0.587858     0.815008    Biso  1.000000 Ce
   Ce259       1.0     0.256784     0.754495     0.815008    Biso  1.000000 Ce
   Ce260       1.0     0.215120     0.837764     0.815008    Biso  1.000000 Ce
   Ce261       1.0     0.756763     0.587833     0.815008    Biso  1.000000 Ce
   Ce262       1.0     0.590190     0.754521     0.815008    Biso  1.000000 Ce
   Ce263       1.0     0.756850     0.921108     0.815008    Biso  1.000000 Ce
   Ce264       1.0     0.131768     0.671152     0.815000    Biso  1.000000 Ce
   Ce265       1.0     0.631855     0.837839     0.815000    Biso  1.000000 Ce
   Ce266       1.0     0.840179     0.921133     0.815000    Biso  1.000000 Ce
   Ce267       1.0     0.923509     0.921057     0.814992    Biso  1.000000 Ce
   Ce268       1.0     0.048438     0.671177     0.814992    Biso  1.000000 Ce
   Ce269       1.0     0.631833     0.671202     0.814992    Biso  1.000000 Ce
   Ce270       1.0     0.090147     0.921133     0.814992    Biso  1.000000 Ce
   Ce271       1.0     0.965109     0.671152     0.814992    Biso  1.000000 Ce
   Ce272       1.0     0.006861     0.921108     0.814992    Biso  1.000000 Ce
   Ce273       1.0     0.173433     0.754445     0.814983    Biso  1.000000 Ce
   Ce274       1.0     0.715163     0.671202     0.814983    Biso  1.000000 Ce
   Ce275       1.0     0.798471     0.671177     0.814975    Biso  1.000000 Ce
   Ce276       1.0     0.881801     0.671202     0.814975    Biso  1.000000 Ce
   Ce277       1.0     0.715163     0.837789     0.814975    Biso  1.000000 Ce
   Ce278       1.0     0.673520     0.754521     0.814967    Biso  1.000000 Ce
   Ce279       1.0     0.131812     0.837839     0.814967    Biso  1.000000 Ce
   Ce280       1.0     0.798493     0.837814     0.814967    Biso  1.000000 Ce
   Ce281       1.0     0.881823     0.837764     0.814958    Biso  1.000000 Ce
   Ce282       1.0     0.756850     0.754521     0.814958    Biso  1.000000 Ce
   Ce283       1.0     0.048526     0.837789     0.814958    Biso  1.000000 Ce
   Ce284       1.0     0.090147     0.754521     0.814950    Biso  1.000000 Ce
   Ce285       1.0     0.965196     0.837814     0.814950    Biso  1.000000 Ce
   Ce286       1.0     0.840158     0.754495     0.814950    Biso  1.000000 Ce
   Ce287       1.0     0.923509     0.754495     0.814950    Biso  1.000000 Ce
   Ce288       1.0     0.006817     0.754470     0.814950    Biso  1.000000 Ce
   O433        1.0     0.256850     0.309987     0.808742    Biso  1.000000 O
   O434        1.0     0.715163     0.226769     0.808742    Biso  1.000000 O
   O435        1.0     0.298515     0.226643     0.808733    Biso  1.000000 O
   O436        1.0     0.215163     0.226643     0.808733    Biso  1.000000 O
   O437        1.0     0.090190     0.310037     0.808733    Biso  1.000000 O
   O438        1.0     0.173498     0.310062     0.808725    Biso  1.000000 O
   O439        1.0     0.923466     0.310062     0.808725    Biso  1.000000 O
   O440        1.0     0.798515     0.226794     0.808725    Biso  1.000000 O
   O441        1.0     0.756806     0.310112     0.808725    Biso  1.000000 O
   O442        1.0     0.006839     0.310087     0.808725    Biso  1.000000 O
   O443        1.0     0.340136     0.143274     0.808725    Biso  1.000000 O
   O444        1.0     0.881801     0.226743     0.808725    Biso  1.000000 O
   O445        1.0     0.381866     0.226643     0.808717    Biso  1.000000 O
   O446        1.0     0.965152     0.226718     0.808717    Biso  1.000000 O
   O447        1.0     0.631681     0.226743     0.808717    Biso  1.000000 O
   O448        1.0     0.048504     0.226743     0.808717    Biso  1.000000 O
   O449        1.0     0.131833     0.393381     0.808717    Biso  1.000000 O
   O450        1.0     0.048460     0.393356     0.808717    Biso  1.000000 O
   O451        1.0     0.131855     0.226743     0.808717    Biso  1.000000 O
   O452        1.0     0.340201     0.310037     0.808717    Biso  1.000000 O
   O453        1.0     0.840114     0.310163     0.808717    Biso  1.000000 O
   O454        1.0     0.215185     0.393406     0.808717    Biso  1.000000 O
   O455        1.0     0.673455     0.143349     0.808717    Biso  1.000000 O
   O456        1.0     0.673389     0.310138     0.808708    Biso  1.000000 O
   O457        1.0     0.756850     0.143400     0.808700    Biso  1.000000 O
   O458        1.0     0.298536     0.393381     0.808700    Biso  1.000000 O
   O459        1.0     0.423509     0.143324     0.808700    Biso  1.000000 O
   O460        1.0     0.465130     0.226618     0.808700    Biso  1.000000 O
   O461        1.0     0.965087     0.393406     0.808692    Biso  1.000000 O
   O462        1.0     0.256784     0.143349     0.808692    Biso  1.000000 O
   O463        1.0     0.840136     0.143374     0.808692    Biso  1.000000 O
   O464        1.0     0.506795     0.143324     0.808692    Biso  1.000000 O
   O465        1.0     0.548395     0.226718     0.808692    Biso  1.000000 O
   O466        1.0     0.590081     0.143349     0.808692    Biso  1.000000 O
   O467        1.0     0.173455     0.143324     0.808692    Biso  1.000000 O
   O468        1.0     0.923444     0.143400     0.808683    Biso  1.000000 O
   O469        1.0     0.423509     0.309987     0.808683    Biso  1.000000 O
   O470        1.0     0.881714     0.393431     0.808683    Biso  1.000000 O
   O471        1.0     0.006839     0.143400     0.808683    Biso  1.000000 O
   O472        1.0     0.173455     0.476674     0.808683    Biso  1.000000 O
   O473        1.0     0.090147     0.143400     0.808675    Biso  1.000000 O
   O474        1.0     0.381801     0.060031     0.808675    Biso  1.000000 O
   O475        1.0     0.090103     0.476725     0.808675    Biso  1.000000 O
   O476        1.0     0.798427     0.393481     0.808675    Biso  1.000000 O
   O477        1.0     0.465174     0.060081     0.808675    Biso  1.000000 O
   O478        1.0     0.590060     0.310087     0.808675    Biso  1.000000 O
   O479        1.0     0.006730     0.476725     0.808675    Biso  1.000000 O
   O480        1.0     0.548482     0.060031     0.808667    Biso  1.000000 O
   O481        1.0     0.381866     0.393406     0.808667    Biso  1.000000 O
   O482        1.0     0.298449     0.060031     0.808667    Biso  1.000000 O
   O483        1.0     0.715076     0.393507     0.808658    Biso  1.000000 O
   O484        1.0     0.423487     0.976687     0.808658    Biso  1.000000 O
   O485        1.0     0.631812     0.060006     0.808658    Biso  1.000000 O
   O486        1.0     0.506752     0.310037     0.808658    Biso  1.000000 O
   O487        1.0     0.715163     0.060056     0.808650    Biso  1.000000 O
   O488        1.0     0.256784     0.476775     0.808650    Biso  1.000000 O
   O489        1.0     0.340158     0.476699     0.808650    Biso  1.000000 O
   O490        1.0     0.923378     0.476775     0.808642    Biso  1.000000 O
   O491        1.0     0.631725     0.393481     0.808642    Biso  1.000000 O
   O492        1.0     0.506839     0.976662     0.808642    Biso  1.000000 O
   O493        1.0     0.798471     0.060081     0.808633    Biso  1.000000 O
   O494        1.0     0.881801     0.060056     0.808633    Biso  1.000000 O
   O495        1.0     0.965130     0.060006     0.808633    Biso  1.000000 O
   O496        1.0     0.215076     0.060056     0.808633    Biso  1.000000 O
   O497        1.0     0.340136     0.976762     0.808633    Biso  1.000000 O
   O498        1.0     0.840027     0.476750     0.808625    Biso  1.000000 O
   O499        1.0     0.465152     0.893393     0.808625    Biso  1.000000 O
   O500        1.0     0.548395     0.393431     0.808625    Biso  1.000000 O
   O501        1.0     0.131768     0.560094     0.808625    Biso  1.000000 O
   O502        1.0     0.381779     0.893368     0.808625    Biso  1.000000 O
   O503        1.0     0.465130     0.393406     0.808625    Biso  1.000000 O
   O504        1.0     0.131746     0.060006     0.808617    Biso  1.000000 O
   O505        1.0     0.256763     0.976737     0.808617    Biso  1.000000 O
   O506        1.0     0.048504     0.060006     0.808617    Biso  1.000000 O
   O507        1.0     0.215076     0.560068     0.808608    Biso  1.000000 O
   O508        1.0     0.048395     0.560094     0.808608    Biso  1.000000 O
   O509        1.0     0.298427     0.560068     0.808608    Biso  1.000000 O
   O510        1.0     0.590147     0.976687     0.808608    Biso  1.000000 O
   O511        1.0     0.756741     0.476800     0.808600    Biso  1.000000 O
   O512        1.0     0.423509     0.476750     0.808600    Biso  1.000000 O
   O513        1.0     0.673433     0.476750     0.808600    Biso  1.000000 O
   O514        1.0     0.548547     0.893393     0.808600    Biso  1.000000 O
   O515        1.0     0.381801     0.560094     0.808600    Biso  1.000000 O
   O516        1.0     0.298427     0.893393     0.808592    Biso  1.000000 O
   O517        1.0     0.965043     0.560094     0.808592    Biso  1.000000 O
   O518        1.0     0.590081     0.476775     0.808583    Biso  1.000000 O
   O519        1.0     0.673498     0.976712     0.808583    Biso  1.000000 O
   O520        1.0     0.506774     0.476725     0.808583    Biso  1.000000 O
   O521        1.0     0.465109     0.560119     0.808583    Biso  1.000000 O
   O522        1.0     0.423422     0.810050     0.808583    Biso  1.000000 O
   O523        1.0     0.506817     0.810075     0.808575    Biso  1.000000 O
   O524        1.0     0.340092     0.809974     0.808575    Biso  1.000000 O
   O525        1.0     0.756828     0.976737     0.808575    Biso  1.000000 O
   O526        1.0     0.423422     0.643437     0.808575    Biso  1.000000 O
   O527        1.0     0.173389     0.976762     0.808575    Biso  1.000000 O
   O528        1.0     0.881714     0.560094     0.808567    Biso  1.000000 O
   O529        1.0     0.465087     0.726806     0.808567    Biso  1.000000 O
   O530        1.0     0.840158     0.976737     0.808567    Biso  1.000000 O
   O531        1.0     0.256719     0.643387     0.808567    Biso  1.000000 O
   O532        1.0     0.506795     0.643488     0.808567    Biso  1.000000 O
   O533        1.0     0.548460     0.560094     0.808558    Biso  1.000000 O
   O534        1.0     0.631790     0.560043     0.808558    Biso  1.000000 O
   O535        1.0     0.923466     0.976662     0.808558    Biso  1.000000 O
   O536        1.0     0.340071     0.643463     0.808558    Biso  1.000000 O
   O537        1.0     0.215054     0.893368     0.808558    Biso  1.000000 O
   O538        1.0     0.548482     0.726806     0.808558    Biso  1.000000 O
   O539        1.0     0.173411     0.643437     0.808558    Biso  1.000000 O
   O540        1.0     0.798384     0.560119     0.808558    Biso  1.000000 O
   O541        1.0     0.381735     0.726756     0.808550    Biso  1.000000 O
   O542        1.0     0.006795     0.976687     0.808550    Biso  1.000000 O
   O543        1.0     0.090081     0.643387     0.808550    Biso  1.000000 O
   O544        1.0     0.715098     0.560068     0.808550    Biso  1.000000 O
   O545        1.0     0.631855     0.893419     0.808550    Biso  1.000000 O
   O546        1.0     0.590081     0.643412     0.808550    Biso  1.000000 O
   O547        1.0     0.256763     0.810024     0.808550    Biso  1.000000 O
   O548        1.0     0.298406     0.726681     0.808542    Biso  1.000000 O
   O549        1.0     0.090103     0.976712     0.808542    Biso  1.000000 O
   O550        1.0     0.590190     0.810100     0.808542    Biso  1.000000 O
   O551        1.0     0.006774     0.643387     0.808542    Biso  1.000000 O
   O552        1.0     0.215098     0.726731     0.808525    Biso  1.000000 O
   O553        1.0     0.673476     0.643437     0.808525    Biso  1.000000 O
   O554        1.0     0.923422     0.643387     0.808525    Biso  1.000000 O
   O555        1.0     0.715185     0.893368     0.808525    Biso  1.000000 O
   O556        1.0     0.756784     0.643412     0.808517    Biso  1.000000 O
   O557        1.0     0.798493     0.893393     0.808517    Biso  1.000000 O
   O558        1.0     0.881823     0.893393     0.808517    Biso  1.000000 O
   O559        1.0     0.631833     0.726781     0.808517    Biso  1.000000 O
   O560        1.0     0.840114     0.643437     0.808517    Biso  1.000000 O
   O561        1.0     0.173433     0.810050     0.808517    Biso  1.000000 O
   O562        1.0     0.131768     0.893393     0.808508    Biso  1.000000 O
   O563        1.0     0.131746     0.726706     0.808508    Biso  1.000000 O
   O564        1.0     0.673476     0.810100     0.808500    Biso  1.000000 O
   O565        1.0     0.048482     0.893343     0.808500    Biso  1.000000 O
   O566        1.0     0.965196     0.893393     0.808500    Biso  1.000000 O
   O567        1.0     0.715163     0.726781     0.808500    Biso  1.000000 O
   O568        1.0     0.965130     0.726706     0.808492    Biso  1.000000 O
   O569        1.0     0.756828     0.810100     0.808492    Biso  1.000000 O
   O570        1.0     0.048460     0.726756     0.808492    Biso  1.000000 O
   O571        1.0     0.840136     0.810100     0.808483    Biso  1.000000 O
   O572        1.0     0.798471     0.726731     0.808483    Biso  1.000000 O
   O573        1.0     0.923509     0.810075     0.808483    Biso  1.000000 O
   O574        1.0     0.090147     0.810075     0.808483    Biso  1.000000 O
   O575        1.0     0.881801     0.726756     0.808483    Biso  1.000000 O
   O576        1.0     0.006839     0.810050     0.808475    Biso  1.000000 O
   O577        1.0     0.256763     0.254458     0.795658    Biso  1.000000 O
   O578        1.0     0.673368     0.254659     0.795650    Biso  1.000000 O
   O579        1.0     0.756784     0.254684     0.795650    Biso  1.000000 O
   O580        1.0     0.215120     0.337902     0.795650    Biso  1.000000 O
   O581        1.0     0.715076     0.171265     0.795642    Biso  1.000000 O
   O582        1.0     0.340114     0.254458     0.795642    Biso  1.000000 O
   O583        1.0     0.840136     0.254709     0.795633    Biso  1.000000 O
   O584        1.0     0.006795     0.254609     0.795633    Biso  1.000000 O
   O585        1.0     0.048482     0.337902     0.795633    Biso  1.000000 O
   O586        1.0     0.298384     0.171114     0.795633    Biso  1.000000 O
   O587        1.0     0.131790     0.337902     0.795633    Biso  1.000000 O
   O588        1.0     0.923444     0.254634     0.795633    Biso  1.000000 O
   O589        1.0     0.298471     0.337877     0.795633    Biso  1.000000 O
   O590        1.0     0.173455     0.254558     0.795633    Biso  1.000000 O
   O591        1.0     0.381757     0.171164     0.795633    Biso  1.000000 O
   O592        1.0     0.090125     0.254583     0.795633    Biso  1.000000 O
   O593        1.0     0.965087     0.337927     0.795625    Biso  1.000000 O
   O594        1.0     0.631681     0.171265     0.795625    Biso  1.000000 O
   O595        1.0     0.715076     0.338078     0.795625    Biso  1.000000 O
   O596        1.0     0.798449     0.171340     0.795625    Biso  1.000000 O
   O597        1.0     0.798427     0.338078     0.795617    Biso  1.000000 O
   O598        1.0     0.090081     0.421246     0.795617    Biso  1.000000 O
   O599        1.0     0.881779     0.338003     0.795617    Biso  1.000000 O
   O600        1.0     0.215032     0.171164     0.795617    Biso  1.000000 O
   O601        1.0     0.173433     0.421196     0.795617    Biso  1.000000 O
   O602        1.0     0.965065     0.171265     0.795608    Biso  1.000000 O
   O603        1.0     0.881735     0.171315     0.795608    Biso  1.000000 O
   O604        1.0     0.423466     0.254483     0.795608    Biso  1.000000 O
   O605        1.0     0.006730     0.421246     0.795608    Biso  1.000000 O
   O606        1.0     0.381823     0.337852     0.795608    Biso  1.000000 O
   O607        1.0     0.340071     0.087871     0.795600    Biso  1.000000 O
   O608        1.0     0.131725     0.171214     0.795600    Biso  1.000000 O
   O609        1.0     0.256784     0.421271     0.795600    Biso  1.000000 O
   O610        1.0     0.048438     0.171265     0.795600    Biso  1.000000 O
   O611        1.0     0.548329     0.171265     0.795600    Biso  1.000000 O
   O612        1.0     0.589929     0.254609     0.795592    Biso  1.000000 O
   O613        1.0     0.465087     0.171189     0.795592    Biso  1.000000 O
   O614        1.0     0.423400     0.087845     0.795592    Biso  1.000000 O
   O615        1.0     0.506665     0.254533     0.795583    Biso  1.000000 O
   O616        1.0     0.673411     0.087871     0.795583    Biso  1.000000 O
   O617        1.0     0.548351     0.337952     0.795583    Biso  1.000000 O
   O618        1.0     0.923357     0.421296     0.795583    Biso  1.000000 O
   O619        1.0     0.131725     0.504590     0.795583    Biso  1.000000 O
   O620        1.0     0.631616     0.338028     0.795575    Biso  1.000000 O
   O621        1.0     0.590038     0.087896     0.795575    Biso  1.000000 O
   O622        1.0     0.506752     0.087896     0.795575    Biso  1.000000 O
   O623        1.0     0.256654     0.087871     0.795575    Biso  1.000000 O
   O624        1.0     0.340136     0.421221     0.795575    Biso  1.000000 O
   O625        1.0     0.756719     0.087921     0.795575    Biso  1.000000 O
   O626        1.0     0.465087     0.004602     0.795567    Biso  1.000000 O
   O627        1.0     0.048351     0.504590     0.795567    Biso  1.000000 O
   O628        1.0     0.381757     0.004577     0.795567    Biso  1.000000 O
   O629        1.0     0.840049     0.087946     0.795558    Biso  1.000000 O
   O630        1.0     0.840049     0.421346     0.795558    Biso  1.000000 O
   O631        1.0     0.006752     0.087896     0.795558    Biso  1.000000 O
   O632        1.0     0.923378     0.087946     0.795558    Biso  1.000000 O
   O633        1.0     0.215032     0.504590     0.795558    Biso  1.000000 O
   O634        1.0     0.173346     0.087896     0.795558    Biso  1.000000 O
   O635        1.0     0.756719     0.421346     0.795550    Biso  1.000000 O
   O636        1.0     0.298340     0.004577     0.795550    Biso  1.000000 O
   O637        1.0     0.465065     0.337927     0.795550    Biso  1.000000 O
   O638        1.0     0.423400     0.921233     0.795550    Biso  1.000000 O
   O639        1.0     0.965000     0.504615     0.795542    Biso  1.000000 O
   O640        1.0     0.298427     0.504590     0.795542    Biso  1.000000 O
   O641        1.0     0.548417     0.004577     0.795542    Biso  1.000000 O
   O642        1.0     0.090038     0.087946     0.795542    Biso  1.000000 O
   O643        1.0     0.673302     0.421296     0.795542    Biso  1.000000 O
   O644        1.0     0.590038     0.421296     0.795533    Biso  1.000000 O
   O645        1.0     0.506774     0.921208     0.795533    Biso  1.000000 O
   O646        1.0     0.423422     0.421221     0.795533    Biso  1.000000 O
   O647        1.0     0.340005     0.921258     0.795525    Biso  1.000000 O
   O648        1.0     0.381735     0.504615     0.795517    Biso  1.000000 O
   O649        1.0     0.631768     0.004552     0.795517    Biso  1.000000 O
   O650        1.0     0.881627     0.504640     0.795517    Biso  1.000000 O
   O651        1.0     0.465043     0.837889     0.795517    Biso  1.000000 O
   O652        1.0     0.214967     0.004602     0.795508    Biso  1.000000 O
   O653        1.0     0.381670     0.837864     0.795508    Biso  1.000000 O
   O654        1.0     0.798384     0.504665     0.795500    Biso  1.000000 O
   O655        1.0     0.089994     0.587908     0.795500    Biso  1.000000 O
   O656        1.0     0.715076     0.004577     0.795500    Biso  1.000000 O
   O657        1.0     0.256676     0.587908     0.795500    Biso  1.000000 O
   O658        1.0     0.173368     0.587959     0.795500    Biso  1.000000 O
   O659        1.0     0.256654     0.921233     0.795500    Biso  1.000000 O
   O660        1.0     0.798384     0.004577     0.795492    Biso  1.000000 O
   O661        1.0     0.340005     0.587934     0.795492    Biso  1.000000 O
   O662        1.0     0.506686     0.421246     0.795492    Biso  1.000000 O
   O663        1.0     0.881714     0.004602     0.795492    Biso  1.000000 O
   O664        1.0     0.715011     0.504590     0.795492    Biso  1.000000 O
   O665        1.0     0.465087     0.504640     0.795483    Biso  1.000000 O
   O666        1.0     0.631681     0.504565     0.795483    Biso  1.000000 O
   O667        1.0     0.006643     0.587934     0.795483    Biso  1.000000 O
   O668        1.0     0.423378     0.588009     0.795483    Biso  1.000000 O
   O669        1.0     0.965043     0.004552     0.795483    Biso  1.000000 O
   O670        1.0     0.590103     0.921258     0.795483    Biso  1.000000 O
   O671        1.0     0.506708     0.587908     0.795483    Biso  1.000000 O
   O672        1.0     0.423335     0.754571     0.795483    Biso  1.000000 O
   O673        1.0     0.131659     0.004577     0.795475    Biso  1.000000 O
   O674        1.0     0.506708     0.754621     0.795475    Biso  1.000000 O
   O675        1.0     0.548329     0.504640     0.795475    Biso  1.000000 O
   O676        1.0     0.464978     0.671328     0.795475    Biso  1.000000 O
   O677        1.0     0.298340     0.837864     0.795475    Biso  1.000000 O
   O678        1.0     0.548417     0.837940     0.795475    Biso  1.000000 O
   O679        1.0     0.381648     0.671277     0.795467    Biso  1.000000 O
   O680        1.0     0.923291     0.587908     0.795458    Biso  1.000000 O
   O681        1.0     0.048329     0.004527     0.795458    Biso  1.000000 O
   O682        1.0     0.548351     0.671328     0.795458    Biso  1.000000 O
   O683        1.0     0.339983     0.754495     0.795458    Biso  1.000000 O
   O684        1.0     0.298319     0.671227     0.795458    Biso  1.000000 O
   O685        1.0     0.590060     0.587934     0.795458    Biso  1.000000 O
   O686        1.0     0.839983     0.587934     0.795450    Biso  1.000000 O
   O687        1.0     0.214989     0.671252     0.795450    Biso  1.000000 O
   O688        1.0     0.673455     0.921258     0.795450    Biso  1.000000 O
   O689        1.0     0.673389     0.587959     0.795450    Biso  1.000000 O
   O690        1.0     0.173302     0.921284     0.795442    Biso  1.000000 O
   O691        1.0     0.215011     0.837839     0.795442    Biso  1.000000 O
   O692        1.0     0.590081     0.754646     0.795442    Biso  1.000000 O
   O693        1.0     0.840049     0.921309     0.795433    Biso  1.000000 O
   O694        1.0     0.131703     0.671252     0.795433    Biso  1.000000 O
   O695        1.0     0.756697     0.587908     0.795433    Biso  1.000000 O
   O696        1.0     0.631703     0.671328     0.795433    Biso  1.000000 O
   O697        1.0     0.756763     0.921309     0.795433    Biso  1.000000 O
   O698        1.0     0.048373     0.671302     0.795433    Biso  1.000000 O
   O699        1.0     0.256654     0.754546     0.795425    Biso  1.000000 O
   O700        1.0     0.923422     0.921233     0.795425    Biso  1.000000 O
   O701        1.0     0.173324     0.754521     0.795425    Biso  1.000000 O
   O702        1.0     0.090016     0.921208     0.795425    Biso  1.000000 O
   O703        1.0     0.631746     0.837990     0.795417    Biso  1.000000 O
   O704        1.0     0.965043     0.671252     0.795417    Biso  1.000000 O
   O705        1.0     0.715076     0.671328     0.795408    Biso  1.000000 O
   O706        1.0     0.006774     0.921233     0.795408    Biso  1.000000 O
   O707        1.0     0.798384     0.671277     0.795408    Biso  1.000000 O
   O708        1.0     0.881714     0.671302     0.795400    Biso  1.000000 O
   O709        1.0     0.673433     0.754671     0.795400    Biso  1.000000 O
   O710        1.0     0.881735     0.837915     0.795392    Biso  1.000000 O
   O711        1.0     0.715076     0.837940     0.795392    Biso  1.000000 O
   O712        1.0     0.131681     0.837889     0.795392    Biso  1.000000 O
   O713        1.0     0.798406     0.837990     0.795383    Biso  1.000000 O
   O714        1.0     0.756763     0.754671     0.795383    Biso  1.000000 O
   O715        1.0     0.840071     0.754621     0.795383    Biso  1.000000 O
   O716        1.0     0.090060     0.754596     0.795383    Biso  1.000000 O
   O717        1.0     0.048417     0.837864     0.795383    Biso  1.000000 O
   O718        1.0     0.006730     0.754521     0.795383    Biso  1.000000 O
   O719        1.0     0.923422     0.754596     0.795375    Biso  1.000000 O
   O720        1.0     0.965109     0.837915     0.795375    Biso  1.000000 O
   Ce289       1.0     0.716056     0.227925     0.788425    Biso  1.000000 Ce
   Ce290       1.0     0.257264     0.308855     0.789267    Biso  1.000000 Ce
   Ce291       1.0     0.297360     0.225737     0.789200    Biso  1.000000 Ce
   Ce292       1.0     0.632639     0.228554     0.788467    Biso  1.000000 Ce
   Ce293       1.0     0.756022     0.309811     0.789233    Biso  1.000000 Ce
   Ce294       1.0     0.213813     0.225033     0.789242    Biso  1.000000 Ce
   Ce295       1.0     0.797360     0.226693     0.789217    Biso  1.000000 Ce
   Ce296       1.0     0.673193     0.310188     0.789192    Biso  1.000000 Ce
   Ce297       1.0     0.006534     0.308654     0.789467    Biso  1.000000 Ce
   Ce298       1.0     0.341029     0.145034     0.788808    Biso  1.000000 Ce
   Ce299       1.0     0.673629     0.142972     0.788967    Biso  1.000000 Ce
   Ce300       1.0     0.340071     0.309685     0.789458    Biso  1.000000 Ce
   Ce301       1.0     0.922594     0.310012     0.789625    Biso  1.000000 Ce
   Ce302       1.0     0.172104     0.309861     0.788942    Biso  1.000000 Ce
   Ce303       1.0     0.049484     0.391394     0.789567    Biso  1.000000 Ce
   Ce304       1.0     0.382454     0.227322     0.789083    Biso  1.000000 Ce
   Ce305       1.0     0.964695     0.226115     0.788992    Biso  1.000000 Ce
   Ce306       1.0     0.215250     0.391419     0.789850    Biso  1.000000 Ce
   Ce307       1.0     0.755891     0.142293     0.789175    Biso  1.000000 Ce
   Ce308       1.0     0.048787     0.226115     0.788625    Biso  1.000000 Ce
   Ce309       1.0     0.880712     0.226542     0.788942    Biso  1.000000 Ce
   Ce310       1.0     0.089210     0.309056     0.788592    Biso  1.000000 Ce
   Ce311       1.0     0.132378     0.392526     0.788467    Biso  1.000000 Ce
   Ce312       1.0     0.296293     0.393733     0.788775    Biso  1.000000 Ce
   Ce313       1.0     0.839787     0.309911     0.789275    Biso  1.000000 Ce
   Ce314       1.0     0.130178     0.225486     0.788500    Biso  1.000000 Ce
   Ce315       1.0     0.006686     0.143450     0.789508    Biso  1.000000 Ce
   Ce316       1.0     0.173041     0.476599     0.789083    Biso  1.000000 Ce
   Ce317       1.0     0.006403     0.476976     0.788958    Biso  1.000000 Ce
   Ce318       1.0     0.422594     0.142570     0.789200    Biso  1.000000 Ce
   Ce319       1.0     0.966263     0.393305     0.789200    Biso  1.000000 Ce
   Ce320       1.0     0.089210     0.474964     0.789483    Biso  1.000000 Ce
   Ce321       1.0     0.922050     0.142922     0.789175    Biso  1.000000 Ce
   Ce322       1.0     0.590212     0.144632     0.788783    Biso  1.000000 Ce
   Ce323       1.0     0.256218     0.142771     0.788658    Biso  1.000000 Ce
   Ce324       1.0     0.465022     0.227422     0.788883    Biso  1.000000 Ce
   Ce325       1.0     0.423662     0.311898     0.788800    Biso  1.000000 Ce
   Ce326       1.0     0.171908     0.143274     0.788792    Biso  1.000000 Ce
   Ce327       1.0     0.839548     0.143626     0.788608    Biso  1.000000 Ce
   Ce328       1.0     0.881038     0.393205     0.789075    Biso  1.000000 Ce
   Ce329       1.0     0.422878     0.977215     0.789208    Biso  1.000000 Ce
   Ce330       1.0     0.466023     0.059251     0.789442    Biso  1.000000 Ce
   Ce331       1.0     0.506621     0.143802     0.789133    Biso  1.000000 Ce
   Ce332       1.0     0.298711     0.058824     0.789075    Biso  1.000000 Ce
   Ce333       1.0     0.549135     0.226165     0.789375    Biso  1.000000 Ce
   Ce334       1.0     0.089276     0.143475     0.789050    Biso  1.000000 Ce
   Ce335       1.0     0.798645     0.393481     0.788867    Biso  1.000000 Ce
   Ce336       1.0     0.381779     0.393733     0.789000    Biso  1.000000 Ce
   Ce337       1.0     0.379884     0.060483     0.788925    Biso  1.000000 Ce
   Ce338       1.0     0.714139     0.393406     0.788908    Biso  1.000000 Ce
   Ce339       1.0     0.548046     0.062395     0.789517    Biso  1.000000 Ce
   Ce340       1.0     0.631725     0.058874     0.789267    Biso  1.000000 Ce
   Ce341       1.0     0.339635     0.475140     0.789158    Biso  1.000000 Ce
   Ce342       1.0     0.965022     0.058572     0.788567    Biso  1.000000 Ce
   Ce343       1.0     0.465544     0.895355     0.788700    Biso  1.000000 Ce
   Ce344       1.0     0.715533     0.059880     0.788983    Biso  1.000000 Ce
   Ce345       1.0     0.922072     0.476322     0.789425    Biso  1.000000 Ce
   Ce346       1.0     0.589842     0.309886     0.788900    Biso  1.000000 Ce
   Ce347       1.0     0.382585     0.893393     0.788417    Biso  1.000000 Ce
   Ce348       1.0     0.509082     0.978799     0.788983    Biso  1.000000 Ce
   Ce349       1.0     0.882999     0.059704     0.789125    Biso  1.000000 Ce
   Ce350       1.0     0.130657     0.556874     0.788633    Biso  1.000000 Ce
   Ce351       1.0     0.256349     0.476574     0.788867    Biso  1.000000 Ce
   Ce352       1.0     0.506294     0.311169     0.789317    Biso  1.000000 Ce
   Ce353       1.0     0.798101     0.059930     0.788667    Biso  1.000000 Ce
   Ce354       1.0     0.256915     0.975857     0.788692    Biso  1.000000 Ce
   Ce355       1.0     0.341268     0.975983     0.788850    Biso  1.000000 Ce
   Ce356       1.0     0.632291     0.392123     0.788850    Biso  1.000000 Ce
   Ce357       1.0     0.049375     0.060031     0.789192    Biso  1.000000 Ce
   Ce358       1.0     0.839940     0.478108     0.789333    Biso  1.000000 Ce
   Ce359       1.0     0.046936     0.559616     0.788717    Biso  1.000000 Ce
   Ce360       1.0     0.297382     0.560446     0.788642    Biso  1.000000 Ce
   Ce361       1.0     0.298340     0.892387     0.789125    Biso  1.000000 Ce
   Ce362       1.0     0.381844     0.559364     0.789192    Biso  1.000000 Ce
   Ce363       1.0     0.548242     0.893569     0.788808    Biso  1.000000 Ce
   Ce364       1.0     0.215642     0.561225     0.788592    Biso  1.000000 Ce
   Ce365       1.0     0.131267     0.060106     0.789217    Biso  1.000000 Ce
   Ce366       1.0     0.215773     0.059075     0.788858    Biso  1.000000 Ce
   Ce367       1.0     0.548700     0.394588     0.788850    Biso  1.000000 Ce
   Ce368       1.0     0.423182     0.475819     0.789192    Biso  1.000000 Ce
   Ce369       1.0     0.589559     0.975983     0.788783    Biso  1.000000 Ce
   Ce370       1.0     0.672976     0.475593     0.788792    Biso  1.000000 Ce
   Ce371       1.0     0.965610     0.559540     0.789125    Biso  1.000000 Ce
   Ce372       1.0     0.466176     0.560295     0.788775    Biso  1.000000 Ce
   Ce373       1.0     0.757307     0.476624     0.789125    Biso  1.000000 Ce
   Ce374       1.0     0.466459     0.395342     0.789317    Biso  1.000000 Ce
   Ce375       1.0     0.339700     0.809194     0.789250    Biso  1.000000 Ce
   Ce376       1.0     0.506185     0.811106     0.788375    Biso  1.000000 Ce
   Ce377       1.0     0.505685     0.643211     0.788308    Biso  1.000000 Ce
   Ce378       1.0     0.546609     0.726278     0.788933    Biso  1.000000 Ce
   Ce379       1.0     0.215860     0.893117     0.788617    Biso  1.000000 Ce
   Ce380       1.0     0.424010     0.809094     0.788750    Biso  1.000000 Ce
   Ce381       1.0     0.588927     0.476574     0.788042    Biso  1.000000 Ce
   Ce382       1.0     0.422682     0.642180     0.788942    Biso  1.000000 Ce
   Ce383       1.0     0.463301     0.727234     0.788933    Biso  1.000000 Ce
   Ce384       1.0     0.631594     0.561452     0.789058    Biso  1.000000 Ce
   Ce385       1.0     0.589907     0.644041     0.788883    Biso  1.000000 Ce
   Ce386       1.0     0.506447     0.476196     0.787875    Biso  1.000000 Ce
   Ce387       1.0     0.672888     0.977215     0.788850    Biso  1.000000 Ce
   Ce388       1.0     0.758157     0.975455     0.788725    Biso  1.000000 Ce
   Ce389       1.0     0.923553     0.975580     0.788625    Biso  1.000000 Ce
   Ce390       1.0     0.173869     0.976209     0.789267    Biso  1.000000 Ce
   Ce391       1.0     0.882389     0.561653     0.789217    Biso  1.000000 Ce
   Ce392       1.0     0.841225     0.975681     0.788275    Biso  1.000000 Ce
   Ce393       1.0     0.257176     0.642431     0.788683    Biso  1.000000 Ce
   Ce394       1.0     0.090822     0.643488     0.788967    Biso  1.000000 Ce
   Ce395       1.0     0.548438     0.561024     0.788742    Biso  1.000000 Ce
   Ce396       1.0     0.339199     0.642859     0.788983    Biso  1.000000 Ce
   Ce397       1.0     0.255434     0.809572     0.788725    Biso  1.000000 Ce
   Ce398       1.0     0.714096     0.561401     0.788725    Biso  1.000000 Ce
   Ce399       1.0     0.674696     0.643840     0.789342    Biso  1.000000 Ce
   Ce400       1.0     0.172888     0.642708     0.789100    Biso  1.000000 Ce
   Ce401       1.0     0.006425     0.977190     0.788908    Biso  1.000000 Ce
   Ce402       1.0     0.006360     0.644267     0.788833    Biso  1.000000 Ce
   Ce403       1.0     0.589472     0.809622     0.789292    Biso  1.000000 Ce
   Ce404       1.0     0.631746     0.893066     0.788975    Biso  1.000000 Ce
   Ce405       1.0     0.925360     0.644871     0.789325    Biso  1.000000 Ce
   Ce406       1.0     0.797861     0.560094     0.788633    Biso  1.000000 Ce
   Ce407       1.0     0.298449     0.728441     0.788750    Biso  1.000000 Ce
   Ce408       1.0     0.757329     0.641375     0.788533    Biso  1.000000 Ce
   Ce409       1.0     0.381082     0.726479     0.788892    Biso  1.000000 Ce
   Ce410       1.0     0.882912     0.892890     0.788558    Biso  1.000000 Ce
   Ce411       1.0     0.090081     0.974801     0.788958    Biso  1.000000 Ce
   Ce412       1.0     0.215446     0.724417     0.788358    Biso  1.000000 Ce
   Ce413       1.0     0.172845     0.810930     0.789075    Biso  1.000000 Ce
   Ce414       1.0     0.840550     0.642356     0.788717    Biso  1.000000 Ce
   Ce415       1.0     0.799821     0.892136     0.788025    Biso  1.000000 Ce
   Ce416       1.0     0.631768     0.728542     0.787767    Biso  1.000000 Ce
   Ce417       1.0     0.714270     0.893821     0.788950    Biso  1.000000 Ce
   Ce418       1.0     0.715316     0.725071     0.788667    Biso  1.000000 Ce
   Ce419       1.0     0.964521     0.892337     0.788483    Biso  1.000000 Ce
   Ce420       1.0     0.923466     0.810804     0.789633    Biso  1.000000 Ce
   Ce421       1.0     0.839439     0.809119     0.788450    Biso  1.000000 Ce
   Ce422       1.0     0.964651     0.727636     0.788575    Biso  1.000000 Ce
   Ce423       1.0     0.757372     0.809521     0.788375    Biso  1.000000 Ce
   Ce424       1.0     0.132574     0.893645     0.788717    Biso  1.000000 Ce
   Ce425       1.0     0.800388     0.726630     0.788583    Biso  1.000000 Ce
   Ce426       1.0     0.049222     0.894022     0.788742    Biso  1.000000 Ce
   Ce427       1.0     0.130200     0.725473     0.788758    Biso  1.000000 Ce
   Ce428       1.0     0.674783     0.809169     0.788558    Biso  1.000000 Ce
   Ce429       1.0     0.881757     0.725373     0.788017    Biso  1.000000 Ce
   Ce430       1.0     0.007274     0.809471     0.788775    Biso  1.000000 Ce
   Ce431       1.0     0.048090     0.725725     0.788558    Biso  1.000000 Ce
   Ce432       1.0     0.092042     0.810854     0.789408    Biso  1.000000 Ce
   O721        1.0     0.672605     0.196590     0.782342    Biso  1.000000 O
   O722        1.0     0.713443     0.281468     0.781950    Biso  1.000000 O
   O723        1.0     0.299691     0.282348     0.782908    Biso  1.000000 O
   O724        1.0     0.756131     0.200840     0.781492    Biso  1.000000 O
   O725        1.0     0.632008     0.282599     0.782908    Biso  1.000000 O
   O726        1.0     0.340528     0.201770     0.782000    Biso  1.000000 O
   O727        1.0     0.215316     0.280336     0.783100    Biso  1.000000 O
   O728        1.0     0.254759     0.366496     0.783225    Biso  1.000000 O
   O729        1.0     0.256327     0.200010     0.782942    Biso  1.000000 O
   O730        1.0     0.963889     0.280311     0.782667    Biso  1.000000 O
   O731        1.0     0.797469     0.282876     0.782608    Biso  1.000000 O
   O732        1.0     0.049658     0.449212     0.783283    Biso  1.000000 O
   O733        1.0     0.379557     0.282851     0.782225    Biso  1.000000 O
   O734        1.0     0.006752     0.201041     0.782233    Biso  1.000000 O
   O735        1.0     0.008516     0.364007     0.783092    Biso  1.000000 O
   O736        1.0     0.173890     0.362624     0.782308    Biso  1.000000 O
   O737        1.0     0.715468     0.115308     0.782600    Biso  1.000000 O
   O738        1.0     0.881234     0.281443     0.782242    Biso  1.000000 O
   O739        1.0     0.090256     0.365365     0.781875    Biso  1.000000 O
   O740        1.0     0.921092     0.199105     0.781592    Biso  1.000000 O
   O741        1.0     0.046805     0.281342     0.782633    Biso  1.000000 O
   O742        1.0     0.171821     0.199080     0.783633    Biso  1.000000 O
   O743        1.0     0.130984     0.280713     0.781758    Biso  1.000000 O
   O744        1.0     0.672279     0.365893     0.781883    Biso  1.000000 O
   O745        1.0     0.841573     0.198652     0.781308    Biso  1.000000 O
   O746        1.0     0.589624     0.199356     0.782642    Biso  1.000000 O
   O747        1.0     0.130592     0.446697     0.782542    Biso  1.000000 O
   O748        1.0     0.757068     0.365516     0.781575    Biso  1.000000 O
   O749        1.0     0.422442     0.200714     0.782417    Biso  1.000000 O
   O750        1.0     0.296184     0.115308     0.782358    Biso  1.000000 O
   O751        1.0     0.964630     0.116717     0.782717    Biso  1.000000 O
   O752        1.0     0.214815     0.448180     0.783633    Biso  1.000000 O
   O753        1.0     0.633227     0.115484     0.781625    Biso  1.000000 O
   O754        1.0     0.923008     0.367276     0.781725    Biso  1.000000 O
   O755        1.0     0.339613     0.367477     0.783142    Biso  1.000000 O
   O756        1.0     0.383630     0.115107     0.782967    Biso  1.000000 O
   O757        1.0     0.089820     0.198954     0.782325    Biso  1.000000 O
   O758        1.0     0.964760     0.449388     0.782400    Biso  1.000000 O
   O759        1.0     0.840288     0.364837     0.782700    Biso  1.000000 O
   O760        1.0     0.465087     0.114755     0.782400    Biso  1.000000 O
   O761        1.0     0.298536     0.450343     0.782650    Biso  1.000000 O
   O762        1.0     0.796402     0.114906     0.782600    Biso  1.000000 O
   O763        1.0     0.464956     0.281392     0.781600    Biso  1.000000 O
   O764        1.0     0.505989     0.033498     0.782300    Biso  1.000000 O
   O765        1.0     0.048003     0.114604     0.782392    Biso  1.000000 O
   O766        1.0     0.421985     0.032794     0.782250    Biso  1.000000 O
   O767        1.0     0.547197     0.117471     0.782100    Biso  1.000000 O
   O768        1.0     0.881670     0.116918     0.782300    Biso  1.000000 O
   O769        1.0     0.466154     0.951815     0.782108    Biso  1.000000 O
   O770        1.0     0.174435     0.530267     0.782725    Biso  1.000000 O
   O771        1.0     0.089167     0.531851     0.782058    Biso  1.000000 O
   O772        1.0     0.507732     0.201368     0.782267    Biso  1.000000 O
   O773        1.0     0.213835     0.117546     0.783325    Biso  1.000000 O
   O774        1.0     0.381322     0.950130     0.782392    Biso  1.000000 O
   O775        1.0     0.256305     0.032442     0.781442    Biso  1.000000 O
   O776        1.0     0.879340     0.449740     0.782833    Biso  1.000000 O
   O777        1.0     0.547023     0.281593     0.782167    Biso  1.000000 O
   O778        1.0     0.007057     0.531273     0.783408    Biso  1.000000 O
   O779        1.0     0.424228     0.866408     0.782150    Biso  1.000000 O
   O780        1.0     0.341399     0.530166     0.782833    Biso  1.000000 O
   O781        1.0     0.130200     0.118477     0.782367    Biso  1.000000 O
   O782        1.0     0.338568     0.867641     0.783067    Biso  1.000000 O
   O783        1.0     0.379187     0.449010     0.782883    Biso  1.000000 O
   O784        1.0     0.338720     0.034328     0.782283    Biso  1.000000 O
   O785        1.0     0.423444     0.366320     0.782642    Biso  1.000000 O
   O786        1.0     0.507144     0.866534     0.782508    Biso  1.000000 O
   O787        1.0     0.590016     0.035058     0.781608    Biso  1.000000 O
   O788        1.0     0.921854     0.031612     0.782133    Biso  1.000000 O
   O789        1.0     0.548351     0.949777     0.782050    Biso  1.000000 O
   O790        1.0     0.797709     0.449237     0.782900    Biso  1.000000 O
   O791        1.0     0.298536     0.948671     0.782883    Biso  1.000000 O
   O792        1.0     0.716056     0.451022     0.782383    Biso  1.000000 O
   O793        1.0     0.839461     0.031059     0.781625    Biso  1.000000 O
   O794        1.0     0.673651     0.031713     0.782942    Biso  1.000000 O
   O795        1.0     0.756676     0.034102     0.783067    Biso  1.000000 O
   O796        1.0     0.255064     0.531826     0.781658    Biso  1.000000 O
   O797        1.0     0.005881     0.033448     0.782400    Biso  1.000000 O
   O798        1.0     0.590495     0.364057     0.782983    Biso  1.000000 O
   O799        1.0     0.215032     0.947237     0.781667    Biso  1.000000 O
   O800        1.0     0.919589     0.528984     0.782775    Biso  1.000000 O
   O801        1.0     0.424838     0.534618     0.782242    Biso  1.000000 O
   O802        1.0     0.505401     0.367427     0.782250    Biso  1.000000 O
   O803        1.0     0.130156     0.613812     0.782633    Biso  1.000000 O
   O804        1.0     0.256980     0.863340     0.782367    Biso  1.000000 O
   O805        1.0     0.632051     0.448608     0.782067    Biso  1.000000 O
   O806        1.0     0.462952     0.779192     0.781942    Biso  1.000000 O
   O807        1.0     0.382519     0.614994     0.782258    Biso  1.000000 O
   O808        1.0     0.171015     0.033046     0.781842    Biso  1.000000 O
   O809        1.0     0.631289     0.616704     0.782217    Biso  1.000000 O
   O810        1.0     0.589515     0.532002     0.781992    Biso  1.000000 O
   O811        1.0     0.090778     0.031637     0.782250    Biso  1.000000 O
   O812        1.0     0.505445     0.699922     0.782392    Biso  1.000000 O
   O813        1.0     0.464390     0.613837     0.782167    Biso  1.000000 O
   O814        1.0     0.548961     0.783266     0.782367    Biso  1.000000 O
   O815        1.0     0.549266     0.448859     0.781392    Biso  1.000000 O
   O816        1.0     0.464978     0.450595     0.781867    Biso  1.000000 O
   O817        1.0     0.547371     0.617106     0.782750    Biso  1.000000 O
   O818        1.0     0.505096     0.532379     0.781825    Biso  1.000000 O
   O819        1.0     0.381648     0.782838     0.782792    Biso  1.000000 O
   O820        1.0     0.299299     0.615044     0.782058    Biso  1.000000 O
   O821        1.0     0.838916     0.533410     0.782317    Biso  1.000000 O
   O822        1.0     0.216383     0.616126     0.781658    Biso  1.000000 O
   O823        1.0     0.671952     0.534492     0.782183    Biso  1.000000 O
   O824        1.0     0.048983     0.616629     0.782450    Biso  1.000000 O
   O825        1.0     0.298231     0.783643     0.781750    Biso  1.000000 O
   O826        1.0     0.587446     0.700148     0.782008    Biso  1.000000 O
   O827        1.0     0.590430     0.865931     0.783042    Biso  1.000000 O
   O828        1.0     0.422790     0.698212     0.782317    Biso  1.000000 O
   O829        1.0     0.755717     0.533033     0.781717    Biso  1.000000 O
   O830        1.0     0.882824     0.948721     0.782333    Biso  1.000000 O
   O831        1.0     0.716274     0.614340     0.782625    Biso  1.000000 O
   O832        1.0     0.630069     0.946483     0.781858    Biso  1.000000 O
   O833        1.0     0.797774     0.945930     0.780925    Biso  1.000000 O
   O834        1.0     0.965936     0.614265     0.781475    Biso  1.000000 O
   O835        1.0     0.882890     0.615019     0.781492    Biso  1.000000 O
   O836        1.0     0.714357     0.949677     0.782567    Biso  1.000000 O
   O837        1.0     0.173433     0.866308     0.781733    Biso  1.000000 O
   O838        1.0     0.798275     0.617232     0.782100    Biso  1.000000 O
   O839        1.0     0.338829     0.699972     0.781250    Biso  1.000000 O
   O840        1.0     0.256480     0.700098     0.782017    Biso  1.000000 O
   O841        1.0     0.215359     0.782486     0.782400    Biso  1.000000 O
   O842        1.0     0.671386     0.699218     0.782192    Biso  1.000000 O
   O843        1.0     0.963889     0.950683     0.782325    Biso  1.000000 O
   O844        1.0     0.091432     0.698061     0.782442    Biso  1.000000 O
   O845        1.0     0.840920     0.864447     0.781183    Biso  1.000000 O
   O846        1.0     0.173498     0.694565     0.782492    Biso  1.000000 O
   O847        1.0     0.132966     0.949803     0.782208    Biso  1.000000 O
   O848        1.0     0.922420     0.863315     0.782425    Biso  1.000000 O
   O849        1.0     0.963366     0.781883     0.782775    Biso  1.000000 O
   O850        1.0     0.758309     0.865704     0.782200    Biso  1.000000 O
   O851        1.0     0.670994     0.865981     0.781292    Biso  1.000000 O
   O852        1.0     0.758135     0.699394     0.782308    Biso  1.000000 O
   O853        1.0     0.048373     0.950934     0.782317    Biso  1.000000 O
   O854        1.0     0.632596     0.784071     0.781625    Biso  1.000000 O
   O855        1.0     0.131572     0.781279     0.781325    Biso  1.000000 O
   O856        1.0     0.923923     0.698413     0.782250    Biso  1.000000 O
   O857        1.0     0.882432     0.781732     0.781792    Biso  1.000000 O
   O858        1.0     0.007318     0.699469     0.781858    Biso  1.000000 O
   O859        1.0     0.799604     0.782034     0.781967    Biso  1.000000 O
   O860        1.0     0.839875     0.698614     0.782233    Biso  1.000000 O
   O861        1.0     0.715490     0.781178     0.781992    Biso  1.000000 O
   O862        1.0     0.050224     0.781178     0.782342    Biso  1.000000 O
   O863        1.0     0.005772     0.865604     0.781517    Biso  1.000000 O
   O864        1.0     0.090147     0.866383     0.781700    Biso  1.000000 O
   O865        1.0     0.715076     0.225285     0.769058    Biso  1.000000 O
   O866        1.0     0.255499     0.306868     0.770308    Biso  1.000000 O
   O867        1.0     0.214161     0.226819     0.769725    Biso  1.000000 O
   O868        1.0     0.296380     0.227020     0.769358    Biso  1.000000 O
   O869        1.0     0.797731     0.226492     0.768742    Biso  1.000000 O
   O870        1.0     0.632879     0.228403     0.768617    Biso  1.000000 O
   O871        1.0     0.754628     0.308704     0.769658    Biso  1.000000 O
   O872        1.0     0.339679     0.311219     0.770183    Biso  1.000000 O
   O873        1.0     0.672692     0.310716     0.768317    Biso  1.000000 O
   O874        1.0     0.922616     0.311144     0.769817    Biso  1.000000 O
   O875        1.0     0.133663     0.394739     0.769517    Biso  1.000000 O
   O876        1.0     0.004857     0.308780     0.769692    Biso  1.000000 O
   O877        1.0     0.338807     0.141941     0.769758    Biso  1.000000 O
   O878        1.0     0.047175     0.394010     0.769350    Biso  1.000000 O
   O879        1.0     0.674609     0.143073     0.768650    Biso  1.000000 O
   O880        1.0     0.215533     0.395066     0.769292    Biso  1.000000 O
   O881        1.0     0.381300     0.228479     0.768467    Biso  1.000000 O
   O882        1.0     0.087315     0.309836     0.769675    Biso  1.000000 O
   O883        1.0     0.174609     0.311395     0.769117    Biso  1.000000 O
   O884        1.0     0.046979     0.225536     0.767875    Biso  1.000000 O
   O885        1.0     0.840898     0.307572     0.769733    Biso  1.000000 O
   O886        1.0     0.298362     0.393909     0.769408    Biso  1.000000 O
   O887        1.0     0.881997     0.225914     0.768533    Biso  1.000000 O
   O888        1.0     0.755739     0.143450     0.769158    Biso  1.000000 O
   O889        1.0     0.961406     0.223876     0.770342    Biso  1.000000 O
   O890        1.0     0.008451     0.476171     0.769900    Biso  1.000000 O
   O891        1.0     0.922682     0.141614     0.769033    Biso  1.000000 O
   O892        1.0     0.172475     0.477705     0.769075    Biso  1.000000 O
   O893        1.0     0.089450     0.474838     0.769250    Biso  1.000000 O
   O894        1.0     0.254998     0.146065     0.769308    Biso  1.000000 O
   O895        1.0     0.006207     0.144582     0.769167    Biso  1.000000 O
   O896        1.0     0.423814     0.976938     0.768700    Biso  1.000000 O
   O897        1.0     0.464978     0.225788     0.769300    Biso  1.000000 O
   O898        1.0     0.130723     0.225763     0.768900    Biso  1.000000 O
   O899        1.0     0.089842     0.141916     0.769525    Biso  1.000000 O
   O900        1.0     0.590800     0.144003     0.769200    Biso  1.000000 O
   O901        1.0     0.837283     0.141363     0.768875    Biso  1.000000 O
   O902        1.0     0.965566     0.388879     0.769817    Biso  1.000000 O
   O903        1.0     0.798994     0.393783     0.769350    Biso  1.000000 O
   O904        1.0     0.422638     0.144733     0.769525    Biso  1.000000 O
   O905        1.0     0.716426     0.059025     0.769683    Biso  1.000000 O
   O906        1.0     0.423509     0.312552     0.769500    Biso  1.000000 O
   O907        1.0     0.589101     0.309836     0.769083    Biso  1.000000 O
   O908        1.0     0.465305     0.895959     0.768800    Biso  1.000000 O
   O909        1.0     0.548438     0.061313     0.769758    Biso  1.000000 O
   O910        1.0     0.882258     0.393959     0.769533    Biso  1.000000 O
   O911        1.0     0.466350     0.058899     0.769142    Biso  1.000000 O
   O912        1.0     0.550638     0.226215     0.769242    Biso  1.000000 O
   O913        1.0     0.380124     0.060257     0.768975    Biso  1.000000 O
   O914        1.0     0.340506     0.479365     0.769550    Biso  1.000000 O
   O915        1.0     0.631311     0.060483     0.769033    Biso  1.000000 O
   O916        1.0     0.133358     0.555994     0.769442    Biso  1.000000 O
   O917        1.0     0.172431     0.143928     0.769667    Biso  1.000000 O
   O918        1.0     0.298580     0.060282     0.768775    Biso  1.000000 O
   O919        1.0     0.713704     0.394965     0.769500    Biso  1.000000 O
   O920        1.0     0.380233     0.893972     0.769133    Biso  1.000000 O
   O921        1.0     0.506665     0.144355     0.769567    Biso  1.000000 O
   O922        1.0     0.380015     0.390665     0.769958    Biso  1.000000 O
   O923        1.0     0.922921     0.474034     0.769783    Biso  1.000000 O
   O924        1.0     0.963323     0.060006     0.769275    Biso  1.000000 O
   O925        1.0     0.629198     0.391847     0.769783    Biso  1.000000 O
   O926        1.0     0.798776     0.060056     0.768458    Biso  1.000000 O
   O927        1.0     0.882759     0.058270     0.769133    Biso  1.000000 O
   O928        1.0     0.255979     0.974046     0.769292    Biso  1.000000 O
   O929        1.0     0.255303     0.475668     0.769500    Biso  1.000000 O
   O930        1.0     0.839395     0.476699     0.769767    Biso  1.000000 O
   O931        1.0     0.505793     0.977391     0.768700    Biso  1.000000 O
   O932        1.0     0.963584     0.559565     0.768475    Biso  1.000000 O
   O933        1.0     0.212593     0.563086     0.768742    Biso  1.000000 O
   O934        1.0     0.551575     0.890199     0.768992    Biso  1.000000 O
   O935        1.0     0.047676     0.561602     0.769483    Biso  1.000000 O
   O936        1.0     0.337762     0.978120     0.768992    Biso  1.000000 O
   O937        1.0     0.507078     0.308679     0.769283    Biso  1.000000 O
   O938        1.0     0.299560     0.559415     0.769558    Biso  1.000000 O
   O939        1.0     0.047328     0.059880     0.769475    Biso  1.000000 O
   O940        1.0     0.463584     0.560496     0.768900    Biso  1.000000 O
   O941        1.0     0.214793     0.060433     0.769683    Biso  1.000000 O
   O942        1.0     0.298079     0.892086     0.768558    Biso  1.000000 O
   O943        1.0     0.423771     0.643890     0.769508    Biso  1.000000 O
   O944        1.0     0.547262     0.728768     0.768742    Biso  1.000000 O
   O945        1.0     0.381322     0.560999     0.769383    Biso  1.000000 O
   O946        1.0     0.420547     0.809496     0.769517    Biso  1.000000 O
   O947        1.0     0.670994     0.478586     0.769267    Biso  1.000000 O
   O948        1.0     0.129220     0.060911     0.768550    Biso  1.000000 O
   O949        1.0     0.462931     0.393758     0.768817    Biso  1.000000 O
   O950        1.0     0.338982     0.808641     0.769333    Biso  1.000000 O
   O951        1.0     0.464847     0.726681     0.769600    Biso  1.000000 O
   O952        1.0     0.588622     0.978020     0.768558    Biso  1.000000 O
   O953        1.0     0.589406     0.645927     0.769225    Biso  1.000000 O
   O954        1.0     0.757939     0.475467     0.768683    Biso  1.000000 O
   O955        1.0     0.507514     0.643915     0.768617    Biso  1.000000 O
   O956        1.0     0.214183     0.892614     0.768925    Biso  1.000000 O
   O957        1.0     0.547720     0.395217     0.768958    Biso  1.000000 O
   O958        1.0     0.426232     0.479089     0.769383    Biso  1.000000 O
   O959        1.0     0.631332     0.559389     0.769167    Biso  1.000000 O
   O960        1.0     0.504356     0.812212     0.769658    Biso  1.000000 O
   O961        1.0     0.672562     0.974625     0.769258    Biso  1.000000 O
   O962        1.0     0.172344     0.976561     0.768400    Biso  1.000000 O
   O963        1.0     0.756893     0.975530     0.769433    Biso  1.000000 O
   O964        1.0     0.879906     0.559364     0.769017    Biso  1.000000 O
   O965        1.0     0.591628     0.476649     0.768983    Biso  1.000000 O
   O966        1.0     0.091062     0.642960     0.770317    Biso  1.000000 O
   O967        1.0     0.548547     0.562005     0.768808    Biso  1.000000 O
   O968        1.0     0.172714     0.643161     0.768925    Biso  1.000000 O
   O969        1.0     0.838633     0.974499     0.768917    Biso  1.000000 O
   O970        1.0     0.004312     0.973820     0.768825    Biso  1.000000 O
   O971        1.0     0.924097     0.977215     0.769300    Biso  1.000000 O
   O972        1.0     0.256436     0.807786     0.768758    Biso  1.000000 O
   O973        1.0     0.798449     0.559264     0.769142    Biso  1.000000 O
   O974        1.0     0.506882     0.476071     0.768558    Biso  1.000000 O
   O975        1.0     0.257525     0.644770     0.768942    Biso  1.000000 O
   O976        1.0     0.756545     0.642633     0.769492    Biso  1.000000 O
   O977        1.0     0.881823     0.892790     0.768808    Biso  1.000000 O
   O978        1.0     0.675175     0.641023     0.768633    Biso  1.000000 O
   O979        1.0     0.798754     0.891859     0.768500    Biso  1.000000 O
   O980        1.0     0.922790     0.644670     0.768808    Biso  1.000000 O
   O981        1.0     0.629939     0.892362     0.768242    Biso  1.000000 O
   O982        1.0     0.339461     0.644091     0.768442    Biso  1.000000 O
   O983        1.0     0.383020     0.725473     0.769242    Biso  1.000000 O
   O984        1.0     0.715250     0.559817     0.769142    Biso  1.000000 O
   O985        1.0     0.590365     0.812036     0.769433    Biso  1.000000 O
   O986        1.0     0.005924     0.643161     0.769608    Biso  1.000000 O
   O987        1.0     0.173629     0.811634     0.769092    Biso  1.000000 O
   O988        1.0     0.298275     0.726630     0.767867    Biso  1.000000 O
   O989        1.0     0.840463     0.645927     0.768525    Biso  1.000000 O
   O990        1.0     0.213660     0.725524     0.769125    Biso  1.000000 O
   O991        1.0     0.840506     0.810351     0.769792    Biso  1.000000 O
   O992        1.0     0.088600     0.977869     0.768683    Biso  1.000000 O
   O993        1.0     0.714902     0.727334     0.769175    Biso  1.000000 O
   O994        1.0     0.631921     0.728542     0.768942    Biso  1.000000 O
   O995        1.0     0.755848     0.810703     0.769075    Biso  1.000000 O
   O996        1.0     0.716078     0.893494     0.769483    Biso  1.000000 O
   O997        1.0     0.960361     0.896135     0.769967    Biso  1.000000 O
   O998        1.0     0.964172     0.726957     0.769892    Biso  1.000000 O
   O999        1.0     0.921789     0.811357     0.769625    Biso  1.000000 O
   O1000       1.0     0.673607     0.806931     0.768675    Biso  1.000000 O
   O1001       1.0     0.049005     0.727661     0.769258    Biso  1.000000 O
   O1002       1.0     0.005815     0.808817     0.769875    Biso  1.000000 O
   O1003       1.0     0.798275     0.726781     0.768558    Biso  1.000000 O
   O1004       1.0     0.131485     0.725172     0.768667    Biso  1.000000 O
   O1005       1.0     0.882803     0.725851     0.769008    Biso  1.000000 O
   O1006       1.0     0.090974     0.808641     0.769500    Biso  1.000000 O
   O1007       1.0     0.131136     0.894047     0.769050    Biso  1.000000 O
   O1008       1.0     0.049331     0.895405     0.768783    Biso  1.000000 O
   Ce433       1.0     0.674500     0.198401     0.762825    Biso  1.000000 Ce
   Ce434       1.0     0.714902     0.283631     0.761967    Biso  1.000000 Ce
   Ce435       1.0     0.298210     0.282775     0.763442    Biso  1.000000 Ce
   Ce436       1.0     0.338873     0.198375     0.762667    Biso  1.000000 Ce
   Ce437       1.0     0.756610     0.198501     0.761483    Biso  1.000000 Ce
   Ce438       1.0     0.631594     0.284008     0.761925    Biso  1.000000 Ce
   Ce439       1.0     0.047807     0.447803     0.763417    Biso  1.000000 Ce
   Ce440       1.0     0.256763     0.366496     0.762858    Biso  1.000000 Ce
   Ce441       1.0     0.965065     0.282222     0.763058    Biso  1.000000 Ce
   Ce442       1.0     0.715729     0.115434     0.762275    Biso  1.000000 Ce
   Ce443       1.0     0.963040     0.114705     0.763375    Biso  1.000000 Ce
   Ce444       1.0     0.381518     0.283706     0.763358    Biso  1.000000 Ce
   Ce445       1.0     0.216100     0.281744     0.763033    Biso  1.000000 Ce
   Ce446       1.0     0.673542     0.366446     0.762533    Biso  1.000000 Ce
   Ce447       1.0     0.006686     0.197395     0.762150    Biso  1.000000 Ce
   Ce448       1.0     0.257416     0.199608     0.762525    Biso  1.000000 Ce
   Ce449       1.0     0.757590     0.365038     0.763033    Biso  1.000000 Ce
   Ce450       1.0     0.340833     0.532983     0.762858    Biso  1.000000 Ce
   Ce451       1.0     0.505793     0.031436     0.762042    Biso  1.000000 Ce
   Ce452       1.0     0.172780     0.200060     0.762592    Biso  1.000000 Ce
   Ce453       1.0     0.963737     0.448130     0.763150    Biso  1.000000 Ce
   Ce454       1.0     0.339112     0.867062     0.763058    Biso  1.000000 Ce
   Ce455       1.0     0.922573     0.196011     0.762975    Biso  1.000000 Ce
   Ce456       1.0     0.007427     0.364535     0.762492    Biso  1.000000 Ce
   Ce457       1.0     0.880755     0.279657     0.762125    Biso  1.000000 Ce
   Ce458       1.0     0.174369     0.364736     0.762475    Biso  1.000000 Ce
   Ce459       1.0     0.799364     0.281241     0.762717    Biso  1.000000 Ce
   Ce460       1.0     0.090190     0.530896     0.762800    Biso  1.000000 Ce
   Ce461       1.0     0.046892     0.114705     0.762875    Biso  1.000000 Ce
   Ce462       1.0     0.505249     0.866509     0.762458    Biso  1.000000 Ce
   Ce463       1.0     0.131441     0.447376     0.762658    Biso  1.000000 Ce
   Ce464       1.0     0.590234     0.199004     0.761750    Biso  1.000000 Ce
   Ce465       1.0     0.630723     0.116239     0.762425    Biso  1.000000 Ce
   Ce466       1.0     0.297034     0.117043     0.763258    Biso  1.000000 Ce
   Ce467       1.0     0.172409     0.531600     0.762067    Biso  1.000000 Ce
   Ce468       1.0     0.632138     0.614642     0.762725    Biso  1.000000 Ce
   Ce469       1.0     0.214009     0.449664     0.762675    Biso  1.000000 Ce
   Ce470       1.0     0.089733     0.364283     0.762892    Biso  1.000000 Ce
   Ce471       1.0     0.299146     0.452129     0.762983    Biso  1.000000 Ce
   Ce472       1.0     0.421549     0.032845     0.762717    Biso  1.000000 Ce
   Ce473       1.0     0.422355     0.198577     0.763008    Biso  1.000000 Ce
   Ce474       1.0     0.923139     0.363127     0.762833    Biso  1.000000 Ce
   Ce475       1.0     0.007122     0.532555     0.763158    Biso  1.000000 Ce
   Ce476       1.0     0.921810     0.030380     0.762750    Biso  1.000000 Ce
   Ce477       1.0     0.214074     0.947992     0.762742    Biso  1.000000 Ce
   Ce478       1.0     0.048787     0.281971     0.762667    Biso  1.000000 Ce
   Ce479       1.0     0.462887     0.949928     0.762692    Biso  1.000000 Ce
   Ce480       1.0     0.379775     0.949853     0.761683    Biso  1.000000 Ce
   Ce481       1.0     0.465871     0.283480     0.762600    Biso  1.000000 Ce
   Ce482       1.0     0.256610     0.865830     0.762008    Biso  1.000000 Ce
   Ce483       1.0     0.838960     0.196539     0.762233    Biso  1.000000 Ce
   Ce484       1.0     0.382650     0.118225     0.762483    Biso  1.000000 Ce
   Ce485       1.0     0.422464     0.866962     0.762175    Biso  1.000000 Ce
   Ce486       1.0     0.340245     0.365817     0.762625    Biso  1.000000 Ce
   Ce487       1.0     0.004247     0.030631     0.762867    Biso  1.000000 Ce
   Ce488       1.0     0.130679     0.282272     0.762567    Biso  1.000000 Ce
   Ce489       1.0     0.089014     0.197646     0.762375    Biso  1.000000 Ce
   Ce490       1.0     0.381888     0.448533     0.763433    Biso  1.000000 Ce
   Ce491       1.0     0.881038     0.448231     0.763167    Biso  1.000000 Ce
   Ce492       1.0     0.464651     0.114830     0.763208    Biso  1.000000 Ce
   Ce493       1.0     0.254519     0.032744     0.762767    Biso  1.000000 Ce
   Ce494       1.0     0.839265     0.029726     0.763025    Biso  1.000000 Ce
   Ce495       1.0     0.546086     0.949048     0.762567    Biso  1.000000 Ce
   Ce496       1.0     0.548547     0.115509     0.763567    Biso  1.000000 Ce
   Ce497       1.0     0.297774     0.949953     0.762758    Biso  1.000000 Ce
   Ce498       1.0     0.423008     0.531323     0.762533    Biso  1.000000 Ce
   Ce499       1.0     0.879340     0.113623     0.762333    Biso  1.000000 Ce
   Ce500       1.0     0.381474     0.617207     0.762633    Biso  1.000000 Ce
   Ce501       1.0     0.131572     0.616805     0.762767    Biso  1.000000 Ce
   Ce502       1.0     0.841225     0.362875     0.763392    Biso  1.000000 Ce
   Ce503       1.0     0.797339     0.113045     0.762058    Biso  1.000000 Ce
   Ce504       1.0     0.213965     0.116113     0.762950    Biso  1.000000 Ce
   Ce505       1.0     0.589929     0.033172     0.762817    Biso  1.000000 Ce
   Ce506       1.0     0.423270     0.366496     0.762600    Biso  1.000000 Ce
   Ce507       1.0     0.463693     0.783744     0.762383    Biso  1.000000 Ce
   Ce508       1.0     0.129960     0.114679     0.762458    Biso  1.000000 Ce
   Ce509       1.0     0.673368     0.033322     0.762083    Biso  1.000000 Ce
   Ce510       1.0     0.924075     0.531751     0.762908    Biso  1.000000 Ce
   Ce511       1.0     0.505641     0.698036     0.762708    Biso  1.000000 Ce
   Ce512       1.0     0.588644     0.699771     0.762467    Biso  1.000000 Ce
   Ce513       1.0     0.715141     0.615723     0.762492    Biso  1.000000 Ce
   Ce514       1.0     0.506185     0.531675     0.762683    Biso  1.000000 Ce
   Ce515       1.0     0.756828     0.033247     0.762142    Biso  1.000000 Ce
   Ce516       1.0     0.507209     0.198602     0.762850    Biso  1.000000 Ce
   Ce517       1.0     0.547001     0.783593     0.762492    Biso  1.000000 Ce
   Ce518       1.0     0.254606     0.533687     0.762350    Biso  1.000000 Ce
   Ce519       1.0     0.548983     0.282423     0.762867    Biso  1.000000 Ce
   Ce520       1.0     0.588709     0.532228     0.762100    Biso  1.000000 Ce
   Ce521       1.0     0.964194     0.783392     0.763175    Biso  1.000000 Ce
   Ce522       1.0     0.713050     0.447325     0.763050    Biso  1.000000 Ce
   Ce523       1.0     0.799408     0.448558     0.763633    Biso  1.000000 Ce
   Ce524       1.0     0.297447     0.615145     0.761767    Biso  1.000000 Ce
   Ce525       1.0     0.547916     0.614239     0.762433    Biso  1.000000 Ce
   Ce526       1.0     0.463780     0.613585     0.762000    Biso  1.000000 Ce
   Ce527       1.0     0.589689     0.365289     0.762433    Biso  1.000000 Ce
   Ce528       1.0     0.298602     0.782587     0.762058    Biso  1.000000 Ce
   Ce529       1.0     0.673476     0.533234     0.763225    Biso  1.000000 Ce
   Ce530       1.0     0.590103     0.865528     0.762200    Biso  1.000000 Ce
   Ce531       1.0     0.505663     0.365365     0.762675    Biso  1.000000 Ce
   Ce532       1.0     0.172191     0.865780     0.762467    Biso  1.000000 Ce
   Ce533       1.0     0.839918     0.532606     0.763200    Biso  1.000000 Ce
   Ce534       1.0     0.881714     0.947589     0.761808    Biso  1.000000 Ce
   Ce535       1.0     0.631964     0.449388     0.761900    Biso  1.000000 Ce
   Ce536       1.0     0.170558     0.035007     0.762633    Biso  1.000000 Ce
   Ce537       1.0     0.339787     0.033876     0.761958    Biso  1.000000 Ce
   Ce538       1.0     0.880799     0.616402     0.762133    Biso  1.000000 Ce
   Ce539       1.0     0.797295     0.948218     0.761417    Biso  1.000000 Ce
   Ce540       1.0     0.799212     0.616679     0.762317    Biso  1.000000 Ce
   Ce541       1.0     0.673956     0.699444     0.762425    Biso  1.000000 Ce
   Ce542       1.0     0.214466     0.616000     0.761775    Biso  1.000000 Ce
   Ce543       1.0     0.712092     0.950054     0.762967    Biso  1.000000 Ce
   Ce544       1.0     0.048896     0.615597     0.762925    Biso  1.000000 Ce
   Ce545       1.0     0.963105     0.615447     0.762075    Biso  1.000000 Ce
   Ce546       1.0     0.881888     0.783392     0.762425    Biso  1.000000 Ce
   Ce547       1.0     0.922050     0.866157     0.762475    Biso  1.000000 Ce
   Ce548       1.0     0.087054     0.032819     0.762392    Biso  1.000000 Ce
   Ce549       1.0     0.213747     0.783593     0.762725    Biso  1.000000 Ce
   Ce550       1.0     0.547284     0.447728     0.762275    Biso  1.000000 Ce
   Ce551       1.0     0.839461     0.865302     0.762042    Biso  1.000000 Ce
   Ce552       1.0     0.423444     0.700073     0.762300    Biso  1.000000 Ce
   Ce553       1.0     0.173542     0.697734     0.762533    Biso  1.000000 Ce
   Ce554       1.0     0.381256     0.782612     0.762933    Biso  1.000000 Ce
   Ce555       1.0     0.799996     0.783417     0.762142    Biso  1.000000 Ce
   Ce556       1.0     0.090321     0.698841     0.762550    Biso  1.000000 Ce
   Ce557       1.0     0.923901     0.700224     0.761933    Biso  1.000000 Ce
   Ce558       1.0     0.757242     0.699193     0.762500    Biso  1.000000 Ce
   Ce559       1.0     0.757176     0.531549     0.762325    Biso  1.000000 Ce
   Ce560       1.0     0.465218     0.450469     0.762467    Biso  1.000000 Ce
   Ce561       1.0     0.754606     0.866559     0.762883    Biso  1.000000 Ce
   Ce562       1.0     0.629459     0.946910     0.762492    Biso  1.000000 Ce
   Ce563       1.0     0.131877     0.782210     0.762092    Biso  1.000000 Ce
   Ce564       1.0     0.131921     0.950230     0.762258    Biso  1.000000 Ce
   Ce565       1.0     0.254171     0.699092     0.761567    Biso  1.000000 Ce
   Ce566       1.0     0.006904     0.700299     0.762400    Biso  1.000000 Ce
   Ce567       1.0     0.046848     0.783266     0.763092    Biso  1.000000 Ce
   Ce568       1.0     0.713704     0.783115     0.762683    Biso  1.000000 Ce
   Ce569       1.0     0.047872     0.947615     0.762283    Biso  1.000000 Ce
   Ce570       1.0     0.005902     0.865226     0.762367    Biso  1.000000 Ce
   Ce571       1.0     0.963040     0.949652     0.762183    Biso  1.000000 Ce
   Ce572       1.0     0.672823     0.864698     0.762567    Biso  1.000000 Ce
   Ce573       1.0     0.338633     0.698941     0.762150    Biso  1.000000 Ce
   Ce574       1.0     0.839591     0.700098     0.762200    Biso  1.000000 Ce
   Ce575       1.0     0.631507     0.783542     0.762367    Biso  1.000000 Ce
   Ce576       1.0     0.087686     0.864723     0.762833    Biso  1.000000 Ce
   O1009       1.0     0.674391     0.254030     0.755633    Biso  1.000000 O
   O1010       1.0     0.716383     0.171567     0.754758    Biso  1.000000 O
   O1011       1.0     0.337827     0.254080     0.756533    Biso  1.000000 O
   O1012       1.0     0.716753     0.340316     0.756300    Biso  1.000000 O
   O1013       1.0     0.253997     0.256771     0.756683    Biso  1.000000 O
   O1014       1.0     0.630636     0.171818     0.755933    Biso  1.000000 O
   O1015       1.0     0.299604     0.171944     0.756833    Biso  1.000000 O
   O1016       1.0     0.049266     0.504087     0.756542    Biso  1.000000 O
   O1017       1.0     0.964281     0.169177     0.755550    Biso  1.000000 O
   O1018       1.0     0.757089     0.256771     0.755733    Biso  1.000000 O
   O1019       1.0     0.214945     0.336318     0.756425    Biso  1.000000 O
   O1020       1.0     0.005859     0.416669     0.756192    Biso  1.000000 O
   O1021       1.0     0.091780     0.419435     0.756308    Biso  1.000000 O
   O1022       1.0     0.422943     0.253879     0.756450    Biso  1.000000 O
   O1023       1.0     0.254933     0.424390     0.755833    Biso  1.000000 O
   O1024       1.0     0.924881     0.417398     0.755983    Biso  1.000000 O
   O1025       1.0     0.005924     0.089053     0.756683    Biso  1.000000 O
   O1026       1.0     0.463345     0.004678     0.755508    Biso  1.000000 O
   O1027       1.0     0.003877     0.250736     0.756400    Biso  1.000000 O
   O1028       1.0     0.924446     0.252496     0.755942    Biso  1.000000 O
   O1029       1.0     0.379557     0.171265     0.756817    Biso  1.000000 O
   O1030       1.0     0.299691     0.338606     0.756717    Biso  1.000000 O
   O1031       1.0     0.965849     0.337927     0.755842    Biso  1.000000 O
   O1032       1.0     0.129568     0.506300     0.755600    Biso  1.000000 O
   O1033       1.0     0.838176     0.252999     0.755058    Biso  1.000000 O
   O1034       1.0     0.132378     0.335588     0.756742    Biso  1.000000 O
   O1035       1.0     0.337479     0.924301     0.755833    Biso  1.000000 O
   O1036       1.0     0.384828     0.504489     0.755900    Biso  1.000000 O
   O1037       1.0     0.423575     0.090712     0.756308    Biso  1.000000 O
   O1038       1.0     0.298123     0.837789     0.755933    Biso  1.000000 O
   O1039       1.0     0.630766     0.338204     0.755567    Biso  1.000000 O
   O1040       1.0     0.464107     0.836255     0.756192    Biso  1.000000 O
   O1041       1.0     0.880559     0.167668     0.756033    Biso  1.000000 O
   O1042       1.0     0.132008     0.170762     0.756567    Biso  1.000000 O
   O1043       1.0     0.673542     0.087695     0.756458    Biso  1.000000 O
   O1044       1.0     0.796337     0.168951     0.755850    Biso  1.000000 O
   O1045       1.0     0.046805     0.334884     0.756950    Biso  1.000000 O
   O1046       1.0     0.172758     0.253603     0.756433    Biso  1.000000 O
   O1047       1.0     0.503507     0.920252     0.756467    Biso  1.000000 O
   O1048       1.0     0.799473     0.336293     0.756833    Biso  1.000000 O
   O1049       1.0     0.548874     0.005659     0.755542    Biso  1.000000 O
   O1050       1.0     0.255717     0.087544     0.756042    Biso  1.000000 O
   O1051       1.0     0.590670     0.255715     0.755892    Biso  1.000000 O
   O1052       1.0     0.339221     0.587581     0.756433    Biso  1.000000 O
   O1053       1.0     0.506207     0.089681     0.756442    Biso  1.000000 O
   O1054       1.0     0.922093     0.084702     0.756342    Biso  1.000000 O
   O1055       1.0     0.882367     0.005457     0.755308    Biso  1.000000 O
   O1056       1.0     0.297295     0.507432     0.756092    Biso  1.000000 O
   O1057       1.0     0.089646     0.252622     0.756042    Biso  1.000000 O
   O1058       1.0     0.048068     0.167794     0.756867    Biso  1.000000 O
   O1059       1.0     0.630984     0.671403     0.756467    Biso  1.000000 O
   O1060       1.0     0.170188     0.585846     0.755625    Biso  1.000000 O
   O1061       1.0     0.590866     0.586173     0.755875    Biso  1.000000 O
   O1062       1.0     0.213704     0.504338     0.756425    Biso  1.000000 O
   O1063       1.0     0.672954     0.420843     0.756567    Biso  1.000000 O
   O1064       1.0     0.672714     0.587833     0.755642    Biso  1.000000 O
   O1065       1.0     0.385264     0.336569     0.755908    Biso  1.000000 O
   O1066       1.0     0.214183     0.171893     0.756267    Biso  1.000000 O
   O1067       1.0     0.757372     0.087720     0.755675    Biso  1.000000 O
   O1068       1.0     0.173716     0.421497     0.755092    Biso  1.000000 O
   O1069       1.0     0.546783     0.837387     0.755542    Biso  1.000000 O
   O1070       1.0     0.965414     0.502502     0.756858    Biso  1.000000 O
   O1071       1.0     0.256283     0.922088     0.756192    Biso  1.000000 O
   O1072       1.0     0.214031     0.005055     0.755617    Biso  1.000000 O
   O1073       1.0     0.881518     0.334758     0.756108    Biso  1.000000 O
   O1074       1.0     0.341160     0.422176     0.756100    Biso  1.000000 O
   O1075       1.0     0.465326     0.338053     0.755700    Biso  1.000000 O
   O1076       1.0     0.502853     0.753489     0.756067    Biso  1.000000 O
   O1077       1.0     0.549876     0.170586     0.755717    Biso  1.000000 O
   O1078       1.0     0.381300     0.836783     0.756283    Biso  1.000000 O
   O1079       1.0     0.838960     0.422000     0.756292    Biso  1.000000 O
   O1080       1.0     0.757786     0.419309     0.755925    Biso  1.000000 O
   O1081       1.0     0.798536     0.005181     0.755808    Biso  1.000000 O
   O1082       1.0     0.924315     0.588286     0.755800    Biso  1.000000 O
   O1083       1.0     0.465871     0.170259     0.756142    Biso  1.000000 O
   O1084       1.0     0.171037     0.920605     0.755983    Biso  1.000000 O
   O1085       1.0     0.837588     0.588990     0.756175    Biso  1.000000 O
   O1086       1.0     0.381474     0.006162     0.756558    Biso  1.000000 O
   O1087       1.0     0.546544     0.504766     0.756358    Biso  1.000000 O
   O1088       1.0     0.213247     0.839650     0.756108    Biso  1.000000 O
   O1089       1.0     0.507601     0.254860     0.756567    Biso  1.000000 O
   O1090       1.0     0.714183     0.006011     0.756375    Biso  1.000000 O
   O1091       1.0     0.423575     0.921636     0.756458    Biso  1.000000 O
   O1092       1.0     0.838982     0.086990     0.755733    Biso  1.000000 O
   O1093       1.0     0.880973     0.503911     0.756600    Biso  1.000000 O
   O1094       1.0     0.086618     0.087770     0.755892    Biso  1.000000 O
   O1095       1.0     0.089363     0.588034     0.758158    Biso  1.000000 O
   O1096       1.0     0.506534     0.586525     0.755892    Biso  1.000000 O
   O1097       1.0     0.172039     0.088047     0.756050    Biso  1.000000 O
   O1098       1.0     0.962038     0.004653     0.755608    Biso  1.000000 O
   O1099       1.0     0.423117     0.587481     0.756133    Biso  1.000000 O
   O1100       1.0     0.925556     0.755627     0.756108    Biso  1.000000 O
   O1101       1.0     0.464738     0.672308     0.756442    Biso  1.000000 O
   O1102       1.0     0.589145     0.089958     0.756058    Biso  1.000000 O
   O1103       1.0     0.633293     0.005432     0.756667    Biso  1.000000 O
   O1104       1.0     0.464869     0.505093     0.755917    Biso  1.000000 O
   O1105       1.0     0.340027     0.088072     0.755158    Biso  1.000000 O
   O1106       1.0     0.048765     0.001610     0.756383    Biso  1.000000 O
   O1107       1.0     0.549114     0.336443     0.755992    Biso  1.000000 O
   O1108       1.0     0.838524     0.921761     0.754842    Biso  1.000000 O
   O1109       1.0     0.005881     0.586349     0.756250    Biso  1.000000 O
   O1110       1.0     0.421832     0.421925     0.756392    Biso  1.000000 O
   O1111       1.0     0.799887     0.506124     0.755592    Biso  1.000000 O
   O1112       1.0     0.963693     0.839725     0.755675    Biso  1.000000 O
   O1113       1.0     0.129808     0.672535     0.756517    Biso  1.000000 O
   O1114       1.0     0.590626     0.421573     0.755883    Biso  1.000000 O
   O1115       1.0     0.296337     0.003672     0.755783    Biso  1.000000 O
   O1116       1.0     0.879361     0.837839     0.755367    Biso  1.000000 O
   O1117       1.0     0.754977     0.922843     0.756392    Biso  1.000000 O
   O1118       1.0     0.547044     0.672585     0.755217    Biso  1.000000 O
   O1119       1.0     0.172627     0.757513     0.756467    Biso  1.000000 O
   O1120       1.0     0.004770     0.756985     0.756042    Biso  1.000000 O
   O1121       1.0     0.381561     0.672987     0.756542    Biso  1.000000 O
   O1122       1.0     0.713029     0.670196     0.756108    Biso  1.000000 O
   O1123       1.0     0.089101     0.756055     0.756000    Biso  1.000000 O
   O1124       1.0     0.257481     0.588889     0.755817    Biso  1.000000 O
   O1125       1.0     0.754650     0.588688     0.756117    Biso  1.000000 O
   O1126       1.0     0.420547     0.756080     0.755758    Biso  1.000000 O
   O1127       1.0     0.254563     0.753691     0.755458    Biso  1.000000 O
   O1128       1.0     0.587424     0.923195     0.755725    Biso  1.000000 O
   O1129       1.0     0.798297     0.835375     0.755150    Biso  1.000000 O
   O1130       1.0     0.841007     0.756532     0.756333    Biso  1.000000 O
   O1131       1.0     0.214532     0.669215     0.755825    Biso  1.000000 O
   O1132       1.0     0.717123     0.502880     0.756525    Biso  1.000000 O
   O1133       1.0     0.590430     0.756105     0.756167    Biso  1.000000 O
   O1134       1.0     0.714967     0.836858     0.755758    Biso  1.000000 O
   O1135       1.0     0.048613     0.669668     0.756783    Biso  1.000000 O
   O1136       1.0     0.798776     0.671780     0.755808    Biso  1.000000 O
   O1137       1.0     0.756131     0.756029     0.756283    Biso  1.000000 O
   O1138       1.0     0.631006     0.503810     0.756225    Biso  1.000000 O
   O1139       1.0     0.297818     0.671956     0.755883    Biso  1.000000 O
   O1140       1.0     0.671865     0.919498     0.755700    Biso  1.000000 O
   O1141       1.0     0.924903     0.920579     0.754950    Biso  1.000000 O
   O1142       1.0     0.672671     0.751804     0.756242    Biso  1.000000 O
   O1143       1.0     0.963867     0.671579     0.755875    Biso  1.000000 O
   O1144       1.0     0.341312     0.755753     0.756133    Biso  1.000000 O
   O1145       1.0     0.632661     0.837462     0.756025    Biso  1.000000 O
   O1146       1.0     0.129655     0.004074     0.755458    Biso  1.000000 O
   O1147       1.0     0.005772     0.920429     0.755300    Biso  1.000000 O
   O1148       1.0     0.090256     0.920303     0.756467    Biso  1.000000 O
   O1149       1.0     0.506360     0.419863     0.755958    Biso  1.000000 O
   O1150       1.0     0.046478     0.837663     0.756358    Biso  1.000000 O
   O1151       1.0     0.881866     0.672711     0.756033    Biso  1.000000 O
   O1152       1.0     0.129198     0.838040     0.756083    Biso  1.000000 O
   O1153       1.0     0.671691     0.197369     0.742125    Biso  1.000000 O
   O1154       1.0     0.713878     0.282549     0.742858    Biso  1.000000 O
   O1155       1.0     0.295836     0.283605     0.744217    Biso  1.000000 O
   O1156       1.0     0.340964     0.199356     0.742258    Biso  1.000000 O
   O1157       1.0     0.382280     0.281870     0.744275    Biso  1.000000 O
   O1158       1.0     0.049680     0.446772     0.743425    Biso  1.000000 O
   O1159       1.0     0.255456     0.200815     0.743667    Biso  1.000000 O
   O1160       1.0     0.630113     0.282801     0.742833    Biso  1.000000 O
   O1161       1.0     0.673041     0.364585     0.742808    Biso  1.000000 O
   O1162       1.0     0.962756     0.116063     0.744358    Biso  1.000000 O
   O1163       1.0     0.215250     0.279783     0.743675    Biso  1.000000 O
   O1164       1.0     0.757155     0.196665     0.742158    Biso  1.000000 O
   O1165       1.0     0.256153     0.367678     0.744058    Biso  1.000000 O
   O1166       1.0     0.006686     0.196565     0.743567    Biso  1.000000 O
   O1167       1.0     0.965239     0.281166     0.743350    Biso  1.000000 O
   O1168       1.0     0.798841     0.281644     0.742533    Biso  1.000000 O
   O1169       1.0     0.089515     0.533461     0.742917    Biso  1.000000 O
   O1170       1.0     0.963432     0.449010     0.743558    Biso  1.000000 O
   O1171       1.0     0.922006     0.197470     0.743067    Biso  1.000000 O
   O1172       1.0     0.340659     0.531072     0.743075    Biso  1.000000 O
   O1173       1.0     0.632465     0.116390     0.742308    Biso  1.000000 O
   O1174       1.0     0.715120     0.112818     0.742158    Biso  1.000000 O
   O1175       1.0     0.005336     0.364459     0.742292    Biso  1.000000 O
   O1176       1.0     0.130483     0.451324     0.742950    Biso  1.000000 O
   O1177       1.0     0.257285     0.865277     0.742900    Biso  1.000000 O
   O1178       1.0     0.089210     0.366195     0.743325    Biso  1.000000 O
   O1179       1.0     0.504138     0.863894     0.742758    Biso  1.000000 O
   O1180       1.0     0.337174     0.867339     0.742850    Biso  1.000000 O
   O1181       1.0     0.505162     0.032266     0.743000    Biso  1.000000 O
   O1182       1.0     0.631006     0.615195     0.743483    Biso  1.000000 O
   O1183       1.0     0.461711     0.949526     0.743158    Biso  1.000000 O
   O1184       1.0     0.590038     0.198702     0.742200    Biso  1.000000 O
   O1185       1.0     0.214684     0.446672     0.742042    Biso  1.000000 O
   O1186       1.0     0.422703     0.199482     0.743342    Biso  1.000000 O
   O1187       1.0     0.922398     0.363755     0.743675    Biso  1.000000 O
   O1188       1.0     0.128283     0.282826     0.743233    Biso  1.000000 O
   O1189       1.0     0.421636     0.036265     0.742842    Biso  1.000000 O
   O1190       1.0     0.211613     0.950532     0.742767    Biso  1.000000 O
   O1191       1.0     0.841595     0.197219     0.742050    Biso  1.000000 O
   O1192       1.0     0.422377     0.867138     0.742025    Biso  1.000000 O
   O1193       1.0     0.422812     0.531524     0.743167    Biso  1.000000 O
   O1194       1.0     0.173172     0.532354     0.742025    Biso  1.000000 O
   O1195       1.0     0.005924     0.031512     0.744075    Biso  1.000000 O
   O1196       1.0     0.089145     0.196967     0.742933    Biso  1.000000 O
   O1197       1.0     0.298798     0.449639     0.742983    Biso  1.000000 O
   O1198       1.0     0.463715     0.280009     0.743000    Biso  1.000000 O
   O1199       1.0     0.296946     0.117169     0.743433    Biso  1.000000 O
   O1200       1.0     0.545193     0.949928     0.742983    Biso  1.000000 O
   O1201       1.0     0.759137     0.364736     0.743333    Biso  1.000000 O
   O1202       1.0     0.841225     0.362850     0.743942    Biso  1.000000 O
   O1203       1.0     0.383238     0.452305     0.742575    Biso  1.000000 O
   O1204       1.0     0.006882     0.530946     0.743250    Biso  1.000000 O
   O1205       1.0     0.923444     0.531725     0.743867    Biso  1.000000 O
   O1206       1.0     0.046979     0.113573     0.743217    Biso  1.000000 O
   O1207       1.0     0.463541     0.115962     0.743042    Biso  1.000000 O
   O1208       1.0     0.130592     0.616075     0.743150    Biso  1.000000 O
   O1209       1.0     0.547763     0.615572     0.741892    Biso  1.000000 O
   O1210       1.0     0.172300     0.366974     0.742967    Biso  1.000000 O
   O1211       1.0     0.379623     0.115006     0.742808    Biso  1.000000 O
   O1212       1.0     0.295661     0.946584     0.742908    Biso  1.000000 O
   O1213       1.0     0.797839     0.115107     0.742067    Biso  1.000000 O
   O1214       1.0     0.214662     0.114302     0.743775    Biso  1.000000 O
   O1215       1.0     0.256937     0.032719     0.742433    Biso  1.000000 O
   O1216       1.0     0.922181     0.034001     0.741675    Biso  1.000000 O
   O1217       1.0     0.673738     0.033373     0.743400    Biso  1.000000 O
   O1218       1.0     0.340768     0.365641     0.743075    Biso  1.000000 O
   O1219       1.0     0.757525     0.033348     0.742592    Biso  1.000000 O
   O1220       1.0     0.588513     0.531172     0.742433    Biso  1.000000 O
   O1221       1.0     0.382236     0.950431     0.742608    Biso  1.000000 O
   O1222       1.0     0.548112     0.784247     0.742967    Biso  1.000000 O
   O1223       1.0     0.880821     0.276086     0.741917    Biso  1.000000 O
   O1224       1.0     0.464368     0.781732     0.742808    Biso  1.000000 O
   O1225       1.0     0.880668     0.115434     0.742525    Biso  1.000000 O
   O1226       1.0     0.172584     0.199256     0.743183    Biso  1.000000 O
   O1227       1.0     0.547175     0.284259     0.742900    Biso  1.000000 O
   O1228       1.0     0.462604     0.615497     0.743133    Biso  1.000000 O
   O1229       1.0     0.796337     0.448231     0.743183    Biso  1.000000 O
   O1230       1.0     0.422268     0.364132     0.742750    Biso  1.000000 O
   O1231       1.0     0.964259     0.784548     0.743067    Biso  1.000000 O
   O1232       1.0     0.046979     0.281971     0.743592    Biso  1.000000 O
   O1233       1.0     0.841573     0.030833     0.742192    Biso  1.000000 O
   O1234       1.0     0.673455     0.700098     0.742267    Biso  1.000000 O
   O1235       1.0     0.131899     0.114705     0.742950    Biso  1.000000 O
   O1236       1.0     0.716339     0.447200     0.744083    Biso  1.000000 O
   O1237       1.0     0.254737     0.531298     0.742875    Biso  1.000000 O
   O1238       1.0     0.589777     0.366723     0.742342    Biso  1.000000 O
   O1239       1.0     0.879841     0.950205     0.742283    Biso  1.000000 O
   O1240       1.0     0.383238     0.615270     0.743483    Biso  1.000000 O
   O1241       1.0     0.880799     0.783467     0.743167    Biso  1.000000 O
   O1242       1.0     0.213138     0.614541     0.742700    Biso  1.000000 O
   O1243       1.0     0.882171     0.449161     0.743575    Biso  1.000000 O
   O1244       1.0     0.839853     0.532731     0.743317    Biso  1.000000 O
   O1245       1.0     0.174152     0.867339     0.743875    Biso  1.000000 O
   O1246       1.0     0.713639     0.618716     0.742700    Biso  1.000000 O
   O1247       1.0     0.840550     0.864422     0.741875    Biso  1.000000 O
   O1248       1.0     0.547110     0.117345     0.742642    Biso  1.000000 O
   O1249       1.0     0.505576     0.697357     0.743133    Biso  1.000000 O
   O1250       1.0     0.797077     0.614390     0.742125    Biso  1.000000 O
   O1251       1.0     0.213943     0.782738     0.743133    Biso  1.000000 O
   O1252       1.0     0.590234     0.700299     0.743817    Biso  1.000000 O
   O1253       1.0     0.879231     0.618364     0.742450    Biso  1.000000 O
   O1254       1.0     0.591693     0.033046     0.743525    Biso  1.000000 O
   O1255       1.0     0.504182     0.534718     0.742817    Biso  1.000000 O
   O1256       1.0     0.758331     0.866761     0.743200    Biso  1.000000 O
   O1257       1.0     0.754432     0.698564     0.742692    Biso  1.000000 O
   O1258       1.0     0.086118     0.032291     0.743175    Biso  1.000000 O
   O1259       1.0     0.961972     0.617207     0.743300    Biso  1.000000 O
   O1260       1.0     0.091693     0.700576     0.743825    Biso  1.000000 O
   O1261       1.0     0.798863     0.950431     0.742258    Biso  1.000000 O
   O1262       1.0     0.337326     0.031587     0.742500    Biso  1.000000 O
   O1263       1.0     0.506403     0.200211     0.743033    Biso  1.000000 O
   O1264       1.0     0.298820     0.782059     0.743142    Biso  1.000000 O
   O1265       1.0     0.630331     0.949551     0.742667    Biso  1.000000 O
   O1266       1.0     0.673346     0.532555     0.742592    Biso  1.000000 O
   O1267       1.0     0.298166     0.615421     0.742325    Biso  1.000000 O
   O1268       1.0     0.421723     0.699142     0.743317    Biso  1.000000 O
   O1269       1.0     0.174108     0.033574     0.743708    Biso  1.000000 O
   O1270       1.0     0.922028     0.866006     0.742083    Biso  1.000000 O
   O1271       1.0     0.548351     0.449488     0.742275    Biso  1.000000 O
   O1272       1.0     0.047088     0.781204     0.742825    Biso  1.000000 O
   O1273       1.0     0.048961     0.614139     0.742525    Biso  1.000000 O
   O1274       1.0     0.006098     0.700475     0.743733    Biso  1.000000 O
   O1275       1.0     0.335475     0.699972     0.743092    Biso  1.000000 O
   O1276       1.0     0.632029     0.449362     0.742025    Biso  1.000000 O
   O1277       1.0     0.712049     0.949450     0.742283    Biso  1.000000 O
   O1278       1.0     0.591976     0.867087     0.743092    Biso  1.000000 O
   O1279       1.0     0.381343     0.781732     0.741375    Biso  1.000000 O
   O1280       1.0     0.505641     0.365239     0.742125    Biso  1.000000 O
   O1281       1.0     0.799560     0.782813     0.742292    Biso  1.000000 O
   O1282       1.0     0.257460     0.697256     0.742458    Biso  1.000000 O
   O1283       1.0     0.465196     0.446571     0.743050    Biso  1.000000 O
   O1284       1.0     0.757939     0.533763     0.742983    Biso  1.000000 O
   O1285       1.0     0.174435     0.700274     0.742508    Biso  1.000000 O
   O1286       1.0     0.632988     0.780399     0.742975    Biso  1.000000 O
   O1287       1.0     0.006752     0.867138     0.742933    Biso  1.000000 O
   O1288       1.0     0.675742     0.869175     0.742692    Biso  1.000000 O
   O1289       1.0     0.964978     0.950909     0.742192    Biso  1.000000 O
   O1290       1.0     0.130309     0.782034     0.742583    Biso  1.000000 O
   O1291       1.0     0.046021     0.949652     0.743325    Biso  1.000000 O
   O1292       1.0     0.923705     0.700752     0.743317    Biso  1.000000 O
   O1293       1.0     0.129372     0.950130     0.743192    Biso  1.000000 O
   O1294       1.0     0.714139     0.782059     0.743217    Biso  1.000000 O
   O1295       1.0     0.838328     0.700299     0.741808    Biso  1.000000 O
   O1296       1.0     0.088579     0.866534     0.743850    Biso  1.000000 O
   Ce577       1.0     0.673760     0.254961     0.735725    Biso  1.000000 Ce
   Ce578       1.0     0.714444     0.169353     0.736033    Biso  1.000000 Ce
   Ce579       1.0     0.631616     0.171390     0.735867    Biso  1.000000 Ce
   Ce580       1.0     0.339700     0.253100     0.737042    Biso  1.000000 Ce
   Ce581       1.0     0.715686     0.341448     0.736042    Biso  1.000000 Ce
   Ce582       1.0     0.047328     0.505596     0.736408    Biso  1.000000 Ce
   Ce583       1.0     0.255826     0.255992     0.735942    Biso  1.000000 Ce
   Ce584       1.0     0.964499     0.168473     0.736050    Biso  1.000000 Ce
   Ce585       1.0     0.298210     0.837789     0.735617    Biso  1.000000 Ce
   Ce586       1.0     0.298580     0.173855     0.736358    Biso  1.000000 Ce
   Ce587       1.0     0.007449     0.420089     0.736908    Biso  1.000000 Ce
   Ce588       1.0     0.257634     0.422881     0.735908    Biso  1.000000 Ce
   Ce589       1.0     0.381931     0.504715     0.735700    Biso  1.000000 Ce
   Ce590       1.0     0.424097     0.253552     0.736875    Biso  1.000000 Ce
   Ce591       1.0     0.671473     0.589719     0.735933    Biso  1.000000 Ce
   Ce592       1.0     0.339700     0.921963     0.735917    Biso  1.000000 Ce
   Ce593       1.0     0.589711     0.588436     0.736108    Biso  1.000000 Ce
   Ce594       1.0     0.090103     0.422378     0.737033    Biso  1.000000 Ce
   Ce595       1.0     0.462865     0.005759     0.735483    Biso  1.000000 Ce
   Ce596       1.0     0.004116     0.087493     0.737125    Biso  1.000000 Ce
   Ce597       1.0     0.630962     0.669341     0.736817    Biso  1.000000 Ce
   Ce598       1.0     0.341639     0.587204     0.737142    Biso  1.000000 Ce
   Ce599       1.0     0.756806     0.254256     0.735983    Biso  1.000000 Ce
   Ce600       1.0     0.922246     0.418882     0.737117    Biso  1.000000 Ce
   Ce601       1.0     0.881605     0.005709     0.735550    Biso  1.000000 Ce
   Ce602       1.0     0.215969     0.337399     0.736942    Biso  1.000000 Ce
   Ce603       1.0     0.462168     0.838619     0.735675    Biso  1.000000 Ce
   Ce604       1.0     0.506774     0.088298     0.736108    Biso  1.000000 Ce
   Ce605       1.0     0.923531     0.251892     0.737025    Biso  1.000000 Ce
   Ce606       1.0     0.547306     0.005608     0.735883    Biso  1.000000 Ce
   Ce607       1.0     0.171908     0.586902     0.736042    Biso  1.000000 Ce
   Ce608       1.0     0.170645     0.921711     0.736167    Biso  1.000000 Ce
   Ce609       1.0     0.006447     0.253049     0.736717    Biso  1.000000 Ce
   Ce610       1.0     0.546369     0.836959     0.736417    Biso  1.000000 Ce
   Ce611       1.0     0.923509     0.087368     0.735300    Biso  1.000000 Ce
   Ce612       1.0     0.632922     0.337500     0.736150    Biso  1.000000 Ce
   Ce613       1.0     0.255935     0.088575     0.736392    Biso  1.000000 Ce
   Ce614       1.0     0.505293     0.921611     0.735700    Biso  1.000000 Ce
   Ce615       1.0     0.673302     0.422705     0.735792    Biso  1.000000 Ce
   Ce616       1.0     0.213573     0.004703     0.736675    Biso  1.000000 Ce
   Ce617       1.0     0.130352     0.504891     0.736017    Biso  1.000000 Ce
   Ce618       1.0     0.298624     0.338657     0.737300    Biso  1.000000 Ce
   Ce619       1.0     0.924141     0.755401     0.735850    Biso  1.000000 Ce
   Ce620       1.0     0.673564     0.088248     0.736325    Biso  1.000000 Ce
   Ce621       1.0     0.964978     0.337248     0.736692    Biso  1.000000 Ce
   Ce622       1.0     0.131725     0.170284     0.736783    Biso  1.000000 Ce
   Ce623       1.0     0.505597     0.753590     0.736592    Biso  1.000000 Ce
   Ce624       1.0     0.422333     0.088977     0.736417    Biso  1.000000 Ce
   Ce625       1.0     0.465479     0.338782     0.736158    Biso  1.000000 Ce
   Ce626       1.0     0.298536     0.504414     0.736675    Biso  1.000000 Ce
   Ce627       1.0     0.379492     0.838267     0.736942    Biso  1.000000 Ce
   Ce628       1.0     0.255565     0.920705     0.735900    Biso  1.000000 Ce
   Ce629       1.0     0.963911     0.839700     0.736442    Biso  1.000000 Ce
   Ce630       1.0     0.881452     0.168926     0.735358    Biso  1.000000 Ce
   Ce631       1.0     0.921876     0.588009     0.736975    Biso  1.000000 Ce
   Ce632       1.0     0.383108     0.172170     0.736975    Biso  1.000000 Ce
   Ce633       1.0     0.172671     0.253577     0.736883    Biso  1.000000 Ce
   Ce634       1.0     0.214728     0.839574     0.736200    Biso  1.000000 Ce
   Ce635       1.0     0.590169     0.256017     0.736392    Biso  1.000000 Ce
   Ce636       1.0     0.839417     0.253301     0.736142    Biso  1.000000 Ce
   Ce637       1.0     0.214793     0.503986     0.736050    Biso  1.000000 Ce
   Ce638       1.0     0.838720     0.587607     0.736558    Biso  1.000000 Ce
   Ce639       1.0     0.046587     0.169102     0.735775    Biso  1.000000 Ce
   Ce640       1.0     0.965326     0.506048     0.736417    Biso  1.000000 Ce
   Ce641       1.0     0.130657     0.338179     0.736642    Biso  1.000000 Ce
   Ce642       1.0     0.549375     0.504036     0.735592    Biso  1.000000 Ce
   Ce643       1.0     0.046173     0.005407     0.736375    Biso  1.000000 Ce
   Ce644       1.0     0.798536     0.337223     0.736983    Biso  1.000000 Ce
   Ce645       1.0     0.798362     0.004200     0.735108    Biso  1.000000 Ce
   Ce646       1.0     0.007470     0.756130     0.736833    Biso  1.000000 Ce
   Ce647       1.0     0.839090     0.422981     0.737458    Biso  1.000000 Ce
   Ce648       1.0     0.756523     0.088575     0.734967    Biso  1.000000 Ce
   Ce649       1.0     0.715076     0.006338     0.735975    Biso  1.000000 Ce
   Ce650       1.0     0.340332     0.420919     0.736858    Biso  1.000000 Ce
   Ce651       1.0     0.963018     0.007318     0.735917    Biso  1.000000 Ce
   Ce652       1.0     0.798340     0.170083     0.735300    Biso  1.000000 Ce
   Ce653       1.0     0.089123     0.252219     0.736525    Biso  1.000000 Ce
   Ce654       1.0     0.089276     0.588487     0.736192    Biso  1.000000 Ce
   Ce655       1.0     0.423531     0.589116     0.735800    Biso  1.000000 Ce
   Ce656       1.0     0.464412     0.505872     0.734883    Biso  1.000000 Ce
   Ce657       1.0     0.381300     0.334884     0.737183    Biso  1.000000 Ce
   Ce658       1.0     0.131681     0.674446     0.736975    Biso  1.000000 Ce
   Ce659       1.0     0.756175     0.421170     0.736433    Biso  1.000000 Ce
   Ce660       1.0     0.048526     0.335488     0.736842    Biso  1.000000 Ce
   Ce661       1.0     0.089123     0.754797     0.735992    Biso  1.000000 Ce
   Ce662       1.0     0.215076     0.171642     0.736617    Biso  1.000000 Ce
   Ce663       1.0     0.465196     0.670875     0.736517    Biso  1.000000 Ce
   Ce664       1.0     0.882607     0.837437     0.735625    Biso  1.000000 Ce
   Ce665       1.0     0.172649     0.421296     0.736692    Biso  1.000000 Ce
   Ce666       1.0     0.880668     0.335236     0.736975    Biso  1.000000 Ce
   Ce667       1.0     0.713660     0.671680     0.735925    Biso  1.000000 Ce
   Ce668       1.0     0.379819     0.005885     0.735875    Biso  1.000000 Ce
   Ce669       1.0     0.088099     0.086613     0.736492    Biso  1.000000 Ce
   Ce670       1.0     0.756131     0.922667     0.736108    Biso  1.000000 Ce
   Ce671       1.0     0.506839     0.253955     0.736325    Biso  1.000000 Ce
   Ce672       1.0     0.505946     0.586726     0.735925    Biso  1.000000 Ce
   Ce673       1.0     0.716710     0.839499     0.736842    Biso  1.000000 Ce
   Ce674       1.0     0.797404     0.838342     0.735558    Biso  1.000000 Ce
   Ce675       1.0     0.004922     0.589644     0.737033    Biso  1.000000 Ce
   Ce676       1.0     0.755891     0.589015     0.736450    Biso  1.000000 Ce
   Ce677       1.0     0.879993     0.501647     0.736542    Biso  1.000000 Ce
   Ce678       1.0     0.172126     0.756331     0.735858    Biso  1.000000 Ce
   Ce679       1.0     0.423378     0.422881     0.736192    Biso  1.000000 Ce
   Ce680       1.0     0.421832     0.922918     0.735900    Biso  1.000000 Ce
   Ce681       1.0     0.755565     0.754621     0.736533    Biso  1.000000 Ce
   Ce682       1.0     0.838590     0.754445     0.735708    Biso  1.000000 Ce
   Ce683       1.0     0.841247     0.919976     0.736342    Biso  1.000000 Ce
   Ce684       1.0     0.382737     0.670724     0.736225    Biso  1.000000 Ce
   Ce685       1.0     0.255913     0.754319     0.736517    Biso  1.000000 Ce
   Ce686       1.0     0.546848     0.670724     0.736700    Biso  1.000000 Ce
   Ce687       1.0     0.298580     0.671101     0.735900    Biso  1.000000 Ce
   Ce688       1.0     0.630418     0.005256     0.736258    Biso  1.000000 Ce
   Ce689       1.0     0.464717     0.170158     0.736925    Biso  1.000000 Ce
   Ce690       1.0     0.590757     0.421900     0.736083    Biso  1.000000 Ce
   Ce691       1.0     0.797034     0.670422     0.735392    Biso  1.000000 Ce
   Ce692       1.0     0.173302     0.087996     0.735933    Biso  1.000000 Ce
   Ce693       1.0     0.547829     0.170510     0.736150    Biso  1.000000 Ce
   Ce694       1.0     0.548046     0.337198     0.736517    Biso  1.000000 Ce
   Ce695       1.0     0.797034     0.504539     0.736825    Biso  1.000000 Ce
   Ce696       1.0     0.589472     0.755929     0.736375    Biso  1.000000 Ce
   Ce697       1.0     0.672584     0.924301     0.736192    Biso  1.000000 Ce
   Ce698       1.0     0.587751     0.921460     0.736650    Biso  1.000000 Ce
   Ce699       1.0     0.214335     0.671403     0.735558    Biso  1.000000 Ce
   Ce700       1.0     0.839156     0.086010     0.736258    Biso  1.000000 Ce
   Ce701       1.0     0.337936     0.091065     0.735850    Biso  1.000000 Ce
   Ce702       1.0     0.588949     0.088374     0.736258    Biso  1.000000 Ce
   Ce703       1.0     0.297839     0.004602     0.736542    Biso  1.000000 Ce
   Ce704       1.0     0.048482     0.671881     0.737150    Biso  1.000000 Ce
   Ce705       1.0     0.632487     0.838669     0.736625    Biso  1.000000 Ce
   Ce706       1.0     0.048830     0.838518     0.736400    Biso  1.000000 Ce
   Ce707       1.0     0.422137     0.753716     0.736417    Biso  1.000000 Ce
   Ce708       1.0     0.256327     0.588059     0.736200    Biso  1.000000 Ce
   Ce709       1.0     0.964695     0.671152     0.736825    Biso  1.000000 Ce
   Ce710       1.0     0.922790     0.923799     0.735333    Biso  1.000000 Ce
   Ce711       1.0     0.714227     0.506853     0.736517    Biso  1.000000 Ce
   Ce712       1.0     0.088884     0.921887     0.736775    Biso  1.000000 Ce
   Ce713       1.0     0.673847     0.752986     0.734933    Biso  1.000000 Ce
   Ce714       1.0     0.006251     0.921711     0.736442    Biso  1.000000 Ce
   Ce715       1.0     0.632182     0.506099     0.735383    Biso  1.000000 Ce
   Ce716       1.0     0.132291     0.838569     0.736767    Biso  1.000000 Ce
   Ce717       1.0     0.880625     0.671881     0.736150    Biso  1.000000 Ce
   Ce718       1.0     0.131594     0.004124     0.736225    Biso  1.000000 Ce
   Ce719       1.0     0.339526     0.754822     0.736275    Biso  1.000000 Ce
   Ce720       1.0     0.505946     0.421824     0.735408    Biso  1.000000 Ce
   O1297       1.0     0.298471     0.230818     0.728858    Biso  1.000000 O
   O1298       1.0     0.714292     0.227749     0.729625    Biso  1.000000 O
   O1299       1.0     0.671386     0.140759     0.729383    Biso  1.000000 O
   O1300       1.0     0.629634     0.230340     0.729350    Biso  1.000000 O
   O1301       1.0     0.673019     0.310791     0.729142    Biso  1.000000 O
   O1302       1.0     0.297578     0.891583     0.729067    Biso  1.000000 O
   O1303       1.0     0.090822     0.480371     0.729658    Biso  1.000000 O
   O1304       1.0     0.006120     0.475618     0.730383    Biso  1.000000 O
   O1305       1.0     0.383412     0.227372     0.730525    Biso  1.000000 O
   O1306       1.0     0.462016     0.060483     0.729142    Biso  1.000000 O
   O1307       1.0     0.672692     0.646531     0.729183    Biso  1.000000 O
   O1308       1.0     0.506011     0.808817     0.729942    Biso  1.000000 O
   O1309       1.0     0.338110     0.309257     0.730675    Biso  1.000000 O
   O1310       1.0     0.923335     0.143173     0.728583    Biso  1.000000 O
   O1311       1.0     0.504508     0.975354     0.728725    Biso  1.000000 O
   O1312       1.0     0.964717     0.393632     0.730542    Biso  1.000000 O
   O1313       1.0     0.590670     0.642658     0.729417    Biso  1.000000 O
   O1314       1.0     0.003964     0.139627     0.731050    Biso  1.000000 O
   O1315       1.0     0.759137     0.310389     0.729092    Biso  1.000000 O
   O1316       1.0     0.341508     0.475442     0.730758    Biso  1.000000 O
   O1317       1.0     0.964891     0.222518     0.729808    Biso  1.000000 O
   O1318       1.0     0.547284     0.555869     0.728483    Biso  1.000000 O
   O1319       1.0     0.256872     0.477605     0.730725    Biso  1.000000 O
   O1320       1.0     0.382323     0.563464     0.729858    Biso  1.000000 O
   O1321       1.0     0.714009     0.395015     0.730300    Biso  1.000000 O
   O1322       1.0     0.298275     0.393280     0.729575    Biso  1.000000 O
   O1323       1.0     0.216013     0.228152     0.730308    Biso  1.000000 O
   O1324       1.0     0.923052     0.810729     0.729325    Biso  1.000000 O
   O1325       1.0     0.423509     0.311848     0.729467    Biso  1.000000 O
   O1326       1.0     0.967417     0.060056     0.730517    Biso  1.000000 O
   O1327       1.0     0.884785     0.224279     0.729250    Biso  1.000000 O
   O1328       1.0     0.257699     0.311697     0.730467    Biso  1.000000 O
   O1329       1.0     0.256828     0.147021     0.730500    Biso  1.000000 O
   O1330       1.0     0.044714     0.062294     0.729025    Biso  1.000000 O
   O1331       1.0     0.045868     0.560722     0.729433    Biso  1.000000 O
   O1332       1.0     0.424489     0.477102     0.728842    Biso  1.000000 O
   O1333       1.0     0.128741     0.394663     0.730367    Biso  1.000000 O
   O1334       1.0     0.255173     0.811056     0.729767    Biso  1.000000 O
   O1335       1.0     0.046652     0.392400     0.730800    Biso  1.000000 O
   O1336       1.0     0.755173     0.144406     0.728658    Biso  1.000000 O
   O1337       1.0     0.216622     0.892614     0.729650    Biso  1.000000 O
   O1338       1.0     0.880712     0.064331     0.728075    Biso  1.000000 O
   O1339       1.0     0.171386     0.310741     0.730800    Biso  1.000000 O
   O1340       1.0     0.633685     0.391620     0.729075    Biso  1.000000 O
   O1341       1.0     0.963453     0.561980     0.730225    Biso  1.000000 O
   O1342       1.0     0.129895     0.561225     0.729800    Biso  1.000000 O
   O1343       1.0     0.214510     0.391847     0.729950    Biso  1.000000 O
   O1344       1.0     0.461907     0.897417     0.729125    Biso  1.000000 O
   O1345       1.0     0.880124     0.393230     0.730650    Biso  1.000000 O
   O1346       1.0     0.090277     0.140130     0.729200    Biso  1.000000 O
   O1347       1.0     0.214401     0.059980     0.729608    Biso  1.000000 O
   O1348       1.0     0.378686     0.893041     0.729533    Biso  1.000000 O
   O1349       1.0     0.799996     0.223952     0.729725    Biso  1.000000 O
   O1350       1.0     0.465762     0.224002     0.730358    Biso  1.000000 O
   O1351       1.0     0.716731     0.060886     0.728792    Biso  1.000000 O
   O1352       1.0     0.881256     0.558534     0.730858    Biso  1.000000 O
   O1353       1.0     0.547088     0.891759     0.730075    Biso  1.000000 O
   O1354       1.0     0.006534     0.307447     0.729825    Biso  1.000000 O
   O1355       1.0     0.421549     0.978548     0.729075    Biso  1.000000 O
   O1356       1.0     0.174043     0.642783     0.730542    Biso  1.000000 O
   O1357       1.0     0.049941     0.225637     0.730267    Biso  1.000000 O
   O1358       1.0     0.339591     0.643161     0.730867    Biso  1.000000 O
   O1359       1.0     0.006490     0.810980     0.729908    Biso  1.000000 O
   O1360       1.0     0.755086     0.979001     0.729258    Biso  1.000000 O
   O1361       1.0     0.632356     0.561426     0.728800    Biso  1.000000 O
   O1362       1.0     0.800693     0.395317     0.730392    Biso  1.000000 O
   O1363       1.0     0.919763     0.306239     0.729950    Biso  1.000000 O
   O1364       1.0     0.840724     0.978523     0.728917    Biso  1.000000 O
   O1365       1.0     0.172496     0.979378     0.730058    Biso  1.000000 O
   O1366       1.0     0.339308     0.811986     0.729217    Biso  1.000000 O
   O1367       1.0     0.213377     0.558333     0.728933    Biso  1.000000 O
   O1368       1.0     0.547415     0.059980     0.729242    Biso  1.000000 O
   O1369       1.0     0.298711     0.561200     0.731600    Biso  1.000000 O
   O1370       1.0     0.130156     0.228051     0.729742    Biso  1.000000 O
   O1371       1.0     0.421810     0.813520     0.728625    Biso  1.000000 O
   O1372       1.0     0.590822     0.310138     0.729492    Biso  1.000000 O
   O1373       1.0     0.338982     0.975002     0.729250    Biso  1.000000 O
   O1374       1.0     0.336477     0.144607     0.728842    Biso  1.000000 O
   O1375       1.0     0.923749     0.981038     0.728950    Biso  1.000000 O
   O1376       1.0     0.589123     0.143073     0.729350    Biso  1.000000 O
   O1377       1.0     0.173607     0.478460     0.730708    Biso  1.000000 O
   O1378       1.0     0.965022     0.727410     0.730033    Biso  1.000000 O
   O1379       1.0     0.756480     0.810553     0.730767    Biso  1.000000 O
   O1380       1.0     0.712201     0.563866     0.731100    Biso  1.000000 O
   O1381       1.0     0.922921     0.475744     0.730642    Biso  1.000000 O
   O1382       1.0     0.422682     0.646028     0.729350    Biso  1.000000 O
   O1383       1.0     0.257372     0.974373     0.730075    Biso  1.000000 O
   O1384       1.0     0.089493     0.310766     0.730267    Biso  1.000000 O
   O1385       1.0     0.422899     0.143249     0.731158    Biso  1.000000 O
   O1386       1.0     0.129111     0.727460     0.730142    Biso  1.000000 O
   O1387       1.0     0.839439     0.308302     0.729450    Biso  1.000000 O
   O1388       1.0     0.465174     0.726077     0.729767    Biso  1.000000 O
   O1389       1.0     0.464259     0.559842     0.729000    Biso  1.000000 O
   O1390       1.0     0.800518     0.560471     0.729608    Biso  1.000000 O
   O1391       1.0     0.838437     0.475643     0.730392    Biso  1.000000 O
   O1392       1.0     0.671124     0.980937     0.730050    Biso  1.000000 O
   O1393       1.0     0.503528     0.310238     0.729342    Biso  1.000000 O
   O1394       1.0     0.588339     0.979353     0.729508    Biso  1.000000 O
   O1395       1.0     0.171865     0.144682     0.730017    Biso  1.000000 O
   O1396       1.0     0.798057     0.891633     0.730033    Biso  1.000000 O
   O1397       1.0     0.836041     0.813445     0.728867    Biso  1.000000 O
   O1398       1.0     0.590430     0.811709     0.730783    Biso  1.000000 O
   O1399       1.0     0.547524     0.728366     0.730575    Biso  1.000000 O
   O1400       1.0     0.003920     0.982220     0.728108    Biso  1.000000 O
   O1401       1.0     0.295509     0.060710     0.729633    Biso  1.000000 O
   O1402       1.0     0.046892     0.726555     0.729475    Biso  1.000000 O
   O1403       1.0     0.631398     0.059653     0.729392    Biso  1.000000 O
   O1404       1.0     0.547894     0.225737     0.730600    Biso  1.000000 O
   O1405       1.0     0.504421     0.145512     0.730042    Biso  1.000000 O
   O1406       1.0     0.752276     0.645852     0.727967    Biso  1.000000 O
   O1407       1.0     0.630047     0.723839     0.729108    Biso  1.000000 O
   O1408       1.0     0.463366     0.392953     0.729150    Biso  1.000000 O
   O1409       1.0     0.088208     0.645223     0.730158    Biso  1.000000 O
   O1410       1.0     0.837871     0.642255     0.729717    Biso  1.000000 O
   O1411       1.0     0.798340     0.059578     0.730367    Biso  1.000000 O
   O1412       1.0     0.379013     0.060911     0.729208    Biso  1.000000 O
   O1413       1.0     0.130113     0.895732     0.729775    Biso  1.000000 O
   O1414       1.0     0.172562     0.811131     0.729367    Biso  1.000000 O
   O1415       1.0     0.837283     0.137288     0.726833    Biso  1.000000 O
   O1416       1.0     0.796642     0.728718     0.729358    Biso  1.000000 O
   O1417       1.0     0.716971     0.893343     0.729167    Biso  1.000000 O
   O1418       1.0     0.590016     0.475895     0.728525    Biso  1.000000 O
   O1419       1.0     0.215381     0.728793     0.729375    Biso  1.000000 O
   O1420       1.0     0.715621     0.731434     0.730308    Biso  1.000000 O
   O1421       1.0     0.880995     0.727611     0.728992    Biso  1.000000 O
   O1422       1.0     0.506098     0.643211     0.729900    Biso  1.000000 O
   O1423       1.0     0.380973     0.392350     0.730300    Biso  1.000000 O
   O1424       1.0     0.507274     0.475442     0.729575    Biso  1.000000 O
   O1425       1.0     0.921113     0.642532     0.729783    Biso  1.000000 O
   O1426       1.0     0.963933     0.895632     0.729467    Biso  1.000000 O
   O1427       1.0     0.631637     0.893544     0.730167    Biso  1.000000 O
   O1428       1.0     0.882846     0.892463     0.728558    Biso  1.000000 O
   O1429       1.0     0.089363     0.811508     0.730750    Biso  1.000000 O
   O1430       1.0     0.087795     0.977391     0.729925    Biso  1.000000 O
   O1431       1.0     0.755020     0.476750     0.730292    Biso  1.000000 O
   O1432       1.0     0.672300     0.478334     0.729558    Biso  1.000000 O
   O1433       1.0     0.296119     0.726052     0.728792    Biso  1.000000 O
   O1434       1.0     0.675001     0.812087     0.730050    Biso  1.000000 O
   O1435       1.0     0.255086     0.643991     0.729433    Biso  1.000000 O
   O1436       1.0     0.547023     0.390011     0.730150    Biso  1.000000 O
   O1437       1.0     0.129394     0.059276     0.730333    Biso  1.000000 O
   O1438       1.0     0.004356     0.645827     0.730592    Biso  1.000000 O
   O1439       1.0     0.379492     0.721274     0.729350    Biso  1.000000 O
   O1440       1.0     0.048090     0.897266     0.729233    Biso  1.000000 O
   O1441       1.0     0.086902     0.294746     0.692875    Biso  1.000000 O
   O1442       1.0     0.545847     0.281568     0.700417    Biso  1.000000 O
   O1443       1.0     0.339308     0.588990     0.717150    Biso  1.000000 O
   O1444       1.0     0.674195     0.594221     0.715450    Biso  1.000000 O
   O1445       1.0     0.631768     0.670473     0.715983    Biso  1.000000 O
   O1446       1.0     0.717080     0.342706     0.716567    Biso  1.000000 O
   O1447       1.0     0.297578     0.836833     0.716317    Biso  1.000000 O
   O1448       1.0     0.964804     0.506400     0.716317    Biso  1.000000 O
   O1449       1.0     0.172976     0.865981     0.704108    Biso  1.000000 O
   O1450       1.0     0.840005     0.919649     0.716417    Biso  1.000000 O
   O1451       1.0     0.379753     0.004929     0.715775    Biso  1.000000 O
   O1452       1.0     0.921288     0.416493     0.717867    Biso  1.000000 O
   O1453       1.0     0.545781     0.006388     0.716017    Biso  1.000000 O
   O1454       1.0     0.549876     0.834846     0.716217    Biso  1.000000 O
   O1455       1.0     0.254846     0.426502     0.717167    Biso  1.000000 O
   O1456       1.0     0.213138     0.336066     0.717192    Biso  1.000000 O
   O1457       1.0     0.299495     0.173855     0.716100    Biso  1.000000 O
   O1458       1.0     0.466328     0.340568     0.716733    Biso  1.000000 O
   O1459       1.0     0.246831     0.124714     0.686758    Biso  1.000000 O
   O1460       1.0     0.255238     0.257098     0.716542    Biso  1.000000 O
   O1461       1.0     0.964717     0.170133     0.715542    Biso  1.000000 O
   O1462       1.0     0.928519     0.753162     0.716425    Biso  1.000000 O
   O1463       1.0     0.424598     0.252773     0.717975    Biso  1.000000 O
   O1464       1.0     0.588666     0.586575     0.716258    Biso  1.000000 O
   O1465       1.0     0.007274     0.247869     0.717900    Biso  1.000000 O
   O1466       1.0     0.131572     0.171265     0.717125    Biso  1.000000 O
   O1467       1.0     0.503572     0.087896     0.716300    Biso  1.000000 O
   O1468       1.0     0.175393     0.922742     0.716650    Biso  1.000000 O
   O1469       1.0     0.467396     0.838895     0.715892    Biso  1.000000 O
   O1470       1.0     0.002418     0.095290     0.707167    Biso  1.000000 O
   O1471       1.0     0.379906     0.504816     0.715667    Biso  1.000000 O
   O1472       1.0     0.526375     0.416292     0.665775    Biso  1.000000 O
   O1473       1.0     0.632269     0.448030     0.703733    Biso  1.000000 O
   O1474       1.0     0.127085     0.506929     0.716225    Biso  1.000000 O
   O1475       1.0     0.462430     0.120816     0.705600    Biso  1.000000 O
   O1476       1.0     0.966089     0.838895     0.717758    Biso  1.000000 O
   O1477       1.0     0.173237     0.589568     0.715767    Biso  1.000000 O
   O1478       1.0     0.504443     0.916354     0.716250    Biso  1.000000 O
   O1479       1.0     0.088208     0.419435     0.717867    Biso  1.000000 O
   O1480       1.0     0.464630     0.005407     0.715800    Biso  1.000000 O
   O1481       1.0     0.841399     0.583004     0.716558    Biso  1.000000 O
   O1482       1.0     0.173629     0.087795     0.716467    Biso  1.000000 O
   O1483       1.0     0.925752     0.252471     0.716933    Biso  1.000000 O
   O1484       1.0     0.801520     0.001886     0.716033    Biso  1.000000 O
   O1485       1.0     0.383129     0.836230     0.715492    Biso  1.000000 O
   O1486       1.0     0.557629     0.572869     0.691625    Biso  1.000000 O
   O1487       1.0     0.422486     0.089656     0.716858    Biso  1.000000 O
   O1488       1.0     0.506752     0.753439     0.717050    Biso  1.000000 O
   O1489       1.0     0.921614     0.584413     0.716725    Biso  1.000000 O
   O1490       1.0     0.005271     0.757010     0.716100    Biso  1.000000 O
   O1491       1.0     0.886026     0.115912     0.703100    Biso  1.000000 O
   O1492       1.0     0.716361     0.838870     0.716842    Biso  1.000000 O
   O1493       1.0     0.090256     0.757061     0.716342    Biso  1.000000 O
   O1494       1.0     0.093675     0.035385     0.700275    Biso  1.000000 O
   O1495       1.0     0.465610     0.505193     0.715742    Biso  1.000000 O
   O1496       1.0     0.046413     0.010110     0.716275    Biso  1.000000 O
   O1497       1.0     0.466394     0.671956     0.716575    Biso  1.000000 O
   O1498       1.0     0.960883     0.011267     0.710958    Biso  1.000000 O
   O1499       1.0     0.258962     0.530870     0.704267    Biso  1.000000 O
   O1500       1.0     0.758178     0.255589     0.716442    Biso  1.000000 O
   O1501       1.0     0.302958     0.130222     0.699950    Biso  1.000000 O
   O1502       1.0     0.170623     0.753565     0.715425    Biso  1.000000 O
   O1503       1.0     0.964956     0.336770     0.717250    Biso  1.000000 O
   O1504       1.0     0.213138     0.841586     0.715892    Biso  1.000000 O
   O1505       1.0     0.005946     0.589719     0.717783    Biso  1.000000 O
   O1506       1.0     0.217298     0.503307     0.717858    Biso  1.000000 O
   O1507       1.0     0.883195     0.168674     0.715850    Biso  1.000000 O
   O1508       1.0     0.341813     0.421271     0.717517    Biso  1.000000 O
   O1509       1.0     0.756305     0.920605     0.716467    Biso  1.000000 O
   O1510       1.0     0.757002     0.757237     0.716417    Biso  1.000000 O
   O1511       1.0     0.679466     0.968513     0.692333    Biso  1.000000 O
   O1512       1.0     0.755935     0.586198     0.717258    Biso  1.000000 O
   O1513       1.0     0.377750     0.336469     0.718192    Biso  1.000000 O
   O1514       1.0     0.134120     0.337022     0.717292    Biso  1.000000 O
   O1515       1.0     0.252995     0.920906     0.715358    Biso  1.000000 O
   O1516       1.0     0.837914     0.756281     0.716475    Biso  1.000000 O
   O1517       1.0     0.823104     0.132208     0.691083    Biso  1.000000 O
   O1518       1.0     0.589428     0.364384     0.704417    Biso  1.000000 O
   O1519       1.0     0.840724     0.420693     0.717308    Biso  1.000000 O
   O1520       1.0     0.091388     0.364132     0.704208    Biso  1.000000 O
   O1521       1.0     0.842641     0.254080     0.715283    Biso  1.000000 O
   O1522       1.0     0.298515     0.338531     0.717483    Biso  1.000000 O
   O1523       1.0     0.586640     0.255438     0.716058    Biso  1.000000 O
   O1524       1.0     0.546609     0.172572     0.716483    Biso  1.000000 O
   O1525       1.0     0.087838     0.252672     0.716217    Biso  1.000000 O
   O1526       1.0     0.881496     0.836129     0.715367    Biso  1.000000 O
   O1527       1.0     0.043189     0.504565     0.717350    Biso  1.000000 O
   O1528       1.0     0.506055     0.590700     0.715925    Biso  1.000000 O
   O1529       1.0     0.252777     0.035762     0.703767    Biso  1.000000 O
   O1530       1.0     0.845973     0.524558     0.700442    Biso  1.000000 O
   O1531       1.0     0.421048     0.420894     0.715258    Biso  1.000000 O
   O1532       1.0     0.048112     0.335035     0.716433    Biso  1.000000 O
   O1533       1.0     0.302217     0.223197     0.691808    Biso  1.000000 O
   O1534       1.0     0.756371     0.419913     0.716250    Biso  1.000000 O
   O1535       1.0     0.544714     0.477404     0.672492    Biso  1.000000 O
   O1536       1.0     0.885198     0.336946     0.716342    Biso  1.000000 O
   O1537       1.0     0.797861     0.340744     0.717175    Biso  1.000000 O
   O1538       1.0     0.590016     0.418479     0.716567    Biso  1.000000 O
   O1539       1.0     0.755543     0.089732     0.716400    Biso  1.000000 O
   O1540       1.0     0.132857     0.795614     0.699783    Biso  1.000000 O
   O1541       1.0     0.714423     0.666147     0.707583    Biso  1.000000 O
   O1542       1.0     0.627173     0.003948     0.716892    Biso  1.000000 O
   O1543       1.0     0.795531     0.841662     0.715192    Biso  1.000000 O
   O1544       1.0     0.211243     0.172849     0.716925    Biso  1.000000 O
   O1545       1.0     0.419523     0.917436     0.715717    Biso  1.000000 O
   O1546       1.0     0.355752     0.711868     0.678917    Biso  1.000000 O
   O1547       1.0     0.088840     0.087896     0.716325    Biso  1.000000 O
   O1548       1.0     0.423945     0.590725     0.715250    Biso  1.000000 O
   O1549       1.0     0.089820     0.922994     0.716592    Biso  1.000000 O
   O1550       1.0     0.841987     0.199683     0.704033    Biso  1.000000 O
   O1551       1.0     0.172170     0.420089     0.717117    Biso  1.000000 O
   O1552       1.0     0.588709     0.919423     0.717592    Biso  1.000000 O
   O1553       1.0     0.546544     0.335236     0.717283    Biso  1.000000 O
   O1554       1.0     0.131289     0.672962     0.717617    Biso  1.000000 O
   O1555       1.0     0.128697     0.116289     0.704442    Biso  1.000000 O
   O1556       1.0     0.462103     0.951312     0.705950    Biso  1.000000 O
   O1557       1.0     0.712550     0.006086     0.715450    Biso  1.000000 O
   O1558       1.0     0.798319     0.670045     0.714708    Biso  1.000000 O
   O1559       1.0     0.796337     0.504791     0.716267    Biso  1.000000 O
   O1560       1.0     0.213312     0.674547     0.715617    Biso  1.000000 O
   O1561       1.0     0.046217     0.840404     0.716408    Biso  1.000000 O
   O1562       1.0     0.632356     0.837210     0.716983    Biso  1.000000 O
   O1563       1.0     0.589188     0.756558     0.716700    Biso  1.000000 O
   O1564       1.0     0.298384     0.672459     0.717008    Biso  1.000000 O
   O1565       1.0     0.007274     0.696854     0.703650    Biso  1.000000 O
   O1566       1.0     0.338372     0.087845     0.715883    Biso  1.000000 O
   O1567       1.0     0.546565     0.671453     0.717792    Biso  1.000000 O
   O1568       1.0     0.008189     0.685889     0.673850    Biso  1.000000 O
   O1569       1.0     0.665962     0.759601     0.716833    Biso  1.000000 O
   O1570       1.0     0.961798     0.670950     0.717442    Biso  1.000000 O
   O1571       1.0     0.409396     0.136584     0.660017    Biso  1.000000 O
   O1572       1.0     0.837914     0.081332     0.706133    Biso  1.000000 O
   O1573       1.0     0.211765     0.005759     0.715967    Biso  1.000000 O
   O1574       1.0     0.007514     0.922440     0.717200    Biso  1.000000 O
   O1575       1.0     0.255260     0.588386     0.716042    Biso  1.000000 O
   O1576       1.0     0.716100     0.507255     0.717158    Biso  1.000000 O
   O1577       1.0     0.587054     0.089354     0.715750    Biso  1.000000 O
   O1578       1.0     0.129285     0.840555     0.717958    Biso  1.000000 O
   O1579       1.0     0.630897     0.506702     0.715433    Biso  1.000000 O
   O1580       1.0     0.878817     0.674597     0.716942    Biso  1.000000 O
   O1581       1.0     0.339178     0.751427     0.717500    Biso  1.000000 O
   O1582       1.0     0.923378     0.923245     0.715125    Biso  1.000000 O
   O1583       1.0     0.169425     0.033272     0.703258    Biso  1.000000 O
   O1584       1.0     0.506077     0.417574     0.716625    Biso  1.000000 O
   Ce721       1.0     0.294660     0.229334     0.709658    Biso  1.000000 Ce
   Ce722       1.0     0.672409     0.142670     0.708933    Biso  1.000000 Ce
   Ce723       1.0     0.630483     0.227096     0.710058    Biso  1.000000 Ce
   Ce724       1.0     0.297186     0.894123     0.709875    Biso  1.000000 Ce
   Ce725       1.0     0.716296     0.230214     0.709350    Biso  1.000000 Ce
   Ce726       1.0     0.927408     0.143022     0.708683    Biso  1.000000 Ce
   Ce727       1.0     0.006164     0.474134     0.710108    Biso  1.000000 Ce
   Ce728       1.0     0.669752     0.644594     0.707558    Biso  1.000000 Ce
   Ce729       1.0     0.883042     0.222795     0.709467    Biso  1.000000 Ce
   Ce730       1.0     0.461733     0.063476     0.709175    Biso  1.000000 Ce
   Ce731       1.0     0.424881     0.477580     0.708700    Biso  1.000000 Ce
   Ce732       1.0     0.675110     0.309685     0.710067    Biso  1.000000 Ce
   Ce733       1.0     0.506578     0.809069     0.710025    Biso  1.000000 Ce
   Ce734       1.0     0.547023     0.560571     0.709350    Biso  1.000000 Ce
   Ce735       1.0     0.758418     0.310817     0.710517    Biso  1.000000 Ce
   Ce736       1.0     0.298275     0.395544     0.709600    Biso  1.000000 Ce
   Ce737       1.0     0.590386     0.644443     0.710033    Biso  1.000000 Ce
   Ce738       1.0     0.925905     0.809597     0.709975    Biso  1.000000 Ce
   Ce739       1.0     0.424293     0.310439     0.711042    Biso  1.000000 Ce
   Ce740       1.0     0.631158     0.392199     0.709508    Biso  1.000000 Ce
   Ce741       1.0     0.259855     0.478988     0.710767    Biso  1.000000 Ce
   Ce742       1.0     0.758440     0.979076     0.709508    Biso  1.000000 Ce
   Ce743       1.0     0.878730     0.393129     0.711092    Biso  1.000000 Ce
   Ce744       1.0     0.172976     0.308427     0.710567    Biso  1.000000 Ce
   Ce745       1.0     0.921941     0.974675     0.704967    Biso  1.000000 Ce
   Ce746       1.0     0.881365     0.061137     0.708158    Biso  1.000000 Ce
   Ce747       1.0     0.255913     0.145864     0.709625    Biso  1.000000 Ce
   Ce748       1.0     0.042841     0.067198     0.710258    Biso  1.000000 Ce
   Ce749       1.0     0.006665     0.811709     0.710550    Biso  1.000000 Ce
   Ce750       1.0     0.169905     0.980208     0.709525    Biso  1.000000 Ce
   Ce751       1.0     0.715381     0.560420     0.710742    Biso  1.000000 Ce
   Ce752       1.0     0.340680     0.979604     0.709400    Biso  1.000000 Ce
   Ce753       1.0     0.298101     0.561502     0.710875    Biso  1.000000 Ce
   Ce754       1.0     0.048112     0.222166     0.710467    Biso  1.000000 Ce
   Ce755       1.0     0.339417     0.642205     0.711133    Biso  1.000000 Ce
   Ce756       1.0     0.048286     0.560119     0.710783    Biso  1.000000 Ce
   Ce757       1.0     0.171952     0.477479     0.711008    Biso  1.000000 Ce
   Ce758       1.0     0.963606     0.393481     0.710708    Biso  1.000000 Ce
   Ce759       1.0     0.088709     0.475568     0.711425    Biso  1.000000 Ce
   Ce760       1.0     0.337784     0.811382     0.710325    Biso  1.000000 Ce
   Ce761       1.0     0.256632     0.808742     0.709517    Biso  1.000000 Ce
   Ce762       1.0     0.504770     0.976687     0.709708    Biso  1.000000 Ce
   Ce763       1.0     0.008864     0.143877     0.696417    Biso  1.000000 Ce
   Ce764       1.0     0.129786     0.893871     0.710608    Biso  1.000000 Ce
   Ce765       1.0     0.713530     0.395443     0.709733    Biso  1.000000 Ce
   Ce766       1.0     0.463127     0.895330     0.708917    Biso  1.000000 Ce
   Ce767       1.0     0.882171     0.557629     0.711000    Biso  1.000000 Ce
   Ce768       1.0     0.049680     0.391872     0.710717    Biso  1.000000 Ce
   Ce769       1.0     0.214728     0.729346     0.709733    Biso  1.000000 Ce
   Ce770       1.0     0.546456     0.225385     0.710642    Biso  1.000000 Ce
   Ce771       1.0     0.383521     0.228806     0.710492    Biso  1.000000 Ce
   Ce772       1.0     0.381474     0.559943     0.709942    Biso  1.000000 Ce
   Ce773       1.0     0.547088     0.062822     0.709142    Biso  1.000000 Ce
   Ce774       1.0     0.338263     0.309936     0.710458    Biso  1.000000 Ce
   Ce775       1.0     0.133271     0.560144     0.709400    Biso  1.000000 Ce
   Ce776       1.0     0.756414     0.810326     0.711067    Biso  1.000000 Ce
   Ce777       1.0     0.257351     0.314363     0.711308    Biso  1.000000 Ce
   Ce778       1.0     0.213138     0.893997     0.709925    Biso  1.000000 Ce
   Ce779       1.0     0.633184     0.561753     0.709650    Biso  1.000000 Ce
   Ce780       1.0     0.753300     0.144481     0.710150    Biso  1.000000 Ce
   Ce781       1.0     0.591105     0.812137     0.709850    Biso  1.000000 Ce
   Ce782       1.0     0.215991     0.560144     0.708542    Biso  1.000000 Ce
   Ce783       1.0     0.128958     0.726605     0.710342    Biso  1.000000 Ce
   Ce784       1.0     0.922464     0.473304     0.711208    Biso  1.000000 Ce
   Ce785       1.0     0.213464     0.061464     0.709217    Biso  1.000000 Ce
   Ce786       1.0     0.966459     0.223952     0.710325    Biso  1.000000 Ce
   Ce787       1.0     0.132182     0.226970     0.710325    Biso  1.000000 Ce
   Ce788       1.0     0.130331     0.394538     0.710450    Biso  1.000000 Ce
   Ce789       1.0     0.004225     0.981692     0.709333    Biso  1.000000 Ce
   Ce790       1.0     0.049723     0.723059     0.710375    Biso  1.000000 Ce
   Ce791       1.0     0.798907     0.394186     0.710608    Biso  1.000000 Ce
   Ce792       1.0     0.881714     0.727083     0.710025    Biso  1.000000 Ce
   Ce793       1.0     0.794964     0.727787     0.709158    Biso  1.000000 Ce
   Ce794       1.0     0.507187     0.309132     0.709508    Biso  1.000000 Ce
   Ce795       1.0     0.585922     0.973644     0.710025    Biso  1.000000 Ce
   Ce796       1.0     0.801542     0.228630     0.708817    Biso  1.000000 Ce
   Ce797       1.0     0.170710     0.145085     0.708833    Biso  1.000000 Ce
   Ce798       1.0     0.421527     0.145311     0.710108    Biso  1.000000 Ce
   Ce799       1.0     0.005902     0.307899     0.710767    Biso  1.000000 Ce
   Ce800       1.0     0.464172     0.727385     0.710483    Biso  1.000000 Ce
   Ce801       1.0     0.796838     0.895606     0.710042    Biso  1.000000 Ce
   Ce802       1.0     0.717690     0.061640     0.708350    Biso  1.000000 Ce
   Ce803       1.0     0.629503     0.061741     0.709858    Biso  1.000000 Ce
   Ce804       1.0     0.629808     0.726328     0.709342    Biso  1.000000 Ce
   Ce805       1.0     0.090408     0.144984     0.710675    Biso  1.000000 Ce
   Ce806       1.0     0.713094     0.894424     0.710267    Biso  1.000000 Ce
   Ce807       1.0     0.340550     0.473631     0.710692    Biso  1.000000 Ce
   Ce808       1.0     0.965893     0.560923     0.711100    Biso  1.000000 Ce
   Ce809       1.0     0.172191     0.643890     0.710092    Biso  1.000000 Ce
   Ce810       1.0     0.427146     0.811030     0.708792    Biso  1.000000 Ce
   Ce811       1.0     0.589123     0.310791     0.710317    Biso  1.000000 Ce
   Ce812       1.0     0.668162     0.979051     0.709292    Biso  1.000000 Ce
   Ce813       1.0     0.093719     0.310389     0.710358    Biso  1.000000 Ce
   Ce814       1.0     0.339635     0.145613     0.710017    Biso  1.000000 Ce
   Ce815       1.0     0.969160     0.725348     0.711192    Biso  1.000000 Ce
   Ce816       1.0     0.547284     0.891809     0.710575    Biso  1.000000 Ce
   Ce817       1.0     0.840680     0.974524     0.710392    Biso  1.000000 Ce
   Ce818       1.0     0.798144     0.560270     0.710858    Biso  1.000000 Ce
   Ce819       1.0     0.421004     0.976561     0.710233    Biso  1.000000 Ce
   Ce820       1.0     0.377663     0.893720     0.708925    Biso  1.000000 Ce
   Ce821       1.0     0.381017     0.062017     0.710650    Biso  1.000000 Ce
   Ce822       1.0     0.295291     0.059477     0.710858    Biso  1.000000 Ce
   Ce823       1.0     0.464368     0.226894     0.710317    Biso  1.000000 Ce
   Ce824       1.0     0.840375     0.638785     0.709433    Biso  1.000000 Ce
   Ce825       1.0     0.506730     0.471670     0.708900    Biso  1.000000 Ce
   Ce826       1.0     0.797339     0.066368     0.694200    Biso  1.000000 Ce
   Ce827       1.0     0.379361     0.391017     0.711033    Biso  1.000000 Ce
   Ce828       1.0     0.630919     0.892387     0.710200    Biso  1.000000 Ce
   Ce829       1.0     0.214379     0.395015     0.710608    Biso  1.000000 Ce
   Ce830       1.0     0.089711     0.643261     0.711142    Biso  1.000000 Ce
   Ce831       1.0     0.836891     0.809899     0.709242    Biso  1.000000 Ce
   Ce832       1.0     0.881387     0.893393     0.709675    Biso  1.000000 Ce
   Ce833       1.0     0.213225     0.226064     0.710333    Biso  1.000000 Ce
   Ce834       1.0     0.506599     0.646254     0.710692    Biso  1.000000 Ce
   Ce835       1.0     0.839265     0.474310     0.710158    Biso  1.000000 Ce
   Ce836       1.0     0.589014     0.145210     0.709667    Biso  1.000000 Ce
   Ce837       1.0     0.464738     0.559716     0.709625    Biso  1.000000 Ce
   Ce838       1.0     0.925317     0.305787     0.710950    Biso  1.000000 Ce
   Ce839       1.0     0.754715     0.473732     0.711117    Biso  1.000000 Ce
   Ce840       1.0     0.299538     0.727661     0.710133    Biso  1.000000 Ce
   Ce841       1.0     0.254193     0.980736     0.710075    Biso  1.000000 Ce
   Ce842       1.0     0.006534     0.643211     0.710842    Biso  1.000000 Ce
   Ce843       1.0     0.838154     0.313658     0.709767    Biso  1.000000 Ce
   Ce844       1.0     0.172845     0.813319     0.709992    Biso  1.000000 Ce
   Ce845       1.0     0.840920     0.141010     0.707633    Biso  1.000000 Ce
   Ce846       1.0     0.424184     0.646053     0.709767    Biso  1.000000 Ce
   Ce847       1.0     0.757895     0.641451     0.708692    Biso  1.000000 Ce
   Ce848       1.0     0.049070     0.897241     0.710350    Biso  1.000000 Ce
   Ce849       1.0     0.715294     0.704751     0.692375    Biso  1.000000 Ce
   Ce850       1.0     0.460840     0.392048     0.709708    Biso  1.000000 Ce
   Ce851       1.0     0.965283     0.060835     0.700825    Biso  1.000000 Ce
   Ce852       1.0     0.589472     0.474587     0.708400    Biso  1.000000 Ce
   Ce853       1.0     0.505380     0.145034     0.709383    Biso  1.000000 Ce
   Ce854       1.0     0.921941     0.640998     0.710650    Biso  1.000000 Ce
   Ce855       1.0     0.549745     0.390966     0.710167    Biso  1.000000 Ce
   Ce856       1.0     0.087903     0.977668     0.710283    Biso  1.000000 Ce
   Ce857       1.0     0.671669     0.479038     0.708592    Biso  1.000000 Ce
   Ce858       1.0     0.673999     0.812841     0.710625    Biso  1.000000 Ce
   Ce859       1.0     0.088927     0.815180     0.710592    Biso  1.000000 Ce
   Ce860       1.0     0.547720     0.724593     0.710175    Biso  1.000000 Ce
   Ce861       1.0     0.380276     0.726530     0.710575    Biso  1.000000 Ce
   Ce862       1.0     0.129242     0.060282     0.710900    Biso  1.000000 Ce
   Ce863       1.0     0.966611     0.897141     0.711375    Biso  1.000000 Ce
   Ce864       1.0     0.255565     0.644418     0.709892    Biso  1.000000 Ce
   O1585       1.0     0.925208     0.889973     0.679933    Biso  1.000000 O
   O1586       1.0     0.352572     0.153585     0.662450    Biso  1.000000 O
   O1587       1.0     0.876051     0.435832     0.676167    Biso  1.000000 O
   O1588       1.0     0.254389     0.366220     0.705517    Biso  1.000000 O
   O1589       1.0     0.656249     0.941202     0.673300    Biso  1.000000 O
   O1590       1.0     0.667988     0.698589     0.700342    Biso  1.000000 O
   O1591       1.0     0.039509     0.275859     0.701492    Biso  1.000000 O
   O1592       1.0     0.005837     0.364283     0.701225    Biso  1.000000 O
   O1593       1.0     0.130788     0.619219     0.704242    Biso  1.000000 O
   O1594       1.0     0.815416     0.079421     0.677208    Biso  1.000000 O
   O1595       1.0     0.838873     0.370772     0.703258    Biso  1.000000 O
   O1596       1.0     0.090452     0.586475     0.715767    Biso  1.000000 O
   O1597       1.0     0.674348     0.535598     0.704050    Biso  1.000000 O
   O1598       1.0     0.587925     0.200463     0.704392    Biso  1.000000 O
   O1599       1.0     0.798667     0.612529     0.704025    Biso  1.000000 O
   O1600       1.0     0.295182     0.285944     0.704275    Biso  1.000000 O
   O1601       1.0     0.255957     0.754068     0.715217    Biso  1.000000 O
   O1602       1.0     0.761097     0.691497     0.699550    Biso  1.000000 O
   O1603       1.0     0.963345     0.614918     0.704925    Biso  1.000000 O
   O1604       1.0     0.794638     0.265171     0.631458    Biso  1.000000 O
   O1605       1.0     0.678137     0.628826     0.690575    Biso  1.000000 O
   O1606       1.0     0.465784     0.447250     0.704100    Biso  1.000000 O
   O1607       1.0     0.006643     0.544577     0.700025    Biso  1.000000 O
   O1608       1.0     0.513133     0.359404     0.700667    Biso  1.000000 O
   O1609       1.0     0.593348     0.531197     0.700208    Biso  1.000000 O
   O1610       1.0     0.441282     0.836833     0.660358    Biso  1.000000 O
   O1611       1.0     0.926972     0.084023     0.713425    Biso  1.000000 O
   O1612       1.0     0.514941     0.856500     0.700525    Biso  1.000000 O
   O1613       1.0     0.590452     0.983628     0.692092    Biso  1.000000 O
   O1614       1.0     0.880712     0.502955     0.717583    Biso  1.000000 O
   O1615       1.0     0.038354     0.803787     0.680083    Biso  1.000000 O
   O1616       1.0     0.894586     0.775897     0.700300    Biso  1.000000 O
   O1617       1.0     0.501437     0.118628     0.688875    Biso  1.000000 O
   O1618       1.0     0.687024     0.280085     0.664792    Biso  1.000000 O
   O1619       1.0     0.634708     0.326585     0.684325    Biso  1.000000 O
   O1620       1.0     0.707910     0.224958     0.691092    Biso  1.000000 O
   O1621       1.0     0.369539     0.779971     0.701750    Biso  1.000000 O
   O1622       1.0     0.429891     0.160954     0.687742    Biso  1.000000 O
   O1623       1.0     0.467962     0.779141     0.703817    Biso  1.000000 O
   O1624       1.0     0.959838     0.119131     0.697192    Biso  1.000000 O
   O1625       1.0     0.882585     0.612278     0.703967    Biso  1.000000 O
   O1626       1.0     0.000501     0.799638     0.662308    Biso  1.000000 O
   O1627       1.0     0.172017     0.532153     0.704825    Biso  1.000000 O
   O1628       1.0     0.546631     0.947589     0.704883    Biso  1.000000 O
   O1629       1.0     0.136603     0.417247     0.664425    Biso  1.000000 O
   O1630       1.0     0.089319     0.698162     0.704742    Biso  1.000000 O
   O1631       1.0     0.631311     0.336821     0.715875    Biso  1.000000 O
   O1632       1.0     0.341138     0.255061     0.716492    Biso  1.000000 O
   O1633       1.0     0.921375     0.956719     0.686858    Biso  1.000000 O
   O1634       1.0     0.008843     0.484948     0.691875    Biso  1.000000 O
   O1635       1.0     0.290979     0.954405     0.700158    Biso  1.000000 O
   O1636       1.0     0.773010     0.172120     0.659975    Biso  1.000000 O
   O1637       1.0     0.258374     0.091593     0.717217    Biso  1.000000 O
   O1638       1.0     0.629525     0.172145     0.716350    Biso  1.000000 O
   O1639       1.0     0.927626     0.364434     0.700692    Biso  1.000000 O
   O1640       1.0     0.461929     0.071650     0.689758    Biso  1.000000 O
   O1641       1.0     0.049397     0.790836     0.701400    Biso  1.000000 O
   O1642       1.0     0.502178     0.967281     0.691300    Biso  1.000000 O
   O1643       1.0     0.120987     0.758368     0.664325    Biso  1.000000 O
   O1644       1.0     0.005706     0.419762     0.716492    Biso  1.000000 O
   O1645       1.0     0.844623     0.868119     0.699908    Biso  1.000000 O
   O1646       1.0     0.617568     0.270478     0.663450    Biso  1.000000 O
   O1647       1.0     0.728776     0.111033     0.649500    Biso  1.000000 O
   O1648       1.0     0.976129     0.596560     0.657617    Biso  1.000000 O
   O1649       1.0     0.675306     0.792470     0.694033    Biso  1.000000 O
   O1650       1.0     0.892821     0.273672     0.700175    Biso  1.000000 O
   O1651       1.0     0.431611     0.862787     0.698883    Biso  1.000000 O
   O1652       1.0     0.762273     0.033222     0.702667    Biso  1.000000 O
   O1653       1.0     0.532125     0.262254     0.679625    Biso  1.000000 O
   O1654       1.0     0.248900     0.627543     0.685183    Biso  1.000000 O
   O1655       1.0     0.090212     0.198124     0.703992    Biso  1.000000 O
   O1656       1.0     0.422464     0.755552     0.716533    Biso  1.000000 O
   O1657       1.0     0.383543     0.171642     0.717092    Biso  1.000000 O
   O1658       1.0     0.429542     0.999321     0.688192    Biso  1.000000 O
   O1659       1.0     0.673977     0.366471     0.704583    Biso  1.000000 O
   O1660       1.0     0.310472     0.539144     0.677417    Biso  1.000000 O
   O1661       1.0     0.675197     0.254483     0.716167    Biso  1.000000 O
   O1662       1.0     0.778042     0.198300     0.640208    Biso  1.000000 O
   O1663       1.0     0.664830     0.197470     0.700392    Biso  1.000000 O
   O1664       1.0     0.710676     0.049443     0.691208    Biso  1.000000 O
   O1665       1.0     0.047741     0.669391     0.716983    Biso  1.000000 O
   O1666       1.0     0.963061     0.447099     0.704583    Biso  1.000000 O
   O1667       1.0     0.421222     0.035007     0.704333    Biso  1.000000 O
   O1668       1.0     0.627216     0.615497     0.703583    Biso  1.000000 O
   O1669       1.0     0.377684     0.616452     0.701200    Biso  1.000000 O
   O1670       1.0     0.338459     0.277494     0.663142    Biso  1.000000 O
   O1671       1.0     0.005358     0.199080     0.700783    Biso  1.000000 O
   O1672       1.0     0.566037     0.302140     0.662675    Biso  1.000000 O
   O1673       1.0     0.463040     0.626990     0.699392    Biso  1.000000 O
   O1674       1.0     0.128654     0.004401     0.716917    Biso  1.000000 O
   O1675       1.0     0.008777     0.036441     0.701567    Biso  1.000000 O
   O1676       1.0     0.506861     0.700802     0.703967    Biso  1.000000 O
   O1677       1.0     0.547807     0.445565     0.703925    Biso  1.000000 O
   O1678       1.0     0.925448     0.865956     0.702067    Biso  1.000000 O
   O1679       1.0     0.381017     0.118100     0.704800    Biso  1.000000 O
   O1680       1.0     0.503463     0.546362     0.699383    Biso  1.000000 O
   O1681       1.0     0.427560     0.559289     0.664467    Biso  1.000000 O
   O1682       1.0     0.741451     0.221613     0.666958    Biso  1.000000 O
   O1683       1.0     0.299233     0.005432     0.716808    Biso  1.000000 O
   O1684       1.0     0.797578     0.284989     0.703800    Biso  1.000000 O
   O1685       1.0     0.954241     0.047356     0.682767    Biso  1.000000 O
   O1686       1.0     0.674674     0.924779     0.716375    Biso  1.000000 O
   O1687       1.0     0.338764     0.366773     0.704100    Biso  1.000000 O
   O1688       1.0     0.672976     0.085481     0.715158    Biso  1.000000 O
   O1689       1.0     0.912053     0.033851     0.695142    Biso  1.000000 O
   O1690       1.0     0.291589     0.181224     0.667958    Biso  1.000000 O
   O1691       1.0     0.023544     0.375701     0.662325    Biso  1.000000 O
   O1692       1.0     0.171799     0.594824     0.682925    Biso  1.000000 O
   O1693       1.0     0.491789     0.853859     0.650092    Biso  1.000000 O
   O1694       1.0     0.546587     0.504363     0.715642    Biso  1.000000 O
   O1695       1.0     0.591737     0.866258     0.704075    Biso  1.000000 O
   O1696       1.0     0.710393     0.172371     0.716608    Biso  1.000000 O
   O1697       1.0     0.081282     0.524734     0.701292    Biso  1.000000 O
   O1698       1.0     0.463737     0.172321     0.717158    Biso  1.000000 O
   O1699       1.0     0.337784     0.865830     0.704217    Biso  1.000000 O
   O1700       1.0     0.725857     0.603274     0.698708    Biso  1.000000 O
   O1701       1.0     0.901359     0.401227     0.614225    Biso  1.000000 O
   O1702       1.0     0.590866     0.039358     0.701400    Biso  1.000000 O
   O1703       1.0     0.722699     0.103740     0.676658    Biso  1.000000 O
   O1704       1.0     0.380538     0.671076     0.716708    Biso  1.000000 O
   O1705       1.0     0.205471     0.862988     0.673267    Biso  1.000000 O
   O1706       1.0     0.253561     0.199909     0.704967    Biso  1.000000 O
   O1707       1.0     0.969443     0.794885     0.700558    Biso  1.000000 O
   O1708       1.0     0.587707     0.700425     0.704358    Biso  1.000000 O
   O1709       1.0     0.506970     0.253678     0.717050    Biso  1.000000 O
   O1710       1.0     0.725596     0.393758     0.692125    Biso  1.000000 O
   O1711       1.0     0.403973     0.291075     0.663050    Biso  1.000000 O
   O1712       1.0     0.634469     0.083595     0.674850    Biso  1.000000 O
   O1713       1.0     0.417759     0.467093     0.690450    Biso  1.000000 O
   O1714       1.0     0.081435     0.437869     0.599367    Biso  1.000000 O
   O1715       1.0     0.551967     0.628901     0.700258    Biso  1.000000 O
   O1716       1.0     0.794834     0.782034     0.704258    Biso  1.000000 O
   O1717       1.0     0.676939     0.137012     0.687392    Biso  1.000000 O
   O1718       1.0     0.546761     0.119131     0.703908    Biso  1.000000 O
   O1719       1.0     0.543581     0.781581     0.699817    Biso  1.000000 O
   O1720       1.0     0.213050     0.783115     0.703650    Biso  1.000000 O
   O1721       1.0     0.794725     0.264392     0.654158    Biso  1.000000 O
   O1722       1.0     0.298841     0.614969     0.704625    Biso  1.000000 O
   O1723       1.0     0.848325     0.801801     0.691892    Biso  1.000000 O
   O1724       1.0     0.261053     0.692553     0.700517    Biso  1.000000 O
   O1725       1.0     0.089058     0.868496     0.703933    Biso  1.000000 O
   O1726       1.0     0.765627     0.020597     0.677017    Biso  1.000000 O
   O1727       1.0     0.215947     0.616805     0.703175    Biso  1.000000 O
   O1728       1.0     0.958640     0.736514     0.694058    Biso  1.000000 O
   H1          1.0     0.846757     0.378618     0.667733    Biso  1.000000 H
   H2          1.0     0.350786     0.286095     0.680100    Biso  1.000000 H
   H3          1.0     0.807967     0.247064     0.657825    Biso  1.000000 H
   H4          1.0     0.845624     0.929356     0.669717    Biso  1.000000 H
   H5          1.0     0.094895     0.284938     0.686350    Biso  1.000000 H
   H6          1.0     0.004596     0.524960     0.694008    Biso  1.000000 H
   H7          1.0     0.519166     0.607499     0.669067    Biso  1.000000 H
   H8          1.0     0.500327     0.875563     0.648317    Biso  1.000000 H
   H9          1.0     0.443656     0.812640     0.661475    Biso  1.000000 H
   H10         1.0     0.913556     0.708297     0.635183    Biso  1.000000 H
   H11         1.0     0.491223     0.599301     0.635717    Biso  1.000000 H
   H12         1.0     0.930413     0.362171     0.692717    Biso  1.000000 H
   H13         1.0     0.474735     0.977316     0.665708    Biso  1.000000 H
   H14         1.0     0.299146     0.405603     0.685550    Biso  1.000000 H
   H15         1.0     0.361001     0.694163     0.673800    Biso  1.000000 H
   H16         1.0     0.439300     0.450721     0.673842    Biso  1.000000 H
   H17         1.0     0.919262     0.585595     0.627708    Biso  1.000000 H
   H18         1.0     0.205210     0.450721     0.692617    Biso  1.000000 H
   H19         1.0     0.216383     0.872117     0.667125    Biso  1.000000 H
   H20         1.0     0.108093     0.558509     0.655100    Biso  1.000000 H
   H21         1.0     0.561724     0.004703     0.677633    Biso  1.000000 H
   H22         1.0     0.098488     0.294243     0.670925    Biso  1.000000 H
   H23         1.0     0.752080     0.370219     0.693808    Biso  1.000000 H
   H24         1.0     0.947968     0.107185     0.661183    Biso  1.000000 H
   H25         1.0     0.640916     0.784775     0.694375    Biso  1.000000 H
   H26         1.0     0.843207     0.707668     0.668600    Biso  1.000000 H
   H27         1.0     0.006403     0.476046     0.684592    Biso  1.000000 H
   H28         1.0     0.343250     0.726127     0.674442    Biso  1.000000 H
   H29         1.0     0.898157     0.423333     0.611442    Biso  1.000000 H
   H30         1.0     0.669251     0.179488     0.665233    Biso  1.000000 H
   H31         1.0     0.439539     0.060207     0.663308    Biso  1.000000 H
   H32         1.0     0.250250     0.115208     0.679467    Biso  1.000000 H
   H33         1.0     0.300061     0.061213     0.685700    Biso  1.000000 H
   H34         1.0     0.981378     0.808717     0.661142    Biso  1.000000 H
   H35         1.0     0.698872     0.286548     0.658358    Biso  1.000000 H
   H36         1.0     0.571874     0.117018     0.691300    Biso  1.000000 H
   H37         1.0     0.718125     0.220607     0.684333    Biso  1.000000 H
   H38         1.0     0.402404     0.314639     0.660825    Biso  1.000000 H
   H39         1.0     0.275559     0.195257     0.665583    Biso  1.000000 H
   H40         1.0     0.706190     0.289038     0.690275    Biso  1.000000 H
   H41         1.0     0.630548     0.294595     0.692742    Biso  1.000000 H
   H42         1.0     0.620530     0.254785     0.657150    Biso  1.000000 H
   H43         1.0     0.990961     0.081935     0.660283    Biso  1.000000 H
   H44         1.0     0.871717     0.828081     0.683767    Biso  1.000000 H
   H45         1.0     0.121379     0.734628     0.662392    Biso  1.000000 H
   H46         1.0     0.485233     0.619244     0.652067    Biso  1.000000 H
   H47         1.0     0.546043     0.894550     0.670733    Biso  1.000000 H
   H48         1.0     0.900945     0.512864     0.671350    Biso  1.000000 H
   H49         1.0     0.936207     0.618414     0.668642    Biso  1.000000 H
   O1729       1.0     0.839853     0.711818     0.698817    Biso  1.000000 O
   H50         1.0     0.517119     0.100797     0.689525    Biso  1.000000 H
   H51         1.0     0.416649     0.868848     0.692683    Biso  1.000000 H
   H52         1.0     0.851657     0.327189     0.685733    Biso  1.000000 H
   H53         1.0     0.532365     0.726354     0.677150    Biso  1.000000 H
   O1730       1.0     0.175458     0.256696     0.717025    Biso  1.000000 O
   O1731       1.0     0.463170     0.972311     0.672217    Biso  1.000000 O
   H54         1.0     0.523239     0.247190     0.674308    Biso  1.000000 H
   H55         1.0     0.672409     0.959108     0.685275    Biso  1.000000 H
   H56         1.0     0.442719     0.163142     0.660367    Biso  1.000000 H
   O1732       1.0     0.690552     0.301964     0.685975    Biso  1.000000 O
   O1733       1.0     0.628087     0.283706     0.700717    Biso  1.000000 O
   O1734       1.0     0.414427     0.795564     0.692042    Biso  1.000000 O
   O1735       1.0     0.478895     0.520434     0.661708    Biso  1.000000 O
   H57         1.0     0.565993     0.058019     0.666575    Biso  1.000000 H
   O1736       1.0     0.482053     0.583885     0.640967    Biso  1.000000 O
   H58         1.0     0.870649     0.315620     0.647525    Biso  1.000000 H
   H59         1.0     0.885982     0.817846     0.630192    Biso  1.000000 H
   O1737       1.0     0.223200     0.899152     0.691717    Biso  1.000000 O
   O1738       1.0     0.766172     0.360058     0.699925    Biso  1.000000 O
   O1739       1.0     0.422050     0.202072     0.703467    Biso  1.000000 O
   O1740       1.0     0.789737     0.221412     0.690942    Biso  1.000000 O
   H60         1.0     0.284684     0.942635     0.669250    Biso  1.000000 H
   O1741       1.0     0.672671     0.476951     0.684908    Biso  1.000000 O
   O1742       1.0     0.347628     0.195483     0.700358    Biso  1.000000 O
   O1743       1.0     0.047611     0.613812     0.704025    Biso  1.000000 O
   O1744       1.0     0.794529     0.881624     0.692225    Biso  1.000000 O
   O1745       1.0     0.214902     0.277670     0.700500    Biso  1.000000 O
   O1746       1.0     0.298362     0.445515     0.668250    Biso  1.000000 O
   O1747       1.0     0.934835     0.576164     0.631825    Biso  1.000000 O
   O1748       1.0     0.133750     0.279808     0.704658    Biso  1.000000 O
   O1749       1.0     0.654180     0.174283     0.670717    Biso  1.000000 O
   O1750       1.0     0.798340     0.166059     0.714392    Biso  1.000000 O
   H61         1.0     0.635797     0.176370     0.666167    Biso  1.000000 H
   H62         1.0     0.956462     0.999874     0.591783    Biso  1.000000 H
   H63         1.0     0.504748     0.148530     0.673867    Biso  1.000000 H
   O1751       1.0     0.048678     0.442748     0.705208    Biso  1.000000 O
   O1752       1.0     0.050399     0.169026     0.716633    Biso  1.000000 O
   O1753       1.0     0.096158     0.189925     0.671942    Biso  1.000000 O
   O1754       1.0     0.210829     0.957423     0.700300    Biso  1.000000 O
   H64         1.0     0.142114     0.586072     0.659725    Biso  1.000000 H
   O1755       1.0     0.896132     0.717476     0.638775    Biso  1.000000 O
   O1756       1.0     0.384937     0.886880     0.690925    Biso  1.000000 O
   H65         1.0     0.542993     0.274024     0.692342    Biso  1.000000 H
   O1757       1.0     0.469878     0.387546     0.692225    Biso  1.000000 O
   O1758       1.0     0.967592     0.947967     0.703150    Biso  1.000000 O
   O1759       1.0     0.536960     0.064583     0.691083    Biso  1.000000 O
   H66         1.0     0.492508     0.843925     0.642633    Biso  1.000000 H
   O1760       1.0     0.587010     0.133365     0.692242    Biso  1.000000 O
   H67         1.0     0.633467     0.352665     0.686642    Biso  1.000000 H
   H68         1.0     0.626889     0.004980     0.657750    Biso  1.000000 H
   O1761       1.0     0.163196     0.694012     0.700925    Biso  1.000000 O
   H69         1.0     0.538245     0.453537     0.670250    Biso  1.000000 H
   H70         1.0     0.008886     0.880090     0.665658    Biso  1.000000 H
   H71         1.0     0.094873     0.535473     0.695342    Biso  1.000000 H
   O1762       1.0     0.831010     0.701632     0.675033    Biso  1.000000 O
   O1763       1.0     0.175938     0.371225     0.700208    Biso  1.000000 O
   H72         1.0     0.159646     0.501019     0.659942    Biso  1.000000 H
   O1764       1.0     0.901773     0.507507     0.679200    Biso  1.000000 O
   H73         1.0     0.766019     0.183034     0.635717    Biso  1.000000 H
   O1765       1.0     0.421767     0.533612     0.703542    Biso  1.000000 O
   O1766       1.0     0.685608     0.516284     0.665567    Biso  1.000000 O
   O1767       1.0     0.924947     0.198551     0.702917    Biso  1.000000 O
   H74         1.0     0.835736     0.791263     0.686767    Biso  1.000000 H
   O1768       1.0     0.938537     0.127807     0.658733    Biso  1.000000 O
   H75         1.0     0.132552     0.196866     0.670225    Biso  1.000000 H
   O1769       1.0     0.786209     0.264568     0.596608    Biso  1.000000 O
   O1770       1.0     0.888204     0.837261     0.679608    Biso  1.000000 O
   O1771       1.0     0.219672     0.559842     0.690158    Biso  1.000000 O
   H76         1.0     0.229886     0.112969     0.690283    Biso  1.000000 H
   O1772       1.0     0.875942     0.323416     0.654850    Biso  1.000000 O
   H77         1.0     0.470924     0.498252     0.662933    Biso  1.000000 H
   H78         1.0     0.633903     0.406031     0.685650    Biso  1.000000 H
   H79         1.0     0.715642     0.394135     0.685233    Biso  1.000000 H
   H80         1.0     0.796642     0.189850     0.660842    Biso  1.000000 H
   O1773       1.0     0.129438     0.951110     0.705150    Biso  1.000000 O
   O1774       1.0     0.301847     0.508966     0.717500    Biso  1.000000 O
   H81         1.0     0.763950     0.198199     0.694000    Biso  1.000000 H
   H82         1.0     0.668554     0.620275     0.684058    Biso  1.000000 H
   O1775       1.0     0.505989     0.200865     0.704008    Biso  1.000000 O
   H83         1.0     0.462560     0.536403     0.662758    Biso  1.000000 H
   H84         1.0     0.047654     0.794985     0.692908    Biso  1.000000 H
   H85         1.0     0.422289     0.573121     0.670925    Biso  1.000000 H
   H86         1.0     0.712332     0.065639     0.685375    Biso  1.000000 H
   H87         1.0     0.780895     0.290773     0.607842    Biso  1.000000 H
   H88         1.0     0.677593     0.206524     0.693492    Biso  1.000000 H
   H89         1.0     0.499238     0.367150     0.694800    Biso  1.000000 H
   H90         1.0     0.882737     0.421749     0.682208    Biso  1.000000 H
   O1776       1.0     0.044322     0.952167     0.704317    Biso  1.000000 O
   H91         1.0     0.386701     0.606745     0.673033    Biso  1.000000 H
   H92         1.0     0.668293     0.928426     0.668225    Biso  1.000000 H
   O1777       1.0     0.385460     0.282172     0.703908    Biso  1.000000 O
   H93         1.0     0.757133     0.497146     0.658867    Biso  1.000000 H
   H94         1.0     0.941390     0.238941     0.679642    Biso  1.000000 H
   H95         1.0     0.290456     0.139753     0.662525    Biso  1.000000 H
   H96         1.0     0.154092     0.591555     0.687083    Biso  1.000000 H
   H97         1.0     0.980725     0.261726     0.590875    Biso  1.000000 H
   H98         1.0     0.645642     0.428615     0.667917    Biso  1.000000 H
   O1778       1.0     0.123100     0.556195     0.692008    Biso  1.000000 O
   H99         1.0     0.130723     0.940246     0.659967    Biso  1.000000 H
   H100        1.0     0.424685     0.183789     0.691358    Biso  1.000000 H
   H101        1.0     0.433985     0.021025     0.692725    Biso  1.000000 H
   H102        1.0     0.859825     0.829465     0.636983    Biso  1.000000 H
   H103        1.0     0.786993     0.284234     0.626642    Biso  1.000000 H
   H104        1.0     0.434443     0.167090     0.680133    Biso  1.000000 H
   H105        1.0     0.470183     0.397027     0.684983    Biso  1.000000 H
   H106        1.0     0.848303     0.527199     0.692467    Biso  1.000000 H
   O1779       1.0     0.879035     0.819757     0.637800    Biso  1.000000 O
   O1780       1.0     0.798885     0.449262     0.703600    Biso  1.000000 O
   H107        1.0     0.291044     0.547594     0.677467    Biso  1.000000 H
   O1781       1.0     0.487978     0.904107     0.693192    Biso  1.000000 O
   H108        1.0     0.846496     0.666398     0.681658    Biso  1.000000 H
   O1782       1.0     0.348543     0.292257     0.688000    Biso  1.000000 O
   O1783       1.0     0.396502     0.608757     0.680183    Biso  1.000000 O
   O1784       1.0     0.198458     0.066871     0.689417    Biso  1.000000 O
   H109        1.0     0.923378     0.036365     0.687642    Biso  1.000000 H
   O1785       1.0     0.423596     0.073611     0.666208    Biso  1.000000 O
   O1786       1.0     0.972514     0.008123     0.587517    Biso  1.000000 O
   O1787       1.0     0.456615     0.643035     0.677467    Biso  1.000000 O
   O1788       1.0     0.380407     0.951915     0.702400    Biso  1.000000 O
   O1789       1.0     0.763710     0.536001     0.700308    Biso  1.000000 O
   O1790       1.0     0.038137     0.027387     0.663067    Biso  1.000000 O
   O1791       1.0     0.363527     0.286246     0.637742    Biso  1.000000 O
   H110        1.0     0.879710     0.287353     0.694783    Biso  1.000000 H
   O1792       1.0     0.741495     0.862083     0.663042    Biso  1.000000 O
   O1793       1.0     0.303829     0.943515     0.672775    Biso  1.000000 O
   O1794       1.0     0.299930     0.452506     0.704217    Biso  1.000000 O
   H111        1.0     0.054319     0.284284     0.695233    Biso  1.000000 H
   O1795       1.0     0.374308     0.443075     0.700192    Biso  1.000000 O
   O1796       1.0     0.724354     0.942711     0.699925    Biso  1.000000 O
   O1797       1.0     0.151893     0.200287     0.666417    Biso  1.000000 O
   O1798       1.0     0.340702     0.541886     0.699933    Biso  1.000000 O
   O1799       1.0     0.877597     0.945804     0.701908    Biso  1.000000 O
   O1800       1.0     0.500741     0.031839     0.701367    Biso  1.000000 O
   O1801       1.0     0.879361     0.007318     0.714383    Biso  1.000000 O
   O1802       1.0     0.855164     0.315645     0.692567    Biso  1.000000 O
   O1803       1.0     0.000828     0.265699     0.589475    Biso  1.000000 O
   H112        1.0     0.215599     0.225888     0.659842    Biso  1.000000 H
   O1804       1.0     0.217254     0.117043     0.704658    Biso  1.000000 O
   O1805       1.0     0.295204     0.391243     0.691558    Biso  1.000000 O
   O1806       1.0     0.169992     0.123205     0.690392    Biso  1.000000 O
   H113        1.0     0.366163     0.970048     0.643925    Biso  1.000000 H
   O1807       1.0     0.338677     0.923723     0.714925    Biso  1.000000 O
   H114        1.0     0.352746     0.129517     0.660392    Biso  1.000000 H
   O1808       1.0     0.000436     0.868848     0.700250    Biso  1.000000 O
   O1809       1.0     0.462517     0.282272     0.704200    Biso  1.000000 O
   H115        1.0     0.554188     0.612403     0.693708    Biso  1.000000 H
   O1810       1.0     0.716448     0.287026     0.704375    Biso  1.000000 O
   O1811       1.0     0.629873     0.116968     0.705233    Biso  1.000000 O
   O1812       1.0     0.376704     0.991324     0.644458    Biso  1.000000 O
   O1813       1.0     0.623535     0.778387     0.699625    Biso  1.000000 O
   H116        1.0     0.183735     0.048512     0.691325    Biso  1.000000 H
   O1814       1.0     0.880037     0.449840     0.705275    Biso  1.000000 O
   O1815       1.0     0.208564     0.448658     0.700883    Biso  1.000000 O
   H117        1.0     0.005293     0.369967     0.658733    Biso  1.000000 H
   O1816       1.0     0.260182     0.861907     0.700917    Biso  1.000000 O
   O1817       1.0     0.712136     0.450343     0.705425    Biso  1.000000 O
   O1818       1.0     0.780699     0.305586     0.614708    Biso  1.000000 O
   H118        1.0     0.172605     0.133139     0.683233    Biso  1.000000 H
   O1819       1.0     0.636560     0.389005     0.691292    Biso  1.000000 O
   O1820       1.0     0.417280     0.364258     0.705258    Biso  1.000000 O
   O1821       1.0     0.965109     0.279280     0.704017    Biso  1.000000 O
   H119        1.0     0.489742     0.765209     0.685792    Biso  1.000000 H
   H120        1.0     0.382716     0.616427     0.692733    Biso  1.000000 H
   H121        1.0     0.930065     0.708825     0.696100    Biso  1.000000 H
   O1822       1.0     0.751078     0.191711     0.701267    Biso  1.000000 O
   O1823       1.0     0.627804     0.429294     0.672142    Biso  1.000000 O
   O1824       1.0     0.210829     0.711868     0.691900    Biso  1.000000 O
   H122        1.0     0.117589     0.406534     0.665225    Biso  1.000000 H
   O1825       1.0     0.592804     0.467093     0.685408    Biso  1.000000 O
   H123        1.0     0.167443     0.593969     0.675092    Biso  1.000000 H
   H124        1.0     0.515159     0.421573     0.659142    Biso  1.000000 H
   H125        1.0     0.316679     0.312149     0.660858    Biso  1.000000 H
   H126        1.0     0.778739     0.219475     0.636175    Biso  1.000000 H
   H127        1.0     0.382367     0.785630     0.694850    Biso  1.000000 H
   O1826       1.0     0.512110     0.488519     0.691725    Biso  1.000000 O
   H128        1.0     0.654528     0.465785     0.682692    Biso  1.000000 H
   H129        1.0     0.798950     0.214420     0.684283    Biso  1.000000 H
   H130        1.0     0.265431     0.427609     0.666342    Biso  1.000000 H
   H131        1.0     0.536852     0.013530     0.669833    Biso  1.000000 H
   H132        1.0     0.605197     0.452104     0.680550    Biso  1.000000 H
   H133        1.0     0.794376     0.896361     0.685917    Biso  1.000000 H
   H134        1.0     0.306965     0.241028     0.686750    Biso  1.000000 H
   H135        1.0     0.445964     0.992858     0.683333    Biso  1.000000 H
   H136        1.0     0.897243     0.483842     0.679008    Biso  1.000000 H
   H137        1.0     0.363723     0.952946     0.690467    Biso  1.000000 H
   H138        1.0     0.511369     0.039635     0.693725    Biso  1.000000 H
   H139        1.0     0.998715     0.864221     0.692317    Biso  1.000000 H
   H140        1.0     0.313216     0.430375     0.665600    Biso  1.000000 H
   H141        1.0     0.591824     0.022056     0.694500    Biso  1.000000 H
   H142        1.0     0.505249     0.526494     0.693575    Biso  1.000000 H
   H143        1.0     0.885046     0.831929     0.671658    Biso  1.000000 H
   H144        1.0     0.771159     0.801348     0.649350    Biso  1.000000 H
   H145        1.0     0.798885     0.276010     0.591517    Biso  1.000000 H
   H146        1.0     0.094459     0.038453     0.692267    Biso  1.000000 H
   H147        1.0     0.951082     0.572140     0.627142    Biso  1.000000 H
   H148        1.0     0.614257     0.086638     0.672667    Biso  1.000000 H
   H149        1.0     0.336455     0.950255     0.681750    Biso  1.000000 H
   H150        1.0     0.204556     0.573146     0.686642    Biso  1.000000 H
   H151        1.0     0.303088     0.984609     0.666708    Biso  1.000000 H
   H152        1.0     0.449667     0.071926     0.683375    Biso  1.000000 H
   H153        1.0     0.459947     0.844479     0.657133    Biso  1.000000 H
   H154        1.0     0.215795     0.277218     0.692408    Biso  1.000000 H
   H155        1.0     0.911574     0.872645     0.677367    Biso  1.000000 H
   H156        1.0     0.643115     0.744511     0.662650    Biso  1.000000 H
   H157        1.0     0.484231     0.562759     0.637092    Biso  1.000000 H
   H158        1.0     0.836847     0.704776     0.691225    Biso  1.000000 H
   H159        1.0     0.447728     0.959560     0.668908    Biso  1.000000 H
   H160        1.0     0.814087     0.259789     0.629025    Biso  1.000000 H
   H161        1.0     0.542819     0.404723     0.662467    Biso  1.000000 H
   H162        1.0     0.779610     0.347937     0.682525    Biso  1.000000 H
   H163        1.0     0.236050     0.614843     0.690717    Biso  1.000000 H
   H164        1.0     0.302065     0.464200     0.663308    Biso  1.000000 H
   H165        1.0     0.828985     0.869804     0.693783    Biso  1.000000 H
   H166        1.0     0.616348     0.410935     0.669108    Biso  1.000000 H
   H167        1.0     0.669208     0.531876     0.665450    Biso  1.000000 H
   H168        1.0     0.495971     0.928250     0.692458    Biso  1.000000 H
   H169        1.0     0.882236     0.787918     0.694650    Biso  1.000000 H
   H170        1.0     0.584549     0.545029     0.693600    Biso  1.000000 H
   H171        1.0     0.388531     0.450469     0.693483    Biso  1.000000 H
   H172        1.0     0.645664     0.956618     0.668442    Biso  1.000000 H
   H173        1.0     0.963671     0.019893     0.581467    Biso  1.000000 H
   H174        1.0     0.636168     0.281644     0.664175    Biso  1.000000 H
   H175        1.0     0.747005     0.026708     0.680517    Biso  1.000000 H
   H176        1.0     0.092543     0.352539     0.656608    Biso  1.000000 H
   H177        1.0     0.762643     0.864271     0.693792    Biso  1.000000 H
   H178        1.0     0.312976     0.634786     0.650708    Biso  1.000000 H
   H179        1.0     0.004073     0.288585     0.591550    Biso  1.000000 H
   H180        1.0     0.073703     0.415990     0.600950    Biso  1.000000 H
   H181        1.0     0.752799     0.863692     0.656233    Biso  1.000000 H
   H182        1.0     0.330400     0.202952     0.694825    Biso  1.000000 H
   H183        1.0     0.605458     0.974926     0.687633    Biso  1.000000 H
   H184        1.0     0.648016     0.053567     0.666342    Biso  1.000000 H
   H185        1.0     0.690095     0.256218     0.664417    Biso  1.000000 H
   H186        1.0     0.585442     0.289666     0.662842    Biso  1.000000 H
   H187        1.0     0.691663     0.295124     0.677783    Biso  1.000000 H
   H188        1.0     0.678007     0.882227     0.654558    Biso  1.000000 H
   H189        1.0     0.253234     0.611272     0.679408    Biso  1.000000 H
   H190        1.0     0.131376     0.804215     0.692250    Biso  1.000000 H
   H191        1.0     0.761336     0.315494     0.614783    Biso  1.000000 H
   H192        1.0     0.723853     0.874859     0.661433    Biso  1.000000 H
   H193        1.0     0.336150     0.543546     0.691950    Biso  1.000000 H
   H194        1.0     0.095243     0.683877     0.663675    Biso  1.000000 H
   H195        1.0     0.161585     0.381913     0.673800    Biso  1.000000 H
   H196        1.0     0.367949     0.286372     0.692233    Biso  1.000000 H
   H197        1.0     0.669447     0.100194     0.644692    Biso  1.000000 H
   H198        1.0     0.372196     0.910595     0.664625    Biso  1.000000 H
   H199        1.0     0.414318     0.621004     0.678708    Biso  1.000000 H
   H200        1.0     0.655116     0.320801     0.682250    Biso  1.000000 H
   H201        1.0     0.692665     0.124513     0.683017    Biso  1.000000 H
   H202        1.0     0.490112     0.970576     0.684917    Biso  1.000000 H
   H203        1.0     0.545955     0.054775     0.684450    Biso  1.000000 H
   H204        1.0     0.736355     0.109298     0.682583    Biso  1.000000 H
   H205        1.0     0.756153     0.202072     0.664750    Biso  1.000000 H
   H206        1.0     0.091475     0.212056     0.669100    Biso  1.000000 H
   H207        1.0     0.500000     0.237356     0.654642    Biso  1.000000 H
   H208        1.0     0.964434     0.776501     0.694717    Biso  1.000000 H
   H209        1.0     0.295335     0.189649     0.675408    Biso  1.000000 H
   H210        1.0     0.462277     0.630460     0.691125    Biso  1.000000 H
   H211        1.0     0.536481     0.779820     0.692250    Biso  1.000000 H
   H212        1.0     0.427538     0.458240     0.683950    Biso  1.000000 H
   O1827       1.0     0.748878     0.857531     0.700233    Biso  1.000000 O
   H213        1.0     0.217123     0.886377     0.685217    Biso  1.000000 H
   O1828       1.0     0.303197     0.068204     0.693242    Biso  1.000000 O
   H214        1.0     0.316069     0.931771     0.667192    Biso  1.000000 H
   O1829       1.0     0.798536     0.948470     0.703517    Biso  1.000000 O
   O1830       1.0     0.673215     0.866484     0.704000    Biso  1.000000 O
   O1831       1.0     0.661868     0.033146     0.699225    Biso  1.000000 O
   H215        1.0     0.248944     0.698438     0.694125    Biso  1.000000 H
   O1832       1.0     0.552990     0.024093     0.673808    Biso  1.000000 O
   O1833       1.0     0.423553     0.699193     0.703575    Biso  1.000000 O
   O1834       1.0     0.174565     0.366723     0.677642    Biso  1.000000 O
   H216        1.0     0.544322     0.490431     0.665475    Biso  1.000000 H
   H217        1.0     0.177854     0.701607     0.694775    Biso  1.000000 H
   H218        1.0     0.471011     0.634836     0.672300    Biso  1.000000 H
   O1835       1.0     0.340310     0.701029     0.700742    Biso  1.000000 O
   H219        1.0     0.056824     0.806780     0.675933    Biso  1.000000 H
   H220        1.0     0.722067     0.768579     0.681042    Biso  1.000000 H
   H221        1.0     0.505619     0.870231     0.693942    Biso  1.000000 H
   H222        1.0     0.192294     0.847672     0.669408    Biso  1.000000 H
   H223        1.0     0.928671     0.870986     0.694067    Biso  1.000000 H
   H224        1.0     0.237400     0.559440     0.678500    Biso  1.000000 H
   H225        1.0     0.551923     0.572517     0.683925    Biso  1.000000 H
   H226        1.0     0.913186     0.517944     0.692875    Biso  1.000000 H
   O1836       1.0     0.342140     0.031361     0.700842    Biso  1.000000 O
   H227        1.0     0.962800     0.607575     0.652008    Biso  1.000000 H
   H228        1.0     0.734373     0.107940     0.670017    Biso  1.000000 H
   O1837       1.0     0.173716     0.201418     0.703442    Biso  1.000000 O
   H229        1.0     0.481552     0.103589     0.688658    Biso  1.000000 H
   H230        1.0     0.452411     0.225134     0.667058    Biso  1.000000 H
   O1838       1.0     0.714815     0.116088     0.704125    Biso  1.000000 O
   H231        1.0     0.247397     0.870307     0.694375    Biso  1.000000 H
   H232        1.0     0.045672     0.048160     0.659950    Biso  1.000000 H
   O1839       1.0     0.107353     0.576767     0.660458    Biso  1.000000 O
   H233        1.0     0.343686     0.705933     0.692417    Biso  1.000000 H
   H234        1.0     0.006708     0.794910     0.654792    Biso  1.000000 H
   H235        1.0     0.010237     0.691799     0.681725    Biso  1.000000 H
   H236        1.0     0.678573     0.489324     0.678100    Biso  1.000000 H
   H237        1.0     0.747942     0.241833     0.663183    Biso  1.000000 H
   H238        1.0     0.188352     0.459799     0.673558    Biso  1.000000 H
   O1840       1.0     0.771617     0.116717     0.694342    Biso  1.000000 O
   H239        1.0     0.583395     0.352438     0.666825    Biso  1.000000 H
   O1841       1.0     0.203119     0.449790     0.678267    Biso  1.000000 O
   O1842       1.0     0.505902     0.762442     0.680467    Biso  1.000000 O
   H240        1.0     0.677789     0.036692     0.693025    Biso  1.000000 H
   H241        1.0     0.065144     0.452456     0.598425    Biso  1.000000 H
   O1843       1.0     0.164765     0.588638     0.659383    Biso  1.000000 O
   O1844       1.0     0.916649     0.526318     0.700650    Biso  1.000000 O
   H242        1.0     0.785730     0.132309     0.690283    Biso  1.000000 H
   O1845       1.0     0.344884     0.965269     0.687575    Biso  1.000000 O
   O1846       1.0     0.299037     0.782537     0.704442    Biso  1.000000 O
   O1847       1.0     0.392996     0.654453     0.646550    Biso  1.000000 O
   O1848       1.0     0.918630     0.693610     0.700917    Biso  1.000000 O
   O1849       1.0     0.854924     0.648040     0.686500    Biso  1.000000 O
   H243        1.0     0.404365     0.633881     0.645317    Biso  1.000000 H
   H244        1.0     0.870606     0.637829     0.682208    Biso  1.000000 H
   O1850       1.0     0.718038     0.755828     0.687558    Biso  1.000000 O
   H245        1.0     0.260879     0.980510     0.663575    Biso  1.000000 H
   O1851       1.0     0.882541     0.510902     0.652533    Biso  1.000000 O
   H246        1.0     0.824977     0.118955     0.684308    Biso  1.000000 H
   H247        1.0     0.338306     0.369967     0.660842    Biso  1.000000 H
   H248        1.0     0.330967     0.044086     0.694150    Biso  1.000000 H
   H249        1.0     0.890230     0.194729     0.663675    Biso  1.000000 H
   H250        1.0     0.214205     0.942409     0.694042    Biso  1.000000 H
   O1852       1.0     0.629459     0.947061     0.705342    Biso  1.000000 O
   H251        1.0     0.541273     0.278173     0.674500    Biso  1.000000 H
   H252        1.0     0.776561     0.247768     0.592092    Biso  1.000000 H
   O1853       1.0     0.780612     0.339612     0.674958    Biso  1.000000 O
   O1854       1.0     0.442980     0.246108     0.669317    Biso  1.000000 O
   H253        1.0     0.759943     0.535397     0.692375    Biso  1.000000 H
   H254        1.0     0.093131     0.590474     0.656667    Biso  1.000000 H
   H255        1.0     0.295966     0.955059     0.692233    Biso  1.000000 H
   O1855       1.0     0.827939     0.943088     0.670133    Biso  1.000000 O
   H256        1.0     0.811234     0.704600     0.672258    Biso  1.000000 H
   O1856       1.0     0.977654     0.080678     0.666742    Biso  1.000000 O
   H257        1.0     0.574618     0.471770     0.680792    Biso  1.000000 H
   O1857       1.0     0.017163     0.164927     0.677825    Biso  1.000000 O
   H258        1.0     0.051444     0.703242     0.622850    Biso  1.000000 H
   O1858       1.0     0.952476     0.939517     0.669375    Biso  1.000000 O
   O1859       1.0     0.541229     0.709755     0.672183    Biso  1.000000 O
   H259        1.0     0.997103     0.363529     0.693358    Biso  1.000000 H
   H260        1.0     0.709435     0.612932     0.693700    Biso  1.000000 H
   H261        1.0     0.984515     0.686769     0.661108    Biso  1.000000 H
   H262        1.0     0.216317     0.439026     0.673075    Biso  1.000000 H
   H263        1.0     0.359476     0.276061     0.662700    Biso  1.000000 H
   O1860       1.0     0.128458     0.447677     0.704600    Biso  1.000000 O
   O1861       1.0     0.671233     0.421548     0.716325    Biso  1.000000 O
   H264        1.0     0.212179     0.716772     0.684267    Biso  1.000000 H
   O1862       1.0     0.312279     0.753892     0.666133    Biso  1.000000 O
   O1863       1.0     0.946705     0.233659     0.672067    Biso  1.000000 O
   O1864       1.0     0.641896     0.602369     0.671958    Biso  1.000000 O
   H265        1.0     0.153788     0.793652     0.659517    Biso  1.000000 H
   O1865       1.0     0.835257     0.359279     0.669958    Biso  1.000000 O
   O1866       1.0     0.065775     0.670045     0.673425    Biso  1.000000 O
   H266        1.0     0.452585     0.664764     0.674050    Biso  1.000000 H
   O1867       1.0     0.252341     0.564595     0.672250    Biso  1.000000 O
   O1868       1.0     0.909723     0.280738     0.666167    Biso  1.000000 O
   H267        1.0     0.892342     0.368634     0.661050    Biso  1.000000 H
   H268        1.0     0.640262     0.104997     0.677633    Biso  1.000000 H
   Si1         1.0     0.501154     0.776803     0.667908    Biso  1.000000 Si
   H269        1.0     0.081849     0.176068     0.668250    Biso  1.000000 H
   H270        1.0     0.186218     0.094082     0.689692    Biso  1.000000 H
   O1869       1.0     0.902230     0.388099     0.664383    Biso  1.000000 O
   O1870       1.0     0.537004     0.594271     0.668967    Biso  1.000000 O
   O1871       1.0     0.096899     0.271106     0.668500    Biso  1.000000 O
   O1872       1.0     0.248530     0.411815     0.665175    Biso  1.000000 O
   H271        1.0     0.333188     0.268918     0.655892    Biso  1.000000 H
   H272        1.0     0.710807     0.952116     0.693733    Biso  1.000000 H
   H273        1.0     0.767979     0.176672     0.652083    Biso  1.000000 H
   H274        1.0     0.712854     0.095063     0.651283    Biso  1.000000 H
   H275        1.0     0.862199     0.760129     0.656175    Biso  1.000000 H
   O1873       1.0     0.029751     0.883384     0.664883    Biso  1.000000 O
   O1874       1.0     0.716688     0.692076     0.674792    Biso  1.000000 O
   H276        1.0     0.684954     0.458617     0.656317    Biso  1.000000 H
   H277        1.0     0.469857     0.704046     0.657883    Biso  1.000000 H
   H278        1.0     0.665832     0.150215     0.681325    Biso  1.000000 H
   O1875       1.0     0.979505     0.370017     0.681375    Biso  1.000000 O
   O1876       1.0     0.351788     0.904534     0.663833    Biso  1.000000 O
   O1877       1.0     0.545259     0.915776     0.666875    Biso  1.000000 O
   O1878       1.0     0.452215     0.708875     0.662017    Biso  1.000000 O
   H279        1.0     0.978874     0.572819     0.655225    Biso  1.000000 H
   H280        1.0     0.921745     0.401001     0.615583    Biso  1.000000 H
   O1879       1.0     0.082262     0.370470     0.660442    Biso  1.000000 O
   Si2         1.0     0.801520     0.358449     0.665525    Biso  1.000000 Si
   O1880       1.0     0.451627     0.452179     0.667208    Biso  1.000000 O
   O1881       1.0     0.509474     0.816840     0.668125    Biso  1.000000 O
   H281        1.0     0.390992     0.149134     0.661617    Biso  1.000000 H
   O1882       1.0     0.113277     0.926313     0.660725    Biso  1.000000 O
   O1883       1.0     0.524110     0.756658     0.659758    Biso  1.000000 O
   H282        1.0     0.419131     0.783065     0.685408    Biso  1.000000 H
   O1884       1.0     0.050725     0.118402     0.701283    Biso  1.000000 O
   O1885       1.0     0.502004     0.220532     0.660458    Biso  1.000000 O
   H283        1.0     0.966503     0.369514     0.675117    Biso  1.000000 H
   O1886       1.0     0.916496     0.627342     0.667933    Biso  1.000000 O
   O1887       1.0     0.627891     0.727963     0.663933    Biso  1.000000 O
   O1888       1.0     0.467243     0.772527     0.663867    Biso  1.000000 O
   O1889       1.0     0.791022     0.396675     0.663417    Biso  1.000000 O
   H284        1.0     0.967374     0.735005     0.686908    Biso  1.000000 H
   O1890       1.0     0.038158     0.695446     0.628658    Biso  1.000000 O
   H285        1.0     0.997539     0.372784     0.677333    Biso  1.000000 H
   H286        1.0     0.522891     0.486985     0.684867    Biso  1.000000 H
   O1891       1.0     0.864050     0.735533     0.656208    Biso  1.000000 O
   H287        1.0     0.687045     0.777406     0.689792    Biso  1.000000 H
   H288        1.0     0.374025     0.885446     0.684358    Biso  1.000000 H
   Si3         1.0     0.886636     0.425270     0.663483    Biso  1.000000 Si
   O1892       1.0     0.152764     0.482408     0.664550    Biso  1.000000 O
   H289        1.0     0.300780     0.110203     0.694908    Biso  1.000000 H
   O1893       1.0     0.578168     0.077358     0.664242    Biso  1.000000 O
   H290        1.0     0.628915     0.856676     0.652708    Biso  1.000000 H
   H291        1.0     0.915080     0.965596     0.654325    Biso  1.000000 H
   Si4         1.0     0.931306     0.252345     0.661450    Biso  1.000000 Si
   H292        1.0     0.784576     0.133415     0.661358    Biso  1.000000 H
   O1894       1.0     0.064055     0.757388     0.659583    Biso  1.000000 O
   H293        1.0     0.883761     0.811609     0.651583    Biso  1.000000 H
   H294        1.0     0.023021     0.800493     0.674233    Biso  1.000000 H
   Si5         1.0     0.434116     0.271886     0.659325    Biso  1.000000 Si
   H295        1.0     0.298471     0.763977     0.671192    Biso  1.000000 H
   Si6         1.0     0.813194     0.956366     0.658583    Biso  1.000000 Si
   O1895       1.0     0.293418     0.115283     0.661083    Biso  1.000000 O
   Si7         1.0     0.541992     0.721274     0.659225    Biso  1.000000 Si
   H296        1.0     0.332361     0.159671     0.663475    Biso  1.000000 H
   O1896       1.0     0.656074     0.033725     0.661783    Biso  1.000000 O
   H297        1.0     0.502657     0.830772     0.661742    Biso  1.000000 H
   O1897       1.0     0.566058     0.141664     0.660975    Biso  1.000000 O
   O1898       1.0     0.785534     0.979026     0.661283    Biso  1.000000 O
   Si8         1.0     0.137366     0.452154     0.657450    Biso  1.000000 Si
   O1899       1.0     0.618635     0.982320     0.657417    Biso  1.000000 O
   O1900       1.0     0.425796     0.249579     0.648033    Biso  1.000000 O
   Si9         1.0     0.023457     0.167694     0.664433    Biso  1.000000 Si
   O1901       1.0     0.888879     0.803561     0.659400    Biso  1.000000 O
   H298        1.0     0.189811     0.364107     0.672175    Biso  1.000000 H
   O1902       1.0     0.349349     0.390589     0.660192    Biso  1.000000 O
   Si10        1.0     0.923313     0.929532     0.676275    Biso  1.000000 Si
   Si11        1.0     0.959555     0.046299     0.669467    Biso  1.000000 Si
   O1903       1.0     0.245481     0.967281     0.660067    Biso  1.000000 O
   H299        1.0     0.941347     0.379146     0.658825    Biso  1.000000 H
   O1904       1.0     0.494773     0.636823     0.656550    Biso  1.000000 O
   H300        1.0     0.400074     0.741745     0.674700    Biso  1.000000 H
   O1905       1.0     0.297818     0.003823     0.661883    Biso  1.000000 O
   O1906       1.0     0.898462     0.930840     0.666717    Biso  1.000000 O
   O1907       1.0     0.742671     0.512637     0.661767    Biso  1.000000 O
   O1908       1.0     0.111273     0.688982     0.658317    Biso  1.000000 O
   O1909       1.0     0.302195     0.325931     0.656625    Biso  1.000000 O
   O1910       1.0     0.687241     0.434701     0.657858    Biso  1.000000 O
   Si12        1.0     0.052381     0.385610     0.654900    Biso  1.000000 Si
   O1911       1.0     0.048591     0.139627     0.662658    Biso  1.000000 O
   O1912       1.0     0.980834     0.015240     0.665692    Biso  1.000000 O
   O1913       1.0     0.396045     0.343083     0.647283    Biso  1.000000 O
   H301        1.0     0.715272     0.206423     0.659917    Biso  1.000000 H
   O1914       1.0     0.738293     0.405930     0.656800    Biso  1.000000 O
   O1915       1.0     0.907741     0.454770     0.658233    Biso  1.000000 O
   O1916       1.0     0.994207     0.156779     0.657733    Biso  1.000000 O
   O1917       1.0     0.643987     0.842668     0.656083    Biso  1.000000 O
   H302        1.0     0.315938     0.540477     0.669700    Biso  1.000000 H
   O1918       1.0     0.234721     0.219727     0.656892    Biso  1.000000 O
   Si13        1.0     0.439474     0.746624     0.663025    Biso  1.000000 Si
   Si14        1.0     0.305942     0.756759     0.652808    Biso  1.000000 Si
   H303        1.0     0.549702     0.155320     0.663417    Biso  1.000000 H
   Si15        1.0     0.035370     0.671655     0.666608    Biso  1.000000 Si
   Si16        1.0     0.626715     0.592008     0.660392    Biso  1.000000 Si
   H304        1.0     0.135384     0.552222     0.685817    Biso  1.000000 H
   H305        1.0     0.795139     0.261600     0.645825    Biso  1.000000 H
   O1919       1.0     0.090277     0.813696     0.666142    Biso  1.000000 O
   Si17        1.0     0.049179     0.731484     0.650683    Biso  1.000000 Si
   O1920       1.0     0.078429     0.721802     0.643542    Biso  1.000000 O
   O1921       1.0     0.459228     0.298192     0.655700    Biso  1.000000 O
   O1922       1.0     0.055234     0.425697     0.653675    Biso  1.000000 O
   O1923       1.0     0.575097     0.726328     0.654908    Biso  1.000000 O
   O1924       1.0     0.694320     0.206574     0.656233    Biso  1.000000 O
   O1925       1.0     0.104543     0.458718     0.653733    Biso  1.000000 O
   H306        1.0     0.175742     0.370898     0.691758    Biso  1.000000 H
   O1926       1.0     0.691554     0.900938     0.655467    Biso  1.000000 O
   O1927       1.0     0.960078     0.371702     0.655758    Biso  1.000000 O
   O1928       1.0     0.727120     0.797450     0.667067    Biso  1.000000 O
   O1929       1.0     0.869648     0.189422     0.664758    Biso  1.000000 O
   O1930       1.0     0.166289     0.962302     0.657808    Biso  1.000000 O
   Si18        1.0     0.244326     0.567186     0.658842    Biso  1.000000 Si
   O1931       1.0     0.220064     0.752760     0.656675    Biso  1.000000 O
   Si19        1.0     0.561092     0.104117     0.656000    Biso  1.000000 Si
   H307        1.0     0.424250     0.875035     0.657992    Biso  1.000000 H
   O1932       1.0     0.633598     0.552499     0.657500    Biso  1.000000 O
   O1933       1.0     0.416017     0.897644     0.656350    Biso  1.000000 O
   H308        1.0     0.950560     0.960617     0.665192    Biso  1.000000 H
   O1934       1.0     0.877641     0.629932     0.651892    Biso  1.000000 O
   Si20        1.0     0.557717     0.599401     0.657875    Biso  1.000000 Si
   O1935       1.0     0.913991     0.225587     0.653483    Biso  1.000000 O
   O1936       1.0     0.038899     0.697558     0.656483    Biso  1.000000 O
   Si21        1.0     0.236987     0.404471     0.652658    Biso  1.000000 Si
   O1937       1.0     0.427974     0.400473     0.655325    Biso  1.000000 O
   O1938       1.0     0.967156     0.879863     0.658100    Biso  1.000000 O
   H309        1.0     0.176417     0.975807     0.663408    Biso  1.000000 H
   H310        1.0     0.734264     0.820964     0.666725    Biso  1.000000 H
   Si22        1.0     0.097095     0.264894     0.654783    Biso  1.000000 Si
   O1939       1.0     0.510084     0.990418     0.653975    Biso  1.000000 O
   O1940       1.0     0.930849     0.047029     0.660533    Biso  1.000000 O
   O1941       1.0     0.526767     0.092573     0.655850    Biso  1.000000 O
   Si23        1.0     0.043255     0.883057     0.652467    Biso  1.000000 Si
   O1942       1.0     0.928061     0.984659     0.654450    Biso  1.000000 O
   O1943       1.0     0.783530     0.109826     0.664675    Biso  1.000000 O
   O1944       1.0     0.160605     0.816664     0.659533    Biso  1.000000 O
   O1945       1.0     0.025940     0.632749     0.663008    Biso  1.000000 O
   O1946       1.0     0.509583     0.157307     0.666567    Biso  1.000000 O
   Si24        1.0     0.405759     0.096773     0.656842    Biso  1.000000 Si
   Si25        1.0     0.772335     0.414380     0.653500    Biso  1.000000 Si
   Si26        1.0     0.008690     0.011066     0.657408    Biso  1.000000 Si
   O1947       1.0     0.269983     0.544702     0.652842    Biso  1.000000 O
   Si27        1.0     0.728318     0.701884     0.662583    Biso  1.000000 Si
   Si28        1.0     0.108442     0.897241     0.651050    Biso  1.000000 Si
   O1948       1.0     0.850133     0.568619     0.652208    Biso  1.000000 O
   O1949       1.0     0.809688     0.922793     0.650983    Biso  1.000000 O
   O1950       1.0     0.225378     0.365465     0.651650    Biso  1.000000 O
   O1951       1.0     0.273707     0.772779     0.651842    Biso  1.000000 O
   O1952       1.0     0.591497     0.595830     0.661667    Biso  1.000000 O
   O1953       1.0     0.187829     0.125695     0.652033    Biso  1.000000 O
   O1954       1.0     0.331206     0.781103     0.648150    Biso  1.000000 O
   O1955       1.0     0.798624     0.341071     0.653492    Biso  1.000000 O
   Si29        1.0     0.343033     0.891281     0.651242    Biso  1.000000 Si
   H311        1.0     0.180795     0.147926     0.654150    Biso  1.000000 H
   Si30        1.0     0.441935     0.438624     0.655000    Biso  1.000000 Si
   Si31        1.0     0.908154     0.645122     0.656092    Biso  1.000000 Si
   O1956       1.0     0.955112     0.268818     0.652892    Biso  1.000000 O
   Si32        1.0     0.557063     0.919020     0.654208    Biso  1.000000 Si
   O1957       1.0     0.835954     0.979881     0.652258    Biso  1.000000 O
   H312        1.0     0.087860     0.834696     0.662025    Biso  1.000000 H
   O1958       1.0     0.078429     0.878052     0.653392    Biso  1.000000 O
   O1959       1.0     0.791610     0.046224     0.660242    Biso  1.000000 O
   O1960       1.0     0.416344     0.757388     0.653217    Biso  1.000000 O
   Si33        1.0     0.608790     0.714433     0.653367    Biso  1.000000 Si
   O1961       1.0     0.586793     0.374066     0.663108    Biso  1.000000 O
   O1962       1.0     0.013133     0.971984     0.653508    Biso  1.000000 O
   O1963       1.0     0.553970     0.348616     0.649208    Biso  1.000000 O
   Si34        1.0     0.490460     0.181702     0.658658    Biso  1.000000 Si
   O1964       1.0     0.913142     0.874456     0.655975    Biso  1.000000 O
   H313        1.0     0.203358     0.738149     0.655050    Biso  1.000000 H
   O1965       1.0     0.210306     0.429419     0.650408    Biso  1.000000 O
   O1966       1.0     0.782289     0.453965     0.652375    Biso  1.000000 O
   Si35        1.0     0.094503     0.779468     0.658867    Biso  1.000000 Si
   O1967       1.0     0.175197     0.248321     0.653992    Biso  1.000000 O
   O1968       1.0     0.522455     0.695244     0.652250    Biso  1.000000 O
   H314        1.0     0.762839     0.286321     0.653583    Biso  1.000000 H
   O1969       1.0     0.034717     0.203053     0.657533    Biso  1.000000 O
   O1970       1.0     0.859455     0.895405     0.656275    Biso  1.000000 O
   O1971       1.0     0.304482     0.719639     0.647392    Biso  1.000000 O
   H315        1.0     0.217820     0.916204     0.652525    Biso  1.000000 H
   O1972       1.0     0.117197     0.232000     0.652775    Biso  1.000000 O
   O1973       1.0     0.716949     0.738425     0.658392    Biso  1.000000 O
   H316        1.0     0.961254     0.897845     0.663067    Biso  1.000000 H
   O1974       1.0     0.370976     0.088298     0.654650    Biso  1.000000 O
   O1975       1.0     0.738707     0.013304     0.657592    Biso  1.000000 O
   O1976       1.0     0.136973     0.872721     0.651058    Biso  1.000000 O
   O1977       1.0     0.341639     0.850162     0.651158    Biso  1.000000 O
   Si36        1.0     0.770571     0.015341     0.663667    Biso  1.000000 Si
   O1978       1.0     0.243651     0.606443     0.655367    Biso  1.000000 O
   O1979       1.0     0.220412     0.891935     0.652258    Biso  1.000000 O
   O1980       1.0     0.858932     0.419988     0.654825    Biso  1.000000 O
   O1981       1.0     0.638389     0.616603     0.650808    Biso  1.000000 O
   H317        1.0     0.521344     0.971154     0.651183    Biso  1.000000 H
   Si37        1.0     0.711482     0.520660     0.656467    Biso  1.000000 Si
   O1982       1.0     0.825631     0.504137     0.651767    Biso  1.000000 O
   O1983       1.0     0.943242     0.818902     0.653625    Biso  1.000000 O
   H318        1.0     0.857124     0.327616     0.658392    Biso  1.000000 H
   O1984       1.0     0.115564     0.297488     0.649908    Biso  1.000000 O
   O1985       1.0     0.211657     0.549254     0.657375    Biso  1.000000 O
   O1986       1.0     0.578778     0.887559     0.651333    Biso  1.000000 O
   O1987       1.0     0.324346     0.560320     0.651958    Biso  1.000000 O
   O1988       1.0     0.678660     0.788220     0.655792    Biso  1.000000 O
   Si38        1.0     0.892952     0.908382     0.655817    Biso  1.000000 Si
   O1989       1.0     0.016683     0.571838     0.647217    Biso  1.000000 O
   H319        1.0     0.975345     0.148706     0.660058    Biso  1.000000 H
   O1990       1.0     0.485538     0.048789     0.648883    Biso  1.000000 O
   O1991       1.0     0.156031     0.449740     0.646317    Biso  1.000000 O
   Si39        1.0     0.896567     0.722808     0.652067    Biso  1.000000 Si
   O1992       1.0     0.549723     0.636320     0.652792    Biso  1.000000 O
   Si40        1.0     0.708542     0.411463     0.650042    Biso  1.000000 Si
   O1993       1.0     0.421963     0.467847     0.650408    Biso  1.000000 O
   O1994       1.0     0.742083     0.285542     0.651117    Biso  1.000000 O
   Si41        1.0     0.519841     0.655987     0.649283    Biso  1.000000 Si
   O1995       1.0     0.839090     0.160048     0.649500    Biso  1.000000 O
   O1996       1.0     0.033628     0.915298     0.645567    Biso  1.000000 O
   O1997       1.0     0.063031     0.259487     0.650958    Biso  1.000000 O
   Si42        1.0     0.103585     0.693685     0.645258    Biso  1.000000 Si
   Si43        1.0     0.411291     0.381133     0.645317    Biso  1.000000 Si
   O1998       1.0     0.571460     0.955335     0.651433    Biso  1.000000 O
   O1999       1.0     0.310929     0.906697     0.647983    Biso  1.000000 O
   O2000       1.0     0.707649     0.558409     0.651467    Biso  1.000000 O
   O2001       1.0     0.383608     0.404119     0.642450    Biso  1.000000 O
   O2002       1.0     0.630309     0.237935     0.642867    Biso  1.000000 O
   O2003       1.0     0.083330     0.090260     0.653167    Biso  1.000000 O
   O2004       1.0     0.884349     0.120388     0.651000    Biso  1.000000 O
   O2005       1.0     0.549092     0.572241     0.648608    Biso  1.000000 O
   Si44        1.0     0.713486     0.778513     0.656292    Biso  1.000000 Si
   O2006       1.0     0.763950     0.703292     0.663867    Biso  1.000000 O
   O2007       1.0     0.902078     0.686065     0.658150    Biso  1.000000 O
   O2008       1.0     0.586466     0.523753     0.649392    Biso  1.000000 O
   O2009       1.0     0.970880     0.692302     0.655217    Biso  1.000000 O
   Si45        1.0     0.075271     0.451022     0.646642    Biso  1.000000 Si
   Si46        1.0     0.943133     0.859291     0.650733    Biso  1.000000 Si
   Si47        1.0     0.351853     0.407037     0.647800    Biso  1.000000 Si
   Si48        1.0     0.422747     0.257023     0.634742    Biso  1.000000 Si
   Si49        1.0     0.923270     0.791515     0.660175    Biso  1.000000 Si
   O2010       1.0     0.005075     0.033071     0.646433    Biso  1.000000 O
   O2011       1.0     0.614802     0.180193     0.652692    Biso  1.000000 O
   O2012       1.0     0.342118     0.446546     0.648633    Biso  1.000000 O
   O2013       1.0     0.263536     0.413777     0.644067    Biso  1.000000 O
   O2014       1.0     0.206146     0.304404     0.646467    Biso  1.000000 O
   Si50        1.0     0.289084     0.103488     0.648275    Biso  1.000000 Si
   O2015       1.0     0.062748     0.488419     0.643167    Biso  1.000000 O
   O2016       1.0     0.420438     0.747730     0.674692    Biso  1.000000 O
   O2017       1.0     0.054406     0.613007     0.647100    Biso  1.000000 O
   O2018       1.0     0.705449     0.494932     0.646383    Biso  1.000000 O
   O2019       1.0     0.266084     0.072002     0.647992    Biso  1.000000 O
   Si51        1.0     0.666311     0.044237     0.649283    Biso  1.000000 Si
   O2020       1.0     0.514070     0.302367     0.653292    Biso  1.000000 O
   Si52        1.0     0.852442     0.528079     0.648392    Biso  1.000000 Si
   O2021       1.0     0.457290     0.988205     0.645708    Biso  1.000000 O
   Si53        1.0     0.149976     0.218796     0.654292    Biso  1.000000 Si
   O2022       1.0     0.920961     0.752660     0.655183    Biso  1.000000 O
   Si54        1.0     0.601755     0.968639     0.646558    Biso  1.000000 Si
   O2023       1.0     0.457137     0.180017     0.663008    Biso  1.000000 O
   O2024       1.0     0.086379     0.661897     0.640433    Biso  1.000000 O
   O2025       1.0     0.692773     0.021553     0.645083    Biso  1.000000 O
   O2026       1.0     0.029991     0.850615     0.646658    Biso  1.000000 O
   O2027       1.0     0.690704     0.378065     0.646392    Biso  1.000000 O
   O2028       1.0     0.269809     0.662903     0.646992    Biso  1.000000 O
   O2029       1.0     0.392233     0.238438     0.630700    Biso  1.000000 O
   O2030       1.0     0.709740     0.957901     0.647067    Biso  1.000000 O
   Si55        1.0     0.855817     0.604255     0.645575    Biso  1.000000 Si
   O2031       1.0     0.375833     0.581194     0.656583    Biso  1.000000 O
   Si56        1.0     0.056105     0.116440     0.651992    Biso  1.000000 Si
   O2032       1.0     0.330509     0.625305     0.653900    Biso  1.000000 O
   Si57        1.0     0.658492     0.813243     0.648375    Biso  1.000000 Si
   O2033       1.0     0.615281     0.674848     0.651142    Biso  1.000000 O
   Si58        1.0     0.313913     0.007997     0.649542    Biso  1.000000 Si
   Si59        1.0     0.488174     0.009355     0.645550    Biso  1.000000 Si
   H320        1.0     0.624428     0.254256     0.637283    Biso  1.000000 H
   O2034       1.0     0.190073     0.847446     0.644175    Biso  1.000000 O
   O2035       1.0     0.530274     0.513492     0.651942    Biso  1.000000 O
   O2036       1.0     0.048787     0.367829     0.642825    Biso  1.000000 O
   O2037       1.0     0.369495     0.907552     0.643917    Biso  1.000000 O
   Si60        1.0     0.808228     0.081357     0.664017    Biso  1.000000 Si
   O2038       1.0     0.986540     0.523804     0.640383    Biso  1.000000 O
   Si61        1.0     0.292612     0.312703     0.644500    Biso  1.000000 Si
   Si62        1.0     0.242845     0.758922     0.646392    Biso  1.000000 Si
   O2039       1.0     0.673738     0.083319     0.650517    Biso  1.000000 O
   Si63        1.0     0.020495     0.611221     0.651117    Biso  1.000000 Si
   Si64        1.0     0.157251     0.839776     0.648225    Biso  1.000000 Si
   Si65        1.0     0.300366     0.536906     0.646208    Biso  1.000000 Si
   Si66        1.0     0.241647     0.971833     0.646525    Biso  1.000000 Si
   O2040       1.0     0.172692     0.011267     0.643925    Biso  1.000000 O
   O2041       1.0     0.492007     0.176873     0.645592    Biso  1.000000 O
   O2042       1.0     0.721327     0.675829     0.652525    Biso  1.000000 O
   O2043       1.0     0.339570     0.035460     0.651167    Biso  1.000000 O
   Si67        1.0     0.620443     0.531725     0.646650    Biso  1.000000 Si
   Si68        1.0     0.834451     0.896285     0.646692    Biso  1.000000 Si
   Si69        1.0     0.845668     0.196514     0.655108    Biso  1.000000 Si
   Si70        1.0     0.902056     0.479742     0.647500    Biso  1.000000 Si
   Si71        1.0     0.918195     0.127807     0.647808    Biso  1.000000 Si
   Si72        1.0     0.720804     0.997108     0.647058    Biso  1.000000 Si
   O2044       1.0     0.932875     0.493147     0.642400    Biso  1.000000 O
   O2045       1.0     0.405584     0.529965     0.646175    Biso  1.000000 O
   Si73        1.0     0.331729     0.819355     0.643192    Biso  1.000000 Si
   O2046       1.0     0.133881     0.059930     0.646458    Biso  1.000000 O
   O2047       1.0     0.310711     0.498529     0.647050    Biso  1.000000 O
   O2048       1.0     0.531319     0.913739     0.644800    Biso  1.000000 O
   O2049       1.0     0.186588     0.702915     0.646517    Biso  1.000000 O
   Si74        1.0     0.346474     0.591027     0.649383    Biso  1.000000 Si
   Si75        1.0     0.484275     0.303096     0.646567    Biso  1.000000 Si
   Si76        1.0     0.806225     0.476699     0.645225    Biso  1.000000 Si
   O2050       1.0     0.023021     0.749591     0.643825    Biso  1.000000 O
   O2051       1.0     0.469574     0.437014     0.646725    Biso  1.000000 O
   O2052       1.0     0.937470     0.642909     0.648167    Biso  1.000000 O
   O2053       1.0     0.105676     0.914695     0.638858    Biso  1.000000 O
   O2054       1.0     0.831642     0.095063     0.654708    Biso  1.000000 O
   Si77        1.0     0.507253     0.080100     0.645283    Biso  1.000000 Si
   Si78        1.0     0.582785     0.371979     0.649633    Biso  1.000000 Si
   H321        1.0     0.597596     0.165807     0.652742    Biso  1.000000 H
   Si79        1.0     0.174870     0.971028     0.644867    Biso  1.000000 Si
   Si80        1.0     0.405083     0.906144     0.643767    Biso  1.000000 Si
   Si81        1.0     0.236006     0.216709     0.643300    Biso  1.000000 Si
   O2055       1.0     0.791676     0.805724     0.647883    Biso  1.000000 O
   Si82        1.0     0.226706     0.335714     0.642442    Biso  1.000000 Si
   O2056       1.0     0.610141     0.353620     0.644167    Biso  1.000000 O
   O2057       1.0     0.721065     0.171617     0.641100    Biso  1.000000 O
   Si83        1.0     0.554820     0.534140     0.645058    Biso  1.000000 Si
   O2058       1.0     0.623753     0.732188     0.642842    Biso  1.000000 O
   O2059       1.0     0.156619     0.189523     0.645383    Biso  1.000000 O
   Si84        1.0     0.348434     0.070971     0.645783    Biso  1.000000 Si
   Si85        1.0     0.023958     0.952720     0.642600    Biso  1.000000 Si
   Si86        1.0     0.699961     0.920579     0.644117    Biso  1.000000 Si
   Si87        1.0     0.547916     0.309106     0.651358    Biso  1.000000 Si
   O2060       1.0     0.208891     0.958831     0.643675    Biso  1.000000 O
   Si88        1.0     0.184976     0.434801     0.641100    Biso  1.000000 Si
   Si89        1.0     0.037091     0.232653     0.647375    Biso  1.000000 Si
   Si90        1.0     0.278760     0.698589     0.640933    Biso  1.000000 Si
   Si91        1.0     0.693209     0.195634     0.643192    Biso  1.000000 Si
   Si92        1.0     0.189332     0.269019     0.643458    Biso  1.000000 Si
   O2061       1.0     0.273555     0.135578     0.642383    Biso  1.000000 O
   O2062       1.0     0.825108     0.858361     0.643142    Biso  1.000000 O
   O2063       1.0     0.321427     0.969444     0.645800    Biso  1.000000 O
   H322        1.0     0.199286     0.684254     0.644258    Biso  1.000000 H
   Si93        1.0     0.009801     0.551065     0.635983    Biso  1.000000 Si
   O2064       1.0     0.240950     0.011443     0.643450    Biso  1.000000 O
   O2065       1.0     0.005489     0.250207     0.645250    Biso  1.000000 O
   Si94        1.0     0.850220     0.121922     0.646792    Biso  1.000000 Si
   O2066       1.0     0.571285     0.102960     0.643133    Biso  1.000000 O
   O2067       1.0     0.635514     0.496316     0.643025    Biso  1.000000 O
   O2068       1.0     0.102757     0.535548     0.639017    Biso  1.000000 O
   O2069       1.0     0.314784     0.324498     0.634900    Biso  1.000000 O
   O2070       1.0     0.157163     0.538742     0.646375    Biso  1.000000 O
   O2071       1.0     0.780176     0.391998     0.642442    Biso  1.000000 O
   H323        1.0     0.775646     0.696150     0.657567    Biso  1.000000 H
   O2072       1.0     0.921092     0.165506     0.643125    Biso  1.000000 O
   O2073       1.0     0.421397     0.085532     0.644633    Biso  1.000000 O
   O2074       1.0     0.260095     0.324548     0.641725    Biso  1.000000 O
   O2075       1.0     0.383652     0.718557     0.640133    Biso  1.000000 O
   O2076       1.0     0.704905     0.619822     0.642633    Biso  1.000000 O
   Si95        1.0     0.250708     0.628499     0.644408    Biso  1.000000 Si
   Si96        1.0     0.922072     0.205895     0.641883    Biso  1.000000 Si
   O2077       1.0     0.599839     0.997787     0.637383    Biso  1.000000 O
   O2078       1.0     0.320534     0.093605     0.643000    Biso  1.000000 O
   O2079       1.0     0.574444     0.408018     0.644275    Biso  1.000000 O
   O2080       1.0     0.267936     0.949903     0.641333    Biso  1.000000 O
   O2081       1.0     0.852986     0.223600     0.645658    Biso  1.000000 O
   O2082       1.0     0.269308     0.219324     0.639067    Biso  1.000000 O
   Si97        1.0     0.627412     0.197747     0.641450    Biso  1.000000 Si
   Si98        1.0     0.962060     0.364032     0.642442    Biso  1.000000 Si
   Si99        1.0     0.216731     0.870784     0.640967    Biso  1.000000 Si
   O2083       1.0     0.250142     0.722581     0.640842    Biso  1.000000 O
   Si100       1.0     0.637997     0.651913     0.644158    Biso  1.000000 Si
   Si101       1.0     0.971403     0.255187     0.641558    Biso  1.000000 Si
   O2084       1.0     0.620835     0.940196     0.640883    Biso  1.000000 O
   H324        1.0     0.072570     0.648115     0.676017    Biso  1.000000 H
   O2085       1.0     0.183234     0.075221     0.638683    Biso  1.000000 O
   Si102       1.0     0.188984     0.115032     0.639067    Biso  1.000000 Si
   O2086       1.0     0.048482     0.534743     0.628025    Biso  1.000000 O
   Si103       1.0     0.407261     0.748862     0.640600    Biso  1.000000 Si
   O2087       1.0     0.979266     0.457611     0.638617    Biso  1.000000 O
   Si104       1.0     0.302021     0.939240     0.640342    Biso  1.000000 Si
   Si105       1.0     0.787254     0.352136     0.641258    Biso  1.000000 Si
   O2088       1.0     0.298144     0.825164     0.640192    Biso  1.000000 O
   O2089       1.0     0.029011     0.091517     0.649233    Biso  1.000000 O
   Si106       1.0     0.915581     0.020597     0.650967    Biso  1.000000 Si
   O2090       1.0     0.486409     0.111662     0.642117    Biso  1.000000 O
   Si107       1.0     0.076055     0.514146     0.633792    Biso  1.000000 Si
   O2091       1.0     0.660583     0.181526     0.640217    Biso  1.000000 O
   O2092       1.0     0.639021     0.041747     0.641167    Biso  1.000000 O
   H325        1.0     0.511042     0.521867     0.654700    Biso  1.000000 H
   Si108       1.0     0.102779     0.074491     0.642900    Biso  1.000000 Si
   Si109       1.0     0.182167     0.563212     0.651092    Biso  1.000000 Si
   O2093       1.0     0.955134     0.218696     0.639692    Biso  1.000000 O
   O2094       1.0     0.719367     0.436184     0.639975    Biso  1.000000 O
   O2095       1.0     0.826741     0.624249     0.641800    Biso  1.000000 O
   Si110       1.0     0.071329     0.627895     0.636658    Biso  1.000000 Si
   O2096       1.0     0.247985     0.853733     0.638325    Biso  1.000000 O
   O2097       1.0     0.570632     0.833438     0.638917    Biso  1.000000 O
   Si111       1.0     0.422202     0.497146     0.641058    Biso  1.000000 Si
   O2098       1.0     0.726554     0.900209     0.638867    Biso  1.000000 O
   O2099       1.0     0.636538     0.793325     0.640392    Biso  1.000000 O
   Si112       1.0     0.964434     0.493600     0.636750    Biso  1.000000 Si
   O2100       1.0     0.560962     0.285014     0.641858    Biso  1.000000 O
   O2101       1.0     0.214880     0.244951     0.638267    Biso  1.000000 O
   O2102       1.0     0.683604     0.831627     0.641033    Biso  1.000000 O
   Si113       1.0     0.710676     0.580414     0.640300    Biso  1.000000 Si
   O2103       1.0     0.854881     0.529437     0.635158    Biso  1.000000 O
   O2104       1.0     0.052315     0.970953     0.637408    Biso  1.000000 O
   Si114       1.0     0.328048     0.472022     0.639533    Biso  1.000000 Si
   Si115       1.0     0.965631     0.668989     0.644158    Biso  1.000000 Si
   Si116       1.0     0.160082     0.045796     0.638950    Biso  1.000000 Si
   O2105       1.0     0.417759     0.297915     0.633067    Biso  1.000000 O
   O2106       1.0     0.420700     0.939491     0.638917    Biso  1.000000 O
   Si117       1.0     0.583809     0.871313     0.638833    Biso  1.000000 Si
   Si118       1.0     0.726772     0.132359     0.638008    Biso  1.000000 Si
   O2107       1.0     0.101189     0.783844     0.645933    Biso  1.000000 O
   Si119       1.0     0.262077     0.040917     0.639475    Biso  1.000000 Si
   O2108       1.0     0.479767     0.337324     0.639408    Biso  1.000000 O
   O2109       1.0     0.149715     0.338405     0.638083    Biso  1.000000 O
   Si120       1.0     0.856580     0.429922     0.641658    Biso  1.000000 Si
   O2110       1.0     0.065013     0.141639     0.642142    Biso  1.000000 O
   Si121       1.0     0.133010     0.302844     0.638208    Biso  1.000000 Si
   O2111       1.0     0.293244     0.022835     0.639858    Biso  1.000000 O
   Si122       1.0     0.408307     0.565274     0.653200    Biso  1.000000 Si
   O2112       1.0     0.227425     0.178835     0.640033    Biso  1.000000 O
   O2113       1.0     0.304700     0.449639     0.633083    Biso  1.000000 O
   O2114       1.0     0.174762     0.398888     0.636350    Biso  1.000000 O
   O2115       1.0     0.219149     0.637376     0.638758    Biso  1.000000 O
   O2116       1.0     0.827003     0.450067     0.639317    Biso  1.000000 O
   O2117       1.0     0.703097     0.317179     0.640000    Biso  1.000000 O
   O2118       1.0     0.509256     0.648895     0.636725    Biso  1.000000 O
   O2119       1.0     0.434051     0.377361     0.635458    Biso  1.000000 O
   O2120       1.0     0.899464     0.926540     0.643975    Biso  1.000000 O
   O2121       1.0     0.994882     0.352136     0.640067    Biso  1.000000 O
   O2122       1.0     0.669774     0.668737     0.643367    Biso  1.000000 O
   Si123       1.0     0.013721     0.066947     0.640450    Biso  1.000000 Si
   O2123       1.0     0.956353     0.398260     0.635750    Biso  1.000000 O
   O2124       1.0     0.879666     0.018183     0.650917    Biso  1.000000 O
   O2125       1.0     0.484384     0.270830     0.638667    Biso  1.000000 O
   O2126       1.0     0.132857     0.699117     0.638108    Biso  1.000000 O
   Si124       1.0     0.437819     0.973166     0.635425    Biso  1.000000 Si
   O2127       1.0     0.413861     0.873526     0.636317    Biso  1.000000 O
   O2128       1.0     0.883347     0.455046     0.639342    Biso  1.000000 O
   O2129       1.0     0.931350     0.792068     0.673400    Biso  1.000000 O
   O2130       1.0     0.100906     0.606041     0.635158    Biso  1.000000 O
   Si125       1.0     0.734917     0.299399     0.638708    Biso  1.000000 Si
   Si126       1.0     0.381627     0.679451     0.636850    Biso  1.000000 Si
   O2131       1.0     0.330814     0.384000     0.640483    Biso  1.000000 O
   O2132       1.0     0.872588     0.595151     0.634158    Biso  1.000000 O
   O2133       1.0     0.940759     0.334255     0.638167    Biso  1.000000 O
   Si127       1.0     0.703424     0.659985     0.642083    Biso  1.000000 Si
   O2134       1.0     0.079605     0.433192     0.635042    Biso  1.000000 O
   Si128       1.0     0.272313     0.435304     0.633158    Biso  1.000000 Si
   O2135       1.0     0.619005     0.877751     0.636633    Biso  1.000000 O
   O2136       1.0     0.655203     0.343611     0.631800    Biso  1.000000 O
   Si129       1.0     0.688330     0.351885     0.636008    Biso  1.000000 Si
   Si130       1.0     0.854467     0.000176     0.643425    Biso  1.000000 Si
   Si131       1.0     0.798580     0.834595     0.638717    Biso  1.000000 Si
   Si132       1.0     0.707627     0.472097     0.635425    Biso  1.000000 Si
   O2137       1.0     0.670362     0.913915     0.636967    Biso  1.000000 O
   O2138       1.0     0.771116     0.860071     0.639683    Biso  1.000000 O
   O2139       1.0     0.814349     0.349144     0.633058    Biso  1.000000 O
   O2140       1.0     0.085791     0.045998     0.636058    Biso  1.000000 O
   O2141       1.0     0.159232     0.275382     0.636325    Biso  1.000000 O
   Si133       1.0     0.486954     0.148555     0.636342    Biso  1.000000 Si
   O2142       1.0     0.728623     0.793225     0.644583    Biso  1.000000 O
   O2143       1.0     0.531777     0.064784     0.637100    Biso  1.000000 O
   O2144       1.0     0.227752     0.782713     0.637092    Biso  1.000000 O
   O2145       1.0     0.196062     0.579735     0.640175    Biso  1.000000 O
   O2146       1.0     0.416561     0.003144     0.631183    Biso  1.000000 O
   O2147       1.0     0.817332     0.208033     0.662017    Biso  1.000000 O
   O2148       1.0     0.424598     0.593064     0.645867    Biso  1.000000 O
   O2149       1.0     0.787538     0.496391     0.635833    Biso  1.000000 O
   O2150       1.0     0.435728     0.738777     0.633867    Biso  1.000000 O
   Si134       1.0     0.361197     0.256746     0.628050    Biso  1.000000 Si
   O2151       1.0     0.833820     0.025501     0.636158    Biso  1.000000 O
   O2152       1.0     0.945725     0.867339     0.637917    Biso  1.000000 O
   O2153       1.0     0.455221     0.508915     0.637517    Biso  1.000000 O
   O2154       1.0     0.367709     0.343435     0.628883    Biso  1.000000 O
   O2155       1.0     0.293876     0.272439     0.644150    Biso  1.000000 O
   O2156       1.0     0.159124     0.626034     0.634567    Biso  1.000000 O
   O2157       1.0     0.743346     0.574957     0.635750    Biso  1.000000 O
   O2158       1.0     0.326436     0.225587     0.634542    Biso  1.000000 O
   Si135       1.0     0.136233     0.538465     0.634975    Biso  1.000000 Si
   O2159       1.0     0.151871     0.951789     0.636367    Biso  1.000000 O
   Si136       1.0     0.022891     0.838141     0.634267    Biso  1.000000 Si
   O2160       1.0     0.628218     0.556849     0.636583    Biso  1.000000 O
   O2161       1.0     0.696193     0.229158     0.635708    Biso  1.000000 O
   O2162       1.0     0.006730     0.802756     0.634850    Biso  1.000000 O
   Si137       1.0     0.022085     0.368986     0.633883    Biso  1.000000 Si
   Si138       1.0     0.245786     0.147776     0.634850    Biso  1.000000 Si
   Si139       1.0     0.163654     0.718432     0.637333    Biso  1.000000 Si
   Si140       1.0     0.334081     0.356361     0.630975    Biso  1.000000 Si
   Si141       1.0     0.636298     0.912079     0.633550    Biso  1.000000 Si
   O2163       1.0     0.196454     0.461006     0.631825    Biso  1.000000 O
   O2164       1.0     0.352463     0.822297     0.632475    Biso  1.000000 O
   Si142       1.0     0.620312     0.762593     0.634450    Biso  1.000000 Si
   O2165       1.0     0.760291     0.328119     0.637400    Biso  1.000000 O
   O2166       1.0     0.152110     0.755627     0.641442    Biso  1.000000 O
   Si143       1.0     0.619680     0.340467     0.632267    Biso  1.000000 Si
   O2167       1.0     0.500261     0.007972     0.632792    Biso  1.000000 O
   O2168       1.0     0.297121     0.549380     0.633475    Biso  1.000000 O
   O2169       1.0     0.674914     0.462113     0.632175    Biso  1.000000 O
   O2170       1.0     0.166006     0.137213     0.632317    Biso  1.000000 O
   O2171       1.0     0.141329     0.818298     0.638408    Biso  1.000000 O
   O2172       1.0     0.997670     0.951010     0.633908    Biso  1.000000 O
   O2173       1.0     0.221523     0.118754     0.634200    Biso  1.000000 O
   O2174       1.0     0.928976     0.098810     0.638808    Biso  1.000000 O
   O2175       1.0     0.983534     0.084375     0.636908    Biso  1.000000 O
   O2176       1.0     0.921767     0.022986     0.637633    Biso  1.000000 O
   O2177       1.0     0.393126     0.780625     0.634283    Biso  1.000000 O
   O2178       1.0     0.586880     0.773307     0.633367    Biso  1.000000 O
   Si144       1.0     0.617154     0.029173     0.631958    Biso  1.000000 Si
   O2179       1.0     0.849131     0.911828     0.635958    Biso  1.000000 O
   O2180       1.0     0.898658     0.218469     0.632517    Biso  1.000000 O
   Si145       1.0     0.294202     0.243644     0.634733    Biso  1.000000 Si
   O2181       1.0     0.250882     0.466564     0.632683    Biso  1.000000 O
   O2182       1.0     0.274252     0.608405     0.636983    Biso  1.000000 O
   Si146       1.0     0.013264     0.764379     0.632183    Biso  1.000000 Si
   O2183       1.0     0.119114     0.388401     0.633042    Biso  1.000000 O
   O2184       1.0     0.011173     0.407162     0.630958    Biso  1.000000 O
   Si147       1.0     0.979483     0.424918     0.630775    Biso  1.000000 Si
   O2185       1.0     0.685630     0.567085     0.632000    Biso  1.000000 O
   Si148       1.0     0.275559     0.838946     0.631350    Biso  1.000000 Si
   O2186       1.0     0.219149     0.348993     0.629933    Biso  1.000000 O
   O2187       1.0     0.741604     0.000981     0.636450    Biso  1.000000 O
   Si149       1.0     0.193797     0.614390     0.633708    Biso  1.000000 Si
   Si150       1.0     0.865597     0.233785     0.633442    Biso  1.000000 Si
   Si151       1.0     0.387877     0.318160     0.636558    Biso  1.000000 Si
   Si152       1.0     0.488783     0.432689     0.635525    Biso  1.000000 Si
   Si153       1.0     0.123971     0.935040     0.629733    Biso  1.000000 Si
   O2188       1.0     0.291937     0.693182     0.628392    Biso  1.000000 O
   Si154       1.0     0.562247     0.079823     0.632592    Biso  1.000000 Si
   O2189       1.0     0.606503     0.302870     0.630500    Biso  1.000000 O
   O2190       1.0     0.788191     0.070442     0.630792    Biso  1.000000 O
   Si155       1.0     0.151196     0.372960     0.631417    Biso  1.000000 Si
   O2191       1.0     0.355512     0.594321     0.636575    Biso  1.000000 O
   Si156       1.0     0.149214     0.172572     0.633508    Biso  1.000000 Si
   O2192       1.0     0.866402     0.274803     0.632250    Biso  1.000000 O
   Si157       1.0     0.464521     0.364183     0.631300    Biso  1.000000 Si
   Si158       1.0     0.747310     0.876518     0.631592    Biso  1.000000 Si
   O2193       1.0     0.605567     0.187662     0.631175    Biso  1.000000 O
   O2194       1.0     0.962016     0.278576     0.631258    Biso  1.000000 O
   Si159       1.0     0.382193     0.010613     0.632817    Biso  1.000000 Si
   Si160       1.0     0.533497     0.909992     0.631392    Biso  1.000000 Si
   O2195       1.0     0.521954     0.430400     0.640167    Biso  1.000000 O
   O2196       1.0     0.556170     0.529512     0.631900    Biso  1.000000 O
   O2197       1.0     0.048395     0.221261     0.635033    Biso  1.000000 O
   Si161       1.0     0.645816     0.483741     0.630958    Biso  1.000000 Si
   O2198       1.0     0.106656     0.300807     0.629258    Biso  1.000000 O
   O2199       1.0     0.996668     0.576642     0.627067    Biso  1.000000 O
   Si162       1.0     0.551771     0.418153     0.634417    Biso  1.000000 Si
   H326        1.0     0.444636     0.588160     0.643075    Biso  1.000000 H
   O2200       1.0     0.564163     0.891054     0.629883    Biso  1.000000 O
   Si163       1.0     0.569848     0.806051     0.628908    Biso  1.000000 Si
   O2201       1.0     0.854968     0.122627     0.632942    Biso  1.000000 O
   O2202       1.0     0.626628     0.644846     0.631417    Biso  1.000000 O
   O2203       1.0     0.696890     0.119081     0.631800    Biso  1.000000 O
   Si164       1.0     0.131093     0.609184     0.628275    Biso  1.000000 Si
   O2204       1.0     0.755826     0.127606     0.630550    Biso  1.000000 O
   O2205       1.0     0.955003     0.693911     0.633683    Biso  1.000000 O
   O2206       1.0     0.105436     0.105098     0.634183    Biso  1.000000 O
   O2207       1.0     0.207932     0.891683     0.630083    Biso  1.000000 O
   O2208       1.0     0.223810     0.519428     0.624025    Biso  1.000000 O
   Si165       1.0     0.127042     0.781455     0.636900    Biso  1.000000 Si
   O2209       1.0     0.590909     0.056208     0.629758    Biso  1.000000 O
   Si166       1.0     0.711896     0.814425     0.634792    Biso  1.000000 Si
   O2210       1.0     0.555691     0.323064     0.624550    Biso  1.000000 O
   O2211       1.0     0.053274     0.839524     0.627708    Biso  1.000000 O
   O2212       1.0     0.855708     0.394563     0.634892    Biso  1.000000 O
   O2213       1.0     0.407958     0.483238     0.629550    Biso  1.000000 O
   O2214       1.0     0.484144     0.397279     0.629425    Biso  1.000000 O
   H327        1.0     0.917019     0.802907     0.678400    Biso  1.000000 H
   O2215       1.0     0.515202     0.143048     0.628575    Biso  1.000000 O
   O2216       1.0     0.986235     0.744260     0.626950    Biso  1.000000 O
   O2217       1.0     0.504204     0.888439     0.628025    Biso  1.000000 O
   O2218       1.0     0.140001     0.570329     0.626775    Biso  1.000000 O
   O2219       1.0     0.996167     0.649247     0.641225    Biso  1.000000 O
   Si167       1.0     0.572592     0.290999     0.629308    Biso  1.000000 Si
   O2220       1.0     0.735898     0.268994     0.629683    Biso  1.000000 O
   O2221       1.0     0.812584     0.678520     0.629558    Biso  1.000000 O
   H328        1.0     0.901316     0.298141     0.661200    Biso  1.000000 H
   O2222       1.0     0.512589     0.232352     0.623825    Biso  1.000000 O
   O2223       1.0     0.375877     0.059980     0.632675    Biso  1.000000 O
   O2224       1.0     0.869996     0.973468     0.635258    Biso  1.000000 O
   O2225       1.0     0.045912     0.634912     0.626975    Biso  1.000000 O
   Si168       1.0     0.412140     0.089254     0.631525    Biso  1.000000 Si
   Si169       1.0     0.815481     0.637703     0.629775    Biso  1.000000 Si
   O2226       1.0     0.998671     0.863139     0.629533    Biso  1.000000 O
   Si170       1.0     0.877641     0.934336     0.633550    Biso  1.000000 Si
   O2227       1.0     0.114322     0.167492     0.633042    Biso  1.000000 O
   Si171       1.0     0.223810     0.478787     0.625458    Biso  1.000000 Si
   O2228       1.0     0.310472     0.930086     0.627683    Biso  1.000000 O
   O2229       1.0     0.400096     0.672007     0.625875    Biso  1.000000 O
   O2230       1.0     0.401860     0.127631     0.630317    Biso  1.000000 O
   O2231       1.0     0.100862     0.962201     0.624708    Biso  1.000000 O
   Si172       1.0     0.088252     0.139854     0.632275    Biso  1.000000 Si
   O2232       1.0     0.269678     0.409853     0.622850    Biso  1.000000 O
   Si173       1.0     0.066298     0.972160     0.625083    Biso  1.000000 Si
   Si174       1.0     0.654136     0.555793     0.627492    Biso  1.000000 Si
   O2233       1.0     0.483534     0.758393     0.625725    Biso  1.000000 O
   O2234       1.0     0.537352     0.793325     0.625525    Biso  1.000000 O
   O2235       1.0     0.035153     0.060182     0.629975    Biso  1.000000 O
   O2236       1.0     0.724986     0.490959     0.625783    Biso  1.000000 O
   O2237       1.0     0.351048     0.483590     0.630200    Biso  1.000000 O
   Si175       1.0     0.098946     0.414204     0.626200    Biso  1.000000 Si
   O2238       1.0     0.255783     0.054951     0.627200    Biso  1.000000 O
   O2239       1.0     0.294725     0.866182     0.624958    Biso  1.000000 O
   O2240       1.0     0.961798     0.496970     0.623400    Biso  1.000000 O
   Si176       1.0     0.942784     0.310037     0.627108    Biso  1.000000 Si
   Si177       1.0     0.377292     0.803787     0.625100    Biso  1.000000 Si
   O2241       1.0     0.151457     0.037044     0.626325    Biso  1.000000 O
   O2242       1.0     0.142614     0.502980     0.628525    Biso  1.000000 O
   O2243       1.0     0.461689     0.159948     0.627700    Biso  1.000000 O
   O2244       1.0     0.491528     0.825642     0.624950    Biso  1.000000 O
   O2245       1.0     0.460753     0.971431     0.625067    Biso  1.000000 O
   Si178       1.0     0.840463     0.368257     0.626692    Biso  1.000000 Si
   O2246       1.0     0.562116     0.447024     0.625975    Biso  1.000000 O
   Si179       1.0     0.953652     0.086764     0.629675    Biso  1.000000 Si
   O2247       1.0     0.708956     0.366371     0.626158    Biso  1.000000 O
   O2248       1.0     0.655073     0.517089     0.624475    Biso  1.000000 O
   Si180       1.0     0.287472     0.584387     0.627533    Biso  1.000000 Si
   O2249       1.0     0.728667     0.843800     0.628000    Biso  1.000000 O
   Si181       1.0     0.499913     0.670095     0.625908    Biso  1.000000 Si
   O2250       1.0     0.525613     0.697080     0.623258    Biso  1.000000 O
   Si182       1.0     0.459511     0.729095     0.624608    Biso  1.000000 Si
   Si183       1.0     0.066080     0.047607     0.625283    Biso  1.000000 Si
   O2251       1.0     0.121444     0.441340     0.621250    Biso  1.000000 O
   O2252       1.0     0.401555     0.830194     0.620375    Biso  1.000000 O
   O2253       1.0     0.089755     0.494077     0.623525    Biso  1.000000 O
   O2254       1.0     0.784445     0.618515     0.626700    Biso  1.000000 O
   O2255       1.0     0.853552     0.563640     0.616467    Biso  1.000000 O
   Si184       1.0     0.484471     0.255791     0.626150    Biso  1.000000 Si
   O2256       1.0     0.716666     0.668913     0.629617    Biso  1.000000 O
   Si185       1.0     0.417629     0.865101     0.623317    Biso  1.000000 Si
   Si186       1.0     0.764407     0.583759     0.625450    Biso  1.000000 Si
   O2257       1.0     0.034499     0.353117     0.622292    Biso  1.000000 O
   Si187       1.0     0.809797     0.039383     0.627100    Biso  1.000000 Si
   O2258       1.0     0.863353     0.337701     0.625058    Biso  1.000000 O
   O2259       1.0     0.761685     0.705757     0.626667    Biso  1.000000 O
   O2260       1.0     0.482707     0.464049     0.626875    Biso  1.000000 O
   O2261       1.0     0.342161     0.664210     0.629550    Biso  1.000000 O
   Si188       1.0     0.964891     0.870558     0.626858    Biso  1.000000 Si
   O2262       1.0     0.538006     0.946156     0.625808    Biso  1.000000 O
   O2263       1.0     0.805637     0.815230     0.626842    Biso  1.000000 O
   O2264       1.0     0.786078     0.552499     0.624333    Biso  1.000000 O
   Si189       1.0     0.712615     0.242411     0.624750    Biso  1.000000 Si
   O2265       1.0     0.038463     0.765385     0.622958    Biso  1.000000 O
   Si190       1.0     0.793266     0.512839     0.623608    Biso  1.000000 Si
   Si191       1.0     0.473886     0.503483     0.626167    Biso  1.000000 Si
   O2266       1.0     0.362199     0.991877     0.623958    Biso  1.000000 O
   Si192       1.0     0.969247     0.710988     0.622525    Biso  1.000000 Si
   O2267       1.0     0.600100     0.362699     0.623833    Biso  1.000000 O
   O2268       1.0     0.377162     0.531072     0.620142    Biso  1.000000 O
   O2269       1.0     0.472122     0.693559     0.628308    Biso  1.000000 O
   O2270       1.0     0.368776     0.274275     0.615983    Biso  1.000000 O
   O2271       1.0     0.503115     0.526771     0.625742    Biso  1.000000 O
   O2272       1.0     0.765300     0.896965     0.622283    Biso  1.000000 O
   O2273       1.0     0.807248     0.745794     0.624458    Biso  1.000000 O
   O2274       1.0     0.180860     0.722229     0.625392    Biso  1.000000 O
   O2275       1.0     0.623361     0.463572     0.623075    Biso  1.000000 O
   O2276       1.0     0.159821     0.199205     0.624217    Biso  1.000000 O
   Si193       1.0     0.864050     0.599100     0.621292    Biso  1.000000 Si
   Si194       1.0     0.856122     0.526897     0.621850    Biso  1.000000 Si
   O2277       1.0     0.993510     0.680683     0.619783    Biso  1.000000 O
   O2278       1.0     0.632792     0.751804     0.622517    Biso  1.000000 O
   Si195       1.0     0.504095     0.789050     0.621592    Biso  1.000000 Si
   O2279       1.0     0.062203     0.010286     0.620900    Biso  1.000000 O
   O2280       1.0     0.135623     0.908558     0.620825    Biso  1.000000 O
   O2281       1.0     0.263514     0.808339     0.623583    Biso  1.000000 O
   Si196       1.0     0.232086     0.788170     0.623967    Biso  1.000000 Si
   Si197       1.0     0.018578     0.662148     0.627658    Biso  1.000000 Si
   O2282       1.0     0.579061     0.674622     0.624467    Biso  1.000000 O
   O2283       1.0     0.257155     0.156402     0.622533    Biso  1.000000 O
   O2284       1.0     0.315982     0.369892     0.620200    Biso  1.000000 O
   O2285       1.0     0.366315     0.177376     0.623950    Biso  1.000000 O
   Si198       1.0     0.484711     0.000352     0.621025    Biso  1.000000 Si
   O2286       1.0     0.548896     0.386138     0.626575    Biso  1.000000 O
   O2287       1.0     0.637562     0.016598     0.621558    Biso  1.000000 O
   Si199       1.0     0.975694     0.949627     0.623533    Biso  1.000000 Si
   O2288       1.0     0.551509     0.098735     0.621542    Biso  1.000000 O
   Si200       1.0     0.378948     0.491236     0.622400    Biso  1.000000 Si
   O2289       1.0     0.451736     0.866710     0.620467    Biso  1.000000 O
   O2290       1.0     0.841944     0.221387     0.624000    Biso  1.000000 O
   Si201       1.0     0.875855     0.300531     0.622367    Biso  1.000000 Si
   O2291       1.0     0.633837     0.917310     0.620417    Biso  1.000000 O
   O2292       1.0     0.826327     0.507004     0.619183    Biso  1.000000 O
   O2293       1.0     0.259834     0.574278     0.620008    Biso  1.000000 O
   O2294       1.0     0.839809     0.627669     0.620625    Biso  1.000000 O
   Si202       1.0     0.322668     0.690617     0.621925    Biso  1.000000 Si
   Si203       1.0     0.333907     0.190051     0.621983    Biso  1.000000 Si
   O2295       1.0     0.964368     0.910243     0.622992    Biso  1.000000 O
   Si204       1.0     0.772749     0.099263     0.623258    Biso  1.000000 Si
   Si205       1.0     0.486148     0.862762     0.620292    Biso  1.000000 Si
   Si206       1.0     0.795335     0.707039     0.622642    Biso  1.000000 Si
   O2296       1.0     0.222677     0.298821     0.616767    Biso  1.000000 O
   O2297       1.0     0.949231     0.051027     0.623042    Biso  1.000000 O
   Si207       1.0     0.003681     0.579584     0.613958    Biso  1.000000 Si
   O2298       1.0     0.966677     0.434072     0.618592    Biso  1.000000 O
   Si208       1.0     0.932722     0.015089     0.624908    Biso  1.000000 Si
   O2299       1.0     0.436860     0.081634     0.622292    Biso  1.000000 O
   Si209       1.0     0.313564     0.896864     0.620175    Biso  1.000000 Si
   O2300       1.0     0.954916     0.117974     0.621192    Biso  1.000000 O
   Si210       1.0     0.567125     0.358524     0.619842    Biso  1.000000 Si
   Si211       1.0     0.602627     0.644318     0.621542    Biso  1.000000 Si
   O2301       1.0     0.698480     0.787742     0.626283    Biso  1.000000 O
   O2302       1.0     0.288474     0.253678     0.621942    Biso  1.000000 O
   O2303       1.0     0.710306     0.727863     0.621667    Biso  1.000000 O
   O2304       1.0     0.951518     0.979705     0.625408    Biso  1.000000 O
   O2305       1.0     0.454741     0.232704     0.624225    Biso  1.000000 O
   O2306       1.0     0.312367     0.158715     0.622325    Biso  1.000000 O
   Si212       1.0     0.121640     0.481478     0.620475    Biso  1.000000 Si
   Si213       1.0     0.347497     0.612479     0.625058    Biso  1.000000 Si
   Si214       1.0     0.536089     0.530468     0.621042    Biso  1.000000 Si
   O2307       1.0     0.586967     0.822951     0.618775    Biso  1.000000 O
   Si215       1.0     0.752755     0.999572     0.623683    Biso  1.000000 Si
   O2308       1.0     0.459424     0.346352     0.619200    Biso  1.000000 O
   O2309       1.0     0.157359     0.369866     0.618358    Biso  1.000000 O
   O2310       1.0     0.006207     0.226240     0.621092    Biso  1.000000 O
   O2311       1.0     0.200723     0.608656     0.620842    Biso  1.000000 O
   Si216       1.0     0.040728     0.236652     0.622583    Biso  1.000000 Si
   Si217       1.0     0.228100     0.339436     0.617225    Biso  1.000000 Si
   O2312       1.0     0.121510     0.634836     0.618375    Biso  1.000000 O
   O2313       1.0     0.910790     0.299852     0.622408    Biso  1.000000 O
   Si218       1.0     0.595418     0.190453     0.618100    Biso  1.000000 Si
   O2314       1.0     0.561267     0.199155     0.616983    Biso  1.000000 O
   Si219       1.0     0.086662     0.292734     0.618517    Biso  1.000000 Si
   Si220       1.0     0.285120     0.382215     0.615075    Biso  1.000000 Si
   O2315       1.0     0.056257     0.274552     0.622408    Biso  1.000000 O
   Si221       1.0     0.521736     0.117949     0.618083    Biso  1.000000 Si
   O2316       1.0     0.207235     0.812992     0.618600    Biso  1.000000 O
   O2317       1.0     0.563031     0.261550     0.620708    Biso  1.000000 O
   O2318       1.0     0.693754     0.266932     0.616567    Biso  1.000000 O
   Si222       1.0     0.392495     0.152252     0.620533    Biso  1.000000 Si
   O2319       1.0     0.801803     0.111888     0.616767    Biso  1.000000 O
   O2320       1.0     0.346866     0.887508     0.617667    Biso  1.000000 O
   O2321       1.0     0.433288     0.626965     0.617050    Biso  1.000000 O
   O2322       1.0     0.338372     0.726303     0.618825    Biso  1.000000 O
   Si223       1.0     0.731193     0.696024     0.621117    Biso  1.000000 Si
   O2323       1.0     0.120551     0.766089     0.624392    Biso  1.000000 O
   O2324       1.0     0.960622     0.331816     0.618275    Biso  1.000000 O
   O2325       1.0     0.047219     0.948897     0.617008    Biso  1.000000 O
   O2326       1.0     0.786253     0.010940     0.623617    Biso  1.000000 O
   O2327       1.0     0.206909     0.941931     0.615850    Biso  1.000000 O
   O2328       1.0     0.069935     0.140935     0.621008    Biso  1.000000 O
   Si224       1.0     0.867840     0.135352     0.620725    Biso  1.000000 Si
   O2329       1.0     0.885590     0.509670     0.617950    Biso  1.000000 O
   O2330       1.0     0.013504     0.160476     0.619775    Biso  1.000000 O
   Si225       1.0     0.212767     0.902045     0.617300    Biso  1.000000 Si
   O2331       1.0     0.484471     0.288635     0.618400    Biso  1.000000 O
   O2332       1.0     0.903101     0.142042     0.620342    Biso  1.000000 O
   Si226       1.0     0.688221     0.116566     0.618683    Biso  1.000000 Si
   O2333       1.0     0.827177     0.052411     0.616167    Biso  1.000000 O
   O2334       1.0     0.035022     0.569021     0.608900    Biso  1.000000 O
   Si227       1.0     0.556366     0.695370     0.616858    Biso  1.000000 Si
   O2335       1.0     0.584963     0.609537     0.620167    Biso  1.000000 O
   O2336       1.0     0.315089     0.601187     0.621542    Biso  1.000000 O
   O2337       1.0     0.493727     0.093579     0.616500    Biso  1.000000 O
   Si228       1.0     0.241277     0.542967     0.615042    Biso  1.000000 Si
   Si229       1.0     0.450451     0.183990     0.617942    Biso  1.000000 Si
   Si230       1.0     0.066864     0.844378     0.615450    Biso  1.000000 Si
   O2338       1.0     0.891166     0.924603     0.621375    Biso  1.000000 O
   O2339       1.0     0.489175     0.640872     0.616925    Biso  1.000000 O
   O2340       1.0     0.957595     0.181500     0.616175    Biso  1.000000 O
   Si231       1.0     0.812868     0.782939     0.618583    Biso  1.000000 Si
   O2341       1.0     0.470554     0.034831     0.616275    Biso  1.000000 O
   Si232       1.0     0.541403     0.232653     0.616075    Biso  1.000000 Si
   O2342       1.0     0.261031     0.352187     0.614600    Biso  1.000000 O
   Si233       1.0     0.404539     0.648065     0.615333    Biso  1.000000 Si
   O2343       1.0     0.452607     0.517491     0.616492    Biso  1.000000 O
   O2344       1.0     0.721131     0.209843     0.617317    Biso  1.000000 O
   O2345       1.0     0.402971     0.894072     0.615875    Biso  1.000000 O
   O2346       1.0     0.230344     0.751905     0.618067    Biso  1.000000 O
   O2347       1.0     0.079453     0.391595     0.617825    Biso  1.000000 O
   O2348       1.0     0.645380     0.574931     0.616308    Biso  1.000000 O
   O2349       1.0     0.750599     0.961296     0.619792    Biso  1.000000 O
   O2350       1.0     0.952585     0.842643     0.617958    Biso  1.000000 O
   O2351       1.0     0.741386     0.585620     0.615533    Biso  1.000000 O
   O2352       1.0     0.229124     0.464628     0.613108    Biso  1.000000 O
   Si234       1.0     0.959489     0.470312     0.613375    Biso  1.000000 Si
   O2353       1.0     0.828593     0.386238     0.615717    Biso  1.000000 O
   O2354       1.0     0.771878     0.497372     0.614083    Biso  1.000000 O
   O2355       1.0     0.696781     0.078389     0.615558    Biso  1.000000 O
   O2356       1.0     0.361153     0.784372     0.615217    Biso  1.000000 O
   O2357       1.0     0.082371     0.066670     0.614850    Biso  1.000000 O
   O2358       1.0     0.653613     0.122727     0.617358    Biso  1.000000 O
   Si235       1.0     0.737074     0.492946     0.613275    Biso  1.000000 Si
   O2359       1.0     0.445224     0.724845     0.612350    Biso  1.000000 O
   Si236       1.0     0.936534     0.147298     0.615633    Biso  1.000000 Si
   O2360       1.0     0.282550     0.102030     0.615517    Biso  1.000000 O
   Si237       1.0     0.268132     0.065086     0.614967    Biso  1.000000 Si
   O2361       1.0     0.124319     0.701029     0.613142    Biso  1.000000 O
   O2362       1.0     0.569761     0.730906     0.612717    Biso  1.000000 O
   O2363       1.0     0.098227     0.862963     0.614733    Biso  1.000000 O
   Si238       1.0     0.285338     0.143098     0.615375    Biso  1.000000 Si
   Si239       1.0     0.160038     0.031034     0.613492    Biso  1.000000 Si
   Si240       1.0     0.203794     0.726178     0.615092    Biso  1.000000 Si
   O2364       1.0     0.509104     0.986143     0.612717    Biso  1.000000 O
   O2365       1.0     0.417149     0.177225     0.615708    Biso  1.000000 O
   Si241       1.0     0.770941     0.931167     0.615058    Biso  1.000000 Si
   Si242       1.0     0.992617     0.191208     0.615908    Biso  1.000000 Si
   Si243       1.0     0.060352     0.360461     0.613267    Biso  1.000000 Si
   O2366       1.0     0.564904     0.991097     0.611675    Biso  1.000000 O
   Si244       1.0     0.463497     0.073687     0.613942    Biso  1.000000 Si
   Si245       1.0     0.538986     0.965797     0.614267    Biso  1.000000 Si
   O2367       1.0     0.904321     0.797852     0.614325    Biso  1.000000 O
   O2368       1.0     0.245241     0.893016     0.613533    Biso  1.000000 O
   Si246       1.0     0.052751     0.535473     0.610250    Biso  1.000000 Si
   O2369       1.0     0.107592     0.270226     0.610517    Biso  1.000000 O
   O2370       1.0     0.198676     0.237155     0.613942    Biso  1.000000 O
   O2371       1.0     0.193514     0.416996     0.610775    Biso  1.000000 O
   O2372       1.0     0.893083     0.609386     0.614867    Biso  1.000000 O
   O2373       1.0     0.614518     0.221613     0.613525    Biso  1.000000 O
   O2374       1.0     0.847519     0.780374     0.614492    Biso  1.000000 O
   Si247       1.0     0.710415     0.364359     0.612792    Biso  1.000000 Si
   O2375       1.0     0.545433     0.497623     0.614150    Biso  1.000000 O
   O2376       1.0     0.992987     0.961698     0.612600    Biso  1.000000 O
   O2377       1.0     0.805288     0.944496     0.614833    Biso  1.000000 O
   Si248       1.0     0.557194     0.459548     0.613400    Biso  1.000000 Si
   O2378       1.0     0.171211     0.993587     0.610908    Biso  1.000000 O
   O2379       1.0     0.707998     0.144808     0.612875    Biso  1.000000 O
   O2380       1.0     0.904212     0.862183     0.614867    Biso  1.000000 O
   O2381       1.0     0.858191     0.105928     0.612358    Biso  1.000000 O
   O2382       1.0     0.080411     0.327465     0.612075    Biso  1.000000 O
   Si249       1.0     0.055255     0.769384     0.611408    Biso  1.000000 Si
   Si250       1.0     0.704818     0.764077     0.615967    Biso  1.000000 Si
   O2383       1.0     0.907980     0.010638     0.614817    Biso  1.000000 O
   O2384       1.0     0.731650     0.024143     0.616708    Biso  1.000000 O
   O2385       1.0     0.943329     0.716269     0.613517    Biso  1.000000 O
   O2386       1.0     0.372022     0.609360     0.615558    Biso  1.000000 O
   O2387       1.0     0.544409     0.564822     0.613983    Biso  1.000000 O
   O2388       1.0     0.066407     0.807761     0.609833    Biso  1.000000 O
   O2389       1.0     0.266934     0.519226     0.609842    Biso  1.000000 O
   Si251       1.0     0.128588     0.882152     0.611300    Biso  1.000000 Si
   Si252       1.0     0.174108     0.208209     0.612442    Biso  1.000000 Si
   Si253       1.0     0.361698     0.980610     0.610925    Biso  1.000000 Si
   Si254       1.0     0.477393     0.321983     0.611125    Biso  1.000000 Si
   Si255       1.0     0.377684     0.559138     0.610825    Biso  1.000000 Si
   O2390       1.0     0.369735     0.941252     0.609042    Biso  1.000000 O
   O2391       1.0     0.292177     0.037095     0.611875    Biso  1.000000 O
   O2392       1.0     0.319358     0.672409     0.609975    Biso  1.000000 O
   O2393       1.0     0.979157     0.558937     0.606492    Biso  1.000000 O
   O2394       1.0     0.166224     0.286799     0.609350    Biso  1.000000 O
   Si256       1.0     0.200767     0.275734     0.609650    Biso  1.000000 Si
   O2395       1.0     0.606133     0.156100     0.611883    Biso  1.000000 O
   O2396       1.0     0.752995     0.081835     0.613817    Biso  1.000000 O
   O2397       1.0     0.205275     0.354450     0.608467    Biso  1.000000 O
   Si257       1.0     0.621140     0.450771     0.610092    Biso  1.000000 Si
   Si258       1.0     0.040641     0.142016     0.613783    Biso  1.000000 Si
   O2398       1.0     0.465348     0.579584     0.611750    Biso  1.000000 O
   Si259       1.0     0.115629     0.741443     0.613550    Biso  1.000000 Si
   H329        1.0     0.703707     0.918920     0.609783    Biso  1.000000 H
   O2399       1.0     0.328179     0.216734     0.612408    Biso  1.000000 O
   Si260       1.0     0.372305     0.901265     0.609775    Biso  1.000000 Si
   O2400       1.0     0.184780     0.057239     0.610167    Biso  1.000000 O
   O2401       1.0     0.378621     0.126575     0.611467    Biso  1.000000 O
   Si261       1.0     0.826131     0.089455     0.610400    Biso  1.000000 Si
   O2402       1.0     0.685869     0.905993     0.610675    Biso  1.000000 O
   O2403       1.0     0.861110     0.288409     0.610642    Biso  1.000000 O
   O2404       1.0     0.042993     0.869049     0.610375    Biso  1.000000 O
   O2405       1.0     0.081021     0.742122     0.611567    Biso  1.000000 O
   O2406       1.0     0.732369     0.389910     0.607100    Biso  1.000000 O
   Si262       1.0     0.179422     0.380907     0.608708    Biso  1.000000 Si
   Si263       1.0     0.839635     0.203858     0.611575    Biso  1.000000 Si
   O2407       1.0     0.502309     0.785781     0.608450    Biso  1.000000 O
   Si264       1.0     0.644313     0.742826     0.610242    Biso  1.000000 Si
   O2408       1.0     0.215904     0.688379     0.613175    Biso  1.000000 O
   Si265       1.0     0.463214     0.619998     0.610342    Biso  1.000000 Si
   O2409       1.0     0.629503     0.411513     0.608892    Biso  1.000000 O
   O2410       1.0     0.852137     0.167140     0.614875    Biso  1.000000 O
   O2411       1.0     0.000065     0.618288     0.608733    Biso  1.000000 O
   O2412       1.0     0.717711     0.325378     0.610033    Biso  1.000000 O
   Si266       1.0     0.654071     0.924352     0.609683    Biso  1.000000 Si
   Si267       1.0     0.923945     0.830697     0.610958    Biso  1.000000 Si
   O2413       1.0     0.381082     0.469557     0.610692    Biso  1.000000 O
   Si268       1.0     0.647602     0.000528     0.609525    Biso  1.000000 Si
   O2414       1.0     0.153112     0.852903     0.610508    Biso  1.000000 O
   Si269       1.0     0.115803     0.663381     0.608800    Biso  1.000000 Si
   O2415       1.0     0.036743     0.503282     0.605433    Biso  1.000000 O
   O2416       1.0     0.926253     0.469507     0.609283    Biso  1.000000 O
   O2417       1.0     0.781548     0.417046     0.608792    Biso  1.000000 O
   O2418       1.0     0.393192     0.330936     0.606408    Biso  1.000000 O
   O2419       1.0     0.498475     0.866132     0.607792    Biso  1.000000 O
   O2420       1.0     0.195017     0.879788     0.608575    Biso  1.000000 O
   O2421       1.0     0.732347     0.457033     0.607575    Biso  1.000000 O
   O2422       1.0     0.663371     0.963811     0.610150    Biso  1.000000 O
   Si270       1.0     0.356754     0.747931     0.609933    Biso  1.000000 Si
   O2423       1.0     0.219410     0.563413     0.606808    Biso  1.000000 O
   O2424       1.0     0.587250     0.455901     0.606400    Biso  1.000000 O
   O2425       1.0     0.506578     0.340694     0.607792    Biso  1.000000 O
   O2426       1.0     0.616871     0.653044     0.609650    Biso  1.000000 O
   Si271       1.0     0.724942     0.059528     0.610892    Biso  1.000000 Si
   Si272       1.0     0.302130     0.243593     0.610033    Biso  1.000000 Si
   O2427       1.0     0.559960     0.361819     0.606733    Biso  1.000000 O
   O2428       1.0     0.794006     0.699821     0.609392    Biso  1.000000 O
   O2429       1.0     0.651305     0.703644     0.609000    Biso  1.000000 O
   O2430       1.0     0.299124     0.902573     0.608017    Biso  1.000000 O
   O2431       1.0     0.388574     0.733270     0.608100    Biso  1.000000 O
   O2432       1.0     0.329072     0.988155     0.606267    Biso  1.000000 O
   O2433       1.0     0.899399     0.673189     0.610125    Biso  1.000000 O
   Si273       1.0     0.202139     0.598043     0.608183    Biso  1.000000 Si
   O2434       1.0     0.526027     0.141589     0.607233    Biso  1.000000 O
   O2435       1.0     0.293048     0.401051     0.603508    Biso  1.000000 O
   O2436       1.0     0.053883     0.221487     0.610683    Biso  1.000000 O
   Si274       1.0     0.387747     0.290270     0.605867    Biso  1.000000 Si
   O2437       1.0     0.029229     0.105877     0.610158    Biso  1.000000 O
   Si275       1.0     0.193427     0.965571     0.606192    Biso  1.000000 Si
   Si276       1.0     0.701093     0.291527     0.606408    Biso  1.000000 Si
   O2438       1.0     0.679096     0.375726     0.608767    Biso  1.000000 O
   O2439       1.0     0.984340     0.478007     0.604300    Biso  1.000000 O
   O2440       1.0     0.386810     0.402359     0.606125    Biso  1.000000 O
   Si277       1.0     0.898201     0.491688     0.607075    Biso  1.000000 Si
   Si278       1.0     0.445529     0.548097     0.608175    Biso  1.000000 Si
   Si279       1.0     0.572636     0.587229     0.610008    Biso  1.000000 Si
   Si280       1.0     0.024481     0.957045     0.607008    Biso  1.000000 Si
   Si281       1.0     0.878643     0.776853     0.607917    Biso  1.000000 Si
   O2441       1.0     0.723788     0.526369     0.606783    Biso  1.000000 O
   O2442       1.0     0.129895     0.489173     0.607892    Biso  1.000000 O
   O2443       1.0     0.548351     0.670674     0.607008    Biso  1.000000 O
   O2444       1.0     0.410093     0.675377     0.605267    Biso  1.000000 O
   O2445       1.0     0.529860     0.439781     0.607858    Biso  1.000000 O
   Si282       1.0     0.194516     0.830244     0.607067    Biso  1.000000 Si
   Si283       1.0     0.721523     0.179212     0.608058    Biso  1.000000 Si
   Si284       1.0     0.898049     0.900284     0.610900    Biso  1.000000 Si
   Si285       1.0     0.217646     0.438322     0.604092    Biso  1.000000 Si
   O2446       1.0     0.241146     0.061892     0.606383    Biso  1.000000 O
   O2447       1.0     0.586292     0.048814     0.605158    Biso  1.000000 O
   Si286       1.0     0.581348     0.829138     0.605842    Biso  1.000000 Si
   O2448       1.0     0.790325     0.785378     0.608033    Biso  1.000000 O
   O2449       1.0     0.130788     0.039660     0.606608    Biso  1.000000 O
   O2450       1.0     0.675219     0.763624     0.608508    Biso  1.000000 O
   Si287       1.0     0.418456     0.715389     0.604100    Biso  1.000000 Si
   Si288       1.0     0.138389     0.265624     0.604217    Biso  1.000000 Si
   Si289       1.0     0.749597     0.424037     0.603758    Biso  1.000000 Si
   O2451       1.0     0.351679     0.552926     0.602050    Biso  1.000000 O
   O2452       1.0     0.617611     0.992053     0.603750    Biso  1.000000 O
   Si290       1.0     0.811234     0.398511     0.604992    Biso  1.000000 Si
   O2453       1.0     0.189006     0.177049     0.606283    Biso  1.000000 O
   O2454       1.0     0.466481     0.176068     0.606325    Biso  1.000000 O
   O2455       1.0     0.670275     0.302467     0.601900    Biso  1.000000 O
   Si291       1.0     0.963148     0.332420     0.604967    Biso  1.000000 Si
   O2456       1.0     0.873786     0.465961     0.603117    Biso  1.000000 O
   O2457       1.0     0.739448     0.688605     0.608133    Biso  1.000000 O
   O2458       1.0     0.149758     0.227121     0.605033    Biso  1.000000 O
   Si292       1.0     0.632443     0.132510     0.607208    Biso  1.000000 Si
   Si293       1.0     0.586422     0.009330     0.602933    Biso  1.000000 Si
   O2459       1.0     0.083918     0.540452     0.604608    Biso  1.000000 O
   O2460       1.0     0.892212     0.738903     0.605825    Biso  1.000000 O
   O2461       1.0     0.418064     0.271634     0.603425    Biso  1.000000 O
   O2462       1.0     0.528314     0.237583     0.603667    Biso  1.000000 O
   Si294       1.0     0.728928     0.566934     0.604692    Biso  1.000000 Si
   O2463       1.0     0.733502     0.777280     0.609550    Biso  1.000000 O
   O2464       1.0     0.808141     0.199683     0.605025    Biso  1.000000 O
   Si295       1.0     0.631398     0.562080     0.604692    Biso  1.000000 Si
   O2465       1.0     0.410964     0.559012     0.606733    Biso  1.000000 O
   Si296       1.0     0.915952     0.706436     0.605733    Biso  1.000000 Si
   Si297       1.0     0.100253     0.057818     0.603617    Biso  1.000000 Si
   O2466       1.0     0.552577     0.851571     0.604908    Biso  1.000000 O
   Si298       1.0     0.583047     0.752333     0.602400    Biso  1.000000 Si
   O2467       1.0     0.169556     0.594598     0.603358    Biso  1.000000 O
   O2468       1.0     0.242671     0.414531     0.598658    Biso  1.000000 O
   O2469       1.0     0.082393     0.667002     0.604417    Biso  1.000000 O
   O2470       1.0     0.208498     0.114101     0.603608    Biso  1.000000 O
   O2471       1.0     0.596920     0.560194     0.606008    Biso  1.000000 O
   O2472       1.0     0.386810     0.000402     0.604675    Biso  1.000000 O
   O2473       1.0     0.630657     0.347962     0.603267    Biso  1.000000 O
   O2474       1.0     0.316178     0.275055     0.603592    Biso  1.000000 O
   Si299       1.0     0.897548     0.635742     0.604875    Biso  1.000000 Si
   Si300       1.0     0.266302     0.899505     0.603300    Biso  1.000000 Si
   Si301       1.0     0.648756     0.382366     0.602892    Biso  1.000000 Si
   Si302       1.0     0.827286     0.954581     0.604717    Biso  1.000000 Si
   O2475       1.0     0.185739     0.740437     0.604575    Biso  1.000000 O
   Si303       1.0     0.209130     0.073687     0.602408    Biso  1.000000 Si
   O2476       1.0     0.617546     0.749767     0.602267    Biso  1.000000 O
   O2477       1.0     0.045063     0.370696     0.601408    Biso  1.000000 O
   O2478       1.0     0.754868     0.175490     0.604808    Biso  1.000000 O
   O2479       1.0     0.754606     0.924201     0.603283    Biso  1.000000 O
   O2480       1.0     0.539661     0.938284     0.604575    Biso  1.000000 O
   O2481       1.0     0.615150     0.281216     0.603225    Biso  1.000000 O
   O2482       1.0     0.865205     0.975128     0.605075    Biso  1.000000 O
   Si304       1.0     0.304177     0.013933     0.601992    Biso  1.000000 Si
   O2483       1.0     0.575772     0.791716     0.601417    Biso  1.000000 O
   O2484       1.0     0.220891     0.983100     0.600233    Biso  1.000000 O
   O2485       1.0     0.646056     0.467696     0.602450    Biso  1.000000 O
   Si305       1.0     0.396219     0.366547     0.600050    Biso  1.000000 Si
   O2486       1.0     0.288278     0.156502     0.602433    Biso  1.000000 O
   Si306       1.0     0.385307     0.441038     0.600683    Biso  1.000000 Si
   O2487       1.0     0.996689     0.336745     0.601158    Biso  1.000000 O
   O2488       1.0     0.127521     0.905389     0.600308    Biso  1.000000 O
   O2489       1.0     0.860587     0.225235     0.603800    Biso  1.000000 O
   Si307       1.0     0.531363     0.355104     0.599708    Biso  1.000000 Si
   O2490       1.0     0.935858     0.137817     0.602467    Biso  1.000000 O
   Si308       1.0     0.641721     0.670724     0.602275    Biso  1.000000 Si
   O2491       1.0     0.004835     0.197872     0.602925    Biso  1.000000 O
   O2492       1.0     0.452934     0.080200     0.601233    Biso  1.000000 O
   O2493       1.0     0.037287     0.986923     0.599483    Biso  1.000000 O
   Si309       1.0     0.615433     0.240751     0.601650    Biso  1.000000 Si
   O2494       1.0     0.607527     0.849307     0.599900    Biso  1.000000 O
   O2495       1.0     0.034739     0.757287     0.601217    Biso  1.000000 O
   O2496       1.0     0.942044     0.362070     0.600108    Biso  1.000000 O
   O2497       1.0     0.213617     0.275507     0.597258    Biso  1.000000 O
   O2498       1.0     0.829899     0.425446     0.597883    Biso  1.000000 O
   O2499       1.0     0.172126     0.803310     0.601483    Biso  1.000000 O
   O2500       1.0     0.217058     0.629605     0.602242    Biso  1.000000 O
   O2501       1.0     0.471948     0.253779     0.599475    Biso  1.000000 O
   Si310       1.0     0.637344     0.310188     0.599058    Biso  1.000000 Si
   O2502       1.0     0.049375     0.163720     0.602575    Biso  1.000000 O
   O2503       1.0     0.459969     0.312426     0.599642    Biso  1.000000 O
   Si311       1.0     0.011434     0.491990     0.597058    Biso  1.000000 Si
   Si312       1.0     0.894455     0.997586     0.602592    Biso  1.000000 Si
   O2504       1.0     0.473668     0.425622     0.600433    Biso  1.000000 O
   O2505       1.0     0.281701     0.221211     0.601683    Biso  1.000000 O
   O2506       1.0     0.178442     0.939441     0.597858    Biso  1.000000 O
   O2507       1.0     0.666137     0.024973     0.601100    Biso  1.000000 O
   O2508       1.0     0.279588     0.465584     0.596342    Biso  1.000000 O
   O2509       1.0     0.368406     0.281795     0.595125    Biso  1.000000 O
   Si313       1.0     0.272313     0.505621     0.597467    Biso  1.000000 Si
   Si314       1.0     0.522629     0.859342     0.598433    Biso  1.000000 Si
   O2510       1.0     0.638258     0.907603     0.598733    Biso  1.000000 O
   O2511       1.0     0.134839     0.646506     0.598883    Biso  1.000000 O
   O2512       1.0     0.700745     0.586098     0.599250    Biso  1.000000 O
   Si315       1.0     0.229865     0.666952     0.603075    Biso  1.000000 Si
   O2513       1.0     0.025853     0.051757     0.597100    Biso  1.000000 O
   O2514       1.0     0.649236     0.531222     0.598883    Biso  1.000000 O
   O2515       1.0     0.023196     0.923522     0.599350    Biso  1.000000 O
   O2516       1.0     0.923226     0.913538     0.602367    Biso  1.000000 O
   O2517       1.0     0.175654     0.506400     0.596925    Biso  1.000000 O
   Si316       1.0     0.275210     0.424490     0.594667    Biso  1.000000 Si
   O2518       1.0     0.951474     0.298318     0.599825    Biso  1.000000 O
   O2519       1.0     0.131289     0.757136     0.602708    Biso  1.000000 O
   O2520       1.0     0.621227     0.099389     0.600592    Biso  1.000000 O
   O2521       1.0     0.429651     0.377461     0.597125    Biso  1.000000 O
   O2522       1.0     0.156009     0.130699     0.596858    Biso  1.000000 O
   Si317       1.0     0.868297     0.263260     0.600500    Biso  1.000000 Si
   Si318       1.0     0.189093     0.144431     0.598492    Biso  1.000000 Si
   Si319       1.0     0.034281     0.884994     0.598667    Biso  1.000000 Si
   Si320       1.0     0.296424     0.676005     0.600033    Biso  1.000000 Si
   O2523       1.0     0.108616     0.091819     0.596058    Biso  1.000000 O
   O2524       1.0     0.870628     0.894777     0.603025    Biso  1.000000 O
   Si321       1.0     0.767065     0.699444     0.600358    Biso  1.000000 Si
   O2525       1.0     0.459119     0.809823     0.595333    Biso  1.000000 O
   Si322       1.0     0.760422     0.779141     0.600958    Biso  1.000000 Si
   O2526       1.0     0.824302     0.920328     0.597758    Biso  1.000000 O
   O2527       1.0     0.374243     0.884264     0.597775    Biso  1.000000 O
   O2528       1.0     0.164460     0.387672     0.596708    Biso  1.000000 O
   O2529       1.0     0.718387     0.269748     0.596983    Biso  1.000000 O
   Si323       1.0     0.508451     0.427458     0.597850    Biso  1.000000 Si
   O2530       1.0     0.669796     0.646455     0.600458    Biso  1.000000 O
   O2531       1.0     0.818334     0.087695     0.597000    Biso  1.000000 O
   Si324       1.0     0.375289     0.121470     0.598233    Biso  1.000000 Si
   Si325       1.0     0.978982     0.557453     0.592917    Biso  1.000000 Si
   O2532       1.0     0.221392     0.829414     0.597658    Biso  1.000000 O
   O2533       1.0     0.802762     0.366371     0.597467    Biso  1.000000 O
   Si326       1.0     0.015006     0.089782     0.599242    Biso  1.000000 Si
   Si327       1.0     0.491876     0.794105     0.595850    Biso  1.000000 Si
   O2534       1.0     0.566973     0.109725     0.598575    Biso  1.000000 O
   Si328       1.0     0.040315     0.202952     0.599758    Biso  1.000000 Si
   O2535       1.0     0.905040     0.521339     0.598675    Biso  1.000000 O
   Si329       1.0     0.591149     0.081256     0.597367    Biso  1.000000 Si
   O2536       1.0     0.403363     0.101627     0.594025    Biso  1.000000 O
   O2537       1.0     0.277628     0.994995     0.595750    Biso  1.000000 O
   O2538       1.0     0.928998     0.630108     0.598675    Biso  1.000000 O
   O2539       1.0     0.257743     0.935292     0.598725    Biso  1.000000 O
   O2540       1.0     0.928475     0.830445     0.597642    Biso  1.000000 O
   O2541       1.0     0.341508     0.750698     0.597733    Biso  1.000000 O
   O2542       1.0     0.651522     0.155044     0.598800    Biso  1.000000 O
   O2543       1.0     0.520321     0.390589     0.594742    Biso  1.000000 O
   O2544       1.0     0.641983     0.592058     0.596467    Biso  1.000000 O
   O2545       1.0     0.902579     0.266026     0.598008    Biso  1.000000 O
   O2546       1.0     0.486388     0.939919     0.596475    Biso  1.000000 O
   O2547       1.0     0.564599     0.612177     0.599833    Biso  1.000000 O
   Si330       1.0     0.003681     0.627669     0.595550    Biso  1.000000 Si
   O2548       1.0     0.756414     0.567412     0.596717    Biso  1.000000 O
   O2549       1.0     0.300061     0.528104     0.593300    Biso  1.000000 O
   Si331       1.0     0.445637     0.277192     0.595375    Biso  1.000000 Si
   O2550       1.0     0.463279     0.627116     0.596808    Biso  1.000000 O
   O2551       1.0     0.437731     0.978095     0.597375    Biso  1.000000 O
   Si332       1.0     0.164089     0.765184     0.598417    Biso  1.000000 Si
   O2552       1.0     0.871042     0.797550     0.596633    Biso  1.000000 O
   Si333       1.0     0.502026     0.239695     0.594492    Biso  1.000000 Si
   O2553       1.0     0.716034     0.054322     0.598067    Biso  1.000000 O
   Si334       1.0     0.543756     0.137062     0.595608    Biso  1.000000 Si
   Si335       1.0     0.143268     0.488746     0.595625    Biso  1.000000 Si
   O2554       1.0     0.980659     0.094736     0.599350    Biso  1.000000 O
   Si336       1.0     0.782289     0.182632     0.596908    Biso  1.000000 Si
   O2555       1.0     0.809884     0.982195     0.597317    Biso  1.000000 O
   Si337       1.0     0.849000     0.457435     0.593975    Biso  1.000000 Si
   Si338       1.0     0.548722     0.646782     0.596417    Biso  1.000000 Si
   O2556       1.0     0.264429     0.663230     0.603808    Biso  1.000000 O
   O2557       1.0     0.262730     0.871941     0.593758    Biso  1.000000 O
   Si339       1.0     0.249554     0.970903     0.593742    Biso  1.000000 Si
   O2558       1.0     0.457311     0.535699     0.596575    Biso  1.000000 O
   O2559       1.0     0.080281     0.031864     0.596617    Biso  1.000000 O
   O2560       1.0     0.417781     0.439554     0.594292    Biso  1.000000 O
   O2561       1.0     0.294551     0.715565     0.596925    Biso  1.000000 O
   O2562       1.0     0.702705     0.184141     0.596550    Biso  1.000000 O
   O2563       1.0     0.646056     0.235143     0.595517    Biso  1.000000 O
   Si340       1.0     0.144792     0.608908     0.595083    Biso  1.000000 Si
   O2564       1.0     0.999238     0.524809     0.590425    Biso  1.000000 O
   Si341       1.0     0.334931     0.535951     0.591608    Biso  1.000000 Si
   O2565       1.0     0.208237     0.458768     0.593117    Biso  1.000000 O
   Si342       1.0     0.020495     0.354777     0.593408    Biso  1.000000 Si
   O2566       1.0     0.322407     0.038805     0.594258    Biso  1.000000 O
   O2567       1.0     0.874679     0.635767     0.594900    Biso  1.000000 O
   Si343       1.0     0.334255     0.283178     0.592567    Biso  1.000000 Si
   Si344       1.0     0.445093     0.412494     0.593292    Biso  1.000000 Si
   Si345       1.0     0.673564     0.609184     0.594692    Biso  1.000000 Si
   O2568       1.0     0.993597     0.592938     0.589258    Biso  1.000000 O
   O2569       1.0     0.930631     0.077509     0.593125    Biso  1.000000 O
   O2570       1.0     0.346409     0.100571     0.594958    Biso  1.000000 O
   O2571       1.0     0.762926     0.739582     0.596200    Biso  1.000000 O
   Si346       1.0     0.409614     0.000050     0.594583    Biso  1.000000 Si
   O2572       1.0     0.356797     0.439730     0.592067    Biso  1.000000 O
   Si347       1.0     0.047393     0.021729     0.593725    Biso  1.000000 Si
   O2573       1.0     0.513242     0.825139     0.592017    Biso  1.000000 O
   Si348       1.0     0.148952     0.926665     0.592167    Biso  1.000000 Si
   O2574       1.0     0.565666     0.734603     0.592350    Biso  1.000000 O
   O2575       1.0     0.918979     0.975253     0.596617    Biso  1.000000 O
   O2576       1.0     0.590582     0.223298     0.594142    Biso  1.000000 O
   O2577       1.0     0.375572     0.159218     0.593517    Biso  1.000000 O
   Si349       1.0     0.624733     0.875688     0.592083    Biso  1.000000 Si
   O2578       1.0     0.832099     0.850263     0.594425    Biso  1.000000 O
   O2579       1.0     0.426471     0.726505     0.591425    Biso  1.000000 O
   O2580       1.0     0.118177     0.582577     0.593750    Biso  1.000000 O
   Si350       1.0     0.520408     0.931871     0.593808    Biso  1.000000 Si
   O2581       1.0     0.137366     0.277192     0.591642    Biso  1.000000 O
   Si351       1.0     0.950865     0.110153     0.594292    Biso  1.000000 Si
   Si352       1.0     0.285686     0.188039     0.593642    Biso  1.000000 Si
   O2582       1.0     0.931219     0.690240     0.594367    Biso  1.000000 O
   Si353       1.0     0.647754     0.495385     0.592817    Biso  1.000000 Si
   O2583       1.0     0.754628     0.427407     0.590608    Biso  1.000000 O
   Si354       1.0     0.099991     0.547041     0.592750    Biso  1.000000 Si
   O2584       1.0     0.889663     0.030732     0.593975    Biso  1.000000 O
   O2585       1.0     0.829747     0.490783     0.591375    Biso  1.000000 O
   O2586       1.0     0.794159     0.146443     0.592342    Biso  1.000000 O
   Si355       1.0     0.461929     0.179388     0.592883    Biso  1.000000 Si
   O2587       1.0     0.418130     0.038553     0.592208    Biso  1.000000 O
   O2588       1.0     0.239861     0.511631     0.592267    Biso  1.000000 O
   O2589       1.0     0.064098     0.883887     0.591792    Biso  1.000000 O
   Si356       1.0     0.064381     0.668410     0.592542    Biso  1.000000 Si
   O2590       1.0     0.946748     0.551090     0.588142    Biso  1.000000 O
   O2591       1.0     0.536089     0.327264     0.590242    Biso  1.000000 O
   Si357       1.0     0.429542     0.076277     0.591258    Biso  1.000000 Si
   Si358       1.0     0.206429     0.498101     0.590483    Biso  1.000000 Si
   O2592       1.0     0.979810     0.655006     0.591808    Biso  1.000000 O
   O2593       1.0     0.580063     0.005457     0.589783    Biso  1.000000 O
   Si359       1.0     0.844840     0.889269     0.594325    Biso  1.000000 Si
   O2594       1.0     0.525156     0.892312     0.590683    Biso  1.000000 O
   O2595       1.0     0.010781     0.861152     0.592575    Biso  1.000000 O
   O2596       1.0     0.027813     0.463521     0.589075    Biso  1.000000 O
   O2597       1.0     0.329377     0.322536     0.589308    Biso  1.000000 O
   O2598       1.0     0.516662     0.639766     0.591867    Biso  1.000000 O
   O2599       1.0     0.488566     0.205543     0.589292    Biso  1.000000 O
   O2600       1.0     0.374853     0.365541     0.589642    Biso  1.000000 O
   Si360       1.0     0.132225     0.113648     0.588892    Biso  1.000000 Si
   O2601       1.0     0.036351     0.642607     0.593042    Biso  1.000000 O
   O2602       1.0     0.145424     0.449941     0.590417    Biso  1.000000 O
   O2603       1.0     0.350634     0.500767     0.589475    Biso  1.000000 O
   O2604       1.0     0.555756     0.172547     0.590725    Biso  1.000000 O
   O2605       1.0     0.409635     0.841737     0.587508    Biso  1.000000 O
   Si361       1.0     0.925970     0.287931     0.591342    Biso  1.000000 Si
   O2606       1.0     0.495775     0.759953     0.588792    Biso  1.000000 O
   O2607       1.0     0.220826     0.687750     0.592333    Biso  1.000000 O
   O2608       1.0     0.751688     0.807912     0.591108    Biso  1.000000 O
   O2609       1.0     0.201943     0.064205     0.589642    Biso  1.000000 O
   Si362       1.0     0.688134     0.039308     0.591492    Biso  1.000000 Si
   O2610       1.0     0.427212     0.191988     0.589808    Biso  1.000000 O
   O2611       1.0     0.309405     0.659005     0.588825    Biso  1.000000 O
   O2612       1.0     0.627281     0.680281     0.590483    Biso  1.000000 O
   O2613       1.0     0.658231     0.391696     0.590333    Biso  1.000000 O
   O2614       1.0     0.055560     0.706989     0.589717    Biso  1.000000 O
   Si363       1.0     0.464695     0.965294     0.589858    Biso  1.000000 Si
   O2615       1.0     0.121771     0.516007     0.589450    Biso  1.000000 O
   Si364       1.0     0.750163     0.917285     0.590208    Biso  1.000000 Si
   O2616       1.0     0.755695     0.992229     0.589258    Biso  1.000000 O
   O2617       1.0     0.852921     0.274024     0.588825    Biso  1.000000 O
   O2618       1.0     0.496668     0.579685     0.589067    Biso  1.000000 O
   O2619       1.0     0.508146     0.517038     0.589175    Biso  1.000000 O
   O2620       1.0     0.775297     0.672686     0.590225    Biso  1.000000 O
   O2621       1.0     0.649584     0.853658     0.586200    Biso  1.000000 O
   Si365       1.0     0.922965     0.361467     0.588500    Biso  1.000000 Si
   Si366       1.0     0.925513     0.938108     0.591600    Biso  1.000000 Si
   Si367       1.0     0.945137     0.654654     0.589700    Biso  1.000000 Si
   Si368       1.0     0.240667     0.846717     0.587750    Biso  1.000000 Si
   Si369       1.0     0.039988     0.743807     0.588675    Biso  1.000000 Si
   Si370       1.0     0.675633     0.165858     0.589875    Biso  1.000000 Si
   O2622       1.0     0.521736     0.120589     0.586908    Biso  1.000000 O
   O2623       1.0     0.001220     0.381586     0.586433    Biso  1.000000 O
   Si371       1.0     0.442153     0.828308     0.584850    Biso  1.000000 Si
   Si372       1.0     0.847389     0.816412     0.588633    Biso  1.000000 Si
   Si373       1.0     0.152590     0.411086     0.586650    Biso  1.000000 Si
   Si374       1.0     0.327177     0.073863     0.588008    Biso  1.000000 Si
   Si375       1.0     0.489110     0.618766     0.587625    Biso  1.000000 Si
   Si376       1.0     0.814545     0.116842     0.587583    Biso  1.000000 Si
   Si377       1.0     0.315263     0.739708     0.589683    Biso  1.000000 Si
   Si378       1.0     0.216056     0.282373     0.584333    Biso  1.000000 Si
   O2624       1.0     0.723853     0.941126     0.585442    Biso  1.000000 O
   Si379       1.0     0.919327     0.526117     0.586792    Biso  1.000000 Si
   O2625       1.0     0.615695     0.494631     0.587625    Biso  1.000000 O
   O2626       1.0     0.635144     0.310490     0.585733    Biso  1.000000 O
   Si380       1.0     0.388553     0.873274     0.585992    Biso  1.000000 Si
   O2627       1.0     0.563532     0.669919     0.586992    Biso  1.000000 O
   O2628       1.0     0.137039     0.962075     0.586992    Biso  1.000000 O
   O2629       1.0     0.515333     0.452858     0.587667    Biso  1.000000 O
   O2630       1.0     0.203424     0.154842     0.586767    Biso  1.000000 O
   Si381       1.0     0.787886     0.974926     0.587133    Biso  1.000000 Si
   O2631       1.0     0.314653     0.195307     0.585633    Biso  1.000000 O
   O2632       1.0     0.912249     0.322813     0.587250    Biso  1.000000 O
   Si382       1.0     0.482184     0.543219     0.587667    Biso  1.000000 Si
   O2633       1.0     0.900183     0.392325     0.586442    Biso  1.000000 O
   O2634       1.0     0.163893     0.022760     0.584242    Biso  1.000000 O
   Si383       1.0     0.906347     0.059327     0.585808    Biso  1.000000 Si
   Si384       1.0     0.394694     0.181953     0.585408    Biso  1.000000 Si
   O2635       1.0     0.868275     0.446269     0.583383    Biso  1.000000 O
   O2636       1.0     0.698414     0.005759     0.584925    Biso  1.000000 O
   O2637       1.0     0.035087     0.325202     0.585642    Biso  1.000000 O
   O2638       1.0     0.283465     0.412695     0.582108    Biso  1.000000 O
   O2639       1.0     0.024154     0.113120     0.589292    Biso  1.000000 O
   Si385       1.0     0.794856     0.351281     0.585358    Biso  1.000000 Si
   O2640       1.0     0.295139     0.089480     0.585750    Biso  1.000000 O
   O2641       1.0     0.938842     0.770867     0.587283    Biso  1.000000 O
   O2642       1.0     0.184083     0.287151     0.579558    Biso  1.000000 O
   O2643       1.0     0.746896     0.876996     0.587350    Biso  1.000000 O
   O2644       1.0     0.760683     0.341750     0.584517    Biso  1.000000 O
   O2645       1.0     0.510933     0.259764     0.583583    Biso  1.000000 O
   O2646       1.0     0.048678     0.218319     0.587750    Biso  1.000000 O
   O2647       1.0     0.770397     0.202676     0.586008    Biso  1.000000 O
   Si386       1.0     0.936534     0.811584     0.586142    Biso  1.000000 Si
   O2648       1.0     0.586597     0.066997     0.584992    Biso  1.000000 O
   O2649       1.0     0.824607     0.643136     0.585433    Biso  1.000000 O
   O2650       1.0     0.256915     0.180670     0.586700    Biso  1.000000 O
   O2651       1.0     0.485255     0.996202     0.585475    Biso  1.000000 O
   Si387       1.0     0.716121     0.267887     0.583525    Biso  1.000000 Si
   O2652       1.0     0.472557     0.149259     0.584275    Biso  1.000000 O
   Si388       1.0     0.579431     0.196892     0.584833    Biso  1.000000 Si
   O2653       1.0     0.778717     0.935593     0.584767    Biso  1.000000 O
   O2654       1.0     0.673215     0.488293     0.583575    Biso  1.000000 O
   O2655       1.0     0.961951     0.433594     0.582275    Biso  1.000000 O
   Si389       1.0     0.346365     0.466791     0.582442    Biso  1.000000 Si
   Si390       1.0     0.350764     0.347333     0.582083    Biso  1.000000 Si
   O2656       1.0     0.125692     0.389432     0.581717    Biso  1.000000 O
   O2657       1.0     0.151043     0.086965     0.581808    Biso  1.000000 O
   O2658       1.0     0.118918     0.144104     0.581483    Biso  1.000000 O
   O2659       1.0     0.327612     0.256117     0.583017    Biso  1.000000 O
   O2660       1.0     0.846387     0.132384     0.585200    Biso  1.000000 O
   Si391       1.0     0.767849     0.569575     0.584150    Biso  1.000000 Si
   Si392       1.0     0.726249     0.982169     0.582533    Biso  1.000000 Si
   O2661       1.0     0.159494     0.612554     0.582950    Biso  1.000000 O
   O2662       1.0     0.794921     0.543043     0.582750    Biso  1.000000 O
   O2663       1.0     0.440563     0.274929     0.581925    Biso  1.000000 O
   O2664       1.0     0.154005     0.903076     0.581417    Biso  1.000000 O
   O2665       1.0     0.955221     0.932425     0.584267    Biso  1.000000 O
   O2666       1.0     0.344405     0.554586     0.580242    Biso  1.000000 O
   O2667       1.0     0.075445     0.549933     0.582892    Biso  1.000000 O
   O2668       1.0     0.602387     0.891985     0.583217    Biso  1.000000 O
   O2669       1.0     0.088404     0.337902     0.581150    Biso  1.000000 O
   O2670       1.0     0.371608     0.211679     0.581458    Biso  1.000000 O
   Si393       1.0     0.808294     0.504866     0.581733    Biso  1.000000 Si
   O2671       1.0     0.970096     0.821392     0.584292    Biso  1.000000 O
   O2672       1.0     0.086640     0.658451     0.582817    Biso  1.000000 O
   O2673       1.0     0.685368     0.131429     0.583917    Biso  1.000000 O
   O2674       1.0     0.164547     0.763851     0.584983    Biso  1.000000 O
   Si394       1.0     0.524764     0.488922     0.582417    Biso  1.000000 Si
   Si395       1.0     0.176482     0.058748     0.580575    Biso  1.000000 Si
   Si396       1.0     0.561245     0.707945     0.582317    Biso  1.000000 Si
   O2675       1.0     0.930914     0.490305     0.582858    Biso  1.000000 O
   Si397       1.0     0.859128     0.639061     0.583083    Biso  1.000000 Si
   O2676       1.0     0.242954     0.963157     0.580917    Biso  1.000000 O
   O2677       1.0     0.395958     0.985061     0.583442    Biso  1.000000 O
   O2678       1.0     0.704861     0.838895     0.580867    Biso  1.000000 O
   O2679       1.0     0.529446     0.959535     0.584242    Biso  1.000000 O
   O2680       1.0     0.298536     0.771647     0.584383    Biso  1.000000 O
   Si398       1.0     0.149802     0.286824     0.579750    Biso  1.000000 Si
   O2681       1.0     0.057129     0.773433     0.582300    Biso  1.000000 O
   Si399       1.0     0.739622     0.838845     0.583033    Biso  1.000000 Si
   O2682       1.0     0.712397     0.306717     0.580825    Biso  1.000000 O
   Si400       1.0     0.655508     0.233182     0.582625    Biso  1.000000 Si
   O2683       1.0     0.460186     0.403566     0.581275    Biso  1.000000 O
   O2684       1.0     0.536481     0.028041     0.581233    Biso  1.000000 O
   O2685       1.0     0.410877     0.901366     0.581750    Biso  1.000000 O
   Si401       1.0     0.571547     0.032593     0.580433    Biso  1.000000 Si
   O2686       1.0     0.889707     0.091995     0.580658    Biso  1.000000 O
   O2687       1.0     0.783378     0.477026     0.580967    Biso  1.000000 O
   Si402       1.0     0.758026     0.450041     0.579650    Biso  1.000000 Si
   O2688       1.0     0.260988     0.820738     0.580992    Biso  1.000000 O
   O2689       1.0     0.948360     0.368911     0.579783    Biso  1.000000 O
   O2690       1.0     0.672388     0.067424     0.583500    Biso  1.000000 O
   O2691       1.0     0.559699     0.491889     0.581783    Biso  1.000000 O
   O2692       1.0     0.231694     0.250031     0.578275    Biso  1.000000 O
   Si403       1.0     0.973995     0.396348     0.579267    Biso  1.000000 Si
   O2693       1.0     0.709675     0.371124     0.582100    Biso  1.000000 O
   O2694       1.0     0.604609     0.169706     0.581067    Biso  1.000000 O
   O2695       1.0     0.728362     0.470789     0.578583    Biso  1.000000 O
   O2696       1.0     0.940563     0.264065     0.581925    Biso  1.000000 O
   O2697       1.0     0.464085     0.854387     0.579467    Biso  1.000000 O
   O2698       1.0     0.650172     0.727661     0.578792    Biso  1.000000 O
   O2699       1.0     0.675001     0.612655     0.581358    Biso  1.000000 O
   O2700       1.0     0.096049     0.206247     0.577900    Biso  1.000000 O
   O2701       1.0     0.010193     0.742675     0.581625    Biso  1.000000 O
   Si404       1.0     0.995971     0.846365     0.581533    Biso  1.000000 Si
   O2702       1.0     0.231476     0.317557     0.581092    Biso  1.000000 O
   Si405       1.0     0.554406     0.322913     0.579000    Biso  1.000000 Si
   O2703       1.0     0.685847     0.251314     0.580067    Biso  1.000000 O
   O2704       1.0     0.140916     0.324347     0.575942    Biso  1.000000 O
   O2705       1.0     0.814850     0.318663     0.583258    Biso  1.000000 O
   Si406       1.0     0.337522     0.219350     0.578867    Biso  1.000000 Si
   O2706       1.0     0.830814     0.787214     0.581458    Biso  1.000000 O
   O2707       1.0     0.956680     0.130020     0.582917    Biso  1.000000 O
   O2708       1.0     0.196890     0.509645     0.578325    Biso  1.000000 O
   O2709       1.0     0.045106     0.017101     0.580508    Biso  1.000000 O
   O2710       1.0     0.455025     0.944320     0.579183    Biso  1.000000 O
   O2711       1.0     0.582763     0.298318     0.580808    Biso  1.000000 O
   Si407       1.0     0.791240     0.645298     0.581883    Biso  1.000000 Si
   O2712       1.0     0.439321     0.798833     0.575975    Biso  1.000000 O
   O2713       1.0     0.901708     0.930639     0.582200    Biso  1.000000 O
   Si408       1.0     0.670493     0.831451     0.578275    Biso  1.000000 Si
   O2714       1.0     0.666616     0.791364     0.580000    Biso  1.000000 O
   O2715       1.0     0.663828     0.194276     0.581000    Biso  1.000000 O
   Si409       1.0     0.498367     0.737470     0.577800    Biso  1.000000 Si
   O2716       1.0     0.527987     0.713653     0.577608    Biso  1.000000 O
   Si410       1.0     0.074008     0.874305     0.579642    Biso  1.000000 Si
   Si411       1.0     0.235353     0.154189     0.581233    Biso  1.000000 Si
   Si412       1.0     0.430304     0.721022     0.578000    Biso  1.000000 Si
   O2717       1.0     0.071438     0.272992     0.580250    Biso  1.000000 O
   O2718       1.0     0.776974     0.608229     0.582258    Biso  1.000000 O
   Si413       1.0     0.679923     0.391570     0.580033    Biso  1.000000 Si
   O2719       1.0     0.326981     0.370898     0.575850    Biso  1.000000 O
   O2720       1.0     0.894999     0.542439     0.578500    Biso  1.000000 O
   O2721       1.0     0.221240     0.866761     0.578608    Biso  1.000000 O
   O2722       1.0     0.853944     0.900209     0.581900    Biso  1.000000 O
   Si414       1.0     0.516640     0.994543     0.579500    Biso  1.000000 Si
   O2723       1.0     0.441194     0.081181     0.578858    Biso  1.000000 O
   Si415       1.0     0.062552     0.312300     0.578425    Biso  1.000000 Si
   O2724       1.0     0.246003     0.116490     0.578392    Biso  1.000000 O
   Si416       1.0     0.889097     0.419636     0.577333    Biso  1.000000 Si
   Si417       1.0     0.152938     0.988784     0.578550    Biso  1.000000 Si
   Si418       1.0     0.038637     0.460629     0.576058    Biso  1.000000 Si
   Si419       1.0     0.729777     0.339813     0.578183    Biso  1.000000 Si
   Si420       1.0     0.499869     0.132686     0.577217    Biso  1.000000 Si
   O2725       1.0     0.361916     0.868848     0.577367    Biso  1.000000 O
   O2726       1.0     0.743651     0.250182     0.576975    Biso  1.000000 O
   Si421       1.0     0.069260     0.232679     0.577833    Biso  1.000000 Si
   O2727       1.0     0.687655     0.428841     0.576317    Biso  1.000000 O
   Si422       1.0     0.625735     0.698916     0.578592    Biso  1.000000 Si
   O2728       1.0     0.802304     0.379901     0.576667    Biso  1.000000 O
   O2729       1.0     0.174892     0.410482     0.576683    Biso  1.000000 O
   Si423       1.0     0.593261     0.488293     0.577825    Biso  1.000000 Si
   O2730       1.0     0.864529     0.834469     0.578683    Biso  1.000000 O
   Si424       1.0     0.116675     0.354048     0.575392    Biso  1.000000 Si
   O2731       1.0     0.326371     0.715037     0.579975    Biso  1.000000 O
   O2732       1.0     0.412859     0.685361     0.575967    Biso  1.000000 O
   O2733       1.0     0.740057     0.559389     0.576700    Biso  1.000000 O
   O2734       1.0     0.466089     0.720921     0.575475    Biso  1.000000 O
   Si425       1.0     0.211504     0.693333     0.579758    Biso  1.000000 Si
   Si426       1.0     0.839308     0.293916     0.578158    Biso  1.000000 Si
   Si427       1.0     0.615607     0.290748     0.576883    Biso  1.000000 Si
   O2735       1.0     0.102844     0.891407     0.575542    Biso  1.000000 O
   O2736       1.0     0.956419     0.198451     0.576808    Biso  1.000000 O
   O2737       1.0     0.074923     0.834444     0.578133    Biso  1.000000 O
   O2738       1.0     0.906564     0.723738     0.578317    Biso  1.000000 O
   Si428       1.0     0.321993     0.674547     0.577417    Biso  1.000000 Si
   O2739       1.0     0.000697     0.156578     0.574275    Biso  1.000000 O
   Si429       1.0     0.872109     0.124588     0.576392    Biso  1.000000 Si
   Si430       1.0     0.937448     0.743053     0.577325    Biso  1.000000 Si
   Si431       1.0     0.022107     0.125795     0.576917    Biso  1.000000 Si
   Si432       1.0     0.695082     0.467772     0.574983    Biso  1.000000 Si
   Si433       1.0     0.943307     0.460453     0.575292    Biso  1.000000 Si
   Si434       1.0     0.293984     0.384830     0.573333    Biso  1.000000 Si
   O2740       1.0     0.938015     0.639187     0.577208    Biso  1.000000 O
   O2741       1.0     0.872936     0.669441     0.575683    Biso  1.000000 O
   O2742       1.0     0.804221     0.990192     0.576425    Biso  1.000000 O
   O2743       1.0     0.340746     0.067173     0.575992    Biso  1.000000 O
   O2744       1.0     0.803764     0.104897     0.575250    Biso  1.000000 O
   O2745       1.0     0.592891     0.713402     0.576208    Biso  1.000000 O
   O2746       1.0     0.268175     0.357141     0.573067    Biso  1.000000 O
   O2747       1.0     0.923705     0.041093     0.575900    Biso  1.000000 O
   O2748       1.0     0.316309     0.827679     0.575558    Biso  1.000000 O
   O2749       1.0     0.317616     0.471468     0.573817    Biso  1.000000 O
   O2750       1.0     0.463606     0.541609     0.576417    Biso  1.000000 O
   O2751       1.0     0.866533     0.603023     0.577075    Biso  1.000000 O
   Si435       1.0     0.289846     0.802279     0.576300    Biso  1.000000 Si
   O2752       1.0     0.207606     0.732389     0.576617    Biso  1.000000 O
   O2753       1.0     0.557695     0.360083     0.574208    Biso  1.000000 O
   Si436       1.0     0.277541     0.100923     0.574817    Biso  1.000000 Si
   O2754       1.0     0.370562     0.324095     0.574175    Biso  1.000000 O
   O2755       1.0     0.627978     0.251993     0.576775    Biso  1.000000 O
   Si437       1.0     0.670362     0.102809     0.576383    Biso  1.000000 Si
   Si438       1.0     0.112144     0.173629     0.572458    Biso  1.000000 Si
   O2756       1.0     0.483338     0.626562     0.574533    Biso  1.000000 O
   O2757       1.0     0.916823     0.824032     0.575375    Biso  1.000000 O
   O2758       1.0     0.373612     0.462616     0.573742    Biso  1.000000 O
   O2759       1.0     0.020887     0.824485     0.575475    Biso  1.000000 O
   O2760       1.0     0.401163     0.157508     0.575233    Biso  1.000000 O
   O2761       1.0     0.981422     0.877575     0.574892    Biso  1.000000 O
   O2762       1.0     0.072505     0.470211     0.573142    Biso  1.000000 O
   Si439       1.0     0.052163     0.806051     0.574508    Biso  1.000000 Si
   O2763       1.0     0.855338     0.961648     0.574358    Biso  1.000000 O
   Si440       1.0     0.965631     0.159143     0.574242    Biso  1.000000 Si
   O2764       1.0     0.889445     0.159520     0.574333    Biso  1.000000 O
   O2765       1.0     0.964499     0.717702     0.574575    Biso  1.000000 O
   Si441       1.0     0.872893     0.926791     0.574850    Biso  1.000000 Si
   O2766       1.0     0.181078     0.970425     0.573208    Biso  1.000000 O
   O2767       1.0     0.355425     0.662752     0.573983    Biso  1.000000 O
   O2768       1.0     0.239099     0.680884     0.572692    Biso  1.000000 O
   O2769       1.0     0.034325     0.423912     0.570217    Biso  1.000000 O
   Si442       1.0     0.666899     0.757714     0.572308    Biso  1.000000 Si
   Si443       1.0     0.431132     0.921082     0.573233    Biso  1.000000 Si
   O2770       1.0     0.600427     0.452255     0.572517    Biso  1.000000 O
   Si444       1.0     0.511304     0.273370     0.570808    Biso  1.000000 Si
   O2771       1.0     0.055408     0.131378     0.573433    Biso  1.000000 O
   Si445       1.0     0.974104     0.917285     0.573758    Biso  1.000000 Si
   O2772       1.0     0.637627     0.116666     0.572817    Biso  1.000000 O
   O2773       1.0     0.412837     0.748334     0.570283    Biso  1.000000 O
   O2774       1.0     0.016705     0.486382     0.570150    Biso  1.000000 O
   Si446       1.0     0.165549     0.639942     0.573450    Biso  1.000000 Si
   O2775       1.0     0.915995     0.438146     0.571358    Biso  1.000000 O
   Si447       1.0     0.759463     0.214446     0.573700    Biso  1.000000 Si
   O2776       1.0     0.567757     0.216709     0.573808    Biso  1.000000 O
   O2777       1.0     0.181905     0.673038     0.577742    Biso  1.000000 O
   O2778       1.0     0.534674     0.303222     0.570142    Biso  1.000000 O
   Si448       1.0     0.941194     0.233785     0.572800    Biso  1.000000 Si
   O2779       1.0     0.826828     0.503408     0.570475    Biso  1.000000 O
   O2780       1.0     0.048700     0.890627     0.572542    Biso  1.000000 O
   O2781       1.0     0.294856     0.133365     0.570342    Biso  1.000000 O
   Si449       1.0     0.134861     0.892941     0.570792    Biso  1.000000 Si
   O2782       1.0     0.141112     0.257903     0.571233    Biso  1.000000 O
   O2783       1.0     0.416692     0.505470     0.570617    Biso  1.000000 O
   Si450       1.0     0.180642     0.757161     0.573392    Biso  1.000000 Si
   O2784       1.0     0.647515     0.559918     0.571217    Biso  1.000000 O
   Si451       1.0     0.599142     0.904031     0.570392    Biso  1.000000 Si
   O2785       1.0     0.487629     0.100873     0.570358    Biso  1.000000 O
   O2786       1.0     0.738402     0.985766     0.569992    Biso  1.000000 O
   O2787       1.0     0.907436     0.224656     0.571392    Biso  1.000000 O
   Si452       1.0     0.224550     0.228278     0.567333    Biso  1.000000 Si
   O2788       1.0     0.860544     0.316375     0.570442    Biso  1.000000 O
   Si453       1.0     0.476804     0.412092     0.569808    Biso  1.000000 Si
   Si454       1.0     0.256392     0.970425     0.568842    Biso  1.000000 Si
   O2789       1.0     0.128632     0.001383     0.569858    Biso  1.000000 O
   O2790       1.0     0.141983     0.190906     0.568100    Biso  1.000000 O
   Si455       1.0     0.237095     0.340266     0.570242    Biso  1.000000 Si
   O2791       1.0     0.588078     0.576088     0.569875    Biso  1.000000 O
   O2792       1.0     0.767195     0.424792     0.569533    Biso  1.000000 O
   Si456       1.0     0.100035     0.668385     0.570850    Biso  1.000000 Si
   O2793       1.0     0.699547     0.747931     0.568383    Biso  1.000000 O
   Si457       1.0     0.882367     0.571637     0.570442    Biso  1.000000 Si
   Si458       1.0     0.446726     0.277720     0.568642    Biso  1.000000 Si
   Si459       1.0     0.613212     0.146619     0.570325    Biso  1.000000 Si
   O2794       1.0     0.031668     0.571637     0.569592    Biso  1.000000 O
   Si460       1.0     0.065470     0.557176     0.570092    Biso  1.000000 Si
   Si461       1.0     0.344971     0.545809     0.567083    Biso  1.000000 Si
   O2795       1.0     0.618613     0.938536     0.568783    Biso  1.000000 O
   Si462       1.0     0.334713     0.856676     0.569742    Biso  1.000000 Si
   Si463       1.0     0.996777     0.726907     0.570208    Biso  1.000000 Si
   O2796       1.0     0.514200     0.496592     0.569792    Biso  1.000000 O
   O2797       1.0     0.005663     0.932525     0.571892    Biso  1.000000 O
   O2798       1.0     0.264734     0.009330     0.568483    Biso  1.000000 O
   O2799       1.0     0.215381     0.565903     0.567483    Biso  1.000000 O
   Si464       1.0     0.388661     0.663707     0.569058    Biso  1.000000 Si
   O2800       1.0     0.520843     0.153132     0.568875    Biso  1.000000 O
   O2801       1.0     0.753452     0.833941     0.570800    Biso  1.000000 O
   O2802       1.0     0.189637     0.058673     0.568067    Biso  1.000000 O
   O2803       1.0     0.584223     0.024520     0.568233    Biso  1.000000 O
   O2804       1.0     0.295988     0.667807     0.568367    Biso  1.000000 O
   O2805       1.0     0.479788     0.291452     0.567667    Biso  1.000000 O
   Si465       1.0     0.882367     0.706385     0.570750    Biso  1.000000 Si
   O2806       1.0     0.854423     0.730277     0.572608    Biso  1.000000 O
   O2807       1.0     0.506708     0.763222     0.567908    Biso  1.000000 O
   Si466       1.0     0.667269     0.593693     0.569858    Biso  1.000000 Si
   O2808       1.0     0.823714     0.266102     0.570692    Biso  1.000000 O
   Si467       1.0     0.197783     0.530317     0.567050    Biso  1.000000 Si
   O2809       1.0     0.476108     0.452229     0.570358    Biso  1.000000 O
   O2810       1.0     0.399595     0.624928     0.567808    Biso  1.000000 O
   O2811       1.0     0.868733     0.402334     0.568133    Biso  1.000000 O
   O2812       1.0     0.263013     0.482433     0.566817    Biso  1.000000 O
   O2813       1.0     0.852333     0.206649     0.567875    Biso  1.000000 O
   O2814       1.0     0.663980     0.375022     0.569467    Biso  1.000000 O
   O2815       1.0     0.132400     0.650026     0.569367    Biso  1.000000 O
   Si468       1.0     0.395348     0.982597     0.570125    Biso  1.000000 Si
   O2816       1.0     0.983012     0.399467     0.566542    Biso  1.000000 O
   O2817       1.0     0.508516     0.394261     0.567542    Biso  1.000000 O
   Si469       1.0     0.473842     0.867138     0.567517    Biso  1.000000 Si
   O2818       1.0     0.793658     0.656289     0.568983    Biso  1.000000 O
   Si470       1.0     0.422486     0.785127     0.565242    Biso  1.000000 Si
   O2819       1.0     0.603803     0.514850     0.568692    Biso  1.000000 O
   O2820       1.0     0.380037     0.102834     0.566058    Biso  1.000000 O
   Si471       1.0     0.842314     0.767397     0.570008    Biso  1.000000 Si
   O2821       1.0     0.280328     0.942006     0.566342    Biso  1.000000 O
   O2822       1.0     0.190421     0.226215     0.567225    Biso  1.000000 O
   O2823       1.0     0.110206     0.706763     0.569625    Biso  1.000000 O
   O2824       1.0     0.249140     0.621734     0.566150    Biso  1.000000 O
   O2825       1.0     0.536655     0.613460     0.567000    Biso  1.000000 O
   O2826       1.0     0.564817     0.903076     0.566483    Biso  1.000000 O
   O2827       1.0     0.348282     0.154918     0.566408    Biso  1.000000 O
   Si472       1.0     0.886483     0.194653     0.567300    Biso  1.000000 Si
   O2828       1.0     0.310864     0.532631     0.565550    Biso  1.000000 O
   O2829       1.0     0.660452     0.837563     0.565567    Biso  1.000000 O
   Si473       1.0     0.456832     0.085054     0.566983    Biso  1.000000 Si
   Si474       1.0     0.047545     0.997636     0.568700    Biso  1.000000 Si
   O2830       1.0     0.506534     0.882428     0.566758    Biso  1.000000 O
   O2831       1.0     0.212876     0.368659     0.568075    Biso  1.000000 O
   O2832       1.0     0.632334     0.673767     0.568692    Biso  1.000000 O
   O2833       1.0     0.054515     0.958253     0.569950    Biso  1.000000 O
   O2834       1.0     0.311234     0.885798     0.566350    Biso  1.000000 O
   Si475       1.0     0.885525     0.823781     0.568725    Biso  1.000000 Si
   Si476       1.0     0.826763     0.973644     0.567767    Biso  1.000000 Si
   O2835       1.0     0.333471     0.220456     0.565300    Biso  1.000000 O
   O2836       1.0     0.790979     0.216608     0.567183    Biso  1.000000 O
   O2837       1.0     0.230954     0.177376     0.566367    Biso  1.000000 O
   Si477       1.0     0.790413     0.397203     0.565658    Biso  1.000000 Si
   O2838       1.0     0.010389     0.096346     0.568675    Biso  1.000000 O
   O2839       1.0     0.617873     0.309383     0.565250    Biso  1.000000 O
   O2840       1.0     0.972231     0.595906     0.565950    Biso  1.000000 O
   Si478       1.0     0.156423     0.226593     0.565183    Biso  1.000000 Si
   Si479       1.0     0.441695     0.531172     0.566625    Biso  1.000000 Si
   Si480       1.0     0.381038     0.143274     0.565450    Biso  1.000000 Si
   Si481       1.0     0.192164     0.400951     0.565842    Biso  1.000000 Si
   O2841       1.0     0.019406     0.698036     0.565758    Biso  1.000000 O
   O2842       1.0     0.409548     0.946709     0.566592    Biso  1.000000 O
   O2843       1.0     0.449536     0.896084     0.565250    Biso  1.000000 O
   Si482       1.0     0.221044     0.876971     0.565658    Biso  1.000000 Si
   O2844       1.0     0.191989     0.788421     0.566175    Biso  1.000000 O
   Si483       1.0     0.297927     0.493801     0.564883    Biso  1.000000 Si
   O2845       1.0     0.735571     0.338506     0.565150    Biso  1.000000 O
   O2846       1.0     0.580455     0.136383     0.566142    Biso  1.000000 O
   O2847       1.0     0.364028     0.514725     0.562933    Biso  1.000000 O
   Si484       1.0     0.388857     0.487639     0.564908    Biso  1.000000 Si
   Si485       1.0     0.615259     0.551945     0.566192    Biso  1.000000 Si
   Si486       1.0     0.261772     0.660036     0.565050    Biso  1.000000 Si
   O2848       1.0     0.515072     0.990292     0.566475    Biso  1.000000 O
   Si487       1.0     0.541992     0.382114     0.564858    Biso  1.000000 Si
   O2849       1.0     0.962168     0.477303     0.565383    Biso  1.000000 O
   Si488       1.0     0.723940     0.562910     0.564842    Biso  1.000000 Si
   O2850       1.0     0.419088     0.300505     0.563550    Biso  1.000000 O
   O2851       1.0     0.164699     0.535573     0.562875    Biso  1.000000 O
   O2852       1.0     0.736573     0.191485     0.565967    Biso  1.000000 O
   O2853       1.0     0.056911     0.316048     0.565175    Biso  1.000000 O
   Si489       1.0     0.939321     0.613862     0.566108    Biso  1.000000 Si
   O2854       1.0     0.058130     0.228604     0.565167    Biso  1.000000 O
   O2855       1.0     0.853182     0.113623     0.565717    Biso  1.000000 O
   O2856       1.0     0.937492     0.767397     0.566617    Biso  1.000000 O
   Si490       1.0     0.036917     0.923949     0.566800    Biso  1.000000 Si
   O2857       1.0     0.088317     0.583809     0.564458    Biso  1.000000 O
   O2858       1.0     0.141112     0.857707     0.564908    Biso  1.000000 O
   O2859       1.0     0.524393     0.243769     0.562967    Biso  1.000000 O
   O2860       1.0     0.112929     0.363630     0.562467    Biso  1.000000 O
   Si491       1.0     0.824193     0.230164     0.564558    Biso  1.000000 Si
   O2861       1.0     0.276800     0.070618     0.565475    Biso  1.000000 O
   O2862       1.0     0.019754     0.632372     0.564875    Biso  1.000000 O
   O2863       1.0     0.912554     0.586978     0.565367    Biso  1.000000 O
   Si492       1.0     0.390622     0.328119     0.563317    Biso  1.000000 Si
   O2864       1.0     0.188810     0.623997     0.564917    Biso  1.000000 O
   O2865       1.0     0.201747     0.910998     0.563842    Biso  1.000000 O
   Si493       1.0     0.353117     0.078415     0.564058    Biso  1.000000 Si
   O2866       1.0     0.401947     0.816412     0.561233    Biso  1.000000 O
   O2867       1.0     0.452542     0.241632     0.562275    Biso  1.000000 O
   Si494       1.0     0.503637     0.626085     0.563517    Biso  1.000000 Si
   O2868       1.0     0.691075     0.098031     0.565158    Biso  1.000000 O
   O2869       1.0     0.728209     0.047657     0.562692    Biso  1.000000 O
   O2870       1.0     0.699395     0.592008     0.564325    Biso  1.000000 O
   O2871       1.0     0.361262     0.986596     0.566617    Biso  1.000000 O
   O2872       1.0     0.364355     0.576315     0.561475    Biso  1.000000 O
   Si495       1.0     0.218670     0.603501     0.562300    Biso  1.000000 Si
   O2873       1.0     0.253975     0.884767     0.561983    Biso  1.000000 O
   O2874       1.0     0.069652     0.523653     0.562375    Biso  1.000000 O
   O2875       1.0     0.284597     0.786409     0.564000    Biso  1.000000 O
   O2876       1.0     0.095025     0.156050     0.562067    Biso  1.000000 O
   O2877       1.0     0.070763     0.665116     0.562617    Biso  1.000000 O
   Si496       1.0     0.196454     0.951186     0.562942    Biso  1.000000 Si
   O2878       1.0     0.413926     0.011745     0.564592    Biso  1.000000 O
   Si497       1.0     0.819467     0.105550     0.563083    Biso  1.000000 Si
   O2879       1.0     0.094481     0.091366     0.562900    Biso  1.000000 O
   O2880       1.0     0.870845     0.788145     0.565283    Biso  1.000000 O
   Si498       1.0     0.568672     0.601464     0.562408    Biso  1.000000 Si
   Si499       1.0     0.007841     0.595453     0.562992    Biso  1.000000 Si
   O2881       1.0     0.693971     0.473430     0.561492    Biso  1.000000 O
   O2882       1.0     0.589297     0.634686     0.562558    Biso  1.000000 O
   O2883       1.0     0.402905     0.366773     0.562700    Biso  1.000000 O
   O2884       1.0     0.293375     0.397882     0.560242    Biso  1.000000 O
   Si500       1.0     0.011870     0.413324     0.560533    Biso  1.000000 Si
   Si501       1.0     0.933659     0.047984     0.563142    Biso  1.000000 Si
   O2885       1.0     0.564860     0.412746     0.563142    Biso  1.000000 O
   Si502       1.0     0.487999     0.481427     0.562483    Biso  1.000000 Si
   Si503       1.0     0.072832     0.124211     0.562100    Biso  1.000000 Si
   O2886       1.0     0.959446     0.252924     0.562525    Biso  1.000000 O
   O2887       1.0     0.213943     0.433820     0.563417    Biso  1.000000 O
   Si504       1.0     0.319358     0.139476     0.561133    Biso  1.000000 Si
   O2888       1.0     0.616392     0.877449     0.563067    Biso  1.000000 O
   O2889       1.0     0.161084     0.734904     0.565292    Biso  1.000000 O
   O2890       1.0     0.649998     0.766919     0.561325    Biso  1.000000 O
   O2891       1.0     0.459642     0.048814     0.561008    Biso  1.000000 O
   O2892       1.0     0.134011     0.920051     0.561108    Biso  1.000000 O
   Si505       1.0     0.084985     0.486935     0.561642    Biso  1.000000 Si
   O2893       1.0     0.422790     0.563514     0.561908    Biso  1.000000 O
   O2894       1.0     0.017751     0.001031     0.561958    Biso  1.000000 O
   O2895       1.0     0.626584     0.173453     0.561642    Biso  1.000000 O
   O2896       1.0     0.857211     0.554510     0.562150    Biso  1.000000 O
   O2897       1.0     0.059089     0.792043     0.562208    Biso  1.000000 O
   O2898       1.0     0.791305     0.877826     0.563058    Biso  1.000000 O
   O2899       1.0     0.645054     0.614692     0.562417    Biso  1.000000 O
   O2900       1.0     0.959468     0.926464     0.562008    Biso  1.000000 O
   Si506       1.0     0.993945     0.483716     0.560292    Biso  1.000000 Si
   O2901       1.0     0.965740     0.031964     0.561333    Biso  1.000000 O
   Si507       1.0     0.283966     0.905716     0.560658    Biso  1.000000 Si
   O2902       1.0     0.229233     0.964490     0.560492    Biso  1.000000 O
   Si508       1.0     0.595918     0.430853     0.561208    Biso  1.000000 Si
   O2903       1.0     0.074770     0.011694     0.561808    Biso  1.000000 O
   Si509       1.0     0.534238     0.898046     0.559933    Biso  1.000000 Si
   O2904       1.0     0.452084     0.404798     0.560708    Biso  1.000000 O
   O2905       1.0     0.953718     0.150567     0.561833    Biso  1.000000 O
   O2906       1.0     0.757481     0.746272     0.562092    Biso  1.000000 O
   Si510       1.0     0.549048     0.148731     0.560758    Biso  1.000000 Si
   O2907       1.0     0.213094     0.502754     0.559358    Biso  1.000000 O
   Si511       1.0     0.555713     0.224757     0.561325    Biso  1.000000 Si
   O2908       1.0     0.120225     0.491663     0.560967    Biso  1.000000 O
   Si512       1.0     0.035479     0.665392     0.560475    Biso  1.000000 Si
   O2909       1.0     0.815503     0.760380     0.561575    Biso  1.000000 O
   Si513       1.0     0.232805     0.469255     0.560458    Biso  1.000000 Si
   O2910       1.0     0.237575     0.313005     0.560117    Biso  1.000000 O
   Si514       1.0     0.742323     0.011242     0.559908    Biso  1.000000 Si
   O2911       1.0     0.604761     0.816312     0.560150    Biso  1.000000 O
   O2912       1.0     0.878752     0.914795     0.562392    Biso  1.000000 O
   O2913       1.0     0.817899     0.411740     0.558908    Biso  1.000000 O
   Si515       1.0     0.835192     0.523049     0.559150    Biso  1.000000 Si
   Si516       1.0     0.396981     0.591932     0.559917    Biso  1.000000 Si
   O2914       1.0     0.241451     0.247215     0.557525    Biso  1.000000 O
   Si517       1.0     0.622729     0.644468     0.560592    Biso  1.000000 Si
   Si518       1.0     0.631093     0.843825     0.558492    Biso  1.000000 Si
   O2915       1.0     0.007122     0.296255     0.559225    Biso  1.000000 O
   O2916       1.0     0.831184     0.003370     0.558908    Biso  1.000000 O
   O2917       1.0     0.471468     0.838392     0.557967    Biso  1.000000 O
   O2918       1.0     0.331075     0.282373     0.559317    Biso  1.000000 O
   O2919       1.0     0.989633     0.754998     0.560408    Biso  1.000000 O
   Si519       1.0     0.279653     0.033825     0.559833    Biso  1.000000 Si
   Si520       1.0     0.128436     0.729774     0.561142    Biso  1.000000 Si
   O2920       1.0     0.501220     0.662802     0.556775    Biso  1.000000 O
   O2921       1.0     0.812802     0.941101     0.562433    Biso  1.000000 O
   Si521       1.0     0.634099     0.956417     0.557850    Biso  1.000000 Si
   O2922       1.0     0.905737     0.340342     0.558517    Biso  1.000000 O
   O2923       1.0     0.447162     0.779670     0.555783    Biso  1.000000 O
   O2924       1.0     0.704469     0.532505     0.560350    Biso  1.000000 O
   Si522       1.0     0.108725     0.006237     0.559133    Biso  1.000000 Si
   Si523       1.0     0.723679     0.740865     0.558625    Biso  1.000000 Si
   O2925       1.0     0.463628     0.508664     0.559058    Biso  1.000000 O
   O2926       1.0     0.111317     0.764656     0.560942    Biso  1.000000 O
   O2927       1.0     0.442980     0.111284     0.558117    Biso  1.000000 O
   O2928       1.0     0.349893     0.842718     0.558517    Biso  1.000000 O
   Si524       1.0     0.767718     0.849005     0.559617    Biso  1.000000 Si
   O2929       1.0     0.939321     0.086990     0.560825    Biso  1.000000 O
   O2930       1.0     0.166354     0.390086     0.556842    Biso  1.000000 O
   O2931       1.0     0.671081     0.960415     0.557283    Biso  1.000000 O
   O2932       1.0     0.897765     0.703393     0.558717    Biso  1.000000 O
   O2933       1.0     0.619571     0.992179     0.554817    Biso  1.000000 O
   O2934       1.0     0.329769     0.102206     0.557792    Biso  1.000000 O
   Si525       1.0     0.871695     0.330307     0.558300    Biso  1.000000 Si
   O2935       1.0     0.387268     0.682997     0.557450    Biso  1.000000 O
   O2936       1.0     0.624276     0.407137     0.558242    Biso  1.000000 O
   O2937       1.0     0.775929     0.370872     0.557292    Biso  1.000000 O
   O2938       1.0     0.555059     0.778563     0.556858    Biso  1.000000 O
   O2939       1.0     0.881191     0.851696     0.558742    Biso  1.000000 O
   O2940       1.0     0.151610     0.090763     0.556700    Biso  1.000000 O
   O2941       1.0     0.752058     0.563287     0.556683    Biso  1.000000 O
   Si526       1.0     0.522520     0.762769     0.555758    Biso  1.000000 Si
   Si527       1.0     0.851091     0.400925     0.556683    Biso  1.000000 Si
   O2942       1.0     0.448600     0.176144     0.556558    Biso  1.000000 O
   Si528       1.0     0.185063     0.078465     0.556642    Biso  1.000000 Si
   O2943       1.0     0.525265     0.934638     0.556033    Biso  1.000000 O
   Si529       1.0     0.588688     0.010915     0.555733    Biso  1.000000 Si
   O2944       1.0     0.206517     0.847622     0.557792    Biso  1.000000 O
   O2945       1.0     0.802849     0.531072     0.553892    Biso  1.000000 O
   O2946       1.0     0.302696     0.340819     0.554350    Biso  1.000000 O
   O2947       1.0     0.775101     0.019038     0.555458    Biso  1.000000 O
   Si530       1.0     0.140959     0.518321     0.554725    Biso  1.000000 Si
   O2948       1.0     0.311234     0.017604     0.558883    Biso  1.000000 O
   O2949       1.0     0.814065     0.068405     0.558200    Biso  1.000000 O
   O2950       1.0     0.956288     0.315142     0.554667    Biso  1.000000 O
   O2951       1.0     0.809862     0.136257     0.555008    Biso  1.000000 O
   Si531       1.0     0.528967     0.974273     0.555550    Biso  1.000000 Si
   Si532       1.0     0.654071     0.383422     0.556950    Biso  1.000000 Si
   Si533       1.0     0.709522     0.075548     0.556017    Biso  1.000000 Si
   O2952       1.0     0.552925     0.186782     0.555892    Biso  1.000000 O
   O2953       1.0     0.702814     0.231019     0.554642    Biso  1.000000 O
   O2954       1.0     0.205493     0.111812     0.556683    Biso  1.000000 O
   Si534       1.0     0.335083     0.243996     0.554450    Biso  1.000000 Si
   Si535       1.0     0.976325     0.282373     0.554983    Biso  1.000000 Si
   Si536       1.0     0.791240     0.661972     0.555617    Biso  1.000000 Si
   O2955       1.0     0.359999     0.044916     0.557025    Biso  1.000000 O
   Si537       1.0     0.222764     0.145638     0.553717    Biso  1.000000 Si
   O2956       1.0     0.002352     0.448281     0.554358    Biso  1.000000 O
   O2957       1.0     0.898027     0.187612     0.554808    Biso  1.000000 O
   Si538       1.0     0.437187     0.022860     0.555258    Biso  1.000000 Si
   O2958       1.0     0.746417     0.499535     0.553183    Biso  1.000000 O
   O2959       1.0     0.019449     0.384654     0.551925    Biso  1.000000 O
   Si539       1.0     0.788343     0.741594     0.555592    Biso  1.000000 Si
   Si540       1.0     0.132683     0.381234     0.552792    Biso  1.000000 Si
   Si541       1.0     0.192055     0.811282     0.554992    Biso  1.000000 Si
   O2960       1.0     0.910441     0.032694     0.554483    Biso  1.000000 O
   O2961       1.0     0.999129     0.516083     0.552858    Biso  1.000000 O
   Si542       1.0     0.995252     0.022860     0.554775    Biso  1.000000 Si
   Si543       1.0     0.958161     0.768881     0.555892    Biso  1.000000 Si
   O2962       1.0     0.663784     0.283454     0.555300    Biso  1.000000 O
   Si544       1.0     0.752102     0.343334     0.553508    Biso  1.000000 Si
   Si545       1.0     0.039313     0.304177     0.554192    Biso  1.000000 Si
   O2963       1.0     0.545302     0.362146     0.553275    Biso  1.000000 O
   Si546       1.0     0.425927     0.385534     0.554608    Biso  1.000000 Si
   Si547       1.0     0.344949     0.008526     0.557142    Biso  1.000000 Si
   Si548       1.0     0.713138     0.192516     0.555058    Biso  1.000000 Si
   O2964       1.0     0.682101     0.172623     0.555583    Biso  1.000000 O
   O2965       1.0     0.562595     0.983955     0.554217    Biso  1.000000 O
   O2966       1.0     0.116566     0.416266     0.549850    Biso  1.000000 O
   Si549       1.0     0.637039     0.309282     0.554467    Biso  1.000000 Si
   O2967       1.0     0.720456     0.702009     0.555242    Biso  1.000000 O
   Si550       1.0     0.806116     0.907929     0.555642    Biso  1.000000 Si
   O2968       1.0     0.494315     0.595881     0.555075    Biso  1.000000 O
   Si551       1.0     0.380124     0.835299     0.552367    Biso  1.000000 Si
   Si552       1.0     0.118787     0.078440     0.554108    Biso  1.000000 Si
   O2969       1.0     0.935205     0.634107     0.554425    Biso  1.000000 O
   O2970       1.0     0.365553     0.328094     0.553425    Biso  1.000000 O
   O2971       1.0     0.398223     0.151850     0.553967    Biso  1.000000 O
   O2972       1.0     0.102910     0.822272     0.552825    Biso  1.000000 O
   Si553       1.0     0.459010     0.212635     0.552808    Biso  1.000000 Si
   Si554       1.0     0.710328     0.499585     0.553258    Biso  1.000000 Si
   Si555       1.0     0.087533     0.786787     0.554700    Biso  1.000000 Si
   O2973       1.0     0.757873     0.652843     0.552983    Biso  1.000000 O
   Si556       1.0     0.331163     0.317959     0.552367    Biso  1.000000 Si
   Si557       1.0     0.013656     0.093982     0.555183    Biso  1.000000 Si
   O2974       1.0     0.395195     0.466011     0.553850    Biso  1.000000 O
   Si558       1.0     0.133162     0.840983     0.553125    Biso  1.000000 Si
   O2975       1.0     0.153483     0.233710     0.551967    Biso  1.000000 O
   O2976       1.0     0.256218     0.675427     0.552783    Biso  1.000000 O
   O2977       1.0     0.853030     0.361693     0.553258    Biso  1.000000 O
   Si559       1.0     0.808337     0.030782     0.553817    Biso  1.000000 Si
   O2978       1.0     0.173128     0.958680     0.553200    Biso  1.000000 O
   O2979       1.0     0.503006     0.460755     0.552667    Biso  1.000000 O
   O2980       1.0     0.796075     0.702135     0.553392    Biso  1.000000 O
   O2981       1.0     0.075249     0.462063     0.550958    Biso  1.000000 O
   O2982       1.0     0.523000     0.724090     0.550975    Biso  1.000000 O
   O2983       1.0     0.120660     0.038755     0.552783    Biso  1.000000 O
   O2984       1.0     0.045041     0.114302     0.553550    Biso  1.000000 O
   Si560       1.0     0.585508     0.793401     0.552075    Biso  1.000000 Si
   Si561       1.0     0.069652     0.237055     0.552650    Biso  1.000000 Si
   Si562       1.0     0.103433     0.583029     0.552225    Biso  1.000000 Si
   O2985       1.0     0.302152     0.487966     0.551558    Biso  1.000000 O
   O2986       1.0     0.589515     0.458290     0.551867    Biso  1.000000 O
   O2987       1.0     0.305746     0.161381     0.551317    Biso  1.000000 O
   Si563       1.0     0.241843     0.282750     0.551025    Biso  1.000000 Si
   O2988       1.0     0.038550     0.911878     0.553917    Biso  1.000000 O
   Si564       1.0     0.869953     0.887282     0.553717    Biso  1.000000 Si
   O2989       1.0     0.723853     0.929583     0.551850    Biso  1.000000 O
   Si565       1.0     0.471011     0.805246     0.550158    Biso  1.000000 Si
   Si566       1.0     0.293287     0.770943     0.551983    Biso  1.000000 Si
   O2990       1.0     0.575097     0.248724     0.552783    Biso  1.000000 O
   Si567       1.0     0.952171     0.118100     0.554000    Biso  1.000000 Si
   Si568       1.0     0.768306     0.531575     0.550558    Biso  1.000000 Si
   O2991       1.0     0.540402     0.118879     0.551750    Biso  1.000000 O
   O2992       1.0     0.119833     0.547896     0.550475    Biso  1.000000 O
   Si569       1.0     0.139957     0.945452     0.551225    Biso  1.000000 Si
   Si570       1.0     0.648822     0.181978     0.551808    Biso  1.000000 Si
   O2993       1.0     0.614257     0.553077     0.552433    Biso  1.000000 O
   Si571       1.0     0.432134     0.144506     0.551425    Biso  1.000000 Si
   O2994       1.0     0.013351     0.055454     0.550825    Biso  1.000000 O
   O2995       1.0     0.101538     0.254986     0.551417    Biso  1.000000 O
   O2996       1.0     0.453239     0.990091     0.550242    Biso  1.000000 O
   O2997       1.0     0.114714     0.973493     0.551733    Biso  1.000000 O
   O2998       1.0     0.327612     0.771119     0.551683    Biso  1.000000 O
   Si572       1.0     0.289149     0.375349     0.548867    Biso  1.000000 Si
   O2999       1.0     0.850329     0.495058     0.551292    Biso  1.000000 O
   O3000       1.0     0.785272     0.822599     0.551875    Biso  1.000000 O
   O3001       1.0     0.955134     0.805925     0.550675    Biso  1.000000 O
   O3002       1.0     0.745198     0.869753     0.551692    Biso  1.000000 O
   O3003       1.0     0.721501     0.994090     0.550800    Biso  1.000000 O
   O3004       1.0     0.566167     0.584262     0.550250    Biso  1.000000 O
   O3005       1.0     0.827917     0.234364     0.551275    Biso  1.000000 O
   O3006       1.0     0.682232     0.398360     0.550258    Biso  1.000000 O
   Si573       1.0     0.638825     0.754269     0.549508    Biso  1.000000 Si
   O3007       1.0     0.281722     0.733496     0.549875    Biso  1.000000 O
   Si574       1.0     0.930849     0.337198     0.549083    Biso  1.000000 Si
   O3008       1.0     0.222067     0.600055     0.549067    Biso  1.000000 O
   Si575       1.0     0.701420     0.960717     0.549875    Biso  1.000000 Si
   O3009       1.0     0.010716     0.580590     0.550400    Biso  1.000000 O
   O3010       1.0     0.870279     0.297739     0.549858    Biso  1.000000 O
   O3011       1.0     0.649388     0.221839     0.549583    Biso  1.000000 O
   O3012       1.0     0.647471     0.346780     0.551650    Biso  1.000000 O
   O3013       1.0     0.537331     0.877248     0.548508    Biso  1.000000 O
   O3014       1.0     0.253517     0.135956     0.548825    Biso  1.000000 O
   Si576       1.0     0.674653     0.249327     0.549567    Biso  1.000000 Si
   O3015       1.0     0.605480     0.763448     0.547650    Biso  1.000000 O
   O3016       1.0     0.502047     0.787642     0.548667    Biso  1.000000 O
   O3017       1.0     0.714357     0.761663     0.547900    Biso  1.000000 O
   O3018       1.0     0.158862     0.814954     0.550908    Biso  1.000000 O
   O3019       1.0     0.862242     0.429294     0.547875    Biso  1.000000 O
   O3020       1.0     0.364660     0.243996     0.546817    Biso  1.000000 O
   O3021       1.0     0.049832     0.268617     0.548992    Biso  1.000000 O
   O3022       1.0     0.264146     0.029449     0.548058    Biso  1.000000 O
   O3023       1.0     0.586640     0.040490     0.546300    Biso  1.000000 O
   O3024       1.0     0.835627     0.890451     0.551650    Biso  1.000000 O
   O3025       1.0     0.732500     0.095365     0.547692    Biso  1.000000 O
   Si577       1.0     0.963301     0.917260     0.548983    Biso  1.000000 Si
   Si578       1.0     0.510280     0.687876     0.546700    Biso  1.000000 Si
   O3026       1.0     0.489001     0.202978     0.545983    Biso  1.000000 O
   O3027       1.0     0.625800     0.931268     0.547992    Biso  1.000000 O
   O3028       1.0     0.289650     0.911601     0.547583    Biso  1.000000 O
   O3029       1.0     0.984754     0.110630     0.549842    Biso  1.000000 O
   O3030       1.0     0.766259     0.309408     0.548400    Biso  1.000000 O
   O3031       1.0     0.241364     0.463622     0.547725    Biso  1.000000 O
   O3032       1.0     0.125125     0.613711     0.549075    Biso  1.000000 O
   O3033       1.0     0.910049     0.247793     0.546492    Biso  1.000000 O
   O3034       1.0     0.727055     0.358348     0.545408    Biso  1.000000 O
   O3035       1.0     0.369256     0.735332     0.545050    Biso  1.000000 O
   O3036       1.0     0.130483     0.712849     0.548917    Biso  1.000000 O
   O3037       1.0     0.411683     0.410004     0.545400    Biso  1.000000 O
   O3038       1.0     0.400139     0.604255     0.547183    Biso  1.000000 O
   O3039       1.0     0.943155     0.739582     0.548558    Biso  1.000000 O
   O3040       1.0     0.641068     0.714886     0.548317    Biso  1.000000 O
   O3041       1.0     0.357277     0.413626     0.546050    Biso  1.000000 O
   O3042       1.0     0.030165     0.666700     0.547367    Biso  1.000000 O
   O3043       1.0     0.810428     0.637175     0.547400    Biso  1.000000 O
   O3044       1.0     0.615433     0.293640     0.545308    Biso  1.000000 O
   Si579       1.0     0.376857     0.695873     0.545433    Biso  1.000000 Si
   O3045       1.0     0.641068     0.846943     0.545608    Biso  1.000000 O
   O3046       1.0     0.952912     0.877952     0.548258    Biso  1.000000 O
   O3047       1.0     0.623165     0.653371     0.547492    Biso  1.000000 O
   O3048       1.0     0.686000     0.055504     0.548642    Biso  1.000000 O
   O3049       1.0     0.567169     0.518044     0.546567    Biso  1.000000 O
   O3050       1.0     0.387703     0.871690     0.546108    Biso  1.000000 O
   Si580       1.0     0.916387     0.713578     0.547592    Biso  1.000000 Si
   O3051       1.0     0.204948     0.166461     0.544975    Biso  1.000000 O
   O3052       1.0     0.189637     0.054020     0.546008    Biso  1.000000 O
   O3053       1.0     0.442414     0.353394     0.549800    Biso  1.000000 O
   Si581       1.0     0.087686     0.429369     0.543567    Biso  1.000000 Si
   O3054       1.0     0.375397     0.804190     0.544050    Biso  1.000000 O
   Si582       1.0     0.733458     0.675075     0.546592    Biso  1.000000 Si
   O3055       1.0     0.350634     0.671529     0.542425    Biso  1.000000 O
   O3056       1.0     0.780220     0.916254     0.547225    Biso  1.000000 O
   O3057       1.0     0.939387     0.374444     0.544650    Biso  1.000000 O
   O3058       1.0     0.309644     0.243694     0.544825    Biso  1.000000 O
   O3059       1.0     0.157708     0.502829     0.543858    Biso  1.000000 O
   Si583       1.0     0.131463     0.256143     0.544550    Biso  1.000000 Si
   Si584       1.0     0.386113     0.438020     0.544725    Biso  1.000000 Si
   Si585       1.0     0.910942     0.207882     0.544108    Biso  1.000000 Si
   O3060       1.0     0.208651     0.795438     0.544408    Biso  1.000000 O
   Si586       1.0     0.747027     0.905641     0.545475    Biso  1.000000 Si
   Si587       1.0     0.584593     0.553404     0.544750    Biso  1.000000 Si
   O3061       1.0     0.076622     0.585595     0.543692    Biso  1.000000 O
   O3062       1.0     0.069521     0.203481     0.544725    Biso  1.000000 O
   O3063       1.0     0.510258     0.984835     0.544950    Biso  1.000000 O
   O3064       1.0     0.145903     0.293464     0.543342    Biso  1.000000 O
   O3065       1.0     0.256828     0.385308     0.543492    Biso  1.000000 O
   Si588       1.0     0.009365     0.544602     0.544300    Biso  1.000000 Si
   Si589       1.0     0.354184     0.771245     0.542958    Biso  1.000000 Si
   Si590       1.0     0.271420     0.699570     0.543775    Biso  1.000000 Si
   O3066       1.0     0.420351     0.042452     0.545450    Biso  1.000000 O
   O3067       1.0     0.042906     0.333853     0.544733    Biso  1.000000 O
   O3068       1.0     0.983839     0.001735     0.544183    Biso  1.000000 O
   O3069       1.0     0.128871     0.354903     0.542250    Biso  1.000000 O
   Si591       1.0     0.584833     0.275935     0.542908    Biso  1.000000 Si
   O3070       1.0     0.439975     0.226366     0.542767    Biso  1.000000 O
   O3071       1.0     0.131376     0.867289     0.543333    Biso  1.000000 O
   O3072       1.0     0.268284     0.287378     0.541900    Biso  1.000000 O
   Si592       1.0     0.278695     0.157357     0.543017    Biso  1.000000 Si
   O3073       1.0     0.782920     0.761990     0.543800    Biso  1.000000 O
   O3074       1.0     0.994664     0.920781     0.543183    Biso  1.000000 O
   O3075       1.0     0.982663     0.269623     0.542500    Biso  1.000000 O
   O3076       1.0     0.351919     0.990443     0.545508    Biso  1.000000 O
   O3077       1.0     0.215141     0.279154     0.542000    Biso  1.000000 O
   O3078       1.0     0.064664     0.398134     0.541275    Biso  1.000000 O
   Si593       1.0     0.959250     0.840103     0.543742    Biso  1.000000 Si
   Si594       1.0     0.808424     0.145713     0.541883    Biso  1.000000 Si
   O3079       1.0     0.452912     0.293916     0.541275    Biso  1.000000 O
   Si595       1.0     0.572941     0.479793     0.542600    Biso  1.000000 Si
   Si596       1.0     0.894390     0.280940     0.541683    Biso  1.000000 Si
   Si597       1.0     0.036743     0.372960     0.541333    Biso  1.000000 Si
   Si598       1.0     0.859694     0.466841     0.542450    Biso  1.000000 Si
   O3080       1.0     0.110293     0.097226     0.542850    Biso  1.000000 O
   O3081       1.0     0.946770     0.949174     0.542833    Biso  1.000000 O
   O3082       1.0     0.636124     0.055378     0.538442    Biso  1.000000 O
   O3083       1.0     0.885373     0.896260     0.542158    Biso  1.000000 O
   Si599       1.0     0.559263     0.348666     0.541742    Biso  1.000000 Si
   Si600       1.0     0.709195     0.391193     0.541592    Biso  1.000000 Si
   Si601       1.0     0.485386     0.591806     0.542225    Biso  1.000000 Si
   O3084       1.0     0.726750     0.180972     0.542908    Biso  1.000000 O
   O3085       1.0     0.707540     0.651988     0.541717    Biso  1.000000 O
   O3086       1.0     0.930174     0.118200     0.543350    Biso  1.000000 O
   O3087       1.0     0.322734     0.302719     0.540200    Biso  1.000000 O
   Si602       1.0     0.902797     0.030028     0.541358    Biso  1.000000 Si
   O3088       1.0     0.577841     0.812766     0.540808    Biso  1.000000 O
   O3089       1.0     0.634926     0.159772     0.541450    Biso  1.000000 O
   O3090       1.0     0.533933     0.664638     0.540008    Biso  1.000000 O
   O3091       1.0     0.892669     0.730579     0.539500    Biso  1.000000 O
   O3092       1.0     0.454633     0.610366     0.540983    Biso  1.000000 O
   O3093       1.0     0.079780     0.767925     0.543425    Biso  1.000000 O
   O3094       1.0     0.660779     0.768881     0.540267    Biso  1.000000 O
   Si603       1.0     0.298928     0.510148     0.540167    Biso  1.000000 Si
   O3095       1.0     0.917128     0.311219     0.539833    Biso  1.000000 O
   O3096       1.0     0.310341     0.377788     0.538467    Biso  1.000000 O
   O3097       1.0     0.497365     0.139376     0.540367    Biso  1.000000 O
   O3098       1.0     0.283683     0.793175     0.541567    Biso  1.000000 O
   O3099       1.0     0.300497     0.551115     0.540708    Biso  1.000000 O
   Si604       1.0     0.477393     0.983477     0.540792    Biso  1.000000 Si
   O3100       1.0     0.801869     0.186329     0.539567    Biso  1.000000 O
   Si605       1.0     0.521388     0.110203     0.540617    Biso  1.000000 Si
   Si606       1.0     0.930588     0.641979     0.541125    Biso  1.000000 Si
   O3101       1.0     0.698044     0.501949     0.540325    Biso  1.000000 O
   O3102       1.0     0.562900     0.307371     0.541692    Biso  1.000000 O
   O3103       1.0     0.389903     0.941227     0.541050    Biso  1.000000 O
   Si607       1.0     0.028771     0.916229     0.541242    Biso  1.000000 Si
   O3104       1.0     0.457050     0.810703     0.538050    Biso  1.000000 O
   O3105       1.0     0.816200     0.031185     0.540767    Biso  1.000000 O
   Si608       1.0     0.509256     0.453638     0.539867    Biso  1.000000 Si
   O3106       1.0     0.942327     0.194100     0.539542    Biso  1.000000 O
   O3107       1.0     0.188810     0.554787     0.540125    Biso  1.000000 O
   O3108       1.0     0.735092     0.418656     0.539575    Biso  1.000000 O
   O3109       1.0     0.892059     0.478108     0.538442    Biso  1.000000 O
   O3110       1.0     0.141939     0.928325     0.539358    Biso  1.000000 O
   O3111       1.0     0.484819     0.552121     0.539142    Biso  1.000000 O
   O3112       1.0     0.484231     0.695345     0.537900    Biso  1.000000 O
   O3113       1.0     0.601233     0.104167     0.538925    Biso  1.000000 O
   Si609       1.0     0.783617     0.802077     0.540325    Biso  1.000000 Si
   O3114       1.0     0.930413     0.682293     0.541117    Biso  1.000000 O
   O3115       1.0     0.993640     0.842467     0.540408    Biso  1.000000 O
   Si610       1.0     0.602736     0.063728     0.537017    Biso  1.000000 Si
   O3116       1.0     0.508429     0.072102     0.538958    Biso  1.000000 O
   Si611       1.0     0.452520     0.333778     0.538950    Biso  1.000000 Si
   Si612       1.0     0.200680     0.592435     0.538733    Biso  1.000000 Si
   O3117       1.0     0.591345     0.365289     0.538642    Biso  1.000000 O
   O3118       1.0     0.897591     0.068280     0.537642    Biso  1.000000 O
   O3119       1.0     0.297535     0.677464     0.538925    Biso  1.000000 O
   Si613       1.0     0.625060     0.687825     0.540575    Biso  1.000000 Si
   Si614       1.0     0.814087     0.225964     0.539242    Biso  1.000000 Si
   O3120       1.0     0.320883     0.613510     0.538392    Biso  1.000000 O
   O3121       1.0     0.763536     0.538491     0.537400    Biso  1.000000 O
   O3122       1.0     0.433136     0.142721     0.538083    Biso  1.000000 O
   O3123       1.0     0.784183     0.117647     0.538050    Biso  1.000000 O
   O3124       1.0     0.692403     0.960214     0.537033    Biso  1.000000 O
   O3125       1.0     0.280154     0.856148     0.537192    Biso  1.000000 O
   Si615       1.0     0.693427     0.757538     0.537167    Biso  1.000000 Si
   O3126       1.0     0.175066     0.620627     0.538508    Biso  1.000000 O
   O3127       1.0     0.265126     0.191510     0.538042    Biso  1.000000 O
   O3128       1.0     0.872174     0.012348     0.537342    Biso  1.000000 O
   O3129       1.0     0.981640     0.543747     0.536117    Biso  1.000000 O
   Si616       1.0     0.298711     0.274627     0.536683    Biso  1.000000 Si
   Si617       1.0     0.338938     0.397530     0.535692    Biso  1.000000 Si
   O3130       1.0     0.543015     0.461535     0.538700    Biso  1.000000 O
   Si618       1.0     0.395653     0.902372     0.537100    Biso  1.000000 Si
   Si619       1.0     0.496145     0.176496     0.535250    Biso  1.000000 Si
   O3131       1.0     0.047894     0.947841     0.536708    Biso  1.000000 O
   O3132       1.0     0.482315     0.349999     0.534750    Biso  1.000000 O
   O3133       1.0     0.684105     0.256243     0.536992    Biso  1.000000 O
   O3134       1.0     0.053470     0.714508     0.535942    Biso  1.000000 O
   Si620       1.0     0.421897     0.605865     0.536700    Biso  1.000000 Si
   Si621       1.0     0.439866     0.260317     0.535600    Biso  1.000000 Si
   Si622       1.0     0.324324     0.653472     0.536175    Biso  1.000000 Si
   O3135       1.0     0.491484     0.885899     0.534900    Biso  1.000000 O
   Si623       1.0     0.752624     0.099791     0.536517    Biso  1.000000 Si
   Si624       1.0     0.670231     0.054498     0.536900    Biso  1.000000 Si
   Si625       1.0     0.526158     0.876217     0.535725    Biso  1.000000 Si
   Si626       1.0     0.140197     0.624752     0.537533    Biso  1.000000 Si
   Si627       1.0     0.957921     0.984232     0.537092    Biso  1.000000 Si
   O3136       1.0     0.693971     0.843623     0.536042    Biso  1.000000 O
   O3137       1.0     0.430849     0.899329     0.534992    Biso  1.000000 O
   Si628       1.0     0.144422     0.325579     0.534958    Biso  1.000000 Si
   O3138       1.0     0.203402     0.401479     0.533950    Biso  1.000000 O
   O3139       1.0     0.400858     0.691975     0.535958    Biso  1.000000 O
   Si629       1.0     0.779043     0.296004     0.536492    Biso  1.000000 Si
   Si630       1.0     0.376334     0.241154     0.533917    Biso  1.000000 Si
   O3140       1.0     0.500741     0.415537     0.536592    Biso  1.000000 O
   Si631       1.0     0.029533     0.684858     0.535600    Biso  1.000000 Si
   Si632       1.0     0.264059     0.042955     0.535433    Biso  1.000000 Si
   O3141       1.0     0.791785     0.257777     0.537492    Biso  1.000000 O
   Si633       1.0     0.660234     0.856978     0.534783    Biso  1.000000 Si
   Si634       1.0     0.286057     0.895280     0.535500    Biso  1.000000 Si
   O3142       1.0     0.406020     0.262229     0.532642    Biso  1.000000 O
   O3143       1.0     0.038921     0.540477     0.536942    Biso  1.000000 O
   O3144       1.0     0.836499     0.134195     0.535008    Biso  1.000000 O
   O3145       1.0     0.751753     0.687046     0.535692    Biso  1.000000 O
   O3146       1.0     0.885852     0.205266     0.534833    Biso  1.000000 O
   O3147       1.0     0.930871     0.010965     0.536075    Biso  1.000000 O
   Si635       1.0     0.629982     0.926464     0.534892    Biso  1.000000 Si
   Si636       1.0     0.178028     0.520559     0.534417    Biso  1.000000 Si
   O3148       1.0     0.283487     0.075900     0.536092    Biso  1.000000 O
   O3149       1.0     0.469552     0.947916     0.534558    Biso  1.000000 O
   O3150       1.0     0.489524     0.482811     0.534575    Biso  1.000000 O
   Si637       1.0     0.238446     0.476046     0.535058    Biso  1.000000 Si
   Si638       1.0     0.372980     0.973619     0.536392    Biso  1.000000 Si
   O3151       1.0     0.899530     0.635616     0.534817    Biso  1.000000 O
   O3152       1.0     0.788278     0.393255     0.534958    Biso  1.000000 O
   Si639       1.0     0.932439     0.393029     0.532942    Biso  1.000000 Si
   O3153       1.0     0.592063     0.697407     0.537450    Biso  1.000000 O
   Si640       1.0     0.132465     0.704046     0.535683    Biso  1.000000 Si
   O3154       1.0     0.654506     0.897141     0.533183    Biso  1.000000 O
   O3155       1.0     0.328680     0.498126     0.533600    Biso  1.000000 O
   O3156       1.0     0.933702     0.434349     0.533467    Biso  1.000000 O
   Si641       1.0     0.812541     0.622639     0.534525    Biso  1.000000 Si
   Si642       1.0     0.139326     0.892563     0.533783    Biso  1.000000 Si
   Si643       1.0     0.238794     0.399844     0.532508    Biso  1.000000 Si
   Si644       1.0     0.196694     0.161909     0.532033    Biso  1.000000 Si
   O3157       1.0     0.097596     0.444987     0.531608    Biso  1.000000 O
   O3158       1.0     0.650346     0.475191     0.532908    Biso  1.000000 O
   O3159       1.0     0.956636     0.623293     0.533917    Biso  1.000000 O
   O3160       1.0     0.132509     0.236702     0.532575    Biso  1.000000 O
   O3161       1.0     0.753060     0.815457     0.534467    Biso  1.000000 O
   O3162       1.0     0.267631     0.499987     0.533867    Biso  1.000000 O
   Si645       1.0     0.198850     0.043986     0.533325    Biso  1.000000 Si
   O3163       1.0     0.536111     0.362523     0.532675    Biso  1.000000 O
   O3164       1.0     0.292090     0.139149     0.532317    Biso  1.000000 O
   O3165       1.0     0.130548     0.663305     0.534117    Biso  1.000000 O
   O3166       1.0     0.997278     0.700727     0.533308    Biso  1.000000 O
   O3167       1.0     0.207017     0.496064     0.532292    Biso  1.000000 O
   Si646       1.0     0.068759     0.182154     0.533150    Biso  1.000000 Si
   Si647       1.0     0.066603     0.563262     0.533100    Biso  1.000000 Si
   O3168       1.0     0.250795     0.706989     0.533050    Biso  1.000000 O
   O3169       1.0     0.377750     0.457989     0.533225    Biso  1.000000 O
   O3170       1.0     0.508864     0.609687     0.534100    Biso  1.000000 O
   Si648       1.0     0.613321     0.138521     0.533050    Biso  1.000000 Si
   O3171       1.0     0.594677     0.479717     0.532125    Biso  1.000000 O
   O3172       1.0     0.015660     0.375751     0.530550    Biso  1.000000 O
   O3173       1.0     0.690421     0.720393     0.532192    Biso  1.000000 O
   Si649       1.0     0.404517     0.043206     0.533517    Biso  1.000000 Si
   O3174       1.0     0.476391     0.016196     0.532867    Biso  1.000000 O
   Si650       1.0     0.912554     0.101828     0.533058    Biso  1.000000 Si
   O3175       1.0     0.801760     0.326233     0.532992    Biso  1.000000 O
   O3176       1.0     0.380559     0.072429     0.533042    Biso  1.000000 O
   O3177       1.0     0.798645     0.585293     0.532108    Biso  1.000000 O
   Si651       1.0     0.463671     0.909262     0.531192    Biso  1.000000 Si
   Si652       1.0     0.075859     0.743857     0.532767    Biso  1.000000 Si
   O3178       1.0     0.588187     0.561376     0.531583    Biso  1.000000 O
   O3179       1.0     0.742323     0.906798     0.532158    Biso  1.000000 O
   O3180       1.0     0.375223     0.202349     0.530908    Biso  1.000000 O
   Si653       1.0     0.838698     0.015089     0.532083    Biso  1.000000 Si
   O3181       1.0     0.688047     0.602118     0.530817    Biso  1.000000 O
   O3182       1.0     0.589864     0.259387     0.530717    Biso  1.000000 O
   O3183       1.0     0.326698     0.432437     0.530425    Biso  1.000000 O
   Si654       1.0     0.307074     0.581319     0.531758    Biso  1.000000 Si
   O3184       1.0     0.172453     0.347987     0.531017    Biso  1.000000 O
   O3185       1.0     0.091366     0.149687     0.531192    Biso  1.000000 O
   O3186       1.0     0.036939     0.166461     0.530767    Biso  1.000000 O
   O3187       1.0     0.168685     0.184694     0.529767    Biso  1.000000 O
   O3188       1.0     0.232173     0.055604     0.531675    Biso  1.000000 O
   Si655       1.0     0.276125     0.820009     0.531767    Biso  1.000000 Si
   O3189       1.0     0.812693     0.804316     0.532417    Biso  1.000000 O
   O3190       1.0     0.835976     0.465106     0.532183    Biso  1.000000 O
   Si656       1.0     0.765017     0.422126     0.531958    Biso  1.000000 Si
   Si657       1.0     0.212354     0.797601     0.530958    Biso  1.000000 Si
   O3191       1.0     0.900030     0.379499     0.529442    Biso  1.000000 O
   O3192       1.0     0.343250     0.774967     0.530442    Biso  1.000000 O
   Si658       1.0     0.532604     0.636647     0.530317    Biso  1.000000 Si
   Si659       1.0     0.102975     0.110178     0.530592    Biso  1.000000 Si
   O3193       1.0     0.163501     0.714911     0.530000    Biso  1.000000 O
   Si660       1.0     0.674936     0.503433     0.529825    Biso  1.000000 Si
   O3194       1.0     0.543690     0.904987     0.529175    Biso  1.000000 O
   O3195       1.0     0.032016     0.884465     0.532842    Biso  1.000000 O
   O3196       1.0     0.675676     0.019641     0.530500    Biso  1.000000 O
   O3197       1.0     0.391558     0.005533     0.531767    Biso  1.000000 O
   O3198       1.0     0.882432     0.268441     0.529525    Biso  1.000000 O
   O3199       1.0     0.528074     0.182682     0.529475    Biso  1.000000 O
   Si661       1.0     0.918522     0.470161     0.529883    Biso  1.000000 Si
   O3200       1.0     0.598118     0.919448     0.530150    Biso  1.000000 O
   O3201       1.0     0.755347     0.064884     0.529325    Biso  1.000000 O
   Si662       1.0     0.990156     0.262782     0.529575    Biso  1.000000 Si
   O3202       1.0     0.420351     0.569877     0.530567    Biso  1.000000 O
   O3203       1.0     0.781243     0.458718     0.531950    Biso  1.000000 O
   O3204       1.0     0.679270     0.089581     0.531142    Biso  1.000000 O
   Si663       1.0     0.504683     0.378820     0.530817    Biso  1.000000 Si
   O3205       1.0     0.862395     0.684958     0.529633    Biso  1.000000 O
   O3206       1.0     0.144945     0.409250     0.527967    Biso  1.000000 O
   Si664       1.0     0.214379     0.263461     0.529458    Biso  1.000000 Si
   Si665       1.0     0.486976     0.521163     0.530317    Biso  1.000000 Si
   O3207       1.0     0.066603     0.011820     0.528908    Biso  1.000000 O
   O3208       1.0     0.693340     0.382868     0.530267    Biso  1.000000 O
   Si666       1.0     0.719541     0.821015     0.529667    Biso  1.000000 Si
   O3209       1.0     0.460339     0.750497     0.528750    Biso  1.000000 O
   O3210       1.0     0.738032     0.129165     0.529050    Biso  1.000000 O
   Si667       1.0     0.498846     0.045168     0.529325    Biso  1.000000 Si
   O3211       1.0     0.244653     0.439303     0.528867    Biso  1.000000 O
   O3212       1.0     0.943503     0.837940     0.531117    Biso  1.000000 O
   O3213       1.0     0.536808     0.841410     0.530075    Biso  1.000000 O
   O3214       1.0     0.681056     0.317959     0.529283    Biso  1.000000 O
   Si668       1.0     0.723483     0.166361     0.530042    Biso  1.000000 Si
   O3215       1.0     0.540162     0.119835     0.529692    Biso  1.000000 O
   O3216       1.0     0.360718     0.380328     0.526842    Biso  1.000000 O
   O3217       1.0     0.614584     0.416845     0.528883    Biso  1.000000 O
   O3218       1.0     0.845690     0.621935     0.529875    Biso  1.000000 O
   Si669       1.0     0.704970     0.636899     0.529250    Biso  1.000000 Si
   Si670       1.0     0.875093     0.722883     0.528233    Biso  1.000000 Si
   O3219       1.0     0.200440     0.004250     0.529642    Biso  1.000000 O
   O3220       1.0     0.219127     0.592209     0.527483    Biso  1.000000 O
   O3221       1.0     0.706647     0.783517     0.528325    Biso  1.000000 O
   O3222       1.0     0.188657     0.124060     0.529233    Biso  1.000000 O
   O3223       1.0     0.315873     0.903478     0.528492    Biso  1.000000 O
   O3224       1.0     0.940018     0.503357     0.527308    Biso  1.000000 O
   Si671       1.0     0.893039     0.900988     0.529308    Biso  1.000000 Si
   O3225       1.0     0.329594     0.094183     0.526442    Biso  1.000000 O
   O3226       1.0     0.168620     0.881624     0.527758    Biso  1.000000 O
   O3227       1.0     0.642745     0.681991     0.529467    Biso  1.000000 O
   Si672       1.0     0.672518     0.980032     0.528333    Biso  1.000000 Si
   O3228       1.0     0.837196     0.230139     0.529083    Biso  1.000000 O
   O3229       1.0     0.562399     0.617785     0.527200    Biso  1.000000 O
   Si673       1.0     0.175415     0.387320     0.527142    Biso  1.000000 Si
   O3230       1.0     0.095483     0.544048     0.528617    Biso  1.000000 O
[truncated: 257,832 more chars]
