# Supplementary material for: New Atomistic Insights on the Chemical Mechanical Polishing of Silica Glass with Ceria Nanoparticles
Source: Langmuir. 2023 Apr 8;39(15):5527–41. doi: 10.1021/acs.langmuir.3c00304 (PMC10116594; doi:10.1021/acs.langmuir.3c00304)
Supplement: Supplementary file 3 — la3c00304_si_003.zip [file la3c00304_si_003.zip › Structures/post_gel_20_ceria_111_neutral.cif]

#======================================================================
# CRYSTAL DATA
#----------------------------------------------------------------------
data_data_POST-POLISHING_Silica_gel_20%_Ceria_111_5GPa_300K_pH_neutral

_chemical_name_common                  ''
_cell_length_a                         45.914001
_cell_length_b                         39.763000
_cell_length_c                         120.000000
_cell_angle_alpha                      90.000000
_cell_angle_beta                       90.000000
_cell_angle_gamma                      90.000000
_cell_volume                           219081.415520
_space_group_name_H-M_alt              'P 1'
_space_group_IT_number                 1

loop_
_space_group_symop_operation_xyz
   'x, y, z'

loop_
   _atom_site_label
   _atom_site_occupancy
   _atom_site_fract_x
   _atom_site_fract_y
   _atom_site_fract_z
   _atom_site_adp_type
   _atom_site_B_iso_or_equiv
   _atom_site_type_symbol
   O1          1.0    -0.424432     0.280456     0.845811    Biso  1.000000 O
   H1          1.0    -0.421819     0.256363     0.845642    Biso  1.000000 H
   O2          1.0    -0.168570    -0.402379     0.840123    Biso  1.000000 O
   H2          1.0    -0.262977     0.339748     0.839197    Biso  1.000000 H
   H3          1.0     0.353275     0.034501     0.838836    Biso  1.000000 H
   O3          1.0    -0.087556    -0.463383     0.838205    Biso  1.000000 O
   H4          1.0    -0.037050    -0.108440     0.838106    Biso  1.000000 H
   O4          1.0    -0.246158     0.346874     0.834910    Biso  1.000000 O
   H5          1.0     0.347110    -0.226213     0.834537    Biso  1.000000 H
   H6          1.0    -0.376767     0.416619     0.834426    Biso  1.000000 H
   H7          1.0    -0.102603    -0.450292     0.834396    Biso  1.000000 H
   H8          1.0    -0.108980     0.000073     0.834361    Biso  1.000000 H
   O5          1.0    -0.018973    -0.113297     0.834286    Biso  1.000000 O
   Si1         1.0    -0.427268     0.300541     0.834051    Biso  1.000000 Si
   H9          1.0     0.249036    -0.437026     0.834121    Biso  1.000000 H
   H10         1.0     0.279621    -0.255603     0.834024    Biso  1.000000 H
   H11         1.0     0.253203    -0.135454     0.833903    Biso  1.000000 H
   O6          1.0    -0.068453    -0.253119     0.833583    Biso  1.000000 O
   O7          1.0    -0.403950     0.331288     0.833350    Biso  1.000000 O
   O8          1.0     0.347409     0.050737     0.833293    Biso  1.000000 O
   O9          1.0    -0.239840    -0.453285     0.833191    Biso  1.000000 O
   H12         1.0    -0.087972    -0.262326     0.832984    Biso  1.000000 H
   H13         1.0    -0.328367     0.028505     0.832488    Biso  1.000000 H
   O10         1.0    -0.054758     0.483391     0.832522    Biso  1.000000 O
   H14         1.0     0.456487    -0.372367     0.832493    Biso  1.000000 H
   O11         1.0    -0.172624    -0.177399     0.832462    Biso  1.000000 O
   O12         1.0     0.267944    -0.426654     0.832412    Biso  1.000000 O
   O13         1.0    -0.032405    -0.454191     0.832354    Biso  1.000000 O
   H15         1.0    -0.382358     0.023891     0.832237    Biso  1.000000 H
   O14         1.0     0.039568     0.392666     0.832023    Biso  1.000000 O
   O15         1.0    -0.460102     0.314569     0.832040    Biso  1.000000 O
   H16         1.0    -0.167052     0.236885     0.831957    Biso  1.000000 H
   O16         1.0     0.366062    -0.218508     0.831901    Biso  1.000000 O
   O17         1.0    -0.182832    -0.342280     0.831733    Biso  1.000000 O
   O18         1.0    -0.112871    -0.170913     0.831662    Biso  1.000000 O
   H17         1.0    -0.221245    -0.059632     0.831573    Biso  1.000000 H
   H18         1.0    -0.181236    -0.224931     0.831519    Biso  1.000000 H
   O19         1.0     0.270252    -0.123492     0.831350    Biso  1.000000 O
   H19         1.0    -0.272419    -0.259622     0.831285    Biso  1.000000 H
   O20         1.0    -0.039709     0.310643     0.831555    Biso  1.000000 O
   H20         1.0     0.024800     0.497935     0.831043    Biso  1.000000 H
   H21         1.0    -0.378991    -0.342740     0.830918    Biso  1.000000 H
   H22         1.0    -0.235496     0.392680     0.830827    Biso  1.000000 H
   H23         1.0     0.059741     0.399735     0.830933    Biso  1.000000 H
   H24         1.0     0.132203     0.195038     0.830735    Biso  1.000000 H
   H25         1.0    -0.031578     0.288019     0.831073    Biso  1.000000 H
   O21         1.0     0.224413     0.319923     0.830618    Biso  1.000000 O
   O22         1.0    -0.035308     0.201507     0.830740    Biso  1.000000 O
   Si2         1.0    -0.061017    -0.477049     0.830509    Biso  1.000000 Si
   O23         1.0     0.494859    -0.164880     0.830525    Biso  1.000000 O
   H26         1.0     0.455037    -0.171360     0.830444    Biso  1.000000 H
   H27         1.0    -0.229838    -0.472890     0.830275    Biso  1.000000 H
   H28         1.0    -0.200324    -0.328917     0.830213    Biso  1.000000 H
   H29         1.0     0.110684    -0.013104     0.830267    Biso  1.000000 H
   O24         1.0    -0.092309    -0.007499     0.830154    Biso  1.000000 O
   O25         1.0     0.130239     0.219493     0.829949    Biso  1.000000 O
   Si3         1.0    -0.183977    -0.382886     0.830032    Biso  1.000000 Si
   O26         1.0    -0.343289     0.012957     0.829875    Biso  1.000000 O
   H30         1.0    -0.046046     0.180618     0.829821    Biso  1.000000 H
   O27         1.0    -0.402344     0.027403     0.829559    Biso  1.000000 O
   O28         1.0     0.178975    -0.276625     0.829566    Biso  1.000000 O
   H31         1.0     0.233112     0.297946     0.829345    Biso  1.000000 H
   O29         1.0    -0.218305    -0.391952     0.829322    Biso  1.000000 O
   H32         1.0    -0.191441    -0.170208     0.829321    Biso  1.000000 H
   O30         1.0    -0.364116     0.428515     0.829216    Biso  1.000000 O
   O31         1.0     0.297909    -0.480690     0.829260    Biso  1.000000 O
   H33         1.0     0.283048     0.501458     0.829159    Biso  1.000000 H
   O32         1.0    -0.186835     0.238735     0.829152    Biso  1.000000 O
   H34         1.0     0.130563     0.316694     0.828992    Biso  1.000000 H
   H35         1.0     0.067135    -0.380419     0.828939    Biso  1.000000 H
   O33         1.0     0.133062     0.148772     0.828900    Biso  1.000000 O
   H36         1.0    -0.491395    -0.183680     0.828891    Biso  1.000000 H
   O34         1.0     0.043382     0.328414     0.828988    Biso  1.000000 O
   H37         1.0    -0.096129    -0.183245     0.828794    Biso  1.000000 H
   O35         1.0     0.290295    -0.269061     0.828717    Biso  1.000000 O
   H38         1.0    -0.090794     0.465378     0.828474    Biso  1.000000 H
   H39         1.0     0.264251    -0.381838     0.828469    Biso  1.000000 H
   O36         1.0    -0.275643    -0.402040     0.828392    Biso  1.000000 O
   H40         1.0    -0.039768     0.470922     0.828371    Biso  1.000000 H
   O37         1.0     0.141874     0.337299     0.828379    Biso  1.000000 O
   O38         1.0    -0.379774     0.189405     0.828176    Biso  1.000000 O
   O39         1.0    -0.360990    -0.351663     0.827997    Biso  1.000000 O
   O40         1.0     0.051561    -0.396796     0.828015    Biso  1.000000 O
   O41         1.0     0.393026     0.402173     0.827843    Biso  1.000000 O
   H41         1.0     0.180577    -0.252865     0.827753    Biso  1.000000 H
   H42         1.0     0.114675     0.136116     0.827716    Biso  1.000000 H
   O42         1.0     0.398721    -0.273917     0.827738    Biso  1.000000 O
   H43         1.0    -0.104152    -0.112215     0.827717    Biso  1.000000 H
   O43         1.0    -0.179444    -0.246867     0.827704    Biso  1.000000 O
   O44         1.0    -0.091749    -0.092280     0.827706    Biso  1.000000 O
   O45         1.0    -0.111205     0.382547     0.827490    Biso  1.000000 O
   O46         1.0     0.192736     0.153153     0.827479    Biso  1.000000 O
   H44         1.0     0.461366     0.281313     0.827146    Biso  1.000000 H
   H45         1.0    -0.114443     0.406758     0.827074    Biso  1.000000 H
   H46         1.0     0.489423     0.432697     0.826828    Biso  1.000000 H
   H47         1.0    -0.498095    -0.298786     0.826875    Biso  1.000000 H
   H48         1.0    -0.392161     0.332523     0.826651    Biso  1.000000 H
   H49         1.0    -0.208962    -0.278679     0.826516    Biso  1.000000 H
   O47         1.0    -0.324757     0.212609     0.826511    Biso  1.000000 O
   O48         1.0     0.074555     0.232346     0.827141    Biso  1.000000 O
   H50         1.0    -0.022029    -0.442575     0.826386    Biso  1.000000 H
   O49         1.0    -0.225710    -0.294343     0.826265    Biso  1.000000 O
   O50         1.0    -0.210839     0.299526     0.826338    Biso  1.000000 O
   O51         1.0     0.482081    -0.290538     0.826392    Biso  1.000000 O
   H51         1.0     0.373246     0.394478     0.826201    Biso  1.000000 H
   H52         1.0    -0.437240     0.078103     0.826191    Biso  1.000000 H
   O52         1.0     0.030987    -0.483615     0.826247    Biso  1.000000 O
   Si4         1.0    -0.243612    -0.418622     0.826105    Biso  1.000000 Si
   O53         1.0     0.469045    -0.376451     0.826091    Biso  1.000000 O
   O54         1.0     0.495076     0.409575     0.826032    Biso  1.000000 O
   H53         1.0    -0.443464    -0.200284     0.825921    Biso  1.000000 H
   H54         1.0    -0.400205     0.187828     0.825894    Biso  1.000000 H
   O55         1.0     0.102564     0.061747     0.825903    Biso  1.000000 O
   H55         1.0     0.422073     0.104841     0.825766    Biso  1.000000 H
   O56         1.0     0.437316    -0.172768     0.825765    Biso  1.000000 O
   O57         1.0     0.269113    -0.359309     0.825823    Biso  1.000000 O
   O58         1.0    -0.108837     0.455218     0.825590    Biso  1.000000 O
   O59         1.0     0.025902    -0.291460     0.825531    Biso  1.000000 O
   O60         1.0    -0.216755    -0.044724     0.825398    Biso  1.000000 O
   H56         1.0    -0.247953    -0.152708     0.825333    Biso  1.000000 H
   H57         1.0    -0.218008     0.454148     0.825269    Biso  1.000000 H
   H58         1.0     0.125277    -0.285908     0.825156    Biso  1.000000 H
   O61         1.0    -0.229881     0.409581     0.825145    Biso  1.000000 O
   O62         1.0     0.349539     0.311476     0.825089    Biso  1.000000 O
   H59         1.0     0.199850     0.175241     0.825011    Biso  1.000000 H
   O63         1.0    -0.321360     0.295639     0.824916    Biso  1.000000 O
   O64         1.0     0.221544     0.382073     0.825022    Biso  1.000000 O
   O65         1.0     0.409656     0.085121     0.825011    Biso  1.000000 O
   O66         1.0    -0.445576     0.100429     0.824877    Biso  1.000000 O
   O67         1.0    -0.461104    -0.213233     0.824804    Biso  1.000000 O
   H60         1.0     0.465245     0.391547     0.824805    Biso  1.000000 H
   Si5         1.0    -0.143380    -0.173749     0.824748    Biso  1.000000 Si
   O68         1.0     0.097011     0.413514     0.824592    Biso  1.000000 O
   O69         1.0    -0.212514     0.477805     0.824608    Biso  1.000000 O
   H61         1.0    -0.011590     0.408871     0.824586    Biso  1.000000 H
   H62         1.0    -0.385661    -0.448797     0.824487    Biso  1.000000 H
   O70         1.0     0.470144    -0.105280     0.824544    Biso  1.000000 O
   H63         1.0     0.394442    -0.295829     0.824441    Biso  1.000000 H
   O71         1.0     0.056975    -0.163657     0.824288    Biso  1.000000 O
   H64         1.0    -0.466417     0.318733     0.824387    Biso  1.000000 H
   O72         1.0    -0.420065     0.274094     0.824193    Biso  1.000000 O
   O73         1.0    -0.473143    -0.112612     0.824231    Biso  1.000000 O
   H65         1.0    -0.336782     0.279082     0.824042    Biso  1.000000 H
   H66         1.0    -0.382106     0.144128     0.824122    Biso  1.000000 H
   O74         1.0     0.113628    -0.028558     0.824132    Biso  1.000000 O
   Si6         1.0     0.027800     0.362091     0.824088    Biso  1.000000 Si
   O75         1.0     0.219633    -0.323779     0.823951    Biso  1.000000 O
   O76         1.0     0.436155    -0.429972     0.823826    Biso  1.000000 O
   H67         1.0     0.410298    -0.135588     0.823776    Biso  1.000000 H
   Si7         1.0    -0.237394     0.325513     0.823743    Biso  1.000000 Si
   H68         1.0     0.373368     0.231783     0.823712    Biso  1.000000 H
   O77         1.0    -0.143646     0.085757     0.823645    Biso  1.000000 O
   H69         1.0     0.042866    -0.145608     0.823675    Biso  1.000000 H
   H70         1.0     0.449744    -0.111238     0.823628    Biso  1.000000 H
   O78         1.0    -0.016635    -0.247640     0.823591    Biso  1.000000 O
   H71         1.0     0.348746     0.287363     0.823591    Biso  1.000000 H
   O79         1.0    -0.008423     0.360887     0.823795    Biso  1.000000 O
   H72         1.0     0.348935    -0.183968     0.823529    Biso  1.000000 H
   Si8         1.0     0.289133    -0.445374     0.823532    Biso  1.000000 Si
   O80         1.0     0.272688     0.414593     0.823520    Biso  1.000000 O
   H73         1.0     0.018601    -0.313796     0.823482    Biso  1.000000 H
   H74         1.0     0.253429     0.402487     0.823485    Biso  1.000000 H
   O81         1.0     0.077784     0.120830     0.823509    Biso  1.000000 O
   O82         1.0    -0.274499    -0.262960     0.823310    Biso  1.000000 O
   H75         1.0     0.060967     0.322331     0.824795    Biso  1.000000 H
   H76         1.0     0.442092    -0.038864     0.823154    Biso  1.000000 H
   O83         1.0    -0.010495     0.256282     0.823601    Biso  1.000000 O
   H77         1.0     0.115299     0.401646     0.823037    Biso  1.000000 H
   O84         1.0     0.445220     0.378588     0.823043    Biso  1.000000 O
   O85         1.0     0.406852     0.150015     0.822963    Biso  1.000000 O
   O86         1.0    -0.374531     0.493257     0.822907    Biso  1.000000 O
   H78         1.0     0.285539     0.162863     0.822892    Biso  1.000000 H
   O87         1.0     0.406256    -0.111674     0.822850    Biso  1.000000 O
   H79         1.0     0.269247     0.112682     0.822791    Biso  1.000000 H
   H80         1.0     0.057938     0.242434     0.823068    Biso  1.000000 H
   H81         1.0     0.309862    -0.346525     0.822666    Biso  1.000000 H
   O88         1.0     0.038165    -0.225172     0.822600    Biso  1.000000 O
   O89         1.0     0.004987    -0.358215     0.822662    Biso  1.000000 O
   O90         1.0    -0.231310    -0.165005     0.822498    Biso  1.000000 O
   O91         1.0    -0.126463    -0.271605     0.822493    Biso  1.000000 O
   Si9         1.0     0.382368    -0.241076     0.822438    Biso  1.000000 Si
   H82         1.0    -0.122469     0.086177     0.822398    Biso  1.000000 H
   Si10        1.0     0.496308    -0.132165     0.822380    Biso  1.000000 Si
   H83         1.0    -0.306658     0.213789     0.822352    Biso  1.000000 H
   H84         1.0     0.120273     0.053555     0.822337    Biso  1.000000 H
   O92         1.0     0.179453     0.491210     0.822274    Biso  1.000000 O
   H85         1.0    -0.204890     0.198799     0.822266    Biso  1.000000 H
   O93         1.0     0.330621    -0.353091     0.822345    Biso  1.000000 O
   O94         1.0     0.289549     0.105711     0.822238    Biso  1.000000 O
   H86         1.0     0.316353     0.483157     0.822195    Biso  1.000000 H
   O95         1.0    -0.455999    -0.413126     0.822243    Biso  1.000000 O
   Si11        1.0     0.162496     0.138925     0.822045    Biso  1.000000 Si
   O96         1.0     0.429507    -0.019620     0.822086    Biso  1.000000 O
   Si12        1.0    -0.051224    -0.244693     0.821991    Biso  1.000000 Si
   O97         1.0    -0.391933     0.123350     0.821945    Biso  1.000000 O
   H87         1.0     0.069533    -0.435110     0.821934    Biso  1.000000 H
   H88         1.0    -0.286206    -0.394084     0.821854    Biso  1.000000 H
   O98         1.0    -0.451652    -0.279628     0.821806    Biso  1.000000 O
   H89         1.0    -0.471514    -0.089236     0.821764    Biso  1.000000 H
   O99         1.0     0.353589     0.239181     0.821765    Biso  1.000000 O
   H90         1.0    -0.435303    -0.418181     0.821756    Biso  1.000000 H
   H91         1.0     0.319582    -0.399647     0.821742    Biso  1.000000 H
   O100        1.0     0.456710    -0.233819     0.821588    Biso  1.000000 O
   O101        1.0    -0.048108     0.141421     0.821557    Biso  1.000000 O
   H92         1.0     0.007453    -0.000719     0.821466    Biso  1.000000 H
   H93         1.0     0.125359    -0.076098     0.821403    Biso  1.000000 H
   O102        1.0    -0.387588    -0.426423     0.821311    Biso  1.000000 O
   O103        1.0     0.336716     0.375756     0.821348    Biso  1.000000 O
   O104        1.0    -0.462043     0.480571     0.821133    Biso  1.000000 O
   O105        1.0     0.076917     0.477026     0.821301    Biso  1.000000 O
   H94         1.0    -0.313058    -0.248343     0.821234    Biso  1.000000 H
   H95         1.0     0.045723     0.288549     0.820943    Biso  1.000000 H
   Si13        1.0     0.106180     0.233708     0.821144    Biso  1.000000 Si
   O106        1.0     0.448725     0.274202     0.821020    Biso  1.000000 O
   O107        1.0     0.318168    -0.424081     0.821011    Biso  1.000000 O
   O108        1.0     0.332332    -0.171166     0.820753    Biso  1.000000 O
   O109        1.0     0.282263     0.186274     0.820950    Biso  1.000000 O
   H96         1.0    -0.213738     0.002674     0.820870    Biso  1.000000 H
   O110        1.0     0.422557     0.211809     0.820773    Biso  1.000000 O
   Si14        1.0    -0.035924     0.335655     0.820935    Biso  1.000000 Si
   H97         1.0     0.416699    -0.433763     0.820755    Biso  1.000000 H
   Si15        1.0    -0.019508    -0.114763     0.820700    Biso  1.000000 Si
   Si16        1.0    -0.356863     0.210994     0.820683    Biso  1.000000 Si
   H98         1.0     0.208453     0.405405     0.820763    Biso  1.000000 H
   O111        1.0    -0.012240     0.430206     0.820574    Biso  1.000000 O
   O112        1.0     0.165482     0.098217     0.820536    Biso  1.000000 O
   O113        1.0    -0.333031    -0.239964     0.820425    Biso  1.000000 O
   H99         1.0     0.015643    -0.443746     0.820385    Biso  1.000000 H
   Si17        1.0    -0.378973     0.453735     0.820291    Biso  1.000000 Si
   H100        1.0     0.318815     0.388935     0.820356    Biso  1.000000 H
   Si18        1.0    -0.193430     0.269065     0.820279    Biso  1.000000 Si
   Si19        1.0     0.345203     0.039024     0.820340    Biso  1.000000 Si
   H101        1.0     0.051432    -0.046100     0.820238    Biso  1.000000 H
   O114        1.0     0.255338     0.270850     0.820120    Biso  1.000000 O
   O115        1.0     0.054016    -0.070486     0.820117    Biso  1.000000 O
   O116        1.0     0.312817     0.459641     0.820217    Biso  1.000000 O
   Si20        1.0     0.190916    -0.302712     0.820115    Biso  1.000000 Si
   O117        1.0     0.352988    -0.000608     0.820153    Biso  1.000000 O
   O118        1.0     0.171899    -0.161529     0.819986    Biso  1.000000 O
   Si21        1.0     0.219777     0.344782     0.819971    Biso  1.000000 Si
   Si22        1.0     0.015992    -0.256235     0.819909    Biso  1.000000 Si
   H102        1.0     0.064832     0.137090     0.819869    Biso  1.000000 H
   H103        1.0     0.397013     0.130339     0.819873    Biso  1.000000 H
   O119        1.0     0.258106     0.477651     0.819844    Biso  1.000000 O
   H104        1.0    -0.483163     0.477236     0.819774    Biso  1.000000 H
   H105        1.0     0.186430     0.468403     0.819818    Biso  1.000000 H
   O120        1.0    -0.118310    -0.436882     0.819746    Biso  1.000000 O
   H106        1.0    -0.015015    -0.357538     0.819801    Biso  1.000000 H
   H107        1.0    -0.026922     0.142367     0.819719    Biso  1.000000 H
   H108        1.0     0.436464     0.229844     0.819491    Biso  1.000000 H
   O121        1.0    -0.266379     0.306376     0.819491    Biso  1.000000 O
   O122        1.0     0.149078    -0.451821     0.819514    Biso  1.000000 O
   H109        1.0    -0.338968     0.403840     0.819458    Biso  1.000000 H
   Si23        1.0    -0.023271     0.220433     0.819564    Biso  1.000000 Si
   H110        1.0     0.160393    -0.141037     0.819360    Biso  1.000000 H
   H111        1.0     0.494825    -0.343592     0.819366    Biso  1.000000 H
   O123        1.0    -0.215145     0.026417     0.819013    Biso  1.000000 O
   O124        1.0     0.114346    -0.296330     0.819168    Biso  1.000000 O
   O125        1.0    -0.370049     0.248627     0.818961    Biso  1.000000 O
   H112        1.0     0.357043    -0.437755     0.819001    Biso  1.000000 H
   H113        1.0    -0.078585    -0.362641     0.818881    Biso  1.000000 H
   O126        1.0    -0.412866     0.442664     0.818840    Biso  1.000000 O
   H114        1.0     0.127929    -0.452324     0.818895    Biso  1.000000 H
   Si24        1.0     0.026421    -0.388507     0.818974    Biso  1.000000 Si
   H115        1.0     0.006761     0.265166     0.818978    Biso  1.000000 H
   O127        1.0    -0.082753     0.088465     0.818676    Biso  1.000000 O
   O128        1.0    -0.174371     0.140050     0.818545    Biso  1.000000 O
   H116        1.0     0.272674     0.284714     0.818498    Biso  1.000000 H
   H117        1.0    -0.459103    -0.300230     0.818446    Biso  1.000000 H
   Si25        1.0    -0.153523    -0.248116     0.818436    Biso  1.000000 Si
   Si26        1.0     0.271648    -0.111656     0.818351    Biso  1.000000 Si
   O129        1.0    -0.061294    -0.207295     0.818455    Biso  1.000000 O
   O130        1.0     0.078031    -0.455219     0.818440    Biso  1.000000 O
   Si27        1.0     0.418064     0.399687     0.818416    Biso  1.000000 Si
   O131        1.0    -0.067795     0.350350     0.818343    Biso  1.000000 O
   O132        1.0    -0.167385    -0.391658     0.818321    Biso  1.000000 O
   H118        1.0    -0.135672    -0.423384     0.818239    Biso  1.000000 H
   H119        1.0     0.215634     0.126561     0.818182    Biso  1.000000 H
   O133        1.0    -0.435218     0.165114     0.818163    Biso  1.000000 O
   Si28        1.0     0.080562     0.083573     0.818107    Biso  1.000000 Si
   H120        1.0    -0.108830    -0.272673     0.818040    Biso  1.000000 H
   O134        1.0    -0.463945     0.222896     0.818032    Biso  1.000000 O
   O135        1.0    -0.072402    -0.473837     0.817842    Biso  1.000000 O
   O136        1.0     0.267614    -0.071234     0.817760    Biso  1.000000 O
   O137        1.0     0.049615     0.063726     0.817744    Biso  1.000000 O
   O138        1.0     0.007284    -0.422328     0.817805    Biso  1.000000 O
   Si29        1.0     0.057949    -0.489189     0.817667    Biso  1.000000 Si
   H121        1.0    -0.363983    -0.492570     0.817647    Biso  1.000000 H
   H122        1.0    -0.450982     0.242058     0.817604    Biso  1.000000 H
   O139        1.0    -0.142030    -0.209067     0.817680    Biso  1.000000 O
   O140        1.0     0.377136    -0.445485     0.817525    Biso  1.000000 O
   Si30        1.0     0.460608    -0.407062     0.817559    Biso  1.000000 Si
   O141        1.0     0.391844     0.490144     0.817436    Biso  1.000000 O
   Si31        1.0     0.248312    -0.337959     0.817490    Biso  1.000000 Si
   Si32        1.0    -0.425318     0.125646     0.817372    Biso  1.000000 Si
   O142        1.0    -0.190376    -0.098155     0.817247    Biso  1.000000 O
   H123        1.0    -0.075245     0.066053     0.817198    Biso  1.000000 H
   O143        1.0    -0.146341    -0.140206     0.817196    Biso  1.000000 O
   Si33        1.0    -0.250809    -0.286648     0.817000    Biso  1.000000 Si
   O144        1.0    -0.042195    -0.084902     0.816985    Biso  1.000000 O
   O145        1.0    -0.035711    -0.148910     0.816975    Biso  1.000000 O
   O146        1.0     0.112322     0.272575     0.816986    Biso  1.000000 O
   O147        1.0     0.022163    -0.011057     0.816756    Biso  1.000000 O
   Si34        1.0    -0.342018     0.002256     0.816688    Biso  1.000000 Si
   Si35        1.0    -0.101180     0.361167     0.816614    Biso  1.000000 Si
   Si36        1.0     0.437172    -0.202869     0.816592    Biso  1.000000 Si
   Si37        1.0    -0.094269    -0.007278     0.816546    Biso  1.000000 Si
   O148        1.0    -0.323704     0.389394     0.816518    Biso  1.000000 O
   Si38        1.0    -0.407581     0.017580     0.816514    Biso  1.000000 Si
   O149        1.0     0.369947    -0.062947     0.816475    Biso  1.000000 O
   O150        1.0    -0.217584     0.189902     0.816394    Biso  1.000000 O
   H124        1.0    -0.192268     0.151491     0.816385    Biso  1.000000 H
   O151        1.0     0.133881    -0.092980     0.816421    Biso  1.000000 O
   Si39        1.0     0.280433     0.447937     0.816303    Biso  1.000000 Si
   O152        1.0    -0.299430     0.473099     0.816178    Biso  1.000000 O
   H125        1.0    -0.281594     0.486409     0.816172    Biso  1.000000 H
   O153        1.0     0.248958    -0.247885     0.816039    Biso  1.000000 O
   Si40        1.0     0.475289    -0.264806     0.816127    Biso  1.000000 Si
   Si41        1.0     0.278008    -0.270816     0.815964    Biso  1.000000 Si
   O154        1.0     0.013626    -0.114207     0.815912    Biso  1.000000 O
   Si42        1.0    -0.460359    -0.243986     0.815836    Biso  1.000000 Si
   H126        1.0     0.048889     0.039920     0.815870    Biso  1.000000 H
   Si43        1.0    -0.077589    -0.080778     0.815853    Biso  1.000000 Si
   Si44        1.0     0.337894     0.338195     0.815775    Biso  1.000000 Si
   O155        1.0     0.163660    -0.325898     0.815764    Biso  1.000000 O
   O156        1.0    -0.161978     0.280743     0.815723    Biso  1.000000 O
   Si45        1.0     0.154446     0.345913     0.815940    Biso  1.000000 Si
   Si46        1.0     0.054626    -0.195163     0.815599    Biso  1.000000 Si
   O157        1.0     0.195319     0.428945     0.815694    Biso  1.000000 O
   H127        1.0     0.405978     0.472605     0.815604    Biso  1.000000 H
   O158        1.0     0.430774     0.436387     0.815503    Biso  1.000000 O
   Si47        1.0     0.086059     0.441027     0.815481    Biso  1.000000 Si
   H128        1.0    -0.476782     0.082074     0.815506    Biso  1.000000 H
   O159        1.0     0.403826    -0.216283     0.815335    Biso  1.000000 O
   O160        1.0    -0.432486    -0.011577     0.815400    Biso  1.000000 O
   O161        1.0     0.313216     0.048067     0.815264    Biso  1.000000 O
   H129        1.0     0.256420     0.497946     0.815197    Biso  1.000000 H
   O162        1.0     0.356623    -0.257573     0.815055    Biso  1.000000 O
   H130        1.0     0.465358     0.348066     0.815102    Biso  1.000000 H
   O163        1.0    -0.327388    -0.034670     0.814946    Biso  1.000000 O
   O164        1.0     0.040404     0.272373     0.815350    Biso  1.000000 O
   O165        1.0    -0.062553    -0.352564     0.814858    Biso  1.000000 O
   O166        1.0     0.188210     0.334099     0.814951    Biso  1.000000 O
   O167        1.0    -0.266796     0.226179     0.814795    Biso  1.000000 O
   Si48        1.0    -0.353966    -0.348489     0.814736    Biso  1.000000 Si
   O168        1.0    -0.227292     0.353900     0.814630    Biso  1.000000 O
   O169        1.0     0.489861    -0.428206     0.814735    Biso  1.000000 O
   Si49        1.0    -0.298972     0.302003     0.814588    Biso  1.000000 Si
   O170        1.0    -0.186670    -0.472679     0.814554    Biso  1.000000 O
   O171        1.0     0.215436     0.224035     0.814433    Biso  1.000000 O
   Si50        1.0    -0.200654    -0.060188     0.814476    Biso  1.000000 Si
   H131        1.0     0.452703     0.440666     0.814423    Biso  1.000000 H
   O172        1.0    -0.489273    -0.336058     0.814494    Biso  1.000000 O
   Si51        1.0     0.422680     0.175939     0.814321    Biso  1.000000 Si
   O173        1.0     0.233901     0.120665     0.814349    Biso  1.000000 O
   Si52        1.0    -0.164081     0.103266     0.814128    Biso  1.000000 Si
   Si53        1.0    -0.397092     0.270423     0.813990    Biso  1.000000 Si
   O174        1.0    -0.124949     0.331785     0.814171    Biso  1.000000 O
   O175        1.0     0.384023    -0.334204     0.814214    Biso  1.000000 O
   H132        1.0    -0.165900    -0.476595     0.814034    Biso  1.000000 H
   O176        1.0     0.004692     0.201584     0.814113    Biso  1.000000 O
   O177        1.0    -0.127329     0.005438     0.813925    Biso  1.000000 O
   O178        1.0     0.260115    -0.005487     0.813509    Biso  1.000000 O
   Si54        1.0     0.167910    -0.481228     0.813361    Biso  1.000000 Si
   O179        1.0     0.303171    -0.120142     0.813151    Biso  1.000000 O
   H133        1.0     0.171848     0.089871     0.813300    Biso  1.000000 H
   O180        1.0     0.485906     0.457469     0.813344    Biso  1.000000 O
   O181        1.0    -0.063963    -0.271304     0.813102    Biso  1.000000 O
   O182        1.0     0.153512     0.386475     0.813254    Biso  1.000000 O
   O183        1.0    -0.322540    -0.330921     0.812885    Biso  1.000000 O
   Si55        1.0    -0.120002     0.463516     0.812956    Biso  1.000000 Si
   Si56        1.0     0.402589     0.067918     0.813040    Biso  1.000000 Si
   O184        1.0     0.269227    -0.308687     0.813002    Biso  1.000000 O
   O185        1.0     0.244080    -0.131046     0.812628    Biso  1.000000 O
   O186        1.0    -0.242606    -0.426242     0.812765    Biso  1.000000 O
   O187        1.0     0.269497    -0.452705     0.812776    Biso  1.000000 O
   Si57        1.0    -0.440827     0.460190     0.812488    Biso  1.000000 Si
   Si58        1.0     0.386320    -0.097180     0.812731    Biso  1.000000 Si
   Si59        1.0    -0.068086     0.120875     0.812632    Biso  1.000000 Si
   O188        1.0     0.304195     0.327752     0.812452    Biso  1.000000 O
   Si60        1.0    -0.209012     0.496154     0.812580    Biso  1.000000 Si
   Si61        1.0    -0.226952     0.394694     0.812515    Biso  1.000000 Si
   O189        1.0     0.369175     0.056555     0.812631    Biso  1.000000 O
   O190        1.0     0.009078     0.138198     0.812401    Biso  1.000000 O
   H134        1.0    -0.168703    -0.374812     0.812379    Biso  1.000000 H
   O191        1.0    -0.173377    -0.035620     0.812139    Biso  1.000000 O
   O192        1.0    -0.068198     0.017186     0.811981    Biso  1.000000 O
   O193        1.0     0.471981     0.326156     0.812080    Biso  1.000000 O
   O194        1.0     0.087892    -0.206324     0.811912    Biso  1.000000 O
   O195        1.0    -0.375763     0.004672     0.812058    Biso  1.000000 O
   O196        1.0     0.199894    -0.215461     0.811923    Biso  1.000000 O
   O197        1.0    -0.088303    -0.044421     0.811965    Biso  1.000000 O
   O198        1.0     0.247689     0.341101     0.811722    Biso  1.000000 O
   O199        1.0    -0.266158    -0.319851     0.811653    Biso  1.000000 O
   O200        1.0    -0.472294     0.375925     0.811898    Biso  1.000000 O
   O201        1.0    -0.305123    -0.096848     0.811700    Biso  1.000000 O
   O202        1.0     0.134003     0.020576     0.811768    Biso  1.000000 O
   Si62        1.0    -0.102509    -0.463803     0.811550    Biso  1.000000 Si
   Si63        1.0     0.114012    -0.013186     0.811505    Biso  1.000000 Si
   O203        1.0    -0.493534    -0.250887     0.811457    Biso  1.000000 O
   O204        1.0     0.042259     0.366621     0.811565    Biso  1.000000 O
   O205        1.0    -0.124068    -0.496147     0.811335    Biso  1.000000 O
   Si64        1.0     0.297447     0.082865     0.811297    Biso  1.000000 Si
   Si65        1.0    -0.476782    -0.419393     0.811374    Biso  1.000000 Si
   Si66        1.0     0.350296    -0.344243     0.811373    Biso  1.000000 Si
   O206        1.0    -0.491914     0.070685     0.811228    Biso  1.000000 O
   H135        1.0     0.273387     0.012178     0.811185    Biso  1.000000 H
   O207        1.0    -0.149672     0.443108     0.811253    Biso  1.000000 O
   O208        1.0     0.454715     0.162164     0.811145    Biso  1.000000 O
   O209        1.0     0.425247     0.037727     0.811146    Biso  1.000000 O
   Si67        1.0     0.330936    -0.143809     0.810806    Biso  1.000000 Si
   O210        1.0    -0.385117     0.307776     0.811245    Biso  1.000000 O
   H136        1.0    -0.454376    -0.125698     0.811075    Biso  1.000000 H
   Si68        1.0    -0.457934     0.188584     0.811042    Biso  1.000000 Si
   O211        1.0    -0.214366     0.252414     0.810826    Biso  1.000000 O
   O212        1.0    -0.050000     0.224908     0.810855    Biso  1.000000 O
   O213        1.0    -0.192640     0.081200     0.810649    Biso  1.000000 O
   O214        1.0    -0.322014     0.030779     0.810633    Biso  1.000000 O
   Si69        1.0     0.363912    -0.026786     0.810679    Biso  1.000000 Si
   O215        1.0     0.105621     0.209984     0.810499    Biso  1.000000 O
   O216        1.0    -0.419935     0.050018     0.810243    Biso  1.000000 O
   H137        1.0    -0.279745     0.243630     0.810170    Biso  1.000000 H
   O217        1.0    -0.024675     0.314769     0.810277    Biso  1.000000 O
   Si70        1.0     0.038425    -0.091138     0.810019    Biso  1.000000 Si
   Si71        1.0     0.446695     0.298117     0.809958    Biso  1.000000 Si
   Si72        1.0     0.425562    -0.002456     0.809883    Biso  1.000000 Si
   Si73        1.0     0.240145     0.250431     0.809871    Biso  1.000000 Si
   O218        1.0     0.200608    -0.279407     0.809995    Biso  1.000000 O
   O219        1.0     0.362177    -0.125402     0.809933    Biso  1.000000 O
   Si74        1.0    -0.490875     0.411338     0.809882    Biso  1.000000 Si
   O220        1.0     0.162761     0.155603     0.809728    Biso  1.000000 O
   O221        1.0     0.496224    -0.146269     0.809828    Biso  1.000000 O
   Si75        1.0    -0.172897    -0.125580     0.809815    Biso  1.000000 Si
   Si76        1.0     0.380425    -0.479034     0.809678    Biso  1.000000 Si
   Si77        1.0    -0.049292    -0.179304     0.809745    Biso  1.000000 Si
   Si78        1.0     0.132743    -0.316498     0.809601    Biso  1.000000 Si
   O222        1.0    -0.488143     0.168585     0.809457    Biso  1.000000 O
   Si79        1.0    -0.234930     0.219019     0.809456    Biso  1.000000 Si
   O223        1.0    -0.378193    -0.324105     0.809597    Biso  1.000000 O
   Si80        1.0    -0.371347    -0.419550     0.809424    Biso  1.000000 Si
   O224        1.0     0.057940     0.427410     0.809120    Biso  1.000000 O
   O225        1.0     0.415005     0.317731     0.809120    Biso  1.000000 O
   H138        1.0    -0.444047    -0.078910     0.809159    Biso  1.000000 H
   O226        1.0    -0.241414    -0.490919     0.809285    Biso  1.000000 O
   Si81        1.0    -0.226501    -0.166579     0.809061    Biso  1.000000 Si
   Si82        1.0     0.178927    -0.184115     0.808994    Biso  1.000000 Si
   H139        1.0    -0.490170     0.311988     0.809077    Biso  1.000000 H
   H140        1.0     0.203137     0.214009     0.808719    Biso  1.000000 H
   O227        1.0    -0.354938    -0.384291     0.808741    Biso  1.000000 O
   Si83        1.0     0.344469     0.234438     0.808657    Biso  1.000000 Si
   Si84        1.0     0.258775    -0.043421     0.808499    Biso  1.000000 Si
   O228        1.0    -0.468572     0.313476     0.808495    Biso  1.000000 O
   O229        1.0     0.057206     0.172684     0.808495    Biso  1.000000 O
   O230        1.0    -0.434159    -0.126252     0.808348    Biso  1.000000 O
   H141        1.0    -0.172709    -0.312394     0.808374    Biso  1.000000 H
   O231        1.0    -0.460836    -0.064043     0.808289    Biso  1.000000 O
   Si85        1.0     0.220333    -0.246843     0.808244    Biso  1.000000 Si
   O232        1.0    -0.354056     0.194532     0.808244    Biso  1.000000 O
   O233        1.0    -0.347759    -0.449450     0.808077    Biso  1.000000 O
   O234        1.0     0.403101     0.382080     0.807981    Biso  1.000000 O
   Si86        1.0     0.286965     0.197204     0.807960    Biso  1.000000 Si
   H142        1.0     0.152939     0.019908     0.807931    Biso  1.000000 H
   Si87        1.0    -0.345044    -0.233333     0.807877    Biso  1.000000 Si
   O235        1.0     0.043846    -0.377603     0.808053    Biso  1.000000 O
   H143        1.0     0.397111    -0.330596     0.807911    Biso  1.000000 H
   O236        1.0    -0.309678     0.333833     0.807743    Biso  1.000000 O
   Si88        1.0    -0.204152     0.043632     0.807487    Biso  1.000000 Si
   O237        1.0     0.130323     0.328808     0.807813    Biso  1.000000 O
   H144        1.0    -0.001925     0.123205     0.807541    Biso  1.000000 H
   Si89        1.0    -0.148425     0.308534     0.807493    Biso  1.000000 Si
   O238        1.0     0.303801    -0.258451     0.807359    Biso  1.000000 O
   H145        1.0     0.210397    -0.000932     0.807198    Biso  1.000000 H
   O239        1.0     0.081572    -0.005573     0.807227    Biso  1.000000 O
   O240        1.0    -0.234398    -0.267171     0.807168    Biso  1.000000 O
   Si90        1.0    -0.015616     0.428007     0.807067    Biso  1.000000 Si
   O241        1.0    -0.090550    -0.107142     0.807121    Biso  1.000000 O
   Si91        1.0     0.021492     0.172835     0.807123    Biso  1.000000 Si
   O242        1.0     0.238009    -0.362117     0.807019    Biso  1.000000 O
   O243        1.0    -0.197344     0.409621     0.806779    Biso  1.000000 O
   H146        1.0    -0.298986    -0.115022     0.806814    Biso  1.000000 H
   O244        1.0    -0.289864    -0.457341     0.806674    Biso  1.000000 O
   O245        1.0    -0.192935    -0.157586     0.806848    Biso  1.000000 O
   O246        1.0    -0.165963    -0.262342     0.806729    Biso  1.000000 O
   O247        1.0     0.445425    -0.390425     0.806608    Biso  1.000000 O
   O248        1.0     0.018056    -0.259265     0.806710    Biso  1.000000 O
   O249        1.0     0.322233     0.202938     0.806681    Biso  1.000000 O
   O250        1.0    -0.094679     0.141492     0.806516    Biso  1.000000 O
   O251        1.0     0.111079     0.447676     0.806656    Biso  1.000000 O
   O252        1.0    -0.101624     0.386670     0.806419    Biso  1.000000 O
   O253        1.0     0.195058    -0.466517     0.806354    Biso  1.000000 O
   O254        1.0    -0.286345    -0.378061     0.806299    Biso  1.000000 O
   O255        1.0    -0.463399     0.435286     0.806186    Biso  1.000000 O
   O256        1.0    -0.436366    -0.234993     0.806139    Biso  1.000000 O
   O257        1.0    -0.355593     0.445219     0.806230    Biso  1.000000 O
   Si92        1.0    -0.154184    -0.006824     0.806169    Biso  1.000000 Si
   O258        1.0    -0.301249     0.270745     0.806205    Biso  1.000000 O
   Si93        1.0    -0.312346    -0.060288     0.806043    Biso  1.000000 Si
   Si94        1.0     0.175552     0.411135     0.806288    Biso  1.000000 Si
   O259        1.0     0.456648    -0.282085     0.806271    Biso  1.000000 O
   H147        1.0    -0.266714    -0.387306     0.806204    Biso  1.000000 H
   O260        1.0    -0.485592    -0.007437     0.806148    Biso  1.000000 O
   H148        1.0     0.484316     0.466398     0.806058    Biso  1.000000 H
   O261        1.0    -0.359325    -0.195880     0.806081    Biso  1.000000 O
   O262        1.0     0.095024     0.087106     0.805969    Biso  1.000000 O
   Si95        1.0    -0.293539    -0.338316     0.805625    Biso  1.000000 Si
   O263        1.0     0.224683    -0.050547     0.805638    Biso  1.000000 O
   O264        1.0    -0.256513     0.403880     0.805693    Biso  1.000000 O
   O265        1.0     0.455641    -0.192565     0.805670    Biso  1.000000 O
   O266        1.0     0.347765    -0.487047     0.805597    Biso  1.000000 O
   O267        1.0     0.033523    -0.182525     0.805483    Biso  1.000000 O
   O268        1.0     0.360563     0.338229     0.805457    Biso  1.000000 O
   O269        1.0     0.144883     0.500036     0.805590    Biso  1.000000 O
   O270        1.0     0.044167    -0.497232     0.805344    Biso  1.000000 O
   O271        1.0     0.266116     0.075162     0.805385    Biso  1.000000 O
   O272        1.0     0.194050     0.013883     0.805346    Biso  1.000000 O
   Si96        1.0    -0.453925    -0.024970     0.805446    Biso  1.000000 Si
   O273        1.0     0.335258    -0.312308     0.805509    Biso  1.000000 O
   Si97        1.0     0.278167     0.344528     0.805010    Biso  1.000000 Si
   Si98        1.0     0.336899    -0.272049     0.805096    Biso  1.000000 Si
   O274        1.0     0.394028    -0.013717     0.805093    Biso  1.000000 O
   Si99        1.0     0.116003     0.292819     0.805174    Biso  1.000000 Si
   Si100       1.0    -0.255316    -0.456103     0.804919    Biso  1.000000 Si
   Si101       1.0    -0.326022     0.368079     0.805006    Biso  1.000000 Si
   O275        1.0    -0.094165     0.450835     0.804902    Biso  1.000000 O
   O276        1.0     0.146694    -0.197279     0.804904    Biso  1.000000 O
   O277        1.0    -0.047871     0.412244     0.804771    Biso  1.000000 O
   O278        1.0    -0.224478    -0.061743     0.804710    Biso  1.000000 O
   O279        1.0    -0.426967     0.111304     0.804638    Biso  1.000000 O
   O280        1.0     0.267490     0.229800     0.804641    Biso  1.000000 O
   O281        1.0    -0.369303    -0.260937     0.804609    Biso  1.000000 O
   O282        1.0     0.114152    -0.347903     0.804568    Biso  1.000000 O
   O283        1.0    -0.236153    -0.202818     0.804427    Biso  1.000000 O
   O284        1.0     0.326548     0.266980     0.804317    Biso  1.000000 O
   Si102       1.0     0.012991    -0.023185     0.804255    Biso  1.000000 Si
   Si103       1.0    -0.314259     0.465627     0.804256    Biso  1.000000 Si
   H149        1.0    -0.309756     0.027017     0.804183    Biso  1.000000 H
   O285        1.0    -0.174113    -0.333667     0.804287    Biso  1.000000 O
   O286        1.0     0.288364     0.382534     0.804117    Biso  1.000000 O
   H150        1.0     0.004051     0.480255     0.804326    Biso  1.000000 H
   O287        1.0    -0.412957     0.251594     0.803675    Biso  1.000000 O
   O288        1.0    -0.461224    -0.449072     0.803959    Biso  1.000000 O
   O289        1.0     0.131436    -0.040454     0.803949    Biso  1.000000 O
   Si104       1.0     0.140227    -0.080009     0.803761    Biso  1.000000 Si
   Si105       1.0     0.481102     0.176454     0.803638    Biso  1.000000 Si
   O290        1.0    -0.142561     0.106978     0.803527    Biso  1.000000 O
   O291        1.0    -0.021379    -0.015056     0.803451    Biso  1.000000 O
   O292        1.0    -0.043837     0.109122     0.803521    Biso  1.000000 O
   O293        1.0     0.405212     0.096912     0.803657    Biso  1.000000 O
   O294        1.0     0.401803     0.179515     0.803491    Biso  1.000000 O
   Si106       1.0    -0.456298     0.349253     0.803705    Biso  1.000000 Si
   O295        1.0    -0.425524     0.483138     0.803150    Biso  1.000000 O
   O296        1.0    -0.475185    -0.387588     0.803345    Biso  1.000000 O
   O297        1.0     0.455059    -0.012113     0.803197    Biso  1.000000 O
   O298        1.0     0.317272     0.105207     0.803141    Biso  1.000000 O
   Si107       1.0     0.394474     0.345910     0.803157    Biso  1.000000 Si
   O299        1.0    -0.194984     0.472413     0.803092    Biso  1.000000 O
   O300        1.0     0.063948    -0.109981     0.802970    Biso  1.000000 O
   O301        1.0    -0.420769     0.351572     0.803406    Biso  1.000000 O
   O302        1.0    -0.176533     0.022781     0.803086    Biso  1.000000 O
   Si108       1.0     0.088830     0.183287     0.803103    Biso  1.000000 Si
   Si109       1.0     0.237177     0.098015     0.803086    Biso  1.000000 Si
   O303        1.0    -0.246080    -0.138673     0.802857    Biso  1.000000 O
   O304        1.0     0.021259    -0.062652     0.802957    Biso  1.000000 O
   O305        1.0    -0.013535     0.466736     0.802804    Biso  1.000000 O
   O306        1.0    -0.022803    -0.195484     0.802760    Biso  1.000000 O
   O307        1.0     0.281076     0.443908     0.802759    Biso  1.000000 O
   O308        1.0     0.349779    -0.376154     0.802704    Biso  1.000000 O
   O309        1.0     0.407799    -0.087285     0.802576    Biso  1.000000 O
   O310        1.0     0.474614     0.216687     0.802650    Biso  1.000000 O
   O311        1.0    -0.360894     0.361843     0.802633    Biso  1.000000 O
   Si110       1.0    -0.175265     0.438959     0.802349    Biso  1.000000 Si
   Si111       1.0     0.043821     0.396919     0.802264    Biso  1.000000 Si
   O312        1.0    -0.280955    -0.045198     0.802160    Biso  1.000000 O
   O313        1.0     0.336544    -0.031146     0.802390    Biso  1.000000 O
   Si112       1.0     0.111596    -0.196718     0.802136    Biso  1.000000 Si
   O314        1.0     0.375190     0.235558     0.802238    Biso  1.000000 O
   O315        1.0    -0.076351    -0.167003     0.801998    Biso  1.000000 O
   O316        1.0     0.207789     0.075976     0.802117    Biso  1.000000 O
   O317        1.0    -0.288345     0.153566     0.801928    Biso  1.000000 O
   Si113       1.0    -0.487286    -0.350666     0.801898    Biso  1.000000 Si
   O318        1.0    -0.175570     0.328327     0.801748    Biso  1.000000 O
   Si114       1.0    -0.045678     0.013625     0.801558    Biso  1.000000 Si
   O319        1.0     0.174620    -0.083954     0.801653    Biso  1.000000 O
   H151        1.0    -0.307795     0.163054     0.801451    Biso  1.000000 H
   Si115       1.0    -0.064429    -0.351559     0.801256    Biso  1.000000 Si
   Si116       1.0    -0.388303     0.335738     0.801584    Biso  1.000000 Si
   Si117       1.0     0.472144    -0.159698     0.801206    Biso  1.000000 Si
   Si118       1.0     0.228718    -0.141498     0.800836    Biso  1.000000 Si
   O320        1.0     0.197413    -0.160039     0.800997    Biso  1.000000 O
   Si119       1.0    -0.081631     0.414945     0.800946    Biso  1.000000 Si
   O321        1.0     0.224858     0.275420     0.800842    Biso  1.000000 O
   Si120       1.0     0.047910     0.283508     0.799704    Biso  1.000000 Si
   O322        1.0     0.273207     0.166983     0.800900    Biso  1.000000 O
   O323        1.0     0.482028     0.404992     0.800975    Biso  1.000000 O
   O324        1.0     0.009807     0.407117     0.800579    Biso  1.000000 O
   O325        1.0     0.447129    -0.131745     0.800486    Biso  1.000000 O
   Si121       1.0    -0.320544    -0.461297     0.800384    Biso  1.000000 Si
   O326        1.0     0.404851    -0.470563     0.800309    Biso  1.000000 O
   O327        1.0    -0.396614    -0.422506     0.800280    Biso  1.000000 O
   O328        1.0     0.082522     0.295972     0.800068    Biso  1.000000 O
   O329        1.0    -0.316627    -0.234064     0.800057    Biso  1.000000 O
   O330        1.0     0.112471     0.154273     0.800038    Biso  1.000000 O
   Si122       1.0    -0.063426    -0.276502     0.799816    Biso  1.000000 Si
   H152        1.0    -0.367198     0.454724     0.799778    Biso  1.000000 H
   O331        1.0    -0.028436     0.048611     0.799695    Biso  1.000000 O
   O332        1.0     0.104171    -0.158097     0.799826    Biso  1.000000 O
   O333        1.0    -0.094959    -0.448138     0.799716    Biso  1.000000 O
   Si123       1.0    -0.380199    -0.296849     0.799732    Biso  1.000000 Si
   Si124       1.0    -0.425444     0.073276     0.799554    Biso  1.000000 Si
   Si125       1.0     0.272978    -0.451913     0.799428    Biso  1.000000 Si
   Si126       1.0     0.135431     0.466152     0.799596    Biso  1.000000 Si
   O334        1.0    -0.441912     0.197019     0.799498    Biso  1.000000 O
   O335        1.0    -0.231312     0.044623     0.798822    Biso  1.000000 O
   O336        1.0     0.325278    -0.161959     0.798849    Biso  1.000000 O
   O337        1.0     0.001303    -0.315816     0.799322    Biso  1.000000 O
   O338        1.0     0.138642    -0.291217     0.799151    Biso  1.000000 O
   O339        1.0     0.454591     0.278269     0.798703    Biso  1.000000 O
   O340        1.0     0.196245     0.388012     0.798809    Biso  1.000000 O
   O341        1.0    -0.162408    -0.106687     0.798611    Biso  1.000000 O
   O342        1.0     0.161830     0.440222     0.798715    Biso  1.000000 O
   O343        1.0    -0.325575     0.499145     0.798438    Biso  1.000000 O
   Si127       1.0    -0.057282     0.238285     0.798481    Biso  1.000000 Si
   Si128       1.0     0.146955     0.145851     0.798193    Biso  1.000000 Si
   O344        1.0    -0.386745    -0.138614     0.798013    Biso  1.000000 O
   O345        1.0     0.280242    -0.045461     0.798039    Biso  1.000000 O
   Si129       1.0    -0.235012    -0.238194     0.797989    Biso  1.000000 Si
   O346        1.0    -0.095108    -0.369764     0.797962    Biso  1.000000 O
   Si130       1.0     0.486753    -0.003554     0.797977    Biso  1.000000 Si
   Si131       1.0    -0.120572     0.133060     0.797590    Biso  1.000000 Si
   Si132       1.0    -0.016472     0.303919     0.797696    Biso  1.000000 Si
   Si133       1.0    -0.491267     0.067102     0.797749    Biso  1.000000 Si
   O347        1.0     0.139374     0.272951     0.797747    Biso  1.000000 O
   O348        1.0    -0.131285     0.290955     0.797682    Biso  1.000000 O
   O349        1.0    -0.033292    -0.367796     0.797062    Biso  1.000000 O
   Si134       1.0     0.205753    -0.072337     0.796833    Biso  1.000000 Si
   Si135       1.0     0.006275    -0.181902     0.796824    Biso  1.000000 Si
   O350        1.0    -0.091654     0.246870     0.796735    Biso  1.000000 O
   O351        1.0     0.294461    -0.483339     0.796702    Biso  1.000000 O
   Si136       1.0    -0.085648    -0.131285     0.796674    Biso  1.000000 Si
   Si137       1.0    -0.417806    -0.119285     0.796608    Biso  1.000000 Si
   O352        1.0    -0.067987    -0.314570     0.796453    Biso  1.000000 O
   O353        1.0    -0.240484     0.210222     0.796395    Biso  1.000000 O
   H153        1.0     0.325800     0.272063     0.796408    Biso  1.000000 H
   O354        1.0     0.019042     0.304771     0.796197    Biso  1.000000 O
   Si138       1.0     0.002558    -0.276121     0.796278    Biso  1.000000 Si
   Si139       1.0    -0.251285    -0.057628     0.796211    Biso  1.000000 Si
   O355        1.0    -0.291104     0.447490     0.796129    Biso  1.000000 O
   O356        1.0    -0.335391    -0.067415     0.795761    Biso  1.000000 O
   O357        1.0    -0.033810     0.268280     0.796057    Biso  1.000000 O
   O358        1.0     0.481139    -0.352573     0.795981    Biso  1.000000 O
   O359        1.0    -0.031396    -0.265067     0.795583    Biso  1.000000 O
   Si140       1.0    -0.373597    -0.175679     0.795635    Biso  1.000000 Si
   O360        1.0    -0.266229     0.095354     0.795374    Biso  1.000000 O
   O361        1.0     0.153037     0.106893     0.795579    Biso  1.000000 O
   Si141       1.0     0.197607     0.042261     0.795575    Biso  1.000000 Si
   O362        1.0     0.230923    -0.248505     0.795453    Biso  1.000000 O
   Si142       1.0     0.067874     0.004825     0.795416    Biso  1.000000 Si
   Si143       1.0     0.090583    -0.123594     0.795358    Biso  1.000000 Si
   O363        1.0     0.288014    -0.417486     0.795484    Biso  1.000000 O
   O364        1.0     0.033419    -0.004418     0.795239    Biso  1.000000 O
   O365        1.0    -0.306379     0.386078     0.795344    Biso  1.000000 O
   O366        1.0     0.117694    -0.097942     0.795378    Biso  1.000000 O
   O367        1.0     0.043769     0.247015     0.794445    Biso  1.000000 O
   O368        1.0    -0.139398    -0.021678     0.795031    Biso  1.000000 O
   O369        1.0    -0.464160    -0.327414     0.795312    Biso  1.000000 O
   O370        1.0    -0.412108    -0.079862     0.795056    Biso  1.000000 O
   Si144       1.0     0.046805    -0.387826     0.795261    Biso  1.000000 Si
   Si145       1.0     0.394504     0.210114     0.795046    Biso  1.000000 Si
   Si146       1.0    -0.354859     0.204612     0.795048    Biso  1.000000 Si
   Si147       1.0     0.290253     0.411743     0.794944    Biso  1.000000 Si
   Si148       1.0    -0.277179     0.409811     0.794828    Biso  1.000000 Si
   O371        1.0    -0.090952    -0.256472     0.794504    Biso  1.000000 O
   O372        1.0     0.253038    -0.164225     0.794264    Biso  1.000000 O
   O373        1.0    -0.139982     0.165287     0.794460    Biso  1.000000 O
   Si149       1.0     0.328696    -0.490817     0.794558    Biso  1.000000 Si
   O374        1.0     0.224439    -0.105989     0.794301    Biso  1.000000 O
   Si150       1.0     0.457420    -0.382096     0.794216    Biso  1.000000 Si
   O375        1.0    -0.415944    -0.363300     0.794415    Biso  1.000000 O
   O376        1.0    -0.457226     0.065020     0.794304    Biso  1.000000 O
   Si151       1.0    -0.419345     0.223410     0.794266    Biso  1.000000 Si
   O377        1.0     0.011422     0.175644     0.794218    Biso  1.000000 O
   O378        1.0    -0.433135    -0.021038     0.794334    Biso  1.000000 O
   Si152       1.0    -0.432074    -0.217223     0.793937    Biso  1.000000 Si
   Si153       1.0    -0.030304     0.085133     0.794053    Biso  1.000000 Si
   O379        1.0    -0.339079     0.240484     0.794004    Biso  1.000000 O
   O380        1.0    -0.412593    -0.299275     0.794398    Biso  1.000000 O
   O381        1.0     0.240882    -0.454653     0.793852    Biso  1.000000 O
   O382        1.0     0.068927     0.044689     0.794087    Biso  1.000000 O
   Si154       1.0     0.442775    -0.281286     0.793928    Biso  1.000000 Si
   Si155       1.0     0.206009    -0.460237     0.793753    Biso  1.000000 Si
   O383        1.0     0.353060    -0.262431     0.793676    Biso  1.000000 O
   Si156       1.0     0.309822    -0.028459     0.793801    Biso  1.000000 Si
   O384        1.0     0.218992     0.180217     0.793439    Biso  1.000000 O
   Si157       1.0     0.232405    -0.354425     0.793756    Biso  1.000000 Si
   Si158       1.0     0.429253    -0.104341     0.793642    Biso  1.000000 Si
   Si159       1.0     0.458941     0.241468     0.793636    Biso  1.000000 Si
   Si160       1.0    -0.170541    -0.256450     0.793379    Biso  1.000000 Si
   O385        1.0     0.489988     0.034758     0.793630    Biso  1.000000 O
   Si161       1.0     0.084917     0.080226     0.793315    Biso  1.000000 Si
   O386        1.0     0.491629     0.098812     0.792633    Biso  1.000000 O
   O387        1.0    -0.461687    -0.195868     0.792849    Biso  1.000000 O
   O388        1.0    -0.148949     0.228273     0.793320    Biso  1.000000 O
   O389        1.0     0.176671     0.223766     0.792862    Biso  1.000000 O
   O390        1.0    -0.298544    -0.327662     0.792752    Biso  1.000000 O
   O391        1.0     0.277381     0.330455     0.792490    Biso  1.000000 O
   O392        1.0     0.030899    -0.423540     0.793527    Biso  1.000000 O
   O393        1.0     0.234943    -0.314557     0.793340    Biso  1.000000 O
   O394        1.0     0.422111    -0.249028     0.792655    Biso  1.000000 O
   O395        1.0    -0.402403    -0.196214     0.792565    Biso  1.000000 O
   Si162       1.0     0.112023    -0.366690     0.792533    Biso  1.000000 Si
   O396        1.0     0.103755    -0.221118     0.791981    Biso  1.000000 O
   O397        1.0     0.421343    -0.313104     0.792423    Biso  1.000000 O
   O398        1.0    -0.245914    -0.451021     0.792225    Biso  1.000000 O
   O399        1.0     0.241571     0.121595     0.792118    Biso  1.000000 O
   Si163       1.0     0.051513    -0.497945     0.792091    Biso  1.000000 Si
   H154        1.0     0.129018    -0.294720     0.792037    Biso  1.000000 H
   O400        1.0    -0.004083    -0.145771     0.791757    Biso  1.000000 O
   O401        1.0     0.426169     0.226307     0.791938    Biso  1.000000 O
   Si164       1.0    -0.123679     0.256300     0.791887    Biso  1.000000 Si
   O402        1.0    -0.203473    -0.240646     0.791560    Biso  1.000000 O
   O403        1.0     0.081295    -0.387400     0.791755    Biso  1.000000 O
   O404        1.0     0.080804     0.200302     0.791352    Biso  1.000000 O
   O405        1.0     0.142992    -0.386696     0.791508    Biso  1.000000 O
   Si165       1.0    -0.005902    -0.347737     0.791440    Biso  1.000000 Si
   O406        1.0    -0.470766     0.353699     0.791685    Biso  1.000000 O
   Si166       1.0     0.249588     0.161327     0.791207    Biso  1.000000 Si
   O407        1.0    -0.397521     0.070537     0.791237    Biso  1.000000 O
   Si167       1.0    -0.275502     0.132863     0.791265    Biso  1.000000 Si
   Si168       1.0    -0.257061     0.058643     0.790746    Biso  1.000000 Si
   O408        1.0    -0.388520     0.206451     0.791351    Biso  1.000000 O
   O409        1.0     0.482536     0.161741     0.790993    Biso  1.000000 O
   O410        1.0    -0.064816     0.006539     0.790807    Biso  1.000000 O
   O411        1.0     0.062553     0.387898     0.790880    Biso  1.000000 O
   Si169       1.0     0.394599     0.102104     0.790993    Biso  1.000000 Si
   O412        1.0    -0.264676    -0.242425     0.790701    Biso  1.000000 O
   O413        1.0     0.001741     0.097959     0.790741    Biso  1.000000 O
   Si170       1.0    -0.173864    -0.331636     0.790731    Biso  1.000000 Si
   O414        1.0     0.322928     0.412299     0.789975    Biso  1.000000 O
   O415        1.0     0.474133    -0.415252     0.790327    Biso  1.000000 O
   Si171       1.0     0.327449     0.107429     0.790458    Biso  1.000000 Si
   O416        1.0     0.304020     0.010857     0.790333    Biso  1.000000 O
   O417        1.0    -0.291231    -0.143184     0.790550    Biso  1.000000 O
   O418        1.0     0.361608     0.114487     0.790512    Biso  1.000000 O
   Si172       1.0    -0.455862    -0.450921     0.790477    Biso  1.000000 Si
   Si173       1.0    -0.257219    -0.130925     0.790315    Biso  1.000000 Si
   O419        1.0    -0.057170    -0.118777     0.790215    Biso  1.000000 O
   O420        1.0    -0.284973     0.032213     0.789992    Biso  1.000000 O
   O421        1.0     0.401891     0.345421     0.790078    Biso  1.000000 O
   Si174       1.0    -0.408550    -0.400409     0.790088    Biso  1.000000 Si
   Si175       1.0    -0.424462     0.484142     0.789771    Biso  1.000000 Si
   O422        1.0     0.083300    -0.481092     0.789980    Biso  1.000000 O
   O423        1.0    -0.160971     0.433288     0.790026    Biso  1.000000 O
   O424        1.0     0.200000    -0.365782     0.790080    Biso  1.000000 O
   O425        1.0     0.165157     0.047214     0.789846    Biso  1.000000 O
   Si176       1.0    -0.191550     0.331265     0.789602    Biso  1.000000 Si
   O426        1.0     0.060089     0.106862     0.789819    Biso  1.000000 O
   O427        1.0    -0.143450    -0.232650     0.789549    Biso  1.000000 O
   Si177       1.0    -0.432020    -0.330202     0.790038    Biso  1.000000 Si
   O428        1.0     0.212975     0.333569     0.789471    Biso  1.000000 O
   O429        1.0    -0.385725     0.316947     0.789787    Biso  1.000000 O
   O430        1.0    -0.259060    -0.090943     0.789360    Biso  1.000000 O
   O431        1.0     0.488174    -0.166192     0.789308    Biso  1.000000 O
   O432        1.0    -0.029534     0.331065     0.788939    Biso  1.000000 O
   Si178       1.0     0.217294     0.293380     0.789080    Biso  1.000000 Si
   Si179       1.0    -0.307436     0.275206     0.789133    Biso  1.000000 Si
   O433        1.0    -0.051643     0.208912     0.789488    Biso  1.000000 O
   Si180       1.0     0.352189    -0.377781     0.789097    Biso  1.000000 Si
   O434        1.0     0.188515    -0.427894     0.788950    Biso  1.000000 O
   O435        1.0     0.414089     0.476800     0.788844    Biso  1.000000 O
   O436        1.0    -0.115420    -0.127350     0.788874    Biso  1.000000 O
   O437        1.0    -0.273387     0.292231     0.788696    Biso  1.000000 O
   O438        1.0    -0.337911     0.174616     0.788761    Biso  1.000000 O
   O439        1.0     0.336817     0.473990     0.788949    Biso  1.000000 O
   O440        1.0    -0.359471    -0.301432     0.788632    Biso  1.000000 O
   Si181       1.0    -0.299159    -0.233952     0.788407    Biso  1.000000 Si
   Si182       1.0     0.160018     0.256857     0.788446    Biso  1.000000 Si
   O441        1.0     0.453910    -0.080287     0.788209    Biso  1.000000 O
   O442        1.0    -0.320123    -0.444171     0.788250    Biso  1.000000 O
   Si183       1.0     0.416566    -0.482970     0.788216    Biso  1.000000 Si
   O443        1.0     0.025312    -0.363811     0.788334    Biso  1.000000 O
   O444        1.0     0.162462     0.164957     0.787971    Biso  1.000000 O
   H155        1.0    -0.017869     0.454495     0.787979    Biso  1.000000 H
   Si184       1.0    -0.159170     0.192773     0.787890    Biso  1.000000 Si
   O445        1.0    -0.085135     0.412270     0.787732    Biso  1.000000 O
   O446        1.0     0.491533    -0.029310     0.787916    Biso  1.000000 O
   O447        1.0    -0.194365     0.185592     0.787855    Biso  1.000000 O
   Si185       1.0     0.473498     0.405537     0.787817    Biso  1.000000 Si
   O448        1.0    -0.207171     0.367072     0.787388    Biso  1.000000 O
   O449        1.0    -0.168845    -0.292848     0.787545    Biso  1.000000 O
   O450        1.0    -0.105144     0.115419     0.787152    Biso  1.000000 O
   O451        1.0    -0.216721     0.303672     0.787188    Biso  1.000000 O
   Si186       1.0     0.194061     0.367095     0.787399    Biso  1.000000 Si
   Si187       1.0     0.189543     0.190355     0.786971    Biso  1.000000 Si
   O452        1.0     0.124419     0.474497     0.787335    Biso  1.000000 O
   O453        1.0     0.408423    -0.185951     0.786863    Biso  1.000000 O
   Si188       1.0    -0.105269    -0.447671     0.787062    Biso  1.000000 Si
   O454        1.0    -0.239908    -0.031996     0.786846    Biso  1.000000 O
   O455        1.0    -0.145288    -0.353139     0.786911    Biso  1.000000 O
   O456        1.0    -0.347708    -0.169176     0.787029    Biso  1.000000 O
   O457        1.0     0.258964    -0.369403     0.786597    Biso  1.000000 O
   Si189       1.0     0.239498    -0.279421     0.787321    Biso  1.000000 Si
   O458        1.0     0.199592    -0.493785     0.786697    Biso  1.000000 O
   O459        1.0    -0.391066     0.473250     0.786377    Biso  1.000000 O
   O460        1.0     0.318539    -0.108320     0.786195    Biso  1.000000 O
   O461        1.0    -0.431049    -0.477468     0.786723    Biso  1.000000 O
   Si190       1.0    -0.114080    -0.372686     0.786642    Biso  1.000000 Si
   Si191       1.0    -0.415074    -0.048465     0.786645    Biso  1.000000 Si
   O462        1.0    -0.206288    -0.343920     0.786643    Biso  1.000000 O
   O463        1.0     0.339255    -0.462264     0.786281    Biso  1.000000 O
   O464        1.0     0.375610    -0.348067     0.786570    Biso  1.000000 O
   Si192       1.0    -0.147536    -0.109294     0.786457    Biso  1.000000 Si
   Si193       1.0     0.325326    -0.148829     0.786026    Biso  1.000000 Si
   O465        1.0     0.222025     0.032448     0.786602    Biso  1.000000 O
   O466        1.0     0.015916    -0.204643     0.786373    Biso  1.000000 O
   O467        1.0     0.053964     0.465283     0.785977    Biso  1.000000 O
   O468        1.0    -0.437333    -0.130049     0.786127    Biso  1.000000 O
   O469        1.0     0.451128    -0.473184     0.786006    Biso  1.000000 O
   O470        1.0    -0.247499     0.152951     0.786136    Biso  1.000000 O
   O471        1.0    -0.439991    -0.416135     0.786135    Biso  1.000000 O
   O472        1.0    -0.488261    -0.461871     0.786009    Biso  1.000000 O
   O473        1.0     0.201774    -0.049137     0.785764    Biso  1.000000 O
   Si194       1.0     0.174984    -0.391428     0.785953    Biso  1.000000 Si
   Si195       1.0    -0.229691     0.188275     0.785811    Biso  1.000000 Si
   O474        1.0    -0.132996    -0.472653     0.785782    Biso  1.000000 O
   O475        1.0     0.431091    -0.372306     0.785743    Biso  1.000000 O
   O476        1.0     0.439971     0.419828     0.785604    Biso  1.000000 O
   O477        1.0     0.271390    -0.215288     0.780786    Biso  1.000000 O
   Si196       1.0     0.060125     0.226717     0.784837    Biso  1.000000 Si
   O478        1.0     0.021912    -0.268293     0.785341    Biso  1.000000 O
   O479        1.0     0.024963    -0.480902     0.785217    Biso  1.000000 O
   Si197       1.0     0.148288     0.080947     0.785471    Biso  1.000000 Si
   Si198       1.0    -0.110778    -0.239441     0.784894    Biso  1.000000 Si
   O480        1.0     0.265693     0.404992     0.785481    Biso  1.000000 O
   O481        1.0     0.085971    -0.010207     0.785056    Biso  1.000000 O
   O482        1.0    -0.330396     0.304979     0.785108    Biso  1.000000 O
   Si199       1.0     0.287211    -0.392801     0.784951    Biso  1.000000 Si
   O483        1.0     0.369134    -0.409785     0.784487    Biso  1.000000 O
   O484        1.0     0.408017    -0.121461     0.784682    Biso  1.000000 O
   O485        1.0     0.112996     0.077534     0.784871    Biso  1.000000 O
   O486        1.0     0.394573     0.066483     0.785025    Biso  1.000000 O
   O487        1.0    -0.450911     0.463581     0.784102    Biso  1.000000 O
   O488        1.0     0.416226     0.128204     0.784994    Biso  1.000000 O
   O489        1.0    -0.193787    -0.455433     0.782815    Biso  1.000000 O
   O490        1.0     0.161290     0.356695     0.784562    Biso  1.000000 O
   O491        1.0     0.374820     0.199733     0.784400    Biso  1.000000 O
   O492        1.0    -0.120491    -0.411891     0.784702    Biso  1.000000 O
   O493        1.0     0.186634     0.280078     0.784349    Biso  1.000000 O
   O494        1.0    -0.053619     0.085789     0.784270    Biso  1.000000 O
   O495        1.0     0.319624     0.073092     0.784378    Biso  1.000000 O
   O496        1.0     0.466742    -0.276636     0.784197    Biso  1.000000 O
   O497        1.0    -0.254429     0.406775     0.784118    Biso  1.000000 O
   Si200       1.0     0.490546     0.128747     0.783703    Biso  1.000000 Si
   O498        1.0     0.318917    -0.374435     0.784330    Biso  1.000000 O
   Si201       1.0    -0.344409    -0.051061     0.783734    Biso  1.000000 Si
   Si202       1.0    -0.486228    -0.188620     0.783666    Biso  1.000000 Si
   O499        1.0    -0.434002     0.234489     0.782482    Biso  1.000000 O
   O500        1.0    -0.322324    -0.019145     0.783691    Biso  1.000000 O
   O501        1.0     0.312481     0.136725     0.783457    Biso  1.000000 O
   Si203       1.0     0.409439    -0.340643     0.783738    Biso  1.000000 Si
   Si204       1.0    -0.031025    -0.135972     0.783447    Biso  1.000000 Si
   O502        1.0    -0.430804    -0.242217     0.783273    Biso  1.000000 O
   Si205       1.0     0.478961    -0.448808     0.783385    Biso  1.000000 Si
   O503        1.0     0.377251     0.430270     0.783674    Biso  1.000000 O
   Si206       1.0     0.265334    -0.175968     0.782104    Biso  1.000000 Si
   O504        1.0    -0.379998    -0.041734     0.783149    Biso  1.000000 O
   O505        1.0     0.079505    -0.132294     0.782963    Biso  1.000000 O
   O506        1.0    -0.497964     0.302727     0.782982    Biso  1.000000 O
   Si207       1.0     0.342132     0.438584     0.783015    Biso  1.000000 Si
   O507        1.0     0.477679     0.367039     0.783622    Biso  1.000000 O
   O508        1.0    -0.303464     0.127405     0.783122    Biso  1.000000 O
   Si208       1.0     0.029865     0.105756     0.783086    Biso  1.000000 Si
   O509        1.0     0.109955    -0.338284     0.782988    Biso  1.000000 O
   Si209       1.0    -0.315117    -0.162018     0.782910    Biso  1.000000 Si
   O510        1.0     0.480970     0.242904     0.782710    Biso  1.000000 O
   Si210       1.0     0.415494    -0.224106     0.782452    Biso  1.000000 Si
   Si211       1.0    -0.134399    -0.032764     0.782306    Biso  1.000000 Si
   O511        1.0    -0.363597     0.117965     0.782023    Biso  1.000000 O
   O512        1.0    -0.300769    -0.198701     0.781704    Biso  1.000000 O
   O513        1.0    -0.502293     0.430058     0.782327    Biso  1.000000 O
   O514        1.0     0.319949    -0.045184     0.782172    Biso  1.000000 O
   Si212       1.0     0.411240     0.442666     0.781971    Biso  1.000000 Si
   Si213       1.0     0.019261    -0.441733     0.782191    Biso  1.000000 Si
   Si214       1.0    -0.493985     0.343085     0.782365    Biso  1.000000 Si
   O515        1.0     0.357792    -0.155892     0.780999    Biso  1.000000 O
   O516        1.0    -0.143839    -0.071741     0.781503    Biso  1.000000 O
   O517        1.0     0.246679     0.289141     0.781264    Biso  1.000000 O
   Si215       1.0     0.108216    -0.494480     0.781457    Biso  1.000000 Si
   O518        1.0     0.352845     0.022534     0.781015    Biso  1.000000 O
   O519        1.0    -0.381680    -0.397681     0.781486    Biso  1.000000 O
   O520        1.0    -0.092976    -0.206473     0.781088    Biso  1.000000 O
   O521        1.0    -0.232304    -0.143107     0.781268    Biso  1.000000 O
   O522        1.0    -0.043791    -0.050438     0.781050    Biso  1.000000 O
   O523        1.0    -0.024724     0.443819     0.781160    Biso  1.000000 O
   O524        1.0    -0.112088     0.359130     0.781007    Biso  1.000000 O
   O525        1.0     0.231607     0.453800     0.781228    Biso  1.000000 O
   Si216       1.0    -0.229147    -0.456739     0.780653    Biso  1.000000 Si
   Si217       1.0     0.276410     0.312451     0.780461    Biso  1.000000 Si
   Si218       1.0    -0.298210    -0.345416     0.780546    Biso  1.000000 Si
   Si219       1.0     0.319210     0.034567     0.780774    Biso  1.000000 Si
   O526        1.0    -0.165432     0.325841     0.780936    Biso  1.000000 O
   O527        1.0     0.317678     0.202136     0.780982    Biso  1.000000 O
   Si220       1.0    -0.247559     0.305999     0.780624    Biso  1.000000 Si
   Si221       1.0     0.013213     0.177739     0.780803    Biso  1.000000 Si
   Si222       1.0     0.475009    -0.057039     0.780553    Biso  1.000000 Si
   Si223       1.0     0.355361    -0.256397     0.780497    Biso  1.000000 Si
   Si224       1.0     0.393258    -0.155266     0.779979    Biso  1.000000 Si
   O528        1.0    -0.317123    -0.260063     0.780624    Biso  1.000000 O
   O529        1.0     0.352176     0.258201     0.780474    Biso  1.000000 O
   O530        1.0     0.273332    -0.276944     0.782936    Biso  1.000000 O
   Si225       1.0    -0.065413    -0.017144     0.780177    Biso  1.000000 Si
   Si226       1.0    -0.335527     0.142669     0.780509    Biso  1.000000 Si
   O531        1.0    -0.018269    -0.331892     0.780227    Biso  1.000000 O
   O532        1.0     0.306514     0.292652     0.779760    Biso  1.000000 O
   O533        1.0    -0.015667    -0.435135     0.779099    Biso  1.000000 O
   Si227       1.0    -0.388617     0.089800     0.779817    Biso  1.000000 Si
   Si228       1.0    -0.299883     0.010101     0.779792    Biso  1.000000 Si
   O534        1.0     0.266471     0.171181     0.779748    Biso  1.000000 O
   O535        1.0    -0.173747     0.487201     0.779863    Biso  1.000000 O
   O536        1.0    -0.263875    -0.356799     0.779525    Biso  1.000000 O
   O537        1.0    -0.326907    -0.370071     0.779416    Biso  1.000000 O
   O538        1.0    -0.075965    -0.451876     0.779365    Biso  1.000000 O
   Si229       1.0    -0.163765    -0.474529     0.779081    Biso  1.000000 Si
   Si230       1.0    -0.362493     0.312256     0.779842    Biso  1.000000 Si
   O539        1.0     0.296970    -0.160619     0.779025    Biso  1.000000 O
   O540        1.0    -0.501686    -0.222689     0.779319    Biso  1.000000 O
   O541        1.0    -0.301426     0.248954     0.779150    Biso  1.000000 O
   O542        1.0     0.392795    -0.467238     0.779379    Biso  1.000000 O
   Si231       1.0    -0.349593    -0.274247     0.779377    Biso  1.000000 Si
   O543        1.0    -0.476596     0.129792     0.778568    Biso  1.000000 O
   O544        1.0    -0.043414    -0.170595     0.778476    Biso  1.000000 O
   O545        1.0    -0.099992    -0.027548     0.778878    Biso  1.000000 O
   O546        1.0    -0.171828    -0.131758     0.779150    Biso  1.000000 O
   Si232       1.0     0.098913    -0.224780     0.778846    Biso  1.000000 Si
   Si233       1.0    -0.232613     0.378227     0.778835    Biso  1.000000 Si
   Si234       1.0    -0.080430     0.104704     0.778511    Biso  1.000000 Si
   Si235       1.0     0.363104    -0.444727     0.778642    Biso  1.000000 Si
   Si236       1.0     0.028451    -0.234136     0.778605    Biso  1.000000 Si
   O547        1.0    -0.122479     0.263610     0.778814    Biso  1.000000 O
   O548        1.0    -0.247517     0.063127     0.777912    Biso  1.000000 O
   O549        1.0     0.211070     0.391093     0.778589    Biso  1.000000 O
   Si237       1.0     0.075833     0.384910     0.778255    Biso  1.000000 Si
   O550        1.0     0.132207    -0.465698     0.778511    Biso  1.000000 O
   O551        1.0     0.081937     0.249832     0.777630    Biso  1.000000 O
   O552        1.0     0.215933    -0.280085     0.777518    Biso  1.000000 O
   O553        1.0     0.139986     0.246724     0.778237    Biso  1.000000 O
   O554        1.0    -0.253222     0.345375     0.778208    Biso  1.000000 O
   Si238       1.0     0.348703     0.218706     0.777935    Biso  1.000000 Si
   Si239       1.0    -0.086912     0.385655     0.777754    Biso  1.000000 Si
   Si240       1.0    -0.160044     0.451010     0.777795    Biso  1.000000 Si
   O555        1.0     0.360619     0.321939     0.777637    Biso  1.000000 O
   O556        1.0     0.036167     0.206704     0.777548    Biso  1.000000 O
   Si241       1.0     0.394546     0.332652     0.777729    Biso  1.000000 Si
   O557        1.0     0.109604     0.372407     0.777538    Biso  1.000000 O
   O558        1.0    -0.374333    -0.247199     0.777150    Biso  1.000000 O
   O559        1.0     0.383847    -0.234522     0.777514    Biso  1.000000 O
   Si242       1.0    -0.471043     0.438823     0.776865    Biso  1.000000 Si
   O560        1.0     0.410244     0.009910     0.777035    Biso  1.000000 O
   Si243       1.0     0.238948     0.416001     0.777515    Biso  1.000000 Si
   Si244       1.0     0.383938     0.036887     0.777089    Biso  1.000000 Si
   Si245       1.0    -0.231152    -0.341689     0.776805    Biso  1.000000 Si
   O561        1.0    -0.033006    -0.495212     0.776206    Biso  1.000000 O
   O562        1.0     0.025250     0.141571     0.777081    Biso  1.000000 O
   Si246       1.0     0.289998    -0.246507     0.776368    Biso  1.000000 Si
   O563        1.0    -0.354398    -0.481932     0.776560    Biso  1.000000 O
   Si247       1.0     0.301046     0.168764     0.776730    Biso  1.000000 Si
   O564        1.0    -0.093335    -0.362054     0.776521    Biso  1.000000 O
   O565        1.0    -0.419970     0.104575     0.775853    Biso  1.000000 O
   O566        1.0    -0.439487    -0.056062     0.776889    Biso  1.000000 O
   O567        1.0     0.063490    -0.227049     0.776523    Biso  1.000000 O
   Si248       1.0    -0.033430     0.341130     0.776080    Biso  1.000000 Si
   Si249       1.0     0.212730     0.484423     0.776611    Biso  1.000000 Si
   O568        1.0    -0.434814    -0.332799     0.776720    Biso  1.000000 O
   Si250       1.0     0.316160    -0.080687     0.776084    Biso  1.000000 Si
   O569        1.0    -0.451819     0.405942     0.775226    Biso  1.000000 O
   O570        1.0     0.324267    -0.239735     0.777903    Biso  1.000000 O
   O571        1.0    -0.211891     0.012120     0.775965    Biso  1.000000 O
   Si251       1.0    -0.045044     0.210375     0.776308    Biso  1.000000 Si
   Si252       1.0    -0.327573    -0.456189     0.775776    Biso  1.000000 Si
   Si253       1.0    -0.371677     0.483172     0.775388    Biso  1.000000 Si
   O572        1.0    -0.054276     0.372955     0.775585    Biso  1.000000 O
   O573        1.0    -0.156264    -0.007849     0.775306    Biso  1.000000 O
   Si254       1.0     0.338891     0.291400     0.774787    Biso  1.000000 Si
   Si255       1.0    -0.043138    -0.457300     0.774148    Biso  1.000000 Si
   O574        1.0    -0.149879     0.189507     0.774861    Biso  1.000000 O
   Si256       1.0    -0.238533    -0.014395     0.774806    Biso  1.000000 Si
   Si257       1.0     0.472951    -0.247821     0.775000    Biso  1.000000 Si
   O575        1.0     0.168821    -0.086463     0.774451    Biso  1.000000 O
   O576        1.0     0.417010     0.302591     0.774840    Biso  1.000000 O
   O577        1.0    -0.498410    -0.078222     0.775176    Biso  1.000000 O
   O578        1.0    -0.244510    -0.488853     0.774513    Biso  1.000000 O
   Si258       1.0    -0.503008     0.270891     0.774802    Biso  1.000000 Si
   O579        1.0     0.465831     0.124237     0.774289    Biso  1.000000 O
   O580        1.0    -0.017082     0.186338     0.774698    Biso  1.000000 O
   O581        1.0     0.238123    -0.167989     0.773874    Biso  1.000000 O
   O582        1.0    -0.238552     0.207642     0.774294    Biso  1.000000 O
   O583        1.0    -0.333250    -0.076044     0.773864    Biso  1.000000 O
   O584        1.0     0.179444    -0.184467     0.773986    Biso  1.000000 O
   O585        1.0    -0.115212    -0.262573     0.774110    Biso  1.000000 O
   Si259       1.0    -0.063721    -0.200293     0.773912    Biso  1.000000 Si
   O586        1.0     0.442928    -0.227109     0.774080    Biso  1.000000 O
   Si260       1.0    -0.140237     0.345491     0.774370    Biso  1.000000 Si
   O587        1.0     0.197715     0.193723     0.774077    Biso  1.000000 O
   O588        1.0     0.360801    -0.289229     0.773093    Biso  1.000000 O
   O589        1.0     0.165848     0.089665     0.773911    Biso  1.000000 O
   O590        1.0    -0.468448    -0.168871     0.773891    Biso  1.000000 O
   Si261       1.0     0.140180     0.354631     0.774042    Biso  1.000000 Si
   O591        1.0    -0.045306    -0.234913     0.773431    Biso  1.000000 O
   O592        1.0     0.118345    -0.195745     0.773164    Biso  1.000000 O
   O593        1.0     0.114316    -0.258113     0.774289    Biso  1.000000 O
   O594        1.0    -0.020909    -0.110199     0.773889    Biso  1.000000 O
   O595        1.0     0.281973    -0.413098     0.773617    Biso  1.000000 O
   O596        1.0    -0.172786     0.058305     0.772466    Biso  1.000000 O
   O597        1.0    -0.234141    -0.303069     0.772738    Biso  1.000000 O
   Si262       1.0    -0.442227    -0.140756     0.773312    Biso  1.000000 Si
   Si263       1.0    -0.407798    -0.247414     0.773114    Biso  1.000000 Si
   O598        1.0    -0.322129     0.034474     0.773170    Biso  1.000000 O
   Si264       1.0     0.064774     0.458804     0.773122    Biso  1.000000 Si
   Si265       1.0    -0.355055    -0.387753     0.773351    Biso  1.000000 Si
   Si266       1.0     0.193048    -0.057650     0.772934    Biso  1.000000 Si
   O599        1.0     0.031762     0.078786     0.773380    Biso  1.000000 O
   O600        1.0    -0.068693     0.137067     0.772153    Biso  1.000000 O
   Si267       1.0     0.431944     0.134839     0.773175    Biso  1.000000 Si
   Si268       1.0    -0.204512    -0.133496     0.773023    Biso  1.000000 Si
   O601        1.0     0.451969    -0.037742     0.772524    Biso  1.000000 O
   O602        1.0    -0.236128    -0.425101     0.772798    Biso  1.000000 O
   O603        1.0    -0.272276    -0.003280     0.772608    Biso  1.000000 O
   O604        1.0     0.168500    -0.385247     0.772862    Biso  1.000000 O
   O605        1.0    -0.128931     0.455290     0.771679    Biso  1.000000 O
   O606        1.0    -0.345622     0.456523     0.772275    Biso  1.000000 O
   O607        1.0    -0.161281     0.126440     0.771737    Biso  1.000000 O
   O608        1.0    -0.364335     0.345621     0.772100    Biso  1.000000 O
   O609        1.0     0.393307    -0.048501     0.771729    Biso  1.000000 O
   O610        1.0    -0.002516     0.344969     0.770059    Biso  1.000000 O
   O611        1.0    -0.371533     0.278475     0.773199    Biso  1.000000 O
   O612        1.0     0.076560     0.421042     0.772240    Biso  1.000000 O
   Si269       1.0     0.084735    -0.002798     0.771812    Biso  1.000000 Si
   Si270       1.0    -0.036982     0.467692     0.771344    Biso  1.000000 Si
   Si271       1.0    -0.452186     0.111970     0.770621    Biso  1.000000 Si
   O613        1.0     0.089481     0.487920     0.771475    Biso  1.000000 O
   O614        1.0    -0.040090     0.248706     0.772703    Biso  1.000000 O
   Si272       1.0     0.111435     0.241034     0.771007    Biso  1.000000 Si
   O615        1.0    -0.316558    -0.139321     0.771757    Biso  1.000000 O
   Si273       1.0     0.078750    -0.112757     0.771236    Biso  1.000000 Si
   O616        1.0     0.049747    -0.090022     0.771697    Biso  1.000000 O
   O617        1.0     0.042639    -0.431930     0.772741    Biso  1.000000 O
   O618        1.0    -0.374803     0.063193     0.771089    Biso  1.000000 O
   O619        1.0     0.408938    -0.324824     0.771342    Biso  1.000000 O
   O620        1.0     0.053897     0.361907     0.770829    Biso  1.000000 O
   O621        1.0     0.328927     0.441112     0.770499    Biso  1.000000 O
   Si274       1.0    -0.027743    -0.071714     0.770847    Biso  1.000000 Si
   Si275       1.0    -0.180509     0.018766     0.770358    Biso  1.000000 Si
   Si276       1.0    -0.441738     0.234596     0.769274    Biso  1.000000 Si
   O622        1.0     0.479615    -0.438653     0.770543    Biso  1.000000 O
   O623        1.0    -0.303382    -0.320383     0.770061    Biso  1.000000 O
   O624        1.0     0.107971    -0.089575     0.770701    Biso  1.000000 O
   O625        1.0     0.273585     0.336015     0.769828    Biso  1.000000 O
   O626        1.0    -0.048996     0.002225     0.770083    Biso  1.000000 O
   Si277       1.0     0.419940    -0.022388     0.769858    Biso  1.000000 Si
   O627        1.0     0.284516    -0.079619     0.769646    Biso  1.000000 O
   O628        1.0     0.346013    -0.089720     0.769480    Biso  1.000000 O
   O629        1.0    -0.071281     0.463294     0.769401    Biso  1.000000 O
   O630        1.0    -0.478615     0.350921     0.770538    Biso  1.000000 O
   O631        1.0     0.130694     0.318226     0.769370    Biso  1.000000 O
   O632        1.0    -0.297878    -0.468342     0.769808    Biso  1.000000 O
   Si278       1.0     0.104769    -0.338617     0.769717    Biso  1.000000 Si
   O633        1.0    -0.341217    -0.423585     0.769219    Biso  1.000000 O
   Si279       1.0    -0.466756    -0.071831     0.769553    Biso  1.000000 Si
   O634        1.0    -0.471588     0.258809     0.769008    Biso  1.000000 O
   O635        1.0     0.413665     0.452008     0.769059    Biso  1.000000 O
   Si280       1.0     0.147106    -0.178105     0.768175    Biso  1.000000 Si
   O636        1.0     0.428311     0.173410     0.769086    Biso  1.000000 O
   O637        1.0     0.302713     0.031115     0.768722    Biso  1.000000 O
   O638        1.0    -0.073508     0.198449     0.769338    Biso  1.000000 O
   O639        1.0     0.068393     0.032028     0.769472    Biso  1.000000 O
   O640        1.0     0.141753    -0.138846     0.767901    Biso  1.000000 O
   O641        1.0    -0.410790    -0.154877     0.768703    Biso  1.000000 O
   O642        1.0    -0.245466     0.289819     0.768350    Biso  1.000000 O
   O643        1.0     0.427962     0.240517     0.768676    Biso  1.000000 O
   O644        1.0    -0.157357     0.375514     0.768628    Biso  1.000000 O
   O645        1.0    -0.051852     0.312374     0.770388    Biso  1.000000 O
   O646        1.0    -0.181828     0.432793     0.769267    Biso  1.000000 O
   O647        1.0     0.230223    -0.489248     0.768315    Biso  1.000000 O
   O648        1.0    -0.091754     0.081167     0.768307    Biso  1.000000 O
   O649        1.0    -0.208960    -0.095945     0.768404    Biso  1.000000 O
   O650        1.0     0.399365     0.361512     0.768396    Biso  1.000000 O
   O651        1.0     0.112891     0.201935     0.767350    Biso  1.000000 O
   Si281       1.0     0.211877    -0.189300     0.768576    Biso  1.000000 Si
   O652        1.0    -0.421542     0.355356     0.767915    Biso  1.000000 O
   O653        1.0    -0.415256    -0.281626     0.766820    Biso  1.000000 O
   Si282       1.0    -0.180206     0.094623     0.766935    Biso  1.000000 Si
   O654        1.0     0.188702     0.470117     0.768349    Biso  1.000000 O
   Si283       1.0     0.141316    -0.099031     0.767418    Biso  1.000000 Si
   O655        1.0    -0.351486     0.217703     0.767216    Biso  1.000000 O
   O656        1.0     0.405794    -0.160645     0.767512    Biso  1.000000 O
   O657        1.0    -0.333601     0.157708     0.767752    Biso  1.000000 O
   O658        1.0     0.070587    -0.334174     0.766148    Biso  1.000000 O
   O659        1.0     0.007993     0.025283     0.766510    Biso  1.000000 O
   O660        1.0     0.223585    -0.070581     0.767227    Biso  1.000000 O
   O661        1.0     0.118763    -0.002332     0.767202    Biso  1.000000 O
   O662        1.0     0.061055    -0.029294     0.767186    Biso  1.000000 O
   O663        1.0     0.175709    -0.026670     0.766990    Biso  1.000000 O
   O664        1.0     0.009541    -0.235605     0.767184    Biso  1.000000 O
   O665        1.0    -0.215902     0.383128     0.766879    Biso  1.000000 O
   Si284       1.0    -0.452314     0.375251     0.766657    Biso  1.000000 Si
   O666        1.0     0.003143    -0.053692     0.767578    Biso  1.000000 O
   O667        1.0    -0.215501     0.101122     0.766411    Biso  1.000000 O
   Si285       1.0    -0.018496    -0.329633     0.767047    Biso  1.000000 Si
   O668        1.0     0.347998    -0.441111     0.766498    Biso  1.000000 O
   O669        1.0    -0.157164    -0.466588     0.766154    Biso  1.000000 O
   O670        1.0    -0.095990     0.406323     0.766548    Biso  1.000000 O
   O671        1.0    -0.217347    -0.364815     0.767046    Biso  1.000000 O
   Si286       1.0     0.150677    -0.461984     0.767070    Biso  1.000000 Si
   O672        1.0    -0.397229     0.486084     0.766192    Biso  1.000000 O
   O673        1.0    -0.288138     0.470667     0.765519    Biso  1.000000 O
   O674        1.0    -0.467983     0.078608     0.765306    Biso  1.000000 O
   Si287       1.0    -0.121459     0.278109     0.766453    Biso  1.000000 Si
   O675        1.0    -0.453255    -0.108319     0.766155    Biso  1.000000 O
   Si288       1.0     0.436038     0.279449     0.766414    Biso  1.000000 Si
   O676        1.0     0.471260     0.282973     0.766515    Biso  1.000000 O
   O677        1.0     0.185226    -0.453388     0.766421    Biso  1.000000 O
   Si289       1.0    -0.271571    -0.492545     0.765695    Biso  1.000000 Si
   O678        1.0    -0.126961     0.318014     0.765919    Biso  1.000000 O
   Si290       1.0    -0.242608     0.074613     0.765139    Biso  1.000000 Si
   Si291       1.0    -0.322036    -0.104474     0.765105    Biso  1.000000 Si
   Si292       1.0    -0.148806     0.160209     0.765409    Biso  1.000000 Si
   O679        1.0    -0.452646     0.200238     0.763108    Biso  1.000000 O
   Si293       1.0     0.203737    -0.264865     0.766154    Biso  1.000000 Si
   Si294       1.0     0.037809     0.047333     0.765541    Biso  1.000000 Si
   O680        1.0     0.038389     0.465227     0.764737    Biso  1.000000 O
   Si295       1.0    -0.435326    -0.313885     0.764879    Biso  1.000000 Si
   O681        1.0    -0.477361     0.454761     0.764882    Biso  1.000000 O
   Si296       1.0    -0.100178     0.446366     0.764576    Biso  1.000000 Si
   O682        1.0     0.321003    -0.496968     0.763429    Biso  1.000000 O
   O683        1.0     0.287580    -0.254206     0.763421    Biso  1.000000 O
   Si297       1.0    -0.348588     0.043469     0.764874    Biso  1.000000 Si
   O684        1.0     0.376537     0.049803     0.764864    Biso  1.000000 O
   O685        1.0     0.352013     0.215244     0.764837    Biso  1.000000 O
   O686        1.0     0.116089    -0.372936     0.764361    Biso  1.000000 O
   O687        1.0    -0.410411     0.242063     0.763384    Biso  1.000000 O
   O688        1.0    -0.226452    -0.037776     0.764792    Biso  1.000000 O
   Si298       1.0     0.376383    -0.076166     0.764333    Biso  1.000000 Si
   Si299       1.0    -0.022728    -0.250134     0.764406    Biso  1.000000 Si
   Si300       1.0     0.385442    -0.302237     0.764510    Biso  1.000000 Si
   Si301       1.0     0.037563    -0.058509     0.764806    Biso  1.000000 Si
   O689        1.0    -0.021945    -0.290563     0.764259    Biso  1.000000 O
   Si302       1.0    -0.082256    -0.349178     0.764670    Biso  1.000000 Si
   O690        1.0     0.248936     0.415595     0.764773    Biso  1.000000 O
   O691        1.0    -0.412038    -0.217845     0.764267    Biso  1.000000 O
   Si303       1.0    -0.375307     0.247955     0.764413    Biso  1.000000 Si
   Si304       1.0     0.023368     0.365364     0.764072    Biso  1.000000 Si
   O692        1.0     0.413074     0.112181     0.764678    Biso  1.000000 O
   O693        1.0     0.168452    -0.266023     0.766256    Biso  1.000000 O
   O694        1.0     0.306799     0.162338     0.763617    Biso  1.000000 O
   O695        1.0     0.159294     0.367803     0.763763    Biso  1.000000 O
   O696        1.0    -0.289010     0.196520     0.763470    Biso  1.000000 O
   Si305       1.0    -0.183503     0.396655     0.763363    Biso  1.000000 Si
   O697        1.0    -0.370802    -0.367432     0.763302    Biso  1.000000 O
   O698        1.0     0.484337    -0.265507     0.763418    Biso  1.000000 O
   O699        1.0    -0.047514    -0.349960     0.763862    Biso  1.000000 O
   Si306       1.0    -0.388581     0.358533     0.763205    Biso  1.000000 Si
   O700        1.0    -0.255102    -0.246488     0.762488    Biso  1.000000 O
   O701        1.0     0.215951    -0.227580     0.765548    Biso  1.000000 O
   Si307       1.0    -0.055335     0.276437     0.765099    Biso  1.000000 Si
   Si308       1.0    -0.080047     0.163396     0.762979    Biso  1.000000 Si
   Si309       1.0     0.134018    -0.272077     0.764290    Biso  1.000000 Si
   O702        1.0     0.166773     0.035635     0.761786    Biso  1.000000 O
   O703        1.0     0.126373    -0.311438     0.764104    Biso  1.000000 O
   O704        1.0    -0.093278    -0.311653     0.763659    Biso  1.000000 O
   Si310       1.0    -0.025729     0.022313     0.762455    Biso  1.000000 Si
   Si311       1.0    -0.222022    -0.403071     0.763072    Biso  1.000000 Si
   Si312       1.0    -0.321039     0.456637     0.762305    Biso  1.000000 Si
   Si313       1.0     0.256495    -0.068903     0.761899    Biso  1.000000 Si
   O705        1.0    -0.089056     0.270724     0.762631    Biso  1.000000 O
   Si314       1.0    -0.114799    -0.280758     0.762247    Biso  1.000000 Si
   O706        1.0     0.012290    -0.343334     0.762329    Biso  1.000000 O
   Si315       1.0     0.175315     0.075034     0.761609    Biso  1.000000 Si
   Si316       1.0    -0.254357     0.207051     0.762084    Biso  1.000000 Si
   O707        1.0     0.014527     0.404243     0.765038    Biso  1.000000 O
   O708        1.0    -0.053689    -0.068907     0.761713    Biso  1.000000 O
   Si317       1.0     0.151554    -0.001149     0.761489    Biso  1.000000 Si
   Si318       1.0    -0.324795     0.193782     0.761995    Biso  1.000000 Si
   O709        1.0    -0.275228     0.083856     0.760765    Biso  1.000000 O
   Si319       1.0     0.147369    -0.389752     0.762073    Biso  1.000000 Si
   Si320       1.0    -0.239090    -0.283511     0.761063    Biso  1.000000 Si
   O710        1.0    -0.073070    -0.190940     0.761483    Biso  1.000000 O
   O711        1.0     0.336324     0.289924     0.761540    Biso  1.000000 O
   O712        1.0    -0.043738    -0.452701     0.760823    Biso  1.000000 O
   O713        1.0    -0.076971    -0.126662     0.760695    Biso  1.000000 O
   O714        1.0    -0.206267    -0.155510     0.761420    Biso  1.000000 O
   O715        1.0    -0.468467    -0.305038     0.761198    Biso  1.000000 O
   Si321       1.0     0.426795     0.206670     0.761339    Biso  1.000000 Si
   Si322       1.0     0.193443     0.197646     0.760928    Biso  1.000000 Si
   O716        1.0    -0.445064     0.136864     0.760444    Biso  1.000000 O
   O717        1.0    -0.042721     0.057717     0.760757    Biso  1.000000 O
   O718        1.0    -0.115081     0.158183     0.761023    Biso  1.000000 O
   Si323       1.0     0.273189    -0.417593     0.760815    Biso  1.000000 Si
   O719        1.0     0.144023    -0.497413     0.761166    Biso  1.000000 O
   O720        1.0     0.153005     0.429971     0.760485    Biso  1.000000 O
   O721        1.0    -0.486779    -0.483609     0.760469    Biso  1.000000 O
   O722        1.0    -0.427939    -0.458974     0.759530    Biso  1.000000 O
   O723        1.0    -0.017046     0.459178     0.760711    Biso  1.000000 O
   O724        1.0     0.137307    -0.429321     0.760813    Biso  1.000000 O
   O725        1.0     0.075927    -0.136056     0.760160    Biso  1.000000 O
   Si324       1.0     0.323182     0.464480     0.759605    Biso  1.000000 Si
   O726        1.0     0.401952    -0.101613     0.760547    Biso  1.000000 O
   O727        1.0     0.112080     0.264948     0.760086    Biso  1.000000 O
   O728        1.0    -0.360779     0.010388     0.758547    Biso  1.000000 O
   O729        1.0     0.356193     0.131169     0.760501    Biso  1.000000 O
   Si325       1.0     0.216167    -0.459424     0.760302    Biso  1.000000 Si
   O730        1.0    -0.115255    -0.075529     0.758983    Biso  1.000000 O
   O731        1.0    -0.146831    -0.293621     0.758367    Biso  1.000000 O
   Si326       1.0    -0.402352    -0.182472     0.759237    Biso  1.000000 Si
   Si327       1.0     0.326370    -0.460578     0.757910    Biso  1.000000 Si
   Si328       1.0     0.496086    -0.448689     0.759209    Biso  1.000000 Si
   O732        1.0    -0.291810    -0.095455     0.758234    Biso  1.000000 O
   Si329       1.0     0.163133     0.469300     0.759374    Biso  1.000000 Si
   O733        1.0    -0.387452     0.397636     0.758667    Biso  1.000000 O
   O734        1.0     0.239482    -0.429014     0.759727    Biso  1.000000 O
   O735        1.0     0.455139    -0.133834     0.757807    Biso  1.000000 O
   O736        1.0    -0.423292    -0.396130     0.759198    Biso  1.000000 O
   Si330       1.0     0.045369    -0.349682     0.757919    Biso  1.000000 Si
   O737        1.0     0.193852     0.236868     0.758053    Biso  1.000000 O
   Si331       1.0     0.014269     0.440993     0.759523    Biso  1.000000 Si
   O738        1.0     0.294636    -0.445093     0.755797    Biso  1.000000 O
   Si332       1.0    -0.210360    -0.068729     0.758446    Biso  1.000000 Si
   Si333       1.0     0.419270    -0.136119     0.758130    Biso  1.000000 Si
   O739        1.0    -0.145643     0.262300     0.758464    Biso  1.000000 O
   O740        1.0     0.403185    -0.274669     0.757204    Biso  1.000000 O
   O741        1.0     0.219428    -0.285872     0.756344    Biso  1.000000 O
   Si334       1.0     0.040904    -0.426298     0.759757    Biso  1.000000 Si
   Si335       1.0     0.130441     0.298756     0.757510    Biso  1.000000 Si
   O742        1.0     0.161944     0.184740     0.756905    Biso  1.000000 O
   Si336       1.0     0.126825     0.184023     0.756503    Biso  1.000000 Si
   O743        1.0     0.258988    -0.030737     0.757101    Biso  1.000000 O
   O744        1.0     0.117727     0.145298     0.755169    Biso  1.000000 O
   O745        1.0    -0.473561    -0.048477     0.758656    Biso  1.000000 O
   O746        1.0    -0.192937    -0.421767     0.759284    Biso  1.000000 O
   Si337       1.0    -0.081937    -0.087969     0.756827    Biso  1.000000 Si
   Si338       1.0    -0.075877     0.067265     0.757096    Biso  1.000000 Si
   O747        1.0     0.420735    -0.491721     0.756940    Biso  1.000000 O
   Si339       1.0    -0.296081    -0.321713     0.756929    Biso  1.000000 Si
   Si340       1.0     0.422267     0.467643     0.757246    Biso  1.000000 Si
   O748        1.0     0.418691    -0.010736     0.757178    Biso  1.000000 O
   O749        1.0    -0.185400     0.014746     0.756993    Biso  1.000000 O
   O750        1.0     0.209159     0.083858     0.757115    Biso  1.000000 O
   O751        1.0     0.049866    -0.389195     0.756732    Biso  1.000000 O
   O752        1.0    -0.477906    -0.422156     0.756542    Biso  1.000000 O
   Si341       1.0     0.275867     0.334444     0.756560    Biso  1.000000 Si
   O753        1.0    -0.302292    -0.199271     0.755643    Biso  1.000000 O
   O754        1.0    -0.367119    -0.187510     0.755679    Biso  1.000000 O
   O755        1.0    -0.172930     0.167813     0.755892    Biso  1.000000 O
   Si342       1.0    -0.412786    -0.493935     0.756147    Biso  1.000000 Si
   O756        1.0    -0.348716    -0.110698     0.756571    Biso  1.000000 O
   O757        1.0     0.155541    -0.188583     0.755431    Biso  1.000000 O
   Si343       1.0     0.295812     0.045095     0.756050    Biso  1.000000 Si
   O758        1.0    -0.231159     0.049306     0.755552    Biso  1.000000 O
   Si344       1.0    -0.457156     0.169537     0.754164    Biso  1.000000 Si
   O759        1.0    -0.206827    -0.285843     0.754856    Biso  1.000000 O
   Si345       1.0    -0.177065    -0.455907     0.755713    Biso  1.000000 Si
   O760        1.0     0.267772     0.070894     0.756057    Biso  1.000000 O
   Si346       1.0    -0.474174     0.482341     0.755225    Biso  1.000000 Si
   Si347       1.0    -0.251816     0.281892     0.755433    Biso  1.000000 Si
   O761        1.0    -0.319732     0.420026     0.756278    Biso  1.000000 O
   O762        1.0    -0.417772    -0.334992     0.755477    Biso  1.000000 O
   O763        1.0    -0.231295     0.183623     0.754864    Biso  1.000000 O
   O764        1.0    -0.265216    -0.303387     0.754921    Biso  1.000000 O
   O765        1.0    -0.331980     0.066836     0.755822    Biso  1.000000 O
   O766        1.0    -0.459114     0.389272     0.754522    Biso  1.000000 O
   Si348       1.0    -0.399040    -0.369471     0.755146    Biso  1.000000 Si
   Si349       1.0     0.390343     0.366449     0.755482    Biso  1.000000 Si
   O767        1.0     0.145992    -0.085338     0.755042    Biso  1.000000 O
   O768        1.0     0.010323    -0.439225     0.755452    Biso  1.000000 O
   O769        1.0    -0.170617     0.094586     0.754285    Biso  1.000000 O
   O770        1.0     0.367930    -0.322019     0.755060    Biso  1.000000 O
   O771        1.0     0.456364     0.461634     0.754626    Biso  1.000000 O
   Si350       1.0    -0.493936    -0.284758     0.754607    Biso  1.000000 Si
   O772        1.0    -0.096922    -0.368945     0.754489    Biso  1.000000 O
   Si351       1.0     0.167905     0.395895     0.754977    Biso  1.000000 Si
   Si352       1.0     0.388521     0.122236     0.755560    Biso  1.000000 Si
   O773        1.0    -0.254791     0.241664     0.755057    Biso  1.000000 O
   O774        1.0    -0.199504    -0.486189     0.752993    Biso  1.000000 O
   Si353       1.0    -0.443220    -0.426113     0.754299    Biso  1.000000 Si
   Si354       1.0    -0.268489    -0.218990     0.753614    Biso  1.000000 Si
   O775        1.0    -0.175082    -0.062495     0.754151    Biso  1.000000 O
   O776        1.0    -0.288417    -0.359951     0.753608    Biso  1.000000 O
   O777        1.0    -0.334161     0.483489     0.753745    Biso  1.000000 O
   O778        1.0     0.423191     0.286815     0.754289    Biso  1.000000 O
   O779        1.0    -0.096928    -0.257200     0.753731    Biso  1.000000 O
   O780        1.0     0.398195     0.210930     0.753673    Biso  1.000000 O
   O781        1.0     0.152197     0.092786     0.753414    Biso  1.000000 O
   Si355       1.0    -0.069463    -0.159744     0.753239    Biso  1.000000 Si
   O782        1.0     0.220339     0.183032     0.753495    Biso  1.000000 O
   O783        1.0     0.309414     0.341443     0.753208    Biso  1.000000 O
   Si356       1.0    -0.479152     0.069712     0.752751    Biso  1.000000 Si
   O784        1.0     0.161709     0.286391     0.753662    Biso  1.000000 O
   O785        1.0     0.363988    -0.060929     0.752743    Biso  1.000000 O
   Si357       1.0     0.328631     0.148363     0.754036    Biso  1.000000 Si
   O786        1.0    -0.257065    -0.483588     0.753438    Biso  1.000000 O
   O787        1.0     0.371600     0.400093     0.753598    Biso  1.000000 O
   O788        1.0    -0.094477     0.036227     0.752799    Biso  1.000000 O
   O789        1.0    -0.243142    -0.400850     0.752585    Biso  1.000000 O
   O790        1.0    -0.037471    -0.240463     0.752624    Biso  1.000000 O
   O791        1.0     0.454916     0.208043     0.753312    Biso  1.000000 O
   O792        1.0    -0.491014     0.160479     0.751442    Biso  1.000000 O
   O793        1.0     0.295683     0.457298     0.751465    Biso  1.000000 O
   O794        1.0     0.043609     0.061753     0.753267    Biso  1.000000 O
   O795        1.0     0.266666     0.298661     0.751212    Biso  1.000000 O
   Si358       1.0     0.238570     0.400351     0.753074    Biso  1.000000 Si
   O796        1.0    -0.188057     0.226613     0.750695    Biso  1.000000 O
   O797        1.0    -0.100924     0.458061     0.751773    Biso  1.000000 O
   O798        1.0     0.278035    -0.384082     0.753632    Biso  1.000000 O
   O799        1.0    -0.058429     0.162926     0.752102    Biso  1.000000 O
   O800        1.0     0.026392     0.354248     0.751133    Biso  1.000000 O
   O801        1.0     0.269530    -0.320553     0.751726    Biso  1.000000 O
   O802        1.0     0.368416     0.336190     0.752847    Biso  1.000000 O
   Si359       1.0    -0.297820     0.064842     0.752034    Biso  1.000000 Si
   Si360       1.0     0.363476     0.211502     0.752427    Biso  1.000000 Si
   O803        1.0     0.202969     0.397456     0.752906    Biso  1.000000 O
   O804        1.0     0.211707    -0.172401     0.752038    Biso  1.000000 O
   Si361       1.0     0.365607     0.053778     0.752315    Biso  1.000000 Si
   O805        1.0    -0.128610    -0.017094     0.752082    Biso  1.000000 O
   O806        1.0    -0.361421     0.261307     0.752875    Biso  1.000000 O
   O807        1.0    -0.387034     0.336792     0.751971    Biso  1.000000 O
   Si362       1.0     0.337444     0.317281     0.751718    Biso  1.000000 Si
   O808        1.0     0.329481     0.055382     0.751986    Biso  1.000000 O
   O809        1.0     0.351626     0.462326     0.752224    Biso  1.000000 O
   O810        1.0    -0.238992    -0.198597     0.750583    Biso  1.000000 O
   Si363       1.0     0.285781    -0.236079     0.751584    Biso  1.000000 Si
   O811        1.0     0.254312     0.363716     0.751671    Biso  1.000000 O
   O812        1.0    -0.440217     0.484275     0.751707    Biso  1.000000 O
   Si364       1.0    -0.336371    -0.205275     0.750711    Biso  1.000000 Si
   O813        1.0     0.411872    -0.429223     0.750459    Biso  1.000000 O
   Si365       1.0    -0.139393    -0.055522     0.751468    Biso  1.000000 Si
   O814        1.0    -0.338605    -0.245454     0.751509    Biso  1.000000 O
   O815        1.0    -0.498166     0.036310     0.750630    Biso  1.000000 O
   O816        1.0     0.025685    -0.156527     0.751210    Biso  1.000000 O
   O817        1.0    -0.281850     0.298845     0.751002    Biso  1.000000 O
   O818        1.0     0.126283    -0.258907     0.751949    Biso  1.000000 O
   O819        1.0    -0.372648    -0.052340     0.751481    Biso  1.000000 O
   O820        1.0     0.258437    -0.090701     0.750532    Biso  1.000000 O
   O821        1.0     0.042373    -0.065091     0.751737    Biso  1.000000 O
   Si366       1.0    -0.174657    -0.297218     0.749897    Biso  1.000000 Si
   Si367       1.0    -0.022564    -0.439146     0.751218    Biso  1.000000 Si
   O822        1.0    -0.485548    -0.149847     0.749239    Biso  1.000000 O
   Si368       1.0    -0.198367     0.188249     0.749452    Biso  1.000000 Si
   O823        1.0     0.468525    -0.454493     0.750764    Biso  1.000000 O
   O824        1.0     0.164759    -0.378885     0.750732    Biso  1.000000 O
   O825        1.0    -0.040321     0.273643     0.752936    Biso  1.000000 O
   O826        1.0     0.096174     0.089844     0.747917    Biso  1.000000 O
   O827        1.0     0.373708    -0.225761     0.748878    Biso  1.000000 O
   O828        1.0    -0.025017     0.008566     0.749942    Biso  1.000000 O
   O829        1.0    -0.174556     0.399538     0.750270    Biso  1.000000 O
   O830        1.0    -0.322926    -0.307206     0.749460    Biso  1.000000 O
   Si369       1.0    -0.224195    -0.162115     0.749641    Biso  1.000000 Si
   Si370       1.0     0.125258     0.112636     0.747872    Biso  1.000000 Si
   O831        1.0    -0.426924    -0.174410     0.749929    Biso  1.000000 O
   O832        1.0    -0.501739     0.097997     0.749135    Biso  1.000000 O
   Si371       1.0     0.433633    -0.461762     0.749161    Biso  1.000000 Si
   Si372       1.0     0.245408    -0.293830     0.747657    Biso  1.000000 Si
   Si373       1.0     0.060696    -0.151372     0.749017    Biso  1.000000 Si
   O833        1.0    -0.236073    -0.079693     0.749456    Biso  1.000000 O
   O834        1.0     0.264109    -0.260542     0.744472    Biso  1.000000 O
   O835        1.0     0.145894    -0.012040     0.748606    Biso  1.000000 O
   O836        1.0     0.373963    -0.379962     0.746854    Biso  1.000000 O
   O837        1.0    -0.312185     0.356147     0.749409    Biso  1.000000 O
   Si374       1.0     0.238979     0.082145     0.748838    Biso  1.000000 Si
   O838        1.0    -0.036088    -0.158030     0.748440    Biso  1.000000 O
   O839        1.0    -0.330176     0.196080     0.748909    Biso  1.000000 O
   Si375       1.0     0.478015    -0.148747     0.748454    Biso  1.000000 Si
   Si376       1.0     0.184465     0.261482     0.748123    Biso  1.000000 Si
   Si377       1.0    -0.364400    -0.014175     0.747866    Biso  1.000000 Si
   Si378       1.0    -0.266968    -0.101325     0.748300    Biso  1.000000 Si
   O840        1.0    -0.253285    -0.138685     0.748924    Biso  1.000000 O
   Si379       1.0    -0.207970     0.029784     0.747858    Biso  1.000000 Si
   O841        1.0    -0.291728     0.025427     0.749167    Biso  1.000000 O
   O842        1.0     0.208039    -0.474516     0.748260    Biso  1.000000 O
   O843        1.0    -0.384705    -0.487986     0.747754    Biso  1.000000 O
   O844        1.0    -0.225093     0.295099     0.747794    Biso  1.000000 O
   O845        1.0     0.316792    -0.227380     0.745903    Biso  1.000000 O
   O846        1.0     0.070392    -0.452178     0.749872    Biso  1.000000 O
   O847        1.0     0.379437     0.089447     0.748137    Biso  1.000000 O
   O848        1.0     0.322227    -0.348066     0.746758    Biso  1.000000 O
   Si380       1.0    -0.160295     0.248770     0.747231    Biso  1.000000 Si
   O849        1.0     0.283843     0.018151     0.747062    Biso  1.000000 O
   O850        1.0     0.418684     0.367059     0.747373    Biso  1.000000 O
   Si381       1.0     0.178851    -0.173235     0.746512    Biso  1.000000 Si
   O851        1.0    -0.477089    -0.256854     0.747184    Biso  1.000000 O
   O852        1.0    -0.071954     0.093774     0.747277    Biso  1.000000 O
   O853        1.0     0.346951     0.177997     0.747841    Biso  1.000000 O
   Si382       1.0     0.399184    -0.251969     0.746175    Biso  1.000000 Si
   O854        1.0     0.404082     0.450101     0.747307    Biso  1.000000 O
   Si383       1.0    -0.365186    -0.089785     0.746863    Biso  1.000000 Si
   O855        1.0     0.112671     0.204184     0.746229    Biso  1.000000 O
   Si384       1.0    -0.067270    -0.251647     0.746526    Biso  1.000000 Si
   O856        1.0     0.342934    -0.462083     0.745965    Biso  1.000000 O
   Si385       1.0     0.287409    -0.351560     0.746594    Biso  1.000000 Si
   O857        1.0    -0.026384     0.212995     0.745892    Biso  1.000000 O
   O858        1.0    -0.030943    -0.401107     0.748391    Biso  1.000000 O
   O859        1.0     0.249380     0.235860     0.744569    Biso  1.000000 O
   O860        1.0    -0.450416     0.071345     0.745222    Biso  1.000000 O
   O861        1.0     0.120058     0.318729     0.746420    Biso  1.000000 O
   O862        1.0     0.051196    -0.334921     0.745535    Biso  1.000000 O
   O863        1.0     0.491015    -0.020004     0.743123    Biso  1.000000 O
   O864        1.0     0.212987     0.283738     0.745340    Biso  1.000000 O
   Si386       1.0     0.371678     0.434626     0.746692    Biso  1.000000 Si
   Si387       1.0    -0.386651     0.411283     0.745779    Biso  1.000000 Si
   Si388       1.0    -0.264652    -0.377333     0.745633    Biso  1.000000 Si
   O865        1.0     0.407008    -0.148515     0.746250    Biso  1.000000 O
   Si389       1.0     0.356843    -0.345168     0.745120    Biso  1.000000 Si
   Si390       1.0    -0.228461    -0.490458     0.745295    Biso  1.000000 Si
   O866        1.0     0.315622    -0.091497     0.745804    Biso  1.000000 O
   O867        1.0     0.279671    -0.145242     0.744516    Biso  1.000000 O
   O868        1.0     0.405813     0.148002     0.747571    Biso  1.000000 O
   Si391       1.0     0.260151    -0.011410     0.744975    Biso  1.000000 Si
   O869        1.0     0.170060    -0.134836     0.745281    Biso  1.000000 O
   O870        1.0     0.488294    -0.307756     0.745818    Biso  1.000000 O
   O871        1.0     0.167987     0.470268     0.746165    Biso  1.000000 O
   O872        1.0    -0.176228    -0.334707     0.744496    Biso  1.000000 O
   O873        1.0     0.268683    -0.201062     0.753148    Biso  1.000000 O
   Si392       1.0    -0.322712     0.393624     0.745950    Biso  1.000000 Si
   Si393       1.0    -0.480393    -0.042657     0.745495    Biso  1.000000 Si
   Si394       1.0    -0.105284     0.005302     0.745369    Biso  1.000000 Si
   Si395       1.0     0.413944     0.007028     0.745438    Biso  1.000000 Si
   O874        1.0     0.021761     0.434082     0.746498    Biso  1.000000 O
   O875        1.0     0.383736     0.027226     0.745317    Biso  1.000000 O
   O876        1.0     0.458865     0.135434     0.740242    Biso  1.000000 O
   O877        1.0     0.078296    -0.185415     0.745519    Biso  1.000000 O
   Si396       1.0     0.493239     0.133237     0.743298    Biso  1.000000 Si
   O878        1.0    -0.096212    -0.160787     0.744457    Biso  1.000000 O
   O879        1.0    -0.182054     0.338687     0.744770    Biso  1.000000 O
   O880        1.0     0.351961    -0.169286     0.743818    Biso  1.000000 O
   O881        1.0    -0.156447    -0.448043     0.745418    Biso  1.000000 O
   Si397       1.0     0.063343     0.080976     0.744210    Biso  1.000000 Si
   O882        1.0    -0.494437     0.475167     0.744493    Biso  1.000000 O
   O883        1.0    -0.376277     0.450123     0.744195    Biso  1.000000 O
   Si398       1.0    -0.358585     0.485675     0.744253    Biso  1.000000 Si
   Si399       1.0     0.246993     0.276205     0.742878    Biso  1.000000 Si
   Si400       1.0    -0.003461    -0.148839     0.743912    Biso  1.000000 Si
   O884        1.0    -0.000399     0.155568     0.744277    Biso  1.000000 O
   O885        1.0     0.308113     0.131077     0.744219    Biso  1.000000 O
   O886        1.0    -0.438651     0.172058     0.742584    Biso  1.000000 O
   O887        1.0     0.429494    -0.234984     0.742481    Biso  1.000000 O
   O888        1.0     0.351043     0.239345     0.744441    Biso  1.000000 O
   O889        1.0    -0.079530    -0.091148     0.743621    Biso  1.000000 O
   O890        1.0     0.471430    -0.127900     0.737399    Biso  1.000000 O
   O891        1.0    -0.078624     0.235406     0.743157    Biso  1.000000 O
   O892        1.0    -0.438019     0.340240     0.742925    Biso  1.000000 O
   Si401       1.0    -0.032649     0.173673     0.743364    Biso  1.000000 Si
   Si402       1.0     0.346873    -0.209821     0.741969    Biso  1.000000 Si
   O893        1.0    -0.103465    -0.423369     0.743276    Biso  1.000000 O
   Si403       1.0     0.238333     0.197234     0.742642    Biso  1.000000 Si
   Si404       1.0    -0.455989    -0.164627     0.743021    Biso  1.000000 Si
   O894        1.0    -0.393162    -0.108685     0.740991    Biso  1.000000 O
   O895        1.0     0.057106     0.180868     0.743534    Biso  1.000000 O
   O896        1.0     0.150063     0.392172     0.743543    Biso  1.000000 O
   Si405       1.0     0.474009     0.458101     0.743007    Biso  1.000000 Si
   Si406       1.0     0.283835    -0.105844     0.742491    Biso  1.000000 Si
   Si407       1.0     0.152687    -0.101007     0.743103    Biso  1.000000 Si
   Si408       1.0    -0.303148     0.321563     0.743195    Biso  1.000000 Si
   O897        1.0     0.251544     0.115114     0.741972    Biso  1.000000 O
   Si409       1.0     0.347232    -0.077925     0.742223    Biso  1.000000 Si
   Si410       1.0    -0.449427     0.379352     0.742248    Biso  1.000000 Si
   O898        1.0     0.249965     0.425661     0.743406    Biso  1.000000 O
   O899        1.0    -0.332167    -0.014767     0.742014    Biso  1.000000 O
   Si411       1.0    -0.336657    -0.275561     0.742453    Biso  1.000000 Si
   O900        1.0    -0.388415    -0.378715     0.742680    Biso  1.000000 O
   Si412       1.0     0.255046    -0.173284     0.745037    Biso  1.000000 Si
   Si413       1.0     0.395977    -0.405970     0.740958    Biso  1.000000 Si
   O901        1.0     0.445711     0.024115     0.742675    Biso  1.000000 O
   O902        1.0    -0.275921    -0.237329     0.742164    Biso  1.000000 O
   Si414       1.0     0.481183     0.018265     0.741339    Biso  1.000000 Si
   Si415       1.0    -0.100417    -0.383037     0.742017    Biso  1.000000 Si
   O903        1.0    -0.292569     0.083582     0.740587    Biso  1.000000 O
   O904        1.0    -0.075475    -0.014643     0.742709    Biso  1.000000 O
   Si416       1.0    -0.045324     0.246046     0.743149    Biso  1.000000 Si
   O905        1.0     0.227016    -0.003552     0.740430    Biso  1.000000 O
   O906        1.0    -0.026136    -0.048852     0.741086    Biso  1.000000 O
   O907        1.0     0.479216     0.418533     0.741379    Biso  1.000000 O
   Si417       1.0    -0.170871     0.088349     0.741327    Biso  1.000000 Si
   O908        1.0    -0.127442     0.364913     0.740194    Biso  1.000000 O
   Si418       1.0    -0.163168     0.371431     0.741368    Biso  1.000000 Si
   O909        1.0    -0.356517     0.392657     0.741393    Biso  1.000000 O
   O910        1.0    -0.028315    -0.337300     0.741608    Biso  1.000000 O
   O911        1.0    -0.003721    -0.109416     0.741271    Biso  1.000000 O
   O912        1.0    -0.439997    -0.427722     0.741003    Biso  1.000000 O
   O913        1.0     0.267542     0.176361     0.739933    Biso  1.000000 O
   Si419       1.0    -0.091684     0.480300     0.741191    Biso  1.000000 Si
   Si420       1.0    -0.404725     0.327319     0.740767    Biso  1.000000 Si
   O914        1.0    -0.449773    -0.028933     0.740254    Biso  1.000000 O
   O915        1.0     0.046576     0.115338     0.741022    Biso  1.000000 O
   O916        1.0    -0.135087     0.230114     0.740373    Biso  1.000000 O
   O917        1.0    -0.059735    -0.285141     0.740015    Biso  1.000000 O
   Si421       1.0    -0.041027    -0.012901     0.740605    Biso  1.000000 Si
   O918        1.0    -0.167411    -0.270260     0.740411    Biso  1.000000 O
   O919        1.0     0.059845    -0.009002     0.741380    Biso  1.000000 O
   Si422       1.0     0.425113     0.281196     0.741212    Biso  1.000000 Si
   Si423       1.0     0.278484     0.447315     0.740131    Biso  1.000000 Si
   O920        1.0    -0.023835    -0.458908     0.739553    Biso  1.000000 O
   O921        1.0    -0.392752    -0.003080     0.740556    Biso  1.000000 O
   O922        1.0    -0.419234     0.402166     0.740273    Biso  1.000000 O
   O923        1.0     0.168297    -0.434433     0.739409    Biso  1.000000 O
   O924        1.0    -0.058573     0.492834     0.740121    Biso  1.000000 O
   O925        1.0     0.466838    -0.186431     0.746223    Biso  1.000000 O
   Si424       1.0    -0.359983     0.275220     0.740343    Biso  1.000000 Si
   Si425       1.0    -0.198110     0.305848     0.739928    Biso  1.000000 Si
   O926        1.0    -0.189856     0.054940     0.739948    Biso  1.000000 O
   O927        1.0    -0.333181     0.302161     0.739812    Biso  1.000000 O
   O928        1.0    -0.233521     0.473368     0.739406    Biso  1.000000 O
   O929        1.0     0.339880     0.299032     0.739549    Biso  1.000000 O
   O930        1.0    -0.222692     0.003877     0.739111    Biso  1.000000 O
   Si426       1.0     0.458558     0.215513     0.740193    Biso  1.000000 Si
   Si427       1.0     0.033116     0.152650     0.739462    Biso  1.000000 Si
   Si428       1.0     0.378015    -0.145548     0.738838    Biso  1.000000 Si
   O931        1.0     0.067281    -0.125998     0.738819    Biso  1.000000 O
   O932        1.0    -0.172824     0.278252     0.739592    Biso  1.000000 O
   Si429       1.0     0.050637    -0.048651     0.739834    Biso  1.000000 Si
   O933        1.0     0.366910    -0.108048     0.737993    Biso  1.000000 O
   O934        1.0    -0.202123    -0.160682     0.738484    Biso  1.000000 O
   Si430       1.0     0.027186     0.352643     0.737619    Biso  1.000000 Si
   O935        1.0    -0.131227    -0.067126     0.738935    Biso  1.000000 O
   O936        1.0    -0.370318    -0.278954     0.738170    Biso  1.000000 O
   O937        1.0    -0.246175    -0.350602     0.738583    Biso  1.000000 O
   O938        1.0    -0.335933    -0.196114     0.737712    Biso  1.000000 O
   O939        1.0    -0.137691     0.081955     0.738123    Biso  1.000000 O
   Si431       1.0     0.171325    -0.394451     0.738308    Biso  1.000000 Si
   O940        1.0    -0.393419     0.289029     0.738514    Biso  1.000000 O
   Si432       1.0     0.117461    -0.267676     0.739329    Biso  1.000000 Si
   Si433       1.0    -0.126055    -0.451601     0.739150    Biso  1.000000 Si
   O941        1.0    -0.113387    -0.488627     0.740595    Biso  1.000000 O
   O942        1.0    -0.282828    -0.401295     0.737773    Biso  1.000000 O
   Si434       1.0     0.427576     0.151309     0.737172    Biso  1.000000 Si
   O943        1.0     0.089727    -0.291575     0.739653    Biso  1.000000 O
   Si435       1.0    -0.301850     0.004336     0.738303    Biso  1.000000 Si
   Si436       1.0     0.277901     0.138884     0.737005    Biso  1.000000 Si
   O944        1.0    -0.066128     0.369133     0.735952    Biso  1.000000 O
   O945        1.0     0.227351     0.058513     0.738635    Biso  1.000000 O
   O946        1.0    -0.131410    -0.369790     0.736637    Biso  1.000000 O
   O947        1.0     0.175151     0.238723     0.737512    Biso  1.000000 O
   Si437       1.0     0.086621     0.196470     0.737632    Biso  1.000000 Si
   O948        1.0    -0.316619     0.141069     0.739202    Biso  1.000000 O
   O949        1.0    -0.198239     0.180145     0.736319    Biso  1.000000 O
   Si438       1.0     0.190517    -0.464660     0.736974    Biso  1.000000 Si
   Si439       1.0    -0.036315    -0.375895     0.738178    Biso  1.000000 Si
   O950        1.0     0.136776     0.123686     0.735844    Biso  1.000000 O
   O951        1.0    -0.285585    -0.098903     0.736409    Biso  1.000000 O
   O952        1.0    -0.075334    -0.224826     0.737084    Biso  1.000000 O
   O953        1.0     0.228954    -0.306408     0.736660    Biso  1.000000 O
   O954        1.0     0.427584    -0.471819     0.736598    Biso  1.000000 O
   O955        1.0     0.447846     0.252768     0.738048    Biso  1.000000 O
   O956        1.0     0.386442    -0.272906     0.735938    Biso  1.000000 O
   O957        1.0     0.174277     0.027935     0.736268    Biso  1.000000 O
   O958        1.0     0.405464    -0.021493     0.736563    Biso  1.000000 O
   O959        1.0     0.122029    -0.105848     0.737033    Biso  1.000000 O
   O960        1.0    -0.340852    -0.084528     0.737526    Biso  1.000000 O
   Si440       1.0    -0.326166     0.178898     0.737047    Biso  1.000000 Si
   O961        1.0    -0.468173    -0.198428     0.737487    Biso  1.000000 O
   O962        1.0     0.174327    -0.078241     0.735898    Biso  1.000000 O
   O963        1.0     0.423624    -0.387905     0.734978    Biso  1.000000 O
   Si441       1.0     0.146661     0.001400     0.735849    Biso  1.000000 Si
   O964        1.0     0.437900     0.315391     0.736205    Biso  1.000000 O
   O965        1.0    -0.026529     0.422001     0.735704    Biso  1.000000 O
   O966        1.0    -0.493277    -0.077764     0.740561    Biso  1.000000 O
   Si442       1.0     0.455632    -0.213132     0.737192    Biso  1.000000 Si
   Si443       1.0    -0.482324    -0.234983     0.735943    Biso  1.000000 Si
   O967        1.0    -0.000317    -0.282585     0.735025    Biso  1.000000 O
   O968        1.0     0.058058     0.370089     0.733526    Biso  1.000000 O
   O969        1.0     0.483418    -0.234958     0.734321    Biso  1.000000 O
   O970        1.0     0.275863    -0.033243     0.735498    Biso  1.000000 O
   O971        1.0    -0.400057     0.073189     0.733584    Biso  1.000000 O
   O972        1.0     0.393253     0.273214     0.736589    Biso  1.000000 O
   O973        1.0    -0.219977    -0.465654     0.735025    Biso  1.000000 O
   O974        1.0    -0.186025     0.117578     0.734337    Biso  1.000000 O
   O975        1.0     0.490511     0.208474     0.735289    Biso  1.000000 O
   Si444       1.0     0.358986     0.266782     0.735532    Biso  1.000000 Si
   O976        1.0    -0.441695    -0.140959     0.733469    Biso  1.000000 O
   Si445       1.0     0.070088    -0.321660     0.735120    Biso  1.000000 Si
   Si446       1.0     0.428230     0.354050     0.735017    Biso  1.000000 Si
   Si447       1.0    -0.031681    -0.302382     0.734677    Biso  1.000000 Si
   O977        1.0    -0.479058     0.382442     0.734029    Biso  1.000000 O
   O978        1.0     0.173676    -0.191991     0.734559    Biso  1.000000 O
   Si448       1.0    -0.164832    -0.356648     0.733839    Biso  1.000000 Si
   O979        1.0    -0.303207     0.407938     0.735883    Biso  1.000000 O
   Si449       1.0    -0.104148     0.234056     0.734327    Biso  1.000000 Si
   O980        1.0    -0.004813     0.364896     0.732858    Biso  1.000000 O
   Si450       1.0    -0.435086     0.066223     0.733373    Biso  1.000000 Si
   O981        1.0     0.094692    -0.412036     0.734219    Biso  1.000000 O
   Si451       1.0     0.067875    -0.437521     0.733450    Biso  1.000000 Si
   O982        1.0     0.067251     0.054221     0.734208    Biso  1.000000 O
   O983        1.0     0.374836    -0.425227     0.732276    Biso  1.000000 O
   O984        1.0    -0.120500     0.020226     0.734271    Biso  1.000000 O
   Si452       1.0     0.209616     0.026144     0.733801    Biso  1.000000 Si
   Si453       1.0    -0.007454    -0.075386     0.734281    Biso  1.000000 Si
   Si454       1.0    -0.070832     0.100042     0.734102    Biso  1.000000 Si
   O985        1.0    -0.070736    -0.376591     0.735030    Biso  1.000000 O
   Si455       1.0     0.347213    -0.450213     0.733123    Biso  1.000000 Si
   O986        1.0     0.301321     0.425558     0.733259    Biso  1.000000 O
   Si456       1.0     0.004377     0.442214     0.735015    Biso  1.000000 Si
   Si457       1.0    -0.102290    -0.084545     0.733910    Biso  1.000000 Si
   O987        1.0     0.435799     0.189963     0.734345    Biso  1.000000 O
   Si458       1.0     0.152414     0.476732     0.734269    Biso  1.000000 Si
   O988        1.0     0.473665    -0.356133     0.731389    Biso  1.000000 O
   O989        1.0     0.365451    -0.331272     0.733049    Biso  1.000000 O
   Si459       1.0    -0.029521    -0.494587     0.733595    Biso  1.000000 Si
   O990        1.0     0.359117     0.427606     0.734371    Biso  1.000000 O
   O991        1.0     0.279255    -0.352631     0.733694    Biso  1.000000 O
   O992        1.0     0.079740    -0.065014     0.734682    Biso  1.000000 O
   O993        1.0     0.118041     0.488035     0.732292    Biso  1.000000 O
   Si460       1.0    -0.423643    -0.008273     0.733947    Biso  1.000000 Si
   O994        1.0     0.350363    -0.049353     0.732830    Biso  1.000000 O
   O995        1.0    -0.339664     0.496801     0.733306    Biso  1.000000 O
   O996        1.0     0.204391    -0.389227     0.733425    Biso  1.000000 O
   O997        1.0     0.453643     0.472867     0.733080    Biso  1.000000 O
   Si461       1.0     0.128208     0.312156     0.733263    Biso  1.000000 Si
   Si462       1.0     0.480764    -0.092157     0.732536    Biso  1.000000 Si
   Si463       1.0     0.094122    -0.195829     0.733885    Biso  1.000000 Si
   O998        1.0    -0.257992    -0.288592     0.731700    Biso  1.000000 O
   O999        1.0     0.029082     0.314753     0.732460    Biso  1.000000 O
   H156        1.0     0.090634    -0.445971     0.752555    Biso  1.000000 H
   Si464       1.0    -0.099633     0.365196     0.731314    Biso  1.000000 Si
   O1000       1.0    -0.088648     0.134335     0.731329    Biso  1.000000 O
   O1001       1.0     0.143360    -0.285474     0.732402    Biso  1.000000 O
   O1002       1.0    -0.405165     0.212469     0.731315    Biso  1.000000 O
   Si465       1.0     0.488201    -0.319557     0.732923    Biso  1.000000 Si
   O1003       1.0     0.001705    -0.169622     0.732700    Biso  1.000000 O
   Si466       1.0    -0.111470    -0.158117     0.732483    Biso  1.000000 Si
   Si467       1.0    -0.311617     0.106752     0.732728    Biso  1.000000 Si
   O1004       1.0     0.214405     0.196205     0.732507    Biso  1.000000 O
   O1005       1.0     0.112978     0.013709     0.733248    Biso  1.000000 O
   O1006       1.0    -0.273356    -0.014738     0.732504    Biso  1.000000 O
   Si468       1.0    -0.413885    -0.117450     0.730293    Biso  1.000000 Si
   O1007       1.0    -0.001755     0.481876     0.735771    Biso  1.000000 O
   O1008       1.0    -0.145674    -0.167316     0.731898    Biso  1.000000 O
   O1009       1.0    -0.314367    -0.270568     0.732030    Biso  1.000000 O
   O1010       1.0    -0.488865     0.132549     0.731974    Biso  1.000000 O
   O1011       1.0    -0.284338     0.331932     0.732336    Biso  1.000000 O
   O1012       1.0    -0.324298    -0.441711     0.732486    Biso  1.000000 O
   Si469       1.0     0.077093     0.015303     0.732602    Biso  1.000000 Si
   O1013       1.0     0.107329    -0.233308     0.733655    Biso  1.000000 O
   Si470       1.0    -0.035791     0.385330     0.730819    Biso  1.000000 Si
   Si471       1.0     0.487292     0.395427     0.730887    Biso  1.000000 Si
   Si472       1.0     0.089789    -0.102548     0.732108    Biso  1.000000 Si
   O1014       1.0     0.271227     0.477023     0.731049    Biso  1.000000 O
   O1015       1.0    -0.095234     0.457348     0.730523    Biso  1.000000 O
   Si473       1.0    -0.280894    -0.258830     0.731206    Biso  1.000000 Si
   Si474       1.0    -0.429798     0.183221     0.730028    Biso  1.000000 Si
   O1016       1.0     0.250227     0.285212     0.729728    Biso  1.000000 O
   O1017       1.0     0.023183    -0.057201     0.731825    Biso  1.000000 O
   O1018       1.0    -0.338245    -0.380695     0.731917    Biso  1.000000 O
   O1019       1.0    -0.045773     0.174372     0.730842    Biso  1.000000 O
   O1020       1.0     0.144953    -0.380152     0.730608    Biso  1.000000 O
   O1021       1.0     0.080314     0.227241     0.729087    Biso  1.000000 O
   O1022       1.0     0.458142     0.371427     0.729798    Biso  1.000000 O
   O1023       1.0     0.449732    -0.071997     0.730788    Biso  1.000000 O
   O1024       1.0     0.092036    -0.349285     0.730132    Biso  1.000000 O
   O1025       1.0    -0.189131    -0.384349     0.727757    Biso  1.000000 O
   Si475       1.0    -0.372603    -0.373148     0.730833    Biso  1.000000 Si
   O1026       1.0     0.115573     0.275983     0.730097    Biso  1.000000 O
   Si476       1.0     0.145738     0.402909     0.730658    Biso  1.000000 Si
   O1027       1.0     0.351043    -0.213394     0.728571    Biso  1.000000 O
   O1028       1.0     0.315285    -0.435244     0.729374    Biso  1.000000 O
   Si477       1.0    -0.310925    -0.405061     0.730164    Biso  1.000000 Si
   O1029       1.0     0.121296    -0.172196     0.730627    Biso  1.000000 O
   Si478       1.0    -0.316844    -0.101627     0.729848    Biso  1.000000 Si
   O1030       1.0     0.280594    -0.100746     0.729169    Biso  1.000000 O
   O1031       1.0    -0.179048    -0.215009     0.729578    Biso  1.000000 O
   O1032       1.0     0.172866    -0.492857     0.729753    Biso  1.000000 O
   O1033       1.0    -0.355042     0.246445     0.731345    Biso  1.000000 O
   O1034       1.0    -0.343831     0.093856     0.729481    Biso  1.000000 O
   O1035       1.0     0.490246     0.028367     0.728671    Biso  1.000000 O
   Si479       1.0    -0.121608     0.058018     0.729419    Biso  1.000000 Si
   Si480       1.0    -0.202125     0.148253     0.728336    Biso  1.000000 Si
   O1036       1.0     0.328385     0.373655     0.727948    Biso  1.000000 O
   O1037       1.0     0.162516     0.317449     0.729300    Biso  1.000000 O
   Si481       1.0    -0.179441    -0.174898     0.728973    Biso  1.000000 Si
   Si482       1.0    -0.446101    -0.447451     0.729536    Biso  1.000000 Si
   O1038       1.0     0.250485    -0.188300     0.732916    Biso  1.000000 O
   O1039       1.0    -0.355590     0.182910     0.729840    Biso  1.000000 O
   O1040       1.0    -0.395978     0.344439     0.729110    Biso  1.000000 O
   O1041       1.0     0.158083     0.181401     0.727172    Biso  1.000000 O
   O1042       1.0    -0.438257     0.027092     0.730670    Biso  1.000000 O
   O1043       1.0    -0.175216     0.384086     0.729384    Biso  1.000000 O
   O1044       1.0     0.215868    -0.450488     0.728967    Biso  1.000000 O
   Si483       1.0     0.183211     0.210612     0.728249    Biso  1.000000 Si
   O1045       1.0    -0.111567    -0.119691     0.728696    Biso  1.000000 O
   Si484       1.0    -0.164311    -0.251310     0.728796    Biso  1.000000 Si
   O1046       1.0    -0.036986     0.262183     0.731727    Biso  1.000000 O
   O1047       1.0    -0.479858    -0.459481     0.729811    Biso  1.000000 O
   O1048       1.0    -0.010461    -0.382662     0.728994    Biso  1.000000 O
   Si485       1.0     0.452924    -0.386532     0.727466    Biso  1.000000 Si
   O1049       1.0    -0.236612     0.140819     0.726882    Biso  1.000000 O
   Si486       1.0    -0.247521    -0.324870     0.728320    Biso  1.000000 Si
   O1050       1.0     0.100100     0.167707     0.730063    Biso  1.000000 O
   Si487       1.0    -0.239780    -0.007580     0.727914    Biso  1.000000 Si
   O1051       1.0    -0.035469     0.003149     0.728674    Biso  1.000000 O
   Si488       1.0     0.378611    -0.029247     0.728147    Biso  1.000000 Si
   O1052       1.0     0.474580    -0.418254     0.728479    Biso  1.000000 O
   O1053       1.0    -0.101258     0.266722     0.726646    Biso  1.000000 O
   O1054       1.0    -0.300630     0.195774     0.729761    Biso  1.000000 O
   O1055       1.0    -0.087969     0.069537     0.728205    Biso  1.000000 O
   O1056       1.0    -0.423458    -0.478102     0.728566    Biso  1.000000 O
   O1057       1.0    -0.038322     0.104371     0.729396    Biso  1.000000 O
   O1058       1.0     0.076456    -0.467918     0.725818    Biso  1.000000 O
   O1059       1.0    -0.427879    -0.083379     0.725643    Biso  1.000000 O
   O1060       1.0     0.037692    -0.420258     0.730704    Biso  1.000000 O
   Si489       1.0     0.331136     0.414313     0.727626    Biso  1.000000 Si
   Si490       1.0    -0.384743    -0.296647     0.727429    Biso  1.000000 Si
   O1061       1.0     0.409328     0.137441     0.726892    Biso  1.000000 O
   O1062       1.0    -0.327322    -0.139762     0.728118    Biso  1.000000 O
   O1063       1.0    -0.208598     0.311349     0.727314    Biso  1.000000 O
   Si491       1.0     0.110687    -0.382526     0.727372    Biso  1.000000 Si
   O1064       1.0    -0.478611    -0.319862     0.728318    Biso  1.000000 O
   Si492       1.0     0.379036    -0.299858     0.726525    Biso  1.000000 Si
   O1065       1.0    -0.149535     0.440794     0.727307    Biso  1.000000 O
   Si493       1.0     0.131489     0.153182     0.726958    Biso  1.000000 Si
   O1066       1.0     0.157726    -0.025923     0.726650    Biso  1.000000 O
   O1067       1.0    -0.420096    -0.299828     0.726686    Biso  1.000000 O
   O1068       1.0    -0.313459     0.028540     0.728587    Biso  1.000000 O
   O1069       1.0    -0.454305     0.087175     0.724476    Biso  1.000000 O
   Si494       1.0     0.438987    -0.495203     0.726987    Biso  1.000000 Si
   O1070       1.0    -0.373662    -0.334291     0.727940    Biso  1.000000 O
   O1071       1.0    -0.100304     0.331511     0.723569    Biso  1.000000 O
   O1072       1.0     0.111244     0.400286     0.727614    Biso  1.000000 O
   O1073       1.0     0.397408     0.352335     0.728417    Biso  1.000000 O
   Si495       1.0    -0.237966     0.461401     0.726590    Biso  1.000000 Si
   O1074       1.0     0.155944     0.441090     0.728001    Biso  1.000000 O
   O1075       1.0     0.355541    -0.481689     0.725458    Biso  1.000000 O
   O1076       1.0    -0.098586     0.200300     0.727457    Biso  1.000000 O
   Si496       1.0    -0.077561     0.168615     0.725483    Biso  1.000000 Si
   Si497       1.0    -0.337793    -0.177748     0.725902    Biso  1.000000 Si
   O1077       1.0     0.286044     0.330719     0.724389    Biso  1.000000 O
   Si498       1.0     0.087881     0.370401     0.725930    Biso  1.000000 Si
   O1078       1.0     0.384923    -0.157225     0.726423    Biso  1.000000 O
   O1079       1.0     0.047164    -0.309399     0.725895    Biso  1.000000 O
   O1080       1.0     0.031275     0.159223     0.726431    Biso  1.000000 O
   Si499       1.0    -0.373061     0.076466     0.724787    Biso  1.000000 Si
   Si500       1.0    -0.372900     0.216494     0.725744    Biso  1.000000 Si
   O1081       1.0     0.220136     0.339965     0.724924    Biso  1.000000 O
   O1082       1.0     0.108063     0.337926     0.726774    Biso  1.000000 O
   O1083       1.0    -0.133222    -0.443616     0.726289    Biso  1.000000 O
   Si501       1.0     0.024509    -0.278540     0.725258    Biso  1.000000 Si
   O1084       1.0    -0.458286     0.199428     0.724441    Biso  1.000000 O
   O1085       1.0    -0.130708    -0.253854     0.725069    Biso  1.000000 O
   O1086       1.0     0.300319    -0.299280     0.722880    Biso  1.000000 O
   Si502       1.0    -0.069435    -0.209692     0.724995    Biso  1.000000 Si
   O1087       1.0    -0.211998     0.434149     0.724651    Biso  1.000000 O
   Si503       1.0     0.222158    -0.412993     0.724423    Biso  1.000000 Si
   O1088       1.0    -0.089048    -0.176371     0.724289    Biso  1.000000 O
   Si504       1.0     0.152340    -0.177978     0.724569    Biso  1.000000 Si
   O1089       1.0    -0.162822    -0.329280     0.723917    Biso  1.000000 O
   O1090       1.0     0.466755    -0.298021     0.724863    Biso  1.000000 O
   O1091       1.0    -0.469074    -0.252650     0.724913    Biso  1.000000 O
   O1092       1.0    -0.272025     0.449857     0.724380    Biso  1.000000 O
   O1093       1.0     0.169408     0.378767     0.724439    Biso  1.000000 O
   Si505       1.0    -0.335395    -0.472014     0.724784    Biso  1.000000 Si
   Si506       1.0     0.174964    -0.060850     0.723861    Biso  1.000000 Si
   O1094       1.0    -0.084238    -0.065693     0.724458    Biso  1.000000 O
   O1095       1.0     0.303332    -0.183523     0.723287    Biso  1.000000 O
   O1096       1.0     0.282106     0.138740     0.723110    Biso  1.000000 O
   O1097       1.0     0.070036    -0.189252     0.724468    Biso  1.000000 O
   Si507       1.0     0.251440     0.319236     0.722221    Biso  1.000000 Si
   Si508       1.0    -0.491985     0.210386     0.723746    Biso  1.000000 Si
   O1098       1.0    -0.413259     0.156045     0.721800    Biso  1.000000 O
   Si509       1.0     0.093593     0.498758     0.722644    Biso  1.000000 Si
   O1099       1.0    -0.026922    -0.083622     0.723517    Biso  1.000000 O
   Si510       1.0    -0.115779     0.436106     0.722704    Biso  1.000000 Si
   O1100       1.0     0.044798    -0.245233     0.724029    Biso  1.000000 O
   O1101       1.0     0.024078     0.431973     0.724128    Biso  1.000000 O
   Si511       1.0     0.222951    -0.302671     0.723553    Biso  1.000000 Si
   O1102       1.0    -0.107022     0.397123     0.723659    Biso  1.000000 O
   O1103       1.0     0.445086    -0.198548     0.725441    Biso  1.000000 O
   O1104       1.0    -0.034441    -0.210059     0.723513    Biso  1.000000 O
   O1105       1.0     0.258317    -0.413239     0.723176    Biso  1.000000 O
   Si512       1.0    -0.301101     0.425851     0.723911    Biso  1.000000 Si
   O1106       1.0    -0.438380    -0.360812     0.722541    Biso  1.000000 O
   Si513       1.0    -0.178978     0.420016     0.723244    Biso  1.000000 Si
   Si514       1.0    -0.483492     0.108530     0.721564    Biso  1.000000 Si
   O1107       1.0    -0.289533     0.112546     0.722519    Biso  1.000000 O
   O1108       1.0    -0.220943    -0.037056     0.721987    Biso  1.000000 O
   O1109       1.0     0.350915     0.253757     0.723115    Biso  1.000000 O
   Si515       1.0     0.091213     0.259892     0.722174    Biso  1.000000 Si
   O1110       1.0    -0.042253    -0.314583     0.722567    Biso  1.000000 O
   Si516       1.0     0.184382     0.342462     0.722224    Biso  1.000000 Si
   Si517       1.0    -0.208232    -0.473136     0.722483    Biso  1.000000 Si
   Si518       1.0     0.281568    -0.333906     0.721933    Biso  1.000000 Si
   Si519       1.0    -0.447329    -0.322159     0.721943    Biso  1.000000 Si
   O1111       1.0     0.487928     0.085608     0.719483    Biso  1.000000 O
   Si520       1.0     0.491849    -0.448840     0.722562    Biso  1.000000 Si
   O1112       1.0     0.495268    -0.096230     0.720511    Biso  1.000000 O
   O1113       1.0    -0.414960    -0.024234     0.721841    Biso  1.000000 O
   O1114       1.0    -0.394386    -0.128742     0.719933    Biso  1.000000 O
   O1115       1.0    -0.385858     0.475424     0.721833    Biso  1.000000 O
   O1116       1.0     0.189539    -0.313865     0.720994    Biso  1.000000 O
   O1117       1.0     0.364696     0.002947     0.722022    Biso  1.000000 O
   O1118       1.0    -0.362448     0.041613     0.719133    Biso  1.000000 O
   O1119       1.0    -0.218895    -0.322489     0.720839    Biso  1.000000 O
   O1120       1.0     0.168157    -0.144161     0.720455    Biso  1.000000 O
   Si521       1.0    -0.092162     0.295539     0.717859    Biso  1.000000 Si
   Si522       1.0     0.013393    -0.406083     0.722428    Biso  1.000000 Si
   Si523       1.0     0.158983    -0.293212     0.720488    Biso  1.000000 Si
   Si524       1.0    -0.008846    -0.183859     0.721007    Biso  1.000000 Si
   O1121       1.0     0.486665     0.419129     0.719852    Biso  1.000000 O
   Si525       1.0     0.288401    -0.434317     0.720375    Biso  1.000000 Si
   O1122       1.0    -0.014538     0.056078     0.719228    Biso  1.000000 O
   O1123       1.0     0.209975     0.021157     0.720334    Biso  1.000000 O
   Si526       1.0     0.030316     0.297359     0.720205    Biso  1.000000 Si
   Si527       1.0     0.426661    -0.072214     0.720361    Biso  1.000000 Si
   O1124       1.0     0.410069    -0.307722     0.720847    Biso  1.000000 O
   O1125       1.0    -0.333115     0.440815     0.721114    Biso  1.000000 O
   O1126       1.0    -0.029675    -0.492631     0.720149    Biso  1.000000 O
   O1127       1.0    -0.273235    -0.340659     0.720551    Biso  1.000000 O
   O1128       1.0     0.395781    -0.053116     0.719672    Biso  1.000000 O
   Si528       1.0     0.316757     0.345999     0.718867    Biso  1.000000 Si
   O1129       1.0     0.466126    -0.476580     0.720935    Biso  1.000000 O
   O1130       1.0    -0.273446    -0.235354     0.720722    Biso  1.000000 O
   O1131       1.0    -0.368385    -0.463623     0.720825    Biso  1.000000 O
   O1132       1.0    -0.369754    -0.183561     0.720307    Biso  1.000000 O
   O1133       1.0     0.067863     0.471560     0.719762    Biso  1.000000 O
   O1134       1.0    -0.389471    -0.390530     0.720370    Biso  1.000000 O
   O1135       1.0     0.063283     0.003294     0.720948    Biso  1.000000 O
   O1136       1.0    -0.239239     0.081689     0.719252    Biso  1.000000 O
   O1137       1.0     0.001781     0.275797     0.717474    Biso  1.000000 O
   Si529       1.0    -0.255931     0.116571     0.718981    Biso  1.000000 Si
   O1138       1.0     0.208315    -0.060762     0.719406    Biso  1.000000 O
   O1139       1.0    -0.057450     0.293331     0.715184    Biso  1.000000 O
   Si530       1.0     0.329472    -0.205450     0.718274    Biso  1.000000 Si
   Si531       1.0    -0.397679    -0.486381     0.719945    Biso  1.000000 Si
   O1140       1.0    -0.183958    -0.271371     0.719983    Biso  1.000000 O
   O1141       1.0     0.409888     0.499547     0.719001    Biso  1.000000 O
   O1142       1.0     0.228738    -0.264461     0.719836    Biso  1.000000 O
   O1143       1.0    -0.438372    -0.423647     0.719159    Biso  1.000000 O
   O1144       1.0     0.417759    -0.110255     0.718273    Biso  1.000000 O
   O1145       1.0    -0.174241    -0.483376     0.720330    Biso  1.000000 O
   Si532       1.0    -0.282992     0.318809     0.719655    Biso  1.000000 Si
   O1146       1.0    -0.228856     0.494467     0.719094    Biso  1.000000 O
   O1147       1.0    -0.496040     0.247766     0.719012    Biso  1.000000 O
   Si533       1.0     0.268477    -0.183778     0.721520    Biso  1.000000 Si
   O1148       1.0     0.355613    -0.288341     0.717057    Biso  1.000000 O
   Si534       1.0    -0.032142     0.266901     0.718835    Biso  1.000000 Si
   O1149       1.0    -0.232262     0.259903     0.717104    Biso  1.000000 O
   O1150       1.0    -0.042233     0.392581     0.717783    Biso  1.000000 O
   O1151       1.0     0.089622    -0.108817     0.718820    Biso  1.000000 O
   O1152       1.0    -0.315012    -0.193415     0.717452    Biso  1.000000 O
   O1153       1.0    -0.240084     0.019719     0.718026    Biso  1.000000 O
   Si535       1.0     0.481916     0.046423     0.716936    Biso  1.000000 Si
   O1154       1.0     0.061673     0.279780     0.719377    Biso  1.000000 O
   Si536       1.0     0.271843     0.488083     0.717813    Biso  1.000000 Si
   Si537       1.0    -0.206182    -0.397527     0.716074    Biso  1.000000 Si
   O1155       1.0    -0.320009    -0.081189     0.718355    Biso  1.000000 O
   O1156       1.0    -0.139428     0.063898     0.718024    Biso  1.000000 O
   O1157       1.0     0.248800    -0.324743     0.717690    Biso  1.000000 O
   O1158       1.0     0.315969    -0.241438     0.715847    Biso  1.000000 O
   O1159       1.0    -0.297281    -0.400231     0.717925    Biso  1.000000 O
   Si538       1.0    -0.023122     0.094140     0.717899    Biso  1.000000 Si
   Si539       1.0    -0.412201     0.340864     0.717271    Biso  1.000000 Si
   O1160       1.0     0.278456    -0.472103     0.717378    Biso  1.000000 O
   O1161       1.0    -0.445453     0.325944     0.717164    Biso  1.000000 O
   Si540       1.0    -0.330772     0.024188     0.716990    Biso  1.000000 Si
   Si541       1.0    -0.025196     0.018678     0.717030    Biso  1.000000 Si
   O1162       1.0    -0.293067     0.280504     0.720053    Biso  1.000000 O
   O1163       1.0    -0.189538     0.153538     0.715790    Biso  1.000000 O
   Si542       1.0    -0.187631    -0.310224     0.716700    Biso  1.000000 Si
   Si543       1.0    -0.057193    -0.077938     0.717033    Biso  1.000000 Si
   O1164       1.0     0.349367     0.329072     0.716034    Biso  1.000000 O
   Si544       1.0     0.402028     0.122932     0.714927    Biso  1.000000 Si
   Si545       1.0     0.278833    -0.112694     0.716459    Biso  1.000000 Si
   Si546       1.0    -0.221661     0.298089     0.715668    Biso  1.000000 Si
   O1165       1.0    -0.259824     0.201891     0.714591    Biso  1.000000 O
   O1166       1.0    -0.189477    -0.164176     0.716409    Biso  1.000000 O
   O1167       1.0    -0.370333    -0.280658     0.716170    Biso  1.000000 O
   Si547       1.0    -0.426605    -0.057365     0.715334    Biso  1.000000 Si
   Si548       1.0     0.321584    -0.280414     0.713774    Biso  1.000000 Si
   O1168       1.0     0.402935     0.082695     0.715873    Biso  1.000000 O
   Si549       1.0     0.376014    -0.491966     0.715140    Biso  1.000000 Si
   O1169       1.0     0.187806     0.227981     0.716182    Biso  1.000000 O
   O1170       1.0    -0.211094    -0.437801     0.716017    Biso  1.000000 O
   O1171       1.0     0.441499    -0.385554     0.714967    Biso  1.000000 O
   Si550       1.0    -0.294135     0.195790     0.716564    Biso  1.000000 Si
   O1172       1.0    -0.387722     0.100217     0.715595    Biso  1.000000 O
   Si551       1.0     0.385232     0.334900     0.717189    Biso  1.000000 Si
   Si552       1.0     0.051214    -0.212352     0.716250    Biso  1.000000 Si
   Si553       1.0    -0.422596    -0.389386     0.715360    Biso  1.000000 Si
   O1173       1.0     0.447564     0.038309     0.714592    Biso  1.000000 O
   O1174       1.0    -0.308974    -0.474107     0.715250    Biso  1.000000 O
   O1175       1.0    -0.082460    -0.233335     0.715491    Biso  1.000000 O
   O1176       1.0     0.124109     0.135878     0.714803    Biso  1.000000 O
   Si554       1.0     0.396093    -0.140124     0.715253    Biso  1.000000 Si
   Si555       1.0     0.441388    -0.299062     0.715480    Biso  1.000000 Si
   O1177       1.0     0.157128    -0.082707     0.715017    Biso  1.000000 O
   O1178       1.0    -0.025869    -0.154367     0.714889    Biso  1.000000 O
   O1179       1.0     0.003423    -0.275854     0.714683    Biso  1.000000 O
   O1180       1.0     0.167988    -0.258470     0.715015    Biso  1.000000 O
   O1181       1.0     0.005571     0.115663     0.714507    Biso  1.000000 O
   O1182       1.0     0.310342    -0.116566     0.710700    Biso  1.000000 O
   O1183       1.0     0.076509     0.367735     0.713318    Biso  1.000000 O
   O1184       1.0     0.333627     0.422714     0.714525    Biso  1.000000 O
   Si556       1.0    -0.109281    -0.258707     0.714510    Biso  1.000000 Si
   O1185       1.0     0.108100    -0.392114     0.714433    Biso  1.000000 O
   O1186       1.0     0.473608    -0.153444     0.714942    Biso  1.000000 O
   O1187       1.0     0.493507     0.187818     0.714158    Biso  1.000000 O
   Si557       1.0    -0.144635    -0.465358     0.715845    Biso  1.000000 Si
   O1188       1.0    -0.331250    -0.015850     0.713749    Biso  1.000000 O
   O1189       1.0     0.372336     0.136636     0.709450    Biso  1.000000 O
   Si558       1.0     0.031844     0.142874     0.714355    Biso  1.000000 Si
   Si559       1.0     0.043702     0.447115     0.714002    Biso  1.000000 Si
   Si560       1.0    -0.361532     0.454976     0.714592    Biso  1.000000 Si
   O1190       1.0    -0.251045     0.320050     0.713853    Biso  1.000000 O
   O1191       1.0     0.301915    -0.355112     0.713775    Biso  1.000000 O
   O1192       1.0    -0.079803     0.161701     0.712232    Biso  1.000000 O
   O1193       1.0    -0.239948    -0.384972     0.712944    Biso  1.000000 O
   O1194       1.0    -0.308910     0.162678     0.711204    Biso  1.000000 O
   Si561       1.0    -0.396010     0.137307     0.711402    Biso  1.000000 Si
   O1195       1.0     0.019021    -0.196762     0.713946    Biso  1.000000 O
   O1196       1.0    -0.091710    -0.293513     0.713025    Biso  1.000000 O
   O1197       1.0     0.148348    -0.200571     0.713614    Biso  1.000000 O
   O1198       1.0    -0.378635     0.219396     0.712307    Biso  1.000000 O
   O1199       1.0    -0.296217     0.398269     0.714485    Biso  1.000000 O
   O1200       1.0     0.204478    -0.411485     0.712828    Biso  1.000000 O
   O1201       1.0    -0.008721    -0.433648     0.717193    Biso  1.000000 O
   O1202       1.0     0.351207     0.197460     0.711312    Biso  1.000000 O
   O1203       1.0     0.241386     0.479318     0.711558    Biso  1.000000 O
   O1204       1.0     0.403050     0.300844     0.714775    Biso  1.000000 O
   Si562       1.0    -0.389893    -0.160430     0.711915    Biso  1.000000 Si
   O1205       1.0     0.028328    -0.387973     0.711710    Biso  1.000000 O
   O1206       1.0     0.135585    -0.306763     0.711457    Biso  1.000000 O
   Si563       1.0    -0.274832    -0.373713     0.712460    Biso  1.000000 Si
   O1207       1.0    -0.470930    -0.201670     0.712906    Biso  1.000000 O
   O1208       1.0    -0.157645     0.007662     0.711438    Biso  1.000000 O
   O1209       1.0     0.261292    -0.147386     0.716555    Biso  1.000000 O
   Si564       1.0     0.449734    -0.182151     0.713405    Biso  1.000000 Si
   O1210       1.0     0.110612    -0.495621     0.710715    Biso  1.000000 O
   O1211       1.0     0.063880     0.127269     0.711246    Biso  1.000000 O
   O1212       1.0    -0.118178    -0.489735     0.712968    Biso  1.000000 O
   Si565       1.0    -0.228869     0.052075     0.711286    Biso  1.000000 Si
   O1213       1.0    -0.307055     0.336976     0.712103    Biso  1.000000 O
   O1214       1.0     0.293049     0.092301     0.709190    Biso  1.000000 O
   O1215       1.0     0.438071     0.407384     0.708161    Biso  1.000000 O
   O1216       1.0     0.452033     0.265432     0.710955    Biso  1.000000 O
   Si566       1.0    -0.290877    -0.215127     0.711362    Biso  1.000000 Si
   O1217       1.0    -0.459653    -0.051157     0.711569    Biso  1.000000 O
   O1218       1.0     0.028412     0.326104     0.711023    Biso  1.000000 O
   O1219       1.0     0.005568     0.001556     0.713410    Biso  1.000000 O
   O1220       1.0    -0.409711     0.377396     0.711387    Biso  1.000000 O
   O1221       1.0     0.108947     0.252882     0.710752    Biso  1.000000 O
   Si567       1.0    -0.470382    -0.242259     0.711848    Biso  1.000000 Si
   Si568       1.0    -0.061600    -0.314488     0.711453    Biso  1.000000 Si
   O1222       1.0     0.299079     0.471480     0.711075    Biso  1.000000 O
   Si569       1.0     0.358585     0.237077     0.711080    Biso  1.000000 Si
   O1223       1.0    -0.111876     0.448230     0.710030    Biso  1.000000 O
   O1224       1.0    -0.480086     0.133500     0.711020    Biso  1.000000 O
   O1225       1.0     0.250738     0.312745     0.709124    Biso  1.000000 O
   Si570       1.0     0.493151    -0.123114     0.710680    Biso  1.000000 Si
   O1226       1.0     0.358651     0.476304     0.709801    Biso  1.000000 O
   Si571       1.0     0.287519     0.132083     0.709596    Biso  1.000000 Si
   O1227       1.0    -0.171501    -0.052951     0.710119    Biso  1.000000 O
   O1228       1.0     0.251084    -0.026325     0.709971    Biso  1.000000 O
   Si572       1.0     0.160972    -0.119911     0.710195    Biso  1.000000 Si
   Si573       1.0    -0.236710     0.227697     0.709190    Biso  1.000000 Si
   O1229       1.0     0.336136     0.049004     0.710214    Biso  1.000000 O
   Si574       1.0    -0.207967    -0.045525     0.709583    Biso  1.000000 Si
   O1230       1.0     0.302708     0.365398     0.708497    Biso  1.000000 O
   O1231       1.0    -0.194225     0.055414     0.710150    Biso  1.000000 O
   O1232       1.0    -0.494587    -0.436731     0.710946    Biso  1.000000 O
   O1233       1.0    -0.170275     0.416925     0.710393    Biso  1.000000 O
   Si575       1.0     0.469602     0.426050     0.708178    Biso  1.000000 Si
   O1234       1.0     0.304224    -0.417636     0.709608    Biso  1.000000 O
   O1235       1.0     0.258978    -0.212043     0.712592    Biso  1.000000 O
   Si576       1.0     0.232628    -0.061192     0.709670    Biso  1.000000 Si
   O1236       1.0    -0.183291    -0.388270     0.706349    Biso  1.000000 O
   Si577       1.0     0.417527     0.052381     0.708850    Biso  1.000000 Si
   O1237       1.0     0.445170    -0.057521     0.710252    Biso  1.000000 O
   O1238       1.0     0.257903    -0.088758     0.709546    Biso  1.000000 O
   O1239       1.0    -0.351406     0.377114     0.709239    Biso  1.000000 O
   Si578       1.0    -0.013803    -0.468946     0.711017    Biso  1.000000 Si
   O1240       1.0     0.393804     0.240362     0.709294    Biso  1.000000 O
   O1241       1.0    -0.053766     0.016007     0.708921    Biso  1.000000 O
   Si579       1.0     0.040349     0.000026     0.710889    Biso  1.000000 Si
   O1242       1.0    -0.052332    -0.046505     0.709002    Biso  1.000000 O
   Si580       1.0     0.358451     0.017957     0.709845    Biso  1.000000 Si
   O1243       1.0    -0.422555    -0.171475     0.707897    Biso  1.000000 O
   O1244       1.0     0.180006     0.337166     0.708923    Biso  1.000000 O
   Si581       1.0     0.487114     0.264336     0.708529    Biso  1.000000 Si
   Si582       1.0    -0.160224     0.046581     0.708963    Biso  1.000000 Si
   O1245       1.0    -0.108443    -0.023049     0.708319    Biso  1.000000 O
   O1246       1.0    -0.109805     0.288042     0.706628    Biso  1.000000 O
   O1247       1.0    -0.450909    -0.314554     0.708757    Biso  1.000000 O
   Si583       1.0     0.233252    -0.237815     0.710026    Biso  1.000000 Si
   O1248       1.0    -0.064227    -0.110245     0.709438    Biso  1.000000 O
   O1249       1.0     0.418466    -0.166799     0.709395    Biso  1.000000 O
   Si584       1.0    -0.322381    -0.052599     0.708839    Biso  1.000000 Si
   O1250       1.0    -0.395315     0.316945     0.708592    Biso  1.000000 O
   O1251       1.0    -0.363859     0.149282     0.706842    Biso  1.000000 O
   O1252       1.0     0.443315    -0.264310     0.708586    Biso  1.000000 O
   O1253       1.0    -0.075273    -0.350708     0.708045    Biso  1.000000 O
   Si585       1.0     0.197263     0.022136     0.707654    Biso  1.000000 Si
   O1254       1.0     0.341898    -0.190066     0.706514    Biso  1.000000 O
   O1255       1.0    -0.254074     0.128695     0.706358    Biso  1.000000 O
   O1256       1.0    -0.496858     0.038874     0.706220    Biso  1.000000 O
   O1257       1.0    -0.347405     0.247596     0.695476    Biso  1.000000 O
   O1258       1.0    -0.474596    -0.137759     0.707970    Biso  1.000000 O
   Si586       1.0     0.417500     0.270511     0.707834    Biso  1.000000 Si
   O1259       1.0     0.204244    -0.215392     0.708342    Biso  1.000000 O
   Si587       1.0     0.170312    -0.225753     0.707528    Biso  1.000000 Si
   O1260       1.0    -0.410317    -0.484798     0.707508    Biso  1.000000 O
   O1261       1.0     0.368740    -0.128604     0.707802    Biso  1.000000 O
   O1262       1.0    -0.036282     0.231831     0.712306    Biso  1.000000 O
   Si588       1.0    -0.316675     0.373027     0.707616    Biso  1.000000 Si
   Si589       1.0    -0.144728    -0.025924     0.706477    Biso  1.000000 Si
   Si590       1.0     0.095836     0.139249     0.706513    Biso  1.000000 Si
   O1263       1.0     0.428486     0.133360     0.707222    Biso  1.000000 O
   O1264       1.0    -0.205484     0.210457     0.707856    Biso  1.000000 O
   Si591       1.0     0.329585     0.455138     0.706667    Biso  1.000000 Si
   O1265       1.0    -0.230808    -0.075050     0.705537    Biso  1.000000 O
   O1266       1.0    -0.404676    -0.068275     0.705400    Biso  1.000000 O
   O1267       1.0    -0.271309    -0.189176     0.704506    Biso  1.000000 O
   O1268       1.0     0.467203     0.463544     0.703754    Biso  1.000000 O
   O1269       1.0    -0.046077     0.097023     0.708063    Biso  1.000000 O
   O1270       1.0    -0.199028     0.299399     0.705353    Biso  1.000000 O
   O1271       1.0     0.316955     0.149932     0.704310    Biso  1.000000 O
   Si592       1.0     0.351111     0.164159     0.703686    Biso  1.000000 Si
   Si593       1.0    -0.465007     0.321509     0.705908    Biso  1.000000 Si
   O1272       1.0    -0.493550     0.297563     0.706621    Biso  1.000000 O
   O1273       1.0    -0.311492     0.044695     0.707990    Biso  1.000000 O
   O1274       1.0     0.018715    -0.474809     0.705843    Biso  1.000000 O
   Si594       1.0     0.097734    -0.121862     0.706455    Biso  1.000000 Si
   O1275       1.0     0.062066     0.422267     0.705902    Biso  1.000000 O
   Si595       1.0    -0.317875     0.263344     0.707035    Biso  1.000000 Si
   O1276       1.0     0.398791     0.359552     0.708025    Biso  1.000000 O
   O1277       1.0     0.185749     0.059948     0.705139    Biso  1.000000 O
   O1278       1.0     0.130696    -0.133498     0.705510    Biso  1.000000 O
   O1279       1.0    -0.380351     0.430639     0.706963    Biso  1.000000 O
   O1280       1.0    -0.341367    -0.326559     0.704362    Biso  1.000000 O
   O1281       1.0     0.374194    -0.465000     0.704788    Biso  1.000000 O
   O1282       1.0    -0.440382    -0.254039     0.705502    Biso  1.000000 O
   O1283       1.0     0.390956     0.027179     0.705713    Biso  1.000000 O
   O1284       1.0     0.019009     0.461421     0.705487    Biso  1.000000 O
   Si596       1.0    -0.457308    -0.172143     0.705417    Biso  1.000000 Si
   O1285       1.0     0.446744    -0.327629     0.706254    Biso  1.000000 O
   O1286       1.0     0.281359     0.030028     0.705000    Biso  1.000000 O
   O1287       1.0    -0.481602     0.357041     0.703842    Biso  1.000000 O
   Si597       1.0     0.306144     0.058245     0.704064    Biso  1.000000 Si
   Si598       1.0    -0.038460     0.389004     0.704565    Biso  1.000000 Si
   Si599       1.0    -0.073264    -0.016510     0.704841    Biso  1.000000 Si
   O1288       1.0    -0.350015     0.482647     0.705792    Biso  1.000000 O
   O1289       1.0     0.219985     0.263727     0.702030    Biso  1.000000 O
   Si600       1.0    -0.192313     0.174984     0.704347    Biso  1.000000 Si
   Si601       1.0    -0.494716     0.164109     0.704296    Biso  1.000000 Si
   O1290       1.0    -0.288680    -0.051839     0.704710    Biso  1.000000 O
   O1291       1.0    -0.271961    -0.119808     0.704299    Biso  1.000000 O
   O1292       1.0     0.024721     0.173799     0.706114    Biso  1.000000 O
   Si602       1.0     0.339370    -0.110742     0.703387    Biso  1.000000 Si
   Si603       1.0    -0.046861    -0.142640     0.704973    Biso  1.000000 Si
   O1293       1.0    -0.311640     0.225181     0.710710    Biso  1.000000 O
   Si604       1.0    -0.381936     0.391672     0.704560    Biso  1.000000 Si
   O1294       1.0     0.168337    -0.000318     0.704050    Biso  1.000000 O
   O1295       1.0    -0.499825    -0.254682     0.705408    Biso  1.000000 O
   O1296       1.0     0.072416    -0.215670     0.705183    Biso  1.000000 O
   O1297       1.0     0.044218    -0.037154     0.705462    Biso  1.000000 O
   Si605       1.0    -0.330445     0.144551     0.702472    Biso  1.000000 Si
   Si606       1.0    -0.365391    -0.296649     0.703777    Biso  1.000000 Si
   Si607       1.0     0.191643     0.239623     0.703302    Biso  1.000000 Si
   O1298       1.0     0.206757    -0.473708     0.703167    Biso  1.000000 O
   O1299       1.0     0.309145    -0.287437     0.701200    Biso  1.000000 O
   O1300       1.0    -0.129128    -0.248019     0.704074    Biso  1.000000 O
   O1301       1.0    -0.178002    -0.314776     0.703722    Biso  1.000000 O
   O1302       1.0     0.346950    -0.071298     0.703570    Biso  1.000000 O
   Si608       1.0     0.308897    -0.380850     0.704066    Biso  1.000000 Si
   Si609       1.0     0.437771    -0.365745     0.703552    Biso  1.000000 Si
   Si610       1.0    -0.109210     0.483631     0.703736    Biso  1.000000 Si
   O1303       1.0    -0.346728     0.282170     0.711560    Biso  1.000000 O
   Si611       1.0    -0.001995    -0.297381     0.703726    Biso  1.000000 Si
   O1304       1.0    -0.149405    -0.439970     0.705636    Biso  1.000000 O
   O1305       1.0     0.091421     0.178857     0.703859    Biso  1.000000 O
   O1306       1.0     0.020373    -0.328515     0.704592    Biso  1.000000 O
   Si612       1.0    -0.194092    -0.163992     0.702845    Biso  1.000000 Si
   O1307       1.0    -0.418883     0.136042     0.701081    Biso  1.000000 O
   O1308       1.0    -0.047392     0.185735     0.696953    Biso  1.000000 O
   Si613       1.0     0.068225     0.384305     0.701641    Biso  1.000000 Si
   Si614       1.0    -0.303195    -0.462932     0.702023    Biso  1.000000 Si
   Si615       1.0     0.427396     0.373892     0.701678    Biso  1.000000 Si
   Si616       1.0     0.218901     0.488434     0.701592    Biso  1.000000 Si
   Si617       1.0    -0.378640     0.234629     0.699597    Biso  1.000000 Si
   O1309       1.0    -0.428947    -0.385350     0.701846    Biso  1.000000 O
   O1310       1.0     0.462712    -0.206027     0.704026    Biso  1.000000 O
   O1311       1.0    -0.305725    -0.243203     0.703536    Biso  1.000000 O
   Si618       1.0    -0.264545    -0.080095     0.701302    Biso  1.000000 Si
   O1312       1.0     0.258615     0.138366     0.701516    Biso  1.000000 O
   O1313       1.0    -0.036921    -0.304892     0.702215    Biso  1.000000 O
   Si619       1.0     0.248775     0.285958     0.699271    Biso  1.000000 Si
   Si620       1.0     0.204872    -0.433438     0.701585    Biso  1.000000 Si
   O1314       1.0    -0.017661     0.356842     0.703350    Biso  1.000000 O
   Si621       1.0     0.104533    -0.380299     0.701762    Biso  1.000000 Si
   O1315       1.0    -0.321379     0.105711     0.700100    Biso  1.000000 O
   Si622       1.0     0.037146    -0.362824     0.701631    Biso  1.000000 Si
   O1316       1.0    -0.292563    -0.362158     0.701490    Biso  1.000000 O
   O1317       1.0     0.475536    -0.104747     0.700702    Biso  1.000000 O
   O1318       1.0     0.189754     0.464347     0.700978    Biso  1.000000 O
   Si623       1.0     0.257942     0.002801     0.700959    Biso  1.000000 Si
   O1319       1.0    -0.019394     0.418767     0.699614    Biso  1.000000 O
   O1320       1.0     0.338135     0.253395     0.701378    Biso  1.000000 O
   O1321       1.0     0.186950    -0.120257     0.700768    Biso  1.000000 O
   O1322       1.0     0.051697     0.027582     0.702037    Biso  1.000000 O
   O1323       1.0    -0.370493    -0.153344     0.700643    Biso  1.000000 O
   O1324       1.0     0.076542    -0.151824     0.702345    Biso  1.000000 O
   O1325       1.0    -0.332384    -0.442438     0.699371    Biso  1.000000 O
   Si624       1.0    -0.155226    -0.403718     0.700149    Biso  1.000000 Si
   O1326       1.0     0.490232    -0.042118     0.698942    Biso  1.000000 O
   Si625       1.0    -0.077506     0.166792     0.698953    Biso  1.000000 Si
   O1327       1.0    -0.069982    -0.170956     0.701284    Biso  1.000000 O
   Si626       1.0    -0.432305    -0.290848     0.700372    Biso  1.000000 Si
   O1328       1.0    -0.398897    -0.304714     0.700573    Biso  1.000000 O
   O1329       1.0     0.280143     0.267063     0.698492    Biso  1.000000 O
   Si627       1.0    -0.475317    -0.048599     0.699743    Biso  1.000000 Si
   O1330       1.0     0.073300    -0.464098     0.698721    Biso  1.000000 O
   O1331       1.0    -0.125330    -0.381140     0.700491    Biso  1.000000 O
   O1332       1.0     0.160686     0.257438     0.699720    Biso  1.000000 O
   Si628       1.0     0.467585    -0.244665     0.701287    Biso  1.000000 Si
   Si629       1.0     0.014274     0.342716     0.700224    Biso  1.000000 Si
   O1333       1.0    -0.242483     0.056057     0.699067    Biso  1.000000 O
   O1334       1.0     0.072361    -0.363471     0.700486    Biso  1.000000 O
   O1335       1.0     0.344311    -0.008085     0.701370    Biso  1.000000 O
   O1336       1.0    -0.403991     0.262339     0.698066    Biso  1.000000 O
   Si630       1.0     0.462780    -0.067122     0.699257    Biso  1.000000 Si
   O1337       1.0    -0.461464     0.087393     0.698189    Biso  1.000000 O
   O1338       1.0     0.172857     0.399491     0.701392    Biso  1.000000 O
   O1339       1.0     0.225323     0.018030     0.699272    Biso  1.000000 O
   Si631       1.0     0.103803    -0.484647     0.697782    Biso  1.000000 Si
   O1340       1.0    -0.212514    -0.019726     0.699058    Biso  1.000000 O
   O1341       1.0    -0.249928     0.238215     0.697276    Biso  1.000000 O
   O1342       1.0     0.111049     0.021007     0.700017    Biso  1.000000 O
   Si632       1.0     0.124852     0.256633     0.698747    Biso  1.000000 Si
   Si633       1.0    -0.261999    -0.155162     0.698354    Biso  1.000000 Si
   O1343       1.0    -0.069605     0.388580     0.698121    Biso  1.000000 O
   O1344       1.0     0.403732    -0.368294     0.699055    Biso  1.000000 O
   O1345       1.0    -0.226687    -0.155296     0.698428    Biso  1.000000 O
   O1346       1.0    -0.348183    -0.061728     0.699748    Biso  1.000000 O
   Si634       1.0     0.136312    -0.315323     0.698231    Biso  1.000000 Si
   O1347       1.0    -0.035262    -0.468062     0.700329    Biso  1.000000 O
   O1348       1.0     0.427621     0.067209     0.697243    Biso  1.000000 O
   O1349       1.0     0.486738     0.406392     0.698225    Biso  1.000000 O
   O1350       1.0     0.130257    -0.354820     0.698388    Biso  1.000000 O
   O1351       1.0     0.457764     0.352854     0.699731    Biso  1.000000 O
   O1352       1.0    -0.162205     0.179151     0.697298    Biso  1.000000 O
   Si635       1.0    -0.484147    -0.453358     0.699454    Biso  1.000000 Si
   O1353       1.0     0.216070    -0.065799     0.697886    Biso  1.000000 O
   O1354       1.0     0.476929     0.151933     0.697909    Biso  1.000000 O
   O1355       1.0     0.342348    -0.376420     0.699487    Biso  1.000000 O
   Si636       1.0    -0.034806     0.222103     0.699291    Biso  1.000000 Si
   O1356       1.0     0.491880     0.242917     0.697453    Biso  1.000000 O
   Si637       1.0    -0.163256     0.407033     0.697856    Biso  1.000000 Si
   Si638       1.0    -0.324133    -0.352702     0.696464    Biso  1.000000 Si
   O1357       1.0     0.095012    -0.093915     0.696955    Biso  1.000000 O
   O1358       1.0    -0.187413    -0.201140     0.698122    Biso  1.000000 O
   Si639       1.0     0.178014     0.360976     0.697849    Biso  1.000000 Si
   O1359       1.0    -0.389828    -0.433298     0.697049    Biso  1.000000 O
   O1360       1.0    -0.171979    -0.136992     0.697178    Biso  1.000000 O
   O1361       1.0    -0.347454    -0.382733     0.695232    Biso  1.000000 O
   Si640       1.0    -0.093396    -0.365242     0.697448    Biso  1.000000 Si
   O1362       1.0    -0.094360     0.076295     0.698055    Biso  1.000000 O
   Si641       1.0     0.301954     0.362623     0.695336    Biso  1.000000 Si
   O1363       1.0    -0.274747    -0.445111     0.696578    Biso  1.000000 O
   Si642       1.0    -0.405457     0.302456     0.696791    Biso  1.000000 Si
   O1364       1.0    -0.449398    -0.454143     0.696661    Biso  1.000000 O
   O1365       1.0     0.463652    -0.379658     0.695493    Biso  1.000000 O
   O1366       1.0     0.204755     0.111923     0.695463    Biso  1.000000 O
   O1367       1.0     0.038163     0.370192     0.696421    Biso  1.000000 O
   O1368       1.0    -0.149068     0.057539     0.696899    Biso  1.000000 O
   O1369       1.0     0.174317    -0.424356     0.695248    Biso  1.000000 O
   Si643       1.0    -0.484011     0.057046     0.694864    Biso  1.000000 Si
   Si644       1.0    -0.414603    -0.462994     0.696413    Biso  1.000000 Si
   O1370       1.0    -0.077203     0.489004     0.698443    Biso  1.000000 O
   O1371       1.0    -0.213774     0.157938     0.695546    Biso  1.000000 O
   O1372       1.0    -0.498495    -0.489690     0.698651    Biso  1.000000 O
   O1373       1.0    -0.347914    -0.210138     0.695317    Biso  1.000000 O
   Si645       1.0     0.137986    -0.002908     0.696478    Biso  1.000000 Si
   O1374       1.0    -0.440189     0.313162     0.696397    Biso  1.000000 O
   Si646       1.0     0.490583     0.366392     0.696062    Biso  1.000000 Si
   Si647       1.0    -0.317417     0.066347     0.696958    Biso  1.000000 Si
   Si648       1.0     0.039385    -0.466137     0.695299    Biso  1.000000 Si
   Si649       1.0    -0.382344    -0.057441     0.695609    Biso  1.000000 Si
   Si650       1.0     0.442929     0.147416     0.696237    Biso  1.000000 Si
   O1375       1.0    -0.187226     0.378880     0.695249    Biso  1.000000 O
   O1376       1.0     0.016539    -0.087528     0.694875    Biso  1.000000 O
   Si651       1.0    -0.116698     0.302277     0.694500    Biso  1.000000 Si
   O1377       1.0     0.280480    -0.378064     0.695581    Biso  1.000000 O
   Si652       1.0    -0.246402     0.145443     0.694766    Biso  1.000000 Si
   Si653       1.0    -0.000634     0.449370     0.694970    Biso  1.000000 Si
   O1378       1.0    -0.473475     0.179748     0.694783    Biso  1.000000 O
   Si654       1.0    -0.063160     0.094606     0.696589    Biso  1.000000 Si
   O1379       1.0    -0.458247    -0.020413     0.692967    Biso  1.000000 O
   O1380       1.0    -0.130152     0.395972     0.694666    Biso  1.000000 O
   O1381       1.0    -0.293666     0.277262     0.695738    Biso  1.000000 O
   O1382       1.0    -0.203255    -0.266102     0.694395    Biso  1.000000 O
   O1383       1.0     0.122011    -0.038606     0.696801    Biso  1.000000 O
   O1384       1.0     0.095851     0.376015     0.693553    Biso  1.000000 O
   O1385       1.0    -0.136058     0.122562     0.694810    Biso  1.000000 O
   O1386       1.0    -0.131733     0.486380     0.693598    Biso  1.000000 O
   Si655       1.0     0.168213     0.435495     0.695623    Biso  1.000000 Si
   O1387       1.0    -0.001775     0.221492     0.694619    Biso  1.000000 O
   Si656       1.0    -0.357361    -0.421083     0.693511    Biso  1.000000 Si
   O1388       1.0    -0.319853     0.439030     0.695917    Biso  1.000000 O
   O1389       1.0    -0.025218    -0.133937     0.695030    Biso  1.000000 O
   O1390       1.0     0.200172     0.208217     0.695509    Biso  1.000000 O
   O1391       1.0     0.103733     0.127458     0.694046    Biso  1.000000 O
   O1392       1.0     0.235779    -0.423940     0.696155    Biso  1.000000 O
   O1393       1.0    -0.351849    -0.273238     0.694251    Biso  1.000000 O
   Si657       1.0     0.180704     0.082529     0.693997    Biso  1.000000 Si
   Si658       1.0     0.079716    -0.186852     0.695654    Biso  1.000000 Si
   O1394       1.0     0.239230    -0.258096     0.698631    Biso  1.000000 O
   O1395       1.0    -0.107169     0.180359     0.693048    Biso  1.000000 O
   O1396       1.0    -0.389894    -0.018299     0.693074    Biso  1.000000 O
   O1397       1.0     0.164206    -0.231297     0.694473    Biso  1.000000 O
   Si659       1.0     0.337515    -0.198040     0.692869    Biso  1.000000 Si
   O1398       1.0     0.132813     0.440949     0.694033    Biso  1.000000 O
   O1399       1.0     0.418315     0.278877     0.694745    Biso  1.000000 O
   Si660       1.0     0.350217    -0.041651     0.694486    Biso  1.000000 Si
   O1400       1.0     0.367491     0.174498     0.691670    Biso  1.000000 O
   Si661       1.0     0.479327     0.483573     0.693102    Biso  1.000000 Si
   Si662       1.0     0.024729     0.194768     0.694697    Biso  1.000000 Si
   O1401       1.0    -0.147511    -0.025327     0.693320    Biso  1.000000 O
   O1402       1.0     0.009867    -0.273580     0.694092    Biso  1.000000 O
   O1403       1.0    -0.305631    -0.497232     0.694847    Biso  1.000000 O
   Si663       1.0    -0.186483     0.297215     0.692761    Biso  1.000000 Si
   O1404       1.0     0.112707    -0.410651     0.693566    Biso  1.000000 O
   O1405       1.0    -0.151688     0.303719     0.692639    Biso  1.000000 O
   Si664       1.0     0.310671     0.255150     0.692831    Biso  1.000000 Si
   Si665       1.0     0.305122    -0.263538     0.690413    Biso  1.000000 Si
   O1406       1.0     0.268927     0.366840     0.690684    Biso  1.000000 O
   O1407       1.0    -0.312590     0.376540     0.694171    Biso  1.000000 O
   O1408       1.0     0.412401     0.380277     0.689833    Biso  1.000000 O
   O1409       1.0     0.146174     0.088295     0.693306    Biso  1.000000 O
   Si666       1.0    -0.431377     0.104715     0.693775    Biso  1.000000 Si
   Si667       1.0    -0.331888     0.476441     0.694567    Biso  1.000000 Si
   O1410       1.0     0.109079    -0.299532     0.691331    Biso  1.000000 O
   Si668       1.0     0.033976    -0.052566     0.693534    Biso  1.000000 Si
   O1411       1.0     0.313143    -0.226963     0.694237    Biso  1.000000 O
   O1412       1.0     0.328898     0.450472     0.693192    Biso  1.000000 O
   O1413       1.0    -0.072053     0.131534     0.692783    Biso  1.000000 O
   Si669       1.0    -0.328877    -0.243249     0.693485    Biso  1.000000 Si
   O1414       1.0     0.132535    -0.468038     0.691957    Biso  1.000000 O
   O1415       1.0    -0.070158    -0.392126     0.692609    Biso  1.000000 O
   O1416       1.0    -0.466554    -0.183971     0.693187    Biso  1.000000 O
   O1417       1.0     0.333532    -0.118337     0.690355    Biso  1.000000 O
   O1418       1.0    -0.325270     0.163624     0.690888    Biso  1.000000 O
   O1419       1.0     0.316200     0.327701     0.691737    Biso  1.000000 O
   O1420       1.0     0.168083    -0.309055     0.692622    Biso  1.000000 O
   O1421       1.0     0.107836     0.284361     0.691525    Biso  1.000000 O
   O1422       1.0     0.031106    -0.430393     0.690642    Biso  1.000000 O
   O1423       1.0     0.312526     0.066289     0.691226    Biso  1.000000 O
   O1424       1.0    -0.268835     0.174610     0.692317    Biso  1.000000 O
   Si670       1.0    -0.195282    -0.305557     0.692293    Biso  1.000000 Si
   Si671       1.0     0.080331     0.031376     0.694180    Biso  1.000000 Si
   Si672       1.0     0.235110     0.128845     0.691385    Biso  1.000000 Si
   O1425       1.0    -0.222252    -0.331776     0.692412    Biso  1.000000 O
   O1426       1.0     0.424619     0.180083     0.692522    Biso  1.000000 O
   Si673       1.0     0.371786    -0.364117     0.692867    Biso  1.000000 Si
   Si674       1.0    -0.125778     0.084380     0.692395    Biso  1.000000 Si
   O1427       1.0    -0.103883     0.339751     0.693686    Biso  1.000000 O
   Si675       1.0     0.372224    -0.468879     0.691176    Biso  1.000000 Si
   O1428       1.0     0.325584     0.388731     0.690761    Biso  1.000000 O
   O1429       1.0     0.149580     0.349050     0.690759    Biso  1.000000 O
   Si676       1.0     0.201699    -0.096756     0.691178    Biso  1.000000 Si
   O1430       1.0     0.094949     0.485176     0.689668    Biso  1.000000 O
   O1431       1.0    -0.119381    -0.153315     0.691264    Biso  1.000000 O
   O1432       1.0    -0.469206    -0.081666     0.692627    Biso  1.000000 O
   O1433       1.0    -0.071211    -0.018610     0.691346    Biso  1.000000 O
   Si677       1.0    -0.099130     0.379060     0.691097    Biso  1.000000 Si
   O1434       1.0     0.116591     0.223055     0.692055    Biso  1.000000 O
   O1435       1.0     0.055761     0.213765     0.692719    Biso  1.000000 O
   O1436       1.0     0.237289     0.486227     0.690084    Biso  1.000000 O
   Si678       1.0     0.088637     0.198573     0.692001    Biso  1.000000 Si
   O1437       1.0     0.487071     0.065600     0.687458    Biso  1.000000 O
   O1438       1.0    -0.386878     0.388454     0.691301    Biso  1.000000 O
   O1439       1.0    -0.404424     0.078913     0.694949    Biso  1.000000 O
   Si679       1.0    -0.137236     0.160530     0.689867    Biso  1.000000 Si
   O1440       1.0    -0.476971    -0.373465     0.690406    Biso  1.000000 O
   O1441       1.0     0.243754     0.308956     0.687985    Biso  1.000000 O
   O1442       1.0     0.271337    -0.015901     0.690355    Biso  1.000000 O
   Si680       1.0    -0.361705    -0.176895     0.690058    Biso  1.000000 Si
   Si681       1.0    -0.124599    -0.242656     0.690977    Biso  1.000000 Si
   Si682       1.0    -0.049323    -0.495608     0.692072    Biso  1.000000 Si
   O1443       1.0     0.006974     0.316112     0.690412    Biso  1.000000 O
   Si683       1.0     0.142178    -0.429506     0.689500    Biso  1.000000 Si
   O1444       1.0    -0.024554     0.476067     0.690643    Biso  1.000000 O
   O1445       1.0     0.209071     0.359175     0.691444    Biso  1.000000 O
   Si684       1.0    -0.275755     0.249122     0.688865    Biso  1.000000 Si
   O1446       1.0     0.450298     0.498431     0.687228    Biso  1.000000 O
   O1447       1.0     0.366347    -0.324770     0.689707    Biso  1.000000 O
   O1448       1.0    -0.291431     0.056957     0.688186    Biso  1.000000 O
   Si685       1.0    -0.090095    -0.175273     0.690395    Biso  1.000000 Si
   O1449       1.0    -0.385496     0.208507     0.689217    Biso  1.000000 O
   O1450       1.0     0.382698    -0.041124     0.689397    Biso  1.000000 O
   Si686       1.0    -0.014118    -0.099741     0.689548    Biso  1.000000 Si
   Si687       1.0    -0.442878    -0.382352     0.689111    Biso  1.000000 Si
   O1451       1.0     0.023356    -0.370267     0.689276    Biso  1.000000 O
   O1452       1.0    -0.041689    -0.074833     0.689435    Biso  1.000000 O
   O1453       1.0    -0.164854    -0.409875     0.687408    Biso  1.000000 O
   Si688       1.0    -0.189089    -0.231758     0.689294    Biso  1.000000 Si
   Si689       1.0    -0.297377     0.180305     0.684956    Biso  1.000000 Si
   Si690       1.0     0.261167    -0.406889     0.689009    Biso  1.000000 Si
   O1454       1.0    -0.169715     0.439883     0.690330    Biso  1.000000 O
   O1455       1.0     0.439161    -0.062141     0.689296    Biso  1.000000 O
   Si691       1.0     0.099871    -0.060706     0.689496    Biso  1.000000 Si
   O1456       1.0    -0.500943    -0.430934     0.690342    Biso  1.000000 O
   O1457       1.0     0.286877    -0.432256     0.685920    Biso  1.000000 O
   O1458       1.0    -0.099241     0.282549     0.684832    Biso  1.000000 O
   O1459       1.0    -0.264946    -0.078795     0.687980    Biso  1.000000 O
   Si692       1.0     0.492223    -0.391677     0.688384    Biso  1.000000 Si
   Si693       1.0    -0.256783     0.047216     0.687185    Biso  1.000000 Si
   O1460       1.0     0.009388    -0.026976     0.689086    Biso  1.000000 O
   O1461       1.0     0.389577     0.496870     0.688251    Biso  1.000000 O
   O1462       1.0    -0.191857     0.260719     0.687268    Biso  1.000000 O
   O1463       1.0     0.303274     0.218221     0.687492    Biso  1.000000 O
   O1464       1.0     0.369932    -0.204420     0.687055    Biso  1.000000 O
   O1465       1.0    -0.348995     0.054169     0.692857    Biso  1.000000 O
   O1466       1.0     0.338742    -0.465793     0.686523    Biso  1.000000 O
   O1467       1.0    -0.106229    -0.274814     0.687129    Biso  1.000000 O
   O1468       1.0    -0.096424    -0.337553     0.687790    Biso  1.000000 O
   O1469       1.0    -0.278937    -0.154665     0.686514    Biso  1.000000 O
   O1470       1.0     0.319575    -0.174563     0.684133    Biso  1.000000 O
   O1471       1.0    -0.442426    -0.291442     0.687471    Biso  1.000000 O
   Si694       1.0     0.239728     0.349312     0.685650    Biso  1.000000 Si
   O1472       1.0     0.392828    -0.441325     0.685539    Biso  1.000000 O
   Si695       1.0     0.113978     0.093299     0.688361    Biso  1.000000 Si
   Si696       1.0    -0.148824    -0.135670     0.686917    Biso  1.000000 Si
   O1473       1.0    -0.057303     0.247156     0.693483    Biso  1.000000 O
   O1474       1.0     0.461338    -0.249984     0.688111    Biso  1.000000 O
   O1475       1.0     0.109551    -0.183421     0.688055    Biso  1.000000 O
   O1476       1.0    -0.102562    -0.212308     0.688538    Biso  1.000000 O
   O1477       1.0    -0.382285     0.314056     0.687067    Biso  1.000000 O
   O1478       1.0    -0.203839     0.326138     0.685941    Biso  1.000000 O
   Si697       1.0     0.415104     0.076130     0.685360    Biso  1.000000 Si
   O1479       1.0    -0.462995     0.037765     0.685970    Biso  1.000000 O
   O1480       1.0    -0.251378     0.121082     0.684573    Biso  1.000000 O
   O1481       1.0    -0.251065    -0.393322     0.687335    Biso  1.000000 O
   O1482       1.0    -0.248080     0.008540     0.685149    Biso  1.000000 O
   O1483       1.0     0.086572     0.069684     0.691140    Biso  1.000000 O
   Si698       1.0    -0.217838    -0.012724     0.685819    Biso  1.000000 Si
   O1484       1.0     0.022026     0.438687     0.685362    Biso  1.000000 O
   O1485       1.0    -0.393034     0.039042     0.679766    Biso  1.000000 O
   Si699       1.0    -0.316066     0.410306     0.686610    Biso  1.000000 Si
   Si700       1.0     0.119177     0.359951     0.684849    Biso  1.000000 Si
   O1486       1.0     0.174476    -0.082348     0.684276    Biso  1.000000 O
   O1487       1.0    -0.405422    -0.484385     0.685889    Biso  1.000000 O
   Si701       1.0     0.396735     0.188113     0.684512    Biso  1.000000 Si
   O1488       1.0     0.065126    -0.052352     0.686759    Biso  1.000000 O
   O1489       1.0     0.439761     0.121997     0.685741    Biso  1.000000 O
   Si702       1.0     0.110006     0.453189     0.684111    Biso  1.000000 Si
   Si703       1.0    -0.206717     0.366761     0.684892    Biso  1.000000 Si
   O1490       1.0    -0.315493    -0.339015     0.684292    Biso  1.000000 O
   O1491       1.0    -0.434892     0.207338     0.680835    Biso  1.000000 O
   O1492       1.0     0.055595    -0.194179     0.686269    Biso  1.000000 O
   O1493       1.0     0.034077    -0.490191     0.684893    Biso  1.000000 O
   O1494       1.0     0.322660    -0.047992     0.685997    Biso  1.000000 O
   O1495       1.0    -0.298378     0.220795     0.684548    Biso  1.000000 O
   O1496       1.0    -0.499132     0.468061     0.683487    Biso  1.000000 O
   O1497       1.0    -0.156025    -0.238149     0.685173    Biso  1.000000 O
   O1498       1.0    -0.043885     0.079071     0.686816    Biso  1.000000 O
   O1499       1.0     0.381170     0.085933     0.684200    Biso  1.000000 O
   Si704       1.0     0.490087     0.248728     0.684279    Biso  1.000000 Si
   Si705       1.0    -0.268074    -0.428167     0.684552    Biso  1.000000 Si
   Si706       1.0    -0.150875     0.468549     0.684149    Biso  1.000000 Si
   Si707       1.0     0.334290     0.421531     0.683960    Biso  1.000000 Si
   O1500       1.0    -0.498144     0.359905     0.683596    Biso  1.000000 O
   O1501       1.0     0.149001     0.008959     0.684323    Biso  1.000000 O
   O1502       1.0    -0.426432    -0.351031     0.683565    Biso  1.000000 O
   O1503       1.0    -0.391029    -0.076460     0.683886    Biso  1.000000 O
   Si708       1.0     0.233890    -0.252064     0.685341    Biso  1.000000 Si
   O1504       1.0    -0.391271    -0.188180     0.683765    Biso  1.000000 O
   O1505       1.0     0.222761     0.159216     0.683843    Biso  1.000000 O
   O1506       1.0     0.212648    -0.281777     0.681066    Biso  1.000000 O
   O1507       1.0     0.187350     0.059708     0.683266    Biso  1.000000 O
   O1508       1.0     0.398469     0.228528     0.683155    Biso  1.000000 O
   Si709       1.0     0.216788     0.198995     0.684008    Biso  1.000000 Si
   Si710       1.0    -0.467233     0.192715     0.682140    Biso  1.000000 Si
   O1509       1.0     0.251461     0.104996     0.682341    Biso  1.000000 O
   O1510       1.0     0.213594    -0.218261     0.683560    Biso  1.000000 O
   Si711       1.0    -0.378079     0.067543     0.686991    Biso  1.000000 Si
   O1511       1.0     0.023508     0.166558     0.685241    Biso  1.000000 O
   Si712       1.0     0.014537    -0.404554     0.682772    Biso  1.000000 Si
   Si713       1.0    -0.457642     0.000303     0.681471    Biso  1.000000 Si
   O1512       1.0     0.249866     0.212744     0.681934    Biso  1.000000 O
   O1513       1.0    -0.351226     0.476294     0.683593    Biso  1.000000 O
   Si714       1.0    -0.234223    -0.359280     0.683703    Biso  1.000000 Si
   Si715       1.0    -0.394164    -0.000885     0.680878    Biso  1.000000 Si
   O1514       1.0     0.225541    -0.114247     0.682939    Biso  1.000000 O
   O1515       1.0     0.056221    -0.284775     0.681713    Biso  1.000000 O
   Si716       1.0     0.421485     0.259179     0.683129    Biso  1.000000 Si
   O1516       1.0     0.319686     0.275044     0.681600    Biso  1.000000 O
   O1517       1.0    -0.239060     0.382135     0.684597    Biso  1.000000 O
   Si717       1.0     0.412824    -0.044028     0.682591    Biso  1.000000 Si
   O1518       1.0    -0.137404    -0.100305     0.681878    Biso  1.000000 O
   O1519       1.0    -0.019431    -0.412404     0.683732    Biso  1.000000 O
   Si718       1.0    -0.059789    -0.046947     0.682669    Biso  1.000000 Si
   Si719       1.0     0.316797    -0.136528     0.680140    Biso  1.000000 Si
   O1520       1.0     0.331408    -0.273095     0.682227    Biso  1.000000 O
   O1521       1.0     0.368480     0.417289     0.680229    Biso  1.000000 O
   Si720       1.0     0.177789    -0.216445     0.683057    Biso  1.000000 Si
   Si721       1.0     0.419782     0.481863     0.683352    Biso  1.000000 Si
   O1522       1.0    -0.335390    -0.162878     0.682116    Biso  1.000000 O
   O1523       1.0     0.178575     0.433622     0.682785    Biso  1.000000 O
   O1524       1.0    -0.354134    -0.429474     0.680569    Biso  1.000000 O
   O1525       1.0     0.070997     0.013078     0.682585    Biso  1.000000 O
   Si722       1.0    -0.067310     0.267125     0.682690    Biso  1.000000 Si
   O1526       1.0     0.316954     0.010518     0.680677    Biso  1.000000 O
   Si723       1.0     0.187179    -0.309664     0.681253    Biso  1.000000 Si
   O1527       1.0    -0.474449    -0.133304     0.680651    Biso  1.000000 O
   Si724       1.0     0.020937    -0.277340     0.681631    Biso  1.000000 Si
   Si725       1.0    -0.049806    -0.393926     0.681545    Biso  1.000000 Si
   Si726       1.0     0.403380     0.409571     0.681441    Biso  1.000000 Si
   Si727       1.0     0.307645    -0.459225     0.680237    Biso  1.000000 Si
   O1528       1.0    -0.040786     0.292190     0.680160    Biso  1.000000 O
   Si728       1.0    -0.153863    -0.010578     0.681271    Biso  1.000000 Si
   Si729       1.0     0.091519    -0.290876     0.679880    Biso  1.000000 Si
   Si730       1.0     0.297323    -0.022015     0.681769    Biso  1.000000 Si
   O1529       1.0    -0.187368     0.002513     0.680958    Biso  1.000000 O
   O1530       1.0    -0.437311     0.113339     0.680777    Biso  1.000000 O
   Si731       1.0    -0.475580    -0.172864     0.680914    Biso  1.000000 Si
   O1531       1.0    -0.285654     0.421153     0.680571    Biso  1.000000 O
   O1532       1.0    -0.494208     0.283444     0.680607    Biso  1.000000 O
   O1533       1.0    -0.175909    -0.304911     0.681024    Biso  1.000000 O
   Si732       1.0     0.328895     0.313760     0.680063    Biso  1.000000 Si
   O1534       1.0    -0.310870    -0.242361     0.682047    Biso  1.000000 O
   O1535       1.0    -0.016866     0.026281     0.680701    Biso  1.000000 O
   O1536       1.0    -0.492435     0.218210     0.678618    Biso  1.000000 O
   O1537       1.0     0.080084     0.431963     0.679468    Biso  1.000000 O
   O1538       1.0     0.425205    -0.186131     0.679901    Biso  1.000000 O
   Si733       1.0     0.311968     0.049253     0.679167    Biso  1.000000 Si
   Si734       1.0     0.477145     0.096758     0.679755    Biso  1.000000 Si
   O1539       1.0     0.205960    -0.343802     0.679423    Biso  1.000000 O
   O1540       1.0     0.134910    -0.126921     0.678212    Biso  1.000000 O
   O1541       1.0     0.455265     0.248346     0.681360    Biso  1.000000 O
   O1542       1.0     0.373524    -0.383506     0.680965    Biso  1.000000 O
   O1543       1.0     0.489521    -0.181243     0.678730    Biso  1.000000 O
   O1544       1.0    -0.435068    -0.410967     0.679517    Biso  1.000000 O
   O1545       1.0     0.432161     0.054824     0.676364    Biso  1.000000 O
   Si735       1.0     0.096774     0.290649     0.678901    Biso  1.000000 Si
   Si736       1.0    -0.095175    -0.305499     0.679662    Biso  1.000000 Si
   O1546       1.0    -0.069277    -0.163769     0.680615    Biso  1.000000 O
   Si737       1.0     0.347455    -0.308329     0.679522    Biso  1.000000 Si
   Si738       1.0    -0.472731    -0.093780     0.679984    Biso  1.000000 Si
   Si739       1.0    -0.401343     0.213002     0.677021    Biso  1.000000 Si
   O1547       1.0     0.091111     0.179760     0.680303    Biso  1.000000 O
   Si740       1.0    -0.013868     0.318149     0.679367    Biso  1.000000 Si
   O1548       1.0     0.164207    -0.179569     0.681227    Biso  1.000000 O
   O1549       1.0     0.103931     0.330270     0.677685    Biso  1.000000 O
   O1550       1.0    -0.211876    -0.225128     0.679297    Biso  1.000000 O
   Si741       1.0     0.254495     0.492149     0.678423    Biso  1.000000 Si
   O1551       1.0     0.282901    -0.124455     0.678744    Biso  1.000000 O
   O1552       1.0    -0.172862     0.495329     0.678109    Biso  1.000000 O
   O1553       1.0    -0.260302     0.262725     0.677629    Biso  1.000000 O
   O1554       1.0    -0.119168     0.078111     0.679198    Biso  1.000000 O
   O1555       1.0     0.363776     0.316929     0.678002    Biso  1.000000 O
   Si742       1.0     0.282574     0.205860     0.677207    Biso  1.000000 Si
   O1556       1.0    -0.057609    -0.479728     0.680021    Biso  1.000000 O
   O1557       1.0    -0.092753     0.384716     0.677803    Biso  1.000000 O
   O1558       1.0     0.286412    -0.491427     0.680199    Biso  1.000000 O
   O1559       1.0    -0.345345     0.411072     0.679052    Biso  1.000000 O
   O1560       1.0    -0.426454    -0.008964     0.676049    Biso  1.000000 O
   Si743       1.0    -0.378192     0.396103     0.678568    Biso  1.000000 Si
   O1561       1.0     0.119525    -0.066950     0.678268    Biso  1.000000 O
   O1562       1.0    -0.258466    -0.337908     0.677131    Biso  1.000000 O
   Si744       1.0    -0.304283    -0.149583     0.677312    Biso  1.000000 Si
   O1563       1.0    -0.298316    -0.422299     0.677959    Biso  1.000000 O
   O1564       1.0    -0.225256    -0.045059     0.678243    Biso  1.000000 O
   Si745       1.0     0.131244    -0.167195     0.678428    Biso  1.000000 Si
   O1565       1.0     0.424507    -0.008247     0.678177    Biso  1.000000 O
   O1566       1.0    -0.040546    -0.357173     0.677138    Biso  1.000000 O
   O1567       1.0    -0.143431     0.156909     0.676636    Biso  1.000000 O
   O1568       1.0    -0.241148     0.066371     0.676493    Biso  1.000000 O
   O1569       1.0    -0.089298    -0.062987     0.677555    Biso  1.000000 O
   Si746       1.0    -0.174075    -0.388585     0.676690    Biso  1.000000 Si
   Si747       1.0    -0.004581    -0.010816     0.678058    Biso  1.000000 Si
   O1570       1.0    -0.128814     0.015749     0.678204    Biso  1.000000 O
   O1571       1.0     0.146270    -0.419772     0.676473    Biso  1.000000 O
   Si748       1.0    -0.435316    -0.316986     0.677352    Biso  1.000000 Si
   O1572       1.0     0.244157    -0.393622     0.678344    Biso  1.000000 O
   Si749       1.0     0.148186    -0.090254     0.675795    Biso  1.000000 Si
   Si750       1.0     0.392337    -0.199772     0.676561    Biso  1.000000 Si
   O1573       1.0    -0.031194     0.353027     0.678832    Biso  1.000000 O
   O1574       1.0    -0.164757    -0.155038     0.676814    Biso  1.000000 O
   Si751       1.0     0.171163     0.030128     0.676577    Biso  1.000000 Si
   O1575       1.0    -0.007397    -0.107113     0.676696    Biso  1.000000 O
   O1576       1.0    -0.494119     0.118815     0.679947    Biso  1.000000 O
   O1577       1.0    -0.247621    -0.446152     0.675227    Biso  1.000000 O
   O1578       1.0     0.062283     0.286192     0.675736    Biso  1.000000 O
   O1579       1.0     0.419755     0.442329     0.686267    Biso  1.000000 O
   O1580       1.0    -0.129631     0.448320     0.675828    Biso  1.000000 O
   O1581       1.0     0.481801    -0.389470     0.675593    Biso  1.000000 O
   O1582       1.0     0.292502     0.168350     0.674051    Biso  1.000000 O
   O1583       1.0     0.019138    -0.238944     0.677271    Biso  1.000000 O
   O1584       1.0    -0.310471    -0.110756     0.674314    Biso  1.000000 O
   O1585       1.0    -0.410046    -0.132718     0.676234    Biso  1.000000 O
   Si752       1.0    -0.252029    -0.070477     0.676008    Biso  1.000000 Si
   O1586       1.0     0.009453    -0.172912     0.677228    Biso  1.000000 O
   O1587       1.0    -0.003041    -0.304529     0.676276    Biso  1.000000 O
   Si753       1.0     0.392706    -0.413983     0.675852    Biso  1.000000 Si
   Si754       1.0     0.045447     0.436054     0.675329    Biso  1.000000 Si
   O1588       1.0     0.280571     0.056075     0.673738    Biso  1.000000 O
   O1589       1.0     0.262613     0.457893     0.671837    Biso  1.000000 O
   O1590       1.0     0.129112     0.385009     0.675173    Biso  1.000000 O
   Si755       1.0    -0.041108     0.053032     0.676801    Biso  1.000000 Si
   Si756       1.0    -0.364611     0.322572     0.675487    Biso  1.000000 Si
   Si757       1.0     0.457563    -0.268445     0.676209    Biso  1.000000 Si
   O1591       1.0    -0.152152    -0.357774     0.674936    Biso  1.000000 O
   Si758       1.0     0.456120    -0.170510     0.674577    Biso  1.000000 Si
   Si759       1.0    -0.187938     0.244860     0.675013    Biso  1.000000 Si
   O1592       1.0    -0.205895    -0.372109     0.677261    Biso  1.000000 O
   O1593       1.0     0.319427    -0.332375     0.677716    Biso  1.000000 O
   O1594       1.0    -0.328618     0.320949     0.674104    Biso  1.000000 O
   O1595       1.0     0.337608     0.125203     0.673374    Biso  1.000000 O
   Si760       1.0     0.033461    -0.202082     0.676320    Biso  1.000000 Si
   O1596       1.0     0.484818    -0.294360     0.675657    Biso  1.000000 O
   Si761       1.0    -0.292385    -0.332181     0.674454    Biso  1.000000 Si
   O1597       1.0    -0.485401    -0.007407     0.673764    Biso  1.000000 O
   O1598       1.0    -0.364277    -0.011627     0.674483    Biso  1.000000 O
   O1599       1.0     0.421847     0.397089     0.670771    Biso  1.000000 O
   O1600       1.0    -0.062929    -0.299438     0.674482    Biso  1.000000 O
   O1601       1.0    -0.190624     0.383103     0.674243    Biso  1.000000 O
   O1602       1.0    -0.442339     0.480017     0.674631    Biso  1.000000 O
   O1603       1.0     0.117172     0.091030     0.674942    Biso  1.000000 O
   O1604       1.0     0.425276    -0.286049     0.674897    Biso  1.000000 O
   Si762       1.0    -0.260873     0.396939     0.675282    Biso  1.000000 Si
   O1605       1.0     0.455696    -0.130233     0.673503    Biso  1.000000 O
   O1606       1.0     0.132726     0.463255     0.674222    Biso  1.000000 O
   Si763       1.0    -0.122200    -0.072827     0.673823    Biso  1.000000 Si
   O1607       1.0     0.237281     0.360210     0.672844    Biso  1.000000 O
   O1608       1.0    -0.146405    -0.042598     0.673419    Biso  1.000000 O
   Si764       1.0     0.250983    -0.116056     0.673427    Biso  1.000000 Si
   Si765       1.0    -0.412452    -0.172422     0.674416    Biso  1.000000 Si
   O1609       1.0     0.113168    -0.262909     0.674169    Biso  1.000000 O
   O1610       1.0    -0.034577    -0.030923     0.674477    Biso  1.000000 O
   O1611       1.0    -0.164537     0.214590     0.673764    Biso  1.000000 O
   Si766       1.0    -0.244078     0.105680     0.672707    Biso  1.000000 Si
   Si767       1.0     0.360765     0.093386     0.673358    Biso  1.000000 Si
   O1612       1.0     0.425432    -0.401594     0.673495    Biso  1.000000 O
   Si768       1.0    -0.410377    -0.093200     0.673713    Biso  1.000000 Si
   O1613       1.0    -0.073641     0.039202     0.674651    Biso  1.000000 O
   Si769       1.0    -0.478181     0.479634     0.673045    Biso  1.000000 Si
   O1614       1.0    -0.071121    -0.417473     0.673700    Biso  1.000000 O
   O1615       1.0    -0.294062     0.163510     0.672777    Biso  1.000000 O
   Si770       1.0    -0.413029    -0.495456     0.673572    Biso  1.000000 Si
   O1616       1.0     0.412784     0.285330     0.673460    Biso  1.000000 O
   O1617       1.0     0.404142     0.169853     0.672437    Biso  1.000000 O
   Si771       1.0    -0.327113    -0.440393     0.672905    Biso  1.000000 Si
   O1618       1.0    -0.443890    -0.081560     0.673724    Biso  1.000000 O
   O1619       1.0     0.196639     0.212668     0.673710    Biso  1.000000 O
   O1620       1.0    -0.446753    -0.182304     0.673718    Biso  1.000000 O
   O1621       1.0    -0.503107    -0.082971     0.674213    Biso  1.000000 O
   O1622       1.0     0.267176    -0.253141     0.680025    Biso  1.000000 O
   O1623       1.0    -0.403008     0.250451     0.672297    Biso  1.000000 O
   O1624       1.0    -0.464921     0.163983     0.672290    Biso  1.000000 O
   O1625       1.0     0.092275    -0.319040     0.670037    Biso  1.000000 O
   O1626       1.0     0.310396     0.421031     0.673644    Biso  1.000000 O
   O1627       1.0     0.392503    -0.235725     0.670301    Biso  1.000000 O
   O1628       1.0     0.165723    -0.237308     0.672560    Biso  1.000000 O
   O1629       1.0     0.338682     0.062253     0.671666    Biso  1.000000 O
   Si772       1.0     0.262479     0.089447     0.670480    Biso  1.000000 Si
   O1630       1.0     0.405115    -0.064773     0.671453    Biso  1.000000 O
   Si773       1.0    -0.108404     0.044090     0.672874    Biso  1.000000 Si
   O1631       1.0    -0.372387     0.360800     0.672732    Biso  1.000000 O
   Si774       1.0    -0.033998    -0.321122     0.671582    Biso  1.000000 Si
   O1632       1.0     0.416229     0.482055     0.670069    Biso  1.000000 O
   Si775       1.0    -0.464718     0.122968     0.672854    Biso  1.000000 Si
   Si776       1.0     0.233006    -0.360003     0.672592    Biso  1.000000 Si
   O1633       1.0     0.252025    -0.080753     0.667082    Biso  1.000000 O
   O1634       1.0     0.026682    -0.409021     0.670281    Biso  1.000000 O
   Si777       1.0     0.039435    -0.489844     0.671669    Biso  1.000000 Si
   O1635       1.0     0.163261    -0.301270     0.671728    Biso  1.000000 O
   O1636       1.0     0.332720    -0.133724     0.668177    Biso  1.000000 O
   O1637       1.0     0.369770    -0.299721     0.669574    Biso  1.000000 O
   O1638       1.0    -0.404661     0.412097     0.670769    Biso  1.000000 O
   Si778       1.0    -0.490683     0.367584     0.670719    Biso  1.000000 Si
   O1639       1.0     0.195666     0.006111     0.670858    Biso  1.000000 O
   Si779       1.0    -0.155614    -0.319183     0.671092    Biso  1.000000 Si
   O1640       1.0    -0.235994    -0.103655     0.671115    Biso  1.000000 O
   O1641       1.0     0.313795    -0.445975     0.667939    Biso  1.000000 O
   O1642       1.0    -0.441600     0.298378     0.671119    Biso  1.000000 O
   Si780       1.0     0.165062     0.448963     0.671442    Biso  1.000000 Si
   Si781       1.0     0.023070     0.154588     0.672572    Biso  1.000000 Si
   O1643       1.0     0.313846     0.334852     0.670081    Biso  1.000000 O
   O1644       1.0    -0.217754     0.228482     0.670093    Biso  1.000000 O
   Si782       1.0     0.433266     0.020898     0.669275    Biso  1.000000 Si
   O1645       1.0     0.262196    -0.337396     0.671257    Biso  1.000000 O
   O1646       1.0    -0.324293    -0.480060     0.673137    Biso  1.000000 O
   Si783       1.0    -0.346259     0.489373     0.671098    Biso  1.000000 Si
   O1647       1.0    -0.383409     0.194455     0.666979    Biso  1.000000 O
   O1648       1.0    -0.121508    -0.307147     0.670488    Biso  1.000000 O
   O1649       1.0    -0.368973     0.096991     0.678641    Biso  1.000000 O
   O1650       1.0     0.233033    -0.485858     0.670521    Biso  1.000000 O
   O1651       1.0    -0.464428    -0.324156     0.670158    Biso  1.000000 O
   O1652       1.0     0.115266     0.270385     0.669686    Biso  1.000000 O
   Si784       1.0    -0.476693     0.294663     0.669514    Biso  1.000000 Si
   O1653       1.0    -0.406568    -0.308301     0.669809    Biso  1.000000 O
   Si785       1.0    -0.051727     0.372416     0.670348    Biso  1.000000 Si
   O1654       1.0    -0.297943    -0.294683     0.670426    Biso  1.000000 O
   O1655       1.0     0.466003     0.097328     0.667195    Biso  1.000000 O
   Si786       1.0    -0.298483    -0.254920     0.670338    Biso  1.000000 Si
   Si787       1.0     0.055310     0.005791     0.670636    Biso  1.000000 Si
   O1656       1.0     0.009477     0.312811     0.669204    Biso  1.000000 O
   Si788       1.0    -0.000316    -0.141035     0.669967    Biso  1.000000 Si
   O1657       1.0     0.004619     0.120433     0.671334    Biso  1.000000 O
   O1658       1.0    -0.217664     0.126894     0.667451    Biso  1.000000 O
   Si789       1.0    -0.120142     0.416228     0.668593    Biso  1.000000 Si
   O1659       1.0     0.046269     0.471354     0.668608    Biso  1.000000 O
   O1660       1.0    -0.032555     0.405737     0.668328    Biso  1.000000 O
   O1661       1.0    -0.067834     0.244199     0.671552    Biso  1.000000 O
   O1662       1.0    -0.453938    -0.245281     0.669457    Biso  1.000000 O
   O1663       1.0     0.282368    -0.028431     0.669942    Biso  1.000000 O
   O1664       1.0     0.068745    -0.468914     0.668947    Biso  1.000000 O
   Si790       1.0     0.309200     0.140170     0.666823    Biso  1.000000 Si
   O1665       1.0    -0.281842     0.366245     0.671552    Biso  1.000000 O
   O1666       1.0    -0.458427     0.384345     0.668237    Biso  1.000000 O
   O1667       1.0    -0.264357    -0.244135     0.669072    Biso  1.000000 O
   O1668       1.0    -0.489645    -0.484411     0.668680    Biso  1.000000 O
   O1669       1.0     0.023339    -0.011423     0.669911    Biso  1.000000 O
   Si791       1.0     0.384448     0.302823     0.668122    Biso  1.000000 Si
   O1670       1.0    -0.278848    -0.061806     0.667623    Biso  1.000000 O
   Si792       1.0    -0.067214    -0.456471     0.669509    Biso  1.000000 Si
   Si793       1.0     0.397061    -0.275125     0.667183    Biso  1.000000 Si
   O1671       1.0    -0.325858     0.113932     0.666641    Biso  1.000000 O
   Si794       1.0    -0.057435    -0.179106     0.669258    Biso  1.000000 Si
   O1672       1.0     0.178988    -0.462696     0.666749    Biso  1.000000 O
   O1673       1.0     0.481343     0.389674     0.667169    Biso  1.000000 O
   Si795       1.0     0.145434    -0.267428     0.668328    Biso  1.000000 Si
   Si796       1.0    -0.231753    -0.227133     0.668252    Biso  1.000000 Si
   O1674       1.0    -0.174367     0.274518     0.667719    Biso  1.000000 O
   O1675       1.0     0.017763     0.249673     0.668176    Biso  1.000000 O
   O1676       1.0    -0.336762    -0.058489     0.663994    Biso  1.000000 O
   O1677       1.0    -0.039890    -0.214849     0.668245    Biso  1.000000 O
   Si797       1.0    -0.249627     0.242454     0.666644    Biso  1.000000 Si
   Si798       1.0     0.457098    -0.407423     0.668181    Biso  1.000000 Si
   Si799       1.0    -0.153872     0.181804     0.666788    Biso  1.000000 Si
   O1678       1.0     0.378135    -0.172592     0.668191    Biso  1.000000 O
   O1679       1.0     0.055791     0.147742     0.668089    Biso  1.000000 O
   Si800       1.0     0.034953     0.285074     0.666952    Biso  1.000000 Si
   Si801       1.0    -0.426423    -0.423874     0.666920    Biso  1.000000 Si
   Si802       1.0    -0.302927     0.338033     0.666251    Biso  1.000000 Si
   O1680       1.0     0.028563     0.410835     0.666545    Biso  1.000000 O
   O1681       1.0     0.151637     0.046043     0.666800    Biso  1.000000 O
   O1682       1.0    -0.425676    -0.464094     0.666828    Biso  1.000000 O
   O1683       1.0    -0.380713     0.495645     0.667320    Biso  1.000000 O
   Si803       1.0    -0.308458    -0.082562     0.664664    Biso  1.000000 Si
   O1684       1.0    -0.239659    -0.187721     0.666192    Biso  1.000000 O
   O1685       1.0     0.286328     0.227959     0.666216    Biso  1.000000 O
   Si804       1.0     0.085564     0.169516     0.667686    Biso  1.000000 Si
   Si805       1.0     0.296334    -0.343442     0.668460    Biso  1.000000 Si
   O1686       1.0     0.285170     0.112743     0.664103    Biso  1.000000 O
   Si806       1.0     0.289323     0.441512     0.664737    Biso  1.000000 Si
   O1687       1.0    -0.278299     0.313329     0.661631    Biso  1.000000 O
   O1688       1.0    -0.169839    -0.407977     0.664723    Biso  1.000000 O
   Si807       1.0    -0.186000     0.498031     0.665429    Biso  1.000000 Si
   O1689       1.0    -0.292363    -0.166300     0.665860    Biso  1.000000 O
   O1690       1.0     0.379372    -0.431541     0.664895    Biso  1.000000 O
   O1691       1.0    -0.382170     0.303478     0.665579    Biso  1.000000 O
   Si808       1.0     0.474738    -0.103956     0.666255    Biso  1.000000 Si
   O1692       1.0    -0.245282     0.418339     0.665333    Biso  1.000000 O
   O1693       1.0    -0.270388     0.110796     0.664113    Biso  1.000000 O
   Si809       1.0     0.154275    -0.435200     0.664494    Biso  1.000000 Si
   Si810       1.0    -0.494982    -0.309457     0.665795    Biso  1.000000 Si
   Si811       1.0    -0.412769     0.282717     0.665265    Biso  1.000000 Si
   Si812       1.0     0.448546     0.383733     0.663068    Biso  1.000000 Si
   O1694       1.0    -0.488653     0.330679     0.665053    Biso  1.000000 O
   O1695       1.0     0.466999     0.014874     0.663611    Biso  1.000000 O
   Si813       1.0    -0.298051     0.135213     0.663359    Biso  1.000000 Si
   O1696       1.0     0.009010    -0.480614     0.665591    Biso  1.000000 O
   O1697       1.0    -0.297580    -0.354881     0.663564    Biso  1.000000 O
   O1698       1.0     0.162527    -0.085727     0.663641    Biso  1.000000 O
   O1699       1.0     0.120922    -0.174794     0.665766    Biso  1.000000 O
   O1700       1.0    -0.206920     0.465649     0.664370    Biso  1.000000 O
   O1701       1.0     0.459121    -0.248104     0.664842    Biso  1.000000 O
   O1702       1.0     0.464640    -0.446227     0.666561    Biso  1.000000 O
   O1703       1.0    -0.027581     0.068670     0.665614    Biso  1.000000 O
   O1704       1.0    -0.032026    -0.152751     0.664783    Biso  1.000000 O
   O1705       1.0    -0.215671     0.317346     0.663971    Biso  1.000000 O
   O1706       1.0    -0.208413    -0.472088     0.661987    Biso  1.000000 O
   O1707       1.0    -0.485596     0.454210     0.663171    Biso  1.000000 O
   Si814       1.0    -0.235669    -0.445897     0.662408    Biso  1.000000 Si
   O1708       1.0     0.383638     0.092087     0.663128    Biso  1.000000 O
   Si815       1.0    -0.355543    -0.024473     0.662321    Biso  1.000000 Si
   Si816       1.0    -0.497122     0.008565     0.662326    Biso  1.000000 Si
   Si817       1.0     0.132499     0.078129     0.663542    Biso  1.000000 Si
   O1709       1.0     0.188327     0.474872     0.666710    Biso  1.000000 O
   Si818       1.0    -0.166589    -0.153651     0.663415    Biso  1.000000 Si
   O1710       1.0     0.050036     0.041314     0.664486    Biso  1.000000 O
   O1711       1.0    -0.326594     0.465337     0.662660    Biso  1.000000 O
   O1712       1.0     0.007885     0.184736     0.665903    Biso  1.000000 O
   O1713       1.0     0.161492     0.418270     0.662724    Biso  1.000000 O
   O1714       1.0     0.048704    -0.203054     0.664113    Biso  1.000000 O
   Si819       1.0     0.202986    -0.490284     0.663579    Biso  1.000000 Si
   O1715       1.0    -0.276685     0.221255     0.661770    Biso  1.000000 O
   O1716       1.0     0.366304     0.275053     0.661598    Biso  1.000000 O
   O1717       1.0    -0.147191     0.403452     0.661521    Biso  1.000000 O
   O1718       1.0    -0.097153    -0.473894     0.664577    Biso  1.000000 O
   O1719       1.0     0.237268     0.078420     0.661912    Biso  1.000000 O
   O1720       1.0     0.454425    -0.185435     0.661949    Biso  1.000000 O
   O1721       1.0    -0.397837    -0.181998     0.662818    Biso  1.000000 O
   Si820       1.0     0.139333     0.386535     0.662382    Biso  1.000000 Si
   O1722       1.0     0.312673     0.467638     0.660157    Biso  1.000000 O
   O1723       1.0     0.301511    -0.382472     0.666453    Biso  1.000000 O
   Si821       1.0     0.262220    -0.047110     0.661042    Biso  1.000000 Si
   Si822       1.0    -0.175073     0.379673     0.662208    Biso  1.000000 Si
   O1724       1.0     0.029200    -0.130057     0.663482    Biso  1.000000 O
   O1725       1.0     0.078980    -0.015795     0.663764    Biso  1.000000 O
   Si823       1.0    -0.429767     0.399331     0.661729    Biso  1.000000 Si
   O1726       1.0    -0.394877    -0.414314     0.661586    Biso  1.000000 O
   O1727       1.0    -0.476987     0.040579     0.659862    Biso  1.000000 O
   O1728       1.0     0.244426    -0.142724     0.663639    Biso  1.000000 O
   O1729       1.0     0.406249     0.029905     0.660707    Biso  1.000000 O
   Si824       1.0    -0.356859     0.096547     0.666099    Biso  1.000000 Si
   O1730       1.0    -0.337041    -0.433362     0.660435    Biso  1.000000 O
   Si825       1.0     0.352178    -0.158103     0.660360    Biso  1.000000 Si
   O1731       1.0    -0.163152     0.340575     0.663114    Biso  1.000000 O
   O1732       1.0    -0.482585     0.264920     0.660749    Biso  1.000000 O
   O1733       1.0     0.057092    -0.360914     0.662526    Biso  1.000000 O
   O1734       1.0     0.151244     0.227854     0.660376    Biso  1.000000 O
   Si826       1.0     0.181634     0.208303     0.661540    Biso  1.000000 Si
   Si827       1.0    -0.004106     0.414291     0.660811    Biso  1.000000 Si
   O1735       1.0    -0.087396    -0.184283     0.662073    Biso  1.000000 O
   Si828       1.0     0.237288     0.344074     0.660731    Biso  1.000000 Si
   O1736       1.0    -0.118410    -0.081582     0.660728    Biso  1.000000 O
   O1737       1.0     0.309414     0.283671     0.658033    Biso  1.000000 O
   O1738       1.0     0.379679     0.213331     0.661485    Biso  1.000000 O
   O1739       1.0     0.123532    -0.451323     0.660149    Biso  1.000000 O
   O1740       1.0    -0.400104    -0.088539     0.660870    Biso  1.000000 O
   O1741       1.0    -0.179886     0.166020     0.658821    Biso  1.000000 O
   Si829       1.0     0.403537     0.184778     0.659572    Biso  1.000000 Si
   O1742       1.0     0.173309     0.169369     0.660422    Biso  1.000000 O
   O1743       1.0    -0.039818    -0.449585     0.661078    Biso  1.000000 O
   O1744       1.0    -0.468098     0.104166     0.660922    Biso  1.000000 O
   O1745       1.0     0.446675     0.344693     0.659306    Biso  1.000000 O
   Si830       1.0     0.073824    -0.327798     0.658783    Biso  1.000000 Si
   Si831       1.0     0.046351    -0.397834     0.659787    Biso  1.000000 Si
   Si832       1.0    -0.182512     0.306910     0.660675    Biso  1.000000 Si
   O1746       1.0     0.452389    -0.077464     0.660640    Biso  1.000000 O
   O1747       1.0     0.219756    -0.370738     0.660804    Biso  1.000000 O
   O1748       1.0    -0.351420     0.059776     0.661099    Biso  1.000000 O
   O1749       1.0    -0.095598     0.429076     0.659933    Biso  1.000000 O
   O1750       1.0     0.076824     0.200897     0.659901    Biso  1.000000 O
   Si833       1.0     0.305168    -0.416398     0.659596    Biso  1.000000 Si
   O1751       1.0    -0.322752    -0.244389     0.661120    Biso  1.000000 O
   O1752       1.0     0.115167     0.155185     0.662329    Biso  1.000000 O
   O1753       1.0    -0.154372     0.499877     0.658806    Biso  1.000000 O
   O1754       1.0    -0.496255    -0.215910     0.657963    Biso  1.000000 O
   Si834       1.0     0.135041     0.262992     0.658984    Biso  1.000000 Si
   O1755       1.0    -0.191100    -0.127045     0.659326    Biso  1.000000 O
   Si835       1.0     0.261884    -0.241150     0.663316    Biso  1.000000 Si
   Si836       1.0     0.418603    -0.067278     0.659048    Biso  1.000000 Si
   O1756       1.0    -0.266538     0.474686     0.658262    Biso  1.000000 O
   O1757       1.0     0.159829     0.290645     0.658308    Biso  1.000000 O
   Si837       1.0     0.300057     0.321623     0.658628    Biso  1.000000 Si
   Si838       1.0    -0.006727     0.098242     0.660996    Biso  1.000000 Si
   Si839       1.0    -0.236520     0.452691     0.658375    Biso  1.000000 Si
   Si840       1.0     0.483939    -0.474445     0.660422    Biso  1.000000 Si
   O1758       1.0    -0.170016    -0.313060     0.658974    Biso  1.000000 O
   O1759       1.0    -0.134403    -0.145865     0.659402    Biso  1.000000 O
   O1760       1.0    -0.175815    -0.189061     0.658270    Biso  1.000000 O
   O1761       1.0    -0.127491     0.191212     0.658255    Biso  1.000000 O
   Si841       1.0     0.427670     0.490958     0.657943    Biso  1.000000 Si
   Si842       1.0    -0.245301     0.309968     0.657156    Biso  1.000000 Si
   Si843       1.0     0.005273     0.220802     0.660038    Biso  1.000000 Si
   O1762       1.0     0.331749    -0.188465     0.655698    Biso  1.000000 O
   Si844       1.0     0.088101    -0.455553     0.658686    Biso  1.000000 Si
   O1763       1.0    -0.114927     0.043844     0.659762    Biso  1.000000 O
   O1764       1.0    -0.032617    -0.328726     0.658245    Biso  1.000000 O
   Si845       1.0    -0.223967    -0.112246     0.658743    Biso  1.000000 Si
   O1765       1.0     0.241141     0.371041     0.650931    Biso  1.000000 O
   O1766       1.0    -0.220579    -0.411292     0.657970    Biso  1.000000 O
   O1767       1.0     0.232335    -0.027214     0.657564    Biso  1.000000 O
   Si846       1.0    -0.263448    -0.170569     0.658035    Biso  1.000000 Si
   O1768       1.0    -0.452328    -0.413958     0.658416    Biso  1.000000 O
   Si847       1.0     0.202721    -0.003608     0.657956    Biso  1.000000 Si
   Si848       1.0    -0.470717    -0.243723     0.657885    Biso  1.000000 Si
   O1769       1.0    -0.387975    -0.028638     0.656730    Biso  1.000000 O
   O1770       1.0    -0.060676     0.353058     0.659313    Biso  1.000000 O
   O1771       1.0    -0.379994    -0.261762     0.658283    Biso  1.000000 O
   O1772       1.0     0.393788     0.329042     0.658137    Biso  1.000000 O
   Si849       1.0    -0.210076     0.145630     0.655802    Biso  1.000000 Si
   O1773       1.0    -0.004125    -0.262283     0.658493    Biso  1.000000 O
   O1774       1.0     0.483961    -0.334462     0.659285    Biso  1.000000 O
   O1775       1.0    -0.242560     0.268861     0.656532    Biso  1.000000 O
   O1776       1.0     0.170875    -0.408137     0.656502    Biso  1.000000 O
   O1777       1.0     0.207152     0.324842     0.658795    Biso  1.000000 O
   O1778       1.0    -0.011620     0.452394     0.656406    Biso  1.000000 O
   O1779       1.0    -0.487416    -0.279394     0.657226    Biso  1.000000 O
   Si850       1.0     0.468927    -0.219087     0.656786    Biso  1.000000 Si
   Si851       1.0    -0.368611     0.204989     0.655083    Biso  1.000000 Si
   O1780       1.0    -0.210994    -0.238362     0.657670    Biso  1.000000 O
   O1781       1.0     0.048099    -0.300798     0.656591    Biso  1.000000 O
   Si852       1.0    -0.396167    -0.297889     0.657314    Biso  1.000000 Si
   O1782       1.0     0.156189     0.354604     0.657235    Biso  1.000000 O
   O1783       1.0     0.495488    -0.122738     0.657190    Biso  1.000000 O
   O1784       1.0     0.320620     0.153868     0.655069    Biso  1.000000 O
   Si853       1.0     0.300251     0.246279     0.655704    Biso  1.000000 Si
   O1785       1.0    -0.028778     0.229151     0.656971    Biso  1.000000 O
   Si854       1.0     0.459127     0.095193     0.654256    Biso  1.000000 Si
   Si855       1.0    -0.059524     0.249251     0.658511    Biso  1.000000 Si
   O1786       1.0     0.074558    -0.419310     0.656501    Biso  1.000000 O
   O1787       1.0     0.457609    -0.390363     0.655996    Biso  1.000000 O
   O1788       1.0     0.153467     0.108891     0.659410    Biso  1.000000 O
   Si856       1.0    -0.022129    -0.228059     0.657029    Biso  1.000000 Si
   O1789       1.0     0.434295     0.199082     0.654388    Biso  1.000000 O
   Si857       1.0     0.379303    -0.460296     0.655412    Biso  1.000000 Si
   O1790       1.0     0.305693    -0.323744     0.657455    Biso  1.000000 O
   Si858       1.0     0.398066     0.065187     0.654671    Biso  1.000000 Si
   O1791       1.0     0.271196     0.424062     0.654321    Biso  1.000000 O
   O1792       1.0     0.353309    -0.487690     0.656643    Biso  1.000000 O
   O1793       1.0     0.280784    -0.209200     0.659915    Biso  1.000000 O
   Si859       1.0    -0.012307    -0.468814     0.655539    Biso  1.000000 Si
   O1794       1.0     0.265388     0.320806     0.659873    Biso  1.000000 O
   O1795       1.0    -0.106470    -0.021154     0.654298    Biso  1.000000 O
   O1796       1.0     0.419943     0.464186     0.648594    Biso  1.000000 O
   Si860       1.0    -0.121345    -0.487560     0.655627    Biso  1.000000 Si
   O1797       1.0     0.110747     0.073338     0.653359    Biso  1.000000 O
   O1798       1.0    -0.351852    -0.147534     0.655043    Biso  1.000000 O
   O1799       1.0    -0.319521     0.354477     0.655941    Biso  1.000000 O
   O1800       1.0     0.441463     0.404987     0.652113    Biso  1.000000 O
   O1801       1.0     0.403065    -0.279843     0.653876    Biso  1.000000 O
   O1802       1.0     0.046573     0.288445     0.654345    Biso  1.000000 O
   O1803       1.0     0.143207    -0.265515     0.654885    Biso  1.000000 O
   O1804       1.0     0.063719    -0.076719     0.657626    Biso  1.000000 O
   Si861       1.0     0.364344     0.241651     0.654403    Biso  1.000000 Si
   O1805       1.0     0.112811     0.398194     0.654314    Biso  1.000000 O
   O1806       1.0    -0.333997     0.217404     0.655179    Biso  1.000000 O
   O1807       1.0    -0.308186    -0.101980     0.652897    Biso  1.000000 O
   O1808       1.0     0.462214     0.494217     0.658801    Biso  1.000000 O
   O1809       1.0    -0.413526     0.371599     0.653895    Biso  1.000000 O
   Si862       1.0     0.145857     0.147895     0.656265    Biso  1.000000 Si
   Si863       1.0    -0.364300    -0.415043     0.654773    Biso  1.000000 Si
   Si864       1.0    -0.299482     0.468471     0.653413    Biso  1.000000 Si
   Si865       1.0    -0.188224    -0.403491     0.653164    Biso  1.000000 Si
   O1810       1.0    -0.365254     0.172159     0.647528    Biso  1.000000 O
   O1811       1.0    -0.441785     0.428610     0.653406    Biso  1.000000 O
   O1812       1.0    -0.262261    -0.448057     0.653169    Biso  1.000000 O
   O1813       1.0     0.228995    -0.233372     0.659069    Biso  1.000000 O
   Si866       1.0    -0.478874     0.074224     0.652586    Biso  1.000000 Si
   O1814       1.0    -0.338161     0.000444     0.654254    Biso  1.000000 O
   O1815       1.0    -0.248084    -0.136939     0.653717    Biso  1.000000 O
   O1816       1.0     0.411615    -0.475012     0.654556    Biso  1.000000 O
   O1817       1.0    -0.051318     0.288165     0.655371    Biso  1.000000 O
   O1818       1.0     0.171080    -0.017986     0.653513    Biso  1.000000 O
   O1819       1.0     0.416368    -0.031592     0.652699    Biso  1.000000 O
   O1820       1.0     0.083024    -0.135422     0.655177    Biso  1.000000 O
   O1821       1.0     0.271573    -0.273435     0.656581    Biso  1.000000 O
   O1822       1.0    -0.234895     0.170204     0.650861    Biso  1.000000 O
   O1823       1.0    -0.486296    -0.017268     0.652746    Biso  1.000000 O
   Si867       1.0     0.175447     0.322987     0.653267    Biso  1.000000 Si
   Si868       1.0     0.113867    -0.154824     0.654382    Biso  1.000000 Si
   Si869       1.0     0.052683    -0.114332     0.654969    Biso  1.000000 Si
   Si870       1.0    -0.106626    -0.161792     0.653665    Biso  1.000000 Si
   O1824       1.0    -0.028163     0.121007     0.653554    Biso  1.000000 O
   O1825       1.0     0.428624     0.079778     0.650656    Biso  1.000000 O
   O1826       1.0    -0.304008     0.149710     0.650986    Biso  1.000000 O
   O1827       1.0     0.273904    -0.424554     0.654291    Biso  1.000000 O
   O1828       1.0    -0.421118     0.277790     0.652335    Biso  1.000000 O
   O1829       1.0     0.400391    -0.093689     0.651827    Biso  1.000000 O
   Si871       1.0     0.167969    -0.107013     0.652516    Biso  1.000000 Si
   O1830       1.0    -0.200579     0.380097     0.652027    Biso  1.000000 O
   O1831       1.0     0.225110    -0.179630     0.646576    Biso  1.000000 O
   O1832       1.0    -0.106452     0.483346     0.648482    Biso  1.000000 O
   Si872       1.0    -0.351087    -0.245364     0.652900    Biso  1.000000 Si
   O1833       1.0     0.331182     0.229929     0.652231    Biso  1.000000 O
   O1834       1.0     0.285356    -0.055090     0.651197    Biso  1.000000 O
   Si873       1.0    -0.298992     0.223155     0.651347    Biso  1.000000 Si
   O1835       1.0     0.195186    -0.131218     0.654495    Biso  1.000000 O
   Si874       1.0     0.080743    -0.043031     0.653903    Biso  1.000000 Si
   Si875       1.0    -0.377280    -0.174866     0.652521    Biso  1.000000 Si
   Si876       1.0     0.200558    -0.390264     0.651708    Biso  1.000000 Si
   Si877       1.0    -0.473963     0.444743     0.651043    Biso  1.000000 Si
   Si878       1.0    -0.288145    -0.351173     0.650666    Biso  1.000000 Si
   O1836       1.0     0.327817    -0.410379     0.649654    Biso  1.000000 O
   O1837       1.0     0.002132    -0.201360     0.652638    Biso  1.000000 O
   O1838       1.0     0.022104     0.087758     0.653960    Biso  1.000000 O
   O1839       1.0     0.095426    -0.333296     0.648306    Biso  1.000000 O
   Si879       1.0     0.328932     0.488233     0.650778    Biso  1.000000 Si
   Si880       1.0     0.227963    -0.142615     0.651731    Biso  1.000000 Si
   O1840       1.0    -0.371512    -0.319513     0.651127    Biso  1.000000 O
   Si881       1.0     0.021794    -0.278645     0.651188    Biso  1.000000 Si
   O1841       1.0     0.461549     0.130407     0.647645    Biso  1.000000 O
   Si882       1.0    -0.403845    -0.061015     0.651005    Biso  1.000000 Si
   O1842       1.0     0.210007     0.030448     0.651186    Biso  1.000000 O
   Si883       1.0     0.424119     0.326687     0.650753    Biso  1.000000 Si
   Si884       1.0     0.236216     0.057398     0.650415    Biso  1.000000 Si
   Si885       1.0     0.038271     0.051746     0.652261    Biso  1.000000 Si
   O1843       1.0     0.428041    -0.336798     0.652223    Biso  1.000000 O
   O1844       1.0     0.486697     0.075053     0.649271    Biso  1.000000 O
   O1845       1.0     0.203649     0.219666     0.651853    Biso  1.000000 O
   Si886       1.0     0.460315    -0.352216     0.651548    Biso  1.000000 Si
   Si887       1.0     0.036962    -0.207274     0.651339    Biso  1.000000 Si
   O1846       1.0     0.390587     0.162937     0.649229    Biso  1.000000 O
   O1847       1.0    -0.225790    -0.078378     0.651557    Biso  1.000000 O
   O1848       1.0     0.138669    -0.128205     0.651257    Biso  1.000000 O
   O1849       1.0     0.025518    -0.395454     0.648669    Biso  1.000000 O
   O1850       1.0     0.222593    -0.415512     0.645544    Biso  1.000000 O
   O1851       1.0    -0.377599     0.116075     0.657573    Biso  1.000000 O
   Si888       1.0    -0.109772    -0.059260     0.649939    Biso  1.000000 Si
   O1852       1.0     0.343171    -0.080592     0.649416    Biso  1.000000 O
   O1853       1.0     0.209720    -0.489712     0.650414    Biso  1.000000 O
   O1854       1.0    -0.425648    -0.301330     0.650255    Biso  1.000000 O
   Si889       1.0    -0.188502    -0.216478     0.649745    Biso  1.000000 Si
   O1855       1.0    -0.392935     0.226089     0.648185    Biso  1.000000 O
   Si890       1.0     0.244730     0.408785     0.646481    Biso  1.000000 Si
   O1856       1.0    -0.260467    -0.325851     0.648818    Biso  1.000000 O
   O1857       1.0     0.114877    -0.047907     0.650387    Biso  1.000000 O
   O1858       1.0    -0.089909     0.238946     0.652176    Biso  1.000000 O
   O1859       1.0    -0.009095     0.395538     0.649125    Biso  1.000000 O
   Si891       1.0     0.300052    -0.193943     0.649914    Biso  1.000000 Si
   Si892       1.0    -0.112351     0.016295     0.650038    Biso  1.000000 Si
   O1860       1.0     0.363612    -0.140474     0.648892    Biso  1.000000 O
   Si893       1.0    -0.485739     0.249971     0.648392    Biso  1.000000 Si
   O1861       1.0     0.485770     0.225901     0.647776    Biso  1.000000 O
   O1862       1.0    -0.273697    -0.386008     0.646955    Biso  1.000000 O
   O1863       1.0    -0.185601    -0.365769     0.648778    Biso  1.000000 O
   Si894       1.0    -0.340210     0.038971     0.650480    Biso  1.000000 Si
   O1864       1.0    -0.083073    -0.134208     0.649882    Biso  1.000000 O
   Si895       1.0    -0.050399     0.326913     0.649837    Biso  1.000000 Si
   O1865       1.0    -0.030586    -0.495450     0.647808    Biso  1.000000 O
   O1866       1.0     0.265886     0.036651     0.647292    Biso  1.000000 O
   O1867       1.0     0.312097     0.338207     0.647151    Biso  1.000000 O
   O1868       1.0    -0.209551     0.115120     0.646904    Biso  1.000000 O
   Si896       1.0    -0.120964     0.220147     0.649044    Biso  1.000000 Si
   O1869       1.0     0.028989     0.219753     0.650076    Biso  1.000000 O
   O1870       1.0     0.427295     0.286894     0.648494    Biso  1.000000 O
   O1871       1.0     0.081612    -0.481472     0.648614    Biso  1.000000 O
   O1872       1.0    -0.438641    -0.055490     0.647628    Biso  1.000000 O
   O1873       1.0    -0.360772    -0.208502     0.649067    Biso  1.000000 O
   O1874       1.0    -0.151013     0.241870     0.648553    Biso  1.000000 O
   Si897       1.0    -0.093943     0.445818     0.647602    Biso  1.000000 Si
   O1875       1.0    -0.302020     0.260069     0.646105    Biso  1.000000 O
   O1876       1.0    -0.262734    -0.197471     0.647655    Biso  1.000000 O
   O1877       1.0     0.495106    -0.466467     0.647930    Biso  1.000000 O
   O1878       1.0    -0.240145     0.331420     0.646154    Biso  1.000000 O
   O1879       1.0     0.117750     0.263636     0.647466    Biso  1.000000 O
   Si898       1.0     0.425824     0.428305     0.643088    Biso  1.000000 Si
   O1880       1.0    -0.047291    -0.229861     0.647744    Biso  1.000000 O
   O1881       1.0     0.211462     0.423151     0.646954    Biso  1.000000 O
   O1882       1.0    -0.449792    -0.236052     0.647685    Biso  1.000000 O
   O1883       1.0    -0.496189     0.417668     0.645590    Biso  1.000000 O
   O1884       1.0    -0.296845     0.436142     0.645356    Biso  1.000000 O
   Si899       1.0     0.060486     0.202963     0.648012    Biso  1.000000 Si
   O1885       1.0    -0.176361     0.300128     0.647697    Biso  1.000000 O
   O1886       1.0    -0.353404    -0.377257     0.654263    Biso  1.000000 O
   Si900       1.0    -0.328574    -0.129083     0.646625    Biso  1.000000 Si
   O1887       1.0     0.180614    -0.220622     0.646962    Biso  1.000000 O
   O1888       1.0    -0.258964     0.389783     0.645731    Biso  1.000000 O
   Si901       1.0    -0.178858    -0.326759     0.646692    Biso  1.000000 Si
   Si902       1.0     0.290141    -0.298222     0.649099    Biso  1.000000 Si
   O1889       1.0    -0.454518     0.231875     0.645361    Biso  1.000000 O
   Si903       1.0     0.215617    -0.218117     0.647489    Biso  1.000000 Si
   O1890       1.0     0.277272     0.247178     0.645346    Biso  1.000000 O
   O1891       1.0     0.010114     0.029597     0.647753    Biso  1.000000 O
   O1892       1.0     0.039032    -0.245649     0.646496    Biso  1.000000 O
   Si904       1.0     0.140073    -0.020773     0.646620    Biso  1.000000 Si
   O1893       1.0    -0.177451    -0.428495     0.643658    Biso  1.000000 O
   Si905       1.0    -0.027892     0.465345     0.644966    Biso  1.000000 Si
   Si906       1.0     0.371193    -0.102525     0.645104    Biso  1.000000 Si
   O1894       1.0    -0.224349     0.450175     0.645477    Biso  1.000000 O
   Si907       1.0    -0.030868    -0.317436     0.645254    Biso  1.000000 Si
   O1895       1.0     0.010815    -0.455166     0.646653    Biso  1.000000 O
   Si908       1.0     0.455044     0.209508     0.643716    Biso  1.000000 Si
   Si909       1.0     0.406179    -0.312146     0.645726    Biso  1.000000 Si
   O1896       1.0     0.375354     0.062295     0.644436    Biso  1.000000 O
   O1897       1.0    -0.077968    -0.071391     0.645889    Biso  1.000000 O
   Si910       1.0    -0.451261    -0.400153     0.645767    Biso  1.000000 Si
   Si911       1.0    -0.421267     0.246589     0.643713    Biso  1.000000 Si
   O1898       1.0     0.301534    -0.493340     0.644605    Biso  1.000000 O
   O1899       1.0    -0.432026    -0.366497     0.646817    Biso  1.000000 O
   O1900       1.0    -0.307244     0.049353     0.647060    Biso  1.000000 O
   O1901       1.0     0.392459     0.415887     0.640167    Biso  1.000000 O
   O1902       1.0    -0.311814     0.497369     0.645084    Biso  1.000000 O
   O1903       1.0    -0.027986    -0.107177     0.645555    Biso  1.000000 O
   O1904       1.0     0.372586    -0.443465     0.643464    Biso  1.000000 O
   Si912       1.0    -0.229066     0.369459     0.644167    Biso  1.000000 Si
   O1905       1.0    -0.316931    -0.340327     0.643794    Biso  1.000000 O
   O1906       1.0    -0.363165    -0.429390     0.642205    Biso  1.000000 O
   Si913       1.0    -0.372257     0.133364     0.645663    Biso  1.000000 Si
   Si914       1.0     0.313775     0.162950     0.642310    Biso  1.000000 Si
   O1907       1.0     0.289411    -0.158790     0.644516    Biso  1.000000 O
   O1908       1.0     0.349067     0.464626     0.642901    Biso  1.000000 O
   Si915       1.0     0.157385    -0.249284     0.643814    Biso  1.000000 Si
   O1909       1.0     0.463551    -0.222563     0.643454    Biso  1.000000 O
   Si916       1.0     0.312365    -0.069055     0.643742    Biso  1.000000 Si
   O1910       1.0     0.121687     0.013679     0.646457    Biso  1.000000 O
   O1911       1.0    -0.186164     0.058576     0.643050    Biso  1.000000 O
   Si917       1.0    -0.272114    -0.423929     0.642740    Biso  1.000000 Si
   O1912       1.0    -0.158659    -0.231792     0.643935    Biso  1.000000 O
   O1913       1.0     0.096284     0.455185     0.644106    Biso  1.000000 O
   O1914       1.0     0.383722     0.245295     0.643428    Biso  1.000000 O
   O1915       1.0    -0.085725     0.026277     0.642091    Biso  1.000000 O
   Si918       1.0     0.493970    -0.128237     0.643838    Biso  1.000000 Si
   O1916       1.0     0.001789    -0.302277     0.643062    Biso  1.000000 O
   O1917       1.0    -0.056404    -0.290635     0.642903    Biso  1.000000 O
   Si919       1.0     0.256809    -0.417842     0.642868    Biso  1.000000 Si
   Si920       1.0    -0.351214    -0.347629     0.645512    Biso  1.000000 Si
   Si921       1.0    -0.466539    -0.033147     0.642767    Biso  1.000000 Si
   O1918       1.0    -0.479376     0.477586     0.643182    Biso  1.000000 O
   O1919       1.0    -0.059995     0.448526     0.643358    Biso  1.000000 O
   O1920       1.0    -0.127092    -0.456366     0.647616    Biso  1.000000 O
   Si922       1.0     0.103284     0.047123     0.643823    Biso  1.000000 Si
   O1921       1.0    -0.019805     0.338901     0.643246    Biso  1.000000 O
   O1922       1.0    -0.363159     0.349924     0.642361    Biso  1.000000 O
   Si923       1.0    -0.397298     0.361017     0.642362    Biso  1.000000 Si
   O1923       1.0     0.067346     0.046832     0.644176    Biso  1.000000 O
   O1924       1.0     0.374422    -0.328434     0.643031    Biso  1.000000 O
   Si924       1.0     0.111465     0.418750     0.642576    Biso  1.000000 Si
   O1925       1.0     0.286443     0.188201     0.641574    Biso  1.000000 O
   O1926       1.0    -0.118213    -0.184510     0.643618    Biso  1.000000 O
   O1927       1.0    -0.207592    -0.307035     0.641798    Biso  1.000000 O
   O1928       1.0     0.058503     0.339469     0.641684    Biso  1.000000 O
   O1929       1.0    -0.396547    -0.158464     0.642823    Biso  1.000000 O
   Si925       1.0    -0.327694     0.349846     0.643098    Biso  1.000000 Si
   O1930       1.0    -0.279621     0.203695     0.641605    Biso  1.000000 O
   O1931       1.0     0.115137    -0.180596     0.644089    Biso  1.000000 O
   O1932       1.0     0.033432    -0.113426     0.643794    Biso  1.000000 O
   O1933       1.0     0.009273    -0.056627     0.641633    Biso  1.000000 O
   O1934       1.0     0.176625    -0.086560     0.641394    Biso  1.000000 O
   Si926       1.0    -0.063209    -0.107323     0.643455    Biso  1.000000 Si
   O1935       1.0     0.061881    -0.027162     0.643990    Biso  1.000000 O
   O1936       1.0    -0.490234     0.282492     0.640720    Biso  1.000000 O
   O1937       1.0    -0.142335     0.015443     0.643207    Biso  1.000000 O
   O1938       1.0    -0.246801     0.059719     0.644052    Biso  1.000000 O
   Si927       1.0    -0.249342     0.181731     0.639103    Biso  1.000000 Si
   Si928       1.0     0.048249     0.300159     0.641545    Biso  1.000000 Si
   O1939       1.0     0.052061    -0.181274     0.642963    Biso  1.000000 O
   O1940       1.0    -0.463081     0.078789     0.640475    Biso  1.000000 O
   O1941       1.0     0.053924     0.166881     0.642292    Biso  1.000000 O
   O1942       1.0     0.230263     0.084767     0.640745    Biso  1.000000 O
   Si929       1.0    -0.216343     0.079044     0.641115    Biso  1.000000 Si
   O1943       1.0     0.143288     0.152951     0.643020    Biso  1.000000 O
   O1944       1.0    -0.343082    -0.265312     0.641667    Biso  1.000000 O
   Si930       1.0     0.416962    -0.020023     0.639750    Biso  1.000000 Si
   O1945       1.0    -0.116780     0.424689     0.639845    Biso  1.000000 O
   Si931       1.0    -0.436775    -0.329696     0.641787    Biso  1.000000 Si
   O1946       1.0    -0.207999    -0.199063     0.640343    Biso  1.000000 O
   Si932       1.0    -0.171715     0.265834     0.640945    Biso  1.000000 Si
   O1947       1.0     0.473146    -0.098441     0.639880    Biso  1.000000 O
   O1948       1.0     0.475232    -0.160785     0.640673    Biso  1.000000 O
   Si933       1.0     0.347617    -0.418704     0.639010    Biso  1.000000 Si
   O1949       1.0    -0.135440    -0.063911     0.640821    Biso  1.000000 O
   O1950       1.0    -0.380463    -0.065372     0.640726    Biso  1.000000 O
   Si934       1.0    -0.036067     0.136521     0.641665    Biso  1.000000 Si
   O1951       1.0    -0.309649    -0.157898     0.640720    Biso  1.000000 O
   O1952       1.0     0.147248     0.422858     0.639699    Biso  1.000000 O
   O1953       1.0    -0.021221     0.172711     0.640726    Biso  1.000000 O
   O1954       1.0    -0.364187     0.044120     0.640723    Biso  1.000000 O
   O1955       1.0     0.245660    -0.122441     0.641648    Biso  1.000000 O
   Si935       1.0    -0.284261     0.405098     0.638180    Biso  1.000000 Si
   O1956       1.0     0.318664     0.013781     0.639331    Biso  1.000000 O
   O1957       1.0     0.178519     0.319408     0.639913    Biso  1.000000 O
   O1958       1.0     0.191646    -0.361786     0.642729    Biso  1.000000 O
   O1959       1.0     0.312368    -0.277520     0.641092    Biso  1.000000 O
   Si936       1.0    -0.065677    -0.253215     0.639544    Biso  1.000000 Si
   O1960       1.0    -0.100214    -0.245491     0.640493    Biso  1.000000 O
   Si937       1.0     0.017493    -0.423325     0.639109    Biso  1.000000 Si
   O1961       1.0    -0.286600     0.102819     0.638995    Biso  1.000000 O
   Si938       1.0    -0.310774     0.131629     0.639055    Biso  1.000000 Si
   O1962       1.0    -0.482455    -0.390603     0.640621    Biso  1.000000 O
   O1963       1.0     0.300929    -0.217141     0.638999    Biso  1.000000 O
   O1964       1.0     0.081526     0.221118     0.639207    Biso  1.000000 O
   O1965       1.0     0.344182     0.174939     0.636432    Biso  1.000000 O
   Si939       1.0    -0.239273    -0.321899     0.637870    Biso  1.000000 Si
   Si940       1.0     0.003072    -0.096617     0.639916    Biso  1.000000 Si
   Si941       1.0     0.412807     0.263446     0.639032    Biso  1.000000 Si
   O1966       1.0    -0.304610    -0.428686     0.638205    Biso  1.000000 O
   Si942       1.0     0.105926    -0.347261     0.636368    Biso  1.000000 Si
   O1967       1.0     0.428945     0.342623     0.638413    Biso  1.000000 O
   Si943       1.0     0.184038     0.430419     0.638420    Biso  1.000000 Si
   Si944       1.0     0.083460     0.489783     0.638999    Biso  1.000000 Si
   Si945       1.0     0.377222     0.159972     0.636732    Biso  1.000000 Si
   O1968       1.0    -0.258725     0.152768     0.630516    Biso  1.000000 O
   O1969       1.0    -0.312454     0.381021     0.636656    Biso  1.000000 O
   Si946       1.0     0.364867     0.437071     0.634882    Biso  1.000000 Si
   Si947       1.0    -0.237211    -0.068950     0.639325    Biso  1.000000 Si
   Si948       1.0    -0.008340     0.374548     0.637754    Biso  1.000000 Si
   O1970       1.0     0.270009    -0.384464     0.637494    Biso  1.000000 O
   O1971       1.0     0.473785    -0.350370     0.639173    Biso  1.000000 O
   O1972       1.0     0.256425     0.408645     0.633795    Biso  1.000000 O
   O1973       1.0     0.380947    -0.016316     0.636470    Biso  1.000000 O
   Si949       1.0     0.284024     0.021952     0.636506    Biso  1.000000 Si
   O1974       1.0     0.436002     0.013817     0.636310    Biso  1.000000 O
   Si950       1.0    -0.280304     0.063555     0.639543    Biso  1.000000 Si
   Si951       1.0     0.469500     0.140346     0.634800    Biso  1.000000 Si
   Si952       1.0    -0.147842    -0.441307     0.638217    Biso  1.000000 Si
   O1975       1.0    -0.072680     0.324018     0.638726    Biso  1.000000 O
   Si953       1.0    -0.127425    -0.220108     0.638412    Biso  1.000000 Si
   O1976       1.0    -0.152352    -0.325116     0.637686    Biso  1.000000 O
   O1977       1.0    -0.347436    -0.114656     0.636354    Biso  1.000000 O
   O1978       1.0     0.463718     0.180142     0.634990    Biso  1.000000 O
   Si954       1.0    -0.497165    -0.491192     0.637689    Biso  1.000000 Si
   O1979       1.0    -0.204867     0.255819     0.637371    Biso  1.000000 O
   Si955       1.0     0.204046     0.221483     0.638533    Biso  1.000000 Si
   O1980       1.0     0.436986     0.235784     0.636211    Biso  1.000000 O
   O1981       1.0    -0.474965    -0.126346     0.637391    Biso  1.000000 O
   O1982       1.0     0.272399    -0.321391     0.640054    Biso  1.000000 O
   O1983       1.0    -0.436827    -0.425794     0.636954    Biso  1.000000 O
   O1984       1.0     0.299351    -0.100449     0.637241    Biso  1.000000 O
   O1985       1.0    -0.416843     0.331685     0.636275    Biso  1.000000 O
   Si956       1.0    -0.241592    -0.197790     0.636765    Biso  1.000000 Si
   O1986       1.0     0.452086     0.429678     0.633745    Biso  1.000000 O
   O1987       1.0    -0.361773     0.479065     0.634851    Biso  1.000000 O
   O1988       1.0    -0.271101    -0.057397     0.638407    Biso  1.000000 O
   Si957       1.0     0.212025     0.499499     0.637411    Biso  1.000000 Si
   O1989       1.0     0.298805     0.132730     0.635003    Biso  1.000000 O
   O1990       1.0    -0.343300     0.117080     0.640399    Biso  1.000000 O
   O1991       1.0     0.372557     0.120928     0.634583    Biso  1.000000 O
   O1992       1.0    -0.035269    -0.346186     0.635902    Biso  1.000000 O
   O1993       1.0    -0.470622    -0.329225     0.637500    Biso  1.000000 O
   Si958       1.0     0.270854     0.219440     0.635585    Biso  1.000000 Si
   O1994       1.0    -0.116444     0.207558     0.636540    Biso  1.000000 O
   Si959       1.0     0.484246     0.411391     0.634514    Biso  1.000000 Si
   O1995       1.0     0.138924    -0.360270     0.635311    Biso  1.000000 O
   O1996       1.0     0.132546    -0.236013     0.635596    Biso  1.000000 O
   O1997       1.0    -0.449434    -0.005920     0.635316    Biso  1.000000 O
   O1998       1.0     0.477402     0.372043     0.634070    Biso  1.000000 O
   O1999       1.0    -0.415159    -0.484679     0.635526    Biso  1.000000 O
   Si960       1.0     0.099160     0.254651     0.636605    Biso  1.000000 Si
   O2000       1.0    -0.398931     0.132067     0.637336    Biso  1.000000 O
   O2001       1.0    -0.493587    -0.049671     0.635565    Biso  1.000000 O
   Si961       1.0    -0.163981     0.036877     0.635515    Biso  1.000000 Si
   O2002       1.0    -0.004483     0.461025     0.634951    Biso  1.000000 O
   O2003       1.0     0.175898    -0.275840     0.636638    Biso  1.000000 O
   O2004       1.0     0.337589     0.414109     0.631044    Biso  1.000000 O
   O2005       1.0    -0.215908    -0.039383     0.635169    Biso  1.000000 O
   Si962       1.0    -0.296285     0.282133     0.635151    Biso  1.000000 Si
   O2006       1.0    -0.070352     0.141298     0.638857    Biso  1.000000 O
   O2007       1.0     0.441562    -0.046912     0.635043    Biso  1.000000 O
   Si963       1.0     0.318450     0.324851     0.634536    Biso  1.000000 Si
   Si964       1.0     0.277313    -0.131019     0.635819    Biso  1.000000 Si
   O2008       1.0     0.018591     0.292535     0.634709    Biso  1.000000 O
   O2009       1.0     0.087352     0.396875     0.635012    Biso  1.000000 O
   Si965       1.0     0.034796    -0.033899     0.635884    Biso  1.000000 Si
   O2010       1.0    -0.495811     0.130685     0.633157    Biso  1.000000 O
   O2011       1.0     0.025095     0.381874     0.633693    Biso  1.000000 O
   O2012       1.0    -0.309926     0.318464     0.637981    Biso  1.000000 O
   O2013       1.0    -0.129482    -0.412539     0.632337    Biso  1.000000 O
   O2014       1.0     0.084603    -0.377590     0.633453    Biso  1.000000 O
   O2015       1.0     0.074508     0.282412     0.634968    Biso  1.000000 O
   Si966       1.0    -0.440088    -0.236534     0.635058    Biso  1.000000 Si
   Si967       1.0    -0.204430     0.455910     0.634388    Biso  1.000000 Si
   Si968       1.0    -0.336788    -0.432700     0.633295    Biso  1.000000 Si
   Si969       1.0     0.465320    -0.193514     0.633825    Biso  1.000000 Si
   O2016       1.0    -0.399945     0.392030     0.633994    Biso  1.000000 O
   O2017       1.0     0.324476    -0.044299     0.634163    Biso  1.000000 O
   O2018       1.0     0.192549     0.131689     0.634533    Biso  1.000000 O
   O2019       1.0    -0.247387    -0.428771     0.633362    Biso  1.000000 O
   O2020       1.0     0.265132    -0.448813     0.634882    Biso  1.000000 O
   Si970       1.0     0.277695    -0.486748     0.634744    Biso  1.000000 Si
   Si971       1.0     0.059275     0.370699     0.632879    Biso  1.000000 Si
   Si972       1.0     0.372314     0.081553     0.632680    Biso  1.000000 Si
   O2021       1.0     0.363838    -0.385910     0.634122    Biso  1.000000 O
   Si973       1.0    -0.329072     0.493880     0.633359    Biso  1.000000 Si
   O2022       1.0     0.230698    -0.236680     0.637113    Biso  1.000000 O
   O2023       1.0     0.422322    -0.302529     0.634256    Biso  1.000000 O
   O2024       1.0     0.152829    -0.033588     0.634300    Biso  1.000000 O
   O2025       1.0     0.051008     0.485434     0.633221    Biso  1.000000 O
   O2026       1.0     0.236203     0.213839     0.633622    Biso  1.000000 O
   O2027       1.0     0.188913     0.469393     0.635532    Biso  1.000000 O
   Si974       1.0    -0.002437     0.025902     0.635042    Biso  1.000000 Si
   O2028       1.0    -0.195033     0.494404     0.632628    Biso  1.000000 O
   O2029       1.0     0.319811    -0.348547     0.633854    Biso  1.000000 O
   Si975       1.0     0.354985    -0.346828     0.633517    Biso  1.000000 Si
   O2030       1.0    -0.173379     0.436396     0.634089    Biso  1.000000 O
   Si976       1.0     0.343086    -0.010025     0.633078    Biso  1.000000 Si
   O2031       1.0    -0.010895     0.235860     0.633542    Biso  1.000000 O
   Si977       1.0     0.473535    -0.064313     0.633011    Biso  1.000000 Si
   O2032       1.0     0.328459    -0.436330     0.629747    Biso  1.000000 O
   O2033       1.0    -0.262017     0.278557     0.631973    Biso  1.000000 O
   O2034       1.0     0.193880     0.257909     0.634005    Biso  1.000000 O
   O2035       1.0     0.247052     0.491314     0.634963    Biso  1.000000 O
   Si978       1.0    -0.494219    -0.358114     0.634138    Biso  1.000000 Si
   O2036       1.0     0.289888     0.304795     0.630680    Biso  1.000000 O
   O2037       1.0     0.378026    -0.095698     0.631874    Biso  1.000000 O
   O2038       1.0     0.231735     0.305742     0.633085    Biso  1.000000 O
   O2039       1.0    -0.228739    -0.355429     0.631500    Biso  1.000000 O
   O2040       1.0     0.180473    -0.327326     0.624345    Biso  1.000000 O
   O2041       1.0     0.047157    -0.427962     0.631735    Biso  1.000000 O
   O2042       1.0    -0.415343    -0.262714     0.632068    Biso  1.000000 O
   O2043       1.0    -0.426131    -0.201499     0.632353    Biso  1.000000 O
   O2044       1.0    -0.012023    -0.416728     0.631921    Biso  1.000000 O
   Si979       1.0     0.172592    -0.359761     0.631547    Biso  1.000000 Si
   O2045       1.0     0.347708     0.303039     0.633095    Biso  1.000000 O
   O2046       1.0    -0.023120     0.113510     0.632009    Biso  1.000000 O
   O2047       1.0     0.115214     0.056001     0.631415    Biso  1.000000 O
   O2048       1.0     0.262167    -0.006395     0.630480    Biso  1.000000 O
   O2049       1.0     0.102469    -0.319709     0.626786    Biso  1.000000 O
   O2050       1.0     0.180933     0.194024     0.633810    Biso  1.000000 O
   O2051       1.0    -0.418675     0.254750     0.630385    Biso  1.000000 O
   O2052       1.0    -0.036469     0.018312     0.632254    Biso  1.000000 O
   O2053       1.0    -0.222102     0.372062     0.630970    Biso  1.000000 O
   O2054       1.0     0.473360     0.499311     0.630515    Biso  1.000000 O
   O2055       1.0    -0.223906     0.198157     0.631384    Biso  1.000000 O
   Si980       1.0     0.305877    -0.249639     0.631513    Biso  1.000000 Si
   Si981       1.0     0.285061    -0.351958     0.632254    Biso  1.000000 Si
   Si982       1.0    -0.357546    -0.079237     0.631471    Biso  1.000000 Si
   Si983       1.0     0.165732     0.157194     0.632852    Biso  1.000000 Si
   O2056       1.0    -0.411393     0.453750     0.630369    Biso  1.000000 O
   Si984       1.0    -0.470201     0.103468     0.629965    Biso  1.000000 Si
   Si985       1.0     0.118475    -0.200481     0.632464    Biso  1.000000 Si
   Si986       1.0     0.217997     0.106746     0.630619    Biso  1.000000 Si
   Si987       1.0    -0.071488     0.015061     0.630485    Biso  1.000000 Si
   Si988       1.0    -0.141486     0.423580     0.630167    Biso  1.000000 Si
   Si989       1.0    -0.013443     0.196748     0.630454    Biso  1.000000 Si
   Si990       1.0     0.197810     0.297503     0.631175    Biso  1.000000 Si
   Si991       1.0    -0.393565     0.488609     0.629579    Biso  1.000000 Si
   O2057       1.0    -0.261598    -0.304618     0.629166    Biso  1.000000 O
   Si992       1.0     0.177341    -0.062277     0.630585    Biso  1.000000 Si
   Si993       1.0    -0.406818    -0.169095     0.630624    Biso  1.000000 Si
   O2058       1.0     0.199213    -0.471543     0.629086    Biso  1.000000 O
   O2059       1.0    -0.247321    -0.162970     0.630366    Biso  1.000000 O
   Si994       1.0    -0.439456    -0.460266     0.629981    Biso  1.000000 Si
   O2060       1.0     0.446402     0.119705     0.626763    Biso  1.000000 O
   O2061       1.0    -0.364897    -0.360661     0.633985    Biso  1.000000 O
   Si995       1.0     0.454651     0.345587     0.629242    Biso  1.000000 Si
   O2062       1.0    -0.457329     0.367540     0.628316    Biso  1.000000 O
   O2063       1.0    -0.417320    -0.326223     0.630687    Biso  1.000000 O
   O2064       1.0     0.286518     0.052746     0.627971    Biso  1.000000 O
   Si996       1.0    -0.227870     0.273597     0.628737    Biso  1.000000 Si
   O2065       1.0    -0.232298    -0.100080     0.631063    Biso  1.000000 O
   O2066       1.0     0.275504    -0.259630     0.625526    Biso  1.000000 O
   Si997       1.0     0.042957     0.158221     0.629785    Biso  1.000000 Si
   O2067       1.0     0.191647     0.409062     0.627508    Biso  1.000000 O
   O2068       1.0    -0.068490    -0.116265     0.630758    Biso  1.000000 O
   Si998       1.0    -0.495464     0.292000     0.627993    Biso  1.000000 Si
   O2069       1.0     0.433054    -0.192453     0.628254    Biso  1.000000 O
   O2070       1.0    -0.142501     0.055903     0.626973    Biso  1.000000 O
   O2071       1.0    -0.248282    -0.226475     0.627425    Biso  1.000000 O
   O2072       1.0    -0.153845     0.269802     0.629696    Biso  1.000000 O
   O2073       1.0     0.018616    -0.002636     0.630086    Biso  1.000000 O
   O2074       1.0    -0.472720    -0.473380     0.630122    Biso  1.000000 O
   O2075       1.0     0.108056    -0.496662     0.630199    Biso  1.000000 O
   O2076       1.0    -0.218413     0.086388     0.628117    Biso  1.000000 O
   O2077       1.0     0.400498     0.172014     0.627115    Biso  1.000000 O
   O2078       1.0    -0.336983    -0.469826     0.628173    Biso  1.000000 O
   O2079       1.0    -0.214451     0.310404     0.627122    Biso  1.000000 O
   Si999       1.0     0.056297    -0.181828     0.629724    Biso  1.000000 Si
   O2080       1.0     0.342715     0.073118     0.626200    Biso  1.000000 O
   O2081       1.0     0.209618    -0.044854     0.628782    Biso  1.000000 O
   Si1000      1.0     0.076147    -0.410510     0.626508    Biso  1.000000 Si
   O2082       1.0     0.321528     0.354896     0.625894    Biso  1.000000 O
   O2083       1.0     0.105219    -0.433319     0.625051    Biso  1.000000 O
   O2084       1.0    -0.184823     0.012903     0.628437    Biso  1.000000 O
   O2085       1.0    -0.271165     0.413000     0.625998    Biso  1.000000 O
   O2086       1.0     0.401277     0.285107     0.628384    Biso  1.000000 O
   Si1001      1.0    -0.005459     0.271480     0.627847    Biso  1.000000 Si
   O2087       1.0     0.031473     0.120367     0.629386    Biso  1.000000 O
   Si1002      1.0     0.019860     0.477558     0.626751    Biso  1.000000 Si
   O2088       1.0    -0.167361     0.187893     0.628456    Biso  1.000000 O
   O2089       1.0     0.017417     0.183354     0.626059    Biso  1.000000 O
   Si1003      1.0    -0.374272     0.046470     0.627868    Biso  1.000000 Si
   Si1004      1.0    -0.344860    -0.267963     0.628365    Biso  1.000000 Si
   Si1005      1.0    -0.145237    -0.073086     0.628210    Biso  1.000000 Si
   O2090       1.0    -0.029363     0.383326     0.626965    Biso  1.000000 O
   O2091       1.0    -0.052548    -0.245613     0.627463    Biso  1.000000 O
   O2092       1.0    -0.073764    -0.419704     0.626999    Biso  1.000000 O
   O2093       1.0     0.007337     0.059999     0.629295    Biso  1.000000 O
   O2094       1.0    -0.147080     0.386532     0.625138    Biso  1.000000 O
   O2095       1.0     0.474514     0.313001     0.626923    Biso  1.000000 O
   O2096       1.0    -0.325656    -0.062753     0.628268    Biso  1.000000 O
   O2097       1.0     0.400953     0.072996     0.625952    Biso  1.000000 O
   Si1006      1.0     0.185316    -0.287760     0.624400    Biso  1.000000 Si
   Si1007      1.0    -0.438956     0.333215     0.625542    Biso  1.000000 Si
   O2098       1.0    -0.467331    -0.241819     0.626921    Biso  1.000000 O
   O2099       1.0     0.245258     0.126415     0.625181    Biso  1.000000 O
   O2100       1.0    -0.300623    -0.007666     0.628714    Biso  1.000000 O
   O2101       1.0     0.492310    -0.197583     0.625273    Biso  1.000000 O
   O2102       1.0     0.380060     0.452148     0.623969    Biso  1.000000 O
   O2103       1.0    -0.439976    -0.084682     0.625350    Biso  1.000000 O
   O2104       1.0    -0.154052    -0.466777     0.628234    Biso  1.000000 O
   Si1008      1.0    -0.292147    -0.046787     0.628041    Biso  1.000000 Si
   O2105       1.0    -0.439476     0.117358     0.624746    Biso  1.000000 O
   Si1009      1.0    -0.456985    -0.120313     0.625906    Biso  1.000000 Si
   O2106       1.0    -0.037263     0.287982     0.626790    Biso  1.000000 O
   O2107       1.0    -0.493112     0.419711     0.624544    Biso  1.000000 O
   Si1010      1.0     0.452785     0.020873     0.624233    Biso  1.000000 Si
   O2108       1.0     0.047590    -0.056082     0.625862    Biso  1.000000 O
   Si1011      1.0    -0.069445     0.304112     0.626800    Biso  1.000000 Si
   O2109       1.0     0.001511    -0.102768     0.626668    Biso  1.000000 O
   O2110       1.0    -0.404052     0.024898     0.625929    Biso  1.000000 O
   Si1012      1.0     0.259051     0.314180     0.625159    Biso  1.000000 Si
   Si1013      1.0    -0.196696    -0.023555     0.625373    Biso  1.000000 Si
   O2111       1.0    -0.033593    -0.166153     0.626678    Biso  1.000000 O
   O2112       1.0    -0.315754     0.269514     0.624629    Biso  1.000000 O
   Si1014      1.0    -0.146410    -0.340998     0.625360    Biso  1.000000 Si
   O2113       1.0    -0.343720    -0.407892     0.623030    Biso  1.000000 O
   O2114       1.0    -0.385886     0.083430     0.624296    Biso  1.000000 O
   O2115       1.0    -0.114192    -0.359915     0.624268    Biso  1.000000 O
   Si1015      1.0     0.241211    -0.249205     0.625089    Biso  1.000000 Si
   O2116       1.0     0.085154    -0.205190     0.627753    Biso  1.000000 O
   Si1016      1.0    -0.132586     0.188680     0.626638    Biso  1.000000 Si
   O2117       1.0     0.287746     0.227850     0.624031    Biso  1.000000 O
   O2118       1.0     0.361491    -0.488085     0.623447    Biso  1.000000 O
   O2119       1.0    -0.162674    -0.108210     0.626829    Biso  1.000000 O
   Si1017      1.0     0.325740     0.391569     0.620916    Biso  1.000000 Si
   Si1018      1.0     0.260647     0.393391     0.621449    Biso  1.000000 Si
   O2120       1.0     0.118028     0.251690     0.625232    Biso  1.000000 O
   Si1019      1.0    -0.403778     0.118709     0.624961    Biso  1.000000 Si
   Si1020      1.0    -0.405834     0.418352     0.624195    Biso  1.000000 Si
   O2121       1.0    -0.097684     0.279535     0.625525    Biso  1.000000 O
   O2122       1.0    -0.306210     0.478494     0.624562    Biso  1.000000 O
   O2123       1.0     0.485804     0.007370     0.622861    Biso  1.000000 O
   Si1021      1.0    -0.105090    -0.400180     0.623661    Biso  1.000000 Si
   O2124       1.0    -0.354017    -0.232221     0.623663    Biso  1.000000 O
   O2125       1.0     0.300213    -0.490278     0.624102    Biso  1.000000 O
   Si1022      1.0     0.004301     0.098035     0.625840    Biso  1.000000 Si
   O2126       1.0    -0.083657    -0.021710     0.627239    Biso  1.000000 O
   Si1023      1.0     0.279689     0.133951     0.623382    Biso  1.000000 Si
   O2127       1.0     0.211601     0.017981     0.623251    Biso  1.000000 O
   O2128       1.0    -0.287617     0.052178     0.626756    Biso  1.000000 O
   O2129       1.0    -0.086691     0.037553     0.620959    Biso  1.000000 O
   O2130       1.0    -0.225478     0.450078     0.623863    Biso  1.000000 O
   O2131       1.0    -0.465049     0.306793     0.623432    Biso  1.000000 O
   O2132       1.0    -0.119193     0.151498     0.626651    Biso  1.000000 O
   Si1024      1.0     0.330654    -0.468804     0.622050    Biso  1.000000 Si
   Si1025      1.0    -0.432448     0.000583     0.623781    Biso  1.000000 Si
   O2133       1.0     0.023741    -0.192525     0.625656    Biso  1.000000 O
   Si1026      1.0     0.231461    -0.015461     0.623578    Biso  1.000000 Si
   O2134       1.0    -0.130097    -0.214093     0.625038    Biso  1.000000 O
   O2135       1.0     0.218613    -0.278436     0.621773    Biso  1.000000 O
   O2136       1.0    -0.428982    -0.143904     0.624789    Biso  1.000000 O
   O2137       1.0    -0.167825    -0.045659     0.623240    Biso  1.000000 O
   Si1027      1.0    -0.404863    -0.293209     0.624563    Biso  1.000000 Si
   O2138       1.0    -0.175433    -0.363095     0.622426    Biso  1.000000 O
   Si1028      1.0    -0.088587     0.132020     0.627656    Biso  1.000000 Si
   O2139       1.0     0.066614    -0.146644     0.623806    Biso  1.000000 O
   O2140       1.0     0.293178     0.402489     0.616764    Biso  1.000000 O
   O2141       1.0    -0.500402     0.256930     0.621576    Biso  1.000000 O
   O2142       1.0    -0.313868    -0.279377     0.623581    Biso  1.000000 O
   Si1029      1.0    -0.036089    -0.345490     0.622296    Biso  1.000000 Si
   O2143       1.0     0.452538     0.059478     0.620199    Biso  1.000000 O
   Si1030      1.0    -0.037244    -0.419590     0.622309    Biso  1.000000 Si
   Si1031      1.0    -0.182055    -0.483168     0.622455    Biso  1.000000 Si
   Si1032      1.0     0.311463     0.069400     0.620449    Biso  1.000000 Si
   Si1033      1.0     0.370260     0.296388     0.623058    Biso  1.000000 Si
   Si1034      1.0    -0.237574    -0.131469     0.622982    Biso  1.000000 Si
   O2144       1.0     0.139545    -0.181123     0.623601    Biso  1.000000 O
   Si1035      1.0     0.428929     0.089364     0.620275    Biso  1.000000 Si
   Si1036      1.0    -0.199244     0.184700     0.622735    Biso  1.000000 Si
   O2145       1.0     0.257535     0.353373     0.622188    Biso  1.000000 O
   O2146       1.0     0.201721     0.081309     0.622417    Biso  1.000000 O
   O2147       1.0     0.364437    -0.330462     0.621896    Biso  1.000000 O
   O2148       1.0     0.279413    -0.137268     0.622204    Biso  1.000000 O
   O2149       1.0     0.003368    -0.491285     0.621057    Biso  1.000000 O
   O2150       1.0    -0.310040     0.148667     0.626743    Biso  1.000000 O
   O2151       1.0    -0.379514    -0.175465     0.622358    Biso  1.000000 O
   O2152       1.0    -0.370168    -0.292301     0.624214    Biso  1.000000 O
   Si1037      1.0    -0.221176     0.345011     0.620866    Biso  1.000000 Si
   Si1038      1.0     0.432004    -0.290892     0.621957    Biso  1.000000 Si
   Si1039      1.0    -0.210480    -0.362299     0.620262    Biso  1.000000 Si
   O2153       1.0     0.061399     0.355298     0.620316    Biso  1.000000 O
   O2154       1.0     0.057729    -0.288295     0.618968    Biso  1.000000 O
   Si1040      1.0    -0.234803    -0.431729     0.620864    Biso  1.000000 Si
   O2155       1.0    -0.379361    -0.082669     0.620927    Biso  1.000000 O
   O2156       1.0     0.166248    -0.085097     0.620014    Biso  1.000000 O
   Si1041      1.0    -0.467496     0.396292     0.619433    Biso  1.000000 Si
   Si1042      1.0    -0.062815    -0.146776     0.622533    Biso  1.000000 Si
   O2157       1.0     0.419454     0.495985     0.618160    Biso  1.000000 O
   O2158       1.0    -0.126115     0.446220     0.620401    Biso  1.000000 O
   O2159       1.0     0.472263    -0.075804     0.620232    Biso  1.000000 O
   O2160       1.0     0.466555    -0.290276     0.619709    Biso  1.000000 O
   O2161       1.0     0.343598    -0.000663     0.619946    Biso  1.000000 O
   Si1043      1.0    -0.131024     0.284454     0.621022    Biso  1.000000 Si
   Si1044      1.0     0.114418    -0.469865     0.620152    Biso  1.000000 Si
   O2162       1.0    -0.484443     0.085077     0.618816    Biso  1.000000 O
   O2163       1.0     0.332778    -0.243479     0.623146    Biso  1.000000 O
   Si1045      1.0    -0.364493    -0.375637     0.621496    Biso  1.000000 Si
   Si1046      1.0     0.455442    -0.497339     0.618606    Biso  1.000000 Si
   Si1047      1.0    -0.112014     0.065891     0.621047    Biso  1.000000 Si
   O2164       1.0    -0.139189     0.323349     0.619620    Biso  1.000000 O
   O2165       1.0    -0.039378     0.192667     0.621694    Biso  1.000000 O
   Si1048      1.0     0.087747    -0.306379     0.615597    Biso  1.000000 Si
   Si1049      1.0    -0.284788    -0.297512     0.619390    Biso  1.000000 Si
   O2166       1.0    -0.114964    -0.075234     0.621575    Biso  1.000000 O
   O2167       1.0    -0.076182     0.416064     0.618450    Biso  1.000000 O
   O2168       1.0    -0.497491    -0.365050     0.620940    Biso  1.000000 O
   O2169       1.0     0.147279     0.152873     0.621374    Biso  1.000000 O
   O2170       1.0     0.000990    -0.265475     0.620203    Biso  1.000000 O
   O2171       1.0    -0.344206     0.034374     0.621688    Biso  1.000000 O
   Si1050      1.0     0.384017     0.486519     0.617370    Biso  1.000000 Si
   O2172       1.0     0.158366     0.036559     0.616971    Biso  1.000000 O
   O2173       1.0    -0.092399    -0.168053     0.620920    Biso  1.000000 O
   Si1051      1.0     0.126996     0.055333     0.618640    Biso  1.000000 Si
   Si1052      1.0     0.379362    -0.084508     0.618646    Biso  1.000000 Si
   O2174       1.0    -0.416035    -0.031696     0.618585    Biso  1.000000 O
   O2175       1.0     0.068325     0.161510     0.620781    Biso  1.000000 O
   O2176       1.0    -0.207939    -0.457365     0.619717    Biso  1.000000 O
   O2177       1.0     0.441480     0.359333     0.617687    Biso  1.000000 O
   O2178       1.0     0.183710    -0.389544     0.623594    Biso  1.000000 O
   Si1053      1.0    -0.309255     0.024342     0.621161    Biso  1.000000 Si
   O2179       1.0    -0.097450     0.093692     0.628814    Biso  1.000000 O
   Si1054      1.0    -0.421111     0.240778     0.617591    Biso  1.000000 Si
   Si1055      1.0    -0.005650    -0.179175     0.619330    Biso  1.000000 Si
   O2180       1.0    -0.436010     0.413900     0.617223    Biso  1.000000 O
   O2181       1.0    -0.413654     0.200900     0.618067    Biso  1.000000 O
   Si1056      1.0    -0.250356     0.431129     0.616941    Biso  1.000000 Si
   O2182       1.0     0.027807     0.452293     0.616872    Biso  1.000000 O
   Si1057      1.0     0.416412    -0.213748     0.618650    Biso  1.000000 Si
   O2183       1.0     0.276965    -0.351096     0.619284    Biso  1.000000 O
   O2184       1.0    -0.062012    -0.320875     0.618115    Biso  1.000000 O
   O2185       1.0     0.287428     0.168584     0.617254    Biso  1.000000 O
   Si1058      1.0    -0.412583    -0.071757     0.617796    Biso  1.000000 Si
   O2186       1.0     0.296884     0.104714     0.616490    Biso  1.000000 O
   Si1059      1.0    -0.484124    -0.218363     0.617975    Biso  1.000000 Si
   O2187       1.0    -0.004880    -0.337752     0.616775    Biso  1.000000 O
   O2188       1.0     0.381201    -0.209887     0.617340    Biso  1.000000 O
   O2189       1.0    -0.375293     0.421096     0.617335    Biso  1.000000 O
   Si1060      1.0     0.193048     0.046151     0.616739    Biso  1.000000 Si
   Si1061      1.0    -0.156228     0.357125     0.616593    Biso  1.000000 Si
   O2190       1.0     0.190889     0.305304     0.618036    Biso  1.000000 O
   Si1062      1.0     0.187752    -0.469845     0.616211    Biso  1.000000 Si
   O2191       1.0     0.233800     0.406570     0.613578    Biso  1.000000 O
   O2192       1.0    -0.041529    -0.382371     0.617020    Biso  1.000000 O
   O2193       1.0    -0.431428    -0.457318     0.616855    Biso  1.000000 O
   O2194       1.0     0.433552    -0.000616     0.615767    Biso  1.000000 O
   O2195       1.0    -0.393501     0.496952     0.616377    Biso  1.000000 O
   O2196       1.0    -0.207299    -0.142782     0.617641    Biso  1.000000 O
   Si1063      1.0    -0.029710    -0.247573     0.617310    Biso  1.000000 Si
   O2197       1.0     0.149729    -0.471624     0.615873    Biso  1.000000 O
   O2198       1.0    -0.224837     0.258950     0.616355    Biso  1.000000 O
   Si1064      1.0     0.198365     0.403739     0.614540    Biso  1.000000 Si
   Si1065      1.0    -0.044578     0.399630     0.615594    Biso  1.000000 Si
   O2199       1.0    -0.395615    -0.386874     0.616072    Biso  1.000000 O
   O2200       1.0    -0.222886    -0.397248     0.615781    Biso  1.000000 O
   O2201       1.0    -0.205058     0.145932     0.619799    Biso  1.000000 O
   Si1066      1.0    -0.219192     0.109885     0.617355    Biso  1.000000 Si
   Si1067      1.0     0.412769     0.183043     0.614655    Biso  1.000000 Si
   O2202       1.0     0.164428    -0.273025     0.615001    Biso  1.000000 O
   O2203       1.0     0.374828     0.329335     0.615470    Biso  1.000000 O
   O2204       1.0    -0.458926     0.011306     0.615232    Biso  1.000000 O
   O2205       1.0     0.399391    -0.052787     0.614791    Biso  1.000000 O
   O2206       1.0    -0.417427     0.339615     0.614987    Biso  1.000000 O
   O2207       1.0     0.421390    -0.252971     0.620648    Biso  1.000000 O
   O2208       1.0    -0.478918    -0.125314     0.615573    Biso  1.000000 O
   O2209       1.0     0.006065     0.264221     0.615629    Biso  1.000000 O
   Si1068      1.0    -0.251983    -0.232932     0.614075    Biso  1.000000 Si
   O2210       1.0    -0.219525    -0.019532     0.615184    Biso  1.000000 O
   O2211       1.0    -0.270279    -0.052298     0.617434    Biso  1.000000 O
   O2212       1.0     0.201185    -0.435932     0.610872    Biso  1.000000 O
   O2213       1.0     0.460033    -0.458632     0.615445    Biso  1.000000 O
   O2214       1.0    -0.147016    -0.311621     0.615982    Biso  1.000000 O
   O2215       1.0     0.066510    -0.397536     0.614486    Biso  1.000000 O
   Si1069      1.0    -0.174146    -0.130748     0.616498    Biso  1.000000 Si
   Si1070      1.0     0.299215     0.205034     0.613720    Biso  1.000000 Si
   Si1071      1.0    -0.368654    -0.206988     0.614968    Biso  1.000000 Si
   O2216       1.0    -0.071897     0.326991     0.615826    Biso  1.000000 O
   O2217       1.0    -0.190708     0.352161     0.614674    Biso  1.000000 O
   O2218       1.0     0.351762     0.389177     0.611807    Biso  1.000000 O
   O2219       1.0    -0.252088     0.339334     0.614039    Biso  1.000000 O
   Si1072      1.0    -0.089980    -0.049452     0.617782    Biso  1.000000 Si
   O2220       1.0    -0.067458     0.138117     0.617108    Biso  1.000000 O
   Si1073      1.0    -0.121777    -0.184884     0.616005    Biso  1.000000 Si
   O2221       1.0     0.079651    -0.337870     0.608046    Biso  1.000000 O
   O2222       1.0     0.346837    -0.077070     0.614458    Biso  1.000000 O
   O2223       1.0     0.255107     0.293439     0.613615    Biso  1.000000 O
   Si1074      1.0     0.011251    -0.109582     0.614051    Biso  1.000000 Si
   O2224       1.0    -0.389679     0.142667     0.615514    Biso  1.000000 O
   O2225       1.0     0.395626     0.218030     0.612729    Biso  1.000000 O
   Si1075      1.0    -0.493017     0.001608     0.612310    Biso  1.000000 Si
   O2226       1.0     0.334704     0.207171     0.612574    Biso  1.000000 O
   O2227       1.0     0.414989    -0.314498     0.613172    Biso  1.000000 O
   O2228       1.0    -0.495158     0.198360     0.611362    Biso  1.000000 O
   O2229       1.0    -0.150279    -0.160823     0.615534    Biso  1.000000 O
   O2230       1.0    -0.262151    -0.443272     0.613639    Biso  1.000000 O
   O2231       1.0    -0.124477     0.203443     0.614521    Biso  1.000000 O
   O2232       1.0    -0.264460    -0.124254     0.614414    Biso  1.000000 O
   O2233       1.0    -0.218535    -0.334028     0.611125    Biso  1.000000 O
   O2234       1.0     0.358169     0.266656     0.615237    Biso  1.000000 O
   O2235       1.0     0.239330    -0.219734     0.616000    Biso  1.000000 O
   Si1076      1.0    -0.099494     0.438864     0.611617    Biso  1.000000 Si
   O2236       1.0     0.111093    -0.108805     0.614594    Biso  1.000000 O
   Si1077      1.0     0.029470    -0.273536     0.612667    Biso  1.000000 Si
   O2237       1.0    -0.253455     0.112920     0.613776    Biso  1.000000 O
   O2238       1.0    -0.266459    -0.270145     0.612007    Biso  1.000000 O
   O2239       1.0    -0.294372    -0.329088     0.611905    Biso  1.000000 O
   O2240       1.0    -0.022623    -0.440679     0.612285    Biso  1.000000 O
   O2241       1.0    -0.421882    -0.292169     0.612969    Biso  1.000000 O
   Si1078      1.0     0.049891    -0.048976     0.612761    Biso  1.000000 Si
   O2242       1.0     0.135665     0.093007     0.615924    Biso  1.000000 O
   Si1079      1.0    -0.487312     0.237913     0.610878    Biso  1.000000 Si
   O2243       1.0    -0.169684     0.499238     0.611015    Biso  1.000000 O
   O2244       1.0     0.100047     0.046176     0.610126    Biso  1.000000 O
   O2245       1.0     0.330924    -0.455903     0.609508    Biso  1.000000 O
   O2246       1.0    -0.452479     0.243285     0.611376    Biso  1.000000 O
   Si1080      1.0    -0.310762     0.261761     0.611520    Biso  1.000000 Si
   O2247       1.0    -0.109531    -0.410046     0.610681    Biso  1.000000 O
   O2248       1.0    -0.021103    -0.210542     0.612793    Biso  1.000000 O
   O2249       1.0     0.450040     0.180268     0.609163    Biso  1.000000 O
   O2250       1.0     0.110107    -0.283764     0.608613    Biso  1.000000 O
   O2251       1.0    -0.198449     0.205707     0.611200    Biso  1.000000 O
   O2252       1.0     0.314174     0.044638     0.609890    Biso  1.000000 O
   O2253       1.0     0.134159    -0.224387     0.608111    Biso  1.000000 O
   O2254       1.0     0.391600    -0.114787     0.611121    Biso  1.000000 O
   Si1081      1.0    -0.301326     0.475321     0.611380    Biso  1.000000 Si
   O2255       1.0     0.188614     0.366182     0.611712    Biso  1.000000 O
   O2256       1.0     0.026622     0.392665     0.608849    Biso  1.000000 O
   O2257       1.0     0.472863     0.479203     0.609778    Biso  1.000000 O
   O2258       1.0     0.006991    -0.149076     0.611681    Biso  1.000000 O
   O2259       1.0    -0.278843    -0.209699     0.609513    Biso  1.000000 O
   Si1082      1.0     0.385070    -0.335138     0.611216    Biso  1.000000 Si
   Si1083      1.0     0.116572     0.251235     0.611645    Biso  1.000000 Si
   O2260       1.0    -0.452269    -0.375660     0.609186    Biso  1.000000 O
   Si1084      1.0     0.352469    -0.230149     0.612880    Biso  1.000000 Si
   O2261       1.0    -0.481987     0.372558     0.609918    Biso  1.000000 O
   Si1085      1.0     0.079616    -0.127878     0.612772    Biso  1.000000 Si
   O2262       1.0     0.001973     0.098811     0.612498    Biso  1.000000 O
   O2263       1.0     0.239618    -0.024857     0.610705    Biso  1.000000 O
   O2264       1.0    -0.291840     0.227862     0.611571    Biso  1.000000 O
   O2265       1.0    -0.457713    -0.199146     0.611278    Biso  1.000000 O
   Si1086      1.0     0.152969    -0.192061     0.611642    Biso  1.000000 Si
   O2266       1.0     0.187636    -0.198445     0.612362    Biso  1.000000 O
   O2267       1.0    -0.022200     0.426647     0.610414    Biso  1.000000 O
   O2268       1.0     0.392312    -0.374595     0.609979    Biso  1.000000 O
   O2269       1.0    -0.079897     0.469705     0.607205    Biso  1.000000 O
   O2270       1.0     0.496106     0.135616     0.607941    Biso  1.000000 O
   O2271       1.0    -0.494481    -0.037419     0.609014    Biso  1.000000 O
   O2272       1.0    -0.397070     0.256161     0.608973    Biso  1.000000 O
   O2273       1.0     0.087863    -0.478080     0.611504    Biso  1.000000 O
   Si1087      1.0    -0.278090     0.143079     0.615683    Biso  1.000000 Si
   Si1088      1.0     0.140855    -0.089343     0.610433    Biso  1.000000 Si
   O2274       1.0    -0.232911     0.408898     0.608106    Biso  1.000000 O
   Si1089      1.0    -0.004261    -0.473988     0.609351    Biso  1.000000 Si
   O2275       1.0    -0.102865    -0.277277     0.609762    Biso  1.000000 O
   O2276       1.0    -0.219213    -0.233508     0.608501    Biso  1.000000 O
   O2277       1.0    -0.272069     0.453956     0.609741    Biso  1.000000 O
   O2278       1.0     0.494976    -0.240188     0.609856    Biso  1.000000 O
   O2279       1.0     0.080802    -0.032328     0.610558    Biso  1.000000 O
   Si1090      1.0     0.327968     0.007417     0.608097    Biso  1.000000 Si
   Si1091      1.0    -0.046172     0.166371     0.611990    Biso  1.000000 Si
   Si1092      1.0     0.135181     0.130036     0.611232    Biso  1.000000 Si
   Si1093      1.0     0.199875    -0.395847     0.611822    Biso  1.000000 Si
   Si1094      1.0     0.363007     0.230386     0.609515    Biso  1.000000 Si
   Si1095      1.0     0.486871    -0.279570     0.609295    Biso  1.000000 Si
   Si1096      1.0    -0.487657    -0.378591     0.608855    Biso  1.000000 Si
   O2280       1.0     0.417572     0.098578     0.607774    Biso  1.000000 O
   O2281       1.0    -0.083476    -0.467399     0.606130    Biso  1.000000 O
   Si1097      1.0     0.012041     0.428945     0.607894    Biso  1.000000 Si
   Si1098      1.0     0.421293    -0.029117     0.607811    Biso  1.000000 Si
   O2282       1.0     0.207351     0.501454     0.609459    Biso  1.000000 O
   O2283       1.0    -0.348351    -0.348777     0.613912    Biso  1.000000 O
   O2284       1.0    -0.399049    -0.220851     0.609669    Biso  1.000000 O
   Si1099      1.0     0.139795    -0.263762     0.606113    Biso  1.000000 Si
   Si1100      1.0     0.050707     0.363952     0.607778    Biso  1.000000 Si
   O2285       1.0     0.178483     0.427927     0.606687    Biso  1.000000 O
   O2286       1.0     0.191938     0.190576     0.610784    Biso  1.000000 O
   O2287       1.0    -0.055360    -0.130679     0.610759    Biso  1.000000 O
   Si1101      1.0    -0.417431    -0.485010     0.608458    Biso  1.000000 Si
   Si1102      1.0     0.479244    -0.063667     0.607852    Biso  1.000000 Si
   O2288       1.0    -0.136286     0.263461     0.609705    Biso  1.000000 O
   O2289       1.0     0.082518     0.246094     0.608159    Biso  1.000000 O
   O2290       1.0    -0.120235     0.076622     0.608316    Biso  1.000000 O
   Si1103      1.0    -0.400845     0.175070     0.608775    Biso  1.000000 Si
   O2291       1.0    -0.294061    -0.489639     0.605186    Biso  1.000000 O
   Si1104      1.0     0.283355    -0.126570     0.608755    Biso  1.000000 Si
   O2292       1.0    -0.480549    -0.295945     0.609162    Biso  1.000000 O
   O2293       1.0     0.432723    -0.201915     0.607488    Biso  1.000000 O
   O2294       1.0    -0.501603    -0.415309     0.607052    Biso  1.000000 O
   O2295       1.0     0.102515     0.135715     0.606678    Biso  1.000000 O
   Si1105      1.0    -0.072050    -0.296134     0.608155    Biso  1.000000 Si
   Si1106      1.0    -0.243204    -0.043331     0.609043    Biso  1.000000 Si
   O2296       1.0     0.025928    -0.025745     0.606659    Biso  1.000000 O
   Si1107      1.0     0.369332     0.357887     0.606143    Biso  1.000000 Si
   Si1108      1.0     0.484025     0.172199     0.604578    Biso  1.000000 Si
   O2297       1.0    -0.198593     0.091725     0.608605    Biso  1.000000 O
   O2298       1.0    -0.059177    -0.065288     0.614461    Biso  1.000000 O
   O2299       1.0    -0.341675    -0.201138     0.606448    Biso  1.000000 O
   O2300       1.0    -0.289279     0.290444     0.606587    Biso  1.000000 O
   O2301       1.0     0.302645    -0.020453     0.605586    Biso  1.000000 O
   O2302       1.0     0.054490    -0.100947     0.608645    Biso  1.000000 O
   O2303       1.0    -0.045847    -0.268968     0.607686    Biso  1.000000 O
   Si1109      1.0    -0.487832     0.100058     0.605973    Biso  1.000000 Si
   O2304       1.0     0.139753     0.223355     0.607254    Biso  1.000000 O
   O2305       1.0     0.231176    -0.376445     0.609442    Biso  1.000000 O
   Si1110      1.0     0.064131    -0.371779     0.604371    Biso  1.000000 Si
   O2306       1.0    -0.158903    -0.253502     0.606574    Biso  1.000000 O
   Si1111      1.0     0.070888     0.153187     0.607821    Biso  1.000000 Si
   O2307       1.0     0.369647     0.480253     0.605113    Biso  1.000000 O
   Si1112      1.0    -0.418390    -0.381135     0.605912    Biso  1.000000 Si
   O2308       1.0     0.398474     0.157823     0.605756    Biso  1.000000 O
   Si1113      1.0    -0.356903     0.430578     0.606275    Biso  1.000000 Si
   Si1114      1.0     0.192455     0.328934     0.606913    Biso  1.000000 Si
   O2309       1.0     0.438895    -0.408236     0.604460    Biso  1.000000 O
   Si1115      1.0    -0.136093    -0.285776     0.606429    Biso  1.000000 Si
   O2310       1.0     0.297773    -0.090757     0.605310    Biso  1.000000 O
   O2311       1.0    -0.145065     0.369163     0.604386    Biso  1.000000 O
   Si1116      1.0     0.263830    -0.360140     0.607228    Biso  1.000000 Si
   Si1117      1.0    -0.213968     0.238138     0.605818    Biso  1.000000 Si
   Si1118      1.0     0.435254     0.356672     0.604462    Biso  1.000000 Si
   O2312       1.0    -0.341078     0.254415     0.605053    Biso  1.000000 O
   Si1119      1.0     0.466935    -0.433403     0.605356    Biso  1.000000 Si
   O2313       1.0    -0.298949     0.015517     0.608603    Biso  1.000000 O
   O2314       1.0    -0.015061     0.155549     0.607059    Biso  1.000000 O
   Si1120      1.0    -0.277231     0.328437     0.604942    Biso  1.000000 Si
   O2315       1.0    -0.418199    -0.084086     0.605401    Biso  1.000000 O
   O2316       1.0    -0.102435    -0.035687     0.606237    Biso  1.000000 O
   O2317       1.0    -0.330679     0.457185     0.607193    Biso  1.000000 O
   O2318       1.0    -0.308372     0.348760     0.604938    Biso  1.000000 O
   H157        1.0     0.198845     0.197115     0.618024    Biso  1.000000 H
   Si1121      1.0     0.325629    -0.066730     0.604571    Biso  1.000000 Si
   O2319       1.0     0.039643    -0.240597     0.606133    Biso  1.000000 O
   Si1122      1.0     0.006400    -0.338001     0.604019    Biso  1.000000 Si
   O2320       1.0    -0.053936     0.376079     0.604868    Biso  1.000000 O
   O2321       1.0     0.207656     0.049746     0.604501    Biso  1.000000 O
   O2322       1.0    -0.011738    -0.090960     0.605921    Biso  1.000000 O
   O2323       1.0     0.385965    -0.436820     0.603136    Biso  1.000000 O
   O2324       1.0     0.362126    -0.261701     0.605352    Biso  1.000000 O
   O2325       1.0     0.020508    -0.300780     0.603339    Biso  1.000000 O
   O2326       1.0    -0.265740     0.172746     0.607757    Biso  1.000000 O
   O2327       1.0     0.132722    -0.051087     0.607040    Biso  1.000000 O
   O2328       1.0     0.126766     0.285503     0.605963    Biso  1.000000 O
   O2329       1.0    -0.222271    -0.073250     0.604571    Biso  1.000000 O
   O2330       1.0     0.477837    -0.156419     0.604635    Biso  1.000000 O
   Si1123      1.0     0.217467    -0.209410     0.606175    Biso  1.000000 Si
   O2331       1.0     0.449025    -0.049014     0.603101    Biso  1.000000 O
   Si1124      1.0    -0.066235     0.501010     0.600440    Biso  1.000000 Si
   Si1125      1.0    -0.106886    -0.440038     0.601578    Biso  1.000000 Si
   Si1126      1.0    -0.431078    -0.215327     0.603899    Biso  1.000000 Si
   Si1127      1.0    -0.321749    -0.345794     0.605534    Biso  1.000000 Si
   Si1128      1.0    -0.448332    -0.287174     0.604459    Biso  1.000000 Si
   Si1129      1.0    -0.307639    -0.196724     0.602655    Biso  1.000000 Si
   Si1130      1.0    -0.404562     0.347351     0.602691    Biso  1.000000 Si
   Si1131      1.0    -0.495072    -0.130200     0.603746    Biso  1.000000 Si
   O2332       1.0    -0.174490    -0.110265     0.604856    Biso  1.000000 O
   O2333       1.0     0.401855     0.369452     0.601645    Biso  1.000000 O
   O2334       1.0    -0.029923    -0.495012     0.602064    Biso  1.000000 O
   O2335       1.0     0.494471     0.019410     0.601310    Biso  1.000000 O
   O2336       1.0     0.284872     0.215055     0.601908    Biso  1.000000 O
   O2337       1.0     0.029787    -0.469180     0.603476    Biso  1.000000 O
   Si1132      1.0    -0.270127    -0.461210     0.602253    Biso  1.000000 Si
   Si1133      1.0     0.404599    -0.402856     0.601716    Biso  1.000000 Si
   Si1134      1.0     0.001142     0.249186     0.603445    Biso  1.000000 Si
   O2338       1.0    -0.443281     0.490948     0.603746    Biso  1.000000 O
   O2339       1.0     0.030539    -0.366184     0.601903    Biso  1.000000 O
   Si1135      1.0    -0.125058     0.228805     0.604086    Biso  1.000000 Si
   Si1136      1.0    -0.061412     0.336348     0.603458    Biso  1.000000 Si
   O2340       1.0     0.249212    -0.124298     0.604141    Biso  1.000000 O
   O2341       1.0    -0.454578     0.102828     0.601616    Biso  1.000000 O
   O2342       1.0     0.078388     0.377923     0.601056    Biso  1.000000 O
   O2343       1.0     0.435089     0.317944     0.600299    Biso  1.000000 O
   Si1137      1.0    -0.047241    -0.093902     0.606305    Biso  1.000000 Si
   O2344       1.0    -0.343548     0.397173     0.600854    Biso  1.000000 O
   O2345       1.0    -0.369471     0.339359     0.601675    Biso  1.000000 O
   O2346       1.0     0.032011     0.334120     0.602101    Biso  1.000000 O
   O2347       1.0     0.041463     0.135157     0.603405    Biso  1.000000 O
   Si1138      1.0    -0.191738    -0.249089     0.601340    Biso  1.000000 Si
   Si1139      1.0    -0.283380    -0.124736     0.602873    Biso  1.000000 Si
   O2348       1.0     0.332711    -0.208007     0.604532    Biso  1.000000 O
   O2349       1.0     0.080025    -0.153889     0.602524    Biso  1.000000 O
   O2350       1.0    -0.377353     0.199624     0.602086    Biso  1.000000 O
   O2351       1.0    -0.308012     0.130247     0.604331    Biso  1.000000 O
   O2352       1.0     0.304992    -0.152526     0.601942    Biso  1.000000 O
   O2353       1.0    -0.138937    -0.454889     0.600633    Biso  1.000000 O
   O2354       1.0    -0.116293     0.422173     0.601263    Biso  1.000000 O
   Si1140      1.0     0.006797     0.126718     0.602933    Biso  1.000000 Si
   O2355       1.0     0.063101     0.481622     0.597527    Biso  1.000000 O
   O2356       1.0    -0.114574    -0.195596     0.603159    Biso  1.000000 O
   O2357       1.0    -0.502740     0.422486     0.600499    Biso  1.000000 O
   Si1141      1.0    -0.372485     0.240434     0.600762    Biso  1.000000 Si
   O2358       1.0     0.265407    -0.325926     0.600190    Biso  1.000000 O
   O2359       1.0     0.495995     0.251668     0.599966    Biso  1.000000 O
   Si1142      1.0     0.352651    -0.444867     0.599673    Biso  1.000000 Si
   Si1143      1.0    -0.273224     0.208389     0.602321    Biso  1.000000 Si
   Si1144      1.0     0.171762     0.212924     0.602521    Biso  1.000000 Si
   Si1145      1.0     0.064983    -0.480192     0.601170    Biso  1.000000 Si
   Si1146      1.0     0.258787    -0.013720     0.600125    Biso  1.000000 Si
   O2360       1.0    -0.307432    -0.095180     0.599933    Biso  1.000000 O
   Si1147      1.0     0.252791     0.304889     0.600673    Biso  1.000000 Si
   O2361       1.0    -0.032354     0.238602     0.601823    Biso  1.000000 O
   O2362       1.0     0.130399     0.406577     0.595708    Biso  1.000000 O
   O2363       1.0     0.150474    -0.103811     0.598441    Biso  1.000000 O
   Si1148      1.0     0.401001     0.122964     0.598934    Biso  1.000000 Si
   O2364       1.0    -0.178144     0.419654     0.600373    Biso  1.000000 O
   O2365       1.0     0.026805     0.222810     0.601440    Biso  1.000000 O
   Si1149      1.0     0.484349     0.459290     0.598828    Biso  1.000000 Si
   Si1150      1.0    -0.212283    -0.324297     0.598375    Biso  1.000000 Si
   O2366       1.0     0.490156    -0.095024     0.600555    Biso  1.000000 O
   O2367       1.0    -0.407121     0.385637     0.599037    Biso  1.000000 O
   O2368       1.0    -0.403803    -0.351902     0.598713    Biso  1.000000 O
   O2369       1.0    -0.426539     0.162460     0.600482    Biso  1.000000 O
   O2370       1.0     0.254015     0.090903     0.596421    Biso  1.000000 O
   O2371       1.0    -0.028716     0.322413     0.601565    Biso  1.000000 O
   O2372       1.0     0.367440    -0.323347     0.600280    Biso  1.000000 O
   O2373       1.0     0.223896     0.328671     0.600659    Biso  1.000000 O
   Si1151      1.0    -0.155788    -0.489249     0.599012    Biso  1.000000 Si
   Si1152      1.0    -0.499746     0.382661     0.598930    Biso  1.000000 Si
   O2374       1.0    -0.063581     0.185175     0.602160    Biso  1.000000 O
   O2375       1.0     0.366408     0.114798     0.596557    Biso  1.000000 O
   Si1153      1.0     0.448277    -0.173708     0.599944    Biso  1.000000 Si
   O2376       1.0     0.364077    -0.157379     0.599532    Biso  1.000000 O
   Si1154      1.0    -0.338734     0.358034     0.598321    Biso  1.000000 Si
   Si1155      1.0     0.104253    -0.036381     0.600784    Biso  1.000000 Si
   O2377       1.0     0.466013     0.370279     0.598600    Biso  1.000000 O
   O2378       1.0    -0.446250    -0.249564     0.600291    Biso  1.000000 O
   O2379       1.0     0.407405    -0.008334     0.597796    Biso  1.000000 O
   Si1156      1.0     0.390835    -0.131863     0.599055    Biso  1.000000 Si
   Si1157      1.0     0.061556     0.225129     0.599740    Biso  1.000000 Si
   Si1158      1.0     0.090060     0.034698     0.597442    Biso  1.000000 Si
   O2380       1.0    -0.243018     0.226755     0.599425    Biso  1.000000 O
   O2381       1.0     0.149768    -0.166173     0.601506    Biso  1.000000 O
   O2382       1.0     0.468722    -0.286467     0.597998    Biso  1.000000 O
   O2383       1.0    -0.303137    -0.157296     0.602119    Biso  1.000000 O
   O2384       1.0     0.313203     0.474021     0.595258    Biso  1.000000 O
   O2385       1.0     0.257112     0.025524     0.597957    Biso  1.000000 O
   Si1159      1.0    -0.146268     0.404200     0.597540    Biso  1.000000 Si
   Si1160      1.0    -0.212387     0.413499     0.597407    Biso  1.000000 Si
   O2386       1.0     0.344023     0.343321     0.597624    Biso  1.000000 O
   O2387       1.0     0.073357     0.187565     0.601129    Biso  1.000000 O
   O2388       1.0     0.165107     0.324816     0.598152    Biso  1.000000 O
   O2389       1.0     0.490915     0.080631     0.597542    Biso  1.000000 O
   O2390       1.0     0.252305     0.473863     0.595747    Biso  1.000000 O
   O2391       1.0     0.286596     0.317542     0.597300    Biso  1.000000 O
   O2392       1.0    -0.197793    -0.287703     0.598244    Biso  1.000000 O
   O2393       1.0     0.349808     0.011512     0.597631    Biso  1.000000 O
   O2394       1.0     0.264784     0.156363     0.595439    Biso  1.000000 O
   O2395       1.0     0.176710    -0.385330     0.602429    Biso  1.000000 O
   O2396       1.0    -0.092720     0.238497     0.599787    Biso  1.000000 O
   O2397       1.0     0.081647    -0.388581     0.594263    Biso  1.000000 O
   O2398       1.0    -0.500070    -0.356707     0.598482    Biso  1.000000 O
   O2399       1.0    -0.193881     0.260167     0.597241    Biso  1.000000 O
   O2400       1.0     0.157405     0.131717     0.600954    Biso  1.000000 O
   O2401       1.0    -0.403085    -0.470647     0.597161    Biso  1.000000 O
   O2402       1.0    -0.382769     0.442596     0.597768    Biso  1.000000 O
   Si1161      1.0     0.162557     0.424077     0.594601    Biso  1.000000 Si
   Si1162      1.0     0.225824     0.501649     0.597752    Biso  1.000000 Si
   Si1163      1.0     0.234779     0.055856     0.595956    Biso  1.000000 Si
   O2403       1.0     0.286687    -0.383314     0.600430    Biso  1.000000 O
   O2404       1.0    -0.259568    -0.024991     0.598783    Biso  1.000000 O
   O2405       1.0    -0.019798    -0.343586     0.594925    Biso  1.000000 O
   O2406       1.0     0.054533     0.023019     0.595263    Biso  1.000000 O
   O2407       1.0    -0.419834    -0.411326     0.597326    Biso  1.000000 O
   Si1164      1.0     0.024234    -0.003175     0.595339    Biso  1.000000 Si
   O2408       1.0     0.193701     0.244024     0.599361    Biso  1.000000 O
   O2409       1.0    -0.314308    -0.383471     0.601631    Biso  1.000000 O
   Si1165      1.0     0.332821    -0.173869     0.597374    Biso  1.000000 Si
   O2410       1.0     0.021129     0.440925     0.595271    Biso  1.000000 O
   O2411       1.0    -0.070968    -0.317743     0.596839    Biso  1.000000 O
   O2412       1.0    -0.239731    -0.473128     0.596867    Biso  1.000000 O
   Si1166      1.0     0.348274     0.483698     0.594211    Biso  1.000000 Si
   O2413       1.0    -0.442072     0.434650     0.593673    Biso  1.000000 O
   O2414       1.0     0.211001    -0.239815     0.597961    Biso  1.000000 O
   Si1167      1.0    -0.194590    -0.085658     0.597296    Biso  1.000000 Si
   O2415       1.0     0.338224    -0.410352     0.595522    Biso  1.000000 O
   O2416       1.0     0.364409     0.235269     0.596208    Biso  1.000000 O
   Si1168      1.0     0.097076     0.398455     0.592041    Biso  1.000000 Si
   O2417       1.0     0.109378     0.000966     0.595858    Biso  1.000000 O
   O2418       1.0     0.151213    -0.265912     0.593453    Biso  1.000000 O
   O2419       1.0    -0.008680     0.012817     0.594924    Biso  1.000000 O
   O2420       1.0    -0.284333    -0.434816     0.593822    Biso  1.000000 O
   O2421       1.0     0.422694    -0.147499     0.597146    Biso  1.000000 O
   O2422       1.0    -0.195465    -0.355192     0.592543    Biso  1.000000 O
   O2423       1.0    -0.489632     0.477945     0.592281    Biso  1.000000 O
   Si1169      1.0     0.003127     0.320679     0.595788    Biso  1.000000 Si
   Si1170      1.0    -0.130846     0.056236     0.597257    Biso  1.000000 Si
   Si1171      1.0     0.354440    -0.288394     0.595661    Biso  1.000000 Si
   Si1172      1.0    -0.279829     0.008170     0.597485    Biso  1.000000 Si
   O2424       1.0    -0.049621     0.054259     0.597432    Biso  1.000000 O
   Si1173      1.0    -0.061521     0.222256     0.596807    Biso  1.000000 Si
   O2425       1.0     0.231815    -0.181216     0.598254    Biso  1.000000 O
   O2426       1.0     0.076287     0.428199     0.587850    Biso  1.000000 O
   O2427       1.0    -0.428638     0.330641     0.594289    Biso  1.000000 O
   O2428       1.0    -0.332880    -0.324291     0.594980    Biso  1.000000 O
   O2429       1.0    -0.471180    -0.137162     0.594125    Biso  1.000000 O
   Si1174      1.0    -0.191328     0.090337     0.595726    Biso  1.000000 Si
   O2430       1.0     0.494320     0.176085     0.591576    Biso  1.000000 O
   O2431       1.0    -0.367152    -0.086457     0.594420    Biso  1.000000 O
   Si1175      1.0    -0.436087     0.128486     0.594011    Biso  1.000000 Si
   O2432       1.0    -0.204231    -0.420373     0.592253    Biso  1.000000 O
   O2433       1.0     0.306207     0.117670     0.588605    Biso  1.000000 O
   O2434       1.0     0.007669     0.279936     0.594786    Biso  1.000000 O
   O2435       1.0     0.466412    -0.455005     0.593856    Biso  1.000000 O
   Si1176      1.0     0.482480     0.045230     0.592247    Biso  1.000000 Si
   Si1177      1.0    -0.409378     0.420255     0.592497    Biso  1.000000 Si
   O2436       1.0    -0.086849     0.324578     0.594370    Biso  1.000000 O
   O2437       1.0    -0.260815     0.332776     0.593181    Biso  1.000000 O
   Si1178      1.0    -0.454775     0.472375     0.592420    Biso  1.000000 Si
   Si1179      1.0    -0.402555    -0.082304     0.593563    Biso  1.000000 Si
   Si1180      1.0     0.137233     0.301477     0.594368    Biso  1.000000 Si
   O2438       1.0     0.345358    -0.060505     0.593764    Biso  1.000000 O
   Si1181      1.0     0.270225     0.120793     0.589379    Biso  1.000000 Si
   O2439       1.0     0.318388    -0.292011     0.594471    Biso  1.000000 O
   O2440       1.0     0.351407    -0.476715     0.591166    Biso  1.000000 O
   O2441       1.0    -0.134885    -0.303421     0.594167    Biso  1.000000 O
   Si1182      1.0     0.267965     0.195391     0.592066    Biso  1.000000 Si
   O2442       1.0     0.170670    -0.325385     0.594398    Biso  1.000000 O
   O2443       1.0    -0.183771    -0.482024     0.591340    Biso  1.000000 O
   O2444       1.0    -0.306176    -0.212546     0.590504    Biso  1.000000 O
   O2445       1.0    -0.257344     0.038551     0.595387    Biso  1.000000 O
   O2446       1.0    -0.145241     0.212879     0.594036    Biso  1.000000 O
   O2447       1.0    -0.134322     0.485844     0.591852    Biso  1.000000 O
   O2448       1.0     0.243367     0.274381     0.592557    Biso  1.000000 O
   O2449       1.0    -0.440889    -0.308187     0.593413    Biso  1.000000 O
   Si1183      1.0     0.050198     0.455157     0.588885    Biso  1.000000 Si
   O2450       1.0    -0.239398    -0.317330     0.590104    Biso  1.000000 O
   O2451       1.0    -0.069121    -0.377302     0.588909    Biso  1.000000 O
   Si1184      1.0     0.282450     0.465718     0.588710    Biso  1.000000 Si
   O2452       1.0    -0.423437    -0.196954     0.592229    Biso  1.000000 O
   O2453       1.0    -0.109520     0.065225     0.586935    Biso  1.000000 O
   O2454       1.0    -0.258969    -0.127014     0.593333    Biso  1.000000 O
   O2455       1.0     0.447390     0.040080     0.590815    Biso  1.000000 O
   Si1185      1.0     0.038150    -0.231242     0.593180    Biso  1.000000 Si
   Si1186      1.0     0.229868    -0.142654     0.594455    Biso  1.000000 Si
   Si1187      1.0     0.159873    -0.138339     0.592731    Biso  1.000000 Si
   Si1188      1.0    -0.103505    -0.011476     0.595653    Biso  1.000000 Si
   O2456       1.0    -0.188444    -0.226235     0.590176    Biso  1.000000 O
   O2457       1.0    -0.218686     0.379732     0.590259    Biso  1.000000 O
   O2458       1.0    -0.171489    -0.057082     0.593484    Biso  1.000000 O
   O2459       1.0    -0.165526     0.062002     0.594278    Biso  1.000000 O
   O2460       1.0     0.456139     0.454621     0.590830    Biso  1.000000 O
   Si1189      1.0    -0.051935    -0.342517     0.589084    Biso  1.000000 Si
   Si1190      1.0     0.283163    -0.301040     0.591921    Biso  1.000000 Si
   O2461       1.0    -0.174985     0.124309     0.591537    Biso  1.000000 O
   O2462       1.0     0.409628     0.272409     0.588795    Biso  1.000000 O
   O2463       1.0     0.116398    -0.423731     0.580264    Biso  1.000000 O
   Si1191      1.0     0.314734     0.333344     0.590447    Biso  1.000000 Si
   O2464       1.0     0.241495    -0.463107     0.595056    Biso  1.000000 O
   O2465       1.0    -0.079663     0.499135     0.587698    Biso  1.000000 O
   O2466       1.0    -0.094380    -0.432355     0.589164    Biso  1.000000 O
   O2467       1.0     0.155740     0.459350     0.588870    Biso  1.000000 O
   Si1192      1.0     0.340938     0.107406     0.587326    Biso  1.000000 Si
   Si1193      1.0    -0.333003    -0.089137     0.590494    Biso  1.000000 Si
   O2468       1.0     0.260477    -0.269051     0.591570    Biso  1.000000 O
   Si1194      1.0    -0.212282    -0.459004     0.589791    Biso  1.000000 Si
   O2469       1.0     0.283683     0.427893     0.583766    Biso  1.000000 O
   O2470       1.0     0.382921    -0.105726     0.589326    Biso  1.000000 O
   O2471       1.0     0.401460    -0.389283     0.589289    Biso  1.000000 O
   O2472       1.0     0.166982     0.189158     0.591676    Biso  1.000000 O
   O2473       1.0    -0.204047     0.319670     0.591107    Biso  1.000000 O
   O2474       1.0     0.106198     0.058875     0.588392    Biso  1.000000 O
   Si1195      1.0     0.435186     0.300087     0.588123    Biso  1.000000 Si
   O2475       1.0    -0.477523     0.369728     0.588999    Biso  1.000000 O
   O2476       1.0    -0.094511    -0.147250     0.590644    Biso  1.000000 O
   O2477       1.0    -0.293311     0.207655     0.591392    Biso  1.000000 O
   O2478       1.0     0.005572    -0.220732     0.589796    Biso  1.000000 O
   Si1196      1.0     0.306144    -0.401928     0.591001    Biso  1.000000 Si
   O2479       1.0     0.195265    -0.136742     0.592441    Biso  1.000000 O
   O2480       1.0    -0.223598     0.442026     0.588584    Biso  1.000000 O
   O2481       1.0    -0.069533    -0.003287     0.592831    Biso  1.000000 O
   O2482       1.0     0.200503     0.498704     0.588530    Biso  1.000000 O
   Si1197      1.0     0.062455    -0.160883     0.591111    Biso  1.000000 Si
   O2483       1.0    -0.145559     0.296314     0.590595    Biso  1.000000 O
   O2484       1.0    -0.004865     0.113890     0.590929    Biso  1.000000 O
   O2485       1.0     0.204169    -0.285855     0.584003    Biso  1.000000 O
   O2486       1.0     0.235813     0.210573     0.590368    Biso  1.000000 O
   Si1198      1.0    -0.411142    -0.325378     0.589158    Biso  1.000000 Si
   O2487       1.0    -0.376610     0.252793     0.587769    Biso  1.000000 O
   O2488       1.0    -0.405760     0.112091     0.589361    Biso  1.000000 O
   Si1199      1.0     0.418020     0.017230     0.588217    Biso  1.000000 Si
   Si1200      1.0    -0.041642     0.021150     0.590519    Biso  1.000000 Si
   O2489       1.0    -0.061037    -0.093592     0.593810    Biso  1.000000 O
   O2490       1.0     0.252347    -0.033215     0.588414    Biso  1.000000 O
   Si1201      1.0    -0.116439    -0.179854     0.590666    Biso  1.000000 Si
   Si1202      1.0    -0.411849    -0.440587     0.588937    Biso  1.000000 Si
   O2491       1.0     0.423437     0.127307     0.588491    Biso  1.000000 O
   Si1203      1.0    -0.181310     0.289925     0.589042    Biso  1.000000 Si
   O2492       1.0     0.188081     0.406441     0.587072    Biso  1.000000 O
   O2493       1.0     0.084784    -0.464092     0.591266    Biso  1.000000 O
   Si1204      1.0     0.486008     0.253174     0.587084    Biso  1.000000 Si
   Si1205      1.0     0.219290     0.246138     0.589942    Biso  1.000000 Si
   O2494       1.0     0.457608    -0.192012     0.588587    Biso  1.000000 O
   Si1206      1.0    -0.310265     0.120260     0.591328    Biso  1.000000 Si
   O2495       1.0    -0.124594     0.017808     0.599818    Biso  1.000000 O
   O2496       1.0     0.091912    -0.056499     0.589985    Biso  1.000000 O
   O2497       1.0    -0.223117     0.087720     0.589667    Biso  1.000000 O
   Si1207      1.0     0.170125    -0.292257     0.586482    Biso  1.000000 Si
   Si1208      1.0     0.227444    -0.257784     0.587877    Biso  1.000000 Si
   O2498       1.0     0.107734     0.315126     0.587910    Biso  1.000000 O
   Si1209      1.0    -0.302597    -0.402001     0.590716    Biso  1.000000 Si
   O2499       1.0     0.059588    -0.200819     0.590163    Biso  1.000000 O
   O2500       1.0     0.287835    -0.434918     0.587591    Biso  1.000000 O
   O2501       1.0    -0.212979    -0.167641     0.589053    Biso  1.000000 O
   O2502       1.0    -0.383823    -0.300068     0.587778    Biso  1.000000 O
   Si1210      1.0     0.167725    -0.364930     0.591594    Biso  1.000000 Si
   O2503       1.0    -0.408421    -0.046346     0.587763    Biso  1.000000 O
   O2504       1.0     0.021929    -0.032386     0.585684    Biso  1.000000 O
   Si1211      1.0     0.164594     0.149408     0.589255    Biso  1.000000 Si
   Si1212      1.0    -0.198708    -0.387797     0.584619    Biso  1.000000 Si
   Si1213      1.0    -0.230679     0.342689     0.586959    Biso  1.000000 Si
   O2505       1.0     0.467597     0.286971     0.585261    Biso  1.000000 O
   O2506       1.0     0.068472     0.237564     0.587233    Biso  1.000000 O
   O2507       1.0     0.029600    -0.144990     0.589662    Biso  1.000000 O
   Si1214      1.0     0.105217    -0.387822     0.584457    Biso  1.000000 Si
   O2508       1.0     0.144350    -0.478914     0.585410    Biso  1.000000 O
   Si1215      1.0     0.354117     0.030800     0.585978    Biso  1.000000 Si
   O2509       1.0     0.340124     0.067387     0.586901    Biso  1.000000 O
   Si1216      1.0     0.385637     0.244271     0.585917    Biso  1.000000 Si
   O2510       1.0    -0.421957    -0.108497     0.586268    Biso  1.000000 O
   O2511       1.0     0.361489     0.461089     0.584326    Biso  1.000000 O
   O2512       1.0     0.194244     0.135228     0.583683    Biso  1.000000 O
   O2513       1.0    -0.333895     0.351443     0.585227    Biso  1.000000 O
   O2514       1.0    -0.344368     0.111747     0.588146    Biso  1.000000 O
   O2515       1.0    -0.151724    -0.175053     0.587919    Biso  1.000000 O
   Si1217      1.0     0.467378    -0.285600     0.584634    Biso  1.000000 Si
   Si1218      1.0    -0.451141     0.344575     0.584731    Biso  1.000000 Si
   O2516       1.0    -0.322670    -0.056759     0.583338    Biso  1.000000 O
   O2517       1.0    -0.145451     0.399613     0.584333    Biso  1.000000 O
   O2518       1.0    -0.208738    -0.104537     0.586459    Biso  1.000000 O
   O2519       1.0    -0.460820     0.138441     0.584963    Biso  1.000000 O
   Si1219      1.0     0.494671    -0.353567     0.585185    Biso  1.000000 Si
   Si1220      1.0    -0.349468    -0.303804     0.585326    Biso  1.000000 Si
   Si1221      1.0    -0.113604     0.311369     0.585951    Biso  1.000000 Si
   O2520       1.0     0.462692     0.224921     0.582851    Biso  1.000000 O
   O2521       1.0    -0.333190    -0.268112     0.584197    Biso  1.000000 O
   O2522       1.0     0.388575     0.035339     0.583649    Biso  1.000000 O
   Si1222      1.0     0.169053     0.491808     0.582998    Biso  1.000000 Si
   O2523       1.0     0.299587     0.365796     0.584871    Biso  1.000000 O
   Si1223      1.0    -0.255102     0.071074     0.587580    Biso  1.000000 Si
   O2524       1.0    -0.121177    -0.029859     0.585738    Biso  1.000000 O
   O2525       1.0     0.219872     0.055801     0.583852    Biso  1.000000 O
   O2526       1.0    -0.063267     0.110195     0.585942    Biso  1.000000 O
   O2527       1.0    -0.284943     0.092421     0.589428    Biso  1.000000 O
   Si1224      1.0     0.112123    -0.462970     0.582600    Biso  1.000000 Si
   Si1225      1.0    -0.109484     0.483875     0.581975    Biso  1.000000 Si
   O2528       1.0     0.048211    -0.262182     0.585506    Biso  1.000000 O
   Si1226      1.0    -0.184891    -0.188857     0.584772    Biso  1.000000 Si
   Si1227      1.0     0.364290    -0.075953     0.583647    Biso  1.000000 Si
   O2529       1.0     0.373739    -0.276697     0.584501    Biso  1.000000 O
   O2530       1.0    -0.051840    -0.235310     0.585202    Biso  1.000000 O
   Si1228      1.0    -0.232017    -0.135436     0.585158    Biso  1.000000 Si
   O2531       1.0    -0.301608     0.003106     0.587267    Biso  1.000000 O
   O2532       1.0     0.000881     0.337581     0.583847    Biso  1.000000 O
   O2533       1.0    -0.168735    -0.391420     0.577614    Biso  1.000000 O
   Si1229      1.0    -0.452568    -0.126997     0.583138    Biso  1.000000 Si
   Si1230      1.0    -0.492545     0.153598     0.581314    Biso  1.000000 Si
   Si1231      1.0    -0.080972    -0.405238     0.580471    Biso  1.000000 Si
   O2534       1.0     0.099627     0.373759     0.581123    Biso  1.000000 O
   O2535       1.0     0.332245    -0.178119     0.583941    Biso  1.000000 O
   O2536       1.0     0.152131     0.276339     0.585507    Biso  1.000000 O
   O2537       1.0     0.474370    -0.384129     0.581637    Biso  1.000000 O
   O2538       1.0    -0.005093    -0.277798     0.581519    Biso  1.000000 O
   Si1232      1.0    -0.066603    -0.125972     0.585724    Biso  1.000000 Si
   O2539       1.0    -0.383729    -0.430618     0.581986    Biso  1.000000 O
   O2540       1.0     0.329211     0.308916     0.581067    Biso  1.000000 O
   Si1233      1.0    -0.321752    -0.231563     0.580506    Biso  1.000000 Si
   O2541       1.0    -0.032327     0.164689     0.582763    Biso  1.000000 O
   O2542       1.0    -0.499337     0.042670     0.580810    Biso  1.000000 O
   Si1234      1.0     0.253800    -0.440644     0.584955    Biso  1.000000 Si
   Si1235      1.0    -0.017677    -0.239025     0.581909    Biso  1.000000 Si
   O2543       1.0     0.355036     0.121052     0.576094    Biso  1.000000 O
   O2544       1.0    -0.301148     0.150104     0.582956    Biso  1.000000 O
   O2545       1.0    -0.033613    -0.142594     0.584558    Biso  1.000000 O
   O2546       1.0     0.283127     0.197428     0.579971    Biso  1.000000 O
   O2547       1.0     0.478164    -0.321336     0.580475    Biso  1.000000 O
   Si1236      1.0    -0.094743     0.098235     0.581545    Biso  1.000000 Si
   O2548       1.0     0.491407    -0.259429     0.580214    Biso  1.000000 O
   O2549       1.0     0.134003    -0.369600     0.588737    Biso  1.000000 O
   O2550       1.0    -0.057772     0.220885     0.583391    Biso  1.000000 O
   Si1237      1.0    -0.031419     0.124232     0.582733    Biso  1.000000 Si
   O2551       1.0    -0.466603     0.312008     0.579560    Biso  1.000000 O
   Si1238      1.0     0.470503    -0.461961     0.580734    Biso  1.000000 Si
   O2552       1.0    -0.484110     0.250112     0.580211    Biso  1.000000 O
   Si1239      1.0     0.278936     0.391427     0.577934    Biso  1.000000 Si
   Si1240      1.0    -0.161827     0.204053     0.582153    Biso  1.000000 Si
   O2553       1.0     0.044520    -0.324342     0.578612    Biso  1.000000 O
   O2554       1.0    -0.333623    -0.120638     0.582051    Biso  1.000000 O
   O2555       1.0     0.084923    -0.150546     0.581426    Biso  1.000000 O
   O2556       1.0     0.243206     0.386833     0.578711    Biso  1.000000 O
   O2557       1.0     0.250989     0.124797     0.577986    Biso  1.000000 O
   O2558       1.0    -0.197709     0.201844     0.581120    Biso  1.000000 O
   O2559       1.0    -0.280029    -0.376496     0.585146    Biso  1.000000 O
   Si1241      1.0    -0.149873    -0.052123     0.582906    Biso  1.000000 Si
   O2560       1.0     0.247283    -0.133718     0.583255    Biso  1.000000 O
   O2561       1.0     0.401510    -0.329119     0.579440    Biso  1.000000 O
   Si1242      1.0    -0.376194     0.111361     0.581674    Biso  1.000000 Si
   O2562       1.0     0.142703    -0.146099     0.580956    Biso  1.000000 O
   O2563       1.0     0.434243    -0.277477     0.580198    Biso  1.000000 O
   O2564       1.0    -0.439427     0.483935     0.581085    Biso  1.000000 O
   O2565       1.0    -0.439817    -0.445334     0.581079    Biso  1.000000 O
   O2566       1.0    -0.402180     0.415401     0.579612    Biso  1.000000 O
   O2567       1.0    -0.427001     0.263235     0.578119    Biso  1.000000 O
   O2568       1.0     0.279334     0.488515     0.577769    Biso  1.000000 O
   Si1243      1.0    -0.125735    -0.295560     0.581386    Biso  1.000000 Si
   O2569       1.0    -0.495795    -0.457817     0.577811    Biso  1.000000 O
   O2570       1.0    -0.349058    -0.213168     0.574817    Biso  1.000000 O
   O2571       1.0     0.425282     0.325131     0.578153    Biso  1.000000 O
   O2572       1.0     0.479921     0.127818     0.579361    Biso  1.000000 O
   O2573       1.0    -0.329365    -0.411046     0.582735    Biso  1.000000 O
   O2574       1.0     0.040296     0.469647     0.576757    Biso  1.000000 O
   Si1244      1.0    -0.238755    -0.304081     0.577216    Biso  1.000000 Si
   O2575       1.0     0.163257     0.040669     0.580201    Biso  1.000000 O
   Si1245      1.0    -0.152756     0.130562     0.581145    Biso  1.000000 Si
   Si1246      1.0    -0.432659    -0.197781     0.579267    Biso  1.000000 Si
   O2576       1.0    -0.252273    -0.267216     0.577103    Biso  1.000000 O
   O2577       1.0    -0.097239     0.448413     0.576820    Biso  1.000000 O
   Si1247      1.0     0.128714     0.051428     0.578054    Biso  1.000000 Si
   O2578       1.0    -0.118825     0.125914     0.584245    Biso  1.000000 O
   O2579       1.0     0.282781    -0.316097     0.579499    Biso  1.000000 O
   O2580       1.0     0.428931    -0.007836     0.578328    Biso  1.000000 O
   Si1248      1.0     0.028609    -0.287576     0.578194    Biso  1.000000 Si
   O2581       1.0    -0.102361    -0.202098     0.581072    Biso  1.000000 O
   Si1249      1.0     0.398489    -0.368700     0.578016    Biso  1.000000 Si
   Si1250      1.0     0.447907     0.464077     0.578089    Biso  1.000000 Si
   O2582       1.0     0.364541     0.257039     0.576129    Biso  1.000000 O
   Si1251      1.0    -0.291559     0.187950     0.579748    Biso  1.000000 Si
   Si1252      1.0     0.209528     0.399235     0.576461    Biso  1.000000 Si
   O2583       1.0     0.457684    -0.497579     0.577198    Biso  1.000000 O
   Si1253      1.0     0.444533     0.130344     0.577558    Biso  1.000000 Si
   O2584       1.0    -0.420330    -0.343004     0.577665    Biso  1.000000 O
   O2585       1.0     0.405439     0.212426     0.582085    Biso  1.000000 O
   Si1254      1.0     0.001393    -0.140883     0.581320    Biso  1.000000 Si
   Si1255      1.0     0.090590     0.335028     0.577693    Biso  1.000000 Si
   O2586       1.0     0.089610    -0.368193     0.574508    Biso  1.000000 O
   O2587       1.0     0.190259    -0.371461     0.581711    Biso  1.000000 O
   O2588       1.0     0.479323    -0.144803     0.576405    Biso  1.000000 O
   O2589       1.0     0.211767    -0.003552     0.576892    Biso  1.000000 O
   O2590       1.0    -0.098612     0.286632     0.576848    Biso  1.000000 O
   Si1256      1.0    -0.394640     0.248437     0.576088    Biso  1.000000 Si
   O2591       1.0    -0.053754    -0.329864     0.576209    Biso  1.000000 O
   O2592       1.0     0.314300    -0.385635     0.578938    Biso  1.000000 O
   O2593       1.0     0.387363    -0.052959     0.576352    Biso  1.000000 O
   O2594       1.0    -0.102499    -0.265727     0.581741    Biso  1.000000 O
   O2595       1.0    -0.474833    -0.359703     0.578938    Biso  1.000000 O
   Si1257      1.0     0.401351    -0.289721     0.576445    Biso  1.000000 Si
   O2596       1.0    -0.227396    -0.384431     0.576966    Biso  1.000000 O
   O2597       1.0    -0.220356    -0.460928     0.576865    Biso  1.000000 O
   O2598       1.0     0.332264     0.013227     0.577020    Biso  1.000000 O
   O2599       1.0     0.237809    -0.404936     0.584075    Biso  1.000000 O
   Si1258      1.0    -0.459895     0.274784     0.575104    Biso  1.000000 Si
   O2600       1.0     0.089165     0.182797     0.578489    Biso  1.000000 O
   Si1259      1.0    -0.308963    -0.023488     0.577784    Biso  1.000000 Si
   H158        1.0     0.030257     0.017513     0.556874    Biso  1.000000 H
   O2601       1.0    -0.461826    -0.219698     0.577376    Biso  1.000000 O
   Si1260      1.0     0.218368     0.135943     0.573765    Biso  1.000000 Si
   O2602       1.0    -0.397523     0.208273     0.574537    Biso  1.000000 O
   Si1261      1.0    -0.232752     0.441025     0.575428    Biso  1.000000 Si
   O2603       1.0    -0.340593    -0.472208     0.576347    Biso  1.000000 O
   O2604       1.0     0.413750     0.460362     0.575207    Biso  1.000000 O
   Si1262      1.0     0.197861     0.033937     0.576426    Biso  1.000000 Si
   O2605       1.0    -0.051368    -0.414353     0.573052    Biso  1.000000 O
   Si1263      1.0     0.244351    -0.019706     0.575589    Biso  1.000000 Si
   Si1264      1.0     0.436457     0.207831     0.575659    Biso  1.000000 Si
   O2606       1.0    -0.184833     0.283348     0.575979    Biso  1.000000 O
   O2607       1.0     0.136717     0.144785     0.581386    Biso  1.000000 O
   O2608       1.0    -0.040627     0.026949     0.576952    Biso  1.000000 O
   O2609       1.0     0.202262     0.252045     0.578392    Biso  1.000000 O
   O2610       1.0    -0.442286    -0.160129     0.576538    Biso  1.000000 O
   Si1265      1.0     0.462185    -0.179777     0.575977    Biso  1.000000 Si
   O2611       1.0    -0.309353     0.471215     0.574541    Biso  1.000000 O
   O2612       1.0     0.152048    -0.302067     0.575410    Biso  1.000000 O
   O2613       1.0     0.054656     0.337934     0.575978    Biso  1.000000 O
   Si1266      1.0    -0.082649    -0.234003     0.578700    Biso  1.000000 Si
   O2614       1.0    -0.126382     0.341530     0.578612    Biso  1.000000 O
   O2615       1.0    -0.323423     0.409248     0.575338    Biso  1.000000 O
   O2616       1.0    -0.429037     0.360228     0.575606    Biso  1.000000 O
   Si1267      1.0    -0.352525    -0.434106     0.576310    Biso  1.000000 Si
   O2617       1.0    -0.473739    -0.108672     0.574058    Biso  1.000000 O
   O2618       1.0    -0.136607    -0.086978     0.578118    Biso  1.000000 O
   Si1268      1.0     0.087914    -0.050968     0.576655    Biso  1.000000 Si
   Si1269      1.0     0.072893     0.217473     0.575695    Biso  1.000000 Si
   H159        1.0    -0.131028     0.246641     0.576394    Biso  1.000000 H
   O2619       1.0    -0.265488     0.426221     0.574036    Biso  1.000000 O
   O2620       1.0    -0.257999    -0.333090     0.570975    Biso  1.000000 O
   Si1270      1.0     0.379239     0.464999     0.572863    Biso  1.000000 Si
   O2621       1.0     0.338858    -0.090075     0.575684    Biso  1.000000 O
   O2622       1.0     0.233266    -0.237273     0.576352    Biso  1.000000 O
   O2623       1.0     0.440542     0.168153     0.572622    Biso  1.000000 O
   O2624       1.0    -0.153375     0.168529     0.576798    Biso  1.000000 O
   Si1271      1.0    -0.337141     0.371872     0.573713    Biso  1.000000 Si
   O2625       1.0    -0.110224    -0.324755     0.574302    Biso  1.000000 O
   Si1272      1.0    -0.413979    -0.036364     0.574842    Biso  1.000000 Si
   Si1273      1.0     0.027541    -0.030446     0.572337    Biso  1.000000 Si
   O2626       1.0     0.046715     0.032247     0.555207    Biso  1.000000 O
   O2627       1.0     0.192760     0.371580     0.569280    Biso  1.000000 O
   O2628       1.0    -0.110842    -0.397855     0.573199    Biso  1.000000 O
   O2629       1.0    -0.482457     0.168553     0.568873    Biso  1.000000 O
   Si1274      1.0     0.113484    -0.157431     0.573964    Biso  1.000000 Si
   Si1275      1.0    -0.044219     0.194012     0.574727    Biso  1.000000 Si
   Si1276      1.0     0.071283    -0.336288     0.570456    Biso  1.000000 Si
   O2630       1.0    -0.257377     0.189796     0.576352    Biso  1.000000 O
   O2631       1.0    -0.237624     0.341735     0.573628    Biso  1.000000 O
   O2632       1.0     0.368186    -0.376313     0.572055    Biso  1.000000 O
   Si1277      1.0    -0.135639     0.377505     0.573877    Biso  1.000000 Si
   O2633       1.0    -0.153849    -0.283903     0.574604    Biso  1.000000 O
   Si1278      1.0     0.349929     0.291224     0.571768    Biso  1.000000 Si
   O2634       1.0    -0.123998    -0.497407     0.571201    Biso  1.000000 O
   O2635       1.0    -0.380563     0.144446     0.574055    Biso  1.000000 O
   O2636       1.0     0.125151     0.084300     0.570028    Biso  1.000000 O
   Si1279      1.0    -0.260214    -0.372782     0.574306    Biso  1.000000 Si
   Si1280      1.0     0.020132     0.347430     0.573232    Biso  1.000000 Si
   O2637       1.0     0.095023    -0.305957     0.569548    Biso  1.000000 O
   O2638       1.0    -0.232528     0.478085     0.570449    Biso  1.000000 O
   Si1281      1.0    -0.465041    -0.451049     0.571975    Biso  1.000000 Si
   O2639       1.0    -0.447565    -0.025158     0.572852    Biso  1.000000 O
   O2640       1.0     0.451396    -0.435489     0.573812    Biso  1.000000 O
   Si1282      1.0    -0.144148    -0.402838     0.568791    Biso  1.000000 Si
   O2641       1.0     0.347437    -0.436394     0.570291    Biso  1.000000 O
   O2642       1.0    -0.146119     0.230992     0.573794    Biso  1.000000 O
   O2643       1.0    -0.347367    -0.322831     0.573654    Biso  1.000000 O
   Si1283      1.0    -0.491998    -0.233332     0.572218    Biso  1.000000 Si
   O2644       1.0    -0.206916    -0.305350     0.571905    Biso  1.000000 O
   O2645       1.0     0.373013    -0.497830     0.567968    Biso  1.000000 O
   O2646       1.0    -0.376658     0.078114     0.574038    Biso  1.000000 O
   O2647       1.0    -0.404726    -0.205813     0.571347    Biso  1.000000 O
   O2648       1.0     0.062867    -0.024146     0.572812    Biso  1.000000 O
   O2649       1.0    -0.391821    -0.006169     0.572193    Biso  1.000000 O
   Si1284      1.0     0.173392     0.272360     0.574904    Biso  1.000000 Si
   O2650       1.0    -0.254198     0.060391     0.574660    Biso  1.000000 O
   O2651       1.0     0.025202    -0.058409     0.562538    Biso  1.000000 O
   O2652       1.0    -0.248220    -0.138898     0.573088    Biso  1.000000 O
   O2653       1.0    -0.017006     0.207351     0.567749    Biso  1.000000 O
   O2654       1.0     0.271755     0.005953     0.573458    Biso  1.000000 O
   Si1285      1.0     0.456180    -0.396472     0.571108    Biso  1.000000 Si
   O2655       1.0    -0.371386     0.371248     0.569980    Biso  1.000000 O
   O2656       1.0     0.118155    -0.040107     0.570663    Biso  1.000000 O
   Si1286      1.0    -0.298734     0.434378     0.570401    Biso  1.000000 Si
   O2657       1.0    -0.171430    -0.034366     0.574049    Biso  1.000000 O
   Si1287      1.0    -0.404582     0.385487     0.570813    Biso  1.000000 Si
   O2658       1.0    -0.164413     0.106207     0.571384    Biso  1.000000 O
   O2659       1.0    -0.149177    -0.441952     0.566825    Biso  1.000000 O
   O2660       1.0     0.177286     0.484859     0.569938    Biso  1.000000 O
   O2661       1.0     0.251102    -0.458533     0.573082    Biso  1.000000 O
   O2662       1.0    -0.297601    -0.232906     0.570644    Biso  1.000000 O
   O2663       1.0    -0.192496    -0.248915     0.563472    Biso  1.000000 O
   O2664       1.0     0.218219     0.172930     0.567990    Biso  1.000000 O
   O2665       1.0     0.101358    -0.480236     0.571270    Biso  1.000000 O
   Si1288      1.0    -0.450897    -0.342388     0.571022    Biso  1.000000 Si
   Si1289      1.0    -0.225705     0.203359     0.572644    Biso  1.000000 Si
   O2666       1.0    -0.189014    -0.189343     0.571332    Biso  1.000000 O
   Si1290      1.0     0.412433    -0.032001     0.569503    Biso  1.000000 Si
   O2667       1.0    -0.314927     0.204311     0.571100    Biso  1.000000 O
   O2668       1.0     0.469322     0.443075     0.569908    Biso  1.000000 O
   O2669       1.0    -0.079546    -0.110155     0.574381    Biso  1.000000 O
   O2670       1.0     0.425326    -0.378534     0.570485    Biso  1.000000 O
   Si1291      1.0     0.338884    -0.397250     0.569843    Biso  1.000000 Si
   Si1292      1.0     0.219812    -0.381998     0.575608    Biso  1.000000 Si
   O2671       1.0    -0.091521     0.093187     0.568409    Biso  1.000000 O
   Si1293      1.0     0.340340    -0.179151     0.570770    Biso  1.000000 Si
   O2672       1.0     0.112731    -0.195859     0.569550    Biso  1.000000 O
   O2673       1.0     0.233858     0.487587     0.563465    Biso  1.000000 O
   O2674       1.0    -0.333441    -0.006588     0.570055    Biso  1.000000 O
   H160        1.0    -0.123191     0.205507     0.546670    Biso  1.000000 H
   O2675       1.0     0.483642    -0.205372     0.569719    Biso  1.000000 O
   Si1294      1.0     0.262342    -0.493040     0.567859    Biso  1.000000 Si
   O2676       1.0     0.115496     0.023304     0.570227    Biso  1.000000 O
   O2677       1.0    -0.207407     0.420804     0.568975    Biso  1.000000 O
   Si1295      1.0    -0.372359    -0.194312     0.567026    Biso  1.000000 Si
   O2678       1.0    -0.240700    -0.214285     0.565367    Biso  1.000000 O
   O2679       1.0    -0.013893    -0.224241     0.569597    Biso  1.000000 O
   O2680       1.0     0.007412    -0.167376     0.571759    Biso  1.000000 O
   Si1296      1.0    -0.490599     0.049776     0.567976    Biso  1.000000 Si
   O2681       1.0     0.007992    -0.106344     0.574652    Biso  1.000000 O
   O2682       1.0     0.008595     0.385733     0.570538    Biso  1.000000 O
   Si1297      1.0    -0.264489    -0.243309     0.567504    Biso  1.000000 Si
   O2683       1.0    -0.502473    -0.044533     0.566156    Biso  1.000000 O
   Si1298      1.0    -0.500967    -0.125728     0.567292    Biso  1.000000 Si
   Si1299      1.0     0.115972     0.163968     0.572658    Biso  1.000000 Si
   O2684       1.0    -0.106088     0.390110     0.568223    Biso  1.000000 O
   O2685       1.0     0.430291    -0.175907     0.570607    Biso  1.000000 O
   O2686       1.0     0.290560     0.388324     0.565082    Biso  1.000000 O
   O2687       1.0     0.435644     0.101066     0.568643    Biso  1.000000 O
   O2688       1.0    -0.279940    -0.031077     0.570546    Biso  1.000000 O
   Si1300      1.0     0.343210     0.136431     0.564759    Biso  1.000000 Si
   Si1301      1.0     0.293181     0.188961     0.567523    Biso  1.000000 Si
   O2689       1.0     0.130370    -0.254262     0.564138    Biso  1.000000 O
   O2690       1.0    -0.215450     0.012275     0.571169    Biso  1.000000 O
   O2691       1.0    -0.461695    -0.305284     0.568136    Biso  1.000000 O
   Si1302      1.0    -0.086250     0.422751     0.567044    Biso  1.000000 Si
   Si1303      1.0     0.127493    -0.293304     0.566219    Biso  1.000000 Si
   O2692       1.0    -0.001286    -0.439320     0.563615    Biso  1.000000 O
   O2693       1.0     0.095583     0.237607     0.567811    Biso  1.000000 O
   O2694       1.0     0.377752     0.312237     0.567309    Biso  1.000000 O
   O2695       1.0    -0.042788     0.294419     0.568018    Biso  1.000000 O
   Si1304      1.0    -0.319434    -0.494314     0.568398    Biso  1.000000 Si
   O2696       1.0     0.373691    -0.189996     0.567804    Biso  1.000000 O
   Si1305      1.0    -0.080288    -0.327841     0.567287    Biso  1.000000 Si
   Si1306      1.0    -0.216636    -0.487760     0.567082    Biso  1.000000 Si
   O2697       1.0    -0.050812     0.411546     0.567238    Biso  1.000000 O
   O2698       1.0     0.041371     0.209996     0.570271    Biso  1.000000 O
   O2699       1.0     0.210330     0.432267     0.568741    Biso  1.000000 O
   O2700       1.0    -0.025345     0.117089     0.569922    Biso  1.000000 O
   O2701       1.0    -0.226021     0.243374     0.569459    Biso  1.000000 O
   O2702       1.0     0.269034    -0.232385     0.558929    Biso  1.000000 O
   Si1307      1.0    -0.180901    -0.285297     0.566369    Biso  1.000000 Si
   O2703       1.0    -0.003465     0.445136     0.564062    Biso  1.000000 O
   O2704       1.0     0.281096     0.266060     0.550384    Biso  1.000000 O
   O2705       1.0     0.065702     0.088307     0.564857    Biso  1.000000 O
   Si1308      1.0    -0.338799    -0.129046     0.569044    Biso  1.000000 Si
   Si1309      1.0     0.256099    -0.132033     0.570342    Biso  1.000000 Si
   Si1310      1.0     0.027085     0.464843     0.564227    Biso  1.000000 Si
   O2706       1.0     0.002148    -0.004391     0.567894    Biso  1.000000 O
   O2707       1.0     0.240480    -0.351993     0.571401    Biso  1.000000 O
   O2708       1.0    -0.459465     0.068622     0.565016    Biso  1.000000 O
   O2709       1.0    -0.182398    -0.493926     0.564917    Biso  1.000000 O
   Si1311      1.0    -0.392475     0.175805     0.566710    Biso  1.000000 Si
   Si1312      1.0     0.412170     0.319848     0.565811    Biso  1.000000 Si
   Si1313      1.0     0.304774     0.008259     0.568593    Biso  1.000000 Si
   Si1314      1.0    -0.022375    -0.406501     0.564849    Biso  1.000000 Si
   O2710       1.0     0.106803     0.322901     0.566426    Biso  1.000000 O
   O2711       1.0     0.000229    -0.374315     0.565847    Biso  1.000000 O
   Si1315      1.0    -0.447020     0.478669     0.568205    Biso  1.000000 Si
   O2712       1.0     0.286971    -0.113583     0.568744    Biso  1.000000 O
   Si1316      1.0    -0.077690     0.289267     0.565867    Biso  1.000000 Si
   O2713       1.0     0.080505    -0.086545     0.571622    Biso  1.000000 O
   Si1317      1.0    -0.111151    -0.098591     0.569580    Biso  1.000000 Si
   Si1318      1.0    -0.149482    -0.480780     0.563488    Biso  1.000000 Si
   O2714       1.0     0.242295    -0.047891     0.565507    Biso  1.000000 O
   Si1319      1.0     0.265116    -0.324699     0.568381    Biso  1.000000 Si
   O2715       1.0     0.309184     0.221271     0.562782    Biso  1.000000 O
   O2716       1.0     0.020178     0.500541     0.558272    Biso  1.000000 O
   O2717       1.0     0.153297     0.254341     0.565657    Biso  1.000000 O
   O2718       1.0    -0.365287    -0.155224     0.568148    Biso  1.000000 O
   O2719       1.0    -0.404115    -0.068170     0.567485    Biso  1.000000 O
   O2720       1.0     0.207425     0.111606     0.563989    Biso  1.000000 O
   O2721       1.0    -0.381292     0.263517     0.564455    Biso  1.000000 O
   O2722       1.0     0.438048    -0.053065     0.563433    Biso  1.000000 O
   O2723       1.0     0.028712    -0.278175     0.565371    Biso  1.000000 O
   O2724       1.0    -0.164264     0.376531     0.565520    Biso  1.000000 O
   Si1320      1.0     0.203427     0.467544     0.562768    Biso  1.000000 Si
   O2725       1.0     0.314312     0.157331     0.567367    Biso  1.000000 O
   Si1321      1.0     0.362651    -0.463146     0.562130    Biso  1.000000 Si
   O2726       1.0     0.315323    -0.203046     0.565591    Biso  1.000000 O
   Si1322      1.0    -0.206397    -0.212435     0.562446    Biso  1.000000 Si
   O2727       1.0    -0.074262    -0.296832     0.559218    Biso  1.000000 O
   O2728       1.0    -0.115173     0.199295     0.554289    Biso  1.000000 O
   Si1323      1.0    -0.473228    -0.022784     0.563678    Biso  1.000000 Si
   H161        1.0    -0.099173     0.239641     0.558751    Biso  1.000000 H
   Si1324      1.0    -0.201953     0.270995     0.565205    Biso  1.000000 Si
   O2729       1.0     0.367340     0.436636     0.563879    Biso  1.000000 O
   O2730       1.0    -0.316471     0.357746     0.564007    Biso  1.000000 O
   Si1325      1.0    -0.032183     0.005362     0.565683    Biso  1.000000 Si
   O2731       1.0    -0.457000    -0.483745     0.564472    Biso  1.000000 O
   O2732       1.0    -0.467908    -0.420493     0.563435    Biso  1.000000 O
   Si1326      1.0    -0.364367    -0.002785     0.564006    Biso  1.000000 Si
   Si1327      1.0     0.320858    -0.107914     0.565894    Biso  1.000000 Si
   O2733       1.0     0.232015     0.227268     0.553832    Biso  1.000000 O
   Si1328      1.0     0.251744     0.250228     0.545793    Biso  1.000000 Si
   Si1329      1.0    -0.015846     0.407512     0.563603    Biso  1.000000 Si
   Si1330      1.0     0.099185     0.099954     0.562436    Biso  1.000000 Si
   O2734       1.0     0.339741    -0.470640     0.552281    Biso  1.000000 O
   Si1331      1.0     0.041196     0.072577     0.556449    Biso  1.000000 Si
   O2735       1.0    -0.425095     0.168713     0.561264    Biso  1.000000 O
   O2736       1.0     0.395823    -0.283343     0.562891    Biso  1.000000 O
   Si1332      1.0     0.013123     0.223556     0.563816    Biso  1.000000 Si
   Si1333      1.0     0.241206    -0.251285     0.563969    Biso  1.000000 Si
   O2737       1.0     0.009715     0.262950     0.566228    Biso  1.000000 O
   O2738       1.0     0.432271     0.290778     0.560063    Biso  1.000000 O
   O2739       1.0     0.338654     0.107181     0.555455    Biso  1.000000 O
   O2740       1.0     0.202536     0.046651     0.563733    Biso  1.000000 O
   O2741       1.0     0.433237     0.226721     0.563842    Biso  1.000000 O
   O2742       1.0    -0.103290    -0.068793     0.560962    Biso  1.000000 O
   O2743       1.0     0.476221    -0.101104     0.561018    Biso  1.000000 O
   O2744       1.0    -0.463714     0.272429     0.561600    Biso  1.000000 O
   O2745       1.0     0.328438     0.282892     0.561505    Biso  1.000000 O
   O2746       1.0    -0.289683    -0.475234     0.565142    Biso  1.000000 O
   Si1334      1.0    -0.197160    -0.019548     0.566303    Biso  1.000000 Si
   O2747       1.0     0.482476     0.068350     0.562111    Biso  1.000000 O
   Si1335      1.0    -0.231900     0.044746     0.565763    Biso  1.000000 Si
   O2748       1.0    -0.305656    -0.139180     0.564909    Biso  1.000000 O
   O2749       1.0     0.261644    -0.170760     0.566979    Biso  1.000000 O
   Si1336      1.0    -0.459862     0.173135     0.558256    Biso  1.000000 Si
   O2750       1.0    -0.474883     0.455141     0.566390    Biso  1.000000 O
   O2751       1.0    -0.486123     0.014392     0.561804    Biso  1.000000 O
   Si1337      1.0     0.124792    -0.007788     0.562711    Biso  1.000000 Si
   O2752       1.0    -0.072783    -0.236631     0.565737    Biso  1.000000 O
   O2753       1.0     0.056348    -0.451814     0.560666    Biso  1.000000 O
   O2754       1.0     0.007810     0.326135     0.562820    Biso  1.000000 O
   Si1338      1.0     0.020879    -0.098206     0.562202    Biso  1.000000 Si
   O2755       1.0     0.185835     0.307280     0.569800    Biso  1.000000 O
   O2756       1.0     0.336213    -0.143745     0.564606    Biso  1.000000 O
   Si1339      1.0     0.470905    -0.061596     0.559307    Biso  1.000000 Si
   O2757       1.0    -0.356587    -0.424463     0.563395    Biso  1.000000 O
   Si1340      1.0     0.405690    -0.187735     0.561988    Biso  1.000000 Si
   O2758       1.0    -0.069387     0.179529     0.566734    Biso  1.000000 O
   O2759       1.0    -0.151184    -0.385303     0.557107    Biso  1.000000 O
   O2760       1.0     0.101810     0.139920     0.563373    Biso  1.000000 O
   O2761       1.0     0.107571    -0.135821     0.562713    Biso  1.000000 O
   O2762       1.0     0.054699    -0.347633     0.559235    Biso  1.000000 O
   O2763       1.0    -0.277510     0.311287     0.560919    Biso  1.000000 O
   O2764       1.0    -0.336191     0.298917     0.560014    Biso  1.000000 O
   O2765       1.0     0.414240    -0.224820     0.558086    Biso  1.000000 O
   Si1341      1.0     0.188546     0.339467     0.561466    Biso  1.000000 Si
   O2766       1.0    -0.350924    -0.095396     0.562860    Biso  1.000000 O
   O2767       1.0     0.230422    -0.112081     0.563825    Biso  1.000000 O
   Si1342      1.0     0.023600    -0.459363     0.556423    Biso  1.000000 Si
   Si1343      1.0     0.001338    -0.195032     0.562678    Biso  1.000000 Si
   Si1344      1.0     0.312317     0.252968     0.554713    Biso  1.000000 Si
   O2768       1.0     0.367196     0.161611     0.559070    Biso  1.000000 O
   Si1345      1.0    -0.245173     0.327257     0.561415    Biso  1.000000 Si
   Si1346      1.0     0.283274    -0.195963     0.560490    Biso  1.000000 Si
   Si1347      1.0    -0.271306    -0.128451     0.563387    Biso  1.000000 Si
   O2769       1.0    -0.378376    -0.365848     0.561505    Biso  1.000000 O
   Si1348      1.0    -0.364289    -0.329208     0.562174    Biso  1.000000 Si
   O2770       1.0     0.007345     0.078566     0.559486    Biso  1.000000 O
   O2771       1.0    -0.058706    -0.022733     0.564653    Biso  1.000000 O
   O2772       1.0     0.310700    -0.026220     0.562266    Biso  1.000000 O
   O2773       1.0    -0.482829    -0.250575     0.560553    Biso  1.000000 O
   Si1349      1.0     0.113788    -0.222689     0.559395    Biso  1.000000 Si
   Si1350      1.0    -0.183842     0.407029     0.560114    Biso  1.000000 Si
   O2774       1.0    -0.419482     0.467424     0.560642    Biso  1.000000 O
   Si1351      1.0     0.233753     0.187049     0.556753    Biso  1.000000 Si
   Si1352      1.0    -0.011374     0.292311     0.561716    Biso  1.000000 Si
   Si1353      1.0     0.126958     0.229379     0.562283    Biso  1.000000 Si
   O2775       1.0    -0.082146     0.254337     0.559174    Biso  1.000000 O
   O2776       1.0    -0.369741     0.032256     0.557580    Biso  1.000000 O
   O2777       1.0     0.397659    -0.005694     0.561005    Biso  1.000000 O
   Si1354      1.0    -0.375889     0.071474     0.560811    Biso  1.000000 Si
   O2778       1.0    -0.276909    -0.392092     0.564682    Biso  1.000000 O
   O2779       1.0     0.134961     0.192078     0.566337    Biso  1.000000 O
   Si1355      1.0     0.449735     0.078259     0.558801    Biso  1.000000 Si
   O2780       1.0    -0.389714    -0.302106     0.559148    Biso  1.000000 O
   O2781       1.0     0.249473    -0.290637     0.564397    Biso  1.000000 O
   O2782       1.0     0.267833     0.180868     0.558840    Biso  1.000000 O
   O2783       1.0     0.375125     0.055319     0.554873    Biso  1.000000 O
   Si1356      1.0     0.087859    -0.469527     0.559487    Biso  1.000000 Si
   O2784       1.0    -0.416986     0.401735     0.559529    Biso  1.000000 O
   O2785       1.0     0.470820    -0.389643     0.558888    Biso  1.000000 O
   O2786       1.0    -0.490082    -0.150773     0.557476    Biso  1.000000 O
   Si1357      1.0     0.493749     0.451493     0.560619    Biso  1.000000 Si
   O2787       1.0    -0.224016    -0.046392     0.563723    Biso  1.000000 O
   Si1358      1.0    -0.182410     0.097672     0.560392    Biso  1.000000 Si
   O2788       1.0    -0.219927     0.300106     0.559057    Biso  1.000000 O
   O2789       1.0    -0.447155    -0.361328     0.559400    Biso  1.000000 O
   O2790       1.0    -0.219571     0.185944     0.560930    Biso  1.000000 O
   O2791       1.0    -0.367822    -0.202872     0.554064    Biso  1.000000 O
   Si1359      1.0    -0.309831     0.324030     0.557355    Biso  1.000000 Si
   Si1360      1.0    -0.328683     0.194057     0.559161    Biso  1.000000 Si
   H162        1.0    -0.428790    -0.125273     0.548419    Biso  1.000000 H
   O2792       1.0    -0.413548    -0.415605     0.558458    Biso  1.000000 O
   O2793       1.0     0.285410    -0.487227     0.558036    Biso  1.000000 O
   O2794       1.0     0.287571    -0.337133     0.558747    Biso  1.000000 O
   O2795       1.0     0.031649    -0.204764     0.557053    Biso  1.000000 O
   Si1361      1.0     0.217986     0.078379     0.557656    Biso  1.000000 Si
   O2796       1.0    -0.363670     0.185213     0.559135    Biso  1.000000 O
   O2797       1.0    -0.301134     0.436641     0.557087    Biso  1.000000 O
   O2798       1.0     0.210053    -0.402308     0.564767    Biso  1.000000 O
   O2799       1.0     0.430922     0.045684     0.555051    Biso  1.000000 O
   O2800       1.0    -0.338017     0.496910     0.557277    Biso  1.000000 O
   O2801       1.0     0.050849    -0.116576     0.557687    Biso  1.000000 O
   O2802       1.0     0.483957     0.250661     0.557093    Biso  1.000000 O
   Si1362      1.0     0.226716    -0.076161     0.557429    Biso  1.000000 Si
   Si1363      1.0     0.020828    -0.355690     0.556311    Biso  1.000000 Si
   Si1364      1.0    -0.259153    -0.050149     0.561683    Biso  1.000000 Si
   Si1365      1.0     0.084747    -0.105769     0.560113    Biso  1.000000 Si
   O2803       1.0     0.302490     0.037606     0.559040    Biso  1.000000 O
   Si1366      1.0    -0.083854     0.098607     0.555508    Biso  1.000000 Si
   O2804       1.0     0.417817     0.415401     0.549609    Biso  1.000000 O
   O2805       1.0    -0.087443     0.317711     0.556777    Biso  1.000000 O
   Si1367      1.0    -0.470969    -0.287158     0.556824    Biso  1.000000 Si
   O2806       1.0     0.253278     0.075516     0.556844    Biso  1.000000 O
   Si1368      1.0    -0.019002     0.105068     0.557569    Biso  1.000000 Si
   O2807       1.0     0.413671     0.353682     0.558614    Biso  1.000000 O
   O2808       1.0     0.156338     0.341455     0.555751    Biso  1.000000 O
   O2809       1.0     0.051318     0.446345     0.556665    Biso  1.000000 O
   O2810       1.0     0.324640    -0.388811     0.557983    Biso  1.000000 O
   Si1369      1.0     0.448300     0.255345     0.556377    Biso  1.000000 Si
   O2811       1.0    -0.157721     0.433137     0.557067    Biso  1.000000 O
   O2812       1.0    -0.205708     0.069229     0.562689    Biso  1.000000 O
   O2813       1.0    -0.266325    -0.264033     0.555949    Biso  1.000000 O
   O2814       1.0    -0.097707     0.437643     0.555220    Biso  1.000000 O
   O2815       1.0    -0.079555    -0.359880     0.559139    Biso  1.000000 O
   O2816       1.0    -0.091765     0.137070     0.552154    Biso  1.000000 O
   Si1370      1.0    -0.086033     0.176413     0.554962    Biso  1.000000 Si
   O2817       1.0    -0.200772     0.128760     0.556266    Biso  1.000000 O
   O2818       1.0    -0.234640    -0.472384     0.556740    Biso  1.000000 O
   H163        1.0     0.424603     0.185418     0.554065    Biso  1.000000 H
   O2819       1.0     0.156759    -0.012565     0.557303    Biso  1.000000 O
   O2820       1.0     0.193541    -0.063863     0.554381    Biso  1.000000 O
   Si1371      1.0    -0.378683    -0.073663     0.558494    Biso  1.000000 Si
   H164        1.0    -0.347747     0.476115     0.555389    Biso  1.000000 H
   O2821       1.0    -0.466269     0.211368     0.554599    Biso  1.000000 O
   Si1372      1.0    -0.380577    -0.403174     0.556672    Biso  1.000000 Si
   Si1373      1.0     0.121391     0.334825     0.554841    Biso  1.000000 Si
   O2822       1.0    -0.268923    -0.088578     0.562551    Biso  1.000000 O
   Si1374      1.0     0.296366     0.383627     0.551723    Biso  1.000000 Si
   Si1375      1.0    -0.445169    -0.399945     0.556055    Biso  1.000000 Si
   Si1376      1.0    -0.438355     0.068727     0.553860    Biso  1.000000 Si
   Si1377      1.0    -0.058885    -0.261914     0.556448    Biso  1.000000 Si
   Si1378      1.0    -0.366227     0.286132     0.554608    Biso  1.000000 Si
   Si1379      1.0     0.399980     0.027314     0.553226    Biso  1.000000 Si
   O2823       1.0     0.134339    -0.311918     0.554733    Biso  1.000000 O
   O2824       1.0     0.482005     0.485072     0.554682    Biso  1.000000 O
   O2825       1.0    -0.037198    -0.398492     0.552737    Biso  1.000000 O
   Si1380      1.0    -0.088822    -0.032858     0.557699    Biso  1.000000 Si
   O2826       1.0    -0.049895     0.092589     0.552821    Biso  1.000000 O
   O2827       1.0    -0.170585    -0.301102     0.554828    Biso  1.000000 O
   O2828       1.0    -0.468026     0.149246     0.547358    Biso  1.000000 O
   O2829       1.0    -0.123066    -0.129983     0.562208    Biso  1.000000 O
   O2830       1.0    -0.367736    -0.035230     0.555705    Biso  1.000000 O
   Si1381      1.0    -0.481851     0.247517     0.553419    Biso  1.000000 Si
   Si1382      1.0     0.411781    -0.261616     0.552653    Biso  1.000000 Si
   O2831       1.0    -0.406410     0.084686     0.555697    Biso  1.000000 O
   O2832       1.0     0.217836     0.338988     0.553164    Biso  1.000000 O
   O2833       1.0    -0.178290     0.255920     0.556481    Biso  1.000000 O
   Si1383      1.0     0.313473    -0.496990     0.550719    Biso  1.000000 Si
   O2834       1.0     0.085474     0.496782     0.552211    Biso  1.000000 O
   O2835       1.0    -0.309129     0.162819     0.555420    Biso  1.000000 O
   O2836       1.0     0.391651    -0.447611     0.556855    Biso  1.000000 O
   Si1384      1.0     0.363397     0.087709     0.548175    Biso  1.000000 Si
   O2837       1.0    -0.117011    -0.006771     0.558132    Biso  1.000000 O
   O2838       1.0    -0.032359     0.024331     0.553889    Biso  1.000000 O
   Si1385      1.0     0.008934    -0.281995     0.554549    Biso  1.000000 Si
   O2839       1.0    -0.456204     0.086860     0.543638    Biso  1.000000 O
   O2840       1.0     0.213612    -0.245897     0.555800    Biso  1.000000 O
   O2841       1.0     0.310014     0.348225     0.546630    Biso  1.000000 O
   O2842       1.0    -0.141897    -0.483577     0.550489    Biso  1.000000 O
   O2843       1.0     0.133502    -0.208211     0.549308    Biso  1.000000 O
   O2844       1.0    -0.249956     0.035426     0.554759    Biso  1.000000 O
   Si1386      1.0    -0.411052     0.435958     0.552786    Biso  1.000000 Si
   O2845       1.0    -0.499015    -0.303967     0.550533    Biso  1.000000 O
   O2846       1.0     0.324327    -0.085133     0.554694    Biso  1.000000 O
   O2847       1.0    -0.457588    -0.033221     0.552023    Biso  1.000000 O
   H165        1.0    -0.195845    -0.073701     0.554653    Biso  1.000000 H
   O2848       1.0    -0.347105     0.089936     0.555267    Biso  1.000000 O
   O2849       1.0     0.169598    -0.362966     0.555396    Biso  1.000000 O
   Si1387      1.0    -0.269339    -0.470769     0.554336    Biso  1.000000 Si
   H166        1.0    -0.253980    -0.257560     0.549718    Biso  1.000000 H
   O2850       1.0     0.104651     0.088820     0.549865    Biso  1.000000 O
   O2851       1.0     0.082507    -0.233917     0.554436    Biso  1.000000 O
   O2852       1.0     0.193616     0.461678     0.549955    Biso  1.000000 O
   O2853       1.0     0.042261     0.085878     0.543733    Biso  1.000000 O
   O2854       1.0     0.103146     0.367709     0.550787    Biso  1.000000 O
   Si1388      1.0     0.349585     0.438976     0.551968    Biso  1.000000 Si
   O2855       1.0    -0.144661     0.029643     0.543074    Biso  1.000000 O
   O2856       1.0     0.101448    -0.005051     0.552269    Biso  1.000000 O
   O2857       1.0     0.239700     0.258691     0.533541    Biso  1.000000 O
   O2858       1.0    -0.179768    -0.006289     0.555554    Biso  1.000000 O
   O2859       1.0    -0.202826    -0.202052     0.549418    Biso  1.000000 O
   O2860       1.0    -0.256623     0.139497     0.552946    Biso  1.000000 O
   O2861       1.0     0.325147     0.408909     0.548684    Biso  1.000000 O
   O2862       1.0     0.190819    -0.305117     0.550940    Biso  1.000000 O
   O2863       1.0    -0.259844    -0.143275     0.551950    Biso  1.000000 O
   H167        1.0     0.082821     0.006180     0.554006    Biso  1.000000 H
   O2864       1.0    -0.024353    -0.268557     0.554636    Biso  1.000000 O
   Si1389      1.0    -0.224637     0.155471     0.552574    Biso  1.000000 Si
   O2865       1.0    -0.003269    -0.106295     0.552695    Biso  1.000000 O
   O2866       1.0     0.006363    -0.321243     0.551482    Biso  1.000000 O
   O2867       1.0    -0.376673     0.434095     0.548975    Biso  1.000000 O
   O2868       1.0    -0.387653     0.316307     0.550697    Biso  1.000000 O
   O2869       1.0    -0.159290     0.087981     0.551071    Biso  1.000000 O
   O2870       1.0    -0.440927    -0.144732     0.546743    Biso  1.000000 O
   O2871       1.0     0.445060    -0.274754     0.550740    Biso  1.000000 O
   O2872       1.0     0.018127     0.216755     0.550809    Biso  1.000000 O
   O2873       1.0     0.418075     0.171719     0.547790    Biso  1.000000 O
   Si1390      1.0     0.303318    -0.364982     0.550878    Biso  1.000000 Si
   O2874       1.0    -0.014721     0.395332     0.550817    Biso  1.000000 O
   Si1391      1.0     0.276747     0.051338     0.550560    Biso  1.000000 Si
   O2875       1.0    -0.241442     0.352204     0.551192    Biso  1.000000 O
   O2876       1.0    -0.322993     0.221905     0.549622    Biso  1.000000 O
   O2877       1.0     0.163947    -0.426481     0.554620    Biso  1.000000 O
   O2878       1.0    -0.341379    -0.327021     0.551968    Biso  1.000000 O
   O2879       1.0     0.107977    -0.443470     0.552911    Biso  1.000000 O
   Si1392      1.0     0.385385     0.156771     0.547519    Biso  1.000000 Si
   O2880       1.0    -0.019095    -0.182640     0.552537    Biso  1.000000 O
   O2881       1.0     0.262074     0.384561     0.546759    Biso  1.000000 O
   O2882       1.0    -0.178667    -0.083604     0.551111    Biso  1.000000 O
   O2883       1.0    -0.203894     0.398623     0.549240    Biso  1.000000 O
   Si1393      1.0    -0.156008    -0.376209     0.544227    Biso  1.000000 Si
   O2884       1.0    -0.264173     0.406209     0.545068    Biso  1.000000 O
   H168        1.0    -0.169859    -0.257447     0.513573    Biso  1.000000 H
   Si1394      1.0     0.424870     0.376044     0.548423    Biso  1.000000 Si
   O2885       1.0    -0.302843     0.052324     0.546654    Biso  1.000000 O
   Si1395      1.0    -0.129036     0.431913     0.549004    Biso  1.000000 Si
   Si1396      1.0    -0.407438    -0.289092     0.548252    Biso  1.000000 Si
   Si1397      1.0     0.321643    -0.045404     0.551367    Biso  1.000000 Si
   O2886       1.0     0.409951    -0.165066     0.550894    Biso  1.000000 O
   O2887       1.0     0.223391     0.167686     0.545568    Biso  1.000000 O
   O2888       1.0     0.388721     0.115998     0.546648    Biso  1.000000 O
   Si1398      1.0     0.187948    -0.396901     0.554644    Biso  1.000000 Si
   O2889       1.0     0.496269     0.421650     0.551754    Biso  1.000000 O
   Si1399      1.0     0.170861    -0.038176     0.548253    Biso  1.000000 Si
   Si1400      1.0    -0.064728    -0.376238     0.548365    Biso  1.000000 Si
   O2890       1.0    -0.234253    -0.396172     0.550533    Biso  1.000000 O
   Si1401      1.0     0.050846    -0.227272     0.548862    Biso  1.000000 Si
   H169        1.0     0.442556    -0.058117     0.540341    Biso  1.000000 H
   O2891       1.0    -0.442365    -0.285058     0.549090    Biso  1.000000 O
   Si1402      1.0    -0.147119    -0.003947     0.550590    Biso  1.000000 Si
   H170        1.0    -0.161744     0.243827     0.559593    Biso  1.000000 H
   O2892       1.0     0.474255    -0.053637     0.546150    Biso  1.000000 O
   O2893       1.0     0.287628    -0.178704     0.548638    Biso  1.000000 O
   Si1403      1.0     0.076436     0.459539     0.548327    Biso  1.000000 Si
   O2894       1.0     0.326519     0.468248     0.555024    Biso  1.000000 O
   O2895       1.0     0.019663    -0.449185     0.543625    Biso  1.000000 O
   H171        1.0    -0.141249    -0.131129     0.558039    Biso  1.000000 H
   Si1404      1.0     0.162441    -0.328371     0.549206    Biso  1.000000 Si
   O2896       1.0    -0.391943    -0.254983     0.544288    Biso  1.000000 O
   O2897       1.0     0.423512    -0.400353     0.548140    Biso  1.000000 O
   H172        1.0     0.112330     0.028580     0.541632    Biso  1.000000 H
   Si1405      1.0    -0.269171    -0.398596     0.551980    Biso  1.000000 Si
   O2898       1.0     0.446221    -0.461259     0.550429    Biso  1.000000 O
   Si1406      1.0     0.453724    -0.379780     0.547395    Biso  1.000000 Si
   O2899       1.0     0.333153     0.243188     0.544082    Biso  1.000000 O
   O2900       1.0     0.123923     0.231149     0.548931    Biso  1.000000 O
   O2901       1.0     0.451252    -0.339052     0.546930    Biso  1.000000 O
   O2902       1.0    -0.017183     0.284742     0.548761    Biso  1.000000 O
   H173        1.0    -0.445004    -0.016677     0.548490    Biso  1.000000 H
   O2903       1.0     0.021464    -0.379193     0.545141    Biso  1.000000 O
   O2904       1.0    -0.102977     0.072090     0.548675    Biso  1.000000 O
   O2905       1.0     0.451652     0.102469     0.547892    Biso  1.000000 O
   Si1407      1.0    -0.476302    -0.142066     0.545463    Biso  1.000000 Si
   H174        1.0    -0.332051    -0.305816     0.550001    Biso  1.000000 H
   H175        1.0     0.166223     0.089129     0.541145    Biso  1.000000 H
   Si1408      1.0    -0.296269     0.423121     0.544655    Biso  1.000000 Si
   H176        1.0     0.126331     0.284034     0.545827    Biso  1.000000 H
   H177        1.0    -0.140632     0.308367     0.540611    Biso  1.000000 H
   Si1409      1.0    -0.362480    -0.233668     0.545735    Biso  1.000000 Si
   H178        1.0    -0.127143    -0.200753     0.530140    Biso  1.000000 H
   Si1410      1.0     0.467334    -0.302618     0.545706    Biso  1.000000 Si
   H179        1.0     0.436302     0.119185     0.547056    Biso  1.000000 H
   O2906       1.0    -0.127939    -0.274582     0.542060    Biso  1.000000 O
   Si1411      1.0     0.416888    -0.440459     0.547939    Biso  1.000000 Si
   H180        1.0     0.399319     0.189503     0.510602    Biso  1.000000 H
   O2907       1.0    -0.265368    -0.038827     0.549114    Biso  1.000000 O
   Si1412      1.0    -0.462375     0.121972     0.536841    Biso  1.000000 Si
   O2908       1.0    -0.008922     0.134934     0.549258    Biso  1.000000 O
   Si1413      1.0    -0.135252     0.068506     0.543948    Biso  1.000000 Si
   O2909       1.0     0.117917     0.306298     0.545221    Biso  1.000000 O
   Si1414      1.0    -0.287104     0.145782     0.546767    Biso  1.000000 Si
   O2910       1.0    -0.278085    -0.436047     0.548460    Biso  1.000000 O
   O2911       1.0     0.028945    -0.259259     0.545741    Biso  1.000000 O
   O2912       1.0    -0.153678    -0.214567     0.511639    Biso  1.000000 O
   O2913       1.0     0.206701     0.080249     0.544699    Biso  1.000000 O
   O2914       1.0     0.097695    -0.084534     0.549970    Biso  1.000000 O
   O2915       1.0    -0.433029     0.031209     0.548972    Biso  1.000000 O
   Si1415      1.0    -0.154381    -0.301728     0.543004    Biso  1.000000 Si
   H181        1.0     0.211677     0.099670     0.540031    Biso  1.000000 H
   H182        1.0    -0.359402    -0.479980     0.531193    Biso  1.000000 H
   Si1416      1.0    -0.234466     0.384865     0.544129    Biso  1.000000 Si
   H183        1.0    -0.381953    -0.096990     0.541044    Biso  1.000000 H
   O2916       1.0    -0.017388     0.340867     0.537866    Biso  1.000000 O
   Si1417      1.0     0.199484    -0.268647     0.546061    Biso  1.000000 Si
   Si1418      1.0     0.232617     0.361898     0.543051    Biso  1.000000 Si
   O2917       1.0    -0.309533     0.331075     0.544077    Biso  1.000000 O
   Si1419      1.0     0.458579    -0.497099     0.546611    Biso  1.000000 Si
   O2918       1.0    -0.141516    -0.339476     0.541864    Biso  1.000000 O
   O2919       1.0    -0.393381    -0.091339     0.547662    Biso  1.000000 O
   O2920       1.0    -0.072181    -0.250384     0.544497    Biso  1.000000 O
   O2921       1.0    -0.326577     0.404375     0.541456    Biso  1.000000 O
   O2922       1.0     0.149570     0.098925     0.537138    Biso  1.000000 O
   O2923       1.0     0.072607     0.201432     0.544791    Biso  1.000000 O
   H184        1.0    -0.054590    -0.142737     0.537386    Biso  1.000000 H
   O2924       1.0     0.242202    -0.083161     0.545513    Biso  1.000000 O
   Si1420      1.0    -0.090640     0.318375     0.543250    Biso  1.000000 Si
   H185        1.0    -0.008698    -0.089454     0.547140    Biso  1.000000 H
   O2925       1.0    -0.085501    -0.402296     0.541951    Biso  1.000000 O
   Si1421      1.0    -0.326182     0.082479     0.544418    Biso  1.000000 Si
   O2926       1.0     0.027521     0.170267     0.535820    Biso  1.000000 O
   O2927       1.0    -0.065723     0.191719     0.545208    Biso  1.000000 O
   Si1422      1.0    -0.268714     0.045076     0.543951    Biso  1.000000 Si
   O2928       1.0    -0.356315     0.268621     0.543072    Biso  1.000000 O
   O2929       1.0     0.103074     0.433433     0.547666    Biso  1.000000 O
   O2930       1.0     0.120108     0.043437     0.535776    Biso  1.000000 O
   O2931       1.0     0.304517     0.496706     0.537896    Biso  1.000000 O
   O2932       1.0     0.277669    -0.386301     0.545141    Biso  1.000000 O
   O2933       1.0     0.439413     0.247694     0.543479    Biso  1.000000 O
   H186        1.0    -0.051302     0.179009     0.541161    Biso  1.000000 H
   O2934       1.0    -0.275097     0.500996     0.545239    Biso  1.000000 O
   O2935       1.0     0.144866    -0.056574     0.541650    Biso  1.000000 O
   H187        1.0     0.479760     0.167898     0.522319    Biso  1.000000 H
   H188        1.0    -0.164704    -0.110318     0.523765    Biso  1.000000 H
   O2936       1.0     0.374182     0.450332     0.542735    Biso  1.000000 O
   O2937       1.0    -0.483714    -0.102862     0.542708    Biso  1.000000 O
   O2938       1.0     0.459843     0.372498     0.547621    Biso  1.000000 O
   H189        1.0    -0.002802    -0.232340     0.538011    Biso  1.000000 H
   O2939       1.0     0.395976    -0.253756     0.540049    Biso  1.000000 O
   Si1423      1.0     0.117135     0.083490     0.537649    Biso  1.000000 Si
   Si1424      1.0     0.137559    -0.436565     0.546379    Biso  1.000000 Si
   H190        1.0     0.291543    -0.058342     0.536841    Biso  1.000000 H
   O2940       1.0     0.429858     0.479307     0.545618    Biso  1.000000 O
   O2941       1.0    -0.451091    -0.402415     0.542953    Biso  1.000000 O
   O2942       1.0    -0.376223    -0.401414     0.543485    Biso  1.000000 O
   O2943       1.0     0.351957    -0.032383     0.546193    Biso  1.000000 O
   O2944       1.0     0.426015    -0.067816     0.535256    Biso  1.000000 O
   O2945       1.0    -0.088859     0.356143     0.538219    Biso  1.000000 O
   O2946       1.0    -0.076777    -0.037724     0.544939    Biso  1.000000 O
   Si1425      1.0    -0.361523     0.409444     0.539618    Biso  1.000000 Si
   H191        1.0    -0.418189     0.027892     0.542807    Biso  1.000000 H
   O2947       1.0    -0.378330     0.374062     0.540509    Biso  1.000000 O
   Si1426      1.0     0.039158     0.205224     0.540834    Biso  1.000000 Si
   O2948       1.0     0.235278     0.197995     0.525914    Biso  1.000000 O
   O2949       1.0     0.392923     0.013122     0.540639    Biso  1.000000 O
   Si1427      1.0    -0.152634     0.495089     0.539789    Biso  1.000000 Si
   Si1428      1.0     0.155131    -0.218223     0.539156    Biso  1.000000 Si
   O2950       1.0    -0.480343     0.256760     0.540488    Biso  1.000000 O
   O2951       1.0    -0.141703    -0.182565     0.528987    Biso  1.000000 O
   Si1429      1.0     0.324946     0.337014     0.534550    Biso  1.000000 Si
   H192        1.0    -0.288048    -0.285041     0.511086    Biso  1.000000 H
   O2952       1.0    -0.139547    -0.402365     0.535915    Biso  1.000000 O
   O2953       1.0    -0.074627    -0.105076     0.542168    Biso  1.000000 O
   O2954       1.0    -0.134344     0.460493     0.539753    Biso  1.000000 O
   H193        1.0    -0.299648     0.318712     0.538215    Biso  1.000000 H
   H194        1.0     0.444632     0.266511     0.538118    Biso  1.000000 H
   O2955       1.0    -0.120735     0.299118     0.540161    Biso  1.000000 O
   O2956       1.0    -0.130139     0.397201     0.541843    Biso  1.000000 O
   Si1430      1.0    -0.004699     0.378038     0.539311    Biso  1.000000 Si
   H195        1.0    -0.085009    -0.105500     0.549342    Biso  1.000000 H
   H196        1.0     0.330752    -0.094604     0.528395    Biso  1.000000 H
   O2957       1.0    -0.430432     0.437565     0.541559    Biso  1.000000 O
   Si1431      1.0    -0.397628     0.340348     0.540520    Biso  1.000000 Si
   Si1432      1.0     0.108283     0.397619     0.541817    Biso  1.000000 Si
   O2958       1.0     0.323617    -0.353399     0.540360    Biso  1.000000 O
   O2959       1.0     0.181865    -0.192517     0.537039    Biso  1.000000 O
   O2960       1.0    -0.305325     0.114094     0.542067    Biso  1.000000 O
   O2961       1.0     0.296793    -0.039728     0.541819    Biso  1.000000 O
   Si1433      1.0    -0.023458     0.024805     0.540955    Biso  1.000000 Si
   O2962       1.0    -0.336838    -0.255386     0.551559    Biso  1.000000 O
   O2963       1.0    -0.487957     0.366070     0.539781    Biso  1.000000 O
   O2964       1.0     0.353043     0.080528     0.535408    Biso  1.000000 O
   H197        1.0     0.007160    -0.397356     0.544448    Biso  1.000000 H
   H198        1.0    -0.186422     0.270023     0.537233    Biso  1.000000 H
   O2965       1.0    -0.187523     0.490474     0.537887    Biso  1.000000 O
   H199        1.0    -0.032314     0.444357     0.545175    Biso  1.000000 H
   Si1434      1.0     0.487434     0.393236     0.543023    Biso  1.000000 Si
   Si1435      1.0     0.235133     0.237305     0.521969    Biso  1.000000 Si
   O2966       1.0     0.411447     0.364295     0.536661    Biso  1.000000 O
   O2967       1.0    -0.432583     0.346215     0.540073    Biso  1.000000 O
   O2968       1.0     0.356783     0.353026     0.531621    Biso  1.000000 O
   H200        1.0    -0.099604    -0.110963     0.504006    Biso  1.000000 H
   O2969       1.0     0.330003     0.297085     0.532596    Biso  1.000000 O
   O2970       1.0     0.458494    -0.179703     0.537484    Biso  1.000000 O
   Si1436      1.0    -0.331682     0.243080     0.538645    Biso  1.000000 Si
   O2971       1.0     0.203217     0.380590     0.538268    Biso  1.000000 O
   O2972       1.0     0.029801     0.380852     0.536957    Biso  1.000000 O
   O2973       1.0     0.150148    -0.467197     0.539098    Biso  1.000000 O
   Si1437      1.0     0.213830     0.173242     0.532763    Biso  1.000000 Si
   Si1438      1.0    -0.216932    -0.206619     0.537137    Biso  1.000000 Si
   Si1439      1.0     0.022562     0.077151     0.532941    Biso  1.000000 Si
   Si1440      1.0    -0.028639     0.302801     0.537676    Biso  1.000000 Si
   O2974       1.0     0.260019     0.016763     0.546881    Biso  1.000000 O
   O2975       1.0    -0.043922    -0.160983     0.533725    Biso  1.000000 O
   O2976       1.0     0.187561    -0.014631     0.539467    Biso  1.000000 O
   H201        1.0    -0.153101     0.127412     0.535778    Biso  1.000000 H
   Si1441      1.0     0.197759     0.460464     0.536585    Biso  1.000000 Si
   Si1442      1.0    -0.501809    -0.077831     0.534237    Biso  1.000000 Si
   H202        1.0     0.244496    -0.279670     0.537995    Biso  1.000000 H
   O2977       1.0    -0.194840    -0.206295     0.526800    Biso  1.000000 O
   Si1443      1.0    -0.015529    -0.178008     0.539254    Biso  1.000000 Si
   Si1444      1.0     0.104551     0.210577     0.540019    Biso  1.000000 Si
   Si1445      1.0    -0.000305     0.145674     0.536625    Biso  1.000000 Si
   O2978       1.0    -0.215796     0.165924     0.539948    Biso  1.000000 O
   Si1446      1.0    -0.245994    -0.138019     0.539922    Biso  1.000000 Si
   O2979       1.0    -0.253820     0.076814     0.537955    Biso  1.000000 O
   O2980       1.0    -0.351368    -0.224907     0.533160    Biso  1.000000 O
   O2981       1.0    -0.366504    -0.463875     0.536711    Biso  1.000000 O
   O2982       1.0     0.169838    -0.253906     0.541114    Biso  1.000000 O
   Si1447      1.0     0.424629    -0.168760     0.538608    Biso  1.000000 Si
   Si1448      1.0    -0.097502    -0.263112     0.535814    Biso  1.000000 Si
   O2983       1.0    -0.400447    -0.315386     0.538181    Biso  1.000000 O
   O2984       1.0     0.354711     0.064693     0.513648    Biso  1.000000 O
   O2985       1.0     0.009242     0.113239     0.529196    Biso  1.000000 O
   O2986       1.0    -0.003155    -0.007667     0.538227    Biso  1.000000 O
   O2987       1.0     0.367025     0.168999     0.536643    Biso  1.000000 O
   H203        1.0    -0.034259     0.311930     0.488144    Biso  1.000000 H
   O2988       1.0    -0.280571    -0.371777     0.542572    Biso  1.000000 O
   O2989       1.0    -0.485100    -0.166112     0.535298    Biso  1.000000 O
   O2990       1.0     0.064082     0.463210     0.535930    Biso  1.000000 O
   Si1449      1.0    -0.183521    -0.111384     0.541539    Biso  1.000000 Si
   O2991       1.0    -0.485749     0.116297     0.526499    Biso  1.000000 O
   O2992       1.0    -0.052057    -0.346130     0.540603    Biso  1.000000 O
   Si1450      1.0     0.351908     0.266312     0.535388    Biso  1.000000 Si
   Si1451      1.0     0.115166    -0.076149     0.538798    Biso  1.000000 Si
   O2993       1.0    -0.010391    -0.214081     0.533395    Biso  1.000000 O
   Si1452      1.0    -0.168060    -0.189591     0.520257    Biso  1.000000 Si
   O2994       1.0     0.055164    -0.207158     0.537178    Biso  1.000000 O
   O2995       1.0    -0.432595     0.131986     0.529957    Biso  1.000000 O
   O2996       1.0     0.382919     0.277678     0.540574    Biso  1.000000 O
   O2997       1.0    -0.167069    -0.097673     0.530607    Biso  1.000000 O
   O2998       1.0    -0.239840    -0.175901     0.535098    Biso  1.000000 O
   O2999       1.0     0.205041    -0.397196     0.543140    Biso  1.000000 O
   O3000       1.0     0.483009     0.157900     0.514729    Biso  1.000000 O
   O3001       1.0    -0.063582     0.299208     0.537498    Biso  1.000000 O
   H204        1.0     0.052373     0.488791     0.498913    Biso  1.000000 H
   O3002       1.0     0.292522    -0.143168     0.530975    Biso  1.000000 O
   O3003       1.0     0.223909    -0.275126     0.536484    Biso  1.000000 O
   O3004       1.0     0.180737     0.187123     0.531643    Biso  1.000000 O
   O3005       1.0     0.465869    -0.390046     0.535113    Biso  1.000000 O
   H205        1.0     0.399700     0.263243     0.541903    Biso  1.000000 H
   Si1453      1.0     0.409775     0.447331     0.541920    Biso  1.000000 Si
   Si1454      1.0     0.289383    -0.180550     0.535446    Biso  1.000000 Si
   H206        1.0     0.234416     0.020920     0.534543    Biso  1.000000 H
   H207        1.0    -0.408989    -0.002428     0.517507    Biso  1.000000 H
   H208        1.0    -0.417567    -0.487871     0.530754    Biso  1.000000 H
   O3006       1.0    -0.292803     0.451005     0.534751    Biso  1.000000 O
   H209        1.0     0.056868    -0.395042     0.537783    Biso  1.000000 H
   H210        1.0     0.042454    -0.187980     0.535465    Biso  1.000000 H
   H211        1.0    -0.033889    -0.335386     0.542955    Biso  1.000000 H
   Si1455      1.0    -0.106299    -0.403590     0.531236    Biso  1.000000 Si
   O3007       1.0    -0.005394     0.055600     0.536059    Biso  1.000000 O
   O3008       1.0     0.217571    -0.139108     0.535549    Biso  1.000000 O
   O3009       1.0     0.155611    -0.331867     0.536067    Biso  1.000000 O
   O3010       1.0    -0.145153    -0.035055     0.541777    Biso  1.000000 O
   O3011       1.0     0.187526     0.493108     0.530036    Biso  1.000000 O
   O3012       1.0     0.142321     0.393889     0.538677    Biso  1.000000 O
   O3013       1.0     0.245377     0.339001     0.532571    Biso  1.000000 O
   Si1456      1.0     0.365877    -0.010938     0.536054    Biso  1.000000 Si
   O3014       1.0     0.255558    -0.098715     0.524710    Biso  1.000000 O
   O3015       1.0    -0.423357    -0.018066     0.514301    Biso  1.000000 O
   O3016       1.0     0.476748    -0.489395     0.535348    Biso  1.000000 O
   O3017       1.0    -0.280428     0.167801     0.535916    Biso  1.000000 O
   Si1457      1.0     0.036884    -0.443689     0.532231    Biso  1.000000 Si
   Si1458      1.0    -0.064946    -0.068601     0.536924    Biso  1.000000 Si
   O3018       1.0    -0.268282     0.013238     0.535662    Biso  1.000000 O
   O3019       1.0    -0.217212    -0.115985     0.539574    Biso  1.000000 O
   Si1459      1.0     0.230461    -0.101125     0.534237    Biso  1.000000 Si
   H212        1.0    -0.384486    -0.331206     0.539208    Biso  1.000000 H
   H213        1.0    -0.271524    -0.096335     0.530748    Biso  1.000000 H
   Si1460      1.0    -0.111366     0.380704     0.531846    Biso  1.000000 Si
   O3020       1.0    -0.176081    -0.293975     0.532850    Biso  1.000000 O
   H214        1.0     0.092771    -0.001238     0.513793    Biso  1.000000 H
   O3021       1.0    -0.053700     0.021383     0.533838    Biso  1.000000 O
   Si1461      1.0    -0.462650     0.346669     0.532951    Biso  1.000000 Si
   H215        1.0     0.271509    -0.004234     0.547146    Biso  1.000000 H
   O3022       1.0     0.206760     0.248074     0.514468    Biso  1.000000 O
   O3023       1.0     0.232309     0.457516     0.533518    Biso  1.000000 O
   Si1462      1.0    -0.261227    -0.026373     0.536491    Biso  1.000000 Si
   O3024       1.0     0.470612    -0.294022     0.532501    Biso  1.000000 O
   O3025       1.0    -0.302954     0.259336     0.532849    Biso  1.000000 O
   O3026       1.0    -0.271860    -0.295660     0.506977    Biso  1.000000 O
   Si1463      1.0    -0.273132     0.484632     0.533169    Biso  1.000000 Si
   O3027       1.0     0.313101    -0.086495     0.524196    Biso  1.000000 O
   O3028       1.0    -0.348810     0.075301     0.534415    Biso  1.000000 O
   O3029       1.0     0.472313    -0.101129     0.529085    Biso  1.000000 O
   O3030       1.0     0.180541     0.431039     0.529550    Biso  1.000000 O
   O3031       1.0     0.404736    -0.445888     0.535212    Biso  1.000000 O
   O3032       1.0     0.086867     0.391254     0.531359    Biso  1.000000 O
   Si1464      1.0    -0.379831    -0.427529     0.533452    Biso  1.000000 Si
   O3033       1.0     0.099968     0.235115     0.529151    Biso  1.000000 O
   O3034       1.0    -0.201525     0.053025     0.502239    Biso  1.000000 O
   O3035       1.0    -0.035504     0.456840     0.538204    Biso  1.000000 O
   H216        1.0     0.341400     0.214106     0.498171    Biso  1.000000 H
   H217        1.0     0.394223    -0.051026     0.528150    Biso  1.000000 H
   Si1465      1.0     0.389075     0.359252     0.526374    Biso  1.000000 Si
   O3036       1.0    -0.189746     0.252319     0.531685    Biso  1.000000 O
   O3037       1.0    -0.471747     0.478960     0.534369    Biso  1.000000 O
   O3038       1.0     0.405120    -0.194001     0.531643    Biso  1.000000 O
   Si1466      1.0     0.172902     0.391826     0.532116    Biso  1.000000 Si
   O3039       1.0     0.046449     0.066544     0.523503    Biso  1.000000 O
   O3040       1.0    -0.240236     0.474226     0.530492    Biso  1.000000 O
   Si1467      1.0     0.369453     0.087229     0.523521    Biso  1.000000 Si
   O3041       1.0    -0.229862     0.376593     0.531109    Biso  1.000000 O
   O3042       1.0     0.135428    -0.221899     0.528133    Biso  1.000000 O
   O3043       1.0     0.132349    -0.406530     0.537564    Biso  1.000000 O
   Si1468      1.0     0.437072    -0.098721     0.527399    Biso  1.000000 Si
   H218        1.0    -0.360975    -0.021919     0.517003    Biso  1.000000 H
   O3044       1.0    -0.101853    -0.234007     0.526436    Biso  1.000000 O
   O3045       1.0    -0.469250    -0.457307     0.533211    Biso  1.000000 O
   H219        1.0    -0.151078    -0.057309     0.544649    Biso  1.000000 H
   O3046       1.0    -0.162124     0.148713     0.533746    Biso  1.000000 O
   H220        1.0    -0.067048     0.003698     0.536215    Biso  1.000000 H
   O3047       1.0     0.300849     0.347747     0.525095    Biso  1.000000 O
   O3048       1.0    -0.270330    -0.120676     0.531813    Biso  1.000000 O
   O3049       1.0     0.061825    -0.414801     0.533361    Biso  1.000000 O
   H221        1.0     0.149604    -0.132488     0.484201    Biso  1.000000 H
   O3050       1.0    -0.472272     0.309640     0.529022    Biso  1.000000 O
   Si1469      1.0    -0.447958    -0.425297     0.532069    Biso  1.000000 Si
   O3051       1.0     0.264154     0.242705     0.514227    Biso  1.000000 O
   Si1470      1.0     0.289977    -0.477621     0.529073    Biso  1.000000 Si
   Si1471      1.0     0.276921    -0.407188     0.533609    Biso  1.000000 Si
   Si1472      1.0     0.394706    -0.230746     0.528427    Biso  1.000000 Si
   O3052       1.0    -0.028515    -0.066133     0.535664    Biso  1.000000 O
   O3053       1.0     0.097966     0.097643     0.527391    Biso  1.000000 O
   O3054       1.0     0.261666    -0.493301     0.523122    Biso  1.000000 O
   Si1473      1.0     0.287382    -0.113747     0.522253    Biso  1.000000 Si
   H222        1.0     0.080252    -0.339798     0.531153    Biso  1.000000 H
   Si1474      1.0     0.487304    -0.183289     0.529554    Biso  1.000000 Si
   O3055       1.0     0.013702    -0.431207     0.522867    Biso  1.000000 O
   Si1475      1.0    -0.441451     0.460532     0.531300    Biso  1.000000 Si
   O3056       1.0    -0.141728    -0.487174     0.528233    Biso  1.000000 O
   H223        1.0    -0.134255    -0.464416     0.528204    Biso  1.000000 H
   O3057       1.0     0.123236    -0.108987     0.531448    Biso  1.000000 O
   H224        1.0    -0.185327     0.034931     0.501663    Biso  1.000000 H
   Si1476      1.0    -0.208616     0.488010     0.527037    Biso  1.000000 Si
   Si1477      1.0     0.195906    -0.164519     0.528919    Biso  1.000000 Si
   O3058       1.0    -0.367613     0.426134     0.527699    Biso  1.000000 O
   O3059       1.0     0.421887    -0.132797     0.532281    Biso  1.000000 O
   O3060       1.0    -0.347651     0.221293     0.529269    Biso  1.000000 O
   O3061       1.0     0.030497    -0.329362     0.482449    Biso  1.000000 O
   O3062       1.0     0.377866    -0.036145     0.526403    Biso  1.000000 O
   Si1478      1.0     0.054253     0.381569     0.527267    Biso  1.000000 Si
   Si1479      1.0     0.171637    -0.471996     0.528625    Biso  1.000000 Si
   O3063       1.0    -0.417102     0.488753     0.528582    Biso  1.000000 O
   O3064       1.0     0.318115    -0.200910     0.531922    Biso  1.000000 O
   O3065       1.0    -0.232838    -0.243398     0.536771    Biso  1.000000 O
   Si1480      1.0    -0.475446     0.269725     0.528064    Biso  1.000000 Si
   O3066       1.0     0.038742     0.232342     0.530673    Biso  1.000000 O
   H225        1.0    -0.167755     0.422276     0.497791    Biso  1.000000 H
   Si1481      1.0    -0.490288    -0.488721     0.530354    Biso  1.000000 Si
   Si1482      1.0    -0.488157     0.136735     0.513115    Biso  1.000000 Si
   O3067       1.0    -0.020035     0.399620     0.529418    Biso  1.000000 O
   O3068       1.0     0.352769    -0.489679     0.504392    Biso  1.000000 O
   Si1483      1.0    -0.196323     0.147946     0.530291    Biso  1.000000 Si
   O3069       1.0     0.122880     0.178194     0.535110    Biso  1.000000 O
   O3070       1.0     0.261700    -0.198277     0.530096    Biso  1.000000 O
   O3071       1.0    -0.476893    -0.073241     0.524340    Biso  1.000000 O
   O3072       1.0    -0.223460    -0.303838     0.520884    Biso  1.000000 O
   O3073       1.0     0.226990     0.013584     0.527321    Biso  1.000000 O
   O3074       1.0     0.092924    -0.054762     0.530891    Biso  1.000000 O
   O3075       1.0     0.360294    -0.402795     0.532599    Biso  1.000000 O
   H226        1.0    -0.154815    -0.158478     0.541083    Biso  1.000000 H
   O3076       1.0    -0.413816    -0.434309     0.530025    Biso  1.000000 O
   O3077       1.0    -0.391030     0.323836     0.528368    Biso  1.000000 O
   H227        1.0    -0.334120     0.308631     0.501903    Biso  1.000000 H
   O3078       1.0    -0.212880    -0.476447     0.520533    Biso  1.000000 O
   H228        1.0    -0.176344     0.241123     0.500774    Biso  1.000000 H
   Si1484      1.0     0.334004    -0.376708     0.529777    Biso  1.000000 Si
   O3079       1.0     0.244986    -0.404472     0.527711    Biso  1.000000 O
   O3080       1.0     0.402988     0.331023     0.518358    Biso  1.000000 O
   O3081       1.0     0.213213     0.136628     0.526632    Biso  1.000000 O
   O3082       1.0     0.051354    -0.477607     0.527885    Biso  1.000000 O
   O3083       1.0    -0.130163     0.356918     0.523967    Biso  1.000000 O
   Si1485      1.0    -0.001350    -0.042513     0.530955    Biso  1.000000 Si
   O3084       1.0     0.476559     0.411701     0.531904    Biso  1.000000 O
   O3085       1.0    -0.165668    -0.143309     0.546019    Biso  1.000000 O
   O3086       1.0    -0.355198    -0.216227     0.511594    Biso  1.000000 O
   O3087       1.0    -0.282975    -0.047216     0.528260    Biso  1.000000 O
   H229        1.0     0.299352    -0.274577     0.540263    Biso  1.000000 H
   O3088       1.0    -0.244523     0.263697     0.527021    Biso  1.000000 O
   H230        1.0     0.147604     0.119696     0.523278    Biso  1.000000 H
   O3089       1.0    -0.299072    -0.397445     0.524182    Biso  1.000000 O
   H231        1.0     0.057244     0.242081     0.528414    Biso  1.000000 H
   O3090       1.0     0.423896     0.439273     0.529449    Biso  1.000000 O
   O3091       1.0    -0.083792    -0.294288     0.528870    Biso  1.000000 O
   H232        1.0     0.277257     0.304563     0.563002    Biso  1.000000 H
   O3092       1.0    -0.017437     0.284838     0.526487    Biso  1.000000 O
   O3093       1.0    -0.209117     0.110370     0.529373    Biso  1.000000 O
   O3094       1.0    -0.081312    -0.100688     0.505738    Biso  1.000000 O
   O3095       1.0     0.013331    -0.155634     0.537007    Biso  1.000000 O
   H233        1.0     0.297492    -0.011458     0.521690    Biso  1.000000 H
   Si1486      1.0     0.193993    -0.001014     0.527105    Biso  1.000000 Si
   H234        1.0     0.495137    -0.231951     0.521116    Biso  1.000000 H
   Si1487      1.0     0.210579    -0.407570     0.530558    Biso  1.000000 Si
   O3096       1.0    -0.420426     0.192227     0.522403    Biso  1.000000 O
   H235        1.0    -0.400693     0.141872     0.478808    Biso  1.000000 H
   H236        1.0    -0.074668     0.264816     0.524673    Biso  1.000000 H
   H237        1.0     0.116145    -0.390790     0.537469    Biso  1.000000 H
   H238        1.0    -0.265457     0.325922     0.520046    Biso  1.000000 H
   Si1488      1.0    -0.187896    -0.306325     0.520910    Biso  1.000000 Si
   H239        1.0     0.194853     0.130916     0.522826    Biso  1.000000 H
   H240        1.0     0.238438    -0.036580     0.471727    Biso  1.000000 H
   Si1489      1.0    -0.272689    -0.374885     0.529329    Biso  1.000000 Si
   O3097       1.0     0.117755    -0.286286     0.527019    Biso  1.000000 O
   Si1490      1.0    -0.348870    -0.243603     0.521228    Biso  1.000000 Si
   Si1491      1.0     0.069504     0.488819     0.525822    Biso  1.000000 Si
   Si1492      1.0    -0.239929     0.092578     0.526844    Biso  1.000000 Si
   O3098       1.0    -0.028051     0.160697     0.529774    Biso  1.000000 O
   O3099       1.0     0.281440    -0.445750     0.536409    Biso  1.000000 O
   O3100       1.0     0.196069    -0.443218     0.527774    Biso  1.000000 O
   O3101       1.0     0.032195    -0.060572     0.531890    Biso  1.000000 O
   Si1493      1.0     0.149870     0.175730     0.526046    Biso  1.000000 Si
   O3102       1.0    -0.439263    -0.125158     0.521353    Biso  1.000000 O
   O3103       1.0     0.494384    -0.223373     0.528614    Biso  1.000000 O
   O3104       1.0    -0.398406    -0.039300     0.496209    Biso  1.000000 O
   O3105       1.0     0.164103     0.235980     0.499749    Biso  1.000000 O
   O3106       1.0     0.359710     0.246791     0.523841    Biso  1.000000 O
   Si1494      1.0     0.127981    -0.324836     0.527990    Biso  1.000000 Si
   Si1495      1.0     0.366763     0.165236     0.523038    Biso  1.000000 Si
   H241        1.0    -0.345642     0.472132     0.518839    Biso  1.000000 H
   Si1496      1.0    -0.427083     0.154268     0.518584    Biso  1.000000 Si
   O3107       1.0     0.364299    -0.225382     0.522073    Biso  1.000000 O
   Si1497      1.0     0.266876     0.340984     0.521331    Biso  1.000000 Si
   Si1498      1.0     0.250697     0.468336     0.522417    Biso  1.000000 Si
   H242        1.0     0.375244     0.229278     0.523452    Biso  1.000000 H
   O3108       1.0    -0.095445     0.409024     0.524426    Biso  1.000000 O
   O3109       1.0    -0.228703    -0.032318     0.531640    Biso  1.000000 O
   H243        1.0    -0.035252     0.148753     0.522606    Biso  1.000000 H
   H244        1.0    -0.296700    -0.094964     0.487351    Biso  1.000000 H
   O3110       1.0     0.100782    -0.348249     0.532023    Biso  1.000000 O
   Si1499      1.0     0.389721    -0.418054     0.526842    Biso  1.000000 Si
   O3111       1.0    -0.319539    -0.445777     0.512748    Biso  1.000000 O
   O3112       1.0     0.402427     0.072272     0.524686    Biso  1.000000 O
   O3113       1.0    -0.100294    -0.438409     0.524447    Biso  1.000000 O
   O3114       1.0     0.304147    -0.395240     0.525959    Biso  1.000000 O
   Si1500      1.0    -0.277972     0.271771     0.524099    Biso  1.000000 Si
   O3115       1.0     0.370524     0.126102     0.519447    Biso  1.000000 O
   O3116       1.0    -0.174191    -0.153411     0.513741    Biso  1.000000 O
   O3117       1.0     0.340762     0.011425     0.529989    Biso  1.000000 O
   Si1501      1.0    -0.251807    -0.321470     0.514296    Biso  1.000000 Si
   Si1502      1.0     0.072869     0.089932     0.518206    Biso  1.000000 Si
   O3118       1.0     0.043356     0.405868     0.517360    Biso  1.000000 O
   O3119       1.0     0.313590    -0.471651     0.519180    Biso  1.000000 O
   O3120       1.0    -0.358967    -0.413032     0.523677    Biso  1.000000 O
   Si1503      1.0     0.449344    -0.387691     0.523018    Biso  1.000000 Si
   O3121       1.0    -0.446522     0.253236     0.522858    Biso  1.000000 O
   H245        1.0     0.247832     0.323071     0.563230    Biso  1.000000 H
   O3122       1.0     0.103032     0.497179     0.523998    Biso  1.000000 O
   Si1504      1.0    -0.026305     0.438839     0.526494    Biso  1.000000 Si
   O3123       1.0    -0.078122    -0.063417     0.524429    Biso  1.000000 O
   Si1505      1.0    -0.350040     0.086063     0.521300    Biso  1.000000 Si
   O3124       1.0     0.414125    -0.389787     0.524020    Biso  1.000000 O
   Si1506      1.0    -0.410517    -0.051761     0.508562    Biso  1.000000 Si
   O3125       1.0    -0.182829     0.438564     0.497172    Biso  1.000000 O
   O3126       1.0    -0.374619     0.080050     0.511878    Biso  1.000000 O
   O3127       1.0    -0.339973     0.126659     0.519852    Biso  1.000000 O
   O3128       1.0     0.215631    -0.180468     0.519024    Biso  1.000000 O
   Si1507      1.0    -0.212830     0.258347     0.521634    Biso  1.000000 Si
   H246        1.0     0.080232     0.272850     0.518575    Biso  1.000000 H
   O3129       1.0    -0.481652     0.143824     0.478526    Biso  1.000000 O
   H247        1.0     0.143207     0.177370     0.498003    Biso  1.000000 H
   Si1508      1.0     0.187935     0.264075     0.504221    Biso  1.000000 Si
   O3130       1.0     0.203740    -0.080429     0.529258    Biso  1.000000 O
   O3131       1.0    -0.490062     0.118949     0.500642    Biso  1.000000 O
   O3132       1.0     0.416458    -0.243558     0.518624    Biso  1.000000 O
   O3133       1.0     0.386167     0.392267     0.518325    Biso  1.000000 O
   O3134       1.0     0.154787     0.139952     0.519463    Biso  1.000000 O
   O3135       1.0    -0.279485     0.312619     0.524429    Biso  1.000000 O
   Si1509      1.0    -0.273090     0.159323     0.523095    Biso  1.000000 Si
   O3136       1.0    -0.286595    -0.491941     0.523554    Biso  1.000000 O
   H248        1.0     0.380290     0.273225     0.511663    Biso  1.000000 H
   O3137       1.0    -0.261347     0.120899     0.521549    Biso  1.000000 O
   O3138       1.0     0.168477    -0.145520     0.523553    Biso  1.000000 O
   Si1510      1.0     0.125338    -0.252513     0.520177    Biso  1.000000 Si
   O3139       1.0    -0.458828     0.366626     0.521347    Biso  1.000000 O
   O3140       1.0    -0.458565     0.157488     0.512302    Biso  1.000000 O
   H249        1.0    -0.168332    -0.027366     0.528431    Biso  1.000000 H
   Si1511      1.0    -0.328267    -0.409157     0.517619    Biso  1.000000 Si
   O3141       1.0     0.496777     0.260773     0.520527    Biso  1.000000 O
   O3142       1.0    -0.458828    -0.403965     0.521844    Biso  1.000000 O
   O3143       1.0    -0.064873     0.255175     0.518245    Biso  1.000000 O
   O3144       1.0     0.447962     0.292404     0.512779    Biso  1.000000 O
   Si1512      1.0     0.062530    -0.061375     0.524179    Biso  1.000000 Si
   O3145       1.0     0.055031     0.344524     0.521508    Biso  1.000000 O
   Si1513      1.0     0.489117    -0.255507     0.498259    Biso  1.000000 Si
   H250        1.0     0.091406     0.490400     0.485465    Biso  1.000000 H
   O3146       1.0     0.287803    -0.276749     0.533251    Biso  1.000000 O
   Si1514      1.0     0.317881    -0.485651     0.506575    Biso  1.000000 Si
   O3147       1.0    -0.372527    -0.272056     0.520677    Biso  1.000000 O
   O3148       1.0    -0.343520     0.327664     0.515907    Biso  1.000000 O
   Si1515      1.0     0.143087    -0.119095     0.520767    Biso  1.000000 Si
   Si1516      1.0     0.453660     0.426541     0.522994    Biso  1.000000 Si
   O3149       1.0     0.171136     0.028639     0.524190    Biso  1.000000 O
   Si1517      1.0    -0.461277    -0.096267     0.515377    Biso  1.000000 Si
   Si1518      1.0     0.024933    -0.289991     0.479438    Biso  1.000000 Si
   O3150       1.0     0.159697    -0.086228     0.515751    Biso  1.000000 O
   O3151       1.0    -0.166023     0.261063     0.498481    Biso  1.000000 O
   O3152       1.0     0.427979    -0.093319     0.514308    Biso  1.000000 O
   O3153       1.0     0.483639    -0.171629     0.516635    Biso  1.000000 O
   H251        1.0     0.410228    -0.105528     0.511889    Biso  1.000000 H
   O3154       1.0     0.151350    -0.473879     0.517502    Biso  1.000000 O
   O3155       1.0     0.490879     0.087924     0.482985    Biso  1.000000 O
   O3156       1.0    -0.273095    -0.338116     0.523592    Biso  1.000000 O
   O3157       1.0     0.304060     0.477470     0.504647    Biso  1.000000 O
   Si1519      1.0     0.331814    -0.212386     0.520226    Biso  1.000000 Si
   O3158       1.0     0.277080     0.442298     0.519875    Biso  1.000000 O
   Si1520      1.0    -0.432005    -0.162163     0.516056    Biso  1.000000 Si
   O3159       1.0     0.346646    -0.355503     0.519286    Biso  1.000000 O
   O3160       1.0     0.055534    -0.031347     0.515199    Biso  1.000000 O
   O3161       1.0    -0.239666    -0.389604     0.528885    Biso  1.000000 O
   O3162       1.0     0.165079     0.368176     0.521197    Biso  1.000000 O
   O3163       1.0     0.263409     0.314947     0.567890    Biso  1.000000 O
   H252        1.0    -0.256070    -0.106767     0.479104    Biso  1.000000 H
   O3164       1.0    -0.342032     0.496304     0.519532    Biso  1.000000 O
   O3165       1.0    -0.447161     0.439678     0.520006    Biso  1.000000 O
   Si1521      1.0    -0.423874     0.228612     0.516399    Biso  1.000000 Si
   O3166       1.0     0.480851    -0.289156     0.491318    Biso  1.000000 O
   Si1522      1.0    -0.218131     0.374440     0.518403    Biso  1.000000 Si
   O3167       1.0     0.190683    -0.029492     0.517447    Biso  1.000000 O
   Si1523      1.0    -0.312828    -0.485710     0.514934    Biso  1.000000 Si
   Si1524      1.0     0.417490     0.309311     0.508507    Biso  1.000000 Si
   O3168       1.0    -0.195258     0.462899     0.517488    Biso  1.000000 O
   H253        1.0     0.412524     0.109161     0.491776    Biso  1.000000 H
   H254        1.0     0.109430     0.358195     0.518616    Biso  1.000000 H
   Si1525      1.0    -0.378143     0.334944     0.516183    Biso  1.000000 Si
   Si1526      1.0     0.246155    -0.201052     0.518237    Biso  1.000000 Si
   H255        1.0    -0.159022    -0.004214     0.480146    Biso  1.000000 H
   Si1527      1.0    -0.081725    -0.062949     0.511068    Biso  1.000000 Si
   O3169       1.0     0.456314    -0.349922     0.518348    Biso  1.000000 O
   O3170       1.0    -0.317161    -0.261251     0.520365    Biso  1.000000 O
   Si1528      1.0    -0.372403     0.414182     0.515106    Biso  1.000000 Si
   H256        1.0     0.018698     0.351558     0.511455    Biso  1.000000 H
   Si1529      1.0    -0.032057     0.268552     0.515559    Biso  1.000000 Si
   H257        1.0     0.275005    -0.026126     0.480998    Biso  1.000000 H
   Si1530      1.0    -0.359107     0.224870     0.516664    Biso  1.000000 Si
   H258        1.0     0.042152     0.134086     0.519123    Biso  1.000000 H
   H259        1.0    -0.390121     0.368995     0.472355    Biso  1.000000 H
   Si1531      1.0    -0.501819     0.126707     0.487954    Biso  1.000000 Si
   O3171       1.0     0.290590    -0.130382     0.509810    Biso  1.000000 O
   O3172       1.0    -0.380996     0.375066     0.514483    Biso  1.000000 O
   H260        1.0     0.493813    -0.012900     0.529913    Biso  1.000000 H
   Si1532      1.0    -0.216525    -0.396016     0.538922    Biso  1.000000 Si
   O3173       1.0    -0.198917     0.289826     0.514473    Biso  1.000000 O
   O3174       1.0     0.003899     0.454050     0.521712    Biso  1.000000 O
   H261        1.0     0.041851    -0.298613     0.526514    Biso  1.000000 H
   O3175       1.0    -0.197115     0.165892     0.517969    Biso  1.000000 O
   O3176       1.0    -0.232073     0.061202     0.519139    Biso  1.000000 O
   O3177       1.0    -0.248948     0.185538     0.519073    Biso  1.000000 O
   H262        1.0    -0.146813     0.204866     0.473882    Biso  1.000000 H
   O3178       1.0     0.337007     0.181049     0.517542    Biso  1.000000 O
   O3179       1.0    -0.004677    -0.033324     0.517752    Biso  1.000000 O
   O3180       1.0    -0.391030     0.242488     0.515914    Biso  1.000000 O
   O3181       1.0    -0.403951     0.140972     0.509095    Biso  1.000000 O
   Si1533      1.0     0.124749     0.501205     0.513671    Biso  1.000000 Si
   O3182       1.0     0.169237     0.298558     0.508040    Biso  1.000000 O
   O3183       1.0     0.274261    -0.458179     0.462787    Biso  1.000000 O
   O3184       1.0     0.056089     0.470240     0.514817    Biso  1.000000 O
   H263        1.0     0.345233     0.029259     0.524670    Biso  1.000000 H
   O3185       1.0    -0.330587    -0.064797     0.517178    Biso  1.000000 O
   O3186       1.0     0.086881     0.072275     0.507256    Biso  1.000000 O
   O3187       1.0    -0.495573    -0.491448     0.516904    Biso  1.000000 O
   O3188       1.0     0.095538    -0.241046     0.513773    Biso  1.000000 O
   Si1534      1.0    -0.299606    -0.046338     0.516344    Biso  1.000000 Si
   O3189       1.0    -0.032682     0.297268     0.505906    Biso  1.000000 O
   Si1535      1.0     0.192146    -0.070282     0.517188    Biso  1.000000 Si
   O3190       1.0     0.058409     0.125988     0.514684    Biso  1.000000 O
   O3191       1.0     0.138627     0.464116     0.511310    Biso  1.000000 O
   Si1536      1.0    -0.151839     0.358835     0.513668    Biso  1.000000 Si
   O3192       1.0    -0.437688    -0.077622     0.507670    Biso  1.000000 O
   O3193       1.0     0.256174     0.373540     0.514099    Biso  1.000000 O
   H264        1.0    -0.271690    -0.210232     0.473843    Biso  1.000000 H
   Si1537      1.0     0.030513     0.441855     0.513796    Biso  1.000000 Si
   O3194       1.0     0.141310     0.201968     0.516146    Biso  1.000000 O
   O3195       1.0     0.071882     0.285802     0.512609    Biso  1.000000 O
   O3196       1.0    -0.388037    -0.069402     0.516983    Biso  1.000000 O
   H265        1.0    -0.068818    -0.275521     0.515748    Biso  1.000000 H
   O3197       1.0     0.393947     0.279896     0.505897    Biso  1.000000 O
   O3198       1.0     0.192792    -0.381709     0.522708    Biso  1.000000 O
   O3199       1.0    -0.051519     0.445500     0.517290    Biso  1.000000 O
   O3200       1.0     0.226960     0.466448     0.512254    Biso  1.000000 O
   Si1538      1.0     0.475921     0.268631     0.510058    Biso  1.000000 Si
   H266        1.0     0.466366    -0.304645     0.494138    Biso  1.000000 H
   H267        1.0    -0.386488    -0.149776     0.508452    Biso  1.000000 H
   Si1539      1.0    -0.397948     0.103290     0.504822    Biso  1.000000 Si
   O3201       1.0    -0.123818    -0.342336     0.506066    Biso  1.000000 O
   O3202       1.0    -0.183816     0.366278     0.518492    Biso  1.000000 O
   O3203       1.0    -0.342445     0.424561     0.508908    Biso  1.000000 O
   O3204       1.0     0.397664    -0.042318     0.460655    Biso  1.000000 O
   Si1540      1.0    -0.212311    -0.029398     0.519643    Biso  1.000000 Si
   O3205       1.0    -0.178103    -0.344224     0.516985    Biso  1.000000 O
   Si1541      1.0    -0.330875     0.157452     0.512015    Biso  1.000000 Si
   Si1542      1.0    -0.084666     0.433997     0.514604    Biso  1.000000 Si
   O3206       1.0    -0.238792    -0.349661     0.506166    Biso  1.000000 O
   H268        1.0     0.452732     0.323242     0.482459    Biso  1.000000 H
   O3207       1.0    -0.300252     0.171942     0.515956    Biso  1.000000 O
   O3208       1.0    -0.471586     0.048874     0.495783    Biso  1.000000 O
   O3209       1.0     0.210862     0.265942     0.493857    Biso  1.000000 O
   O3210       1.0    -0.301052     0.379212     0.513085    Biso  1.000000 O
   O3211       1.0     0.136838    -0.338349     0.515795    Biso  1.000000 O
   O3212       1.0    -0.115568    -0.049825     0.509129    Biso  1.000000 O
   Si1543      1.0     0.303231     0.441187     0.510775    Biso  1.000000 Si
   O3213       1.0    -0.355057     0.187306     0.511811    Biso  1.000000 O
   O3214       1.0    -0.225296     0.000592     0.511641    Biso  1.000000 O
   O3215       1.0     0.458707    -0.246407     0.503959    Biso  1.000000 O
   O3216       1.0     0.468485     0.456040     0.515820    Biso  1.000000 O
   H269        1.0    -0.142990     0.019495     0.504296    Biso  1.000000 H
   H270        1.0     0.396881     0.456001     0.510116    Biso  1.000000 H
   Si1544      1.0    -0.178879     0.295403     0.503559    Biso  1.000000 Si
   O3217       1.0    -0.211128     0.228147     0.512550    Biso  1.000000 O
   Si1545      1.0    -0.208401     0.443524     0.506450    Biso  1.000000 Si
   O3218       1.0     0.380957    -0.436078     0.515220    Biso  1.000000 O
   O3219       1.0    -0.189376    -0.371096     0.540477    Biso  1.000000 O
   O3220       1.0    -0.461900    -0.176129     0.509357    Biso  1.000000 O
   H271        1.0    -0.277099     0.028470     0.503335    Biso  1.000000 H
   H272        1.0    -0.209608    -0.143097     0.473853    Biso  1.000000 H
   Si1546      1.0    -0.449737    -0.390439     0.509518    Biso  1.000000 Si
   H273        1.0     0.041180     0.494722     0.485978    Biso  1.000000 H
   O3221       1.0    -0.283684     0.262074     0.510940    Biso  1.000000 O
   H274        1.0     0.156606     0.035361     0.529644    Biso  1.000000 H
   O3222       1.0     0.149429    -0.256744     0.510321    Biso  1.000000 O
   O3223       1.0     0.326493    -0.181856     0.511589    Biso  1.000000 O
   O3224       1.0     0.188648     0.207380     0.462074    Biso  1.000000 O
   O3225       1.0     0.447505     0.395768     0.514435    Biso  1.000000 O
   Si1547      1.0     0.073152     0.326555     0.511594    Biso  1.000000 Si
   Si1548      1.0     0.425227    -0.236274     0.505681    Biso  1.000000 Si
   O3226       1.0    -0.306320    -0.008024     0.512362    Biso  1.000000 O
   Si1549      1.0    -0.163500    -0.132980     0.502254    Biso  1.000000 Si
   O3227       1.0     0.105925     0.341312     0.512891    Biso  1.000000 O
   O3228       1.0    -0.085313     0.075358     0.520280    Biso  1.000000 O
   H275        1.0     0.206966     0.462473     0.514626    Biso  1.000000 H
   O3229       1.0    -0.400068    -0.167263     0.509555    Biso  1.000000 O
   O3230       1.0     0.311816    -0.243596     0.515862    Biso  1.000000 O
   Si1550      1.0     0.277941     0.274127     0.507244    Biso  1.000000 Si
   O3231       1.0     0.052722    -0.276078     0.473004    Biso  1.000000 O
   Si1551      1.0    -0.220793     0.189461     0.511595    Biso  1.000000 Si
   H276        1.0     0.427206     0.388090     0.513896    Biso  1.000000 H
   O3232       1.0    -0.324393     0.056451     0.516121    Biso  1.000000 O
   Si1552      1.0     0.364796     0.413617     0.509805    Biso  1.000000 Si
   H277        1.0    -0.426506    -0.040775     0.471608    Biso  1.000000 H
   O3233       1.0    -0.129901    -0.141046     0.499905    Biso  1.000000 O
   O3234       1.0     0.237997    -0.240328     0.515942    Biso  1.000000 O
   H278        1.0     0.033873    -0.198560     0.481304    Biso  1.000000 H
   O3235       1.0    -0.486795    -0.114556     0.507718    Biso  1.000000 O
   Si1553      1.0    -0.493572    -0.156700     0.507047    Biso  1.000000 Si
   O3236       1.0     0.268197    -0.189752     0.508470    Biso  1.000000 O
   H279        1.0     0.285932     0.263019     0.489151    Biso  1.000000 H
   Si1554      1.0     0.179191     0.333910     0.515310    Biso  1.000000 Si
   O3237       1.0    -0.396993     0.436824     0.509050    Biso  1.000000 O
   H280        1.0     0.325297    -0.415501     0.497205    Biso  1.000000 H
   O3238       1.0     0.335382     0.430666     0.515859    Biso  1.000000 O
   O3239       1.0    -0.196937    -0.051439     0.466892    Biso  1.000000 O
   O3240       1.0     0.352150     0.389356     0.500073    Biso  1.000000 O
   O3241       1.0     0.419288    -0.197593     0.502125    Biso  1.000000 O
   O3242       1.0     0.099733    -0.327276     0.498950    Biso  1.000000 O
   H281        1.0     0.449320    -0.067538     0.499384    Biso  1.000000 H
   O3243       1.0    -0.153829     0.322278     0.507144    Biso  1.000000 O
   Si1555      1.0    -0.464306     0.366053     0.508089    Biso  1.000000 Si
   O3244       1.0     0.121890    -0.132818     0.510867    Biso  1.000000 O
   H282        1.0     0.079392    -0.332469     0.500606    Biso  1.000000 H
   Si1556      1.0    -0.097054    -0.364825     0.509955    Biso  1.000000 Si
   Si1557      1.0    -0.432904     0.434094     0.507527    Biso  1.000000 Si
   H283        1.0    -0.368594     0.028948     0.497653    Biso  1.000000 H
   Si1558      1.0     0.305718    -0.280236     0.521582    Biso  1.000000 Si
   O3245       1.0     0.302094    -0.459333     0.498347    Biso  1.000000 O
   O3246       1.0    -0.338566     0.249856     0.509929    Biso  1.000000 O
   O3247       1.0    -0.106010     0.466421     0.513793    Biso  1.000000 O
   Si1559      1.0     0.297091    -0.168760     0.505324    Biso  1.000000 Si
   H284        1.0     0.077307    -0.240324     0.517882    Biso  1.000000 H
   O3248       1.0     0.065470    -0.097652     0.517982    Biso  1.000000 O
   O3249       1.0     0.424623     0.329907     0.497388    Biso  1.000000 O
   Si1560      1.0    -0.356901    -0.090078     0.518271    Biso  1.000000 Si
   H285        1.0    -0.148489    -0.078667     0.505325    Biso  1.000000 H
   H286        1.0     0.234068     0.462326     0.472649    Biso  1.000000 H
[truncated: 242,518 more chars]
