# Supplementary material for: New Atomistic Insights on the Chemical Mechanical Polishing of Silica Glass with Ceria Nanoparticles
Source: Langmuir. 2023 Apr 8;39(15):5527–41. doi: 10.1021/acs.langmuir.3c00304 (PMC10116594; doi:10.1021/acs.langmuir.3c00304)
Supplement: Supplementary file 3 — la3c00304_si_003.zip [file la3c00304_si_003.zip › Structures/post_gel_40_ceria_100_300K_5GPa_neutral.cif]

#======================================================================
# CRYSTAL DATA
#----------------------------------------------------------------------
data_POSTPOLISHING_(t_sliding=2.5ns)_Silica_gel_40%_Ceria_100_300K_5GPa_pH_neutral

_chemical_name_common                  ''
_cell_length_a                         43.279999
_cell_length_b                         43.279999
_cell_length_c                         120.000000
_cell_angle_alpha                      90.000000
_cell_angle_beta                       90.000000
_cell_angle_gamma                      90.000000
_cell_volume                           224778.995320
_space_group_name_H-M_alt              'P 1'
_space_group_IT_number                 1

loop_
_space_group_symop_operation_xyz
   'x, y, z'

loop_
   _atom_site_label
   _atom_site_occupancy
   _atom_site_fract_x
   _atom_site_fract_y
   _atom_site_fract_z
   _atom_site_adp_type
   _atom_site_B_iso_or_equiv
   _atom_site_type_symbol
   O1          1.0     0.314494     0.461899     0.774877    Biso  1.000000 O
   O2          1.0     0.377007     0.478817     0.774897    Biso  1.000000 O
   O3          1.0     0.424600     0.603751     0.774937    Biso  1.000000 O
   O4          1.0     0.799748     0.603669     0.774917    Biso  1.000000 O
   O5          1.0     1.002072     0.978504     0.775055    Biso  1.000000 O
   O6          1.0     0.752160     0.978851     0.774897    Biso  1.000000 O
   O7          1.0     0.362075     0.586833     0.774904    Biso  1.000000 O
   O8          1.0     0.127171     0.228861     0.774943    Biso  1.000000 O
   O9          1.0     0.924650     0.853482     0.774972    Biso  1.000000 O
   O10         1.0     0.252009     0.478809     0.774843    Biso  1.000000 O
   O11         1.0     0.049661     0.728403     0.774907    Biso  1.000000 O
   O12         1.0     0.987176     0.711441     0.774885    Biso  1.000000 O
   O13         1.0     0.049685     0.853360     0.775008    Biso  1.000000 O
   O14         1.0     0.112099     0.586560     0.774816    Biso  1.000000 O
   O15         1.0     0.377269     0.978760     0.775025    Biso  1.000000 O
   O16         1.0     0.112263     0.086841     0.775048    Biso  1.000000 O
   O17         1.0     0.627133     0.478701     0.774890    Biso  1.000000 O
   O18         1.0     0.862241     0.586650     0.774879    Biso  1.000000 O
   O19         1.0     0.487208     0.711892     0.774994    Biso  1.000000 O
   O20         1.0     0.487149     0.586873     0.774953    Biso  1.000000 O
   O21         1.0     0.549831     0.104013     0.774855    Biso  1.000000 O
   O22         1.0     0.237158     0.711587     0.774926    Biso  1.000000 O
   O23         1.0     0.564803     0.962048     0.774921    Biso  1.000000 O
   O24         1.0     0.424928     0.103932     0.774955    Biso  1.000000 O
   O25         1.0     0.877172     0.478646     0.774859    Biso  1.000000 O
   O26         1.0     0.862116     0.836541     0.774932    Biso  1.000000 O
   O27         1.0     0.049618     0.353900     0.774829    Biso  1.000000 O
   O28         1.0     0.502084     0.478747     0.774907    Biso  1.000000 O
   O29         1.0     0.252206     0.978632     0.775070    Biso  1.000000 O
   O30         1.0     0.237056     0.586693     0.774850    Biso  1.000000 O
   O31         1.0     0.814592     0.211806     0.774885    Biso  1.000000 O
   O32         1.0     0.299531     0.603733     0.774872    Biso  1.000000 O
   O33         1.0     0.877070     0.228798     0.774928    Biso  1.000000 O
   O34         1.0     0.127141     0.978522     0.775086    Biso  1.000000 O
   O35         1.0     0.612148     0.336756     0.774821    Biso  1.000000 O
   O36         1.0     0.737174     0.836760     0.774930    Biso  1.000000 O
   O37         1.0     0.314707     0.212014     0.774969    Biso  1.000000 O
   O38         1.0     0.627291     0.978967     0.774886    Biso  1.000000 O
   O39         1.0     0.487403     0.086970     0.774909    Biso  1.000000 O
   O40         1.0     0.689726     0.961923     0.774894    Biso  1.000000 O
   O41         1.0     0.299877     0.103840     0.775024    Biso  1.000000 O
   O42         1.0     0.314747     0.961896     0.775044    Biso  1.000000 O
   O43         1.0     0.877044     0.978604     0.774985    Biso  1.000000 O
   O44         1.0     0.174548     0.603630     0.774828    Biso  1.000000 O
   O45         1.0     0.612205     0.586795     0.774957    Biso  1.000000 O
   O46         1.0     0.237338     0.086930     0.775041    Biso  1.000000 O
   O47         1.0     0.299723     0.853633     0.774998    Biso  1.000000 O
   O48         1.0     0.174790     0.103793     0.775038    Biso  1.000000 O
   O49         1.0     0.799802     0.728649     0.774947    Biso  1.000000 O
   O50         1.0     0.674653     0.103959     0.774834    Biso  1.000000 O
   O51         1.0     0.987168     0.336794     0.774852    Biso  1.000000 O
   O52         1.0     0.737238     0.586753     0.774932    Biso  1.000000 O
   O53         1.0     0.424763     0.353848     0.774913    Biso  1.000000 O
   O54         1.0     0.439805     0.962012     0.774983    Biso  1.000000 O
   O55         1.0     0.049626     0.603568     0.774820    Biso  1.000000 O
   O56         1.0     0.362421     0.086991     0.775002    Biso  1.000000 O
   O57         1.0     0.674723     0.603693     0.774954    Biso  1.000000 O
   O58         1.0     0.799667     0.353718     0.774866    Biso  1.000000 O
   O59         1.0     0.737128     0.336813     0.774848    Biso  1.000000 O
   O60         1.0     0.987190     0.086815     0.775036    Biso  1.000000 O
   O61         1.0     0.189688     0.211956     0.774959    Biso  1.000000 O
   O62         1.0     0.424665     0.728717     0.774969    Biso  1.000000 O
   O63         1.0     0.564610     0.461822     0.774898    Biso  1.000000 O
   O64         1.0     0.987176     0.586550     0.774821    Biso  1.000000 O
   O65         1.0     0.112158     0.711430     0.774902    Biso  1.000000 O
   O66         1.0     0.112077     0.336782     0.774835    Biso  1.000000 O
   O67         1.0     0.362158     0.711757     0.774957    Biso  1.000000 O
   O68         1.0     0.502308     0.978900     0.774950    Biso  1.000000 O
   O69         1.0     0.064661     0.211953     0.774959    Biso  1.000000 O
   O70         1.0     0.299640     0.728599     0.774935    Biso  1.000000 O
   O71         1.0     0.924699     0.353813     0.774862    Biso  1.000000 O
   O72         1.0     0.174566     0.353897     0.774844    Biso  1.000000 O
   O73         1.0     0.064673     0.461667     0.774788    Biso  1.000000 O
   O74         1.0     0.987146     0.836432     0.774975    Biso  1.000000 O
   O75         1.0     0.237103     0.336942     0.774878    Biso  1.000000 O
   O76         1.0     0.189570     0.461739     0.774807    Biso  1.000000 O
   O77         1.0     0.299664     0.353835     0.774908    Biso  1.000000 O
   O78         1.0     0.924717     0.603616     0.774857    Biso  1.000000 O
   O79         1.0     0.549780     0.853897     0.774968    Biso  1.000000 O
   O80         1.0     0.189686     0.961764     0.775074    Biso  1.000000 O
   O81         1.0     0.612285     0.711922     0.775003    Biso  1.000000 O
   O82         1.0     0.112208     0.836447     0.775013    Biso  1.000000 O
   O83         1.0     0.549684     0.603720     0.774972    Biso  1.000000 O
   O84         1.0     0.674624     0.353777     0.774830    Biso  1.000000 O
   O85         1.0     0.237234     0.836550     0.775014    Biso  1.000000 O
   O86         1.0     0.049728     0.103740     0.775037    Biso  1.000000 O
   O87         1.0     0.549748     0.728751     0.775000    Biso  1.000000 O
   O88         1.0     0.439529     0.461930     0.774917    Biso  1.000000 O
   O89         1.0     0.924726     0.728515     0.774910    Biso  1.000000 O
   O90         1.0     0.174642     0.728456     0.774914    Biso  1.000000 O
   O91         1.0     0.689633     0.461723     0.774878    Biso  1.000000 O
   O92         1.0     0.737302     0.711820     0.774964    Biso  1.000000 O
   O93         1.0     0.002116     0.228776     0.774956    Biso  1.000000 O
   O94         1.0     0.939594     0.211911     0.774952    Biso  1.000000 O
   O95         1.0     0.627264     0.228905     0.774805    Biso  1.000000 O
   O96         1.0     0.939544     0.961687     0.775026    Biso  1.000000 O
   O97         1.0     0.549706     0.353856     0.774854    Biso  1.000000 O
   O98         1.0     0.064607     0.961661     0.775071    Biso  1.000000 O
   O99         1.0     0.674736     0.853907     0.774944    Biso  1.000000 O
   O100        1.0     0.487247     0.336889     0.774874    Biso  1.000000 O
   O101        1.0     0.689713     0.211803     0.774807    Biso  1.000000 O
   O102        1.0     0.002195     0.478668     0.774804    Biso  1.000000 O
   O103        1.0     0.674811     0.728732     0.774988    Biso  1.000000 O
   O104        1.0     0.737092     0.086890     0.774862    Biso  1.000000 O
   O105        1.0     0.862197     0.336862     0.774884    Biso  1.000000 O
   O106        1.0     0.127111     0.478731     0.774792    Biso  1.000000 O
   O107        1.0     0.612228     0.086907     0.774829    Biso  1.000000 O
   O108        1.0     0.377224     0.228891     0.774945    Biso  1.000000 O
   O109        1.0     0.439758     0.212052     0.774930    Biso  1.000000 O
   O110        1.0     0.174720     0.853447     0.775016    Biso  1.000000 O
   O111        1.0     0.752143     0.228909     0.774837    Biso  1.000000 O
   O112        1.0     0.252180     0.228925     0.774953    Biso  1.000000 O
   O113        1.0     0.502283     0.228854     0.774875    Biso  1.000000 O
   O114        1.0     0.799603     0.103785     0.774913    Biso  1.000000 O
   O115        1.0     0.799674     0.853735     0.774943    Biso  1.000000 O
   O116        1.0     0.362232     0.337024     0.774918    Biso  1.000000 O
   O117        1.0     0.862110     0.086864     0.774963    Biso  1.000000 O
   O118        1.0     0.564780     0.211975     0.774842    Biso  1.000000 O
   O119        1.0     0.424761     0.853785     0.774990    Biso  1.000000 O
   O120        1.0     0.862253     0.711627     0.774910    Biso  1.000000 O
   O121        1.0     0.814576     0.961784     0.774951    Biso  1.000000 O
   O122        1.0     0.924657     0.103703     0.775004    Biso  1.000000 O
   O123        1.0     0.814644     0.461742     0.774870    Biso  1.000000 O
   O124        1.0     0.487285     0.836923     0.774999    Biso  1.000000 O
   O125        1.0     0.939696     0.461717     0.774829    Biso  1.000000 O
   O126        1.0     0.362243     0.836737     0.775008    Biso  1.000000 O
   O127        1.0     0.612255     0.836927     0.774967    Biso  1.000000 O
   O128        1.0     0.752132     0.478664     0.774887    Biso  1.000000 O
   Ce1         1.0     0.900536     0.816633     0.765869    Biso  1.000000 Ce
   Ce2         1.0     0.713077     0.123829     0.765774    Biso  1.000000 Ce
   Ce3         1.0     0.462973     0.623736     0.765875    Biso  1.000000 Ce
   Ce4         1.0     0.025543     0.816528     0.765899    Biso  1.000000 Ce
   Ce5         1.0     0.776240     0.941872     0.765854    Biso  1.000000 Ce
   Ce6         1.0     0.713806     0.998817     0.765813    Biso  1.000000 Ce
   Ce7         1.0     0.963776     0.248728     0.765860    Biso  1.000000 Ce
   Ce8         1.0     0.337931     0.623694     0.765821    Biso  1.000000 Ce
   Ce9         1.0     0.025586     0.316880     0.765795    Biso  1.000000 Ce
   Ce10        1.0     0.276160     0.441914     0.765788    Biso  1.000000 Ce
   Ce11        1.0     0.150516     0.566699     0.765743    Biso  1.000000 Ce
   Ce12        1.0     0.213022     0.748484     0.765862    Biso  1.000000 Ce
   Ce13        1.0     0.900609     0.566716     0.765789    Biso  1.000000 Ce
   Ce14        1.0     0.338652     0.498764     0.765809    Biso  1.000000 Ce
   Ce15        1.0     0.025555     0.691545     0.765801    Biso  1.000000 Ce
   Ce16        1.0     0.463714     0.498759     0.765843    Biso  1.000000 Ce
   Ce17        1.0     0.275527     0.691725     0.765834    Biso  1.000000 Ce
   Ce18        1.0     0.088048     0.748382     0.765851    Biso  1.000000 Ce
   Ce19        1.0     0.213642     0.498686     0.765749    Biso  1.000000 Ce
   Ce20        1.0     0.775519     0.066910     0.765826    Biso  1.000000 Ce
   Ce21        1.0     0.463096     0.373800     0.765819    Biso  1.000000 Ce
   Ce22        1.0     0.588208     0.123875     0.765762    Biso  1.000000 Ce
   Ce23        1.0     0.088091     0.873383     0.765962    Biso  1.000000 Ce
   Ce24        1.0     0.276398     0.941828     0.765979    Biso  1.000000 Ce
   Ce25        1.0     0.088004     0.623490     0.765751    Biso  1.000000 Ce
   Ce26        1.0     0.088115     0.123686     0.765958    Biso  1.000000 Ce
   Ce27        1.0     0.026262     0.441760     0.765728    Biso  1.000000 Ce
   Ce28        1.0     0.212945     0.623583     0.765773    Biso  1.000000 Ce
   Ce29        1.0     0.400483     0.566899     0.765842    Biso  1.000000 Ce
   Ce30        1.0     0.401437     0.941951     0.765931    Biso  1.000000 Ce
   Ce31        1.0     0.088715     0.498604     0.765716    Biso  1.000000 Ce
   Ce32        1.0     0.651297     0.191949     0.765737    Biso  1.000000 Ce
   Ce33        1.0     0.963099     0.748429     0.765836    Biso  1.000000 Ce
   Ce34        1.0     0.088050     0.373718     0.765752    Biso  1.000000 Ce
   Ce35        1.0     0.650635     0.066995     0.765770    Biso  1.000000 Ce
   Ce36        1.0     0.150542     0.691582     0.765810    Biso  1.000000 Ce
   Ce37        1.0     0.400760     0.067014     0.765912    Biso  1.000000 Ce
   Ce38        1.0     0.275480     0.566821     0.765784    Biso  1.000000 Ce
   Ce39        1.0     0.588750     0.498704     0.765834    Biso  1.000000 Ce
   Ce40        1.0     0.838742    -0.001342     0.765890    Biso  1.000000 Ce
   Ce41        1.0     0.088800     0.248765     0.765851    Biso  1.000000 Ce
   Ce42        1.0     0.775580     0.816819     0.765868    Biso  1.000000 Ce
   Ce43        1.0     0.588850     0.248835     0.765747    Biso  1.000000 Ce
   Ce44        1.0     0.526233     0.441902     0.765819    Biso  1.000000 Ce
   Ce45        1.0     0.338019     0.373823     0.765831    Biso  1.000000 Ce
   Ce46        1.0     0.963085     0.373698     0.765774    Biso  1.000000 Ce
   Ce47        1.0     0.838102     0.623593     0.765829    Biso  1.000000 Ce
   Ce48        1.0     0.463153     0.873789     0.765923    Biso  1.000000 Ce
   Ce49        1.0     0.400525     0.691854     0.765873    Biso  1.000000 Ce
   Ce50        1.0     0.525754     0.067031     0.765818    Biso  1.000000 Ce
   Ce51        1.0     0.838123     0.873582     0.765883    Biso  1.000000 Ce
   Ce52        1.0     0.963085     0.873419     0.765926    Biso  1.000000 Ce
   Ce53        1.0     0.900592     0.691657     0.765819    Biso  1.000000 Ce
   Ce54        1.0     0.151346     0.941703     0.766003    Biso  1.000000 Ce
   Ce55        1.0     0.275709     0.066941     0.765971    Biso  1.000000 Ce
   Ce56        1.0     0.151320     0.191941     0.765900    Biso  1.000000 Ce
   Ce57        1.0     0.212988     0.373779     0.765778    Biso  1.000000 Ce
   Ce58        1.0     0.588896    -0.001100     0.765819    Biso  1.000000 Ce
   Ce59        1.0     0.025570     0.566655     0.765740    Biso  1.000000 Ce
   Ce60        1.0     0.525550     0.691915     0.765911    Biso  1.000000 Ce
   Ce61        1.0     0.775600     0.566797     0.765844    Biso  1.000000 Ce
   Ce62        1.0     0.150544     0.316910     0.765793    Biso  1.000000 Ce
   Ce63        1.0     0.026303     0.191899     0.765903    Biso  1.000000 Ce
   Ce64        1.0     0.088798     0.998531     0.766008    Biso  1.000000 Ce
   Ce65        1.0     0.901285     0.441787     0.765772    Biso  1.000000 Ce
   Ce66        1.0     0.150655     0.066862     0.765988    Biso  1.000000 Ce
   Ce67        1.0     0.401189     0.441954     0.765832    Biso  1.000000 Ce
   Ce68        1.0     0.526401     0.192001     0.765785    Biso  1.000000 Ce
   Ce69        1.0     0.963789     0.498598     0.765746    Biso  1.000000 Ce
   Ce70        1.0     0.963076     0.623510     0.765768    Biso  1.000000 Ce
   Ce71        1.0     0.713033     0.373712     0.765774    Biso  1.000000 Ce
   Ce72        1.0     0.213854     0.998628     0.765996    Biso  1.000000 Ce
   Ce73        1.0     0.713160     0.873760     0.765867    Biso  1.000000 Ce
   Ce74        1.0     0.338905     0.998750     0.765959    Biso  1.000000 Ce
   Ce75        1.0     0.650557     0.316880     0.765747    Biso  1.000000 Ce
   Ce76        1.0     0.026269     0.941655     0.765984    Biso  1.000000 Ce
   Ce77        1.0     0.213119     0.873487     0.765966    Biso  1.000000 Ce
   Ce78        1.0     0.900566     0.316884     0.765815    Biso  1.000000 Ce
   Ce79        1.0     0.963754     0.998543     0.765967    Biso  1.000000 Ce
   Ce80        1.0     0.651237     0.441834     0.765800    Biso  1.000000 Ce
   Ce81        1.0     0.588093     0.373743     0.765776    Biso  1.000000 Ce
   Ce82        1.0     0.338015     0.748634     0.765882    Biso  1.000000 Ce
   Ce83        1.0     0.151196     0.441809     0.765730    Biso  1.000000 Ce
   Ce84        1.0     0.900516     0.066838     0.765924    Biso  1.000000 Ce
   Ce85        1.0     0.901241     0.191895     0.765880    Biso  1.000000 Ce
   Ce86        1.0     0.838721     0.248732     0.765831    Biso  1.000000 Ce
   Ce87        1.0     0.901223     0.941722     0.765925    Biso  1.000000 Ce
   Ce88        1.0     0.838041     0.373693     0.765796    Biso  1.000000 Ce
   Ce89        1.0     0.526416     0.942023     0.765873    Biso  1.000000 Ce
   Ce90        1.0     0.588090     0.748767     0.765921    Biso  1.000000 Ce
   Ce91        1.0     0.838019     0.123725     0.765861    Biso  1.000000 Ce
   Ce92        1.0     0.588167     0.873834     0.765889    Biso  1.000000 Ce
   Ce93        1.0     0.713136     0.748709     0.765894    Biso  1.000000 Ce
   Ce94        1.0     0.525612     0.316946     0.765787    Biso  1.000000 Ce
   Ce95        1.0     0.650571     0.566841     0.765870    Biso  1.000000 Ce
   Ce96        1.0     0.963057     0.123668     0.765942    Biso  1.000000 Ce
   Ce97        1.0     0.838137     0.748581     0.765852    Biso  1.000000 Ce
   Ce98        1.0     0.213157     0.123760     0.765956    Biso  1.000000 Ce
   Ce99        1.0     0.463260     0.123873     0.765850    Biso  1.000000 Ce
   Ce100       1.0     0.775609     0.691804     0.765869    Biso  1.000000 Ce
   Ce101       1.0     0.150582     0.816574     0.765920    Biso  1.000000 Ce
   Ce102       1.0     0.463037     0.748739     0.765909    Biso  1.000000 Ce
   Ce103       1.0     0.213790     0.248816     0.765864    Biso  1.000000 Ce
   Ce104       1.0     0.651339     0.941997     0.765830    Biso  1.000000 Ce
   Ce105       1.0     0.650612     0.816955     0.765892    Biso  1.000000 Ce
   Ce106       1.0     0.776209     0.191917     0.765798    Biso  1.000000 Ce
   Ce107       1.0     0.463896     0.248853     0.765822    Biso  1.000000 Ce
   Ce108       1.0     0.275610     0.816713     0.765916    Biso  1.000000 Ce
   Ce109       1.0     0.338215     0.123822     0.765930    Biso  1.000000 Ce
   Ce110       1.0     0.338134     0.873645     0.765946    Biso  1.000000 Ce
   Ce111       1.0     0.838785     0.498620     0.765799    Biso  1.000000 Ce
   Ce112       1.0     0.713745     0.248776     0.765752    Biso  1.000000 Ce
   Ce113       1.0     0.400583     0.317008     0.765842    Biso  1.000000 Ce
   Ce114       1.0     0.463931     0.998853     0.765884    Biso  1.000000 Ce
   Ce115       1.0     0.025589     0.066814     0.765984    Biso  1.000000 Ce
   Ce116       1.0     0.650595     0.691894     0.765911    Biso  1.000000 Ce
   Ce117       1.0     0.776253     0.441810     0.765798    Biso  1.000000 Ce
   Ce118       1.0     0.525526     0.566895     0.765878    Biso  1.000000 Ce
   Ce119       1.0     0.400614     0.816868     0.765919    Biso  1.000000 Ce
   Ce120       1.0     0.275524     0.316981     0.765831    Biso  1.000000 Ce
   Ce121       1.0     0.775522     0.316870     0.765785    Biso  1.000000 Ce
   Ce122       1.0     0.525622     0.816974     0.765910    Biso  1.000000 Ce
   Ce123       1.0     0.588035     0.623706     0.765898    Biso  1.000000 Ce
   Ce124       1.0     0.713072     0.623665     0.765874    Biso  1.000000 Ce
   Ce125       1.0     0.401397     0.192028     0.765873    Biso  1.000000 Ce
   Ce126       1.0     0.338838     0.248852     0.765874    Biso  1.000000 Ce
   Ce127       1.0     0.276340     0.192005     0.765908    Biso  1.000000 Ce
   Ce128       1.0     0.713753     0.498647     0.765824    Biso  1.000000 Ce
   O129        1.0     0.432217     0.282913     0.756286    Biso  1.000000 O
   O130        1.0     0.994365     0.657475     0.755864    Biso  1.000000 O
   O131        1.0     0.244751     0.907678     0.756438    Biso  1.000000 O
   O132        1.0     0.994698     0.157742     0.756389    Biso  1.000000 O
   O133        1.0     0.307085     0.532814     0.756237    Biso  1.000000 O
   O134        1.0     0.932171     0.032688     0.756413    Biso  1.000000 O
   O135        1.0     0.932174     0.532659     0.756204    Biso  1.000000 O
   O136        1.0     0.869400     0.782552     0.755940    Biso  1.000000 O
   O137        1.0     0.932170     0.282769     0.756286    Biso  1.000000 O
   O138        1.0     0.306803     0.657824     0.755911    Biso  1.000000 O
   O139        1.0     0.744725     0.907805     0.756299    Biso  1.000000 O
   O140        1.0     0.619756     0.907900     0.756311    Biso  1.000000 O
   O141        1.0     0.994384     0.782431     0.755959    Biso  1.000000 O
   O142        1.0     0.807171     0.032788     0.756306    Biso  1.000000 O
   O143        1.0     0.682226     0.032897     0.756232    Biso  1.000000 O
   O144        1.0     0.119731     0.157772     0.756387    Biso  1.000000 O
   O145        1.0     0.432129     0.407885     0.755637    Biso  1.000000 O
   O146        1.0     0.056876     0.782574     0.755970    Biso  1.000000 O
   O147        1.0     0.181818     0.657694     0.755872    Biso  1.000000 O
   O148        1.0     0.557206     0.282881     0.756200    Biso  1.000000 O
   O149        1.0     0.057208     0.032655     0.756460    Biso  1.000000 O
   O150        1.0     0.369774     0.907809     0.756407    Biso  1.000000 O
   O151        1.0     0.744641     0.407771     0.756232    Biso  1.000000 O
   O152        1.0     0.244601     0.407820     0.756224    Biso  1.000000 O
   O153        1.0     0.994693     0.907545     0.756418    Biso  1.000000 O
   O154        1.0     0.869386     0.657572     0.755915    Biso  1.000000 O
   O155        1.0     0.494641     0.407872     0.756265    Biso  1.000000 O
   O156        1.0     0.119686     0.282784     0.755617    Biso  1.000000 O
   O157        1.0     0.994686     0.282758     0.755635    Biso  1.000000 O
   O158        1.0     0.744692     0.032845     0.755618    Biso  1.000000 O
   O159        1.0     0.619763     0.032927     0.755583    Biso  1.000000 O
   O160        1.0     0.244582     0.532747     0.755561    Biso  1.000000 O
   O161        1.0     0.806890     0.657784     0.755948    Biso  1.000000 O
   O162        1.0     0.119331     0.657484     0.755870    Biso  1.000000 O
   O163        1.0     0.307292     0.032826     0.756423    Biso  1.000000 O
   O164        1.0     0.931888     0.782641     0.755952    Biso  1.000000 O
   O165        1.0     0.557294     0.032933     0.756249    Biso  1.000000 O
   O166        1.0     0.431817     0.657903     0.755973    Biso  1.000000 O
   O167        1.0     0.369612     0.407882     0.756275    Biso  1.000000 O
   O168        1.0     0.994663     0.407717     0.756186    Biso  1.000000 O
   O169        1.0     0.307265     0.907758     0.755772    Biso  1.000000 O
   O170        1.0     0.869657     0.407739     0.756234    Biso  1.000000 O
   O171        1.0     0.244306     0.657602     0.755895    Biso  1.000000 O
   O172        1.0     0.494776     0.907902     0.756351    Biso  1.000000 O
   O173        1.0     0.369378     0.782697     0.756003    Biso  1.000000 O
   O174        1.0     0.807148     0.282801     0.756252    Biso  1.000000 O
   O175        1.0     0.931879     0.657675     0.755884    Biso  1.000000 O
   O176        1.0     0.182252     0.032724     0.756463    Biso  1.000000 O
   O177        1.0     0.057152     0.407712     0.755523    Biso  1.000000 O
   O178        1.0     0.869666     0.157775     0.756332    Biso  1.000000 O
   O179        1.0     0.494795     0.157940     0.756260    Biso  1.000000 O
   O180        1.0     0.182240     0.907623     0.755798    Biso  1.000000 O
   O181        1.0     0.369809     0.032878     0.755751    Biso  1.000000 O
   O182        1.0     0.119629     0.407735     0.756169    Biso  1.000000 O
   O183        1.0     0.807173     0.532725     0.756272    Biso  1.000000 O
   O184        1.0     0.744664     0.532741     0.755641    Biso  1.000000 O
   O185        1.0     0.307183     0.282900     0.756312    Biso  1.000000 O
   O186        1.0     0.869698     0.907652     0.756347    Biso  1.000000 O
   O187        1.0     0.369303     0.657714     0.755946    Biso  1.000000 O
   O188        1.0     0.681914     0.782900     0.756005    Biso  1.000000 O
   O189        1.0     0.932168     0.407724     0.755566    Biso  1.000000 O
   O190        1.0     0.057204     0.907550     0.755790    Biso  1.000000 O
   O191        1.0     0.806908     0.782785     0.755961    Biso  1.000000 O
   O192        1.0     0.432107     0.532856     0.756294    Biso  1.000000 O
   O193        1.0     0.994663     0.532625     0.755532    Biso  1.000000 O
   O194        1.0     0.682165     0.282840     0.756185    Biso  1.000000 O
   O195        1.0     0.932188     0.907602     0.755738    Biso  1.000000 O
   O196        1.0     0.432282     0.907874     0.755727    Biso  1.000000 O
   O197        1.0     0.119733     0.032675     0.755821    Biso  1.000000 O
   O198        1.0     0.681874     0.657870     0.755999    Biso  1.000000 O
   O199        1.0     0.557281     0.157924     0.755570    Biso  1.000000 O
   O200        1.0     0.494619     0.532839     0.755660    Biso  1.000000 O
   O201        1.0     0.619646     0.407812     0.756226    Biso  1.000000 O
   O202        1.0     0.056845     0.657622     0.755860    Biso  1.000000 O
   O203        1.0     0.619742     0.157907     0.756179    Biso  1.000000 O
   O204        1.0     0.556901     0.782950     0.756022    Biso  1.000000 O
   O205        1.0     0.182096     0.532710     0.756174    Biso  1.000000 O
   O206        1.0     0.057141     0.532635     0.756157    Biso  1.000000 O
   O207        1.0     0.557135     0.532833     0.756311    Biso  1.000000 O
   O208        1.0     0.119685     0.595542     0.754009    Biso  1.000000 O
   O209        1.0     0.744675     0.157843     0.756221    Biso  1.000000 O
   O210        1.0     0.057185     0.282767     0.756264    Biso  1.000000 O
   O211        1.0     0.682247     0.907876     0.755652    Biso  1.000000 O
   O212        1.0     0.682159     0.532773     0.756297    Biso  1.000000 O
   O213        1.0     0.182243     0.157808     0.755739    Biso  1.000000 O
   O214        1.0     0.057217     0.157748     0.755743    Biso  1.000000 O
   O215        1.0     0.244777     0.032778     0.755800    Biso  1.000000 O
   O216        1.0     0.244756     0.157848     0.756386    Biso  1.000000 O
   O217        1.0     0.307101     0.407861     0.755617    Biso  1.000000 O
   O218        1.0     0.682203     0.157879     0.755541    Biso  1.000000 O
   O219        1.0     0.119617     0.532648     0.755518    Biso  1.000000 O
   O220        1.0     0.244670     0.282860     0.755644    Biso  1.000000 O
   O221        1.0     0.182174     0.282825     0.756270    Biso  1.000000 O
   O222        1.0     0.869679     0.532681     0.755593    Biso  1.000000 O
   O223        1.0     0.057072     0.470640     0.753971    Biso  1.000000 O
   O224        1.0     0.994739     0.345724     0.754033    Biso  1.000000 O
   O225        1.0     0.182109     0.407777     0.755544    Biso  1.000000 O
   O226        1.0     0.119666     0.969645     0.754269    Biso  1.000000 O
   O227        1.0     0.369655     0.595742     0.754099    Biso  1.000000 O
   O228        1.0     0.682279     0.094925     0.754022    Biso  1.000000 O
   O229        1.0     0.494813     0.032932     0.755662    Biso  1.000000 O
   O230        1.0     0.057249     0.719618     0.754082    Biso  1.000000 O
   O231        1.0     0.994753     0.720424     0.754073    Biso  1.000000 O
   O232        1.0     0.306878     0.782786     0.755988    Biso  1.000000 O
   O233        1.0     0.057203     0.594650     0.753986    Biso  1.000000 O
   O234        1.0     0.744383     0.657683     0.755976    Biso  1.000000 O
   O235        1.0     0.619700     0.969950     0.754080    Biso  1.000000 O
   O236        1.0     0.869603     0.469743     0.754041    Biso  1.000000 O
   O237        1.0     0.807210     0.907744     0.755680    Biso  1.000000 O
   O238        1.0     0.432161     0.594906     0.754105    Biso  1.000000 O
   O239        1.0     0.557269     0.907923     0.755685    Biso  1.000000 O
   O240        1.0     0.682136     0.407792     0.755583    Biso  1.000000 O
   O241        1.0     0.182163     0.594726     0.754001    Biso  1.000000 O
   O242        1.0     0.869656     0.282782     0.755638    Biso  1.000000 O
   O243        1.0     0.744415     0.782696     0.755972    Biso  1.000000 O
   O244        1.0     0.182190     0.970636     0.754265    Biso  1.000000 O
   O245        1.0     0.369526     0.469882     0.754081    Biso  1.000000 O
   O246        1.0     0.432300     0.157928     0.755668    Biso  1.000000 O
   O247        1.0     0.619647     0.532792     0.755655    Biso  1.000000 O
   O248        1.0     0.744650     0.282820     0.755566    Biso  1.000000 O
   O249        1.0     0.744646     0.969855     0.754086    Biso  1.000000 O
   O250        1.0     0.932264     0.844639     0.754164    Biso  1.000000 O
   O251        1.0     0.494327     0.657762     0.755997    Biso  1.000000 O
   O252        1.0     0.369589     0.532831     0.755623    Biso  1.000000 O
   O253        1.0     0.307017     0.470810     0.754054    Biso  1.000000 O
   O254        1.0     0.307226     0.970759     0.754233    Biso  1.000000 O
   O255        1.0     0.244376     0.782559     0.755992    Biso  1.000000 O
   O256        1.0     0.807244     0.594771     0.754083    Biso  1.000000 O
   O257        1.0     0.557217     0.970896     0.754104    Biso  1.000000 O
   O258        1.0     0.119376     0.782438     0.755987    Biso  1.000000 O
   O259        1.0     0.244518     0.469809     0.754019    Biso  1.000000 O
   O260        1.0     0.431882     0.782905     0.756011    Biso  1.000000 O
   O261        1.0     0.119726     0.720432     0.754086    Biso  1.000000 O
   O262        1.0     0.369740     0.969883     0.754205    Biso  1.000000 O
   O263        1.0     0.494683     0.595768     0.754152    Biso  1.000000 O
   O264        1.0     0.807283     0.719807     0.754117    Biso  1.000000 O
   O265        1.0     0.807120     0.970742     0.754126    Biso  1.000000 O
   O266        1.0     0.994749     0.845459     0.754161    Biso  1.000000 O
   O267        1.0     0.307303     0.844784     0.754202    Biso  1.000000 O
   O268        1.0     0.244712     0.720550     0.754101    Biso  1.000000 O
   O269        1.0     0.432227     0.344924     0.754087    Biso  1.000000 O
   O270        1.0     0.744797     0.845736     0.754118    Biso  1.000000 O
   O271        1.0     0.119804     0.095704     0.754233    Biso  1.000000 O
   O272        1.0     0.307146     0.594845     0.754045    Biso  1.000000 O
   O273        1.0     0.307269     0.157882     0.755735    Biso  1.000000 O
   O274        1.0     0.057142     0.220733     0.754137    Biso  1.000000 O
   O275        1.0     0.181873     0.782647     0.755985    Biso  1.000000 O
   O276        1.0     0.869751     0.595610     0.754075    Biso  1.000000 O
   O277        1.0     0.932235     0.594682     0.754019    Biso  1.000000 O
   O278        1.0     0.932178     0.157753     0.755721    Biso  1.000000 O
   O279        1.0     0.057275     0.094727     0.754237    Biso  1.000000 O
   O280        1.0     0.557240     0.344881     0.754032    Biso  1.000000 O
   O281        1.0     0.619687     0.282862     0.755532    Biso  1.000000 O
   O282        1.0     0.932273     0.719680     0.754078    Biso  1.000000 O
   O283        1.0     0.557358     0.094945     0.754040    Biso  1.000000 O
   O284        1.0     0.682165     0.970862     0.754072    Biso  1.000000 O
   O285        1.0     0.619803     0.845828     0.754138    Biso  1.000000 O
   O286        1.0     0.994625     0.969625     0.754239    Biso  1.000000 O
   O287        1.0     0.432377     0.094939     0.754141    Biso  1.000000 O
   O288        1.0     0.119759     0.845472     0.754191    Biso  1.000000 O
   O289        1.0     0.244841     0.095794     0.754226    Biso  1.000000 O
   O290        1.0     0.932226     0.344772     0.754051    Biso  1.000000 O
   O291        1.0     0.494879     0.095919     0.754087    Biso  1.000000 O
   O292        1.0     0.994641     0.219785     0.754140    Biso  1.000000 O
   O293        1.0     0.994727     0.595531     0.754018    Biso  1.000000 O
   O294        1.0     0.869782     0.720541     0.754096    Biso  1.000000 O
   O295        1.0     0.494551     0.469886     0.754091    Biso  1.000000 O
   O296        1.0     0.119718     0.345740     0.754022    Biso  1.000000 O
   O297        1.0     0.119722     0.907560     0.756453    Biso  1.000000 O
   O298        1.0     0.369714     0.720676     0.754134    Biso  1.000000 O
   O299        1.0     0.807155     0.157812     0.755635    Biso  1.000000 O
   O300        1.0     0.369701     0.282920     0.755664    Biso  1.000000 O
   O301        1.0     0.182232     0.719690     0.754093    Biso  1.000000 O
   O302        1.0     0.994693     0.032658     0.755800    Biso  1.000000 O
   O303        1.0     0.557151     0.407840     0.755599    Biso  1.000000 O
   O304        1.0     0.432043     0.470843     0.754093    Biso  1.000000 O
   O305        1.0     0.619408     0.782786     0.756013    Biso  1.000000 O
   O306        1.0     0.182149     0.220795     0.754136    Biso  1.000000 O
   O307        1.0     0.869717     0.345736     0.754062    Biso  1.000000 O
   O308        1.0     0.869603     0.219805     0.754114    Biso  1.000000 O
   O309        1.0     0.994597     0.469706     0.753987    Biso  1.000000 O
   O310        1.0     0.432225     0.719932     0.754151    Biso  1.000000 O
   O311        1.0     0.557184     0.220873     0.754019    Biso  1.000000 O
   O312        1.0     0.244690     0.345811     0.754061    Biso  1.000000 O
   O313        1.0     0.807146     0.407755     0.755595    Biso  1.000000 O
   O314        1.0     0.369785     0.157913     0.756357    Biso  1.000000 O
   O315        1.0     0.682120     0.220841     0.753991    Biso  1.000000 O
   O316        1.0     0.807289     0.844780     0.754137    Biso  1.000000 O
   O317        1.0     0.932114     0.220739     0.754134    Biso  1.000000 O
   O318        1.0     0.744748     0.095817     0.754055    Biso  1.000000 O
   O319        1.0     0.244655     0.595648     0.754042    Biso  1.000000 O
   O320        1.0     0.869664     0.032726     0.755721    Biso  1.000000 O
   O321        1.0     0.556847     0.657910     0.756017    Biso  1.000000 O
   O322        1.0     0.932234     0.094753     0.754199    Biso  1.000000 O
   O323        1.0     0.557195     0.594893     0.754135    Biso  1.000000 O
   O324        1.0     0.057228     0.344763     0.754024    Biso  1.000000 O
   O325        1.0     0.432313     0.032907     0.756346    Biso  1.000000 O
   O326        1.0     0.057270     0.844575     0.754201    Biso  1.000000 O
   O327        1.0     0.307191     0.344916     0.754088    Biso  1.000000 O
   O328        1.0     0.744742     0.595689     0.754130    Biso  1.000000 O
   O329        1.0     0.369710     0.345876     0.754097    Biso  1.000000 O
   O330        1.0     0.807090     0.220795     0.754070    Biso  1.000000 O
   O331        1.0     0.619653     0.219916     0.753994    Biso  1.000000 O
   O332        1.0     0.119550     0.469718     0.753971    Biso  1.000000 O
   O333        1.0     0.182319     0.094794     0.754231    Biso  1.000000 O
   O334        1.0     0.244711     0.969763     0.754250    Biso  1.000000 O
   O335        1.0     0.057146     0.970572     0.754261    Biso  1.000000 O
   O336        1.0     0.182026     0.470721     0.753990    Biso  1.000000 O
   O337        1.0     0.494797     0.845827     0.754163    Biso  1.000000 O
   O338        1.0     0.119660     0.219812     0.754132    Biso  1.000000 O
   O339        1.0     0.932104     0.470659     0.754013    Biso  1.000000 O
   O340        1.0     0.494705     0.219960     0.754058    Biso  1.000000 O
   O341        1.0     0.619720     0.345809     0.754010    Biso  1.000000 O
   O342        1.0     0.494742     0.969956     0.754129    Biso  1.000000 O
   O343        1.0     0.182193     0.344829     0.754036    Biso  1.000000 O
   O344        1.0     0.869765     0.845580     0.754122    Biso  1.000000 O
   O345        1.0     0.494722     0.282903     0.755602    Biso  1.000000 O
   O346        1.0     0.619717     0.595743     0.754157    Biso  1.000000 O
   O347        1.0     0.494737     0.345866     0.754060    Biso  1.000000 O
   O348        1.0     0.494734     0.720744     0.754170    Biso  1.000000 O
   O349        1.0     0.182288     0.844647     0.754215    Biso  1.000000 O
   O350        1.0     0.307218     0.719831     0.754117    Biso  1.000000 O
   O351        1.0     0.432244     0.970855     0.754168    Biso  1.000000 O
   O352        1.0     0.932117     0.970618     0.754207    Biso  1.000000 O
   O353        1.0     0.557068     0.470806     0.754082    Biso  1.000000 O
   O354        1.0     0.369693     0.219947     0.754136    Biso  1.000000 O
   O355        1.0     0.744703     0.345769     0.754034    Biso  1.000000 O
   O356        1.0     0.619569     0.469829     0.754073    Biso  1.000000 O
   O357        1.0     0.807201     0.344811     0.754051    Biso  1.000000 O
   O358        1.0     0.744788     0.720670     0.754142    Biso  1.000000 O
   O359        1.0     0.244777     0.845595     0.754188    Biso  1.000000 O
   O360        1.0     0.494390     0.782787     0.756024    Biso  1.000000 O
   O361        1.0     0.307356     0.094877     0.754212    Biso  1.000000 O
   O362        1.0     0.369871     0.095875     0.754179    Biso  1.000000 O
   O363        1.0     0.682211     0.344844     0.754013    Biso  1.000000 O
   O364        1.0     0.619360     0.657744     0.756014    Biso  1.000000 O
   O365        1.0     0.557251     0.719956     0.754180    Biso  1.000000 O
   O366        1.0     0.682225     0.594840     0.754122    Biso  1.000000 O
   O367        1.0     0.682302     0.844904     0.754146    Biso  1.000000 O
   O368        1.0     0.432206     0.220885     0.754108    Biso  1.000000 O
   O369        1.0     0.682081     0.470752     0.754064    Biso  1.000000 O
   O370        1.0     0.619826     0.095894     0.754011    Biso  1.000000 O
   O371        1.0     0.994759     0.095678     0.754224    Biso  1.000000 O
   O372        1.0     0.807223     0.094837     0.754101    Biso  1.000000 O
   O373        1.0     0.244665     0.219882     0.754146    Biso  1.000000 O
   O374        1.0     0.869725     0.095720     0.754152    Biso  1.000000 O
   O375        1.0     0.744598     0.219848     0.754025    Biso  1.000000 O
   O376        1.0     0.682278     0.719910     0.754162    Biso  1.000000 O
   O377        1.0     0.619767     0.720739     0.754182    Biso  1.000000 O
   O378        1.0     0.744580     0.469782     0.754067    Biso  1.000000 O
   O379        1.0     0.369789     0.845732     0.754177    Biso  1.000000 O
   O380        1.0     0.557303     0.844961     0.754168    Biso  1.000000 O
   O381        1.0     0.869614     0.969715     0.754168    Biso  1.000000 O
   O382        1.0     0.307170     0.220868     0.754149    Biso  1.000000 O
   O383        1.0     0.432303     0.844908     0.754196    Biso  1.000000 O
   O384        1.0     0.807095     0.470708     0.754058    Biso  1.000000 O
   Ce129       1.0     0.463358     0.438397     0.743424    Biso  1.000000 Ce
   Ce130       1.0     0.213341     0.438294     0.743339    Biso  1.000000 Ce
   Ce131       1.0     0.025920     0.752002     0.743431    Biso  1.000000 Ce
   Ce132       1.0     0.025962     0.252220     0.743448    Biso  1.000000 Ce
   Ce133       1.0     0.900959     0.877112     0.743495    Biso  1.000000 Ce
   Ce134       1.0     0.963416     0.688090     0.743383    Biso  1.000000 Ce
   Ce135       1.0     0.963403     0.563141     0.743340    Biso  1.000000 Ce
   Ce136       1.0     0.838429     0.688197     0.743434    Biso  1.000000 Ce
   Ce137       1.0     0.338345     0.438367     0.743406    Biso  1.000000 Ce
   Ce138       1.0     0.275830     0.627244     0.743383    Biso  1.000000 Ce
   Ce139       1.0     0.900902     0.627139     0.743383    Biso  1.000000 Ce
   Ce140       1.0     0.400832     0.627329     0.743447    Biso  1.000000 Ce
   Ce141       1.0     0.150996     0.002155     0.743621    Biso  1.000000 Ce
   Ce142       1.0     0.713458     0.063400     0.743380    Biso  1.000000 Ce
   Ce143       1.0     0.775956     0.002296     0.743435    Biso  1.000000 Ce
   Ce144       1.0     0.400881     0.377385     0.743424    Biso  1.000000 Ce
   Ce145       1.0     0.025882     0.627064     0.743335    Biso  1.000000 Ce
   Ce146       1.0     0.025931     0.377186     0.743340    Biso  1.000000 Ce
   Ce147       1.0     0.400894     0.752319     0.743490    Biso  1.000000 Ce
   Ce148       1.0     0.525860     0.502351     0.743439    Biso  1.000000 Ce
   Ce149       1.0     0.213517     0.938178     0.743600    Biso  1.000000 Ce
   Ce150       1.0     0.963454     0.188231     0.743502    Biso  1.000000 Ce
   Ce151       1.0     0.526050     0.127409     0.743389    Biso  1.000000 Ce
   Ce152       1.0     0.088486     0.063163     0.743602    Biso  1.000000 Ce
   Ce153       1.0     0.900941     0.752117     0.743429    Biso  1.000000 Ce
   Ce154       1.0     0.088478     0.188247     0.743505    Biso  1.000000 Ce
   Ce155       1.0     0.650993     0.002400     0.743391    Biso  1.000000 Ce
   Ce156       1.0     0.151004     0.127242     0.743559    Biso  1.000000 Ce
   Ce157       1.0     0.713480     0.938384     0.743424    Biso  1.000000 Ce
   Ce158       1.0     0.150852     0.627102     0.743342    Biso  1.000000 Ce
   Ce159       1.0     0.838451     0.938235     0.743486    Biso  1.000000 Ce
   Ce160       1.0     0.963444     0.313250     0.743403    Biso  1.000000 Ce
   Ce161       1.0     0.275998     0.877205     0.743558    Biso  1.000000 Ce
   Ce162       1.0     0.088429     0.813020     0.743507    Biso  1.000000 Ce
   Ce163       1.0     0.275862     0.377336     0.743397    Biso  1.000000 Ce
   Ce164       1.0     0.838449     0.813206     0.743449    Biso  1.000000 Ce
   Ce165       1.0     0.338342     0.563335     0.743400    Biso  1.000000 Ce
   Ce166       1.0     0.588540     0.063444     0.743361    Biso  1.000000 Ce
   Ce167       1.0     0.900917     0.377228     0.743379    Biso  1.000000 Ce
   Ce168       1.0     0.025896     0.502121     0.743303    Biso  1.000000 Ce
   Ce169       1.0     0.338359     0.688297     0.743440    Biso  1.000000 Ce
   Ce170       1.0     0.213374     0.688161     0.743398    Biso  1.000000 Ce
   Ce171       1.0     0.213336     0.563226     0.743340    Biso  1.000000 Ce
   Ce172       1.0     0.088379     0.438200     0.743301    Biso  1.000000 Ce
   Ce173       1.0     0.276021     0.127324     0.743549    Biso  1.000000 Ce
   Ce174       1.0     0.776000     0.877266     0.743466    Biso  1.000000 Ce
   Ce175       1.0     0.276041     0.002280     0.743585    Biso  1.000000 Ce
   Ce176       1.0     0.713398     0.563281     0.743455    Biso  1.000000 Ce
   Ce177       1.0     0.526051     0.002406     0.743437    Biso  1.000000 Ce
   Ce178       1.0     0.525996     0.877403     0.743496    Biso  1.000000 Ce
   Ce179       1.0     0.338529     0.938314     0.743565    Biso  1.000000 Ce
   Ce180       1.0     0.963425     0.813062     0.743477    Biso  1.000000 Ce
   Ce181       1.0     0.213395     0.313321     0.743398    Biso  1.000000 Ce
   Ce182       1.0     0.775923     0.127316     0.743404    Biso  1.000000 Ce
   Ce183       1.0     0.650949     0.752337     0.743511    Biso  1.000000 Ce
   Ce184       1.0     0.150839     0.502172     0.743305    Biso  1.000000 Ce
   Ce185       1.0     0.650925     0.252348     0.743319    Biso  1.000000 Ce
   Ce186       1.0     0.088376     0.563137     0.743309    Biso  1.000000 Ce
   Ce187       1.0     0.651002     0.877372     0.743470    Biso  1.000000 Ce
   Ce188       1.0     0.463353     0.563362     0.743458    Biso  1.000000 Ce
   Ce189       1.0     0.963443     0.938091     0.743563    Biso  1.000000 Ce
   Ce190       1.0     0.650983     0.127375     0.743328    Biso  1.000000 Ce
   Ce191       1.0     0.213482     0.188328     0.743506    Biso  1.000000 Ce
   Ce192       1.0     0.025962     0.877024     0.743550    Biso  1.000000 Ce
   Ce193       1.0     0.900923     0.252257     0.743452    Biso  1.000000 Ce
   Ce194       1.0     0.775884     0.502246     0.743414    Biso  1.000000 Ce
   Ce195       1.0     0.400988     0.252404     0.743456    Biso  1.000000 Ce
   Ce196       1.0     0.775954     0.752253     0.743463    Biso  1.000000 Ce
   Ce197       1.0     0.213438     0.813129     0.743513    Biso  1.000000 Ce
   Ce198       1.0     0.088479     0.938079     0.743609    Biso  1.000000 Ce
   Ce199       1.0     0.650893     0.377308     0.743357    Biso  1.000000 Ce
   Ce200       1.0     0.088437     0.313252     0.743379    Biso  1.000000 Ce
   Ce201       1.0     0.150959     0.252262     0.743438    Biso  1.000000 Ce
   Ce202       1.0     0.713369     0.438307     0.743385    Biso  1.000000 Ce
   Ce203       1.0     0.025967     0.127191     0.743560    Biso  1.000000 Ce
   Ce204       1.0     0.900910     0.502179     0.743359    Biso  1.000000 Ce
   Ce205       1.0     0.963461     0.063189     0.743571    Biso  1.000000 Ce
   Ce206       1.0     0.150906     0.752049     0.743447    Biso  1.000000 Ce
   Ce207       1.0     0.838424     0.563234     0.743409    Biso  1.000000 Ce
   Ce208       1.0     0.713470     0.813314     0.743479    Biso  1.000000 Ce
   Ce209       1.0     0.838427     0.063265     0.743475    Biso  1.000000 Ce
   Ce210       1.0     0.275823     0.502276     0.743365    Biso  1.000000 Ce
   Ce211       1.0     0.463449     0.313404     0.743409    Biso  1.000000 Ce
   Ce212       1.0     0.463372     0.688357     0.743489    Biso  1.000000 Ce
   Ce213       1.0     0.963412     0.438220     0.743335    Biso  1.000000 Ce
   Ce214       1.0     0.025967     0.002111     0.743603    Biso  1.000000 Ce
   Ce215       1.0     0.400840     0.502347     0.743423    Biso  1.000000 Ce
   Ce216       1.0     0.525917     0.752373     0.743521    Biso  1.000000 Ce
   Ce217       1.0     0.775908     0.252303     0.743379    Biso  1.000000 Ce
   Ce218       1.0     0.150879     0.377224     0.743337    Biso  1.000000 Ce
   Ce219       1.0     0.213533     0.063272     0.743591    Biso  1.000000 Ce
   Ce220       1.0     0.838405     0.438252     0.743381    Biso  1.000000 Ce
   Ce221       1.0     0.338555     0.063365     0.743545    Biso  1.000000 Ce
   Ce222       1.0     0.088386     0.688062     0.743384    Biso  1.000000 Ce
   Ce223       1.0     0.588414     0.313382     0.743336    Biso  1.000000 Ce
   Ce224       1.0     0.588381     0.438347     0.743398    Biso  1.000000 Ce
   Ce225       1.0     0.463439     0.813378     0.743516    Biso  1.000000 Ce
   Ce226       1.0     0.463559     0.063426     0.743465    Biso  1.000000 Ce
   Ce227       1.0     0.150986     0.877075     0.743573    Biso  1.000000 Ce
   Ce228       1.0     0.401051     0.002376     0.743524    Biso  1.000000 Ce
   Ce229       1.0     0.463547     0.938407     0.743493    Biso  1.000000 Ce
   Ce230       1.0     0.838402     0.313287     0.743402    Biso  1.000000 Ce
   Ce231       1.0     0.775913     0.627250     0.743453    Biso  1.000000 Ce
   Ce232       1.0     0.775885     0.377275     0.743375    Biso  1.000000 Ce
   Ce233       1.0     0.588502     0.938441     0.743447    Biso  1.000000 Ce
   Ce234       1.0     0.525924     0.377351     0.743389    Biso  1.000000 Ce
   Ce235       1.0     0.588377     0.563350     0.743469    Biso  1.000000 Ce
   Ce236       1.0     0.338417     0.313420     0.743442    Biso  1.000000 Ce
   Ce237       1.0     0.401012     0.877325     0.743534    Biso  1.000000 Ce
   Ce238       1.0     0.338501     0.188385     0.743503    Biso  1.000000 Ce
   Ce239       1.0     0.838416     0.188303     0.743444    Biso  1.000000 Ce
   Ce240       1.0     0.713405     0.313351     0.743348    Biso  1.000000 Ce
   Ce241       1.0     0.525977     0.252385     0.743360    Biso  1.000000 Ce
   Ce242       1.0     0.338446     0.813263     0.743508    Biso  1.000000 Ce
   Ce243       1.0     0.713426     0.688317     0.743485    Biso  1.000000 Ce
   Ce244       1.0     0.401047     0.127389     0.743490    Biso  1.000000 Ce
   Ce245       1.0     0.900934     1.002177     0.743539    Biso  1.000000 Ce
   Ce246       1.0     0.650884     0.627313     0.743491    Biso  1.000000 Ce
   Ce247       1.0     0.588493     0.188427     0.743333    Biso  1.000000 Ce
   Ce248       1.0     0.588406     0.688347     0.743519    Biso  1.000000 Ce
   Ce249       1.0     0.525861     0.627340     0.743494    Biso  1.000000 Ce
   Ce250       1.0     0.588462     0.813401     0.743502    Biso  1.000000 Ce
   Ce251       1.0     0.900942     0.127231     0.743509    Biso  1.000000 Ce
   Ce252       1.0     0.713423     0.188369     0.743339    Biso  1.000000 Ce
   Ce253       1.0     0.463530     0.188431     0.743421    Biso  1.000000 Ce
   Ce254       1.0     0.275902     0.752190     0.743460    Biso  1.000000 Ce
   Ce255       1.0     0.650879     0.502273     0.743421    Biso  1.000000 Ce
   Ce256       1.0     0.275940     0.252353     0.743470    Biso  1.000000 Ce
   O385        1.0     0.182143     0.657656     0.732280    Biso  1.000000 O
   O386        1.0     0.932168     0.657625     0.732284    Biso  1.000000 O
   O387        1.0     0.119612     0.595088     0.731946    Biso  1.000000 O
   O388        1.0     0.369761     0.907832     0.732525    Biso  1.000000 O
   O389        1.0     0.994654     0.657579     0.732257    Biso  1.000000 O
   O390        1.0     0.744700     0.157831     0.732335    Biso  1.000000 O
   O391        1.0     0.057210     0.782516     0.732363    Biso  1.000000 O
   O392        1.0     0.494776     0.157923     0.732380    Biso  1.000000 O
   O393        1.0     0.369693     0.782799     0.732397    Biso  1.000000 O
   O394        1.0     0.057199     0.282694     0.732375    Biso  1.000000 O
   O395        1.0     0.744725     0.970388     0.732006    Biso  1.000000 O
   O396        1.0     0.307128     0.657810     0.732316    Biso  1.000000 O
   O397        1.0     0.244630     0.657705     0.732277    Biso  1.000000 O
   O398        1.0     0.057155     0.657582     0.732257    Biso  1.000000 O
   O399        1.0     0.057151     0.407663     0.732143    Biso  1.000000 O
   O400        1.0     0.057246     0.032594     0.732583    Biso  1.000000 O
   O401        1.0     0.244564     0.532737     0.732178    Biso  1.000000 O
   O402        1.0     0.307070     0.595353     0.731962    Biso  1.000000 O
   O403        1.0     0.744607     0.532768     0.732260    Biso  1.000000 O
   O404        1.0     0.494631     0.407884     0.732391    Biso  1.000000 O
   O405        1.0     0.869651     0.345217     0.732004    Biso  1.000000 O
   O406        1.0     0.682225     0.907878     0.732272    Biso  1.000000 O
   O407        1.0     0.432096     0.407909     0.732260    Biso  1.000000 O
   O408        1.0     0.869684     0.220325     0.732055    Biso  1.000000 O
   O409        1.0     0.369622     0.657820     0.732337    Biso  1.000000 O
   O410        1.0     0.432096     0.470332     0.732024    Biso  1.000000 O
   O411        1.0     0.619743     0.157901     0.732288    Biso  1.000000 O
   O412        1.0     0.369751     0.220432     0.732076    Biso  1.000000 O
   O413        1.0     0.244609     0.407798     0.732336    Biso  1.000000 O
   O414        1.0     0.432125     0.657874     0.732384    Biso  1.000000 O
   O415        1.0     0.807240     0.907768     0.732299    Biso  1.000000 O
   O416        1.0     0.744681     0.095320     0.731985    Biso  1.000000 O
   O417        1.0     0.869668     0.470258     0.731975    Biso  1.000000 O
   O418        1.0     0.369607     0.407874     0.732392    Biso  1.000000 O
   O419        1.0     0.432124     0.720395     0.732083    Biso  1.000000 O
   O420        1.0     0.244761     0.157806     0.732509    Biso  1.000000 O
   O421        1.0     0.932149     0.407730     0.732188    Biso  1.000000 O
   O422        1.0     0.869721     0.032719     0.732359    Biso  1.000000 O
   O423        1.0     0.682228     0.032908     0.732338    Biso  1.000000 O
   O424        1.0     0.869720     0.907683     0.732474    Biso  1.000000 O
   O425        1.0     0.119777     0.970174     0.732216    Biso  1.000000 O
   O426        1.0     0.682201     0.095420     0.731953    Biso  1.000000 O
   O427        1.0     0.307079     0.532819     0.732359    Biso  1.000000 O
   O428        1.0     0.557262     0.157922     0.732188    Biso  1.000000 O
   O429        1.0     0.182145     0.720127     0.732019    Biso  1.000000 O
   O430        1.0     0.307252     0.907777     0.732401    Biso  1.000000 O
   O431        1.0     0.807217     0.032783     0.732417    Biso  1.000000 O
   O432        1.0     0.932219     0.157697     0.732350    Biso  1.000000 O
   O433        1.0     0.932190     0.345261     0.731990    Biso  1.000000 O
   O434        1.0     0.057223     0.157679     0.732373    Biso  1.000000 O
   O435        1.0     0.994626     0.532618     0.732157    Biso  1.000000 O
   O436        1.0     0.619757     0.970459     0.732017    Biso  1.000000 O
   O437        1.0     0.432193     0.782886     0.732416    Biso  1.000000 O
   O438        1.0     0.994696     0.782535     0.732363    Biso  1.000000 O
   O439        1.0     0.994705     0.282696     0.732273    Biso  1.000000 O
   O440        1.0     0.619606     0.407834     0.732331    Biso  1.000000 O
   O441        1.0     0.119740     0.032638     0.732450    Biso  1.000000 O
   O442        1.0     0.994683     0.720035     0.731993    Biso  1.000000 O
   O443        1.0     0.244800     0.032782     0.732422    Biso  1.000000 O
   O444        1.0     0.244757     0.095224     0.732168    Biso  1.000000 O
   O445        1.0     0.869651     0.595167     0.732006    Biso  1.000000 O
   O446        1.0     0.494768     0.907892     0.732467    Biso  1.000000 O
   O447        1.0     0.807194     0.720256     0.732055    Biso  1.000000 O
   O448        1.0     0.807227     0.970239     0.732073    Biso  1.000000 O
   O449        1.0     0.869654     0.407738     0.732355    Biso  1.000000 O
   O450        1.0     0.182247     0.157760     0.732370    Biso  1.000000 O
   O451        1.0     0.494793     0.032899     0.732294    Biso  1.000000 O
   O452        1.0     0.182268     0.032685     0.732594    Biso  1.000000 O
   O453        1.0     0.932226     0.032670     0.732537    Biso  1.000000 O
   O454        1.0     0.494705     0.845352     0.732102    Biso  1.000000 O
   O455        1.0     0.994742     0.220233     0.732076    Biso  1.000000 O
   O456        1.0     0.932178     0.282722     0.732406    Biso  1.000000 O
   O457        1.0     0.057252     0.220138     0.732078    Biso  1.000000 O
   O458        1.0     0.119690     0.782542     0.732386    Biso  1.000000 O
   O459        1.0     0.057249     0.970017     0.732210    Biso  1.000000 O
   O460        1.0     0.744736     0.032843     0.732259    Biso  1.000000 O
   O461        1.0     0.744685     0.657784     0.732378    Biso  1.000000 O
   O462        1.0     0.182260     0.907622     0.732425    Biso  1.000000 O
   O463        1.0     0.369580     0.595321     0.732034    Biso  1.000000 O
   O464        1.0     0.932136     0.532663     0.732315    Biso  1.000000 O
   O465        1.0     0.994671     0.407687     0.732300    Biso  1.000000 O
   O466        1.0     0.307103     0.407847     0.732245    Biso  1.000000 O
   O467        1.0     0.869705     0.157756     0.732462    Biso  1.000000 O
   O468        1.0     0.244588     0.470323     0.731945    Biso  1.000000 O
   O469        1.0     0.369603     0.470403     0.732027    Biso  1.000000 O
   O470        1.0     0.557285     0.095501     0.731968    Biso  1.000000 O
   O471        1.0     0.744734     0.782785     0.732378    Biso  1.000000 O
   O472        1.0     0.619767     0.032918     0.732208    Biso  1.000000 O
   O473        1.0     0.557278     0.032909     0.732360    Biso  1.000000 O
   O474        1.0     0.119757     0.157708     0.732506    Biso  1.000000 O
   O475        1.0     0.932175     0.720129     0.732009    Biso  1.000000 O
   O476        1.0     0.369576     0.532842     0.732240    Biso  1.000000 O
   O477        1.0     0.494590     0.532868     0.732277    Biso  1.000000 O
   O478        1.0     0.682228     0.782846     0.732406    Biso  1.000000 O
   O479        1.0     0.869638     0.532717     0.732213    Biso  1.000000 O
   O480        1.0     0.119658     0.345166     0.731948    Biso  1.000000 O
   O481        1.0     0.244799     0.970284     0.732198    Biso  1.000000 O
   O482        1.0     0.744736     0.845240     0.732055    Biso  1.000000 O
   O483        1.0     0.932157     0.470157     0.731946    Biso  1.000000 O
   O484        1.0     0.182111     0.407740     0.732170    Biso  1.000000 O
   O485        1.0     0.807227     0.782758     0.732354    Biso  1.000000 O
   O486        1.0     0.182286     0.970084     0.732209    Biso  1.000000 O
   O487        1.0     0.057127     0.595137     0.731909    Biso  1.000000 O
   O488        1.0     0.057160     0.470105     0.731897    Biso  1.000000 O
   O489        1.0     0.244729     0.845147     0.732127    Biso  1.000000 O
   O490        1.0     0.557248     0.907949     0.732313    Biso  1.000000 O
   O491        1.0     0.557136     0.407867     0.732216    Biso  1.000000 O
   O492        1.0     0.869682     0.282763     0.732272    Biso  1.000000 O
   O493        1.0     0.244758     0.907704     0.732552    Biso  1.000000 O
   O494        1.0     0.994738     0.970151     0.732184    Biso  1.000000 O
   O495        1.0     0.494588     0.595336     0.732104    Biso  1.000000 O
   O496        1.0     0.119668     0.720044     0.732023    Biso  1.000000 O
   O497        1.0     0.119695     0.282721     0.732248    Biso  1.000000 O
   O498        1.0     0.244563     0.595216     0.731982    Biso  1.000000 O
   O499        1.0     0.432266     0.907868     0.732350    Biso  1.000000 O
   O500        1.0     0.619724     0.845351     0.732073    Biso  1.000000 O
   O501        1.0     0.932136     0.595175     0.731945    Biso  1.000000 O
   O502        1.0     0.057176     0.345230     0.731955    Biso  1.000000 O
   O503        1.0     0.182255     0.095294     0.732165    Biso  1.000000 O
   O504        1.0     0.119595     0.532635     0.732135    Biso  1.000000 O
   O505        1.0     0.557143     0.720428     0.732122    Biso  1.000000 O
   O506        1.0     0.807128     0.345331     0.731990    Biso  1.000000 O
   O507        1.0     0.557108     0.532884     0.732434    Biso  1.000000 O
   O508        1.0     0.432089     0.532884     0.732416    Biso  1.000000 O
   O509        1.0     0.807181     0.657750     0.732346    Biso  1.000000 O
   O510        1.0     0.432268     0.157896     0.732293    Biso  1.000000 O
   O511        1.0     0.994732     0.157674     0.732518    Biso  1.000000 O
   O512        1.0     0.494675     0.345308     0.731988    Biso  1.000000 O
   O513        1.0     0.932227     0.220160     0.732086    Biso  1.000000 O
   O514        1.0     0.182098     0.470185     0.731915    Biso  1.000000 O
   O515        1.0     0.244680     0.282810     0.732265    Biso  1.000000 O
   O516        1.0     0.557130     0.470324     0.732020    Biso  1.000000 O
   O517        1.0     0.869684     0.720158     0.732028    Biso  1.000000 O
   O518        1.0     0.682179     0.720386     0.732092    Biso  1.000000 O
   O519        1.0     0.807136     0.532757     0.732396    Biso  1.000000 O
   O520        1.0     0.182119     0.345292     0.731961    Biso  1.000000 O
   O521        1.0     0.057144     0.720047     0.732017    Biso  1.000000 O
   O522        1.0     0.557227     0.845460     0.732103    Biso  1.000000 O
   O523        1.0     0.682128     0.532818     0.732417    Biso  1.000000 O
   O524        1.0     0.619612     0.532822     0.732282    Biso  1.000000 O
   O525        1.0     0.932233     0.907598     0.732350    Biso  1.000000 O
   O526        1.0     0.932223     0.782617     0.732339    Biso  1.000000 O
   O527        1.0     0.494614     0.470446     0.732023    Biso  1.000000 O
   O528        1.0     0.557130     0.345415     0.731962    Biso  1.000000 O
   O529        1.0     0.869707     0.845150     0.732043    Biso  1.000000 O
   O530        1.0     0.932192     0.845111     0.732109    Biso  1.000000 O
   O531        1.0     0.682282     0.970335     0.732008    Biso  1.000000 O
   O532        1.0     0.119631     0.657578     0.732261    Biso  1.000000 O
   O533        1.0     0.432157     0.345451     0.732032    Biso  1.000000 O
   O534        1.0     0.182209     0.845133     0.732153    Biso  1.000000 O
   O535        1.0     0.244607     0.345265     0.732000    Biso  1.000000 O
   O536        1.0     0.182209     0.782610     0.732387    Biso  1.000000 O
   O537        1.0     0.994662     0.470193     0.731907    Biso  1.000000 O
   O538        1.0     0.244656     0.720172     0.732035    Biso  1.000000 O
   O539        1.0     0.307174     0.282881     0.732435    Biso  1.000000 O
   O540        1.0     0.307276     0.095389     0.732157    Biso  1.000000 O
   O541        1.0     0.307202     0.782760     0.732390    Biso  1.000000 O
   O542        1.0     0.369768     0.157883     0.732483    Biso  1.000000 O
   O543        1.0     0.307258     0.157834     0.732363    Biso  1.000000 O
   O544        1.0     0.619716     0.220427     0.731916    Biso  1.000000 O
   O545        1.0     0.369623     0.345365     0.732029    Biso  1.000000 O
   O546        1.0     0.244717     0.220391     0.732082    Biso  1.000000 O
   O547        1.0     0.307297     0.032813     0.732550    Biso  1.000000 O
   O548        1.0     0.307138     0.720279     0.732044    Biso  1.000000 O
   O549        1.0     0.432291     0.032904     0.732459    Biso  1.000000 O
   O550        1.0     0.307309     0.970255     0.732171    Biso  1.000000 O
   O551        1.0     0.994635     0.595063     0.731955    Biso  1.000000 O
   O552        1.0     0.307086     0.470279     0.731985    Biso  1.000000 O
   O553        1.0     0.807176     0.095330     0.732043    Biso  1.000000 O
   O554        1.0     0.432324     0.970343     0.732106    Biso  1.000000 O
   O555        1.0     0.807143     0.407770     0.732223    Biso  1.000000 O
   O556        1.0     0.557283     0.970402     0.732036    Biso  1.000000 O
   O557        1.0     0.307216     0.845275     0.732139    Biso  1.000000 O
   O558        1.0     0.807165     0.282800     0.732374    Biso  1.000000 O
   O559        1.0     0.807147     0.595306     0.732014    Biso  1.000000 O
   O560        1.0     0.119734     0.907587     0.732577    Biso  1.000000 O
   O561        1.0     0.369804     0.032872     0.732376    Biso  1.000000 O
   O562        1.0     0.369627     0.720309     0.732072    Biso  1.000000 O
   O563        1.0     0.494638     0.720355     0.732110    Biso  1.000000 O
   O564        1.0     0.682213     0.157872     0.732164    Biso  1.000000 O
   O565        1.0     0.869669     0.657673     0.732310    Biso  1.000000 O
   O566        1.0     0.994715     0.095130     0.732164    Biso  1.000000 O
   O567        1.0     0.307124     0.345422     0.732019    Biso  1.000000 O
   O568        1.0     0.869678     0.095193     0.732091    Biso  1.000000 O
   O569        1.0     0.494814     0.970434     0.732051    Biso  1.000000 O
   O570        1.0     0.057234     0.095173     0.732193    Biso  1.000000 O
   O571        1.0     0.869728     0.782672     0.732347    Biso  1.000000 O
   O572        1.0     0.369776     0.095326     0.732114    Biso  1.000000 O
   O573        1.0     0.119600     0.470212     0.731893    Biso  1.000000 O
   O574        1.0     0.182085     0.595199     0.731919    Biso  1.000000 O
   O575        1.0     0.994694     0.845031     0.732088    Biso  1.000000 O
   O576        1.0     0.744680     0.720296     0.732081    Biso  1.000000 O
   O577        1.0     0.744625     0.407806     0.732351    Biso  1.000000 O
   O578        1.0     0.432199     0.282894     0.732397    Biso  1.000000 O
   O579        1.0     0.682129     0.407846     0.732212    Biso  1.000000 O
   O580        1.0     0.432222     0.845408     0.732139    Biso  1.000000 O
   O581        1.0     0.119745     0.095121     0.732178    Biso  1.000000 O
   O582        1.0     0.994711     0.907560     0.732547    Biso  1.000000 O
   O583        1.0     0.369798     0.970402     0.732148    Biso  1.000000 O
   O584        1.0     0.057251     0.907537     0.732415    Biso  1.000000 O
   O585        1.0     0.494639     0.657849     0.732391    Biso  1.000000 O
   O586        1.0     0.619755     0.907911     0.732434    Biso  1.000000 O
   O587        1.0     0.119719     0.845016     0.732128    Biso  1.000000 O
   O588        1.0     0.932213     0.095244     0.732151    Biso  1.000000 O
   O589        1.0     0.682164     0.282868     0.732295    Biso  1.000000 O
   O590        1.0     0.744672     0.220384     0.731958    Biso  1.000000 O
   O591        1.0     0.182174     0.282755     0.732383    Biso  1.000000 O
   O592        1.0     0.557235     0.220372     0.731955    Biso  1.000000 O
   O593        1.0     0.557096     0.595428     0.732062    Biso  1.000000 O
   O594        1.0     0.744764     0.907826     0.732429    Biso  1.000000 O
   O595        1.0     0.057125     0.532630     0.732268    Biso  1.000000 O
   O596        1.0     0.244688     0.782678     0.732390    Biso  1.000000 O
   O597        1.0     0.807143     0.470207     0.731994    Biso  1.000000 O
   O598        1.0     0.744634     0.345286     0.731968    Biso  1.000000 O
   O599        1.0     0.994684     0.345118     0.731955    Biso  1.000000 O
   O600        1.0     0.369715     0.282916     0.732295    Biso  1.000000 O
   O601        1.0     0.682097     0.470271     0.731984    Biso  1.000000 O
   O602        1.0     0.619663     0.657820     0.732407    Biso  1.000000 O
   O603        1.0     0.619660     0.282857     0.732156    Biso  1.000000 O
   O604        1.0     0.744630     0.595248     0.732078    Biso  1.000000 O
   O605        1.0     0.619754     0.095356     0.731925    Biso  1.000000 O
   O606        1.0     0.119631     0.407684     0.732274    Biso  1.000000 O
   O607        1.0     0.432295     0.095437     0.732081    Biso  1.000000 O
   O608        1.0     0.494694     0.282897     0.732236    Biso  1.000000 O
   O609        1.0     0.994748     0.032644     0.732440    Biso  1.000000 O
   O610        1.0     0.557184     0.282894     0.732302    Biso  1.000000 O
   O611        1.0     0.807189     0.220262     0.732010    Biso  1.000000 O
   O612        1.0     0.619660     0.470390     0.732005    Biso  1.000000 O
   O613        1.0     0.869716     0.970280     0.732100    Biso  1.000000 O
   O614        1.0     0.057186     0.845054     0.732142    Biso  1.000000 O
   O615        1.0     0.619632     0.345318     0.731931    Biso  1.000000 O
   O616        1.0     0.432280     0.220384     0.732053    Biso  1.000000 O
   O617        1.0     0.807219     0.845284     0.732078    Biso  1.000000 O
   O618        1.0     0.494702     0.782871     0.732427    Biso  1.000000 O
   O619        1.0     0.744609     0.470336     0.732006    Biso  1.000000 O
   O620        1.0     0.432072     0.595395     0.732031    Biso  1.000000 O
   O621        1.0     0.182086     0.532716     0.732289    Biso  1.000000 O
   O622        1.0     0.119744     0.220269     0.732063    Biso  1.000000 O
   O623        1.0     0.682142     0.345404     0.731939    Biso  1.000000 O
   O624        1.0     0.307234     0.220286     0.732090    Biso  1.000000 O
   O625        1.0     0.682174     0.657864     0.732415    Biso  1.000000 O
   O626        1.0     0.557206     0.782929     0.732426    Biso  1.000000 O
   O627        1.0     0.932210     0.970057     0.732156    Biso  1.000000 O
   O628        1.0     0.619578     0.595310     0.732108    Biso  1.000000 O
   O629        1.0     0.182248     0.220222     0.732067    Biso  1.000000 O
   O630        1.0     0.682246     0.845387     0.732095    Biso  1.000000 O
   O631        1.0     0.682104     0.595370     0.732060    Biso  1.000000 O
   O632        1.0     0.619736     0.782853     0.732426    Biso  1.000000 O
   O633        1.0     0.807189     0.157813     0.732266    Biso  1.000000 O
   O634        1.0     0.369737     0.845263     0.732114    Biso  1.000000 O
   O635        1.0     0.682179     0.220310     0.731909    Biso  1.000000 O
   O636        1.0     0.494794     0.095359     0.732018    Biso  1.000000 O
   O637        1.0     0.557155     0.657880     0.732430    Biso  1.000000 O
   O638        1.0     0.494767     0.220455     0.731976    Biso  1.000000 O
   O639        1.0     0.744670     0.282843     0.732192    Biso  1.000000 O
   O640        1.0     0.619672     0.720303     0.732132    Biso  1.000000 O
   Ce257       1.0     0.463453     0.376495     0.720853    Biso  1.000000 Ce
   Ce258       1.0     0.025908     0.688990     0.720759    Biso  1.000000 Ce
   Ce259       1.0     0.963435     0.751157     0.720825    Biso  1.000000 Ce
   Ce260       1.0     0.400854     0.439319     0.720820    Biso  1.000000 Ce
   Ce261       1.0     0.275972     0.189243     0.720931    Biso  1.000000 Ce
   Ce262       1.0     0.900904     0.689093     0.720811    Biso  1.000000 Ce
   Ce263       1.0     0.963377     0.626158     0.720755    Biso  1.000000 Ce
   Ce264       1.0     0.213510     0.126352     0.720979    Biso  1.000000 Ce
   Ce265       1.0     0.213512     0.001317     0.721053    Biso  1.000000 Ce
   Ce266       1.0     0.150998     0.939017     0.721046    Biso  1.000000 Ce
   Ce267       1.0     0.025965     0.938917     0.721043    Biso  1.000000 Ce
   Ce268       1.0     0.026022     0.064043     0.721023    Biso  1.000000 Ce
   Ce269       1.0     0.400816     0.564321     0.720842    Biso  1.000000 Ce
   Ce270       1.0     0.338346     0.626448     0.720817    Biso  1.000000 Ce
   Ce271       1.0     0.275840     0.439266     0.720775    Biso  1.000000 Ce
   Ce272       1.0     0.401027     0.939287     0.720959    Biso  1.000000 Ce
   Ce273       1.0     0.088396     0.376222     0.720715    Biso  1.000000 Ce
   Ce274       1.0     0.025933     0.813913     0.720919    Biso  1.000000 Ce
   Ce275       1.0     0.775949     0.689228     0.720877    Biso  1.000000 Ce
   Ce276       1.0     0.338332     0.501424     0.720808    Biso  1.000000 Ce
   Ce277       1.0     0.588516     0.126529     0.720735    Biso  1.000000 Ce
   Ce278       1.0     0.088523     1.001151     0.721048    Biso  1.000000 Ce
   Ce279       1.0     0.276023     0.064224     0.720991    Biso  1.000000 Ce
   Ce280       1.0     0.775925     0.189259     0.720802    Biso  1.000000 Ce
   Ce281       1.0     0.838464     0.876321     0.720871    Biso  1.000000 Ce
   Ce282       1.0     0.338568     0.001378     0.720971    Biso  1.000000 Ce
   Ce283       1.0     0.151042     0.064065     0.721044    Biso  1.000000 Ce
   Ce284       1.0     0.275830     0.564221     0.720792    Biso  1.000000 Ce
   Ce285       1.0     0.025849     0.563981     0.720715    Biso  1.000000 Ce
   Ce286       1.0     0.650987     0.064333     0.720721    Biso  1.000000 Ce
   Ce287       1.0     0.026021     0.189056     0.720929    Biso  1.000000 Ce
   Ce288       1.0     0.025987     0.314118     0.720780    Biso  1.000000 Ce
   Ce289       1.0     0.400959     0.814296     0.720910    Biso  1.000000 Ce
   Ce290       1.0     0.713573     0.876468     0.720907    Biso  1.000000 Ce
   Ce291       1.0     0.526061     0.064309     0.720826    Biso  1.000000 Ce
   Ce292       1.0     0.088409     0.751095     0.720838    Biso  1.000000 Ce
   Ce293       1.0     0.900988     0.814077     0.720854    Biso  1.000000 Ce
   Ce294       1.0     0.463342     0.501486     0.720847    Biso  1.000000 Ce
   Ce295       1.0     0.588546     0.001474     0.720788    Biso  1.000000 Ce
   Ce296       1.0     0.463544     1.001554     0.720894    Biso  1.000000 Ce
   Ce297       1.0     0.963444     0.876108     0.720931    Biso  1.000000 Ce
   Ce298       1.0     0.838489     0.001332     0.720889    Biso  1.000000 Ce
   Ce299       1.0     0.088491     0.876075     0.720995    Biso  1.000000 Ce
   Ce300       1.0     0.775947     0.064275     0.720821    Biso  1.000000 Ce
   Ce301       1.0     0.525942     0.814359     0.720935    Biso  1.000000 Ce
   Ce302       1.0     0.088477     0.251278     0.720850    Biso  1.000000 Ce
   Ce303       1.0     0.713468     0.001614     0.720816    Biso  1.000000 Ce
   Ce304       1.0     0.400850     0.689280     0.720881    Biso  1.000000 Ce
   Ce305       1.0     0.213520     0.876241     0.720994    Biso  1.000000 Ce
   Ce306       1.0     0.463410     0.751496     0.720932    Biso  1.000000 Ce
   Ce307       1.0     0.838478     0.751266     0.720852    Biso  1.000000 Ce
   Ce308       1.0     0.838441     0.251342     0.720834    Biso  1.000000 Ce
   Ce309       1.0     0.213307     0.501309     0.720725    Biso  1.000000 Ce
   Ce310       1.0     0.650790     0.439109     0.720783    Biso  1.000000 Ce
   Ce311       1.0     0.525893     0.689259     0.720950    Biso  1.000000 Ce
   Ce312       1.0     0.775839     0.314225     0.720780    Biso  1.000000 Ce
   Ce313       1.0     0.963485     0.126217     0.720955    Biso  1.000000 Ce
   Ce314       1.0     0.338332     0.376457     0.720818    Biso  1.000000 Ce
   Ce315       1.0     0.463470     0.876498     0.720919    Biso  1.000000 Ce
   Ce316       1.0     0.838433     0.126351     0.720888    Biso  1.000000 Ce
   Ce317       1.0     0.150873     0.689017     0.720779    Biso  1.000000 Ce
   Ce318       1.0     0.025935     0.439052     0.720697    Biso  1.000000 Ce
   Ce319       1.0     0.525837     0.564313     0.720887    Biso  1.000000 Ce
   Ce320       1.0     0.838391     0.376337     0.720800    Biso  1.000000 Ce
   Ce321       1.0     0.525876     0.439327     0.720831    Biso  1.000000 Ce
   Ce322       1.0     0.900869     0.564120     0.720769    Biso  1.000000 Ce
   Ce323       1.0     0.401055     0.064313     0.720916    Biso  1.000000 Ce
   Ce324       1.0     0.338497     0.126452     0.720945    Biso  1.000000 Ce
   Ce325       1.0     0.963471     0.251325     0.720893    Biso  1.000000 Ce
   Ce326       1.0     0.276044     0.939182     0.721006    Biso  1.000000 Ce
   Ce327       1.0     0.088541     0.126227     0.721005    Biso  1.000000 Ce
   Ce328       1.0     0.151023     0.189139     0.720915    Biso  1.000000 Ce
   Ce329       1.0     0.900969     0.064101     0.720959    Biso  1.000000 Ce
   Ce330       1.0     0.463321     0.626418     0.720887    Biso  1.000000 Ce
   Ce331       1.0     0.775858     0.439260     0.720806    Biso  1.000000 Ce
   Ce332       1.0     0.713455     0.751444     0.720888    Biso  1.000000 Ce
   Ce333       1.0     0.088359     0.626176     0.720722    Biso  1.000000 Ce
   Ce334       1.0     0.275860     0.314270     0.720837    Biso  1.000000 Ce
   Ce335       1.0     0.776031     0.939275     0.720862    Biso  1.000000 Ce
   Ce336       1.0     0.650899     0.314319     0.720740    Biso  1.000000 Ce
   Ce337       1.0     0.963502     0.376323     0.720790    Biso  1.000000 Ce
   Ce338       1.0     0.900949     0.439130     0.720757    Biso  1.000000 Ce
   Ce339       1.0     0.900937     0.314189     0.720827    Biso  1.000000 Ce
   Ce340       1.0     0.588378     0.376456     0.720757    Biso  1.000000 Ce
   Ce341       1.0     0.213329     0.376367     0.720768    Biso  1.000000 Ce
   Ce342       1.0     0.588514     0.876578     0.720911    Biso  1.000000 Ce
   Ce343       1.0     0.463572     0.126432     0.720861    Biso  1.000000 Ce
   Ce344       1.0     0.150880     0.314128     0.720764    Biso  1.000000 Ce
   Ce345       1.0     0.338508     0.876392     0.720979    Biso  1.000000 Ce
   Ce346       1.0     0.150974     0.813986     0.720931    Biso  1.000000 Ce
   Ce347       1.0     0.526053     0.939392     0.720855    Biso  1.000000 Ce
   Ce348       1.0     0.838392     0.501341     0.720813    Biso  1.000000 Ce
   Ce349       1.0     0.713438     0.126444     0.720745    Biso  1.000000 Ce
   Ce350       1.0     0.213364     0.626258     0.720750    Biso  1.000000 Ce
   Ce351       1.0     0.900937     0.939057     0.720956    Biso  1.000000 Ce
   Ce352       1.0     0.963450     0.001186     0.721027    Biso  1.000000 Ce
   Ce353       1.0     0.775977     0.814238     0.720860    Biso  1.000000 Ce
   Ce354       1.0     0.525925     0.314337     0.720748    Biso  1.000000 Ce
   Ce355       1.0     0.900959     0.189162     0.720915    Biso  1.000000 Ce
   Ce356       1.0     0.588354     0.501410     0.720852    Biso  1.000000 Ce
   Ce357       1.0     0.338408     0.751368     0.720868    Biso  1.000000 Ce
   Ce358       1.0     0.463483     0.251474     0.720801    Biso  1.000000 Ce
   Ce359       1.0     0.963416     0.501212     0.720719    Biso  1.000000 Ce
   Ce360       1.0     0.150825     0.564046     0.720709    Biso  1.000000 Ce
   Ce361       1.0     0.713416     0.626362     0.720902    Biso  1.000000 Ce
   Ce362       1.0     0.650990     0.939357     0.720845    Biso  1.000000 Ce
   Ce363       1.0     0.775889     0.564197     0.720866    Biso  1.000000 Ce
   Ce364       1.0     0.088366     0.501164     0.720669    Biso  1.000000 Ce
   Ce365       1.0     0.213421     0.751213     0.720854    Biso  1.000000 Ce
   Ce366       1.0     0.838394     0.626300     0.720812    Biso  1.000000 Ce
   Ce367       1.0     0.651027     0.814345     0.720913    Biso  1.000000 Ce
   Ce368       1.0     0.401023     0.189347     0.720899    Biso  1.000000 Ce
   Ce369       1.0     0.275890     0.689188     0.720802    Biso  1.000000 Ce
   Ce370       1.0     0.588447     0.751498     0.720960    Biso  1.000000 Ce
   Ce371       1.0     0.400931     0.314300     0.720859    Biso  1.000000 Ce
   Ce372       1.0     0.150835     0.439106     0.720712    Biso  1.000000 Ce
   Ce373       1.0     0.713322     0.376424     0.720752    Biso  1.000000 Ce
   Ce374       1.0     0.526057     0.189280     0.720761    Biso  1.000000 Ce
   Ce375       1.0     0.713318     0.501346     0.720822    Biso  1.000000 Ce
   Ce376       1.0     0.650959     0.189352     0.720699    Biso  1.000000 Ce
   Ce377       1.0     0.650859     0.564214     0.720896    Biso  1.000000 Ce
   Ce378       1.0     0.213470     0.251359     0.720843    Biso  1.000000 Ce
   Ce379       1.0     0.588385     0.626464     0.720891    Biso  1.000000 Ce
   Ce380       1.0     0.338425     0.251477     0.720922    Biso  1.000000 Ce
   Ce381       1.0     0.275963     0.814154     0.720918    Biso  1.000000 Ce
   Ce382       1.0     0.650897     0.689280     0.720928    Biso  1.000000 Ce
   Ce383       1.0     0.588465     0.251478     0.720713    Biso  1.000000 Ce
   Ce384       1.0     0.713386     0.251456     0.720753    Biso  1.000000 Ce
   O641        1.0     0.932121     0.657609     0.709526    Biso  1.000000 O
   O642        1.0     0.057322     0.970044     0.709718    Biso  1.000000 O
   O643        1.0     0.307096     0.345316     0.709478    Biso  1.000000 O
   O644        1.0     0.494608     0.470404     0.709498    Biso  1.000000 O
   O645        1.0     0.182114     0.720123     0.709479    Biso  1.000000 O
   O646        1.0     0.994773     0.907524     0.709760    Biso  1.000000 O
   O647        1.0     0.432269     0.907848     0.709607    Biso  1.000000 O
   O648        1.0     0.057251     0.157594     0.709655    Biso  1.000000 O
   O649        1.0     0.369579     0.470307     0.709507    Biso  1.000000 O
   O650        1.0     0.057168     0.782514     0.709596    Biso  1.000000 O
   O651        1.0     0.182217     0.907707     0.709718    Biso  1.000000 O
   O652        1.0     0.994719     0.282600     0.709566    Biso  1.000000 O
   O653        1.0     0.244697     0.157777     0.709704    Biso  1.000000 O
   O654        1.0     0.869578     0.595228     0.709453    Biso  1.000000 O
   O655        1.0     0.744720     0.157904     0.709509    Biso  1.000000 O
   O656        1.0     0.619728     0.157939     0.709461    Biso  1.000000 O
   O657        1.0     0.994789     0.969969     0.709675    Biso  1.000000 O
   O658        1.0     0.932251     0.157694     0.709641    Biso  1.000000 O
   O659        1.0     0.869624     0.532705     0.709489    Biso  1.000000 O
   O660        1.0     0.057262     0.282606     0.709554    Biso  1.000000 O
   O661        1.0     0.432075     0.532913     0.709620    Biso  1.000000 O
   O662        1.0     0.619742     0.032890     0.709490    Biso  1.000000 O
   O663        1.0     0.682268     0.907849     0.709582    Biso  1.000000 O
   O664        1.0     0.307275     0.095324     0.709639    Biso  1.000000 O
   O665        1.0     0.557263     0.157965     0.709424    Biso  1.000000 O
   O666        1.0     0.182133     0.345225     0.709410    Biso  1.000000 O
   O667        1.0     0.244763     0.220173     0.709558    Biso  1.000000 O
   O668        1.0     0.932226     0.782612     0.709564    Biso  1.000000 O
   O669        1.0     0.119809     0.969983     0.709702    Biso  1.000000 O
   O670        1.0     0.307074     0.532826     0.709548    Biso  1.000000 O
   O671        1.0     0.057293     0.095044     0.709693    Biso  1.000000 O
   O672        1.0     0.057160     0.720015     0.709470    Biso  1.000000 O
   O673        1.0     0.432079     0.470434     0.709492    Biso  1.000000 O
   O674        1.0     0.119620     0.720062     0.709484    Biso  1.000000 O
   O675        1.0     0.369634     0.657934     0.709550    Biso  1.000000 O
   O676        1.0     0.432134     0.407850     0.709570    Biso  1.000000 O
   O677        1.0     0.869799     0.970117     0.709571    Biso  1.000000 O
   O678        1.0     0.494701     0.845498     0.709587    Biso  1.000000 O
   O679        1.0     0.869698     0.282766     0.709592    Biso  1.000000 O
   O680        1.0     0.244807     0.095290     0.709654    Biso  1.000000 O
   O681        1.0     0.682264     0.782912     0.709665    Biso  1.000000 O
   O682        1.0     0.119750     0.157598     0.709687    Biso  1.000000 O
   O683        1.0     0.369553     0.595397     0.709501    Biso  1.000000 O
   O684        1.0     0.182157     0.657624     0.709533    Biso  1.000000 O
   O685        1.0     0.057251     0.845027     0.709626    Biso  1.000000 O
   O686        1.0     0.244756     0.032681     0.709691    Biso  1.000000 O
   O687        1.0     0.869631     0.407717     0.709575    Biso  1.000000 O
   O688        1.0     0.369632     0.345398     0.709520    Biso  1.000000 O
   O689        1.0     0.119642     0.345115     0.709396    Biso  1.000000 O
   O690        1.0     0.744595     0.345350     0.709432    Biso  1.000000 O
   O691        1.0     0.307111     0.720270     0.709495    Biso  1.000000 O
   O692        1.0     0.244555     0.470252     0.709385    Biso  1.000000 O
   O693        1.0     0.057225     0.907523     0.709708    Biso  1.000000 O
   O694        1.0     0.932150     0.720128     0.709468    Biso  1.000000 O
   O695        1.0     0.932157     0.470154     0.709390    Biso  1.000000 O
   O696        1.0     0.244668     0.657753     0.709518    Biso  1.000000 O
   O697        1.0     0.057061     0.595030     0.709382    Biso  1.000000 O
   O698        1.0     0.744597     0.470295     0.709456    Biso  1.000000 O
   O699        1.0     0.182284     0.845089     0.709641    Biso  1.000000 O
   O700        1.0     0.994624     0.470104     0.709357    Biso  1.000000 O
   O701        1.0     0.994629     0.657591     0.709505    Biso  1.000000 O
   O702        1.0     0.057237     0.220092     0.709562    Biso  1.000000 O
   O703        1.0     0.744813     0.970364     0.709497    Biso  1.000000 O
   O704        1.0     0.557093     0.532883     0.709647    Biso  1.000000 O
   O705        1.0     0.244538     0.595280     0.709424    Biso  1.000000 O
   O706        1.0     0.619789     0.095450     0.709371    Biso  1.000000 O
   O707        1.0     0.182256     0.032694     0.709793    Biso  1.000000 O
   O708        1.0     0.807200     0.220371     0.709484    Biso  1.000000 O
   O709        1.0     0.119682     0.532623     0.709413    Biso  1.000000 O
   O710        1.0     0.119553     0.595164     0.709414    Biso  1.000000 O
   O711        1.0     0.682301     0.845340     0.709568    Biso  1.000000 O
   O712        1.0     0.369824     0.970321     0.709600    Biso  1.000000 O
   O713        1.0     0.307088     0.407851     0.709538    Biso  1.000000 O
   O714        1.0     0.307170     0.282831     0.709645    Biso  1.000000 O
   O715        1.0     0.369552     0.407886     0.709606    Biso  1.000000 O
   O716        1.0     0.994784     0.095060     0.709640    Biso  1.000000 O
   O717        1.0     0.244739     0.907670     0.709740    Biso  1.000000 O
   O718        1.0     0.307031     0.595309     0.709426    Biso  1.000000 O
   O719        1.0     0.307221     0.845292     0.709616    Biso  1.000000 O
   O720        1.0     0.557307     0.095384     0.709448    Biso  1.000000 O
   O721        1.0    -0.005354     0.720074     0.709445    Biso  1.000000 O
   O722        1.0     0.869662     0.720215     0.709475    Biso  1.000000 O
   O723        1.0     0.057174     0.657548     0.709493    Biso  1.000000 O
   O724        1.0     0.807097     0.532787     0.709592    Biso  1.000000 O
   O725        1.0     0.807192     0.720234     0.709504    Biso  1.000000 O
   O726        1.0     0.057276     0.032601     0.709778    Biso  1.000000 O
   O727        1.0     0.182319     0.970225     0.709686    Biso  1.000000 O
   O728        1.0     0.369687     0.282872     0.709572    Biso  1.000000 O
   O729        1.0     0.557249     0.782822     0.709666    Biso  1.000000 O
   O730        1.0     0.494748     0.907970     0.709692    Biso  1.000000 O
   O731        1.0     0.807230     0.782770     0.709621    Biso  1.000000 O
   O732        1.0     0.619790     0.845477     0.709567    Biso  1.000000 O
   O733        1.0     0.432278     0.782854     0.709650    Biso  1.000000 O
   O734        1.0     0.869671     0.345297     0.709474    Biso  1.000000 O
   O735        1.0     0.369694     0.845402     0.709573    Biso  1.000000 O
   O736        1.0     0.244581     0.532830     0.709463    Biso  1.000000 O
   O737        1.0     0.932072     0.595094     0.709390    Biso  1.000000 O
   O738        1.0     0.807231     0.095348     0.709505    Biso  1.000000 O
   O739        1.0     0.932183     0.407652     0.709460    Biso  1.000000 O
   O740        1.0     0.307339     0.970338     0.709634    Biso  1.000000 O
   O741        1.0     0.244599     0.720279     0.709486    Biso  1.000000 O
   O742        1.0     0.494572     0.532946     0.709529    Biso  1.000000 O
   O743        1.0     0.494803     0.032914     0.709538    Biso  1.000000 O
   O744        1.0     0.869755     0.032763     0.709650    Biso  1.000000 O
   O745        1.0     0.244635     0.282787     0.709522    Biso  1.000000 O
   O746        1.0     0.932199     0.907644     0.709646    Biso  1.000000 O
   O747        1.0     0.119715     0.845039     0.709604    Biso  1.000000 O
   O748        1.0     0.619653     0.657991     0.709650    Biso  1.000000 O
   O749        1.0     0.307266     0.032827     0.709776    Biso  1.000000 O
   O750        1.0     0.744729     0.032869     0.709508    Biso  1.000000 O
   O751        1.0     0.369571     0.532876     0.709515    Biso  1.000000 O
   O752        1.0     0.557271     0.032914     0.709534    Biso  1.000000 O
   O753        1.0     0.119750     0.032534     0.709740    Biso  1.000000 O
   O754        1.0     0.994709     0.407602     0.709455    Biso  1.000000 O
   O755        1.0     0.432296     0.032912     0.709624    Biso  1.000000 O
   O756        1.0     0.869702     0.157770     0.709682    Biso  1.000000 O
   O757        1.0     0.807246     0.032834     0.709616    Biso  1.000000 O
   O758        1.0     0.932291     0.970217     0.709648    Biso  1.000000 O
   O759        1.0     0.182045     0.470235     0.709373    Biso  1.000000 O
   O760        1.0     0.744672     0.657828     0.709643    Biso  1.000000 O
   O761        1.0     0.869665     0.657714     0.709549    Biso  1.000000 O
   O762        1.0     0.619640     0.345494     0.709375    Biso  1.000000 O
   O763        1.0     0.744748     0.845381     0.709529    Biso  1.000000 O
   O764        1.0     0.369738     0.157876     0.709702    Biso  1.000000 O
   O765        1.0     0.494648     0.407907     0.709579    Biso  1.000000 O
   O766        1.0     0.182276     0.157685     0.709641    Biso  1.000000 O
   O767        1.0     0.994725     0.345239     0.709397    Biso  1.000000 O
   O768        1.0     0.807143     0.345307     0.709489    Biso  1.000000 O
   O769        1.0     0.119750     0.782571     0.709639    Biso  1.000000 O
   O770        1.0     0.932221     0.032617     0.709729    Biso  1.000000 O
   O771        1.0     0.807146     0.470371     0.709470    Biso  1.000000 O
   O772        1.0     0.744676     0.720359     0.709570    Biso  1.000000 O
   O773        1.0     0.994730     0.220108     0.709572    Biso  1.000000 O
   O774        1.0     0.619668     0.720466     0.709636    Biso  1.000000 O
   O775        1.0     0.619587     0.407902     0.709478    Biso  1.000000 O
   O776        1.0     0.432305     0.095326     0.709546    Biso  1.000000 O
   O777        1.0     0.119769     0.907485     0.709795    Biso  1.000000 O
   O778        1.0     0.494766     0.157822     0.709588    Biso  1.000000 O
   O779        1.0     0.182257     0.095134     0.709622    Biso  1.000000 O
   O780        1.0     0.432183     0.345316     0.709532    Biso  1.000000 O
   O781        1.0     0.869726     0.907723     0.709663    Biso  1.000000 O
   O782        1.0     0.057181     0.407612     0.709391    Biso  1.000000 O
   O783        1.0     0.682136     0.282898     0.709456    Biso  1.000000 O
   O784        1.0     0.619696     0.220400     0.709346    Biso  1.000000 O
   O785        1.0     0.369785     0.095430     0.709611    Biso  1.000000 O
   O786        1.0     0.557101     0.657884     0.709691    Biso  1.000000 O
   O787        1.0     0.744686     0.782852     0.709618    Biso  1.000000 O
   O788        1.0     0.682198     0.220463     0.709336    Biso  1.000000 O
   O789        1.0     0.869716     0.220225     0.709526    Biso  1.000000 O
   O790        1.0     0.432081     0.720385     0.709576    Biso  1.000000 O
   O791        1.0     0.994665     0.532605     0.709416    Biso  1.000000 O
   O792        1.0     0.119785     0.220114     0.709543    Biso  1.000000 O
   O793        1.0     0.494545     0.595436     0.709590    Biso  1.000000 O
   O794        1.0     0.682071     0.345384     0.709370    Biso  1.000000 O
   O795        1.0     0.557311     0.970407     0.709479    Biso  1.000000 O
   O796        1.0     0.307189     0.657797     0.709539    Biso  1.000000 O
   O797        1.0     0.182114     0.532654     0.709472    Biso  1.000000 O
   O798        1.0     0.619686     0.282942     0.709417    Biso  1.000000 O
   O799        1.0     0.182034     0.595128     0.709387    Biso  1.000000 O
   O800        1.0     0.932187     0.345139     0.709481    Biso  1.000000 O
   O801        1.0     0.869743     0.845221     0.709528    Biso  1.000000 O
   O802        1.0     0.057113     0.532522     0.709468    Biso  1.000000 O
   O803        1.0     0.369755     0.907855     0.709721    Biso  1.000000 O
   O804        1.0     0.557133     0.345384     0.709412    Biso  1.000000 O
   O805        1.0     0.682106     0.595273     0.709549    Biso  1.000000 O
   O806        1.0     0.494605     0.720417     0.709609    Biso  1.000000 O
   O807        1.0     0.182073     0.407702     0.709422    Biso  1.000000 O
   O808        1.0     0.744727     0.095341     0.709449    Biso  1.000000 O
   O809        1.0     0.619589     0.470380     0.709486    Biso  1.000000 O
   O810        1.0     0.369735     0.782892     0.709656    Biso  1.000000 O
   O811        1.0     0.557104     0.407938     0.709484    Biso  1.000000 O
   O812        1.0     0.057204     0.345060     0.709384    Biso  1.000000 O
   O813        1.0     0.494800     0.970465     0.709497    Biso  1.000000 O
   O814        1.0     0.744630     0.282880     0.709458    Biso  1.000000 O
   O815        1.0     0.869751     0.095256     0.709576    Biso  1.000000 O
   O816        1.0     0.682095     0.407867     0.709462    Biso  1.000000 O
   O817        1.0     0.057109     0.470138     0.709332    Biso  1.000000 O
   O818        1.0     0.557302     0.907932     0.709591    Biso  1.000000 O
   O819        1.0     0.244857     0.970175     0.709693    Biso  1.000000 O
   O820        1.0     0.557110     0.470440     0.709464    Biso  1.000000 O
   O821        1.0     0.494786     0.095448     0.709460    Biso  1.000000 O
   O822        1.0     0.307223     0.157850     0.709646    Biso  1.000000 O
   O823        1.0     0.682015     0.532803     0.709615    Biso  1.000000 O
   O824        1.0     0.307066     0.470384     0.709457    Biso  1.000000 O
   O825        1.0     0.807074     0.595229     0.709485    Biso  1.000000 O
   O826        1.0     0.119680     0.657630     0.709506    Biso  1.000000 O
   O827        1.0     0.932253     0.282668     0.709592    Biso  1.000000 O
   O828        1.0     0.182190     0.282714     0.709590    Biso  1.000000 O
   O829        1.0     0.182218     0.782617     0.709623    Biso  1.000000 O
   O830        1.0     0.994588     0.595102     0.709408    Biso  1.000000 O
   O831        1.0     0.807303     0.970359     0.709528    Biso  1.000000 O
   O832        1.0     0.807100     0.407831     0.709519    Biso  1.000000 O
   O833        1.0     0.932258     0.845128     0.709539    Biso  1.000000 O
   O834        1.0     0.932198     0.220169     0.709600    Biso  1.000000 O
   O835        1.0     0.494744     0.220393     0.709452    Biso  1.000000 O
   O836        1.0     0.807282     0.907824     0.709577    Biso  1.000000 O
   O837        1.0     0.744773     0.907823     0.709616    Biso  1.000000 O
   O838        1.0     0.619797     0.970358     0.709464    Biso  1.000000 O
   O839        1.0     0.557193     0.845416     0.709600    Biso  1.000000 O
   O840        1.0     0.807219     0.845277     0.709519    Biso  1.000000 O
   O841        1.0     0.432210     0.845316     0.709614    Biso  1.000000 O
   O842        1.0     0.432234     0.220402     0.709513    Biso  1.000000 O
   O843        1.0     0.557062     0.595373     0.709541    Biso  1.000000 O
   O844        1.0     0.932146     0.532677     0.709516    Biso  1.000000 O
   O845        1.0     0.119672     0.282624     0.709499    Biso  1.000000 O
   O846        1.0     0.432278     0.157912     0.709602    Biso  1.000000 O
   O847        1.0     0.369790     0.032837     0.709683    Biso  1.000000 O
   O848        1.0     0.244584     0.407810     0.709527    Biso  1.000000 O
   O849        1.0     0.682262     0.095372     0.709396    Biso  1.000000 O
   O850        1.0     0.932284     0.095137     0.709653    Biso  1.000000 O
   O851        1.0     0.432284     0.970370     0.709616    Biso  1.000000 O
   O852        1.0     0.557153     0.720298     0.709631    Biso  1.000000 O
   O853        1.0     0.994791     0.157561     0.709753    Biso  1.000000 O
   O854        1.0     0.494599     0.345494     0.709443    Biso  1.000000 O
   O855        1.0     0.494674     0.282911     0.709533    Biso  1.000000 O
   O856        1.0     0.682254     0.032885     0.709505    Biso  1.000000 O
   O857        1.0     0.869649     0.470241     0.709453    Biso  1.000000 O
   O858        1.0     0.369592     0.720376     0.709522    Biso  1.000000 O
   O859        1.0     0.619586     0.532941     0.709567    Biso  1.000000 O
   O860        1.0     0.744583     0.407882     0.709564    Biso  1.000000 O
   O861        1.0     0.119756     0.095105     0.709652    Biso  1.000000 O
   O862        1.0     0.432088     0.657838     0.709643    Biso  1.000000 O
   O863        1.0     0.244724     0.845238     0.709590    Biso  1.000000 O
   O864        1.0     0.994710     0.782575     0.709580    Biso  1.000000 O
   O865        1.0     0.869739     0.782696     0.709583    Biso  1.000000 O
   O866        1.0     0.744589     0.532845     0.709562    Biso  1.000000 O
   O867        1.0     0.619570     0.595455     0.709593    Biso  1.000000 O
   O868        1.0     0.619750     0.782947     0.709680    Biso  1.000000 O
   O869        1.0     0.744696     0.220333     0.709429    Biso  1.000000 O
   O870        1.0     0.494609     0.657951     0.709633    Biso  1.000000 O
   O871        1.0     0.307262     0.907811     0.709680    Biso  1.000000 O
   O872        1.0     0.682151     0.657825     0.709698    Biso  1.000000 O
   O873        1.0     0.994723     0.032507     0.709766    Biso  1.000000 O
   O874        1.0     0.119564     0.470118     0.709327    Biso  1.000000 O
   O875        1.0     0.744611     0.595350     0.709528    Biso  1.000000 O
   O876        1.0     0.432192     0.282898     0.709593    Biso  1.000000 O
   O877        1.0     0.369756     0.220395     0.709553    Biso  1.000000 O
   O878        1.0     0.244637     0.345284     0.709481    Biso  1.000000 O
   O879        1.0     0.557195     0.282924     0.709492    Biso  1.000000 O
   O880        1.0     0.682147     0.720346     0.709580    Biso  1.000000 O
   O881        1.0     0.307219     0.782768     0.709624    Biso  1.000000 O
   O882        1.0     0.682231     0.970466     0.709503    Biso  1.000000 O
   O883        1.0     0.244759     0.782703     0.709641    Biso  1.000000 O
   O884        1.0     0.994671     0.844993     0.709549    Biso  1.000000 O
   O885        1.0     0.307247     0.220393     0.709560    Biso  1.000000 O
   O886        1.0     0.432032     0.595389     0.709474    Biso  1.000000 O
   O887        1.0     0.682228     0.157894     0.709441    Biso  1.000000 O
   O888        1.0     0.807169     0.657779     0.709585    Biso  1.000000 O
   O889        1.0     0.682092     0.470376     0.709453    Biso  1.000000 O
   O890        1.0     0.619729     0.907926     0.709606    Biso  1.000000 O
   O891        1.0     0.807172     0.282789     0.709600    Biso  1.000000 O
   O892        1.0     0.557213     0.220385     0.709414    Biso  1.000000 O
   O893        1.0     0.807215     0.157782     0.709556    Biso  1.000000 O
   O894        1.0     0.494718     0.783014     0.709669    Biso  1.000000 O
   O895        1.0     0.119624     0.407648     0.709441    Biso  1.000000 O
   O896        1.0     0.182253     0.220248     0.709524    Biso  1.000000 O
   Ce385       1.0     0.338280     0.439093     0.698202    Biso  1.000000 Ce
   Ce386       1.0     0.900967     0.751562     0.698220    Biso  1.000000 Ce
   Ce387       1.0     0.213497     0.063866     0.698439    Biso  1.000000 Ce
   Ce388       1.0     0.088389     0.688774     0.698142    Biso  1.000000 Ce
   Ce389       1.0     0.588220     0.439042     0.698168    Biso  1.000000 Ce
   Ce390       1.0     0.463529     0.939181     0.698314    Biso  1.000000 Ce
   Ce391       1.0     0.275889     0.126733     0.698383    Biso  1.000000 Ce
   Ce392       1.0     0.400786     0.501835     0.698248    Biso  1.000000 Ce
   Ce393       1.0     0.025869     0.751413     0.698218    Biso  1.000000 Ce
   Ce394       1.0     0.088648     0.188639     0.698349    Biso  1.000000 Ce
   Ce395       1.0     0.088531     0.938493     0.698489    Biso  1.000000 Ce
   Ce396       1.0     0.463483     0.439089     0.698270    Biso  1.000000 Ce
   Ce397       1.0     0.213540     0.938951     0.698479    Biso  1.000000 Ce
   Ce398       1.0     0.713556     0.939162     0.698323    Biso  1.000000 Ce
   Ce399       1.0     0.088678     0.063623     0.698440    Biso  1.000000 Ce
   Ce400       1.0     0.400943     0.376732     0.698300    Biso  1.000000 Ce
   Ce401       1.0     0.400936     0.876798     0.698354    Biso  1.000000 Ce
   Ce402       1.0     0.401175     1.001716     0.698339    Biso  1.000000 Ce
   Ce403       1.0     0.275947     0.626653     0.698179    Biso  1.000000 Ce
   Ce404       1.0     0.150890     0.626436     0.698129    Biso  1.000000 Ce
   Ce405       1.0     0.026075     0.001294     0.698527    Biso  1.000000 Ce
   Ce406       1.0     0.338219     0.564030     0.698220    Biso  1.000000 Ce
   Ce407       1.0     0.526070     0.876865     0.698327    Biso  1.000000 Ce
   Ce408       1.0     0.775772     0.501711     0.698237    Biso  1.000000 Ce
   Ce409       1.0     0.026168     0.126256     0.698409    Biso  1.000000 Ce
   Ce410       1.0     0.900896     0.126576     0.698397    Biso  1.000000 Ce
   Ce411       1.0     0.588452     0.064024     0.698143    Biso  1.000000 Ce
   Ce412       1.0     0.088379     0.813603     0.698339    Biso  1.000000 Ce
   Ce413       1.0     0.838475     0.813861     0.698281    Biso  1.000000 Ce
   Ce414       1.0     0.713209     0.439035     0.698176    Biso  1.000000 Ce
   Ce415       1.0     0.026012     0.251426     0.698289    Biso  1.000000 Ce
   Ce416       1.0     0.963507     0.938684     0.698427    Biso  1.000000 Ce
   Ce417       1.0     0.838442     0.438954     0.698250    Biso  1.000000 Ce
   Ce418       1.0     0.213280     0.438854     0.698133    Biso  1.000000 Ce
   Ce419       1.0     0.275688     0.501738     0.698174    Biso  1.000000 Ce
   Ce420       1.0     0.650946     0.126820     0.698100    Biso  1.000000 Ce
   Ce421       1.0     0.526059     0.001810     0.698212    Biso  1.000000 Ce
   Ce422       1.0     0.338336     0.814052     0.698329    Biso  1.000000 Ce
   Ce423       1.0     0.713162     0.314076     0.698125    Biso  1.000000 Ce
   Ce424       1.0     0.588329     0.564014     0.698312    Biso  1.000000 Ce
   Ce425       1.0     0.276027     0.001654     0.698424    Biso  1.000000 Ce
   Ce426       1.0     0.588444     0.814174     0.698404    Biso  1.000000 Ce
   Ce427       1.0     0.463485     0.814099     0.698317    Biso  1.000000 Ce
   Ce428       1.0     0.150931     0.751467     0.698256    Biso  1.000000 Ce
   Ce429       1.0     0.213454     0.688847     0.698208    Biso  1.000000 Ce
   Ce430       1.0     0.775838     0.126732     0.698201    Biso  1.000000 Ce
   Ce431       1.0     0.776029     0.001805     0.698241    Biso  1.000000 Ce
   Ce432       1.0     0.901079     0.251612     0.698314    Biso  1.000000 Ce
   Ce433       1.0     0.338522     0.063980     0.698415    Biso  1.000000 Ce
   Ce434       1.0     0.963238     0.688726     0.698193    Biso  1.000000 Ce
   Ce435       1.0     0.900977     0.501564     0.698175    Biso  1.000000 Ce
   Ce436       1.0     0.650810     0.376691     0.698052    Biso  1.000000 Ce
   Ce437       1.0     0.213360     0.563886     0.698122    Biso  1.000000 Ce
   Ce438       1.0     0.900929     1.001505     0.698372    Biso  1.000000 Ce
   Ce439       1.0     0.151152     0.876328     0.698435    Biso  1.000000 Ce
   Ce440       1.0     0.463693     0.064018     0.698246    Biso  1.000000 Ce
   Ce441       1.0     0.088293     0.563625     0.698139    Biso  1.000000 Ce
   Ce442       1.0     0.338548     0.938958     0.698382    Biso  1.000000 Ce
   Ce443       1.0     0.525959     0.376836     0.698168    Biso  1.000000 Ce
   Ce444       1.0     0.963549     0.438709     0.698105    Biso  1.000000 Ce
   Ce445       1.0     0.151091     0.001445     0.698471    Biso  1.000000 Ce
   Ce446       1.0     0.838361     0.313929     0.698260    Biso  1.000000 Ce
   Ce447       1.0     0.900852     0.626541     0.698180    Biso  1.000000 Ce
   Ce448       1.0     0.963502     0.063628     0.698439    Biso  1.000000 Ce
   Ce449       1.0     0.400698     0.626762     0.698240    Biso  1.000000 Ce
   Ce450       1.0     0.088403     0.313728     0.698102    Biso  1.000000 Ce
   Ce451       1.0     0.838322     0.563865     0.698218    Biso  1.000000 Ce
   Ce452       1.0     0.525855     0.501841     0.698256    Biso  1.000000 Ce
   Ce453       1.0     0.775719     0.376765     0.698235    Biso  1.000000 Ce
   Ce454       1.0     0.025772     0.626444     0.698144    Biso  1.000000 Ce
   Ce455       1.0     0.150858     0.501333     0.698044    Biso  1.000000 Ce
   Ce456       1.0     0.838486     0.688888     0.698225    Biso  1.000000 Ce
   Ce457       1.0     0.525721     0.626818     0.698329    Biso  1.000000 Ce
   Ce458       1.0     0.338464     0.689035     0.698199    Biso  1.000000 Ce
   Ce459       1.0     0.588587     0.314155     0.698119    Biso  1.000000 Ce
   Ce460       1.0     0.775858     0.626704     0.698277    Biso  1.000000 Ce
   Ce461       1.0     0.275968     0.251683     0.698318    Biso  1.000000 Ce
   Ce462       1.0     0.151031     0.126364     0.698409    Biso  1.000000 Ce
   Ce463       1.0     0.276057     0.876681     0.698380    Biso  1.000000 Ce
   Ce464       1.0     0.213566     0.813749     0.698333    Biso  1.000000 Ce
   Ce465       1.0     0.463275     0.564053     0.698264    Biso  1.000000 Ce
   Ce466       1.0     0.588588     0.189147     0.698059    Biso  1.000000 Ce
   Ce467       1.0     0.713405     0.189068     0.698128    Biso  1.000000 Ce
   Ce468       1.0     0.776057     0.876777     0.698264    Biso  1.000000 Ce
   Ce469       1.0     0.838374     0.188932     0.698287    Biso  1.000000 Ce
   Ce470       1.0     0.776057     0.751692     0.698305    Biso  1.000000 Ce
   Ce471       1.0     0.650921     0.751859     0.698362    Biso  1.000000 Ce
   Ce472       1.0     0.963604     0.313914     0.698245    Biso  1.000000 Ce
   Ce473       1.0     0.963422     0.563749     0.698121    Biso  1.000000 Ce
   Ce474       1.0     0.401134     0.126784     0.698349    Biso  1.000000 Ce
   Ce475       1.0     0.963436     0.813666     0.698241    Biso  1.000000 Ce
   Ce476       1.0     0.963662     0.188792     0.698381    Biso  1.000000 Ce
   Ce477       1.0     0.213398     0.188869     0.698294    Biso  1.000000 Ce
   Ce478       1.0     0.526133     0.126611     0.698161    Biso  1.000000 Ce
   Ce479       1.0     0.650989     0.001722     0.698139    Biso  1.000000 Ce
   Ce480       1.0     0.838415     0.064015     0.698306    Biso  1.000000 Ce
   Ce481       1.0     0.213280     0.314016     0.698192    Biso  1.000000 Ce
   Ce482       1.0     0.463263     0.689014     0.698354    Biso  1.000000 Ce
   Ce483       1.0     0.150912     0.251488     0.698233    Biso  1.000000 Ce
   Ce484       1.0     0.338586     0.189090     0.698365    Biso  1.000000 Ce
   Ce485       1.0     0.025916     0.876215     0.698402    Biso  1.000000 Ce
   Ce486       1.0     0.901073     0.376559     0.698202    Biso  1.000000 Ce
   Ce487       1.0     0.025785     0.501277     0.698037    Biso  1.000000 Ce
   Ce488       1.0     0.900978     0.876553     0.698307    Biso  1.000000 Ce
   Ce489       1.0     0.400854     0.251775     0.698277    Biso  1.000000 Ce
   Ce490       1.0     0.650962     0.626643     0.698356    Biso  1.000000 Ce
   Ce491       1.0     0.400940     0.751783     0.698321    Biso  1.000000 Ce
   Ce492       1.0     0.026071     0.376440     0.698078    Biso  1.000000 Ce
   Ce493       1.0     0.713449     0.688987     0.698353    Biso  1.000000 Ce
   Ce494       1.0     0.838483     0.939009     0.698254    Biso  1.000000 Ce
   Ce495       1.0     0.713570     0.814185     0.698266    Biso  1.000000 Ce
   Ce496       1.0     0.651128     0.876806     0.698320    Biso  1.000000 Ce
   Ce497       1.0     0.588588     0.939129     0.698185    Biso  1.000000 Ce
   Ce498       1.0     0.463594     0.188981     0.698267    Biso  1.000000 Ce
   Ce499       1.0     0.650660     0.501621     0.698231    Biso  1.000000 Ce
   Ce500       1.0     0.713477     0.064099     0.698108    Biso  1.000000 Ce
   Ce501       1.0     0.588406     0.689139     0.698347    Biso  1.000000 Ce
   Ce502       1.0     0.150745     0.376505     0.698106    Biso  1.000000 Ce
   Ce503       1.0     0.775772     0.251716     0.698199    Biso  1.000000 Ce
   Ce504       1.0     0.275736     0.376693     0.698208    Biso  1.000000 Ce
   Ce505       1.0     0.338344     0.313957     0.698287    Biso  1.000000 Ce
   Ce506       1.0     0.525905     0.751713     0.698423    Biso  1.000000 Ce
   Ce507       1.0     0.276044     0.751594     0.698236    Biso  1.000000 Ce
   Ce508       1.0     0.713363     0.563987     0.698297    Biso  1.000000 Ce
   Ce509       1.0     0.463423     0.314087     0.698201    Biso  1.000000 Ce
   Ce510       1.0     0.650933     0.251845     0.698070    Biso  1.000000 Ce
   Ce511       1.0     0.526080     0.251781     0.698170    Biso  1.000000 Ce
   Ce512       1.0     0.088368     0.438667     0.698040    Biso  1.000000 Ce
   O897        1.0     0.307263     0.845414     0.687017    Biso  1.000000 O
   O898        1.0     0.057331     0.094783     0.687209    Biso  1.000000 O
   O899        1.0     0.869548     0.595187     0.686944    Biso  1.000000 O
   O900        1.0     0.932171     0.782634     0.686917    Biso  1.000000 O
   O901        1.0     0.744770     0.970387     0.686968    Biso  1.000000 O
   O902        1.0     0.182199     0.970086     0.687151    Biso  1.000000 O
   O903        1.0     0.557028     0.408023     0.686806    Biso  1.000000 O
   O904        1.0     0.494829     0.845396     0.687134    Biso  1.000000 O
   O905        1.0     0.432024     0.657938     0.687031    Biso  1.000000 O
   O906        1.0     0.494596     0.407987     0.686923    Biso  1.000000 O
   O907        1.0     0.119667     0.595039     0.686914    Biso  1.000000 O
   O908        1.0     0.932164     0.595150     0.686883    Biso  1.000000 O
   O909        1.0     0.932353     0.907626     0.687019    Biso  1.000000 O
   O910        1.0     0.307063     0.407816     0.687000    Biso  1.000000 O
   O911        1.0     0.807046     0.532828     0.686950    Biso  1.000000 O
   O912        1.0     0.119749     0.969883     0.687247    Biso  1.000000 O
   O913        1.0     0.057161     0.720034     0.686944    Biso  1.000000 O
   O914        1.0     0.307296     0.032888     0.687170    Biso  1.000000 O
   O915        1.0     0.057029     0.657517     0.686904    Biso  1.000000 O
   O916        1.0     0.869529     0.532752     0.686883    Biso  1.000000 O
   O917        1.0     0.182206     0.282650     0.686989    Biso  1.000000 O
   O918        1.0     0.369631     0.407838     0.687037    Biso  1.000000 O
   O919        1.0     0.932163     0.470126     0.686883    Biso  1.000000 O
   O920        1.0     0.307215     0.095391     0.687176    Biso  1.000000 O
   O921        1.0     0.307271     0.157927     0.687119    Biso  1.000000 O
   O922        1.0     0.682215     0.782973     0.687114    Biso  1.000000 O
   O923        1.0     0.557181     0.782980     0.687075    Biso  1.000000 O
   O924        1.0     0.869672     0.407864     0.686985    Biso  1.000000 O
   O925        1.0     0.869797     0.157778     0.687068    Biso  1.000000 O
   O926        1.0     0.619513     0.532889     0.686962    Biso  1.000000 O
   O927        1.0     0.619657     0.720459     0.687153    Biso  1.000000 O
   O928        1.0     0.494560     0.595498     0.687096    Biso  1.000000 O
   O929        1.0     0.994637     0.595133     0.686850    Biso  1.000000 O
   O930        1.0     0.306911     0.532915     0.686901    Biso  1.000000 O
   O931        1.0     0.244677     0.595301     0.686891    Biso  1.000000 O
   O932        1.0     0.494773     0.907892     0.687094    Biso  1.000000 O
   O933        1.0     0.744888     0.032934     0.686894    Biso  1.000000 O
   O934        1.0     0.369507     0.470488     0.687017    Biso  1.000000 O
   O935        1.0     0.807212     0.782810     0.686964    Biso  1.000000 O
   O936        1.0     0.869555     0.657702     0.686906    Biso  1.000000 O
   O937        1.0     0.557037     0.658042     0.687141    Biso  1.000000 O
   O938        1.0     0.994801     0.157415     0.687194    Biso  1.000000 O
   O939        1.0     0.932277     0.157629     0.687122    Biso  1.000000 O
   O940        1.0     0.807326     0.845330     0.686978    Biso  1.000000 O
   O941        1.0     0.244640     0.970298     0.687191    Biso  1.000000 O
   O942        1.0     0.806985     0.470313     0.687004    Biso  1.000000 O
   O943        1.0     0.932269     0.095039     0.687212    Biso  1.000000 O
   O944        1.0     0.369808     0.032921     0.687121    Biso  1.000000 O
   O945        1.0     0.057211     0.844881     0.687101    Biso  1.000000 O
   O946        1.0     0.432090     0.407944     0.687015    Biso  1.000000 O
   O947        1.0     0.181961     0.532688     0.686852    Biso  1.000000 O
   O948        1.0     0.807334     0.970421     0.687022    Biso  1.000000 O
   O949        1.0     0.119887     0.032459     0.687145    Biso  1.000000 O
   O950        1.0     0.932309     0.970106     0.687186    Biso  1.000000 O
   O951        1.0     0.119605     0.782528     0.687026    Biso  1.000000 O
   O952        1.0     0.119760     0.720042     0.686959    Biso  1.000000 O
   O953        1.0     0.182202     0.595210     0.686857    Biso  1.000000 O
   O954        1.0     0.994815     0.970073     0.687165    Biso  1.000000 O
   O955        1.0     0.869777     0.282768     0.687052    Biso  1.000000 O
   O956        1.0     0.556989     0.470518     0.686925    Biso  1.000000 O
   O957        1.0     0.057315     0.907316     0.687154    Biso  1.000000 O
   O958        1.0     0.057297     0.219869     0.687086    Biso  1.000000 O
   O959        1.0     0.432070     0.345416     0.687005    Biso  1.000000 O
   O960        1.0     0.369555     0.595462     0.686969    Biso  1.000000 O
   O961        1.0     0.182061     0.407639     0.686813    Biso  1.000000 O
   O962        1.0     0.057137     0.594948     0.686882    Biso  1.000000 O
   O963        1.0     0.307212     0.282825     0.686987    Biso  1.000000 O
   O964        1.0     0.619716     0.157901     0.686797    Biso  1.000000 O
   O965        1.0     0.619490     0.407959     0.686855    Biso  1.000000 O
   O966        1.0     0.807107     0.345398     0.687035    Biso  1.000000 O
   O967        1.0     0.432148     0.782937     0.687062    Biso  1.000000 O
   O968        1.0     0.182217     0.470127     0.686799    Biso  1.000000 O
   O969        1.0     0.432275     0.157900     0.686984    Biso  1.000000 O
   O970        1.0     0.244758     0.157778     0.687059    Biso  1.000000 O
   O971        1.0     0.119773     0.219934     0.687003    Biso  1.000000 O
   O972        1.0     0.369455     0.532950     0.686915    Biso  1.000000 O
   O973        1.0     0.932215     0.845111     0.687022    Biso  1.000000 O
   O974        1.0     0.869836     0.970297     0.687043    Biso  1.000000 O
   O975        1.0     0.057194     0.782472     0.686927    Biso  1.000000 O
   O976        1.0     0.244807     0.720253     0.686961    Biso  1.000000 O
   O977        1.0     0.307087     0.345339     0.686990    Biso  1.000000 O
   O978        1.0     0.744616     0.282926     0.686890    Biso  1.000000 O
   O979        1.0     0.744544     0.407935     0.686934    Biso  1.000000 O
   O980        1.0     0.994641     0.469976     0.686727    Biso  1.000000 O
   O981        1.0     0.682029     0.345387     0.686732    Biso  1.000000 O
   O982        1.0     0.182135     0.345154     0.686812    Biso  1.000000 O
   O983        1.0     0.744815     0.782890     0.687035    Biso  1.000000 O
   O984        1.0     0.182370     0.032569     0.687175    Biso  1.000000 O
   O985        1.0     0.369654     0.345289     0.687059    Biso  1.000000 O
   O986        1.0     0.244604     0.345292     0.686940    Biso  1.000000 O
   O987        1.0     0.307289     0.907870     0.687079    Biso  1.000000 O
   O988        1.0     0.369829     0.095361     0.687159    Biso  1.000000 O
   O989        1.0     0.994458     0.532578     0.686805    Biso  1.000000 O
   O990        1.0     0.557256     0.032899     0.686832    Biso  1.000000 O
   O991        1.0     0.369816     0.157905     0.687093    Biso  1.000000 O
   O992        1.0     0.119792     0.157397     0.687021    Biso  1.000000 O
   O993        1.0     0.807211     0.220430     0.686999    Biso  1.000000 O
   O994        1.0     0.682316     0.032863     0.686900    Biso  1.000000 O
   O995        1.0     0.369707     0.845416     0.687086    Biso  1.000000 O
   O996        1.0     0.744826     0.907990     0.687001    Biso  1.000000 O
   O997        1.0     0.432220     0.907983     0.687033    Biso  1.000000 O
   O998        1.0     0.182297     0.720206     0.686944    Biso  1.000000 O
   O999        1.0     0.932334     0.220173     0.687128    Biso  1.000000 O
   O1000       1.0     0.182239     0.157456     0.687070    Biso  1.000000 O
   O1001       1.0     0.931982     0.657616     0.686858    Biso  1.000000 O
   O1002       1.0     0.932312     0.032566     0.687112    Biso  1.000000 O
   O1003       1.0     0.057231     0.969842     0.687232    Biso  1.000000 O
   O1004       1.0     0.682103     0.595508     0.687022    Biso  1.000000 O
   O1005       1.0     0.619771     0.032936     0.686885    Biso  1.000000 O
   O1006       1.0     0.557198     0.095324     0.686875    Biso  1.000000 O
   O1007       1.0     0.494776     0.095371     0.686889    Biso  1.000000 O
   O1008       1.0     0.557023     0.533046     0.687011    Biso  1.000000 O
   O1009       1.0     0.057364     0.157288     0.687081    Biso  1.000000 O
   O1010       1.0     0.619691     0.283010     0.686744    Biso  1.000000 O
   O1011       1.0     0.244440     0.532829     0.686805    Biso  1.000000 O
   O1012       1.0     0.619770     0.970392     0.686894    Biso  1.000000 O
   O1013       1.0     0.244833     0.032753     0.687088    Biso  1.000000 O
   O1014       1.0     0.619714     0.095409     0.686829    Biso  1.000000 O
   O1015       1.0     0.307127     0.595303     0.686846    Biso  1.000000 O
   O1016       1.0     0.119868     0.094902     0.687120    Biso  1.000000 O
   O1017       1.0     0.932274     0.282694     0.686974    Biso  1.000000 O
   O1018       1.0     0.119778     0.907374     0.687178    Biso  1.000000 O
   O1019       1.0     0.119670     0.345061     0.686823    Biso  1.000000 O
   O1020       1.0     0.744652     0.720333     0.687096    Biso  1.000000 O
   O1021       1.0     0.431972     0.532949     0.686994    Biso  1.000000 O
   O1022       1.0     0.432102     0.282917     0.687001    Biso  1.000000 O
   O1023       1.0     0.369782     0.907895     0.687066    Biso  1.000000 O
   O1024       1.0     0.557317     0.845490     0.687077    Biso  1.000000 O
   O1025       1.0     0.619405     0.470412     0.686950    Biso  1.000000 O
   O1026       1.0     0.432348     0.032823     0.686984    Biso  1.000000 O
   O1027       1.0     0.369634     0.782889     0.687080    Biso  1.000000 O
   O1028       1.0     0.994834     0.219939     0.687051    Biso  1.000000 O
   O1029       1.0     0.432229     0.970425     0.687034    Biso  1.000000 O
   O1030       1.0     0.182085     0.657765     0.686936    Biso  1.000000 O
   O1031       1.0     0.119460     0.532545     0.686812    Biso  1.000000 O
   O1032       1.0     0.182266     0.845050     0.687128    Biso  1.000000 O
   O1033       1.0     0.932042     0.532596     0.686850    Biso  1.000000 O
   O1034       1.0     0.932121     0.720097     0.686914    Biso  1.000000 O
   O1035       1.0     0.744833     0.845411     0.687012    Biso  1.000000 O
   O1036       1.0     0.119549     0.657532     0.686916    Biso  1.000000 O
   O1037       1.0     0.807018     0.595378     0.687007    Biso  1.000000 O
   O1038       1.0     0.994706     0.407528     0.686782    Biso  1.000000 O
   O1039       1.0     0.557219     0.220496     0.686859    Biso  1.000000 O
   O1040       1.0     0.432321     0.095463     0.687058    Biso  1.000000 O
   O1041       1.0     0.307154     0.782915     0.686971    Biso  1.000000 O
   O1042       1.0     0.557193     0.157881     0.686847    Biso  1.000000 O
   O1043       1.0     0.744767     0.095436     0.686877    Biso  1.000000 O
   O1044       1.0     0.119776     0.844979     0.687127    Biso  1.000000 O
   O1045       1.0     0.682418     0.907931     0.686989    Biso  1.000000 O
   O1046       1.0     0.244693     0.095282     0.687159    Biso  1.000000 O
   O1047       1.0     0.494675     0.282885     0.686980    Biso  1.000000 O
   O1048       1.0     0.807220     0.157944     0.686966    Biso  1.000000 O
   O1049       1.0     0.619605     0.595367     0.687103    Biso  1.000000 O
   O1050       1.0     0.056990     0.532522     0.686834    Biso  1.000000 O
   O1051       1.0     0.807053     0.657772     0.686975    Biso  1.000000 O
   O1052       1.0     0.182372     0.907583     0.687158    Biso  1.000000 O
   O1053       1.0     0.619777     0.845383     0.687061    Biso  1.000000 O
   O1054       1.0     0.182291     0.095044     0.687023    Biso  1.000000 O
   O1055       1.0     0.744503     0.345496     0.686927    Biso  1.000000 O
   O1056       1.0     0.057272     0.344930     0.686795    Biso  1.000000 O
   O1057       1.0     0.182244     0.782584     0.687023    Biso  1.000000 O
   O1058       1.0     0.807356     0.032952     0.686931    Biso  1.000000 O
   O1059       1.0     0.807127     0.720328     0.686980    Biso  1.000000 O
   O1060       1.0     0.057129     0.282328     0.686915    Biso  1.000000 O
   O1061       1.0     0.994602     0.720037     0.686929    Biso  1.000000 O
   O1062       1.0     0.244608     0.220297     0.687080    Biso  1.000000 O
   O1063       1.0     0.682167     0.720490     0.687102    Biso  1.000000 O
   O1064       1.0     0.557269     0.970432     0.686933    Biso  1.000000 O
   O1065       1.0     0.682288     0.845471     0.687018    Biso  1.000000 O
   O1066       1.0     0.244610     0.657789     0.686881    Biso  1.000000 O
   O1067       1.0     0.619665     0.782965     0.687083    Biso  1.000000 O
   O1068       1.0     0.057345     0.032338     0.687198    Biso  1.000000 O
   O1069       1.0     0.369530     0.657910     0.686877    Biso  1.000000 O
   O1070       1.0     0.244534     0.470355     0.686831    Biso  1.000000 O
   O1071       1.0     0.494673     0.720382     0.687116    Biso  1.000000 O
   O1072       1.0     0.494650     0.345440     0.686968    Biso  1.000000 O
   O1073       1.0     0.557296     0.907927     0.687005    Biso  1.000000 O
   O1074       1.0     0.807372     0.907830     0.686973    Biso  1.000000 O
   O1075       1.0     0.244715     0.907820     0.687139    Biso  1.000000 O
   O1076       1.0     0.744750     0.157943     0.686827    Biso  1.000000 O
   O1077       1.0     0.369672     0.970392     0.687117    Biso  1.000000 O
   O1078       1.0     0.432039     0.470429     0.687015    Biso  1.000000 O
   O1079       1.0     0.494529     0.470468     0.686959    Biso  1.000000 O
   O1080       1.0     0.369830     0.720459     0.686976    Biso  1.000000 O
   O1081       1.0     0.682241     0.095420     0.686863    Biso  1.000000 O
   O1082       1.0     0.807153     0.282909     0.687011    Biso  1.000000 O
   O1083       1.0     0.244547     0.407798     0.686868    Biso  1.000000 O
   O1084       1.0     0.494513     0.532947     0.686916    Biso  1.000000 O
   O1085       1.0     0.869765     0.845209     0.687028    Biso  1.000000 O
   O1086       1.0     0.557032     0.595502     0.687077    Biso  1.000000 O
   O1087       1.0     0.119589     0.407569     0.686735    Biso  1.000000 O
   O1088       1.0     0.557185     0.720582     0.687097    Biso  1.000000 O
   O1089       1.0     0.619624     0.345427     0.686727    Biso  1.000000 O
   O1090       1.0     0.432074     0.595452     0.686959    Biso  1.000000 O
   O1091       1.0     0.619960     0.907827     0.687010    Biso  1.000000 O
   O1092       1.0     0.744481     0.470436     0.686969    Biso  1.000000 O
   O1093       1.0     0.682059     0.407984     0.686850    Biso  1.000000 O
   O1094       1.0     0.932196     0.407576     0.686845    Biso  1.000000 O
   O1095       1.0     0.244759     0.282705     0.686964    Biso  1.000000 O
   O1096       1.0     0.994892     0.032486     0.687231    Biso  1.000000 O
   O1097       1.0     0.494701     0.220351     0.686951    Biso  1.000000 O
   O1098       1.0     0.681948     0.470478     0.686912    Biso  1.000000 O
   O1099       1.0     0.307070     0.657829     0.686897    Biso  1.000000 O
   O1100       1.0     0.994759     0.094942     0.687138    Biso  1.000000 O
   O1101       1.0     0.494524     0.657961     0.686989    Biso  1.000000 O
   O1102       1.0     0.119737     0.282464     0.686885    Biso  1.000000 O
   O1103       1.0     0.994775     0.907481     0.687144    Biso  1.000000 O
   O1104       1.0     0.307181     0.970327     0.687134    Biso  1.000000 O
   O1105       1.0     0.494786     0.032855     0.686871    Biso  1.000000 O
   O1106       1.0     0.619714     0.220475     0.686766    Biso  1.000000 O
   O1107       1.0     0.744604     0.532929     0.686952    Biso  1.000000 O
   O1108       1.0     0.869895     0.907762     0.687059    Biso  1.000000 O
   O1109       1.0     0.682190     0.220477     0.686783    Biso  1.000000 O
   O1110       1.0     0.306993     0.470367     0.686939    Biso  1.000000 O
   O1111       1.0     0.869842     0.032844     0.687102    Biso  1.000000 O
   O1112       1.0     0.432235     0.845440     0.687127    Biso  1.000000 O
   O1113       1.0     0.807304     0.095427     0.686977    Biso  1.000000 O
   O1114       1.0     0.994761     0.344987     0.686854    Biso  1.000000 O
   O1115       1.0     0.869775     0.095427     0.687045    Biso  1.000000 O
   O1116       1.0     0.182130     0.220043     0.686995    Biso  1.000000 O
   O1117       1.0     0.994665     0.782524     0.686937    Biso  1.000000 O
   O1118       1.0     0.744534     0.657815     0.687030    Biso  1.000000 O
   O1119       1.0     0.432162     0.220373     0.687037    Biso  1.000000 O
   O1120       1.0     0.994808     0.845005     0.687004    Biso  1.000000 O
   O1121       1.0     0.494768     0.970370     0.686940    Biso  1.000000 O
   O1122       1.0     0.682262     0.157958     0.686801    Biso  1.000000 O
   O1123       1.0     0.619573     0.657832     0.687134    Biso  1.000000 O
   O1124       1.0     0.744697     0.220445     0.686890    Biso  1.000000 O
   O1125       1.0     0.369611     0.282828     0.686930    Biso  1.000000 O
   O1126       1.0     0.494776     0.157895     0.686973    Biso  1.000000 O
   O1127       1.0     0.994463     0.657584     0.686890    Biso  1.000000 O
   O1128       1.0     0.432224     0.720383     0.687055    Biso  1.000000 O
   O1129       1.0     0.869759     0.220239     0.687055    Biso  1.000000 O
   O1130       1.0     0.244806     0.845200     0.687095    Biso  1.000000 O
   O1131       1.0     0.869700     0.720267     0.686932    Biso  1.000000 O
   O1132       1.0     0.307286     0.720374     0.686963    Biso  1.000000 O
   O1133       1.0     0.994716     0.282475     0.686974    Biso  1.000000 O
   O1134       1.0     0.057101     0.469942     0.686777    Biso  1.000000 O
   O1135       1.0     0.682070     0.657994     0.687106    Biso  1.000000 O
   O1136       1.0     0.869640     0.782711     0.686946    Biso  1.000000 O
   O1137       1.0     0.869719     0.345249     0.687010    Biso  1.000000 O
   O1138       1.0     0.057124     0.407426     0.686707    Biso  1.000000 O
   O1139       1.0     0.932248     0.345163     0.686945    Biso  1.000000 O
   O1140       1.0     0.557209     0.345528     0.686906    Biso  1.000000 O
   O1141       1.0     0.807086     0.407899     0.686943    Biso  1.000000 O
   O1142       1.0     0.869604     0.470284     0.686950    Biso  1.000000 O
   O1143       1.0     0.244761     0.782780     0.687018    Biso  1.000000 O
   O1144       1.0     0.744537     0.595377     0.686978    Biso  1.000000 O
   O1145       1.0     0.119651     0.470058     0.686781    Biso  1.000000 O
   O1146       1.0     0.682044     0.532961     0.687018    Biso  1.000000 O
   O1147       1.0     0.557212     0.282993     0.686872    Biso  1.000000 O
   O1148       1.0     0.494701     0.782783     0.687100    Biso  1.000000 O
   O1149       1.0     0.369626     0.220338     0.686987    Biso  1.000000 O
   O1150       1.0     0.682122     0.282978     0.686731    Biso  1.000000 O
   O1151       1.0     0.307167     0.220361     0.687057    Biso  1.000000 O
   O1152       1.0     0.682307     0.970366     0.686954    Biso  1.000000 O
   Ce513       1.0     0.088375     0.751302     0.675604    Biso  1.000000 Ce
   Ce514       1.0     0.338430     0.876664     0.675697    Biso  1.000000 Ce
   Ce515       1.0     0.088395     0.250976     0.675658    Biso  1.000000 Ce
   Ce516       1.0     0.463183     0.626791     0.675712    Biso  1.000000 Ce
   Ce517       1.0     0.151032     0.688989     0.675608    Biso  1.000000 Ce
   Ce518       1.0     0.088762     0.125953     0.675775    Biso  1.000000 Ce
   Ce519       1.0     0.963168     0.626426     0.675522    Biso  1.000000 Ce
   Ce520       1.0     0.338018     0.501803     0.675647    Biso  1.000000 Ce
   Ce521       1.0     0.150878     0.813724     0.675780    Biso  1.000000 Ce
   Ce522       1.0     0.151265     0.063788     0.675777    Biso  1.000000 Ce
   Ce523       1.0     0.338555     0.126604     0.675941    Biso  1.000000 Ce
   Ce524       1.0     0.213380     0.501524     0.675442    Biso  1.000000 Ce
   Ce525       1.0     0.900789     0.813870     0.675644    Biso  1.000000 Ce
   Ce526       1.0     0.463464     0.876790     0.675827    Biso  1.000000 Ce
   Ce527       1.0     0.400999     0.939285     0.675727    Biso  1.000000 Ce
   Ce528       1.0     0.276195     0.814270     0.675674    Biso  1.000000 Ce
   Ce529       1.0     0.463333     0.501597     0.675662    Biso  1.000000 Ce
   Ce530       1.0     0.526135     0.814048     0.675833    Biso  1.000000 Ce
   Ce531       1.0     0.588454     0.126487     0.675499    Biso  1.000000 Ce
   Ce532       1.0     0.901206     0.938944     0.675763    Biso  1.000000 Ce
   Ce533       1.0     0.713584     0.751711     0.675846    Biso  1.000000 Ce
   Ce534       1.0     0.463333     0.376826     0.675696    Biso  1.000000 Ce
   Ce535       1.0     0.838568     0.001815     0.675688    Biso  1.000000 Ce
   Ce536       1.0     0.963714     0.376239     0.675487    Biso  1.000000 Ce
   Ce537       1.0     0.588130     0.501826     0.675598    Biso  1.000000 Ce
   Ce538       1.0     0.276030     0.189326     0.675818    Biso  1.000000 Ce
   Ce539       1.0     0.026002     0.938582     0.675951    Biso  1.000000 Ce
   Ce540       1.0     0.713667     0.001512     0.675618    Biso  1.000000 Ce
   Ce541       1.0     0.963687     1.001161     0.675900    Biso  1.000000 Ce
   Ce542       1.0     0.838494     0.751443     0.675614    Biso  1.000000 Ce
   Ce543       1.0     0.900884     0.563955     0.675615    Biso  1.000000 Ce
   Ce544       1.0     0.275838     0.064153     0.675848    Biso  1.000000 Ce
   Ce545       1.0     0.213536     1.001513     0.675834    Biso  1.000000 Ce
   Ce546       1.0     0.838315     0.501410     0.675679    Biso  1.000000 Ce
   Ce547       1.0     0.400651     0.564370     0.675679    Biso  1.000000 Ce
   Ce548       1.0     0.213662     0.876428     0.675861    Biso  1.000000 Ce
   Ce549       1.0     0.275887     0.939045     0.675844    Biso  1.000000 Ce
   Ce550       1.0     0.650843     0.814371     0.675779    Biso  1.000000 Ce
   Ce551       1.0     0.088104     0.501170     0.675462    Biso  1.000000 Ce
   Ce552       1.0     0.088614     0.875898     0.675856    Biso  1.000000 Ce
   Ce553       1.0     0.025743     0.563700     0.675496    Biso  1.000000 Ce
   Ce554       1.0     0.776228     0.814212     0.675667    Biso  1.000000 Ce
   Ce555       1.0     0.275805     0.564172     0.675477    Biso  1.000000 Ce
   Ce556       1.0     0.400934     0.439304     0.675758    Biso  1.000000 Ce
   Ce557       1.0     0.525963     0.063948     0.675453    Biso  1.000000 Ce
   Ce558       1.0     0.588607     0.251903     0.675451    Biso  1.000000 Ce
   Ce559       1.0     0.213327     0.251496     0.675715    Biso  1.000000 Ce
   Ce560       1.0     0.400716     0.814212     0.675799    Biso  1.000000 Ce
   Ce561       1.0     0.776019     0.939301     0.675668    Biso  1.000000 Ce
   Ce562       1.0     0.213678     0.751392     0.675683    Biso  1.000000 Ce
   Ce563       1.0     0.150813     0.563734     0.675565    Biso  1.000000 Ce
   Ce564       1.0     0.026075     0.063531     0.675911    Biso  1.000000 Ce
   Ce565       1.0     0.588379     0.001722     0.675534    Biso  1.000000 Ce
   Ce566       1.0     0.775767     0.564303     0.675654    Biso  1.000000 Ce
   Ce567       1.0     0.275679     0.439254     0.675610    Biso  1.000000 Ce
   Ce568       1.0     0.588391     0.376736     0.675443    Biso  1.000000 Ce
   Ce569       1.0     0.776256     0.064265     0.675579    Biso  1.000000 Ce
   Ce570       1.0     0.338220     0.626632     0.675538    Biso  1.000000 Ce
   Ce571       1.0     0.775942     0.689077     0.675719    Biso  1.000000 Ce
   Ce572       1.0     0.026319     0.188496     0.675843    Biso  1.000000 Ce
   Ce573       1.0     0.713088     0.501865     0.675678    Biso  1.000000 Ce
   Ce574       1.0     0.276044     0.688955     0.675557    Biso  1.000000 Ce
   Ce575       1.0     0.963597     0.251366     0.675743    Biso  1.000000 Ce
   Ce576       1.0     0.900947     0.064073     0.675841    Biso  1.000000 Ce
   Ce577       1.0     0.025627     0.688831     0.675597    Biso  1.000000 Ce
   Ce578       1.0     0.901094     0.438996     0.675593    Biso  1.000000 Ce
   Ce579       1.0     0.901071     0.189022     0.675840    Biso  1.000000 Ce
   Ce580       1.0     0.525686     0.439465     0.675537    Biso  1.000000 Ce
   Ce581       1.0     0.213210     0.376503     0.675517    Biso  1.000000 Ce
   Ce582       1.0     0.838373     0.626495     0.675608    Biso  1.000000 Ce
   Ce583       1.0     0.338422     0.376392     0.675773    Biso  1.000000 Ce
   Ce584       1.0     0.525709     0.689435     0.675810    Biso  1.000000 Ce
   Ce585       1.0     0.651262     0.939024     0.675624    Biso  1.000000 Ce
   Ce586       1.0     0.463691     0.001521     0.675572    Biso  1.000000 Ce
   Ce587       1.0     0.213368     0.126267     0.675717    Biso  1.000000 Ce
   Ce588       1.0     0.400895     0.689278     0.675645    Biso  1.000000 Ce
   Ce589       1.0     0.651112     0.189298     0.675421    Biso  1.000000 Ce
   Ce590       1.0     0.775608     0.314379     0.675710    Biso  1.000000 Ce
   Ce591       1.0     0.838504     0.376651     0.675776    Biso  1.000000 Ce
   Ce592       1.0     0.713490     0.126835     0.675509    Biso  1.000000 Ce
   Ce593       1.0     0.588747     0.876604     0.675716    Biso  1.000000 Ce
   Ce594       1.0     0.838350     0.126672     0.675680    Biso  1.000000 Ce
   Ce595       1.0     0.525669     0.564338     0.675703    Biso  1.000000 Ce
   Ce596       1.0     0.651001     0.689224     0.675881    Biso  1.000000 Ce
   Ce597       1.0     0.025987     0.313689     0.675533    Biso  1.000000 Ce
   Ce598       1.0     0.588220     0.626544     0.675887    Biso  1.000000 Ce
   Ce599       1.0     0.213534     0.626611     0.675565    Biso  1.000000 Ce
   Ce600       1.0     0.150942     0.188440     0.675689    Biso  1.000000 Ce
   Ce601       1.0     0.401279     0.064159     0.675826    Biso  1.000000 Ce
   Ce602       1.0     0.838615     0.251508     0.675782    Biso  1.000000 Ce
   Ce603       1.0     0.963460     0.126076     0.675942    Biso  1.000000 Ce
   Ce604       1.0     0.150822     0.313936     0.675526    Biso  1.000000 Ce
   Ce605       1.0     0.588342     0.751943     0.675794    Biso  1.000000 Ce
   Ce606       1.0     0.963345     0.751124     0.675579    Biso  1.000000 Ce
   Ce607       1.0     0.713238     0.251701     0.675467    Biso  1.000000 Ce
   Ce608       1.0     0.400730     0.314013     0.675652    Biso  1.000000 Ce
   Ce609       1.0     0.088591     0.000921     0.676003    Biso  1.000000 Ce
   Ce610       1.0     0.275845     0.313925     0.675684    Biso  1.000000 Ce
   Ce611       1.0     0.650580     0.439204     0.675553    Biso  1.000000 Ce
   Ce612       1.0     0.713684     0.876890     0.675689    Biso  1.000000 Ce
   Ce613       1.0     0.525979     0.939326     0.675644    Biso  1.000000 Ce
   Ce614       1.0     0.526060     0.189192     0.675592    Biso  1.000000 Ce
   Ce615       1.0     0.151013     0.938607     0.675962    Biso  1.000000 Ce
   Ce616       1.0     0.775788     0.439084     0.675673    Biso  1.000000 Ce
   Ce617       1.0     0.713333     0.626632     0.675691    Biso  1.000000 Ce
   Ce618       1.0     0.963401     0.501175     0.675442    Biso  1.000000 Ce
   Ce619       1.0     0.338415     0.251663     0.675629    Biso  1.000000 Ce
   Ce620       1.0     0.713109     0.376631     0.675485    Biso  1.000000 Ce
   Ce621       1.0     0.026000     0.813599     0.675635    Biso  1.000000 Ce
   Ce622       1.0     0.650836     0.314195     0.675286    Biso  1.000000 Ce
   Ce623       1.0     0.150907     0.438715     0.675424    Biso  1.000000 Ce
   Ce624       1.0     0.088478     0.376168     0.675359    Biso  1.000000 Ce
   Ce625       1.0     0.025926     0.438687     0.675333    Biso  1.000000 Ce
   Ce626       1.0     0.901174     0.313978     0.675700    Biso  1.000000 Ce
   Ce627       1.0     0.401027     0.189267     0.675720    Biso  1.000000 Ce
   Ce628       1.0     0.900727     0.689046     0.675533    Biso  1.000000 Ce
   Ce629       1.0     0.963602     0.876213     0.675762    Biso  1.000000 Ce
   Ce630       1.0     0.526112     0.314284     0.675637    Biso  1.000000 Ce
   Ce631       1.0     0.463462     0.751443     0.675777    Biso  1.000000 Ce
   Ce632       1.0     0.838566     0.876409     0.675688    Biso  1.000000 Ce
   Ce633       1.0     0.775930     0.189255     0.675575    Biso  1.000000 Ce
   Ce634       1.0     0.463601     0.126620     0.675650    Biso  1.000000 Ce
   Ce635       1.0     0.338488     0.751759     0.675654    Biso  1.000000 Ce
   Ce636       1.0     0.088218     0.626088     0.675631    Biso  1.000000 Ce
   Ce637       1.0     0.338530     1.001662     0.675886    Biso  1.000000 Ce
   Ce638       1.0     0.650913     0.564086     0.675718    Biso  1.000000 Ce
   Ce639       1.0     0.463275     0.251460     0.675714    Biso  1.000000 Ce
   Ce640       1.0     0.650865     0.064217     0.675536    Biso  1.000000 Ce
   O1153       1.0     0.932037     0.782529     0.664356    Biso  1.000000 O
   O1154       1.0     0.182208     0.845127     0.664606    Biso  1.000000 O
   O1155       1.0     0.932557     0.970190     0.664576    Biso  1.000000 O
   O1156       1.0     0.057373     0.094449     0.664736    Biso  1.000000 O
   O1157       1.0     0.057220     0.782401     0.664090    Biso  1.000000 O
   O1158       1.0     0.432201     0.970296     0.664404    Biso  1.000000 O
   O1159       1.0     0.182070     0.282594     0.664483    Biso  1.000000 O
   O1160       1.0     0.369703     0.845496     0.664417    Biso  1.000000 O
   O1161       1.0     0.057357     0.219347     0.664375    Biso  1.000000 O
   O1162       1.0     0.307032     0.532966     0.664152    Biso  1.000000 O
   O1163       1.0     0.807327     0.095615     0.664253    Biso  1.000000 O
   O1164       1.0     0.182277     0.032456     0.664575    Biso  1.000000 O
   O1165       1.0     0.557167     0.220588     0.664312    Biso  1.000000 O
   O1166       1.0     0.119697     0.720056     0.664413    Biso  1.000000 O
   O1167       1.0     0.057209     0.344618     0.664051    Biso  1.000000 O
   O1168       1.0     0.307059     0.970659     0.664541    Biso  1.000000 O
   O1169       1.0     0.494424     0.533127     0.664175    Biso  1.000000 O
   O1170       1.0     0.369763     0.033036     0.664566    Biso  1.000000 O
   O1171       1.0     0.432033     0.345396     0.664582    Biso  1.000000 O
   O1172       1.0     0.432023     0.408025     0.664322    Biso  1.000000 O
   O1173       1.0     0.869365     0.720128     0.664206    Biso  1.000000 O
   O1174       1.0     0.807491     0.033085     0.664057    Biso  1.000000 O
   O1175       1.0     0.682207     0.782992     0.664678    Biso  1.000000 O
   O1176       1.0     0.994619     0.532405     0.664140    Biso  1.000000 O
   O1177       1.0     0.619735     0.032874     0.664237    Biso  1.000000 O
   O1178       1.0     0.182098     0.532780     0.664220    Biso  1.000000 O
   O1179       1.0     0.994506     0.657496     0.664206    Biso  1.000000 O
   O1180       1.0     0.932370     0.157421     0.664587    Biso  1.000000 O
   O1181       1.0     0.994942     0.969737     0.664505    Biso  1.000000 O
   O1182       1.0     0.681931     0.533026     0.664242    Biso  1.000000 O
   O1183       1.0     0.744985     0.032956     0.664341    Biso  1.000000 O
   O1184       1.0     0.619766     0.220530     0.664060    Biso  1.000000 O
   O1185       1.0     0.182329     0.782650     0.664487    Biso  1.000000 O
   O1186       1.0     0.119767     0.969629     0.664698    Biso  1.000000 O
   O1187       1.0     0.556911     0.470675     0.664303    Biso  1.000000 O
   O1188       1.0     0.182306     0.094942     0.664114    Biso  1.000000 O
   O1189       1.0     0.119920     0.094538     0.664466    Biso  1.000000 O
   O1190       1.0     0.244732     0.970386     0.664676    Biso  1.000000 O
   O1191       1.0     0.307315     0.720422     0.664355    Biso  1.000000 O
   O1192       1.0     0.307442     0.783080     0.664268    Biso  1.000000 O
   O1193       1.0     0.432182     0.782813     0.664565    Biso  1.000000 O
   O1194       1.0     0.869918     0.033045     0.664499    Biso  1.000000 O
   O1195       1.0     0.744954     0.095649     0.664329    Biso  1.000000 O
   O1196       1.0     0.869525     0.532678     0.664164    Biso  1.000000 O
   O1197       1.0     0.181948     0.595246     0.664299    Biso  1.000000 O
   O1198       1.0     0.244615     0.032949     0.664282    Biso  1.000000 O
   O1199       1.0     0.619997     0.970333     0.664368    Biso  1.000000 O
   O1200       1.0     0.932027     0.657777     0.664223    Biso  1.000000 O
   O1201       1.0     0.369657     0.908048     0.664595    Biso  1.000000 O
   O1202       1.0     0.870066     0.970533     0.664566    Biso  1.000000 O
   O1203       1.0     0.182239     0.157394     0.664456    Biso  1.000000 O
   O1204       1.0     0.306887     0.470469     0.664272    Biso  1.000000 O
   O1205       1.0     0.369591     0.282806     0.664088    Biso  1.000000 O
   O1206       1.0     0.119545     0.532488     0.664191    Biso  1.000000 O
   O1207       1.0     0.119796     0.907268     0.664572    Biso  1.000000 O
   O1208       1.0     0.431942     0.470499     0.664347    Biso  1.000000 O
   O1209       1.0     0.244771     0.907787     0.664434    Biso  1.000000 O
   O1210       1.0     0.307103     0.908066     0.664394    Biso  1.000000 O
   O1211       1.0     0.994765     0.344652     0.664166    Biso  1.000000 O
   O1212       1.0     0.807410     0.907916     0.664423    Biso  1.000000 O
   O1213       1.0     0.994881     0.032245     0.664702    Biso  1.000000 O
   O1214       1.0     0.307279     0.845553     0.664160    Biso  1.000000 O
   O1215       1.0     0.932248     0.282493     0.664183    Biso  1.000000 O
   O1216       1.0     0.494390     0.470660     0.664224    Biso  1.000000 O
   O1217       1.0     0.807098     0.407941     0.664206    Biso  1.000000 O
   O1218       1.0     0.119814     0.782495     0.664339    Biso  1.000000 O
   O1219       1.0     0.307289     0.345120     0.664374    Biso  1.000000 O
   O1220       1.0     0.119676     0.657444     0.664419    Biso  1.000000 O
   O1221       1.0     0.431943     0.595583     0.664317    Biso  1.000000 O
   O1222       1.0     0.869657     0.407753     0.664406    Biso  1.000000 O
   O1223       1.0     0.557324     0.907879     0.664574    Biso  1.000000 O
   O1224       1.0     0.806965     0.595367     0.664460    Biso  1.000000 O
   O1225       1.0     0.994517     0.719940     0.664182    Biso  1.000000 O
   O1226       1.0     0.745027     0.970523     0.664214    Biso  1.000000 O
   O1227       1.0     0.119506     0.469895     0.664183    Biso  1.000000 O
   O1228       1.0     0.432033     0.282685     0.664443    Biso  1.000000 O
   O1229       1.0     0.931796     0.595209     0.664245    Biso  1.000000 O
   O1230       1.0     0.432233     0.907859     0.664275    Biso  1.000000 O
   O1231       1.0     0.057368     0.156895     0.664494    Biso  1.000000 O
   O1232       1.0     0.557188     0.095321     0.664236    Biso  1.000000 O
   O1233       1.0     0.494456     0.595652     0.664601    Biso  1.000000 O
   O1234       1.0     0.244784     0.720312     0.664299    Biso  1.000000 O
   O1235       1.0     0.307371     0.095435     0.664664    Biso  1.000000 O
   O1236       1.0     0.619472     0.470752     0.664294    Biso  1.000000 O
   O1237       1.0     0.619635     0.157922     0.664242    Biso  1.000000 O
   O1238       1.0     0.307134     0.032985     0.664671    Biso  1.000000 O
   O1239       1.0     0.244669     0.345193     0.664424    Biso  1.000000 O
   O1240       1.0     0.932013     0.532571     0.664277    Biso  1.000000 O
   O1241       1.0     0.057302     0.031895     0.664613    Biso  1.000000 O
   O1242       1.0     0.369510     0.345310     0.664415    Biso  1.000000 O
   O1243       1.0     0.056875     0.595054     0.664225    Biso  1.000000 O
   O1244       1.0     0.869891     0.158026     0.664494    Biso  1.000000 O
   O1245       1.0     0.869812     0.845283     0.664376    Biso  1.000000 O
   O1246       1.0     0.557458     0.845138     0.664472    Biso  1.000000 O
   O1247       1.0     0.807501     0.220581     0.664433    Biso  1.000000 O
   O1248       1.0     0.557134     0.157904     0.664272    Biso  1.000000 O
   O1249       1.0     0.744531     0.720496     0.664487    Biso  1.000000 O
   O1250       1.0     0.057412     0.969548     0.664617    Biso  1.000000 O
   O1251       1.0     0.244667     0.407830     0.664327    Biso  1.000000 O
   O1252       1.0     0.182296     0.969830     0.664569    Biso  1.000000 O
   O1253       1.0     0.369473     0.595374     0.664286    Biso  1.000000 O
   O1254       1.0     0.994398     0.595066     0.664269    Biso  1.000000 O
   O1255       1.0     0.244652     0.532830     0.664203    Biso  1.000000 O
   O1256       1.0     0.994935     0.219610     0.664528    Biso  1.000000 O
   O1257       1.0     0.494712     0.907831     0.664486    Biso  1.000000 O
   O1258       1.0     0.244497     0.282841     0.664250    Biso  1.000000 O
   O1259       1.0     0.932071     0.470075     0.664205    Biso  1.000000 O
   O1260       1.0     0.745000     0.908001     0.664290    Biso  1.000000 O
   O1261       1.0     0.807030     0.720294     0.664359    Biso  1.000000 O
   O1262       1.0     0.244776     0.157858     0.664548    Biso  1.000000 O
   O1263       1.0     0.182207     0.219950     0.664446    Biso  1.000000 O
   O1264       1.0     0.369605     0.407920     0.664519    Biso  1.000000 O
   O1265       1.0     0.619459     0.408139     0.664139    Biso  1.000000 O
   O1266       1.0     0.619692     0.720605     0.664734    Biso  1.000000 O
   O1267       1.0     0.556984     0.658012     0.664660    Biso  1.000000 O
   O1268       1.0     0.994734     0.407332     0.664056    Biso  1.000000 O
   O1269       1.0     0.432218     0.658073     0.664388    Biso  1.000000 O
   O1270       1.0     0.057250     0.907208     0.664642    Biso  1.000000 O
   O1271       1.0     0.119840     0.031956     0.664604    Biso  1.000000 O
   O1272       1.0     0.057037     0.657385     0.664356    Biso  1.000000 O
   O1273       1.0     0.807412     0.845360     0.664132    Biso  1.000000 O
   O1274       1.0     0.994773     0.094612     0.664431    Biso  1.000000 O
   O1275       1.0     0.744998     0.845561     0.664489    Biso  1.000000 O
   O1276       1.0     0.744442     0.408076     0.664401    Biso  1.000000 O
   O1277       1.0     0.369379     0.533016     0.664315    Biso  1.000000 O
   O1278       1.0     0.932325     0.344899     0.664292    Biso  1.000000 O
   O1279       1.0     0.619629     0.283055     0.664017    Biso  1.000000 O
   O1280       1.0     0.931992     0.720165     0.664227    Biso  1.000000 O
   O1281       1.0     0.744432     0.658047     0.664465    Biso  1.000000 O
   O1282       1.0     0.806974     0.470380     0.664446    Biso  1.000000 O
   O1283       1.0     0.119866     0.407219     0.664004    Biso  1.000000 O
   O1284       1.0     0.869655     0.782664     0.664215    Biso  1.000000 O
   O1285       1.0     0.744747     0.220609     0.664331    Biso  1.000000 O
   O1286       1.0     0.494607     0.282933     0.664507    Biso  1.000000 O
   O1287       1.0     0.932407     0.220014     0.664672    Biso  1.000000 O
   O1288       1.0     0.494649     0.095364     0.664237    Biso  1.000000 O
   O1289       1.0     0.869499     0.595118     0.664286    Biso  1.000000 O
   O1290       1.0     0.619883     0.907838     0.664356    Biso  1.000000 O
   O1291       1.0     0.182238     0.657800     0.664358    Biso  1.000000 O
   O1292       1.0     0.994919     0.156945     0.664721    Biso  1.000000 O
   O1293       1.0     0.557002     0.595547     0.664439    Biso  1.000000 O
   O1294       1.0     0.807289     0.782918     0.664330    Biso  1.000000 O
   O1295       1.0     0.744299     0.533172     0.664328    Biso  1.000000 O
   O1296       1.0     0.494748     0.970259     0.664150    Biso  1.000000 O
   O1297       1.0     0.306957     0.595576     0.664121    Biso  1.000000 O
   O1298       1.0     0.431962     0.533002     0.664497    Biso  1.000000 O
   O1299       1.0     0.869772     0.095374     0.664406    Biso  1.000000 O
   O1300       1.0     0.807265     0.283109     0.664540    Biso  1.000000 O
   O1301       1.0     0.932493     0.907685     0.664265    Biso  1.000000 O
   O1302       1.0     0.619503     0.658064     0.664658    Biso  1.000000 O
   O1303       1.0     0.119348     0.594938     0.664312    Biso  1.000000 O
   O1304       1.0     0.057258     0.282038     0.664250    Biso  1.000000 O
   O1305       1.0     0.744727     0.782957     0.664491    Biso  1.000000 O
   O1306       1.0     0.119541     0.282191     0.664313    Biso  1.000000 O
   O1307       1.0     0.619916     0.845465     0.664282    Biso  1.000000 O
   O1308       1.0     0.494574     0.658210     0.664269    Biso  1.000000 O
   O1309       1.0     0.057059     0.469900     0.664100    Biso  1.000000 O
   O1310       1.0     0.307174     0.407892     0.664564    Biso  1.000000 O
   O1311       1.0     0.619570     0.345588     0.663910    Biso  1.000000 O
   O1312       1.0     0.869996     0.220442     0.664264    Biso  1.000000 O
   O1313       1.0     0.494368     0.408119     0.664147    Biso  1.000000 O
   O1314       1.0     0.744779     0.158163     0.663980    Biso  1.000000 O
   O1315       1.0     0.244754     0.657832     0.664188    Biso  1.000000 O
   O1316       1.0     0.244801     0.095297     0.664501    Biso  1.000000 O
   O1317       1.0     0.244946     0.782919     0.664536    Biso  1.000000 O
   O1318       1.0     0.432360     0.095195     0.664426    Biso  1.000000 O
   O1319       1.0     0.119588     0.219348     0.664416    Biso  1.000000 O
   O1320       1.0     0.806995     0.532934     0.664427    Biso  1.000000 O
   O1321       1.0     0.744424     0.595557     0.664166    Biso  1.000000 O
   O1322       1.0     0.682460     0.907931     0.664279    Biso  1.000000 O
   O1323       1.0     0.681789     0.407985     0.664234    Biso  1.000000 O
   O1324       1.0     0.494603     0.220436     0.664307    Biso  1.000000 O
   O1325       1.0     0.619412     0.595580     0.664524    Biso  1.000000 O
   O1326       1.0     0.494788     0.782865     0.664563    Biso  1.000000 O
   O1327       1.0     0.932515     0.032745     0.664538    Biso  1.000000 O
   O1328       1.0     0.182168     0.345171     0.663985    Biso  1.000000 O
   O1329       1.0     0.681965     0.658031     0.664527    Biso  1.000000 O
   O1330       1.0     0.494655     0.032695     0.664132    Biso  1.000000 O
   O1331       1.0     0.556908     0.408125     0.664246    Biso  1.000000 O
   O1332       1.0     0.619488     0.533173     0.664367    Biso  1.000000 O
   O1333       1.0     0.744602     0.283191     0.664314    Biso  1.000000 O
   O1334       1.0     0.806912     0.657810     0.664320    Biso  1.000000 O
   O1335       1.0     0.369678     0.157871     0.664545    Biso  1.000000 O
   O1336       1.0     0.369801     0.783013     0.664413    Biso  1.000000 O
   O1337       1.0     0.119665     0.344729     0.664099    Biso  1.000000 O
   O1338       1.0     0.994482     0.469884     0.663885    Biso  1.000000 O
   O1339       1.0     0.932395     0.095049     0.664606    Biso  1.000000 O
   O1340       1.0     0.494731     0.845253     0.664734    Biso  1.000000 O
   O1341       1.0     0.432152     0.845452     0.664628    Biso  1.000000 O
   O1342       1.0     0.244747     0.220426     0.664415    Biso  1.000000 O
   O1343       1.0     0.682315     0.845592     0.664430    Biso  1.000000 O
   O1344       1.0     0.557306     0.783019     0.664195    Biso  1.000000 O
   O1345       1.0     0.681862     0.470693     0.664324    Biso  1.000000 O
   O1346       1.0     0.932307     0.407641     0.664219    Biso  1.000000 O
   O1347       1.0     0.807043     0.345711     0.664527    Biso  1.000000 O
   O1348       1.0     0.244494     0.595471     0.664177    Biso  1.000000 O
   O1349       1.0     0.556864     0.533174     0.664392    Biso  1.000000 O
   O1350       1.0     0.119875     0.156950     0.664142    Biso  1.000000 O
   O1351       1.0     0.994790     0.907519     0.664494    Biso  1.000000 O
   O1352       1.0     0.432194     0.032900     0.664316    Biso  1.000000 O
   O1353       1.0     0.244883     0.845544     0.664483    Biso  1.000000 O
   O1354       1.0     0.182259     0.407644     0.664078    Biso  1.000000 O
   O1355       1.0     0.244588     0.470365     0.663943    Biso  1.000000 O
   O1356       1.0     0.057380     0.844797     0.664489    Biso  1.000000 O
   O1357       1.0     0.869794     0.282831     0.664590    Biso  1.000000 O
   O1358       1.0     0.056998     0.719984     0.664378    Biso  1.000000 O
   O1359       1.0     0.307276     0.658034     0.664148    Biso  1.000000 O
   O1360       1.0     0.057242     0.407252     0.664077    Biso  1.000000 O
   O1361       1.0     0.182085     0.470262     0.664186    Biso  1.000000 O
   O1362       1.0     0.557094     0.283091     0.664219    Biso  1.000000 O
   O1363       1.0     0.994690     0.844913     0.664447    Biso  1.000000 O
   O1364       1.0     0.682126     0.282999     0.663949    Biso  1.000000 O
   O1365       1.0     0.432143     0.720462     0.664380    Biso  1.000000 O
   O1366       1.0     0.807427     0.970643     0.664440    Biso  1.000000 O
   O1367       1.0     0.682180     0.095481     0.664316    Biso  1.000000 O
   O1368       1.0     0.307352     0.157898     0.664557    Biso  1.000000 O
   O1369       1.0     0.869762     0.345442     0.664487    Biso  1.000000 O
   O1370       1.0     0.994765     0.282116     0.664335    Biso  1.000000 O
   O1371       1.0     0.869420     0.657760     0.664273    Biso  1.000000 O
   O1372       1.0     0.869959     0.907802     0.664545    Biso  1.000000 O
   O1373       1.0     0.557202     0.032759     0.664065    Biso  1.000000 O
   O1374       1.0     0.182338     0.720219     0.664133    Biso  1.000000 O
   O1375       1.0     0.307068     0.282763     0.664265    Biso  1.000000 O
   O1376       1.0     0.369580     0.720424     0.664321    Biso  1.000000 O
   O1377       1.0     0.744520     0.345559     0.664266    Biso  1.000000 O
   O1378       1.0     0.494665     0.720515     0.664352    Biso  1.000000 O
   O1379       1.0     0.869477     0.470241     0.664361    Biso  1.000000 O
   O1380       1.0     0.619625     0.095332     0.663977    Biso  1.000000 O
   O1381       1.0     0.682242     0.157920     0.664117    Biso  1.000000 O
   O1382       1.0     0.682652     0.970252     0.664301    Biso  1.000000 O
   O1383       1.0     0.119778     0.844850     0.664394    Biso  1.000000 O
   O1384       1.0     0.557040     0.720611     0.664541    Biso  1.000000 O
   O1385       1.0     0.557333     0.970385     0.664168    Biso  1.000000 O
   O1386       1.0     0.494593     0.345601     0.664485    Biso  1.000000 O
   O1387       1.0     0.369438     0.470409     0.664568    Biso  1.000000 O
   O1388       1.0     0.369732     0.220399     0.664322    Biso  1.000000 O
   O1389       1.0     0.307223     0.220316     0.664500    Biso  1.000000 O
   O1390       1.0     0.932270     0.845162     0.664442    Biso  1.000000 O
   O1391       1.0     0.744394     0.470552     0.664474    Biso  1.000000 O
   O1392       1.0     0.057018     0.532477     0.664138    Biso  1.000000 O
   O1393       1.0     0.432115     0.220314     0.664267    Biso  1.000000 O
   O1394       1.0     0.369616     0.970641     0.664495    Biso  1.000000 O
   O1395       1.0     0.807363     0.158163     0.664355    Biso  1.000000 O
   O1396       1.0     0.182209     0.907448     0.664563    Biso  1.000000 O
   O1397       1.0     0.682278     0.220434     0.663949    Biso  1.000000 O
   O1398       1.0     0.557071     0.345591     0.664245    Biso  1.000000 O
   O1399       1.0     0.369673     0.657923     0.664305    Biso  1.000000 O
   O1400       1.0     0.369892     0.095483     0.664622    Biso  1.000000 O
   O1401       1.0     0.619696     0.783048     0.664461    Biso  1.000000 O
   O1402       1.0     0.494582     0.158017     0.664325    Biso  1.000000 O
   O1403       1.0     0.682268     0.032842     0.664397    Biso  1.000000 O
   O1404       1.0     0.682012     0.345555     0.663880    Biso  1.000000 O
   O1405       1.0     0.994714     0.782351     0.664326    Biso  1.000000 O
   O1406       1.0     0.432094     0.157818     0.664447    Biso  1.000000 O
   O1407       1.0     0.681998     0.595394     0.664436    Biso  1.000000 O
   O1408       1.0     0.682130     0.720548     0.664378    Biso  1.000000 O
   Ce641       1.0     0.776353     0.001969     0.652888    Biso  1.000000 Ce
   Ce642       1.0     0.525436     0.502450     0.652930    Biso  1.000000 Ce
   Ce643       1.0     0.400436     0.501933     0.653260    Biso  1.000000 Ce
   Ce644       1.0     0.151373     0.751380     0.653059    Biso  1.000000 Ce
   Ce645       1.0     0.088572     0.813462     0.652982    Biso  1.000000 Ce
   Ce646       1.0     0.463042     0.439041     0.652910    Biso  1.000000 Ce
   Ce647       1.0     0.151173     0.375905     0.652619    Biso  1.000000 Ce
   Ce648       1.0     0.400617     0.377028     0.653263    Biso  1.000000 Ce
   Ce649       1.0     0.963718     0.938861     0.653100    Biso  1.000000 Ce
   Ce650       1.0     0.151015     1.000649     0.653407    Biso  1.000000 Ce
   Ce651       1.0     0.150498     0.501314     0.652918    Biso  1.000000 Ce
   Ce652       1.0     0.026008     0.375525     0.652733    Biso  1.000000 Ce
   Ce653       1.0     0.776016     0.376980     0.653097    Biso  1.000000 Ce
   Ce654       1.0     0.525770     0.627244     0.653239    Biso  1.000000 Ce
   Ce655       1.0     0.275813     0.501576     0.652730    Biso  1.000000 Ce
   Ce656       1.0     0.276305     0.876871     0.652912    Biso  1.000000 Ce
   Ce657       1.0     0.337850     0.939776     0.653292    Biso  1.000000 Ce
   Ce658       1.0     0.088143     0.688457     0.653240    Biso  1.000000 Ce
   Ce659       1.0     0.213340     0.938616     0.653343    Biso  1.000000 Ce
   Ce660       1.0     0.963300     0.564044     0.653005    Biso  1.000000 Ce
   Ce661       1.0     0.401173     0.876747     0.653213    Biso  1.000000 Ce
   Ce662       1.0     0.213541     0.689279     0.652906    Biso  1.000000 Ce
   Ce663       1.0     0.026292     1.000413     0.653371    Biso  1.000000 Ce
   Ce664       1.0     0.026235     0.250366     0.653136    Biso  1.000000 Ce
   Ce665       1.0     0.838632     0.939404     0.653375    Biso  1.000000 Ce
   Ce666       1.0     0.213456     0.814410     0.653373    Biso  1.000000 Ce
   Ce667       1.0     0.900522     0.751188     0.652867    Biso  1.000000 Ce
   Ce668       1.0     0.838575     0.064448     0.652931    Biso  1.000000 Ce
   Ce669       1.0     0.463073     0.564117     0.653135    Biso  1.000000 Ce
   Ce670       1.0     0.150846     0.626119     0.653113    Biso  1.000000 Ce
   Ce671       1.0     0.837907     0.688853     0.652849    Biso  1.000000 Ce
   Ce672       1.0     0.651138     0.251498     0.652607    Biso  1.000000 Ce
   Ce673       1.0     0.276317     0.376323     0.653320    Biso  1.000000 Ce
   Ce674       1.0     0.588449     0.189521     0.652978    Biso  1.000000 Ce
   Ce675       1.0     0.150953     0.125815     0.652879    Biso  1.000000 Ce
   Ce676       1.0     0.463448     0.313934     0.653365    Biso  1.000000 Ce
   Ce677       1.0     0.776064     0.751480     0.653165    Biso  1.000000 Ce
   Ce678       1.0     0.900439     0.626656     0.652930    Biso  1.000000 Ce
   Ce679       1.0     0.900479     0.501370     0.653000    Biso  1.000000 Ce
   Ce680       1.0     0.275981     0.626718     0.652749    Biso  1.000000 Ce
   Ce681       1.0     0.463628     0.689196     0.652977    Biso  1.000000 Ce
   Ce682       1.0     0.963984     0.188291     0.653528    Biso  1.000000 Ce
   Ce683       1.0     0.213566     0.063950     0.652965    Biso  1.000000 Ce
   Ce684       1.0     0.213772     0.189007     0.653275    Biso  1.000000 Ce
   Ce685       1.0     0.588374     0.564534     0.653120    Biso  1.000000 Ce
   Ce686       1.0     0.713052     0.689781     0.653201    Biso  1.000000 Ce
   Ce687       1.0     0.588902     0.939241     0.653104    Biso  1.000000 Ce
   Ce688       1.0     0.901691     0.002030     0.653347    Biso  1.000000 Ce
   Ce689       1.0     0.338374     0.439164     0.653277    Biso  1.000000 Ce
   Ce690       1.0     0.213313     0.564490     0.652931    Biso  1.000000 Ce
   Ce691       1.0     0.525519     0.126660     0.653009    Biso  1.000000 Ce
   Ce692       1.0     0.338356     0.814614     0.652893    Biso  1.000000 Ce
   Ce693       1.0     0.838600     0.563823     0.653067    Biso  1.000000 Ce
   Ce694       1.0     0.775411     0.501877     0.653278    Biso  1.000000 Ce
   Ce695       1.0     0.400898     1.001943     0.653141    Biso  1.000000 Ce
   Ce696       1.0     0.838262     0.438732     0.653104    Biso  1.000000 Ce
   Ce697       1.0     0.025605     0.500984     0.652685    Biso  1.000000 Ce
   Ce698       1.0     0.025934     0.751205     0.652873    Biso  1.000000 Ce
   Ce699       1.0     0.651253     0.876591     0.652961    Biso  1.000000 Ce
   Ce700       1.0     0.025804     0.125378     0.653348    Biso  1.000000 Ce
   Ce701       1.0     0.714136     0.939085     0.652915    Biso  1.000000 Ce
   Ce702       1.0     0.338425     0.313689     0.652903    Biso  1.000000 Ce
   Ce703       1.0     0.213343     0.314024     0.652945    Biso  1.000000 Ce
   Ce704       1.0     0.713648     0.189081     0.652719    Biso  1.000000 Ce
   Ce705       1.0     0.963561     0.438753     0.652678    Biso  1.000000 Ce
   Ce706       1.0     0.900937     0.126348     0.653329    Biso  1.000000 Ce
   Ce707       1.0     0.963346     0.313168     0.652896    Biso  1.000000 Ce
   Ce708       1.0     0.276225     0.127017     0.653410    Biso  1.000000 Ce
   Ce709       1.0     0.651109     1.001242     0.653069    Biso  1.000000 Ce
   Ce710       1.0     0.088361     0.938051     0.653368    Biso  1.000000 Ce
   Ce711       1.0     0.650616     0.501934     0.652888    Biso  1.000000 Ce
   Ce712       1.0     0.713116     0.314435     0.652728    Biso  1.000000 Ce
   Ce713       1.0     0.088115     0.563671     0.652926    Biso  1.000000 Ce
   Ce714       1.0     0.963753     0.063684     0.653235    Biso  1.000000 Ce
   Ce715       1.0     0.588640     0.814150     0.652913    Biso  1.000000 Ce
   Ce716       1.0     0.275432     0.251862     0.653058    Biso  1.000000 Ce
   Ce717       1.0     0.088585     0.187535     0.652965    Biso  1.000000 Ce
   Ce718       1.0     0.400670     0.626810     0.653035    Biso  1.000000 Ce
   Ce719       1.0     0.775439     0.626725     0.653076    Biso  1.000000 Ce
   Ce720       1.0     0.776220     0.252234     0.653290    Biso  1.000000 Ce
   Ce721       1.0     0.025604     0.626307     0.652899    Biso  1.000000 Ce
   Ce722       1.0     0.651112     0.751771     0.653337    Biso  1.000000 Ce
   Ce723       1.0     0.088781     0.062607     0.653451    Biso  1.000000 Ce
   Ce724       1.0     0.338083     0.564232     0.652855    Biso  1.000000 Ce
   Ce725       1.0     0.588435     0.064031     0.652762    Biso  1.000000 Ce
   Ce726       1.0     0.650630     0.126631     0.652872    Biso  1.000000 Ce
   Ce727       1.0     0.776414     0.876787     0.652976    Biso  1.000000 Ce
   Ce728       1.0     0.525479     0.377027     0.652986    Biso  1.000000 Ce
   Ce729       1.0     0.776082     0.127339     0.652914    Biso  1.000000 Ce
   Ce730       1.0     0.901127     0.251402     0.653118    Biso  1.000000 Ce
   Ce731       1.0     0.713737     0.064162     0.653248    Biso  1.000000 Ce
   Ce732       1.0     0.526031     0.752146     0.653070    Biso  1.000000 Ce
   Ce733       1.0     0.650445     0.626598     0.653351    Biso  1.000000 Ce
   Ce734       1.0     0.838544     0.814159     0.652910    Biso  1.000000 Ce
   Ce735       1.0     0.526202     0.876185     0.653497    Biso  1.000000 Ce
   Ce736       1.0     0.275770     0.002064     0.653255    Biso  1.000000 Ce
   Ce737       1.0     0.276530     0.751533     0.653109    Biso  1.000000 Ce
   Ce738       1.0     0.088170     0.313298     0.652810    Biso  1.000000 Ce
   Ce739       1.0     0.901364     0.376533     0.653132    Biso  1.000000 Ce
   Ce740       1.0     0.338792     0.064232     0.653422    Biso  1.000000 Ce
   Ce741       1.0     0.963132     0.813364     0.653153    Biso  1.000000 Ce
   Ce742       1.0     0.588370     0.439599     0.652993    Biso  1.000000 Ce
   Ce743       1.0     0.463191     0.938877     0.652973    Biso  1.000000 Ce
   Ce744       1.0     0.213546     0.439309     0.652844    Biso  1.000000 Ce
   Ce745       1.0     0.150558     0.250698     0.653287    Biso  1.000000 Ce
   Ce746       1.0     0.026157     0.876288     0.653314    Biso  1.000000 Ce
   Ce747       1.0     0.338639     0.689287     0.652846    Biso  1.000000 Ce
   Ce748       1.0     0.463071     0.813770     0.653439    Biso  1.000000 Ce
   Ce749       1.0     0.712762     0.439586     0.653173    Biso  1.000000 Ce
   Ce750       1.0     0.713397     0.814512     0.653377    Biso  1.000000 Ce
   Ce751       1.0     0.839241     0.189523     0.653093    Biso  1.000000 Ce
   Ce752       1.0     0.400905     0.751717     0.653113    Biso  1.000000 Ce
   Ce753       1.0     0.588325     0.314555     0.652741    Biso  1.000000 Ce
   Ce754       1.0     0.463410     0.063832     0.652862    Biso  1.000000 Ce
   Ce755       1.0     0.901495     0.876584     0.653160    Biso  1.000000 Ce
   Ce756       1.0     0.150966     0.876090     0.653203    Biso  1.000000 Ce
   Ce757       1.0     0.400623     0.251451     0.652856    Biso  1.000000 Ce
   Ce758       1.0     0.838319     0.314447     0.653458    Biso  1.000000 Ce
   Ce759       1.0     0.650693     0.376534     0.652565    Biso  1.000000 Ce
   Ce760       1.0     0.525588     0.251689     0.653041    Biso  1.000000 Ce
   Ce761       1.0     0.588302     0.689211     0.653565    Biso  1.000000 Ce
   Ce762       1.0     0.088863     0.438391     0.652773    Biso  1.000000 Ce
   Ce763       1.0     0.963275     0.688773     0.652842    Biso  1.000000 Ce
   Ce764       1.0     0.713345     0.564423     0.652885    Biso  1.000000 Ce
   Ce765       1.0     0.400982     0.126478     0.653241    Biso  1.000000 Ce
   Ce766       1.0     0.525965     0.001248     0.652677    Biso  1.000000 Ce
   Ce767       1.0     0.463357     0.189365     0.653009    Biso  1.000000 Ce
   Ce768       1.0     0.338678     0.188890     0.653207    Biso  1.000000 Ce
   O1409       1.0     0.120064     0.719497     0.641908    Biso  1.000000 O
   O1410       1.0     0.119405     0.968773     0.642357    Biso  1.000000 O
   O1411       1.0     0.994308     0.157103     0.642213    Biso  1.000000 O
   O1412       1.0     0.369410     0.908974     0.642354    Biso  1.000000 O
   O1413       1.0     0.431873     0.345904     0.642320    Biso  1.000000 O
   O1414       1.0     0.307349     0.908976     0.641627    Biso  1.000000 O
   O1415       1.0     0.869372     0.595604     0.641582    Biso  1.000000 O
   O1416       1.0     0.493911     0.470614     0.641552    Biso  1.000000 O
   O1417       1.0     0.556633     0.095806     0.641723    Biso  1.000000 O
   O1418       1.0     0.120383     0.782102     0.641673    Biso  1.000000 O
   O1419       1.0     0.619261     0.158531     0.641628    Biso  1.000000 O
   O1420       1.0     0.307759     0.470094     0.641620    Biso  1.000000 O
   O1421       1.0     0.182268     0.595246     0.641540    Biso  1.000000 O
   O1422       1.0     0.369888     0.595827     0.641656    Biso  1.000000 O
   O1423       1.0     0.556699     0.471849     0.641840    Biso  1.000000 O
   O1424       1.0     0.244987     0.907884     0.641802    Biso  1.000000 O
   O1425       1.0     0.745049     0.033456     0.641677    Biso  1.000000 O
   O1426       1.0     0.743418     0.658905     0.641999    Biso  1.000000 O
   O1427       1.0     0.369059     0.533392     0.641653    Biso  1.000000 O
   O1428       1.0     0.744517     0.595804     0.641111    Biso  1.000000 O
   O1429       1.0     0.994336     0.658009     0.641472    Biso  1.000000 O
   O1430       1.0     0.057462     0.782209     0.640988    Biso  1.000000 O
   O1431       1.0     0.120372     0.407181     0.641223    Biso  1.000000 O
   O1432       1.0     0.245437     0.345981     0.641990    Biso  1.000000 O
   O1433       1.0     0.182197     0.219762     0.641762    Biso  1.000000 O
   O1434       1.0     0.244845     0.033364     0.641139    Biso  1.000000 O
   O1435       1.0     0.369218     0.783614     0.641967    Biso  1.000000 O
   O1436       1.0     0.119837     0.906530     0.642000    Biso  1.000000 O
   O1437       1.0     0.869357     0.720357     0.641452    Biso  1.000000 O
   O1438       1.0     0.933068     0.033274     0.641746    Biso  1.000000 O
   O1439       1.0     0.369965     0.032718     0.641948    Biso  1.000000 O
   O1440       1.0     0.431459     0.407972     0.641528    Biso  1.000000 O
   O1441       1.0     0.744457     0.721099     0.641883    Biso  1.000000 O
   O1442       1.0     0.432311     0.032924     0.641510    Biso  1.000000 O
   O1443       1.0     0.494195     0.408116     0.641046    Biso  1.000000 O
   O1444       1.0     0.494168     0.533607     0.640970    Biso  1.000000 O
   O1445       1.0     0.557964     0.907530     0.642308    Biso  1.000000 O
   O1446       1.0     0.746033     0.220979     0.641899    Biso  1.000000 O
   O1447       1.0     0.181950     0.845765     0.642008    Biso  1.000000 O
   O1448       1.0     0.556439     0.220778     0.641797    Biso  1.000000 O
   O1449       1.0     0.618953     0.595435     0.641885    Biso  1.000000 O
   O1450       1.0     0.681450     0.471018     0.641639    Biso  1.000000 O
   O1451       1.0     0.931903     0.095571     0.642146    Biso  1.000000 O
   O1452       1.0     0.870755     0.157754     0.641928    Biso  1.000000 O
   O1453       1.0     0.868531     0.657945     0.641675    Biso  1.000000 O
   O1454       1.0     0.181223     0.532874     0.641730    Biso  1.000000 O
   O1455       1.0     0.931476     0.657174     0.641629    Biso  1.000000 O
   O1456       1.0     0.369320     0.282470     0.640991    Biso  1.000000 O
   O1457       1.0     0.557226     0.845480     0.641747    Biso  1.000000 O
   O1458       1.0     0.932575     0.157408     0.641926    Biso  1.000000 O
   O1459       1.0     0.933004     0.219045     0.642488    Biso  1.000000 O
   O1460       1.0     0.807505     0.033539     0.640794    Biso  1.000000 O
   O1461       1.0     0.870087     0.970619     0.642115    Biso  1.000000 O
   O1462       1.0     0.431310     0.532590     0.641951    Biso  1.000000 O
   O1463       1.0     0.243859     0.970285     0.642432    Biso  1.000000 O
   O1464       1.0     0.557318     0.534345     0.641909    Biso  1.000000 O
   O1465       1.0     0.994783     0.094233     0.641383    Biso  1.000000 O
   O1466       1.0     0.369193     0.408056     0.641874    Biso  1.000000 O
   O1467       1.0     0.056794     0.281107     0.641565    Biso  1.000000 O
   O1468       1.0     0.181772     0.657281     0.641935    Biso  1.000000 O
   O1469       1.0     0.994706     0.844861     0.641908    Biso  1.000000 O
   O1470       1.0     0.182728     0.783337     0.641906    Biso  1.000000 O
   O1471       1.0     0.681712     0.157543     0.641496    Biso  1.000000 O
   O1472       1.0     0.994850     0.969414     0.641817    Biso  1.000000 O
   O1473       1.0     0.431383     0.470445     0.641744    Biso  1.000000 O
   O1474       1.0     0.993845     0.532695     0.641459    Biso  1.000000 O
   O1475       1.0     0.244421     0.220403     0.641735    Biso  1.000000 O
   O1476       1.0     0.307386     0.406939     0.642120    Biso  1.000000 O
   O1477       1.0     0.119567     0.343894     0.641462    Biso  1.000000 O
   O1478       1.0     0.620574     0.907813     0.641777    Biso  1.000000 O
   O1479       1.0     0.557571     0.659014     0.642141    Biso  1.000000 O
   O1480       1.0     0.057599     0.218217     0.641787    Biso  1.000000 O
   O1481       1.0     0.118997     0.657451     0.641910    Biso  1.000000 O
   O1482       1.0     0.745059     0.346412     0.641758    Biso  1.000000 O
   O1483       1.0     0.995687     0.031529     0.642412    Biso  1.000000 O
   O1484       1.0     0.182362     0.720554     0.640968    Biso  1.000000 O
   O1485       1.0     0.118864     0.532847     0.641585    Biso  1.000000 O
   O1486       1.0     0.308019     0.720513     0.641691    Biso  1.000000 O
   O1487       1.0     0.495219     0.721069     0.641655    Biso  1.000000 O
   O1488       1.0     0.557350     0.783135     0.640982    Biso  1.000000 O
   O1489       1.0     0.620065     0.032370     0.641606    Biso  1.000000 O
   O1490       1.0     0.182374     0.094933     0.640827    Biso  1.000000 O
   O1491       1.0     0.619431     0.407882     0.641492    Biso  1.000000 O
   O1492       1.0     0.182876     0.407961     0.641453    Biso  1.000000 O
   O1493       1.0     0.806980     0.532331     0.641874    Biso  1.000000 O
   O1494       1.0     0.244505     0.658701     0.641601    Biso  1.000000 O
   O1495       1.0     0.307772     0.344789     0.641733    Biso  1.000000 O
   O1496       1.0     0.744922     0.158184     0.640750    Biso  1.000000 O
   O1497       1.0     0.056966     0.343865     0.641109    Biso  1.000000 O
   O1498       1.0     0.182458     0.344873     0.640783    Biso  1.000000 O
   O1499       1.0     0.931545     0.533226     0.641665    Biso  1.000000 O
   O1500       1.0     0.494768     0.658352     0.641159    Biso  1.000000 O
   O1501       1.0     0.306407     0.282652     0.641491    Biso  1.000000 O
   O1502       1.0     0.994153     0.343836     0.641568    Biso  1.000000 O
   O1503       1.0     0.932080     0.719505     0.641662    Biso  1.000000 O
   O1504       1.0     0.745535     0.970317     0.641511    Biso  1.000000 O
   O1505       1.0     0.182521     0.907830     0.641977    Biso  1.000000 O
   O1506       1.0     0.307668     0.033843     0.642283    Biso  1.000000 O
   O1507       1.0     0.057230     0.594487     0.641657    Biso  1.000000 O
   O1508       1.0     0.870881     0.032895     0.642051    Biso  1.000000 O
   O1509       1.0     0.806390     0.470579     0.641952    Biso  1.000000 O
   O1510       1.0     0.181834     0.969569     0.641808    Biso  1.000000 O
   O1511       1.0     0.057674     0.719396     0.641849    Biso  1.000000 O
   O1512       1.0     0.619605     0.220664     0.641235    Biso  1.000000 O
   O1513       1.0     0.244733     0.470209     0.640672    Biso  1.000000 O
   O1514       1.0     0.245510     0.408004     0.641762    Biso  1.000000 O
   O1515       1.0     0.182075     0.470472     0.641516    Biso  1.000000 O
   O1516       1.0     0.063387     0.313203     0.541263    Biso  1.000000 O
   O1517       1.0     0.995120     0.406648     0.641405    Biso  1.000000 O
   O1518       1.0     0.433042     0.720142     0.641854    Biso  1.000000 O
   O1519       1.0     0.056651     0.155521     0.641991    Biso  1.000000 O
   O1520       1.0     0.870110     0.407278     0.641859    Biso  1.000000 O
   O1521       1.0     0.245261     0.096017     0.641948    Biso  1.000000 O
   O1522       1.0     0.057172     0.969188     0.641842    Biso  1.000000 O
   O1523       1.0     0.807786     0.970869     0.641814    Biso  1.000000 O
   O1524       1.0     0.682673     0.783495     0.642352    Biso  1.000000 O
   O1525       1.0     0.619586     0.970071     0.641681    Biso  1.000000 O
   O1526       1.0     0.370289     0.846183     0.641883    Biso  1.000000 O
   O1527       1.0     0.869864     0.345495     0.641894    Biso  1.000000 O
   O1528       1.0     0.869087     0.782993     0.641476    Biso  1.000000 O
   O1529       1.0     0.370249     0.345703     0.641891    Biso  1.000000 O
   O1530       1.0     0.431967     0.907685     0.641196    Biso  1.000000 O
   O1531       1.0     0.431453     0.970740     0.641959    Biso  1.000000 O
   O1532       1.0     0.244818     0.595926     0.641386    Biso  1.000000 O
   O1533       1.0     0.806932     0.283729     0.641844    Biso  1.000000 O
   O1534       1.0     0.994809     0.595367     0.641635    Biso  1.000000 O
   O1535       1.0     0.494046     0.345016     0.642048    Biso  1.000000 O
   O1536       1.0     0.683190     0.908160     0.641727    Biso  1.000000 O
   O1537       1.0     0.057962     0.030951     0.641931    Biso  1.000000 O
   O1538       1.0     0.932123     0.281825     0.641032    Biso  1.000000 O
   O1539       1.0     0.995168     0.907067     0.641813    Biso  1.000000 O
   O1540       1.0     0.244194     0.283123     0.641342    Biso  1.000000 O
   O1541       1.0     0.681521     0.596341     0.641927    Biso  1.000000 O
   O1542       1.0     0.181804     0.031670     0.642134    Biso  1.000000 O
   O1543       1.0     0.119833     0.031297     0.641801    Biso  1.000000 O
   O1544       1.0     0.245469     0.157998     0.641908    Biso  1.000000 O
   O1545       1.0     0.932524     0.844702     0.641756    Biso  1.000000 O
   O1546       1.0     0.744882     0.283704     0.641839    Biso  1.000000 O
   O1547       1.0     0.057842     0.406568     0.641413    Biso  1.000000 O
   O1548       1.0     0.245192     0.782913     0.642201    Biso  1.000000 O
   O1549       1.0     0.995479     0.218908     0.641863    Biso  1.000000 O
   O1550       1.0     0.306837     0.532527     0.641389    Biso  1.000000 O
   O1551       1.0     0.682796     0.220009     0.640965    Biso  1.000000 O
   O1552       1.0     0.119619     0.844357     0.641652    Biso  1.000000 O
   O1553       1.0     0.181577     0.281641     0.642226    Biso  1.000000 O
   O1554       1.0     0.932542     0.971149     0.642093    Biso  1.000000 O
   O1555       1.0     0.432409     0.844444     0.642193    Biso  1.000000 O
   O1556       1.0     0.869608     0.095332     0.641730    Biso  1.000000 O
   O1557       1.0     0.931447     0.782156     0.641758    Biso  1.000000 O
   O1558       1.0     0.808207     0.908502     0.641738    Biso  1.000000 O
   O1559       1.0     0.870520     0.845906     0.641878    Biso  1.000000 O
   O1560       1.0     0.869007     0.469392     0.641857    Biso  1.000000 O
   O1561       1.0     0.744687     0.783110     0.641943    Biso  1.000000 O
   O1562       1.0     0.557112     0.969700     0.641306    Biso  1.000000 O
   O1563       1.0     0.182969     0.157842     0.642060    Biso  1.000000 O
   O1564       1.0     0.494335     0.969229     0.641405    Biso  1.000000 O
   O1565       1.0     0.807654     0.845782     0.641032    Biso  1.000000 O
   O1566       1.0     0.556856     0.408976     0.641626    Biso  1.000000 O
   O1567       1.0     0.807394     0.594796     0.642179    Biso  1.000000 O
   O1568       1.0     0.057237     0.092794     0.642460    Biso  1.000000 O
   O1569       1.0     0.807018     0.408237     0.641041    Biso  1.000000 O
   O1570       1.0     0.682418     0.282517     0.640976    Biso  1.000000 O
   O1571       1.0     0.307492     0.845975     0.641028    Biso  1.000000 O
   O1572       1.0     0.932589     0.407768     0.641587    Biso  1.000000 O
   O1573       1.0     0.806936     0.719888     0.641716    Biso  1.000000 O
   O1574       1.0     0.431486     0.095559     0.641921    Biso  1.000000 O
   O1575       1.0     0.057534     0.469194     0.641606    Biso  1.000000 O
   O1576       1.0     0.682303     0.408535     0.641701    Biso  1.000000 O
   O1577       1.0     0.745790     0.907629     0.641633    Biso  1.000000 O
   O1578       1.0     0.556292     0.346245     0.641787    Biso  1.000000 O
   O1579       1.0     0.869369     0.532494     0.640996    Biso  1.000000 O
   O1580       1.0     0.931279     0.470516     0.641684    Biso  1.000000 O
   O1581       1.0     0.870211     0.220826     0.641050    Biso  1.000000 O
   O1582       1.0     0.307199     0.782948     0.641463    Biso  1.000000 O
   O1583       1.0     0.494182     0.595545     0.642337    Biso  1.000000 O
   O1584       1.0     0.869256     0.283658     0.642315    Biso  1.000000 O
   O1585       1.0     0.870212     0.908822     0.642080    Biso  1.000000 O
   O1586       1.0     0.056596     0.657098     0.641761    Biso  1.000000 O
   O1587       1.0     0.369407     0.219580     0.641606    Biso  1.000000 O
   O1588       1.0     0.744269     0.095827     0.641712    Biso  1.000000 O
   O1589       1.0     0.681783     0.720610     0.641209    Biso  1.000000 O
   O1590       1.0     0.805843     0.657423     0.641702    Biso  1.000000 O
   O1591       1.0     0.682964     0.032450     0.641883    Biso  1.000000 O
   O1592       1.0     0.619891     0.533130     0.641778    Biso  1.000000 O
   O1593       1.0     0.682670     0.970530     0.641616    Biso  1.000000 O
   O1594       1.0     0.119574     0.156178     0.640926    Biso  1.000000 O
   O1595       1.0     0.057631     0.907367     0.641982    Biso  1.000000 O
   O1596       1.0     0.619146     0.345460     0.640734    Biso  1.000000 O
   O1597       1.0     0.369760     0.470956     0.642181    Biso  1.000000 O
   O1598       1.0     0.306350     0.971434     0.641832    Biso  1.000000 O
   O1599       1.0     0.807759     0.345401     0.642024    Biso  1.000000 O
   O1600       1.0     0.494870     0.032336     0.641366    Biso  1.000000 O
   O1601       1.0     0.682238     0.533671     0.641523    Biso  1.000000 O
   O1602       1.0     0.307073     0.657925     0.641439    Biso  1.000000 O
   O1603       1.0     0.619665     0.845247     0.641547    Biso  1.000000 O
   O1604       1.0     0.994251     0.469900     0.640675    Biso  1.000000 O
   O1605       1.0     0.807212     0.096603     0.641591    Biso  1.000000 O
   O1606       1.0     0.619690     0.282924     0.641400    Biso  1.000000 O
   O1607       1.0     0.557024     0.158664     0.641762    Biso  1.000000 O
   O1608       1.0     0.681294     0.658426     0.642006    Biso  1.000000 O
   O1609       1.0     0.682034     0.845495     0.641673    Biso  1.000000 O
   O1610       1.0     0.432508     0.158060     0.641977    Biso  1.000000 O
   O1611       1.0     0.307376     0.595130     0.641371    Biso  1.000000 O
   O1612       1.0     0.368563     0.970773     0.641925    Biso  1.000000 O
   O1613       1.0     0.682333     0.094833     0.641715    Biso  1.000000 O
   O1614       1.0     0.744388     0.845177     0.641994    Biso  1.000000 O
   O1615       1.0     0.370548     0.720968     0.641740    Biso  1.000000 O
   O1616       1.0     0.932211     0.595280     0.641568    Biso  1.000000 O
   O1617       1.0     0.619706     0.095210     0.640839    Biso  1.000000 O
   O1618       1.0     0.120041     0.470053     0.641499    Biso  1.000000 O
   O1619       1.0     0.994156     0.782587     0.641632    Biso  1.000000 O
   O1620       1.0     0.557452     0.032701     0.641332    Biso  1.000000 O
   O1621       1.0     0.494027     0.783384     0.642098    Biso  1.000000 O
   O1622       1.0     0.808104     0.221604     0.641862    Biso  1.000000 O
   O1623       1.0     0.152429     0.861622     0.553305    Biso  1.000000 O
   O1624       1.0     0.432043     0.595037     0.641611    Biso  1.000000 O
   O1625       1.0     0.743587     0.470792     0.641930    Biso  1.000000 O
   O1626       1.0     0.494852     0.845295     0.642386    Biso  1.000000 O
   O1627       1.0     0.244366     0.845250     0.642023    Biso  1.000000 O
   O1628       1.0     0.432013     0.657481     0.641895    Biso  1.000000 O
   O1629       1.0     0.369269     0.094890     0.642073    Biso  1.000000 O
   O1630       1.0     0.494663     0.906420     0.641943    Biso  1.000000 O
   O1631       1.0     0.744792     0.533011     0.641569    Biso  1.000000 O
   O1632       1.0     0.557669     0.720880     0.641914    Biso  1.000000 O
   O1633       1.0     0.431562     0.782430     0.641959    Biso  1.000000 O
   O1634       1.0     0.932674     0.907893     0.641178    Biso  1.000000 O
   O1635       1.0     0.306557     0.220604     0.642198    Biso  1.000000 O
   O1636       1.0     0.056482     0.532105     0.641475    Biso  1.000000 O
   O1637       1.0     0.245324     0.720950     0.641570    Biso  1.000000 O
   O1638       1.0     0.619362     0.657489     0.642085    Biso  1.000000 O
   O1639       1.0     0.119348     0.093441     0.641860    Biso  1.000000 O
   O1640       1.0     0.556782     0.596653     0.641786    Biso  1.000000 O
   O1641       1.0     0.120014     0.219142     0.641730    Biso  1.000000 O
   O1642       1.0     0.494750     0.282495     0.641955    Biso  1.000000 O
   O1643       1.0     0.056909     0.845137     0.641946    Biso  1.000000 O
   O1644       1.0     0.494664     0.157686     0.641727    Biso  1.000000 O
   O1645       1.0     0.994826     0.720359     0.641475    Biso  1.000000 O
   O1646       1.0     0.369586     0.658422     0.641712    Biso  1.000000 O
   O1647       1.0     0.931872     0.345025     0.641629    Biso  1.000000 O
   O1648       1.0     0.493952     0.220371     0.641523    Biso  1.000000 O
   O1649       1.0     0.806824     0.782619     0.641648    Biso  1.000000 O
   O1650       1.0     0.557057     0.283421     0.641742    Biso  1.000000 O
   O1651       1.0     0.432257     0.283374     0.642018    Biso  1.000000 O
   O1652       1.0     0.119712     0.595297     0.641726    Biso  1.000000 O
   O1653       1.0     0.307320     0.096325     0.642271    Biso  1.000000 O
   O1654       1.0     0.370253     0.157000     0.642036    Biso  1.000000 O
   O1655       1.0     0.119169     0.281481     0.641690    Biso  1.000000 O
   O1656       1.0     0.244074     0.533428     0.641767    Biso  1.000000 O
   O1657       1.0     0.681978     0.345228     0.640612    Biso  1.000000 O
   O1658       1.0     0.307706     0.158291     0.641974    Biso  1.000000 O
   O1659       1.0     0.494115     0.095105     0.641569    Biso  1.000000 O
   O1660       1.0     0.619333     0.719862     0.642388    Biso  1.000000 O
   O1661       1.0     0.994729     0.280859     0.641780    Biso  1.000000 O
   O1662       1.0     0.431723     0.220516     0.641550    Biso  1.000000 O
   O1663       1.0     0.619053     0.470391     0.641657    Biso  1.000000 O
   O1664       1.0     0.808364     0.159047     0.641846    Biso  1.000000 O
   Ce769       1.0     0.901566     0.064471     0.630259    Biso  1.000000 Ce
   Ce770       1.0     0.025493     0.563499     0.630181    Biso  1.000000 Ce
   Ce771       1.0     0.900136     0.688300     0.630130    Biso  1.000000 Ce
   Ce772       1.0     0.026130     0.186635     0.630257    Biso  1.000000 Ce
   Ce773       1.0     0.215018     0.377753     0.630551    Biso  1.000000 Ce
   Ce774       1.0     0.526204     0.440817     0.630637    Biso  1.000000 Ce
   Ce775       1.0     0.151739     0.813980     0.630326    Biso  1.000000 Ce
   Ce776       1.0     0.711932     0.126162     0.630416    Biso  1.000000 Ce
   Ce777       1.0     0.525981     0.566385     0.630560    Biso  1.000000 Ce
   Ce778       1.0     0.277884     0.437726     0.630663    Biso  1.000000 Ce
   Ce779       1.0     0.212475     0.251257     0.630478    Biso  1.000000 Ce
   Ce780       1.0     0.150322     0.687813     0.630741    Biso  1.000000 Ce
   Ce781       1.0     0.462508     0.375492     0.630581    Biso  1.000000 Ce
   Ce782       1.0     0.587743     0.627452     0.630346    Biso  1.000000 Ce
   Ce783       1.0     0.461698     0.501476     0.630605    Biso  1.000000 Ce
   Ce784       1.0     0.026171     0.689177     0.630107    Biso  1.000000 Ce
   Ce785       1.0     0.213045     1.000657     0.630711    Biso  1.000000 Ce
   Ce786       1.0     0.651200     0.188903     0.629826    Biso  1.000000 Ce
   Ce787       1.0     0.212270     0.502586     0.630530    Biso  1.000000 Ce
   Ce788       1.0     0.777362     0.564020     0.630634    Biso  1.000000 Ce
   Ce789       1.0     0.399172     0.439756     0.630497    Biso  1.000000 Ce
   Ce790       1.0     0.274910     0.940682     0.630370    Biso  1.000000 Ce
   Ce791       1.0     0.088374     0.875407     0.630363    Biso  1.000000 Ce
   Ce792       1.0     0.715625     0.251403     0.630523    Biso  1.000000 Ce
   Ce793       1.0     0.214315     0.753175     0.630665    Biso  1.000000 Ce
   Ce794       1.0     0.964375     0.002090     0.630254    Biso  1.000000 Ce
   Ce795       1.0     0.963105     0.126472     0.630836    Biso  1.000000 Ce
   Ce796       1.0     0.151662     0.438774     0.629859    Biso  1.000000 Ce
   Ce797       1.0     0.527149     0.690411     0.630687    Biso  1.000000 Ce
   Ce798       1.0     0.213451     0.627422     0.630143    Biso  1.000000 Ce
   Ce799       1.0     0.902522     0.188792     0.630672    Biso  1.000000 Ce
   Ce800       1.0     0.150193     0.938246     0.630648    Biso  1.000000 Ce
   Ce801       1.0     0.590078     0.750766     0.630745    Biso  1.000000 Ce
   Ce802       1.0     0.338941     0.375866     0.630325    Biso  1.000000 Ce
   Ce803       1.0     0.963667     0.248447     0.630627    Biso  1.000000 Ce
   Ce804       1.0     0.963148     0.375517     0.630034    Biso  1.000000 Ce
   Ce805       1.0     0.088061     0.249506     0.630465    Biso  1.000000 Ce
   Ce806       1.0     0.274852     0.813751     0.630563    Biso  1.000000 Ce
   Ce807       1.0     0.339049     0.501591     0.630033    Biso  1.000000 Ce
   Ce808       1.0     0.837709     0.499994     0.630678    Biso  1.000000 Ce
   Ce809       1.0     0.776070     0.315371     0.630335    Biso  1.000000 Ce
   Ce810       1.0     0.340365     0.878452     0.630544    Biso  1.000000 Ce
   Ce811       1.0     0.650962     0.565142     0.630258    Biso  1.000000 Ce
   Ce812       1.0     0.275506     0.315138     0.630225    Biso  1.000000 Ce
   Ce813       1.0     0.399501     0.940225     0.630719    Biso  1.000000 Ce
   Ce814       1.0     0.587178     0.251696     0.630433    Biso  1.000000 Ce
   Ce815       1.0     0.089834     0.750056     0.630682    Biso  1.000000 Ce
   Ce816       1.0     0.774468     0.689240     0.630164    Biso  1.000000 Ce
   Ce817       1.0     0.713088     0.753010     0.630786    Biso  1.000000 Ce
   Ce818       1.0     0.651732     0.939503     0.630248    Biso  1.000000 Ce
   Ce819       1.0     0.839997     0.001602     0.630870    Biso  1.000000 Ce
   Ce820       1.0     0.837777     0.751449     0.630107    Biso  1.000000 Ce
   Ce821       1.0     0.337484     1.002451     0.630310    Biso  1.000000 Ce
   Ce822       1.0     0.276248     0.689839     0.630201    Biso  1.000000 Ce
   Ce823       1.0     0.652319     0.062540     0.630784    Biso  1.000000 Ce
   Ce824       1.0     0.588833     0.877355     0.630416    Biso  1.000000 Ce
   Ce825       1.0     0.025377     0.814311     0.630744    Biso  1.000000 Ce
   Ce826       1.0     0.400591     0.813925     0.630033    Biso  1.000000 Ce
   Ce827       1.0     0.150467     0.564430     0.630181    Biso  1.000000 Ce
   Ce828       1.0     0.901233     0.940527     0.630899    Biso  1.000000 Ce
   Ce829       1.0     0.712213     0.628458     0.630732    Biso  1.000000 Ce
   Ce830       1.0     0.400925     0.564090     0.630289    Biso  1.000000 Ce
   Ce831       1.0     0.089212     0.999300     0.630540    Biso  1.000000 Ce
   Ce832       1.0     0.713899     0.876126     0.630321    Biso  1.000000 Ce
   Ce833       1.0     0.900779     0.438683     0.630179    Biso  1.000000 Ce
   Ce834       1.0     0.836424     0.625996     0.630041    Biso  1.000000 Ce
   Ce835       1.0     0.775443     0.066293     0.630569    Biso  1.000000 Ce
   Ce836       1.0     0.026036     0.938188     0.630425    Biso  1.000000 Ce
   Ce837       1.0     0.714505     0.377917     0.630588    Biso  1.000000 Ce
   Ce838       1.0     0.775263     0.813897     0.630800    Biso  1.000000 Ce
   Ce839       1.0     0.650713     0.439010     0.630019    Biso  1.000000 Ce
   Ce840       1.0     0.962927     0.751126     0.630212    Biso  1.000000 Ce
   Ce841       1.0     0.961240     0.502197     0.630357    Biso  1.000000 Ce
   Ce842       1.0     0.462760     0.126660     0.630277    Biso  1.000000 Ce
   Ce843       1.0     0.151156     0.310978     0.630413    Biso  1.000000 Ce
   Ce844       1.0     0.900632     0.814150     0.630233    Biso  1.000000 Ce
   Ce845       1.0     0.963457     0.626407     0.630124    Biso  1.000000 Ce
   Ce846       1.0     0.463105     0.000868     0.630008    Biso  1.000000 Ce
   Ce847       1.0     0.214370     0.127307     0.630636    Biso  1.000000 Ce
   Ce848       1.0     0.088157     0.501109     0.630165    Biso  1.000000 Ce
   Ce849       1.0     0.900758     0.564905     0.630530    Biso  1.000000 Ce
   Ce850       1.0     0.400241     0.064148     0.630326    Biso  1.000000 Ce
   Ce851       1.0     0.152064     0.188378     0.630600    Biso  1.000000 Ce
   Ce852       1.0     0.401877     0.315276     0.630667    Biso  1.000000 Ce
   Ce853       1.0     0.651422     0.813490     0.630095    Biso  1.000000 Ce
   Ce854       1.0     0.714616     0.001760     0.630486    Biso  1.000000 Ce
   Ce855       1.0     0.276302     0.189303     0.630354    Biso  1.000000 Ce
   Ce856       1.0     0.463284     0.874446     0.630691    Biso  1.000000 Ce
   Ce857       1.0     0.774731     0.440614     0.630800    Biso  1.000000 Ce
   Ce858       1.0     0.026931     0.061519     0.630801    Biso  1.000000 Ce
   Ce859       1.0     0.840352     0.878036     0.630742    Biso  1.000000 Ce
   Ce860       1.0     0.213875     0.876757     0.630340    Biso  1.000000 Ce
   Ce861       1.0     0.086499     0.123100     0.630632    Biso  1.000000 Ce
   Ce862       1.0     0.277462     0.065697     0.630863    Biso  1.000000 Ce
   Ce863       1.0     0.088015     0.626284     0.630317    Biso  1.000000 Ce
   Ce864       1.0     0.463415     0.752260     0.630304    Biso  1.000000 Ce
   Ce865       1.0     0.089456     0.375439     0.630070    Biso  1.000000 Ce
   Ce866       1.0     0.839027     0.376128     0.630715    Biso  1.000000 Ce
   Ce867       1.0     0.463305     0.625790     0.630627    Biso  1.000000 Ce
   Ce868       1.0     0.338768     0.626815     0.630081    Biso  1.000000 Ce
   Ce869       1.0     0.026627     0.437657     0.630367    Biso  1.000000 Ce
   Ce870       1.0     0.525253     0.189525     0.630201    Biso  1.000000 Ce
   Ce871       1.0     0.838400     0.253841     0.630713    Biso  1.000000 Ce
   Ce872       1.0     0.275801     0.563746     0.630004    Biso  1.000000 Ce
   Ce873       1.0     0.587098     0.377629     0.630246    Biso  1.000000 Ce
   Ce874       1.0     0.525055     0.314316     0.630311    Biso  1.000000 Ce
   Ce875       1.0     0.339370     0.752304     0.629992    Biso  1.000000 Ce
   Ce876       1.0     0.525964     0.064362     0.630160    Biso  1.000000 Ce
   Ce877       1.0     0.649333     0.688543     0.630886    Biso  1.000000 Ce
   Ce878       1.0     0.650506     0.313075     0.629735    Biso  1.000000 Ce
   Ce879       1.0     0.150649     0.062431     0.630710    Biso  1.000000 Ce
   Ce880       1.0     0.587580     0.127810     0.630630    Biso  1.000000 Ce
   Ce881       1.0     0.526043     0.935890     0.630989    Biso  1.000000 Ce
   Ce882       1.0     0.712769     0.502040     0.630201    Biso  1.000000 Ce
   Ce883       1.0     0.401910     0.689513     0.630170    Biso  1.000000 Ce
   Ce884       1.0     0.588041     0.502863     0.630245    Biso  1.000000 Ce
   Ce885       1.0     0.524762     0.815235     0.630618    Biso  1.000000 Ce
   Ce886       1.0     0.899963     0.313877     0.630707    Biso  1.000000 Ce
   Ce887       1.0     0.462565     0.252320     0.630175    Biso  1.000000 Ce
   Ce888       1.0     0.777248     0.939163     0.630082    Biso  1.000000 Ce
   Ce889       1.0     0.839299     0.127544     0.630253    Biso  1.000000 Ce
   Ce890       1.0     0.024808     0.311916     0.630293    Biso  1.000000 Ce
   Ce891       1.0     0.588537     0.001437     0.629937    Biso  1.000000 Ce
   Ce892       1.0     0.337047     0.250156     0.630494    Biso  1.000000 Ce
   Ce893       1.0     0.338314     0.126616     0.630323    Biso  1.000000 Ce
   Ce894       1.0     0.778353     0.190455     0.630648    Biso  1.000000 Ce
   Ce895       1.0     0.401313     0.187831     0.630127    Biso  1.000000 Ce
   Ce896       1.0     0.964023     0.875533     0.630742    Biso  1.000000 Ce
   O1665       1.0     0.753964     0.033522     0.619051    Biso  1.000000 O
   O1666       1.0     0.232116     0.436393     0.593758    Biso  1.000000 O
   H1          1.0     0.032088     0.746874     0.618778    Biso  1.000000 H
   O1667       1.0     0.987773     0.714474     0.618984    Biso  1.000000 O
   O1668       1.0     0.419653     0.859707     0.621684    Biso  1.000000 O
   O1669       1.0     0.548974     0.898988     0.620814    Biso  1.000000 O
   O1670       1.0     0.742198     0.546246     0.618855    Biso  1.000000 O
   O1671       1.0     0.653015     0.155758     0.548027    Biso  1.000000 O
   O1672       1.0     0.711371     0.258307     0.599302    Biso  1.000000 O
   O1673       1.0     0.700680     0.482777     0.535958    Biso  1.000000 O
   O1674       1.0     0.132584     0.347373     0.619577    Biso  1.000000 O
   O1675       1.0     0.860822     0.712249     0.618957    Biso  1.000000 O
   O1676       1.0     0.125140     0.033870     0.618732    Biso  1.000000 O
   O1677       1.0     0.614190     0.412275     0.619138    Biso  1.000000 O
   O1678       1.0     0.441743     0.407879     0.618336    Biso  1.000000 O
   O1679       1.0     0.746480     0.103426     0.619113    Biso  1.000000 O
   O1680       1.0     0.256792     0.281376     0.617690    Biso  1.000000 O
   H2          1.0     0.430349     0.109171     0.557361    Biso  1.000000 H
   O1681       1.0     0.922664     0.228880     0.621855    Biso  1.000000 O
   O1682       1.0     0.175261     0.772097     0.619501    Biso  1.000000 O
   O1683       1.0     0.943413     0.461716     0.620229    Biso  1.000000 O
   O1684       1.0     0.620565     0.782541     0.641934    Biso  1.000000 O
   O1685       1.0     0.394733     0.349278     0.549533    Biso  1.000000 O
   O1686       1.0     0.499261     0.229208     0.618929    Biso  1.000000 O
   H3          1.0     0.442810     0.129874     0.572628    Biso  1.000000 H
   O1687       1.0     0.399732     0.022228     0.551998    Biso  1.000000 O
   O1688       1.0     0.259770     0.856182     0.621003    Biso  1.000000 O
   O1689       1.0     0.711901     0.244575     0.576311    Biso  1.000000 O
   O1690       1.0     0.446154     0.541912     0.620538    Biso  1.000000 O
   O1691       1.0     0.492731     0.182625     0.532150    Biso  1.000000 O
   O1692       1.0     0.566095     0.462918     0.620184    Biso  1.000000 O
   O1693       1.0     0.191654     0.291103     0.621510    Biso  1.000000 O
   O1694       1.0     0.070343     0.164305     0.620703    Biso  1.000000 O
   O1695       1.0     0.864656     0.340391     0.619652    Biso  1.000000 O
   O1696       1.0     0.619997     0.618820     0.521377    Biso  1.000000 O
   O1697       1.0     0.134924     0.961541     0.560073    Biso  1.000000 O
   O1698       1.0     0.357639     0.542602     0.520194    Biso  1.000000 O
   O1699       1.0     0.234742     0.165024     0.619918    Biso  1.000000 O
   O1700       1.0     0.064116     0.962228     0.619199    Biso  1.000000 O
   O1701       1.0     0.359709     0.461099     0.621444    Biso  1.000000 O
   O1702       1.0     0.813040     0.461363     0.619525    Biso  1.000000 O
   O1703       1.0     0.184892     0.972930     0.618935    Biso  1.000000 O
   O1704       1.0     0.208802     0.417872     0.545164    Biso  1.000000 O
   H4          1.0     0.706726     0.043780     0.564747    Biso  1.000000 H
   O1705       1.0     0.810807     0.795677     0.619031    Biso  1.000000 O
   O1706       1.0     0.485269     0.166423     0.620014    Biso  1.000000 O
   O1707       1.0     0.921861     0.396487     0.620113    Biso  1.000000 O
   O1708       1.0     0.334758     0.610499     0.542796    Biso  1.000000 O
   O1709       1.0     0.360538     0.331771     0.620726    Biso  1.000000 O
   O1710       1.0     0.314970     0.578888     0.598369    Biso  1.000000 O
   O1711       1.0     0.922094     0.730420     0.620212    Biso  1.000000 O
   H5          1.0     0.700709     0.634993     0.539271    Biso  1.000000 H
   O1712       1.0     0.811469     0.221072     0.619255    Biso  1.000000 O
   O1713       1.0     0.579167     0.897470     0.549669    Biso  1.000000 O
   O1714       1.0     0.293206     0.023874     0.621420    Biso  1.000000 O
   O1715       1.0     0.945265     0.515204     0.543130    Biso  1.000000 O
   O1716       1.0     0.554577     0.842388     0.618992    Biso  1.000000 O
   O1717       1.0     0.351385     0.324193     0.564856    Biso  1.000000 O
   O1718       1.0     0.380600     0.398660     0.619641    Biso  1.000000 O
   O1719       1.0     0.708281     0.127708     0.550000    Biso  1.000000 O
   O1720       1.0     0.180378     0.603919     0.538330    Biso  1.000000 O
   O1721       1.0     0.758204     0.854022     0.620567    Biso  1.000000 O
   O1722       1.0     0.672925     0.098048     0.619099    Biso  1.000000 O
   O1723       1.0     0.549560     0.401085     0.618849    Biso  1.000000 O
   O1724       1.0     0.486899     0.837807     0.621438    Biso  1.000000 O
   O1725       1.0     0.497323     0.485302     0.618920    Biso  1.000000 O
   O1726       1.0     0.835156     0.262484     0.554501    Biso  1.000000 O
   O1727       1.0     0.145704     0.488732     0.539368    Biso  1.000000 O
   O1728       1.0     0.041371     0.057851     0.549205    Biso  1.000000 O
   O1729       1.0     0.208049     0.456856     0.574350    Biso  1.000000 O
   O1730       1.0     0.801469     0.691258     0.562305    Biso  1.000000 O
   O1731       1.0     0.060660     0.350787     0.617375    Biso  1.000000 O
   O1732       1.0     0.379379     0.773781     0.621387    Biso  1.000000 O
   O1733       1.0     0.109747     0.826474     0.563036    Biso  1.000000 O
   O1734       1.0     0.717736     0.740938     0.546098    Biso  1.000000 O
   O1735       1.0     0.252420     0.981036     0.621809    Biso  1.000000 O
   O1736       1.0     0.584675     0.309688     0.521228    Biso  1.000000 O
   O1737       1.0     0.059249     0.807335     0.551473    Biso  1.000000 O
   O1738       1.0     0.211237     0.778893     0.560137    Biso  1.000000 O
   O1739       1.0     0.314690     0.538901     0.618924    Biso  1.000000 O
   O1740       1.0     0.049942     0.733605     0.620476    Biso  1.000000 O
   O1741       1.0     0.213176     0.981614     0.576350    Biso  1.000000 O
   O1742       1.0     0.329773     0.450539     0.519150    Biso  1.000000 O
   H6          1.0     0.199742     0.970635     0.581412    Biso  1.000000 H
   O1743       1.0     0.815725     0.668247     0.620296    Biso  1.000000 O
   H7          1.0     0.353671     0.199792     0.538850    Biso  1.000000 H
   H8          1.0     0.131035     0.108723     0.555102    Biso  1.000000 H
   O1744       1.0     0.531386     0.796119     0.538383    Biso  1.000000 O
   O1745       1.0     0.112951     0.784126     0.619062    Biso  1.000000 O
   O1746       1.0     0.005220     0.530039     0.541746    Biso  1.000000 O
   O1747       1.0     0.936726     0.331696     0.619293    Biso  1.000000 O
   O1748       1.0     0.378300     0.902328     0.621506    Biso  1.000000 O
   O1749       1.0     0.089249     0.545746     0.548291    Biso  1.000000 O
   O1750       1.0     0.314254     0.212326     0.621391    Biso  1.000000 O
   O1751       1.0     0.881292     0.271367     0.621585    Biso  1.000000 O
   O1752       1.0     0.555317     0.032873     0.618630    Biso  1.000000 O
   O1753       1.0     0.299902     0.601778     0.618825    Biso  1.000000 O
   H9          1.0     0.420312     0.142103     0.607862    Biso  1.000000 H
   O1754       1.0     0.736537     0.915005     0.619780    Biso  1.000000 O
   O1755       1.0     0.501067     0.603452     0.621478    Biso  1.000000 O
   O1756       1.0     0.689014     0.048360     0.569357    Biso  1.000000 O
   H10         1.0     0.276660     0.003912     0.620360    Biso  1.000000 H
   O1757       1.0     0.230176     0.336568     0.621225    Biso  1.000000 O
   O1758       1.0     0.262137     0.424678     0.515899    Biso  1.000000 O
   O1759       1.0     0.636554     0.821309     0.526996    Biso  1.000000 O
   H11         1.0     0.339922     0.067151     0.575125    Biso  1.000000 H
   O1760       1.0     0.988667     0.417929     0.619116    Biso  1.000000 O
   O1761       1.0     0.755376     0.161935     0.557278    Biso  1.000000 O
   H12         1.0     0.496167     0.466864     0.613758    Biso  1.000000 H
   O1762       1.0     0.690890     0.963528     0.618975    Biso  1.000000 O
   O1763       1.0     0.933026     0.157296     0.619242    Biso  1.000000 O
   O1764       1.0     0.151283     0.103390     0.558034    Biso  1.000000 O
   O1765       1.0     0.669750     0.441455     0.547365    Biso  1.000000 O
   O1766       1.0     0.536253     0.408791     0.541936    Biso  1.000000 O
   O1767       1.0     0.563371     0.212526     0.619780    Biso  1.000000 O
   O1768       1.0     0.732994     0.338880     0.620087    Biso  1.000000 O
   O1769       1.0     0.284690     0.995841     0.550711    Biso  1.000000 O
   O1770       1.0     0.812265     0.086259     0.619037    Biso  1.000000 O
   O1771       1.0     0.247674     0.409778     0.619077    Biso  1.000000 O
   O1772       1.0     0.384079     0.740787     0.567701    Biso  1.000000 O
   O1773       1.0     0.378364     0.980139     0.620334    Biso  1.000000 O
   O1774       1.0     0.238356     0.521188     0.535154    Biso  1.000000 O
   O1775       1.0     0.382135     0.521978     0.620348    Biso  1.000000 O
   O1776       1.0     0.191205     0.542250     0.620033    Biso  1.000000 O
   O1777       1.0     0.315538     0.664745     0.618897    Biso  1.000000 O
   H13         1.0     0.396224     0.506999     0.617172    Biso  1.000000 H
   O1778       1.0     0.045571     0.895073     0.620713    Biso  1.000000 O
   O1779       1.0     0.321511     0.956731     0.539866    Biso  1.000000 O
   O1780       1.0     0.986856     0.042997     0.621865    Biso  1.000000 O
   O1781       1.0     0.376003     0.735556     0.545797    Biso  1.000000 O
   H14         1.0     0.351228     0.832674     0.578889    Biso  1.000000 H
   O1782       1.0     0.753964     0.482101     0.620358    Biso  1.000000 O
   O1783       1.0     0.362573     0.586613     0.619742    Biso  1.000000 O
   O1784       1.0     0.194604     0.044420     0.621252    Biso  1.000000 O
   H15         1.0     0.374681     0.398845     0.611895    Biso  1.000000 H
   H16         1.0     0.704678     0.226591     0.513401    Biso  1.000000 H
   O1785       1.0     0.441471     0.956442     0.620890    Biso  1.000000 O
   O1786       1.0     0.119849     0.222365     0.541433    Biso  1.000000 O
   O1787       1.0     0.022771     0.211240     0.530514    Biso  1.000000 O
   O1788       1.0     0.795950     0.604009     0.621601    Biso  1.000000 O
   O1789       1.0     0.783594     0.058294     0.478935    Biso  1.000000 O
   O1790       1.0     0.237771     0.586996     0.618881    Biso  1.000000 O
   O1791       1.0     0.235495     0.918213     0.620109    Biso  1.000000 O
   O1792       1.0     0.739988     0.208367     0.620245    Biso  1.000000 O
   O1793       1.0     0.195890     0.833211     0.621276    Biso  1.000000 O
   O1794       1.0     0.609769     0.543810     0.620298    Biso  1.000000 O
   O1795       1.0     0.048014     0.099873     0.621643    Biso  1.000000 O
   O1796       1.0     0.814117     0.290262     0.619371    Biso  1.000000 O
   O1797       1.0     0.121320     0.718034     0.619245    Biso  1.000000 O
   O1798       1.0     0.305872     0.898945     0.618934    Biso  1.000000 O
   O1799       1.0     0.351091     0.176686     0.539153    Biso  1.000000 O
   O1800       1.0     0.036359     0.901014     0.559087    Biso  1.000000 O
   O1801       1.0     0.169984     0.145273     0.621103    Biso  1.000000 O
   O1802       1.0     0.446394     0.667359     0.620785    Biso  1.000000 O
   O1803       1.0     0.181377     0.220256     0.619061    Biso  1.000000 O
   H17         1.0     0.473186     0.100440     0.523733    Biso  1.000000 H
   O1804       1.0     0.557067     0.549400     0.533196    Biso  1.000000 O
   O1805       1.0     0.685282     0.032326     0.619276    Biso  1.000000 O
   O1806       1.0     0.679682     0.343654     0.532834    Biso  1.000000 O
   O1807       1.0     0.127421     0.850261     0.619203    Biso  1.000000 O
   O1808       1.0     0.111725     0.463569     0.619573    Biso  1.000000 O
   O1809       1.0     0.250144     0.343244     0.543252    Biso  1.000000 O
   H18         1.0     0.959441     0.807741     0.618653    Biso  1.000000 H
   O1810       1.0     0.631098     0.981570     0.620164    Biso  1.000000 O
   O1811       1.0     0.047989     0.603561     0.620036    Biso  1.000000 O
   O1812       1.0     0.500264     0.428836     0.615457    Biso  1.000000 O
   O1813       1.0     0.057056     0.030084     0.619396    Biso  1.000000 O
   H19         1.0     0.373896     0.555704     0.547700    Biso  1.000000 H
   O1814       1.0     0.232726     0.280520     0.570685    Biso  1.000000 O
   O1815       1.0     0.675167     0.394616     0.620252    Biso  1.000000 O
   O1816       1.0     0.624315     0.851754     0.619038    Biso  1.000000 O
   O1817       1.0     0.850777     0.182417     0.524652    Biso  1.000000 O
   O1818       1.0     0.266611     0.789617     0.586811    Biso  1.000000 O
   O1819       1.0     0.212385     0.221846     0.569218    Biso  1.000000 O
   H20         1.0     0.850172     0.326102     0.616216    Biso  1.000000 H
   O1820       1.0     0.430460     0.599964     0.618710    Biso  1.000000 O
   O1821       1.0     0.357391     0.170933     0.621445    Biso  1.000000 O
   O1822       1.0     0.805623     0.900572     0.619196    Biso  1.000000 O
   O1823       1.0     0.626894     0.145613     0.620188    Biso  1.000000 O
   O1824       1.0     0.695801     0.588690     0.620516    Biso  1.000000 O
   O1825       1.0     0.254348     0.649527     0.619972    Biso  1.000000 O
   O1826       1.0     0.878319     0.977835     0.620052    Biso  1.000000 O
   O1827       1.0     0.316979     0.285214     0.618907    Biso  1.000000 O
   O1828       1.0     0.238094     0.790155     0.620908    Biso  1.000000 O
   O1829       1.0     0.893892     0.745977     0.541658    Biso  1.000000 O
   O1830       1.0     0.734865     0.030350     0.518635    Biso  1.000000 O
   O1831       1.0     0.258258     0.737054     0.597671    Biso  1.000000 O
   H21         1.0     0.235907     0.918663     0.552805    Biso  1.000000 H
   O1832       1.0     0.534250     0.996888     0.600486    Biso  1.000000 O
   O1833       1.0     0.625546     0.487765     0.544856    Biso  1.000000 O
   O1834       1.0     0.770429     0.265057     0.512704    Biso  1.000000 O
   H22         1.0     0.305330     0.502954     0.562987    Biso  1.000000 H
   O1835       1.0     0.620113     0.039932     0.618838    Biso  1.000000 O
   O1836       1.0     0.366659     0.403414     0.553467    Biso  1.000000 O
   O1837       1.0     0.925860     0.857683     0.619449    Biso  1.000000 O
   O1838       1.0     0.687157     0.239961     0.512210    Biso  1.000000 O
   O1839       1.0     0.781695     0.418075     0.553765    Biso  1.000000 O
   O1840       1.0     0.607465     0.669119     0.620612    Biso  1.000000 O
   O1841       1.0     0.794746     0.732645     0.620492    Biso  1.000000 O
   O1842       1.0     0.150251     0.548762     0.545109    Biso  1.000000 O
   O1843       1.0     0.240307     0.090797     0.619670    Biso  1.000000 O
   O1844       1.0     0.559040     0.722318     0.619185    Biso  1.000000 O
   H23         1.0     0.079646     0.136180     0.543619    Biso  1.000000 H
   O1845       1.0     0.176223     0.604566     0.619101    Biso  1.000000 O
   O1846       1.0     0.084437     0.479585     0.539866    Biso  1.000000 O
   O1847       1.0     0.983760     0.584098     0.619956    Biso  1.000000 O
   H24         1.0     0.464476     0.746157     0.533740    Biso  1.000000 H
   O1848       1.0     0.091381     0.793313     0.529792    Biso  1.000000 O
   O1849       1.0     0.418387     0.274474     0.620716    Biso  1.000000 O
   H25         1.0     0.462886     0.813702     0.619607    Biso  1.000000 H
   O1850       1.0     0.861001     0.579372     0.619522    Biso  1.000000 O
   H26         1.0     0.067555     0.038942     0.613065    Biso  1.000000 H
   O1851       1.0     0.676178     0.935373     0.555507    Biso  1.000000 O
   O1852       1.0     0.631543     0.607834     0.620729    Biso  1.000000 O
   O1853       1.0     0.396314     0.083375     0.553977    Biso  1.000000 O
   O1854       1.0     0.228336     0.898304     0.550276    Biso  1.000000 O
   O1855       1.0     0.480816     0.296283     0.621431    Biso  1.000000 O
   H27         1.0     0.290807     0.037686     0.548881    Biso  1.000000 H
   O1856       1.0     0.814784     0.536271     0.619833    Biso  1.000000 O
   O1857       1.0     0.826334     0.486227     0.558490    Biso  1.000000 O
   O1858       1.0     0.629364     0.480596     0.620206    Biso  1.000000 O
   O1859       1.0     0.079819     0.948422     0.551156    Biso  1.000000 O
   O1860       1.0     0.491061     0.710722     0.619015    Biso  1.000000 O
   O1861       1.0     0.364479     0.102319     0.535770    Biso  1.000000 O
   O1862       1.0     0.880419     0.106486     0.620280    Biso  1.000000 O
   O1863       1.0     0.115454     0.207462     0.619153    Biso  1.000000 O
   O1864       1.0     0.354058     0.238971     0.536821    Biso  1.000000 O
   O1865       1.0     0.541195     0.648010     0.621494    Biso  1.000000 O
   O1866       1.0     0.751826     0.276693     0.620025    Biso  1.000000 O
   H28         1.0     0.067150     0.445118     0.541915    Biso  1.000000 H
   O1867       1.0     0.060507     0.537285     0.619088    Biso  1.000000 O
   O1868       1.0     0.831221     0.185642     0.545181    Biso  1.000000 O
   O1869       1.0     0.923977     0.024604     0.619359    Biso  1.000000 O
   O1870       1.0     0.650649     0.264077     0.601143    Biso  1.000000 O
   O1871       1.0     0.089644     0.120422     0.548272    Biso  1.000000 O
   H29         1.0     0.293709     0.589750     0.566238    Biso  1.000000 H
   O1872       1.0     0.115423     0.173165     0.557132    Biso  1.000000 O
   O1873       1.0     0.884489     0.885920     0.540116    Biso  1.000000 O
   O1874       1.0     0.293567     0.474467     0.618870    Biso  1.000000 O
   H30         1.0     0.905361     0.384298     0.616920    Biso  1.000000 H
   H31         1.0     0.610385     0.501822     0.548106    Biso  1.000000 H
   O1875       1.0     0.146167     0.776528     0.565126    Biso  1.000000 O
   O1876       1.0     0.301936     0.576612     0.572172    Biso  1.000000 O
   O1877       1.0     0.492655     0.004529     0.538554    Biso  1.000000 O
   O1878       1.0     0.765613     0.475782     0.556699    Biso  1.000000 O
   O1879       1.0     0.994423     0.844449     0.619165    Biso  1.000000 O
   H32         1.0     0.998255     0.522753     0.610778    Biso  1.000000 H
   H33         1.0     0.035062     0.496833     0.617792    Biso  1.000000 H
   O1880       1.0     0.677508     0.877330     0.547131    Biso  1.000000 O
   H34         1.0     0.039156     0.241829     0.615339    Biso  1.000000 H
   O1881       1.0     0.680649     0.660187     0.619409    Biso  1.000000 O
   H35         1.0     0.299550     0.705840     0.538062    Biso  1.000000 H
   O1882       1.0     0.437251     0.213349     0.619278    Biso  1.000000 O
   O1883       1.0     0.623096     0.079734     0.602160    Biso  1.000000 O
   H36         1.0     0.708990     0.526552     0.536228    Biso  1.000000 H
   H37         1.0     0.353266     0.597396     0.545283    Biso  1.000000 H
   O1884       1.0     0.445021     0.795848     0.621312    Biso  1.000000 O
   H38         1.0     0.880645     0.590029     0.541729    Biso  1.000000 H
   H39         1.0     0.594184     0.685049     0.617614    Biso  1.000000 H
   H40         1.0     0.238587     0.289412     0.614091    Biso  1.000000 H
   O1885       1.0     0.127232     0.525022     0.619739    Biso  1.000000 O
   O1886       1.0     0.391988     0.803916     0.528949    Biso  1.000000 O
   O1887       1.0     0.279315     0.805167     0.519088    Biso  1.000000 O
   O1888       1.0     0.711257     0.549116     0.536667    Biso  1.000000 O
   H41         1.0     0.874579     0.749509     0.537548    Biso  1.000000 H
   O1889       1.0     0.123985     0.100846     0.619475    Biso  1.000000 O
   H42         1.0     0.209216     0.466503     0.566880    Biso  1.000000 H
   O1890       1.0     0.064674     0.005608     0.541175    Biso  1.000000 O
   O1891       1.0     0.483023     0.909993     0.619255    Biso  1.000000 O
   O1892       1.0     0.310519     0.794757     0.618741    Biso  1.000000 O
   H43         1.0     0.142354     0.632991     0.617364    Biso  1.000000 H
   H44         1.0     0.184060     0.777211     0.612301    Biso  1.000000 H
   O1893       1.0     0.109187     0.915622     0.620360    Biso  1.000000 O
   O1894       1.0     0.815084     0.967758     0.619532    Biso  1.000000 O
   O1895       1.0     0.181728     0.401193     0.618960    Biso  1.000000 O
   O1896       1.0     0.423532     0.148478     0.620869    Biso  1.000000 O
   O1897       1.0     0.443164     0.084292     0.620708    Biso  1.000000 O
   O1898       1.0     0.520630     0.638874     0.553182    Biso  1.000000 O
   H45         1.0     0.847047     0.923432     0.530521    Biso  1.000000 H
   H46         1.0     0.429721     0.601612     0.610692    Biso  1.000000 H
   H47         1.0     0.532382     0.257902     0.617459    Biso  1.000000 H
   H48         1.0     0.336123     0.585134     0.597447    Biso  1.000000 H
   H49         1.0     0.959273     0.945133     0.618340    Biso  1.000000 H
   H50         1.0     0.534142     0.405975     0.612983    Biso  1.000000 H
   O1899       1.0     0.562990     0.580583     0.551824    Biso  1.000000 O
   H51         1.0     0.854801     0.013781     0.536424    Biso  1.000000 H
   H52         1.0     0.524774     0.656237     0.548398    Biso  1.000000 H
   H53         1.0     0.160152     0.568411     0.543135    Biso  1.000000 H
   H54         1.0     0.084568     0.524524     0.546356    Biso  1.000000 H
   H55         1.0     0.709741     0.571432     0.618715    Biso  1.000000 H
   H56         1.0     0.891068     0.907303     0.539703    Biso  1.000000 H
   H57         1.0     0.037008     0.806735     0.549732    Biso  1.000000 H
   H58         1.0     0.112215     0.188234     0.551125    Biso  1.000000 H
   H59         1.0     0.782070     0.734186     0.537668    Biso  1.000000 H
   H60         1.0     0.209693     0.059435     0.618640    Biso  1.000000 H
   O1900       1.0     0.462643     0.239382     0.533881    Biso  1.000000 O
   O1901       1.0     0.318782     0.717990     0.537423    Biso  1.000000 O
   O1902       1.0     0.861451     0.172132     0.620569    Biso  1.000000 O
   O1903       1.0     0.983249     0.911879     0.619189    Biso  1.000000 O
   H61         1.0     0.619692     0.049699     0.611270    Biso  1.000000 H
   H62         1.0     0.312447     0.915727     0.614208    Biso  1.000000 H
   H63         1.0     0.713635     0.050387     0.545499    Biso  1.000000 H
   H64         1.0     0.549005     0.797841     0.533088    Biso  1.000000 H
   H65         1.0     0.839169     0.551244     0.545572    Biso  1.000000 H
   H66         1.0     0.769798     0.495948     0.617629    Biso  1.000000 H
   O1904       1.0     0.432197     0.468713     0.619322    Biso  1.000000 O
   H67         1.0     0.032906     0.619014     0.617692    Biso  1.000000 H
   H68         1.0     0.512534     0.471893     0.551117    Biso  1.000000 H
   H69         1.0     0.955492     0.683300     0.617965    Biso  1.000000 H
   H70         1.0     0.777993     0.065826     0.471117    Biso  1.000000 H
   H71         1.0     0.864483     0.587374     0.612150    Biso  1.000000 H
   H72         1.0     0.931404     0.530767     0.592284    Biso  1.000000 H
   H73         1.0     0.183974     0.615917     0.509808    Biso  1.000000 H
   H74         1.0     0.447967     0.656226     0.528083    Biso  1.000000 H
   H75         1.0     0.239958     0.723969     0.611115    Biso  1.000000 H
   H76         1.0     0.287643     0.138289     0.613816    Biso  1.000000 H
   H77         1.0     0.515002     0.183159     0.530829    Biso  1.000000 H
   H78         1.0     0.220809     0.932354     0.616760    Biso  1.000000 H
   H79         1.0     0.476926     0.926268     0.524990    Biso  1.000000 H
   H80         1.0     0.659286     0.380107     0.617454    Biso  1.000000 H
   H81         1.0     0.251730     0.448391     0.527132    Biso  1.000000 H
   H82         1.0     0.928828     0.029255     0.611701    Biso  1.000000 H
   H83         1.0     0.903136     0.393255     0.538760    Biso  1.000000 H
   H84         1.0     0.323094     0.429445     0.518139    Biso  1.000000 H
   H85         1.0     0.560502     0.721392     0.611171    Biso  1.000000 H
   H86         1.0     0.442920     0.209394     0.611224    Biso  1.000000 H
   H87         1.0     0.208440     0.555479     0.617803    Biso  1.000000 H
   H88         1.0     0.779247     0.371877     0.617957    Biso  1.000000 H
   H89         1.0     0.139780     0.765934     0.558239    Biso  1.000000 H
   H90         1.0     0.206002     0.900553     0.549664    Biso  1.000000 H
   H91         1.0     0.776559     0.153270     0.559648    Biso  1.000000 H
   H92         1.0     0.020925     0.361520     0.616840    Biso  1.000000 H
   H93         1.0     0.157754     0.896570     0.548578    Biso  1.000000 H
   H94         1.0     0.337687     0.436960     0.620381    Biso  1.000000 H
   H95         1.0     0.338271     0.188098     0.620268    Biso  1.000000 H
   H96         1.0     0.662080     0.345642     0.589145    Biso  1.000000 H
   H97         1.0     0.788351     0.479444     0.558123    Biso  1.000000 H
   H98         1.0     0.431437     0.993583     0.525582    Biso  1.000000 H
   H99         1.0     0.249488     0.401780     0.567997    Biso  1.000000 H
   H100        1.0     0.586485     0.034023     0.542844    Biso  1.000000 H
   H101        1.0     0.209698     0.625305     0.543506    Biso  1.000000 H
   H102        1.0     0.788112     0.794375     0.535770    Biso  1.000000 H
   H103        1.0     0.934702     0.336532     0.611508    Biso  1.000000 H
   H104        1.0     0.349951     0.418047     0.551308    Biso  1.000000 H
   H105        1.0     0.937635     0.592027     0.612947    Biso  1.000000 H
   H106        1.0     0.270414     0.634324     0.618405    Biso  1.000000 H
   H107        1.0     0.674423     0.148174     0.549345    Biso  1.000000 H
   H108        1.0     0.276198     0.290985     0.570509    Biso  1.000000 H
   H109        1.0     0.992382     0.841047     0.611254    Biso  1.000000 H
   H110        1.0     0.342717     0.819802     0.618088    Biso  1.000000 H
   H111        1.0     0.865169     0.714775     0.611119    Biso  1.000000 H
   H112        1.0     0.042926     0.077374     0.545256    Biso  1.000000 H
   H113        1.0     0.263877     0.801203     0.580001    Biso  1.000000 H
   H114        1.0     0.341704     0.551951     0.515662    Biso  1.000000 H
   H115        1.0     0.823236     0.157522     0.556722    Biso  1.000000 H
   H116        1.0     0.579392     0.068890     0.617960    Biso  1.000000 H
   H117        1.0     0.113939     0.770764     0.539165    Biso  1.000000 H
   H118        1.0     0.316001     0.791751     0.519014    Biso  1.000000 H
   H119        1.0     0.443666     0.452568     0.615452    Biso  1.000000 H
   H120        1.0     0.637999     0.799162     0.528579    Biso  1.000000 H
   H121        1.0     0.454560     0.238662     0.526315    Biso  1.000000 H
   H122        1.0     0.557093     0.500047     0.553184    Biso  1.000000 H
   H123        1.0     0.310078     0.659476     0.611335    Biso  1.000000 H
   H124        1.0     0.529703     0.508478     0.617925    Biso  1.000000 H
   H125        1.0     0.882596     0.422027     0.538668    Biso  1.000000 H
   H126        1.0     0.990333     0.159568     0.543343    Biso  1.000000 H
   H127        1.0     0.499685     0.007987     0.531037    Biso  1.000000 H
   H128        1.0     0.493612     0.412351     0.543297    Biso  1.000000 H
   H129        1.0     0.118978     0.091496     0.612379    Biso  1.000000 H
   H130        1.0     0.462943     0.314224     0.619809    Biso  1.000000 H
   H131        1.0     0.893557     0.992839     0.617461    Biso  1.000000 H
   H132        1.0     0.229471     0.535115     0.529658    Biso  1.000000 H
   H133        1.0     0.927882     0.852548     0.611672    Biso  1.000000 H
   H134        1.0     0.209343     0.260617     0.595540    Biso  1.000000 H
   H135        1.0     0.691251     0.460326     0.611684    Biso  1.000000 H
   H136        1.0     0.678440     0.913435     0.553075    Biso  1.000000 H
   H137        1.0     0.544680     0.862880     0.616564    Biso  1.000000 H
   H138        1.0     0.592750     0.314439     0.513695    Biso  1.000000 H
   H139        1.0     0.758683     0.687746     0.560684    Biso  1.000000 H
   H140        1.0     0.652188     0.454887     0.547128    Biso  1.000000 H
   H141        1.0     0.560632     0.908966     0.551373    Biso  1.000000 H
   H142        1.0     0.349106     0.169457     0.531503    Biso  1.000000 H
   H143        1.0     0.134856     0.850599     0.557394    Biso  1.000000 H
   H144        1.0     0.872194     0.780650     0.611185    Biso  1.000000 H
   H145        1.0     0.155385     0.485473     0.532145    Biso  1.000000 H
   H146        1.0     0.155647     0.993923     0.560951    Biso  1.000000 H
   H147        1.0     0.251050     0.098135     0.612681    Biso  1.000000 H
   H148        1.0     0.676906     0.365333     0.530576    Biso  1.000000 H
   H149        1.0     0.079259     0.101625     0.546108    Biso  1.000000 H
   H150        1.0     0.688208     0.861573     0.542720    Biso  1.000000 H
   H151        1.0     0.674981     0.313852     0.542200    Biso  1.000000 H
   H152        1.0     0.467036     0.834732     0.562403    Biso  1.000000 H
   H153        1.0     0.347280     0.241604     0.529199    Biso  1.000000 H
   H154        1.0     0.933265     0.157027     0.611211    Biso  1.000000 H
   H155        1.0     0.242603     0.417289     0.611726    Biso  1.000000 H
   H156        1.0     0.206016     0.770687     0.552805    Biso  1.000000 H
   H157        1.0     0.679042     0.532453     0.611243    Biso  1.000000 H
   H158        1.0     0.245392     0.344787     0.535320    Biso  1.000000 H
   H159        1.0     0.956557     0.444226     0.618081    Biso  1.000000 H
   H160        1.0     0.265900     0.436895     0.509252    Biso  1.000000 H
   H161        1.0     0.127138     0.332870     0.530088    Biso  1.000000 H
   H162        1.0     0.050255     0.391744     0.613874    Biso  1.000000 H
   H163        1.0     0.538609     0.626091     0.552087    Biso  1.000000 H
   H164        1.0     0.810759     0.464710     0.611607    Biso  1.000000 H
   H165        1.0     0.760821     0.267891     0.613286    Biso  1.000000 H
   H166        1.0     0.996377     0.857562     0.538154    Biso  1.000000 H
   H167        1.0     0.133449     0.237648     0.537751    Biso  1.000000 H
   H168        1.0     0.400730     0.876511     0.620089    Biso  1.000000 H
   H169        1.0     0.849875     0.727445     0.520807    Biso  1.000000 H
   H170        1.0     0.365341     0.085311     0.530582    Biso  1.000000 H
   H171        1.0     0.049640     0.301758     0.536329    Biso  1.000000 H
   H172        1.0     0.393854     0.994949     0.617704    Biso  1.000000 H
   H173        1.0     0.074977     0.687999     0.532032    Biso  1.000000 H
   H174        1.0     0.640410     1.000876     0.617632    Biso  1.000000 H
   H175        1.0     0.769659     0.872163     0.618222    Biso  1.000000 H
   H176        1.0     0.594594     0.559041     0.617779    Biso  1.000000 H
   H177        1.0     0.648719     0.657552     0.535166    Biso  1.000000 H
   H178        1.0     0.844351     0.184132     0.617699    Biso  1.000000 H
   H179        1.0     0.933275     0.529500     0.538644    Biso  1.000000 H
   H180        1.0     0.023885     0.895547     0.552728    Biso  1.000000 H
   H181        1.0     0.581463     0.203662     0.616001    Biso  1.000000 H
   H182        1.0     0.336010     0.871880     0.532602    Biso  1.000000 H
   H183        1.0     0.099248     0.446125     0.617159    Biso  1.000000 H
   H184        1.0     0.647733     0.284405     0.597424    Biso  1.000000 H
   H185        1.0     0.983418     0.521602     0.542492    Biso  1.000000 H
   H186        1.0     0.354528     0.731597     0.543582    Biso  1.000000 H
   H187        1.0     0.418684     0.069620     0.588067    Biso  1.000000 H
   H188        1.0     0.726481     0.801139     0.616226    Biso  1.000000 H
   H189        1.0     0.592348     0.810254     0.618598    Biso  1.000000 H
   H190        1.0     0.366237     0.333872     0.559793    Biso  1.000000 H
   H191        1.0     0.089868     0.820164     0.559368    Biso  1.000000 H
   H192        1.0     0.589806     0.213275     0.544467    Biso  1.000000 H
   H193        1.0     0.871315     0.538698     0.572703    Biso  1.000000 H
   H194        1.0     0.457830     0.068708     0.618296    Biso  1.000000 H
   H195        1.0     0.501940     0.023042     0.613568    Biso  1.000000 H
   H196        1.0     0.828743     0.553042     0.617507    Biso  1.000000 H
   H197        1.0     0.240359     0.851477     0.554087    Biso  1.000000 H
   H198        1.0     0.674250     0.227734     0.507327    Biso  1.000000 H
   H199        1.0     0.962860     0.065928     0.620544    Biso  1.000000 H
   H200        1.0     0.344753     0.694615     0.617897    Biso  1.000000 H
   H201        1.0     0.612722     0.409475     0.552860    Biso  1.000000 H
   H202        1.0     0.468273     0.179706     0.617800    Biso  1.000000 H
   H203        1.0     0.745774     0.541948     0.611110    Biso  1.000000 H
   H204        1.0     0.685081     0.663063     0.611606    Biso  1.000000 H
   H205        1.0     0.196428     0.077217     0.522298    Biso  1.000000 H
   H206        1.0     0.719932     0.038548     0.513392    Biso  1.000000 H
   H207        1.0     0.829742     0.958861     0.614390    Biso  1.000000 H
   H208        1.0     0.105229     0.153687     0.554800    Biso  1.000000 H
   H209        1.0     0.693779     0.042015     0.612730    Biso  1.000000 H
   H210        1.0     0.268631     0.831119     0.555299    Biso  1.000000 H
   H211        1.0     0.809565     0.091062     0.611245    Biso  1.000000 H
   H212        1.0     0.146121     0.946933     0.555309    Biso  1.000000 H
   H213        1.0     0.285314     0.736871     0.613654    Biso  1.000000 H
   H214        1.0     0.082853     0.182125     0.618406    Biso  1.000000 H
   H215        1.0     0.133596     0.012381     0.616594    Biso  1.000000 H
   H216        1.0     0.758122     0.272139     0.506441    Biso  1.000000 H
   H217        1.0     0.797579     0.706153     0.556238    Biso  1.000000 H
   H218        1.0     0.083136     0.818564     0.618208    Biso  1.000000 H
   H219        1.0     0.307040     0.556992     0.568607    Biso  1.000000 H
   H220        1.0     0.226858     0.183894     0.616610    Biso  1.000000 H
   H221        1.0     0.118092     0.212758     0.611412    Biso  1.000000 H
   H222        1.0     0.700326     0.741938     0.540944    Biso  1.000000 H
   H223        1.0     0.084450     0.681156     0.617437    Biso  1.000000 H
   H224        1.0     0.643753     0.496525     0.617864    Biso  1.000000 H
   H225        1.0     0.842591     0.253061     0.547590    Biso  1.000000 H
   H226        1.0     0.577573     0.126677     0.553240    Biso  1.000000 H
   H227        1.0     0.272795     0.873071     0.618279    Biso  1.000000 H
   H228        1.0     0.313110     0.462363     0.515920    Biso  1.000000 H
   O1905       1.0     0.565394     0.589066     0.619144    Biso  1.000000 O
   H229        1.0     0.397925     0.577467     0.542160    Biso  1.000000 H
   H230        1.0     0.594552     0.532662     0.527163    Biso  1.000000 H
   H231        1.0     0.654106     0.592096     0.480299    Biso  1.000000 H
   H232        1.0     0.125081     0.848544     0.611241    Biso  1.000000 H
   H233        1.0     0.395390     0.631568     0.617920    Biso  1.000000 H
   H234        1.0     0.755770     0.606379     0.542879    Biso  1.000000 H
   H235        1.0     0.212776     0.440021     0.545831    Biso  1.000000 H
   O1906       1.0     0.246559     0.831039     0.556445    Biso  1.000000 O
   H236        1.0     0.298273     0.097775     0.610357    Biso  1.000000 H
   H237        1.0     0.398192     0.123678     0.619499    Biso  1.000000 H
   H238        1.0     0.163973     0.619887     0.538579    Biso  1.000000 H
   H239        1.0     0.532730     0.761974     0.548622    Biso  1.000000 H
   O1907       1.0     0.676184     0.592049     0.477541    Biso  1.000000 O
   H240        1.0     0.801867     0.229883     0.612569    Biso  1.000000 H
   H241        1.0     0.600386     0.625981     0.535104    Biso  1.000000 H
   H242        1.0     0.203971     0.414744     0.537272    Biso  1.000000 H
   H243        1.0     0.384548     0.090960     0.547267    Biso  1.000000 H
   H244        1.0     0.123108     0.719127     0.611252    Biso  1.000000 H
   O1908       1.0     0.424251     0.024201     0.619036    Biso  1.000000 O
   H245        1.0     0.901158     0.765807     0.544483    Biso  1.000000 H
   O1909       1.0     0.314498     0.961574     0.619571    Biso  1.000000 O
   O1910       1.0     0.784218     0.254282     0.601408    Biso  1.000000 O
   O1911       1.0     0.359835     0.710004     0.620372    Biso  1.000000 O
   O1912       1.0     0.870908     0.519960     0.576858    Biso  1.000000 O
   H246        1.0     0.459522     0.684686     0.618435    Biso  1.000000 H
   O1913       1.0     0.006459     0.778714     0.618975    Biso  1.000000 O
   H247        1.0     0.773431     0.628959     0.620030    Biso  1.000000 H
   H248        1.0     0.921819     0.530023     0.610808    Biso  1.000000 H
   O1914       1.0     0.820381     0.540855     0.548036    Biso  1.000000 O
   H249        1.0     0.114797     0.407009     0.610189    Biso  1.000000 H
   H250        1.0     0.679774     0.614844     0.476580    Biso  1.000000 H
   O1915       1.0     0.883016     0.628574     0.544868    Biso  1.000000 O
   O1916       1.0     0.776190     0.092284     0.461198    Biso  1.000000 O
   O1917       1.0     0.994335     0.524392     0.618634    Biso  1.000000 O
   H251        1.0     0.795945     0.039740     0.477990    Biso  1.000000 H
   H252        1.0     0.895319     0.632109     0.617875    Biso  1.000000 H
   O1918       1.0     0.209212     0.889337     0.462439    Biso  1.000000 O
   H253        1.0     0.213082     0.816435     0.619709    Biso  1.000000 H
   H254        1.0     0.228597     0.264859     0.525242    Biso  1.000000 H
   O1919       1.0     0.247506     0.224069     0.619244    Biso  1.000000 O
   O1920       1.0     0.118796     0.405388     0.618075    Biso  1.000000 O
   O1921       1.0     0.690854     0.461130     0.619680    Biso  1.000000 O
   H255        1.0     0.619908     0.849151     0.611229    Biso  1.000000 H
   H256        1.0     0.051550     0.349005     0.538710    Biso  1.000000 H
   H257        1.0     0.084271     0.309777     0.538308    Biso  1.000000 H
   H258        1.0     0.626244     0.271723     0.612418    Biso  1.000000 H
   H259        1.0     0.412638     0.821819     0.538793    Biso  1.000000 H
   O1922       1.0     0.610667     0.918393     0.620177    Biso  1.000000 O
   O1923       1.0     0.745194     0.410805     0.619320    Biso  1.000000 O
   O1924       1.0     0.533955     0.464089     0.551879    Biso  1.000000 O
   H260        1.0     0.757431     0.104222     0.460949    Biso  1.000000 H
   H261        1.0     0.497841     0.097843     0.611577    Biso  1.000000 H
   H262        1.0     0.127726     0.552723     0.546732    Biso  1.000000 H
   H263        1.0     0.208206     0.911404     0.462221    Biso  1.000000 H
   H264        1.0     0.688964     0.163640     0.611167    Biso  1.000000 H
   H265        1.0     0.340566     0.062537     0.619441    Biso  1.000000 H
   H266        1.0     0.309169     0.458595     0.544986    Biso  1.000000 H
   H267        1.0     0.148040     0.511451     0.541232    Biso  1.000000 H
   H268        1.0     0.265028     0.787852     0.519243    Biso  1.000000 H
   H269        1.0     0.794340     0.106328     0.457780    Biso  1.000000 H
   O1925       1.0     0.655395     0.332530     0.595231    Biso  1.000000 O
   O1926       1.0     0.356197     0.836588     0.620725    Biso  1.000000 O
   H270        1.0     0.191172     0.881789     0.458744    Biso  1.000000 H
   O1927       1.0     0.054963     0.409149     0.618667    Biso  1.000000 O
   O1928       1.0     0.396934     0.507390     0.461162    Biso  1.000000 O
   H271        1.0     0.805937     0.281353     0.612549    Biso  1.000000 H
   H272        1.0     0.233756     0.247549     0.535824    Biso  1.000000 H
   H273        1.0     0.274987     0.813656     0.511759    Biso  1.000000 H
   H274        1.0     0.079794     0.293556     0.614829    Biso  1.000000 H
   H275        1.0     0.400971     0.494696     0.454798    Biso  1.000000 H
   H276        1.0     0.944490     0.780081     0.540521    Biso  1.000000 H
   H277        1.0     0.845711     0.432638     0.617779    Biso  1.000000 H
   H278        1.0     0.543392     0.394170     0.536155    Biso  1.000000 H
   H279        1.0     0.646797     0.231964     0.555563    Biso  1.000000 H
   H280        1.0     0.284928     0.654442     0.532981    Biso  1.000000 H
   O1929       1.0     0.880675     0.902256     0.620388    Biso  1.000000 O
   H281        1.0     0.315394     0.546205     0.611283    Biso  1.000000 H
   O1930       1.0     0.357176     0.045067     0.620973    Biso  1.000000 O
   O1931       1.0     0.857738     0.838013     0.620399    Biso  1.000000 O
   H282        1.0     0.549877     0.024493     0.611337    Biso  1.000000 H
   H283        1.0     0.598259     0.381121     0.594930    Biso  1.000000 H
   O1932       1.0     0.490395     0.035757     0.618768    Biso  1.000000 O
   O1933       1.0     0.419268     0.157057     0.539555    Biso  1.000000 O
   H284        1.0     0.443328     0.242066     0.508539    Biso  1.000000 H
   H285        1.0     0.300242     0.280359     0.613809    Biso  1.000000 H
   H286        1.0     0.627560     0.495357     0.537258    Biso  1.000000 H
   O1934       1.0     0.942652     0.793877     0.620399    Biso  1.000000 O
   O1935       1.0     0.297939     0.296671     0.570829    Biso  1.000000 O
   O1936       1.0     0.061174     0.288941     0.618967    Biso  1.000000 O
   H287        1.0     0.839680     0.206474     0.545002    Biso  1.000000 H
   H288        1.0     0.544070     0.560085     0.527779    Biso  1.000000 H
   O1937       1.0     0.744641     0.408666     0.641883    Biso  1.000000 O
   H289        1.0     0.411822     0.469719     0.538876    Biso  1.000000 H
   O1938       1.0     0.548950     0.149553     0.620024    Biso  1.000000 O
   H290        1.0     0.719262     0.927965     0.617577    Biso  1.000000 H
   H291        1.0     0.813134     0.081018     0.482176    Biso  1.000000 H
   H292        1.0     0.535098     0.992196     0.592550    Biso  1.000000 H
   H293        1.0     0.602297     0.455955     0.544294    Biso  1.000000 H
   H294        1.0     0.403321     0.734831     0.571157    Biso  1.000000 H
   H295        1.0     0.413515     0.503265     0.466205    Biso  1.000000 H
   H296        1.0     0.843611     0.821025     0.618516    Biso  1.000000 H
   H297        1.0     0.270118     0.506877     0.618029    Biso  1.000000 H
   H298        1.0     0.045796     0.739731     0.527083    Biso  1.000000 H
   H299        1.0     0.209536     0.686106     0.618464    Biso  1.000000 H
   H300        1.0     0.829301     0.112601     0.477288    Biso  1.000000 H
   O1939       1.0     0.380387     0.107115     0.621031    Biso  1.000000 O
   O1940       1.0     0.832917     0.093783     0.482208    Biso  1.000000 O
   H301        1.0     0.649876     0.413709     0.552637    Biso  1.000000 H
   H302        1.0     0.862169     0.220812     0.529935    Biso  1.000000 H
   H303        1.0     0.596846     0.933484     0.616915    Biso  1.000000 H
   H304        1.0     0.428018     0.445836     0.545884    Biso  1.000000 H
   H305        1.0     0.185054     0.593756     0.612839    Biso  1.000000 H
   O1941       1.0     0.423800     0.467824     0.545700    Biso  1.000000 O
   H306        1.0     0.302281     0.424506     0.547119    Biso  1.000000 H
   O1942       1.0     0.878659     0.482602     0.620510    Biso  1.000000 O
   O1943       1.0     0.067615     0.668832     0.620331    Biso  1.000000 O
   H307        1.0     0.897169     0.526103     0.591346    Biso  1.000000 H
   O1944       1.0     0.938196     0.791529     0.547218    Biso  1.000000 O
   O1945       1.0     0.192359     0.672873     0.620959    Biso  1.000000 O
   H308        1.0     0.163847     0.981545     0.616451    Biso  1.000000 H
   H309        1.0     0.793864     0.254422     0.594186    Biso  1.000000 H
   O1946       1.0     0.875532     0.776340     0.618974    Biso  1.000000 O
   H310        1.0     0.831521     0.471421     0.552624    Biso  1.000000 H
   H311        1.0     0.644472     0.133104     0.618001    Biso  1.000000 H
   O1947       1.0     0.925216     0.530713     0.619059    Biso  1.000000 O
   H312        1.0     0.070489     0.967636     0.548341    Biso  1.000000 H
   O1948       1.0     0.572120     0.089317     0.620002    Biso  1.000000 O
   O1949       1.0     0.172933     0.898773     0.620347    Biso  1.000000 O
   O1950       1.0     0.442867     0.128211     0.557716    Biso  1.000000 O
   O1951       1.0     0.317496     0.440340     0.548637    Biso  1.000000 O
   O1952       1.0     0.205665     0.304180     0.552601    Biso  1.000000 O
   O1953       1.0     0.617166     0.379541     0.599375    Biso  1.000000 O
   O1954       1.0     0.543073     0.525430     0.620714    Biso  1.000000 O
   H313        1.0     0.617252     0.404580     0.611517    Biso  1.000000 H
   O1955       1.0     0.461213     0.196242     0.599926    Biso  1.000000 O
   H314        1.0     0.143999     0.225479     0.552875    Biso  1.000000 H
   H315        1.0     0.090165     0.775681     0.524686    Biso  1.000000 H
   H316        1.0     0.702174     0.435177     0.553859    Biso  1.000000 H
   H317        1.0     0.649498     0.750193     0.620385    Biso  1.000000 H
   H318        1.0     0.075091     0.002746     0.533990    Biso  1.000000 H
   H319        1.0     0.346752     0.572779     0.616974    Biso  1.000000 H
   H320        1.0     0.154675     0.130362     0.618525    Biso  1.000000 H
   H321        1.0     0.199478     0.994683     0.571751    Biso  1.000000 H
   O1956       1.0     0.732754     0.714821     0.619994    Biso  1.000000 O
   H322        1.0     0.235824     0.896164     0.536611    Biso  1.000000 H
   H323        1.0     0.760848     0.014199     0.615706    Biso  1.000000 H
   H324        1.0     0.434752     0.141656     0.551457    Biso  1.000000 H
   H325        1.0     0.218878     0.493269     0.547799    Biso  1.000000 H
   H326        1.0     0.907767     0.103350     0.538705    Biso  1.000000 H
   H327        1.0     0.185788     0.485134     0.550527    Biso  1.000000 H
   H328        1.0     0.207410     0.290200     0.546241    Biso  1.000000 H
   H329        1.0     0.185364     0.266823     0.532170    Biso  1.000000 H
   H330        1.0     0.470235     0.004281     0.538062    Biso  1.000000 H
   H331        1.0     0.403041     0.750069     0.619705    Biso  1.000000 H
   H332        1.0     0.414362     0.340510     0.546883    Biso  1.000000 H
   H333        1.0     0.158831     0.848141     0.546854    Biso  1.000000 H
   H334        1.0     0.824200     0.507152     0.554718    Biso  1.000000 H
   H335        1.0     0.218519     0.321976     0.550589    Biso  1.000000 H
   H336        1.0     0.003753     0.552580     0.542748    Biso  1.000000 H
   H337        1.0     0.228774     0.786785     0.608345    Biso  1.000000 H
   H338        1.0     0.338709     0.683468     0.533726    Biso  1.000000 H
   H339        1.0     0.721065     0.199122     0.617480    Biso  1.000000 H
   H340        1.0     0.435262     0.556706     0.552310    Biso  1.000000 H
   H341        1.0     0.560316     0.592974     0.611425    Biso  1.000000 H
   O1957       1.0     0.297495     0.730057     0.619935    Biso  1.000000 O
   H342        1.0     0.393212     0.841273     0.554277    Biso  1.000000 H
   O1958       1.0     0.128966     0.649456     0.620093    Biso  1.000000 O
   H343        1.0     0.491023     0.170027     0.538992    Biso  1.000000 H
   O1959       1.0     0.206595     0.482339     0.553291    Biso  1.000000 O
   O1960       1.0     0.857013     0.042703     0.620854    Biso  1.000000 O
   O1961       1.0     0.616233     0.280958     0.619042    Biso  1.000000 O
   H344        1.0     0.857536     0.507411     0.572392    Biso  1.000000 H
   H345        1.0     0.164119     0.258090     0.570112    Biso  1.000000 H
   H346        1.0     0.418803     0.639387     0.524649    Biso  1.000000 H
   O1962       1.0     0.281378     0.106588     0.604406    Biso  1.000000 O
   O1963       1.0     0.004198     0.979162     0.620093    Biso  1.000000 O
   H347        1.0     0.221983     0.291093     0.564157    Biso  1.000000 H
   O1964       1.0     0.373617     0.233407     0.618786    Biso  1.000000 O
   H348        1.0     0.394017     0.954320     0.535618    Biso  1.000000 H
   H349        1.0     0.453246     0.561184     0.617340    Biso  1.000000 H
   O1965       1.0     0.503728     0.101906     0.619177    Biso  1.000000 O
   H350        1.0     0.101822     0.220866     0.536552    Biso  1.000000 H
   H351        1.0     0.742107     0.094633     0.611902    Biso  1.000000 H
   H352        1.0     0.810925     0.125900     0.553339    Biso  1.000000 H
   H353        1.0     0.218830     0.763287     0.573547    Biso  1.000000 H
   H354        1.0     0.805017     0.787912     0.611809    Biso  1.000000 H
   H355        1.0     0.148931     0.088646     0.522873    Biso  1.000000 H
   O1966       1.0     0.804038     0.691940     0.513980    Biso  1.000000 O
   H356        1.0     0.192994     0.703467     0.543548    Biso  1.000000 H
   O1967       1.0     0.812043     0.139594     0.559763    Biso  1.000000 O
   H357        1.0     0.844228     0.060318     0.618557    Biso  1.000000 H
   O1968       1.0     0.345587     0.664016     0.530151    Biso  1.000000 O
   O1969       1.0     0.878516     0.645366     0.620349    Biso  1.000000 O
   H358        1.0     0.184636     0.600922     0.530338    Biso  1.000000 H
   O1970       1.0     0.425319     0.827198     0.545680    Biso  1.000000 O
   H359        1.0     0.813256     0.692983     0.506641    Biso  1.000000 H
   O1971       1.0     0.185833     0.469961     0.618976    Biso  1.000000 O
   H360        1.0     0.003076     0.780896     0.611089    Biso  1.000000 H
   O1972       1.0     0.690516     0.837211     0.619419    Biso  1.000000 O
   H361        1.0     0.918239     0.091682     0.522422    Biso  1.000000 H
   H362        1.0     0.258194     0.241429     0.615452    Biso  1.000000 H
   H363        1.0     0.097204     0.573121     0.616556    Biso  1.000000 H
   O1973       1.0     0.851121     0.333974     0.432852    Biso  1.000000 O
   H364        1.0     0.458600     0.943201     0.618396    Biso  1.000000 H
   H365        1.0     0.052469     0.648280     0.544367    Biso  1.000000 H
   O1974       1.0     0.422018     0.732230     0.620982    Biso  1.000000 O
   O1975       1.0     0.128497     0.977412     0.621079    Biso  1.000000 O
   H366        1.0     0.107774     0.481073     0.538997    Biso  1.000000 H
   O1976       1.0     0.941117     0.667029     0.620031    Biso  1.000000 O
   H367        1.0     0.069465     0.800823     0.544662    Biso  1.000000 H
   O1977       1.0     0.691098     0.163458     0.619165    Biso  1.000000 O
   O1978       1.0     0.125872     0.273512     0.619607    Biso  1.000000 O
   H368        1.0     0.804135     0.670148     0.515725    Biso  1.000000 H
   H369        1.0     0.969800     0.194800     0.616983    Biso  1.000000 H
   O1979       1.0     0.945531     0.085764     0.621276    Biso  1.000000 O
   H370        1.0     0.004328     0.980804     0.509765    Biso  1.000000 H
   H371        1.0     0.013362     0.001451     0.519413    Biso  1.000000 H
   O1980       1.0     0.631927     0.400139     0.555409    Biso  1.000000 O
   H372        1.0     0.895656     0.494820     0.617650    Biso  1.000000 H
   O1981       1.0     0.319187     0.417465     0.621156    Biso  1.000000 O
   H373        1.0     0.318243     0.842087     0.546480    Biso  1.000000 H
   H374        1.0     0.775638     0.080782     0.543343    Biso  1.000000 H
   H375        1.0     0.405379     0.257199     0.617947    Biso  1.000000 H
   H376        1.0     0.262214     0.620565     0.551324    Biso  1.000000 H
   H377        1.0     0.140958     0.259260     0.616565    Biso  1.000000 H
   H378        1.0     0.865646     0.344804     0.437448    Biso  1.000000 H
   H379        1.0     0.001681     0.215565     0.527763    Biso  1.000000 H
   H380        1.0     0.735926     0.963572     0.614035    Biso  1.000000 H
   H381        1.0     0.835122     0.348598     0.431244    Biso  1.000000 H
   H382        1.0     0.906549     0.745732     0.618238    Biso  1.000000 H
   H383        1.0     0.910578     0.220794     0.536280    Biso  1.000000 H
   O1982       1.0     0.845470     0.944536     0.533599    Biso  1.000000 O
   O1983       1.0     0.565532     0.338129     0.620277    Biso  1.000000 O
   H384        1.0     0.301258     0.982342     0.547120    Biso  1.000000 H
   H385        1.0     0.168786     0.834153     0.528285    Biso  1.000000 H
   H386        1.0     0.893931     0.884948     0.618132    Biso  1.000000 H
   H387        1.0     0.751942     0.044744     0.517919    Biso  1.000000 H
   H388        1.0     0.730509     0.423388     0.615221    Biso  1.000000 H
   O1984       1.0     0.343645     0.075041     0.582631    Biso  1.000000 O
   H389        1.0     0.808714     0.904845     0.611395    Biso  1.000000 H
   O1985       1.0     0.016855     0.980883     0.516447    Biso  1.000000 O
   O1986       1.0     0.383896     0.576059     0.548528    Biso  1.000000 O
   H390        1.0     0.971014     0.304129     0.617830    Biso  1.000000 H
   H391        1.0     0.751325     0.203970     0.557763    Biso  1.000000 H
   O1987       1.0     0.584899     0.629196     0.540988    Biso  1.000000 O
   H392        1.0     0.895330     0.121106     0.617416    Biso  1.000000 H
   O1988       1.0     0.234104     0.718660     0.618737    Biso  1.000000 O
   H393        1.0     0.112308     0.958947     0.558236    Biso  1.000000 H
   H394        1.0     0.481297     0.138713     0.554799    Biso  1.000000 H
   O1989       1.0     0.796635     0.360473     0.620928    Biso  1.000000 O
   O1990       1.0     0.750489     0.974732     0.618675    Biso  1.000000 O
   O1991       1.0     0.726679     0.036253     0.549710    Biso  1.000000 O
   H395        1.0     0.077703     0.557601     0.542890    Biso  1.000000 H
   H396        1.0     0.813575     0.830749     0.527279    Biso  1.000000 H
   H397        1.0     0.223792     0.797807     0.558684    Biso  1.000000 H
   O1992       1.0     0.604037     0.792224     0.620806    Biso  1.000000 O
   H398        1.0     0.189282     0.215892     0.611716    Biso  1.000000 H
   O1993       1.0     0.169050     0.825972     0.535808    Biso  1.000000 O
   O1994       1.0     1.001738     0.352312     0.619699    Biso  1.000000 O
   H399        1.0     0.970646     0.593316     0.538228    Biso  1.000000 H
   O1995       1.0     0.299685     0.855814     0.533115    Biso  1.000000 O
   H400        1.0     0.802399     0.954776     0.534643    Biso  1.000000 H
   H401        1.0     0.446137     0.181117     0.597155    Biso  1.000000 H
   H402        1.0     0.374668     0.791715     0.525985    Biso  1.000000 H
   H403        1.0     0.991634     0.907961     0.611882    Biso  1.000000 H
   H404        1.0     0.893525     0.637854     0.538535    Biso  1.000000 H
   H405        1.0     0.094981     0.931751     0.617951    Biso  1.000000 H
   H406        1.0     0.568081     0.640140     0.537251    Biso  1.000000 H
   H407        1.0     0.809766     0.536208     0.541116    Biso  1.000000 H
   H408        1.0     0.188041     0.120486     0.537148    Biso  1.000000 H
   H409        1.0     0.173788     0.803945     0.535155    Biso  1.000000 H
   H410        1.0     0.168815     0.776886     0.565024    Biso  1.000000 H
   H411        1.0     0.267305     0.404125     0.513257    Biso  1.000000 H
   H412        1.0     0.973973     0.564950     0.617605    Biso  1.000000 H
   H413        1.0     0.457337     0.483608     0.549931    Biso  1.000000 H
   H414        1.0     0.747721     0.040296     0.547057    Biso  1.000000 H
   H415        1.0     0.860630     0.292148     0.553252    Biso  1.000000 H
   H416        1.0     0.574189     0.596248     0.547114    Biso  1.000000 H
   O1996       1.0     0.510214     0.772272     0.621189    Biso  1.000000 O
   H417        1.0     0.477773     0.183361     0.602765    Biso  1.000000 H
   H418        1.0     0.320038     0.303716     0.542685    Biso  1.000000 H
   O1997       1.0     0.381600     0.647776     0.620384    Biso  1.000000 O
   H419        1.0     0.495149     0.912167     0.612481    Biso  1.000000 H
   O1998       1.0     0.500931     0.147191     0.551625    Biso  1.000000 O
   O1999       1.0     0.437217     0.636902     0.529224    Biso  1.000000 O
   H420        1.0     0.522064     0.754615     0.618772    Biso  1.000000 H
   O2000       1.0     0.983999     0.286789     0.620105    Biso  1.000000 O
   H421        1.0     0.992686     0.411729     0.611536    Biso  1.000000 H
   H422        1.0     0.813013     0.266570     0.553306    Biso  1.000000 H
   H423        1.0     0.334886     0.053359     0.553392    Biso  1.000000 H
   H424        1.0     0.031713     0.878974     0.618227    Biso  1.000000 H
   O2001       1.0     0.185358     0.087311     0.528444    Biso  1.000000 O
   H425        1.0     0.942855     0.495394     0.539352    Biso  1.000000 H
   H426        1.0     0.282222     0.869432     0.531272    Biso  1.000000 H
   H427        1.0     0.580110     0.447292     0.617326    Biso  1.000000 H
   H428        1.0     0.817796     0.426792     0.545827    Biso  1.000000 H
   O2002       1.0     0.985126     0.208305     0.620257    Biso  1.000000 O
   O2003       1.0     0.049389     0.226645     0.619932    Biso  1.000000 O
   O2004       1.0     0.478784     0.082591     0.528268    Biso  1.000000 O
   H429        1.0     0.212850     0.316918     0.620872    Biso  1.000000 H
   H430        1.0     0.472866     0.160950     0.522329    Biso  1.000000 H
   O2005       1.0     0.174747     0.174050     0.563208    Biso  1.000000 O
   O2006       1.0     0.672286     0.297350     0.547906    Biso  1.000000 O
   O2007       1.0     0.396991     0.049633     0.572647    Biso  1.000000 O
   O2008       1.0     0.348359     0.050377     0.559905    Biso  1.000000 O
   O2009       1.0     0.764208     0.121747     0.541421    Biso  1.000000 O
   H431        1.0     0.983367     0.012355     0.543208    Biso  1.000000 H
   O2010       1.0     0.734447     0.171382     0.536834    Biso  1.000000 O
   O2011       1.0     0.503750     0.357875     0.620756    Biso  1.000000 O
   H432        1.0     0.317111     0.964634     0.611685    Biso  1.000000 H
   Si1         1.0     0.385977     0.050786     0.559620    Biso  1.000000 Si
   H433        1.0     0.344389     0.318326     0.617727    Biso  1.000000 H
   H434        1.0     0.060907     0.965718     0.611341    Biso  1.000000 H
   Si2         1.0     0.739301     0.145635     0.546613    Biso  1.000000 Si
   H435        1.0     0.233625     0.965120     0.566131    Biso  1.000000 H
   H436        1.0     0.614324     0.610713     0.514085    Biso  1.000000 H
   Si3         1.0     0.189481     0.206947     0.559855    Biso  1.000000 Si
   O2012       1.0     0.209984     0.205706     0.544395    Biso  1.000000 O
   H437        1.0     0.287149     0.448313     0.575439    Biso  1.000000 H
   O2013       1.0     0.296422     0.355588     0.620284    Biso  1.000000 O
   O2014       1.0     0.218943     0.782740     0.600445    Biso  1.000000 O
   O2015       1.0     0.622631     0.906479     0.534267    Biso  1.000000 O
   O2016       1.0     0.673198     0.772558     0.621711    Biso  1.000000 O
   H438        1.0     0.479996     0.420437     0.614131    Biso  1.000000 H
   O2017       1.0     0.568817     0.519198     0.551906    Biso  1.000000 O
   O2018       1.0     0.676565     0.527347     0.619010    Biso  1.000000 O
   O2019       1.0     0.598921     0.321300     0.601904    Biso  1.000000 O
   H439        1.0     0.241212     0.402852     0.549933    Biso  1.000000 H
   O2020       1.0     0.438757     0.338478     0.621368    Biso  1.000000 O
   H440        1.0     0.615777     0.977119     0.519681    Biso  1.000000 H
   H441        1.0     0.504581     0.587098     0.515103    Biso  1.000000 H
   O2021       1.0     0.261746     0.395928     0.553428    Biso  1.000000 O
   H442        1.0     0.367543     0.457977     0.522461    Biso  1.000000 H
   O2022       1.0     0.924878     0.599932     0.618907    Biso  1.000000 O
   H443        1.0     0.688686     0.466811     0.540925    Biso  1.000000 H
   O2023       1.0     0.351304     0.523380     0.541772    Biso  1.000000 O
   O2024       1.0     1.002980     0.649767     0.619114    Biso  1.000000 O
   O2025       1.0     0.040361     0.367947     0.535748    Biso  1.000000 O
   H444        1.0     0.354705     0.527835     0.533633    Biso  1.000000 H
   H445        1.0     0.693229     0.244776     0.571870    Biso  1.000000 H
   O2026       1.0     0.171823     0.010950     0.561679    Biso  1.000000 O
   H446        1.0     0.285332     0.096398     0.597402    Biso  1.000000 H
   O2027       1.0     0.514321     0.544322     0.549369    Biso  1.000000 O
   H447        1.0     0.283455     0.371675     0.617182    Biso  1.000000 H
   H448        1.0     0.776400     0.399265     0.557801    Biso  1.000000 H
   H449        1.0     0.368291     0.224489     0.611699    Biso  1.000000 H
   O2028       1.0     0.613761     0.961851     0.525560    Biso  1.000000 O
   H450        1.0     0.925788     0.346460     0.532128    Biso  1.000000 H
   H451        1.0     0.585627     0.788798     0.516700    Biso  1.000000 H
   H452        1.0     0.777595     0.744995     0.617868    Biso  1.000000 H
   O2029       1.0     0.296983     0.148617     0.620279    Biso  1.000000 O
   O2030       1.0     0.044033     0.477429     0.620170    Biso  1.000000 O
   H453        1.0     0.722248     0.321520     0.616787    Biso  1.000000 H
   H454        1.0     0.645864     0.622929     0.617813    Biso  1.000000 H
   H455        1.0     0.727799     0.238986     0.570809    Biso  1.000000 H
   O2031       1.0     0.684465     0.288893     0.617030    Biso  1.000000 O
   H456        1.0     0.778431     0.130375     0.535781    Biso  1.000000 H
   H457        1.0     0.090660     0.939088     0.544779    Biso  1.000000 H
   H458        1.0     0.617810     0.078742     0.594401    Biso  1.000000 H
   O2032       1.0     0.111926     0.587975     0.619739    Biso  1.000000 O
   O2033       1.0     0.632125     0.729960     0.621411    Biso  1.000000 O
   O2034       1.0     0.462845     0.812877     0.561891    Biso  1.000000 O
   H459        1.0     0.187174     0.073339     0.534952    Biso  1.000000 H
   O2035       1.0     0.505136     0.972921     0.618029    Biso  1.000000 O
   Si4         1.0     0.588694     0.892372     0.536666    Biso  1.000000 Si
   O2036       1.0     0.314956     0.087835     0.620969    Biso  1.000000 O
   O2037       1.0     0.483367     0.602658     0.566597    Biso  1.000000 O
   O2038       1.0     0.913086     0.530729     0.596802    Biso  1.000000 O
   H460        1.0     0.423144     0.399821     0.614903    Biso  1.000000 H
   Si5         1.0     0.550507     0.548476     0.546541    Biso  1.000000 Si
   O2039       1.0     0.802384     0.630435     0.565308    Biso  1.000000 O
   H461        1.0     0.319829     0.724686     0.529566    Biso  1.000000 H
   Si6         1.0     0.211913     0.254011     0.576919    Biso  1.000000 Si
   O2040       1.0     0.740912     0.786562     0.619531    Biso  1.000000 O
   Si7         1.0     0.819225     0.659487     0.559281    Biso  1.000000 Si
   O2041       1.0     0.749492     0.226594     0.557934    Biso  1.000000 O
   H462        1.0     0.151762     0.171712     0.561946    Biso  1.000000 H
   Si8         1.0     0.240757     0.765657     0.591397    Biso  1.000000 Si
   O2042       1.0     0.065452     0.830798     0.620510    Biso  1.000000 O
   O2043       1.0     0.385248     0.970720     0.540259    Biso  1.000000 O
   O2044       1.0     0.602554     0.851377     0.511173    Biso  1.000000 O
   H463        1.0     0.371119     0.534161     0.514542    Biso  1.000000 H
   O2045       1.0     0.224218     0.266327     0.533179    Biso  1.000000 O
   O2046       1.0     0.941882     0.958062     0.620781    Biso  1.000000 O
   Si9         1.0     0.277483     0.365005     0.548211    Biso  1.000000 Si
   H464        1.0     0.930306     0.811453     0.544451    Biso  1.000000 H
   O2047       1.0     0.298511     0.056906     0.545364    Biso  1.000000 O
   O2048       1.0     0.875408     0.309436     0.551620    Biso  1.000000 O
   H465        1.0     0.599705     0.778776     0.500179    Biso  1.000000 H
   O2049       1.0     0.280920     0.608249     0.552909    Biso  1.000000 O
   H466        1.0     0.655410     0.885147     0.618102    Biso  1.000000 H
   H467        1.0     0.589189     0.287888     0.522249    Biso  1.000000 H
   O2050       1.0     0.224546     0.010392     0.550631    Biso  1.000000 O
   O2051       1.0     0.855689     0.660487     0.562448    Biso  1.000000 O
   O2052       1.0     0.621254     0.214847     0.618010    Biso  1.000000 O
   O2053       1.0     0.242228     0.957362     0.558748    Biso  1.000000 O
   O2054       1.0     0.826407     0.849652     0.526727    Biso  1.000000 O
   O2055       1.0     0.011929     0.165385     0.544606    Biso  1.000000 O
   H468        1.0     0.341721     0.646762     0.535300    Biso  1.000000 H
   Si10        1.0     0.397256     0.006274     0.539381    Biso  1.000000 Si
   O2056       1.0     0.175796     0.265657     0.576570    Biso  1.000000 O
   O2057       1.0     0.445758     0.129271     0.580765    Biso  1.000000 O
   O2058       1.0     0.580378     0.803538     0.522624    Biso  1.000000 O
   O2059       1.0     0.314715     0.521519     0.559931    Biso  1.000000 O
   H469        1.0     0.025182     0.125123     0.620279    Biso  1.000000 H
   H470        1.0     0.474068     0.219880     0.534697    Biso  1.000000 H
   O2060       1.0     0.923513     0.286132     0.540235    Biso  1.000000 O
   O2061       1.0     0.539829     0.740753     0.549497    Biso  1.000000 O
   Si11        1.0     0.445386     0.799072     0.550916    Biso  1.000000 Si
   O2062       1.0     0.265650     0.112229     0.545417    Biso  1.000000 O
   H471        1.0     0.771542     0.242948     0.511776    Biso  1.000000 H
   O2063       1.0     0.711604     0.976898     0.545686    Biso  1.000000 O
   H472        1.0     0.917602     0.735691     0.531296    Biso  1.000000 H
   H473        1.0     0.600524     0.301871     0.606185    Biso  1.000000 H
   O2064       1.0     0.546075     0.274138     0.620179    Biso  1.000000 O
   O2065       1.0     0.601067     0.022330     0.547333    Biso  1.000000 O
   O2066       1.0     0.418701     0.146529     0.599327    Biso  1.000000 O
   H474        1.0     0.476717     0.584588     0.562376    Biso  1.000000 H
   Si12        1.0     0.316560     0.526161     0.546583    Biso  1.000000 Si
   O2067       1.0     0.637980     0.345578     0.616272    Biso  1.000000 O
   Si13        1.0     0.627984     0.345123     0.603317    Biso  1.000000 Si
   H475        1.0     0.081497     0.169074     0.528990    Biso  1.000000 H
   O2068       1.0     0.653882     0.990695     0.549564    Biso  1.000000 O
   H476        1.0     0.762629     0.252315     0.599360    Biso  1.000000 H
   H477        1.0     0.790884     0.616217     0.560566    Biso  1.000000 H
   O2069       1.0     0.471104     0.414034     0.543656    Biso  1.000000 O
   Si14        1.0     0.188969     0.022693     0.550454    Biso  1.000000 Si
   O2070       1.0     0.220928     0.753122     0.580880    Biso  1.000000 O
   H478        1.0     0.190090     0.467226     0.611149    Biso  1.000000 H
   H479        1.0     0.522186     0.369292     0.618503    Biso  1.000000 H
   Si15        1.0     0.639053     0.155346     0.535472    Biso  1.000000 Si
   Si16        1.0     0.682913     0.260570     0.608118    Biso  1.000000 Si
   Si17        1.0     0.249829     0.982864     0.549247    Biso  1.000000 Si
   O2071       1.0     0.429684     0.005183     0.532582    Biso  1.000000 O
   O2072       1.0     0.037575     0.632962     0.547082    Biso  1.000000 O
   O2073       1.0     0.739467     0.690560     0.556453    Biso  1.000000 O
   O2074       1.0     0.303927     0.559625     0.543193    Biso  1.000000 O
   H480        1.0     0.247795     0.594949     0.612302    Biso  1.000000 H
   O2075       1.0     0.165714     0.709299     0.544458    Biso  1.000000 O
   H481        1.0     0.525071     0.628317     0.620535    Biso  1.000000 H
   H482        1.0     0.397572     0.817942     0.522985    Biso  1.000000 H
   O2076       1.0     0.227309     0.639349     0.545896    Biso  1.000000 O
   O2077       1.0     0.220757     0.248825     0.590074    Biso  1.000000 O
   H483        1.0     0.679049     0.828523     0.528072    Biso  1.000000 H
   O2078       1.0     0.375799     0.845738     0.559236    Biso  1.000000 O
   Si18        1.0     0.676954     0.962645     0.546170    Biso  1.000000 Si
   O2079       1.0     0.589394     0.856143     0.533274    Biso  1.000000 O
   H484        1.0     0.685279     0.843348     0.611948    Biso  1.000000 H
   H485        1.0     0.295601     0.837047     0.528775    Biso  1.000000 H
   O2080       1.0     0.164015     0.917573     0.545117    Biso  1.000000 O
   Si19        1.0     0.496651     0.801418     0.533460    Biso  1.000000 Si
   H486        1.0     0.632530     0.226174     0.612397    Biso  1.000000 H
   O2081       1.0     0.005730     0.141816     0.621558    Biso  1.000000 O
   H487        1.0     0.870486     0.650957     0.557327    Biso  1.000000 H
   H488        1.0     0.302712     0.469486     0.611782    Biso  1.000000 H
   Si20        1.0     0.740702     0.711756     0.545434    Biso  1.000000 Si
   H489        1.0     0.323255     0.080213     0.585259    Biso  1.000000 H
   H490        1.0     0.318956     0.959181     0.531865    Biso  1.000000 H
   Si21        1.0     0.533558     0.968473     0.609379    Biso  1.000000 Si
   H491        1.0     0.202861     0.754404     0.531913    Biso  1.000000 H
   O2082       1.0     0.777331     0.608739     0.545406    Biso  1.000000 O
   O2083       1.0     0.722978     0.431343     0.557642    Biso  1.000000 O
   O2084       1.0     0.470659     0.787649     0.541805    Biso  1.000000 O
   O2085       1.0     0.681808     0.231563     0.616686    Biso  1.000000 O
   O2086       1.0     0.477079     0.494994     0.552101    Biso  1.000000 O
   O2087       1.0     0.835616     0.435683     0.541811    Biso  1.000000 O
   H492        1.0     0.314800     0.171550     0.543858    Biso  1.000000 H
   H493        1.0     0.075188     0.551094     0.615299    Biso  1.000000 H
   O2088       1.0     0.273815     0.671139     0.536665    Biso  1.000000 O
   H494        1.0     0.455314     0.276085     0.537912    Biso  1.000000 H
   Si22        1.0     0.894589     0.310225     0.539955    Biso  1.000000 Si
   H495        1.0     0.099507     0.808986     0.524747    Biso  1.000000 H
   Si23        1.0     0.300389     0.596191     0.542262    Biso  1.000000 Si
   O2089       1.0     0.421738     0.085903     0.593531    Biso  1.000000 O
   O2090       1.0     0.667313     0.241174     0.556395    Biso  1.000000 O
   Si24        1.0     0.417910     0.121431     0.589358    Biso  1.000000 Si
   O2091       1.0     0.989281     0.593029     0.542913    Biso  1.000000 O
   H496        1.0     0.533770     0.134500     0.617468    Biso  1.000000 H
   O2092       1.0     0.317512     0.831805     0.553741    Biso  1.000000 O
   H497        1.0     0.716053     0.999008     0.547476    Biso  1.000000 H
   O2093       1.0     0.955785     0.152383     0.534415    Biso  1.000000 O
   H498        1.0     0.428224     0.031326     0.611544    Biso  1.000000 H
   O2094       1.0     0.832902     0.131336     0.535070    Biso  1.000000 O
   O2095       1.0     0.816728     0.654470     0.546008    Biso  1.000000 O
   O2096       1.0     0.887110     0.107073     0.541494    Biso  1.000000 O
   H499        1.0     0.199530     0.223016     0.540050    Biso  1.000000 H
   H500        1.0     0.690967     0.558351     0.535202    Biso  1.000000 H
   O2097       1.0     0.907957     0.344512     0.537047    Biso  1.000000 O
   O2098       1.0     0.413998     0.399845     0.539279    Biso  1.000000 O
   O2099       1.0     0.747514     0.445306     0.538361    Biso  1.000000 O
   O2100       1.0     0.252658     0.520085     0.620425    Biso  1.000000 O
   Si25        1.0     0.602530     0.833907     0.523332    Biso  1.000000 Si
   O2101       1.0     0.904025     0.415563     0.538750    Biso  1.000000 O
   O2102       1.0     0.298497     0.376223     0.537730    Biso  1.000000 O
   O2103       1.0     0.319309     0.293248     0.549874    Biso  1.000000 O
   Si26        1.0     0.678938     0.260928     0.545545    Biso  1.000000 Si
   Si27        1.0     0.479843     0.530756     0.548295    Biso  1.000000 Si
   O2104       1.0     0.997552     0.879645     0.539942    Biso  1.000000 O
   O2105       1.0     0.881962     0.826885     0.533747    Biso  1.000000 O
   O2106       1.0     0.292057     0.168501     0.545326    Biso  1.000000 O
   Si28        1.0     0.237449     0.440637     0.580354    Biso  1.000000 Si
   O2107       1.0     0.858182     0.415257     0.620264    Biso  1.000000 O
   O2108       1.0     0.563321     0.968993     0.617570    Biso  1.000000 O
   Si29        1.0     0.637760     0.021553     0.544459    Biso  1.000000 Si
   H501        1.0     0.295948     0.052736     0.537409    Biso  1.000000 H
   O2109       1.0     0.462331     0.724385     0.531975    Biso  1.000000 O
   O2110       1.0     0.912370     0.167076     0.521039    Biso  1.000000 O
   O2111       1.0     0.010237     0.934830     0.530700    Biso  1.000000 O
   O2112       1.0     0.640413     0.190283     0.530918    Biso  1.000000 O
   H502        1.0     0.307291     0.789677     0.611005    Biso  1.000000 H
   H503        1.0     0.046448     0.116884     0.527857    Biso  1.000000 H
   O2113       1.0     0.187737     0.059930     0.549489    Biso  1.000000 O
   O2114       1.0     0.722986     0.633965     0.537804    Biso  1.000000 O
   H504        1.0     0.343593     0.959886     0.541203    Biso  1.000000 H
   Si30        1.0     0.316614     0.314632     0.561000    Biso  1.000000 Si
   O2115       1.0     0.457014     0.357024     0.537904    Biso  1.000000 O
   Si31        1.0     0.034410     0.027536     0.541590    Biso  1.000000 Si
   H505        1.0     0.658934     0.882008     0.542930    Biso  1.000000 H
   O2116       1.0     0.372768     0.027747     0.532521    Biso  1.000000 O
   Si32        1.0     0.750167     0.244966     0.546174    Biso  1.000000 Si
   O2117       1.0     0.420659     0.772284     0.554469    Biso  1.000000 O
   H506        1.0     0.424831     0.152952     0.531881    Biso  1.000000 H
   O2118       1.0    -0.002687     0.804764     0.543812    Biso  1.000000 O
   O2119       1.0     0.445957     0.297509     0.537421    Biso  1.000000 O
   H507        1.0     0.540725     0.069933     0.538879    Biso  1.000000 H
   O2120       1.0     0.170594     0.007641     0.540024    Biso  1.000000 O
   O2121       1.0     0.920991     0.201850     0.538550    Biso  1.000000 O
   O2122       1.0     0.004111     0.009429     0.546191    Biso  1.000000 O
   H508        1.0     0.911793     0.170840     0.513064    Biso  1.000000 H
   H509        1.0     0.050301     0.917067     0.556641    Biso  1.000000 H
   O2123       1.0     0.877338     0.567783     0.539677    Biso  1.000000 O
   H510        1.0     0.976400     0.801946     0.547336    Biso  1.000000 H
   Si33        1.0     0.031133     0.176141     0.533734    Biso  1.000000 Si
   O2124       1.0     0.184486     0.761802     0.535961    Biso  1.000000 O
   H511        1.0     0.129400     0.773909     0.614992    Biso  1.000000 H
   O2125       1.0     0.603803     0.142839     0.536481    Biso  1.000000 O
   O2126       1.0     0.587310     0.439374     0.546537    Biso  1.000000 O
   Si34        1.0     0.449399     0.392962     0.535613    Biso  1.000000 Si
   O2127       1.0     0.775383     0.724834     0.544804    Biso  1.000000 O
   O2128       1.0     0.542418     0.689669     0.535944    Biso  1.000000 O
   O2129       1.0     0.224193     0.700150     0.542117    Biso  1.000000 O
   O2130       1.0     0.067562     0.171305     0.535367    Biso  1.000000 O
   H512        1.0     0.491332     0.222090     0.611838    Biso  1.000000 H
   Si35        1.0     0.236524     0.667604     0.537586    Biso  1.000000 Si
   O2131       1.0     0.161390     0.231002     0.557996    Biso  1.000000 O
   O2132       1.0     0.056706     0.424453     0.542484    Biso  1.000000 O
   O2133       1.0     0.294257     0.500837     0.540505    Biso  1.000000 O
   O2134       1.0     0.455926     0.552244     0.555176    Biso  1.000000 O
   Si36        1.0     0.555734     0.724606     0.538738    Biso  1.000000 Si
   Si37        1.0     0.826117     0.168002     0.533371    Biso  1.000000 Si
   Si38        1.0     0.754286     0.443057     0.551494    Biso  1.000000 Si
   H513        1.0     0.397226     0.160600     0.539258    Biso  1.000000 H
   Si39        1.0     0.274097     0.142498     0.537869    Biso  1.000000 Si
   O2135       1.0     0.559902     0.063270     0.535161    Biso  1.000000 O
   Si40        1.0     0.018750     0.612199     0.537984    Biso  1.000000 Si
   H514        1.0     0.990081     0.717464     0.611072    Biso  1.000000 H
   O2136       1.0     0.593518     0.722803     0.538722    Biso  1.000000 O
   O2137       1.0     0.653932     0.052127     0.549655    Biso  1.000000 O
   H515        1.0     0.927920     0.273274     0.533778    Biso  1.000000 H
   H516        1.0     0.491754     0.069940     0.523508    Biso  1.000000 H
   H517        1.0     0.858706     0.335539     0.522128    Biso  1.000000 H
   O2138       1.0     0.733525     0.692239     0.534414    Biso  1.000000 O
   Si41        1.0     0.901320     0.858938     0.532937    Biso  1.000000 Si
   O2139       1.0     0.938656     0.012462     0.537793    Biso  1.000000 O
   O2140       1.0     0.715424     0.255938     0.543165    Biso  1.000000 O
   H518        1.0     0.064454     0.331171     0.613825    Biso  1.000000 H
   H519        1.0     0.899975     0.252354     0.620714    Biso  1.000000 H
   H520        1.0     0.671986     0.050230     0.564100    Biso  1.000000 H
   H521        1.0     0.006154     0.953051     0.525340    Biso  1.000000 H
   H522        1.0     0.782615     0.133042     0.618202    Biso  1.000000 H
   H523        1.0     0.685687     0.331636     0.526228    Biso  1.000000 H
   O2141       1.0     0.745633     0.796406     0.537419    Biso  1.000000 O
   Si42        1.0     0.155038     0.738761     0.537177    Biso  1.000000 Si
   Si43        1.0     0.938078     0.181567     0.529075    Biso  1.000000 Si
   O2142       1.0     0.082425     0.670731     0.536776    Biso  1.000000 O
   O2143       1.0     0.127964     0.757636     0.543658    Biso  1.000000 O
   H524        1.0     0.639972     0.561693     0.527737    Biso  1.000000 H
   Si44        1.0     0.383877     0.382124     0.544176    Biso  1.000000 Si
   O2144       1.0     0.550194     0.459615     0.530733    Biso  1.000000 O
   O2145       1.0     0.557175     0.123952     0.556527    Biso  1.000000 O
   H525        1.0     0.343455     0.254933     0.540933    Biso  1.000000 H
   O2146       1.0     0.872991     0.000449     0.536949    Biso  1.000000 O
   Si45        1.0     0.798799     0.631273     0.537694    Biso  1.000000 Si
   H526        1.0     0.927298     0.442052     0.532512    Biso  1.000000 H
   O2147       1.0     0.764146     0.222752     0.536596    Biso  1.000000 O
   Si46        1.0     0.348045     0.820738     0.560574    Biso  1.000000 Si
   O2148       1.0     0.268747     0.459771     0.577404    Biso  1.000000 O
   O2149       1.0     0.101608     0.612378     0.537150    Biso  1.000000 O
   O2150       1.0     0.609733     0.223678     0.544961    Biso  1.000000 O
   Si47        1.0     0.858141     0.104055     0.532800    Biso  1.000000 Si
   O2151       1.0     0.298061     0.345777     0.557341    Biso  1.000000 O
   O2152       1.0     0.809873     0.791542     0.533329    Biso  1.000000 O
   O2153       1.0     0.542093     0.131997     0.536043    Biso  1.000000 O
   O2154       1.0     0.657893     0.248739     0.535233    Biso  1.000000 O
   O2155       1.0     0.841136     0.070510     0.534534    Biso  1.000000 O
   O2156       1.0     0.661927     0.134910     0.527864    Biso  1.000000 O
   H527        1.0     0.735249     0.777388     0.540121    Biso  1.000000 H
   O2157       1.0     0.142301     0.656294     0.536851    Biso  1.000000 O
   H528        1.0     0.495888     0.616077     0.561741    Biso  1.000000 H
   H529        1.0     0.141245     0.367034     0.617270    Biso  1.000000 H
   H530        1.0     0.074591     0.483394     0.532671    Biso  1.000000 H
   O2158       1.0     0.934099     0.851629     0.538832    Biso  1.000000 O
   O2159       1.0     0.491655     0.786010     0.521371    Biso  1.000000 O
   H531        1.0     0.679716     0.970368     0.612469    Biso  1.000000 H
   O2160       1.0     0.470923     0.585757     0.525291    Biso  1.000000 O
   O2161       1.0     0.031252     0.780441     0.527977    Biso  1.000000 O
   O2162       1.0     0.243167     0.156965     0.531895    Biso  1.000000 O
   O2163       1.0     0.774673     0.273491     0.546706    Biso  1.000000 O
   H532        1.0     0.235394     0.723621     0.533296    Biso  1.000000 H
   O2164       1.0     0.511652     0.090492     0.546963    Biso  1.000000 O
   O2165       1.0     0.667908     0.947137     0.534408    Biso  1.000000 O
   Si48        1.0     0.988492     0.903961     0.530058    Biso  1.000000 Si
   H533        1.0     0.157394     0.884360     0.617686    Biso  1.000000 H
   O2166       1.0     0.531156     0.933462     0.604589    Biso  1.000000 O
   O2167       1.0     0.775788     0.649951     0.529481    Biso  1.000000 O
   O2168       1.0     0.784352     0.060036     0.542674    Biso  1.000000 O
   Si49        1.0     0.208251     0.167635     0.534385    Biso  1.000000 Si
   O2169       1.0     0.487038     0.734955     0.511471    Biso  1.000000 O
   O2170       1.0     0.469179     0.531943     0.535370    Biso  1.000000 O
   H534        1.0     0.051015     0.791717     0.528701    Biso  1.000000 H
   H535        1.0     0.173310     0.073346     0.554100    Biso  1.000000 H
   O2171       1.0     0.247326     0.966984     0.537058    Biso  1.000000 O
   O2172       1.0     0.359167     0.374810     0.534345    Biso  1.000000 O
   H536        1.0     0.458294     0.605287     0.526655    Biso  1.000000 H
   O2173       1.0     0.810432     0.482777     0.531687    Biso  1.000000 O
   H537        1.0     0.727729     0.707488     0.612659    Biso  1.000000 H
   O2174       1.0     0.242620     0.405926     0.575615    Biso  1.000000 O
   O2175       1.0     0.047102     0.095390     0.530465    Biso  1.000000 O
   Si50        1.0     0.739262     0.658115     0.529316    Biso  1.000000 Si
   H538        1.0     0.492565     0.715759     0.611203    Biso  1.000000 H
   O2176       1.0     0.904608     0.950657     0.533491    Biso  1.000000 O
   Si51        1.0     0.466055     0.325206     0.531682    Biso  1.000000 Si
   H539        1.0     0.999778     0.363716     0.531217    Biso  1.000000 H
   O2177       1.0     0.162157     0.264980     0.531969    Biso  1.000000 O
   H540        1.0     0.041189     0.262523     0.523711    Biso  1.000000 H
   Si52        1.0     0.629334     0.225032     0.533343    Biso  1.000000 Si
   O2178       1.0     0.672503     0.898424     0.620249    Biso  1.000000 O
   Si53        1.0     0.551677     0.442775     0.542871    Biso  1.000000 Si
   O2179       1.0     0.753439     0.645558     0.621155    Biso  1.000000 O
   O2180       1.0     0.121507     0.310871     0.530401    Biso  1.000000 O
   H541        1.0     0.019634     0.993765     0.617566    Biso  1.000000 H
   H542        1.0     0.953125     0.131770     0.531050    Biso  1.000000 H
   O2181       1.0     0.541326     0.639083     0.523950    Biso  1.000000 O
   O2182       1.0     0.502925     0.318573     0.532942    Biso  1.000000 O
   H543        1.0     0.917172     0.009124     0.540183    Biso  1.000000 H
   H544        1.0     0.328156     0.317992     0.521389    Biso  1.000000 H
   Si54        1.0     0.325755     0.364220     0.529614    Biso  1.000000 Si
   Si55        1.0     0.731831     0.469887     0.530106    Biso  1.000000 Si
   O2183       1.0     0.189545     0.140920     0.540754    Biso  1.000000 O
   Si56        1.0     0.152133     0.923903     0.532587    Biso  1.000000 Si
   H545        1.0     0.797070     1.000358     0.532095    Biso  1.000000 H
   Si57        1.0     0.829100     0.450912     0.529616    Biso  1.000000 Si
   O2184       1.0     0.813774     0.015895     0.531933    Biso  1.000000 O
   H546        1.0     0.139798     0.509832     0.615958    Biso  1.000000 H
   O2185       1.0     0.042905     0.587150     0.532535    Biso  1.000000 O
   O2186       1.0     0.324442     0.326459     0.528856    Biso  1.000000 O
   H547        1.0     0.715508     0.724195     0.523429    Biso  1.000000 H
   O2187       1.0     0.871390     0.298640     0.529847    Biso  1.000000 O
   O2188       1.0     0.953227     0.914648     0.532125    Biso  1.000000 O
   H548        1.0     0.305060     0.594620     0.611155    Biso  1.000000 H
   O2189       1.0     0.795859     0.150032     0.620436    Biso  1.000000 O
   Si58        1.0     0.058740     0.399320     0.532410    Biso  1.000000 Si
   O2190       1.0     0.562386     0.186901     0.533749    Biso  1.000000 O
   O2191       1.0     0.282522     0.607037     0.531277    Biso  1.000000 O
   Si59        1.0     0.570835     0.151053     0.530929    Biso  1.000000 Si
   Si60        1.0     0.108477     0.646747     0.532513    Biso  1.000000 Si
   H549        1.0     0.080088     0.606207     0.538436    Biso  1.000000 H
   O2192       1.0     0.385362     0.122652     0.582693    Biso  1.000000 O
   O2193       1.0     0.241399     0.887610     0.529054    Biso  1.000000 O
   Si61        1.0     0.473005     0.708972     0.520177    Biso  1.000000 Si
   O2194       1.0     0.753513     0.498851     0.527589    Biso  1.000000 O
   H550        1.0     0.122226     0.807212     0.564676    Biso  1.000000 H
   H551        1.0     0.029239     0.528593     0.530966    Biso  1.000000 H
   O2195       1.0     0.495526     0.838869     0.531547    Biso  1.000000 O
   H552        1.0     0.606106     0.091469     0.605190    Biso  1.000000 H
   Si62        1.0     0.528068     0.123787     0.548060    Biso  1.000000 Si
   O2196       1.0     0.698821     0.832423     0.531757    Biso  1.000000 O
   H553        1.0     0.245438     0.053401     0.520095    Biso  1.000000 H
   H554        1.0     0.350037     0.116134     0.532183    Biso  1.000000 H
   Si63        1.0    -0.001322     0.796815     0.530636    Biso  1.000000 Si
   H555        1.0     0.496792     0.087041     0.540362    Biso  1.000000 H
   O2197       1.0     0.417875     0.559295     0.529021    Biso  1.000000 O
   O2198       1.0     0.115058     0.922573     0.533244    Biso  1.000000 O
   Si64        1.0     0.808155     0.052816     0.532584    Biso  1.000000 Si
   O2199       1.0     0.781431     0.960075     0.532282    Biso  1.000000 O
   O2200       1.0     0.978748     0.359002     0.528517    Biso  1.000000 O
   Si65        1.0     0.873003     0.968354     0.529794    Biso  1.000000 Si
   O2201       1.0     0.643533     0.022940     0.531265    Biso  1.000000 O
   H556        1.0     0.665297     0.066617     0.543893    Biso  1.000000 H
   O2202       1.0     0.939574     0.460025     0.529522    Biso  1.000000 O
   O2203       1.0     0.625026     0.439009     0.524453    Biso  1.000000 O
   O2204       1.0     0.263810     0.045910     0.523863    Biso  1.000000 O
   O2205       1.0     0.340565     0.818809     0.573881    Biso  1.000000 O
   O2206       1.0     0.006379     0.633935     0.527708    Biso  1.000000 O
   O2207       1.0     0.790794     0.172625     0.529249    Biso  1.000000 O
   O2208       1.0     0.874703     0.520496     0.526275    Biso  1.000000 O
   Si66        1.0     0.532293     0.675351     0.523694    Biso  1.000000 Si
   O2209       1.0     0.641943     0.754969     0.531462    Biso  1.000000 O
   O2210       1.0     0.637616     0.080519     0.525745    Biso  1.000000 O
   Si67        1.0     0.453491     0.552662     0.525683    Biso  1.000000 Si
   H557        1.0     0.787453     0.276586     0.539949    Biso  1.000000 H
   O2211       1.0     0.095276     0.393193     0.529522    Biso  1.000000 O
   H558        1.0     0.738713     0.565403     0.528580    Biso  1.000000 H
   Si68        1.0     0.265785     0.497764     0.531551    Biso  1.000000 Si
   O2212       1.0     0.674982     0.408791     0.529118    Biso  1.000000 O
   H559        1.0     0.664418     0.095746     0.611657    Biso  1.000000 H
   O2213       1.0     0.299131     0.131717     0.528489    Biso  1.000000 O
   O2214       1.0     0.495580     0.679956     0.522695    Biso  1.000000 O
   O2215       1.0     0.638779     0.695309     0.526889    Biso  1.000000 O
   Si69        1.0     0.758726     0.191833     0.529498    Biso  1.000000 Si
   O2216       1.0     0.824692     0.611375     0.531481    Biso  1.000000 O
   O2217       1.0     0.653958     0.577107     0.530978    Biso  1.000000 O
   H560        1.0     0.231117     0.415061     0.596200    Biso  1.000000 H
   O2218       1.0     0.752599     0.578923     0.523964    Biso  1.000000 O
   Si70        1.0     0.618470     0.726651     0.528436    Biso  1.000000 Si
   Si71        1.0     0.882624     0.557019     0.526827    Biso  1.000000 Si
   H561        1.0     0.708272     0.253570     0.591324    Biso  1.000000 H
   O2219       1.0     0.020927     0.155039     0.523450    Biso  1.000000 O
   Si72        1.0     0.174354     0.992384     0.527859    Biso  1.000000 Si
   O2220       1.0     0.163490     0.957114     0.528453    Biso  1.000000 O
   H562        1.0     0.949079     0.868309     0.539701    Biso  1.000000 H
   H563        1.0     0.518234     0.332129     0.529649    Biso  1.000000 H
   O2221       1.0     0.455688     0.931057     0.526754    Biso  1.000000 O
   O2222       1.0     0.240577     0.739739     0.526762    Biso  1.000000 O
   Si73        1.0     0.654333     0.612063     0.526049    Biso  1.000000 Si
   Si74        1.0     0.478987     0.771321     0.510000    Biso  1.000000 Si
   H564        1.0     0.861427     0.631837     0.542830    Biso  1.000000 H
   O2223       1.0     0.029421     0.281675     0.523132    Biso  1.000000 O
   Si75        1.0     0.385351     0.759234     0.555814    Biso  1.000000 Si
   O2224       1.0     0.844877     0.743064     0.526467    Biso  1.000000 O
   O2225       1.0     0.861144     0.460267     0.523758    Biso  1.000000 O
   O2226       1.0     0.903998     0.867917     0.519731    Biso  1.000000 O
   O2227       1.0     0.164281     0.897024     0.524477    Biso  1.000000 O
   O2228       1.0     0.455406     0.402624     0.522728    Biso  1.000000 O
   O2229       1.0     0.593537     0.039459     0.520292    Biso  1.000000 O
   H565        1.0     0.564661     0.201786     0.527700    Biso  1.000000 H
   O2230       1.0     0.919173     0.560397     0.525011    Biso  1.000000 O
   H566        1.0     0.370528     0.105230     0.583176    Biso  1.000000 H
   H567        1.0     0.278257     0.093283     0.545203    Biso  1.000000 H
   H568        1.0     0.604137     0.436319     0.521777    Biso  1.000000 H
   O2231       1.0     0.970186     0.773215     0.527597    Biso  1.000000 O
   O2232       1.0     0.938541     0.086171     0.525356    Biso  1.000000 O
   Si76        1.0     0.731357     0.818118     0.527556    Biso  1.000000 Si
   O2233       1.0     0.606978     0.236068     0.523378    Biso  1.000000 O
   Si77        1.0     0.561114     0.057130     0.521817    Biso  1.000000 Si
   H569        1.0     0.743875     0.408032     0.525213    Biso  1.000000 H
   Si78        1.0     0.638701     0.934422     0.527449    Biso  1.000000 Si
   O2234       1.0     0.222568     0.660445     0.525239    Biso  1.000000 O
   Si79        1.0     0.932894     0.939919     0.525501    Biso  1.000000 Si
   O2235       1.0     0.859166     0.240914     0.533602    Biso  1.000000 O
   O2236       1.0     0.613948     0.525543     0.523637    Biso  1.000000 O
   H570        1.0     0.646098     0.689859     0.519445    Biso  1.000000 H
   H571        1.0     0.102109     0.919730     0.526687    Biso  1.000000 H
   O2237       1.0     0.795810     0.537955     0.522938    Biso  1.000000 O
   O2238       1.0     0.044177     0.532005     0.524473    Biso  1.000000 O
   O2239       1.0     0.096133     0.989220     0.520413    Biso  1.000000 O
   O2240       1.0     0.142314     0.726300     0.525363    Biso  1.000000 O
   Si80        1.0     0.788257     0.501329     0.523185    Biso  1.000000 Si
   Si81        1.0     0.669875     0.099162     0.525739    Biso  1.000000 Si
   Si82        1.0     0.944511     0.006324     0.524553    Biso  1.000000 Si
   O2241       1.0     0.560994     0.419920     0.515699    Biso  1.000000 O
   O2242       1.0     0.561783     0.907380     0.529272    Biso  1.000000 O
   O2243       1.0     0.188754     0.178669     0.523772    Biso  1.000000 O
   Si83        1.0     0.537979     0.448028     0.518544    Biso  1.000000 Si
   O2244       1.0     0.956268     0.665260     0.525171    Biso  1.000000 O
   O2245       1.0     0.928574     0.728376     0.524400    Biso  1.000000 O
   O2246       1.0     0.967666     0.032568     0.519613    Biso  1.000000 O
   Si84        1.0     0.143466     0.287313     0.523469    Biso  1.000000 Si
   Si85        1.0     0.816277     0.765997     0.523698    Biso  1.000000 Si
   H572        1.0     0.912143     0.664854     0.523133    Biso  1.000000 H
   H573        1.0     0.381205     0.055816     0.578046    Biso  1.000000 H
   O2247       1.0     0.503330     0.437027     0.520816    Biso  1.000000 O
   O2248       1.0     0.360709     0.787752     0.555953    Biso  1.000000 O
   O2249       1.0     0.552825     0.363636     0.523922    Biso  1.000000 O
   H574        1.0     0.868906     0.170594     0.521876    Biso  1.000000 H
   H575        1.0     0.222995     0.417710     0.518172    Biso  1.000000 H
   O2250       1.0     0.872582     0.106893     0.520149    Biso  1.000000 O
   O2251       1.0     0.807331     0.427434     0.522591    Biso  1.000000 O
   O2252       1.0     0.688164     0.086042     0.536404    Biso  1.000000 O
   H576        1.0     0.401202     0.555633     0.523677    Biso  1.000000 H
   H577        1.0     0.083211     0.972885     0.517160    Biso  1.000000 H
   Si86        1.0     0.630077     0.045789     0.521939    Biso  1.000000 Si
   O2253       1.0     0.201803     0.419062     0.521308    Biso  1.000000 O
   H578        1.0     0.046785     0.927357     0.522747    Biso  1.000000 H
   O2254       1.0     0.548953     0.741776     0.526687    Biso  1.000000 O
   O2255       1.0     0.959226     0.205222     0.521799    Biso  1.000000 O
   H579        1.0     0.098332     0.590342     0.523804    Biso  1.000000 H
   O2256       1.0     0.990762     0.885448     0.518362    Biso  1.000000 O
   O2257       1.0     0.058913     0.722217     0.524617    Biso  1.000000 O
   O2258       1.0     0.893212     0.653078     0.522223    Biso  1.000000 O
   O2259       1.0     0.702613     0.742857     0.522851    Biso  1.000000 O
   O2260       1.0     0.953431     0.970361     0.522691    Biso  1.000000 O
   Si87        1.0     0.375340     0.888976     0.521572    Biso  1.000000 Si
   H580        1.0     0.535731     0.625763     0.517693    Biso  1.000000 H
   O2261       1.0     0.252108     0.463507     0.533240    Biso  1.000000 O
   O2262       1.0     0.358091     0.878201     0.532880    Biso  1.000000 O
   O2263       1.0     0.398963     0.862762     0.516859    Biso  1.000000 O
   O2264       1.0     0.986361     0.719774     0.518925    Biso  1.000000 O
   O2265       1.0     0.209810     0.995841     0.523814    Biso  1.000000 O
   Si88        1.0     0.850065     0.269641     0.525507    Biso  1.000000 Si
   O2266       1.0     0.147904     0.367102     0.524415    Biso  1.000000 O
   H581        1.0     0.320699     0.208431     0.514090    Biso  1.000000 H
   O2267       1.0     0.679919     0.615524     0.516532    Biso  1.000000 O
   H582        1.0     0.660561     0.756309     0.526883    Biso  1.000000 H
   H583        1.0     0.114972     0.132522     0.518365    Biso  1.000000 H
   Si89        1.0     0.239480     0.973206     0.524116    Biso  1.000000 Si
   O2268       1.0     0.918879     0.247544     0.520286    Biso  1.000000 O
   O2269       1.0     0.813853     0.276714     0.527796    Biso  1.000000 O
   O2270       1.0     0.642729     0.270587     0.488349    Biso  1.000000 O
   H584        1.0     0.963970     0.686615     0.524310    Biso  1.000000 H
   Si90        1.0     0.052181     0.567422     0.521349    Biso  1.000000 Si
   H585        1.0     0.185513     0.406675     0.611315    Biso  1.000000 H
   H586        1.0     0.269535     0.367605     0.522223    Biso  1.000000 H
   O2271       1.0     0.337859     0.783637     0.518696    Biso  1.000000 O
   H587        1.0     0.657154     0.284821     0.483877    Biso  1.000000 H
   Si91        1.0     0.653850     0.420950     0.518887    Biso  1.000000 Si
   O2272       1.0     0.756504     0.393646     0.520838    Biso  1.000000 O
   H588        1.0     0.574175     0.329250     0.613437    Biso  1.000000 H
   O2273       1.0     0.755473     0.909603     0.522488    Biso  1.000000 O
   O2274       1.0     0.123474     0.265768     0.515136    Biso  1.000000 O
   O2275       1.0     0.724420     0.451454     0.518710    Biso  1.000000 O
   O2276       1.0     0.993953     0.828457     0.523957    Biso  1.000000 O
   O2277       1.0     0.755494     0.846511     0.524644    Biso  1.000000 O
   H589        1.0     0.999598     0.653096     0.611265    Biso  1.000000 H
   O2278       1.0     0.611514     0.309916     0.500152    Biso  1.000000 O
   O2279       1.0     0.724501     0.656695     0.517105    Biso  1.000000 O
   Si92        1.0     0.873931     0.491227     0.517890    Biso  1.000000 Si
   Si93        1.0     0.029590     0.070814     0.522248    Biso  1.000000 Si
   O2280       1.0     0.077532     0.234501     0.522886    Biso  1.000000 O
   H590        1.0     0.564833     0.343652     0.524095    Biso  1.000000 H
   O2281       1.0     0.443128     0.693115     0.513954    Biso  1.000000 O
   H591        1.0     0.859192     0.828569     0.533339    Biso  1.000000 H
   O2282       1.0     0.446867     0.459788     0.516462    Biso  1.000000 O
   H592        1.0     0.908792     0.266420     0.517811    Biso  1.000000 H
   O2283       1.0     0.457429     0.325931     0.518492    Biso  1.000000 O
   O2284       1.0     0.112351     0.155210     0.518322    Biso  1.000000 O
   O2285       1.0     0.396474     0.920224     0.523166    Biso  1.000000 O
   H593        1.0     0.831429     0.682986     0.617783    Biso  1.000000 H
   O2286       1.0     0.043162     0.412027     0.521188    Biso  1.000000 O
   O2287       1.0     0.089091     0.572313     0.519896    Biso  1.000000 O
   O2288       1.0     0.785628     0.744648     0.522980    Biso  1.000000 O
   O2289       1.0     0.572693     0.146881     0.517706    Biso  1.000000 O
   O2290       1.0     0.956091     0.606322     0.520929    Biso  1.000000 O
   O2291       1.0     0.319515     0.377452     0.517082    Biso  1.000000 O
   O2292       1.0     0.045644     0.471822     0.520382    Biso  1.000000 O
   O2293       1.0     0.530032     0.038499     0.518701    Biso  1.000000 O
   Si94        1.0     0.976119     0.637166     0.519715    Biso  1.000000 Si
   O2294       1.0     0.389900     0.462801     0.523640    Biso  1.000000 O
   O2295       1.0     0.128066     0.089428     0.519293    Biso  1.000000 O
   Si95        1.0     0.958778     0.745276     0.519230    Biso  1.000000 Si
   O2296       1.0     0.659180     0.637335     0.535934    Biso  1.000000 O
   O2297       1.0     0.277796     0.505037     0.519277    Biso  1.000000 O
   Si96        1.0     0.767623     0.945358     0.520907    Biso  1.000000 Si
   O2298       1.0     0.739808     0.339985     0.509145    Biso  1.000000 O
   O2299       1.0     0.249602     0.359472     0.519703    Biso  1.000000 O
   O2300       1.0     0.063927     0.920658     0.518033    Biso  1.000000 O
   H594        1.0     0.301458     0.952493     0.513103    Biso  1.000000 H
   O2301       1.0     0.153852     0.010889     0.518926    Biso  1.000000 O
   Si97        1.0     0.469879     0.430879     0.515612    Biso  1.000000 Si
   H595        1.0     0.003303     0.721306     0.513407    Biso  1.000000 H
   Si98        1.0     0.269713     0.601120     0.518884    Biso  1.000000 Si
   O2302       1.0     0.238120     0.581176     0.518884    Biso  1.000000 O
   H596        1.0     0.740068     0.358983     0.513688    Biso  1.000000 H
   O2303       1.0     0.559559     0.088665     0.514888    Biso  1.000000 O
   O2304       1.0     0.181461     0.475421     0.518180    Biso  1.000000 O
   H597        1.0     0.799243     0.277671     0.521261    Biso  1.000000 H
   O2305       1.0     0.461330     0.143109     0.519099    Biso  1.000000 O
   Si99        1.0     0.354088     0.028085     0.520846    Biso  1.000000 Si
   O2306       1.0     0.741928     0.969542     0.516585    Biso  1.000000 O
   Si100       1.0     0.778603     0.564700     0.515809    Biso  1.000000 Si
   O2307       1.0     0.862050     0.579779     0.519093    Biso  1.000000 O
   O2308       1.0     0.552763     0.693905     0.514579    Biso  1.000000 O
   O2309       1.0     0.324030     0.950026     0.513127    Biso  1.000000 O
   Si101       1.0     0.962298     0.069215     0.516730    Biso  1.000000 Si
   Si102       1.0     0.236912     0.905107     0.517241    Biso  1.000000 Si
   O2310       1.0     0.853930     0.897429     0.517068    Biso  1.000000 O
   O2311       1.0     0.106773     0.644020     0.519183    Biso  1.000000 O
   Si103       1.0     0.494265     0.856902     0.519399    Biso  1.000000 Si
   Si104       1.0     0.122759     0.392181     0.520063    Biso  1.000000 Si
   H598        1.0     0.058928     0.221492     0.523014    Biso  1.000000 H
   H599        1.0     0.624356     0.328748     0.496962    Biso  1.000000 H
   O2312       1.0     0.425553     0.276350     0.516803    Biso  1.000000 O
   O2313       1.0     0.794390     0.064598     0.520743    Biso  1.000000 O
   Si105       1.0     0.557903     0.383949     0.512646    Biso  1.000000 Si
   O2314       1.0     0.027999     0.038644     0.529025    Biso  1.000000 O
   H600        1.0     0.040600     0.493157     0.518324    Biso  1.000000 H
   O2315       1.0     0.995781     0.084450     0.519061    Biso  1.000000 O
   O2316       1.0     0.330176     0.228924     0.513476    Biso  1.000000 O
   O2317       1.0     0.196300     0.536921     0.516335    Biso  1.000000 O
   O2318       1.0     0.404854     0.150414     0.511843    Biso  1.000000 O
   H601        1.0     0.702431     0.972478     0.511028    Biso  1.000000 H
   H602        1.0     0.271391     0.723851     0.593089    Biso  1.000000 H
   Si106       1.0     0.285011     0.021128     0.517203    Biso  1.000000 Si
   O2319       1.0     0.973569     0.265149     0.518367    Biso  1.000000 O
   H603        1.0     0.159661     0.353424     0.519466    Biso  1.000000 H
   O2320       1.0     0.508200     0.891149     0.520286    Biso  1.000000 O
   Si107       1.0     0.973300     0.351208     0.515440    Biso  1.000000 Si
   O2321       1.0     0.724719     0.796595     0.516627    Biso  1.000000 O
   O2322       1.0     0.041007     0.853721     0.514922    Biso  1.000000 O
   H604        1.0     0.787822     0.723935     0.518934    Biso  1.000000 H
   H605        1.0     0.699617     0.109326     0.543506    Biso  1.000000 H
   O2323       1.0     0.599915     0.732722     0.516860    Biso  1.000000 O
   Si108       1.0     0.940255     0.467444     0.516260    Biso  1.000000 Si
   Si109       1.0     0.828292     0.870259     0.515705    Biso  1.000000 Si
   O2324       1.0     0.318087     0.020983     0.523376    Biso  1.000000 O
   Si110       1.0     0.941324     0.575555     0.515838    Biso  1.000000 Si
   O2325       1.0     0.458646     0.854429     0.516234    Biso  1.000000 O
   O2326       1.0     0.324330     0.726347     0.514072    Biso  1.000000 O
   O2327       1.0     0.873457     0.972993     0.516246    Biso  1.000000 O
   O2328       1.0     0.228515     0.940844     0.518933    Biso  1.000000 O
   Si111       1.0     0.833568     0.604423     0.518779    Biso  1.000000 Si
   O2329       1.0     0.907913     0.483579     0.513226    Biso  1.000000 O
   O2330       1.0     0.382887     0.746858     0.511670    Biso  1.000000 O
   O2331       1.0     0.915731     0.924233     0.515094    Biso  1.000000 O
   Si112       1.0     0.003933     0.852309     0.514421    Biso  1.000000 Si
   O2332       1.0     0.850289     0.353282     0.518224    Biso  1.000000 O
   Si113       1.0     0.429202     0.930629     0.517153    Biso  1.000000 Si
   O2333       1.0     0.441897     0.771875     0.510232    Biso  1.000000 O
   O2334       1.0     0.822311     0.782529     0.511861    Biso  1.000000 O
   H606        1.0     0.308203     0.578106     0.590680    Biso  1.000000 H
   O2335       1.0     0.539221     0.474725     0.509311    Biso  1.000000 O
   Si114       1.0     0.951483     0.237135     0.514840    Biso  1.000000 Si
   Si115       1.0     0.002112     0.284936     0.513912    Biso  1.000000 Si
   Si116       1.0     0.307409     0.141781     0.515813    Biso  1.000000 Si
   O2336       1.0     0.746190     0.199955     0.517093    Biso  1.000000 O
   Si117       1.0     0.785183     0.408849     0.513975    Biso  1.000000 Si
   O2337       1.0     0.455551     0.535206     0.513817    Biso  1.000000 O
   O2338       1.0     0.264539     0.635008     0.513314    Biso  1.000000 O
   O2339       1.0     0.141128     0.425589     0.518873    Biso  1.000000 O
   O2340       1.0     0.588981     0.369860     0.507169    Biso  1.000000 O
   O2341       1.0     0.268861     0.987559     0.517712    Biso  1.000000 O
   H607        1.0     0.110336     0.540865     0.512768    Biso  1.000000 H
   O2342       1.0     0.913241     0.013870     0.517482    Biso  1.000000 O
   H608        1.0     0.057414     0.185001     0.500647    Biso  1.000000 H
   Si118       1.0     0.175195     0.439182     0.515080    Biso  1.000000 Si
   O2343       1.0     0.874815     0.091912     0.498190    Biso  1.000000 O
   H609        1.0     0.742461     0.992429     0.518565    Biso  1.000000 H
   O2344       1.0     0.244590     0.230824     0.514123    Biso  1.000000 O
   H610        1.0     0.541758     0.916099     0.610039    Biso  1.000000 H
   O2345       1.0     0.487622     0.999497     0.512662    Biso  1.000000 O
   H611        1.0     0.862913     0.088150     0.491079    Biso  1.000000 H
   Si119       1.0     0.121858     0.005324     0.512371    Biso  1.000000 Si
   H612        1.0     0.692049     0.277703     0.516188    Biso  1.000000 H
   O2346       1.0     0.526005     0.584254     0.512383    Biso  1.000000 O
   Si120       1.0     0.230778     0.729957     0.514104    Biso  1.000000 Si
   Si121       1.0     0.172539     0.885658     0.512079    Biso  1.000000 Si
   Si122       1.0     0.759626     0.876072     0.516202    Biso  1.000000 Si
   Si123       1.0     0.541995     0.905161     0.518037    Biso  1.000000 Si
   O2347       1.0     0.344441     0.147104     0.515397    Biso  1.000000 O
   Si124       1.0     0.025495     0.153180     0.510103    Biso  1.000000 Si
   O2348       1.0     0.167088     0.308166     0.516017    Biso  1.000000 O
   O2349       1.0     0.994982     0.321609     0.512730    Biso  1.000000 O
   O2350       1.0     0.691704     0.094115     0.514882    Biso  1.000000 O
   Si125       1.0     0.237825     0.661531     0.512861    Biso  1.000000 Si
   O2351       1.0     0.182164     0.596650     0.514070    Biso  1.000000 O
   O2352       1.0     0.968999     0.551774     0.513177    Biso  1.000000 O
   Si126       1.0     0.609377     0.278241     0.493393    Biso  1.000000 Si
   H613        1.0     0.367159     0.653330     0.519184    Biso  1.000000 H
   O2353       1.0     0.650937     0.923165     0.515296    Biso  1.000000 O
   O2354       1.0     0.005599     0.438651     0.507953    Biso  1.000000 O
   O2355       1.0     0.681125     0.971658     0.508479    Biso  1.000000 O
   O2356       1.0     0.194678     0.721155     0.514895    Biso  1.000000 O
   H614        1.0     0.268074     0.175388     0.512522    Biso  1.000000 H
   O2357       1.0     0.937574     0.340723     0.513338    Biso  1.000000 O
   O2358       1.0     0.102124     0.845684     0.512103    Biso  1.000000 O
   O2359       1.0     0.121875     0.521714     0.511920    Biso  1.000000 O
   Si127       1.0     0.157931     0.716133     0.513749    Biso  1.000000 Si
   O2360       1.0     0.697316     0.300386     0.516601    Biso  1.000000 O
   Si128       1.0     0.563073     0.729809     0.514658    Biso  1.000000 Si
   Si129       1.0     0.039820     0.441090     0.513045    Biso  1.000000 Si
   O2361       1.0     0.642251     0.391539     0.511960    Biso  1.000000 O
   Si130       1.0     0.345858     0.755269     0.510448    Biso  1.000000 Si
   Si131       1.0     0.696811     0.642608     0.509816    Biso  1.000000 Si
   O2362       1.0     0.563408     0.213251     0.510986    Biso  1.000000 O
   O2363       1.0     0.048886     0.068435     0.510754    Biso  1.000000 O
   O2364       1.0     0.794496     0.487106     0.511074    Biso  1.000000 O
   O2365       1.0     0.209415     0.888301     0.510398    Biso  1.000000 O
   O2366       1.0     0.670893     0.443744     0.510281    Biso  1.000000 O
   Si132       1.0     0.411867     0.466344     0.512760    Biso  1.000000 Si
   O2367       1.0     0.382680     0.643126     0.514145    Biso  1.000000 O
   H615        1.0     0.471057     0.993674     0.507609    Biso  1.000000 H
   O2368       1.0     0.358879     0.061378     0.514610    Biso  1.000000 O
   Si133       1.0     0.097033     0.241274     0.511729    Biso  1.000000 Si
   O2369       1.0     0.162364     0.849770     0.511306    Biso  1.000000 O
   H616        1.0     0.471301     0.645263     0.513901    Biso  1.000000 H
   O2370       1.0     0.040362     0.185439     0.505933    Biso  1.000000 O
   Si134       1.0     0.599741     0.223845     0.510921    Biso  1.000000 Si
   H617        1.0     0.266050     0.232820     0.511842    Biso  1.000000 H
   Si135       1.0     0.615584     0.526816     0.510052    Biso  1.000000 Si
   O2371       1.0     0.290680     0.174576     0.513060    Biso  1.000000 O
   Si136       1.0     0.859559     0.113623     0.507620    Biso  1.000000 Si
   Si137       1.0     0.705327     0.766650     0.512411    Biso  1.000000 Si
   Si138       1.0     0.208152     0.570153     0.511840    Biso  1.000000 Si
   O2372       1.0     0.270371     0.904133     0.511456    Biso  1.000000 O
   Si139       1.0     0.429884     0.865951     0.509243    Biso  1.000000 Si
   O2373       1.0     0.536103     0.940181     0.513804    Biso  1.000000 O
   O2374       1.0     0.803983     0.381185     0.508381    Biso  1.000000 O
   O2375       1.0     0.350015     0.895465     0.512101    Biso  1.000000 O
   O2376       1.0     0.760255     0.550103     0.505465    Biso  1.000000 O
   O2377       1.0     0.295429     0.580916     0.512097    Biso  1.000000 O
   O2378       1.0     0.248694     0.697619     0.510942    Biso  1.000000 O
   O2379       1.0     0.367386     0.000564     0.513080    Biso  1.000000 O
   O2380       1.0     0.966988     0.492132     0.513743    Biso  1.000000 O
   O2381       1.0     0.477959     0.633902     0.507413    Biso  1.000000 O
   Si140       1.0     0.188582     0.179858     0.510282    Biso  1.000000 Si
   Si141       1.0     0.572425     0.119081     0.508853    Biso  1.000000 Si
   O2382       1.0     0.979888     0.382596     0.508508    Biso  1.000000 O
   O2383       1.0     0.407845     0.501165     0.508386    Biso  1.000000 O
   Si142       1.0     0.890672     0.897617     0.512781    Biso  1.000000 Si
   Si143       1.0     0.194511     0.503381     0.510283    Biso  1.000000 Si
   O2384       1.0     0.803954     0.590119     0.512431    Biso  1.000000 O
   O2385       1.0     0.856864     0.260750     0.512524    Biso  1.000000 O
   O2386       1.0     0.851880     0.501148     0.507753    Biso  1.000000 O
   O2387       1.0     0.146812     0.681516     0.510610    Biso  1.000000 O
   Si144       1.0     0.443836     0.302042     0.509310    Biso  1.000000 Si
   O2388       1.0     0.894723     0.801502     0.512700    Biso  1.000000 O
   Si145       1.0     0.874915     0.653659     0.510507    Biso  1.000000 Si
   H618        1.0     0.198696     0.034975     0.511748    Biso  1.000000 H
   O2389       1.0     0.794179     0.875987     0.511046    Biso  1.000000 O
   O2390       1.0     0.450900     0.221151     0.509452    Biso  1.000000 O
   O2391       1.0     0.647931     0.040808     0.510257    Biso  1.000000 O
   H619        1.0     0.316370     0.713355     0.508018    Biso  1.000000 H
   Si146       1.0     0.068681     0.722435     0.511580    Biso  1.000000 Si
   O2392       1.0     0.050375     0.126875     0.507973    Biso  1.000000 O
   O2393       1.0     0.946540     0.434649     0.510032    Biso  1.000000 O
   O2394       1.0     0.133187     0.795555     0.509222    Biso  1.000000 O
   Si147       1.0     0.704500     0.457572     0.507582    Biso  1.000000 Si
   O2395       1.0     0.426066     0.965826     0.512546    Biso  1.000000 O
   O2396       1.0     0.033702     0.579179     0.510438    Biso  1.000000 O
   O2397       1.0     0.702541     0.494096     0.506203    Biso  1.000000 O
   H620        1.0     0.147469     0.677966     0.539487    Biso  1.000000 H
   O2398       1.0     0.207202     0.054649     0.509011    Biso  1.000000 O
   O2399       1.0     0.685268     0.333303     0.498457    Biso  1.000000 O
   O2400       1.0     0.603183     0.561009     0.507128    Biso  1.000000 O
   O2401       1.0     0.873373     0.689523     0.507033    Biso  1.000000 O
   Si148       1.0     0.518640     0.017023     0.508516    Biso  1.000000 Si
   Si149       1.0     0.712413     0.316476     0.505690    Biso  1.000000 Si
   O2402       1.0     0.650967     0.524303     0.505815    Biso  1.000000 O
   O2403       1.0     0.089660     0.752947     0.509621    Biso  1.000000 O
   H621        1.0     0.163527     0.121771     0.556600    Biso  1.000000 H
   O2404       1.0     0.842524     0.636916     0.512924    Biso  1.000000 O
   H622        1.0     0.426198     0.279484     0.524959    Biso  1.000000 H
   O2405       1.0     0.823500     0.105297     0.508262    Biso  1.000000 O
   O2406       1.0     0.434853     0.903131     0.507880    Biso  1.000000 O
   O2407       1.0     0.189784     0.215853     0.506729    Biso  1.000000 O
   Si150       1.0     0.440451     0.145131     0.507923    Biso  1.000000 Si
   O2408       1.0     0.794768     0.943528     0.511527    Biso  1.000000 O
   Si151       1.0     0.413447     0.754844     0.504053    Biso  1.000000 Si
   O2409       1.0     0.672305     0.670266     0.506898    Biso  1.000000 O
   H623        1.0     0.672564     0.421292     0.536684    Biso  1.000000 H
   O2410       1.0     0.208408     0.274129     0.507134    Biso  1.000000 O
   Si152       1.0     0.121701     0.173077     0.506817    Biso  1.000000 Si
   O2411       1.0     0.670282     0.775959     0.509436    Biso  1.000000 O
   O2412       1.0     0.601289     0.253167     0.502767    Biso  1.000000 O
   O2413       1.0     0.211353     0.335431     0.505301    Biso  1.000000 O
   O2414       1.0     0.126479     0.982158     0.502004    Biso  1.000000 O
   O2415       1.0     0.516402     0.837494     0.511375    Biso  1.000000 O
   H624        1.0     0.891921     0.813344     0.519544    Biso  1.000000 H
   Si153       1.0     0.246933     0.344291     0.507342    Biso  1.000000 Si
   Si154       1.0     0.132847     0.831600     0.506263    Biso  1.000000 Si
   Si155       1.0     0.113778     0.665329     0.508534    Biso  1.000000 Si
   Si156       1.0     0.338505     0.370611     0.505649    Biso  1.000000 Si
   H625        1.0     0.582422     0.353876     0.466713    Biso  1.000000 H
   O2416       1.0     0.289805     0.033661     0.504796    Biso  1.000000 O
   Si157       1.0     0.435932     0.691872     0.500727    Biso  1.000000 Si
   O2417       1.0     0.237270     0.761605     0.507293    Biso  1.000000 O
   O2418       1.0     0.985078     0.645532     0.507179    Biso  1.000000 O
   O2419       1.0     0.270187     0.315219     0.507200    Biso  1.000000 O
   O2420       1.0     0.109920     0.038617     0.508490    Biso  1.000000 O
   O2421       1.0     0.112590     0.209134     0.507763    Biso  1.000000 O
   Si158       1.0     0.339720     0.924851     0.504733    Biso  1.000000 Si
   O2422       1.0     0.107975     0.379364     0.508522    Biso  1.000000 O
   Si159       1.0     0.069313     0.853806     0.506223    Biso  1.000000 Si
   O2423       1.0     0.087687     0.691786     0.508261    Biso  1.000000 O
   O2424       1.0     0.294899     0.115435     0.507463    Biso  1.000000 O
   O2425       1.0     0.157546     0.165527     0.505173    Biso  1.000000 O
   O2426       1.0     0.369038     0.391588     0.506121    Biso  1.000000 O
   O2427       1.0     0.525500     0.258638     0.506210    Biso  1.000000 O
   O2428       1.0     0.345827     0.334088     0.505804    Biso  1.000000 O
   Si160       1.0     0.122822     0.073192     0.507246    Biso  1.000000 Si
   Si161       1.0     0.265596     0.504470     0.506767    Biso  1.000000 Si
   Si162       1.0     0.976282     0.417962     0.504386    Biso  1.000000 Si
   O2429       1.0     0.860604     0.789076     0.494971    Biso  1.000000 O
   O2430       1.0     0.993830     0.146330     0.503477    Biso  1.000000 O
   O2431       1.0     0.505256     0.201393     0.503572    Biso  1.000000 O
   Si163       1.0     0.825181     0.351011     0.508239    Biso  1.000000 Si
   Si164       1.0     0.801332     0.075668     0.508086    Biso  1.000000 Si
   O2432       1.0     0.623154     0.197702     0.506078    Biso  1.000000 O
   Si165       1.0     0.371324     0.144338     0.506117    Biso  1.000000 Si
   O2433       1.0     0.606965     0.112807     0.504523    Biso  1.000000 O
   O2434       1.0     0.896642     0.299976     0.505290    Biso  1.000000 O
   O2435       1.0     0.952683     0.757108     0.506524    Biso  1.000000 O
   Si166       1.0     0.430610     0.527774     0.504231    Biso  1.000000 Si
   O2436       1.0     0.473927     0.422663     0.502783    Biso  1.000000 O
   Si167       1.0     0.667573     0.938548     0.504534    Biso  1.000000 Si
   Si168       1.0     0.057988     0.920031     0.504605    Biso  1.000000 Si
   O2437       1.0     0.538710     0.533051     0.502970    Biso  1.000000 O
   O2438       1.0     0.591480     0.502342     0.505067    Biso  1.000000 O
   Si169       1.0     0.218357     0.238986     0.504884    Biso  1.000000 Si
   O2439       1.0     0.922025     0.583900     0.504896    Biso  1.000000 O
   Si170       1.0     0.555669     0.500236     0.501610    Biso  1.000000 Si
   O2440       1.0     0.229593     0.495805     0.506798    Biso  1.000000 O
   O2441       1.0     0.947034     0.075545     0.504590    Biso  1.000000 O
   Si171       1.0     0.189632     0.305528     0.505244    Biso  1.000000 Si
   Si172       1.0     0.972232     0.521121     0.505682    Biso  1.000000 Si
   O2442       1.0     0.530093     0.379425     0.504125    Biso  1.000000 O
   O2443       1.0     0.584325     0.279981     0.483489    Biso  1.000000 O
   O2444       1.0     0.014925     0.269089     0.502776    Biso  1.000000 O
   H626        1.0     0.354784     0.982770     0.511195    Biso  1.000000 H
   O2445       1.0     0.471250     0.284264     0.502981    Biso  1.000000 O
   O2446       1.0     0.218334     0.161647     0.505383    Biso  1.000000 O
   O2447       1.0     0.409592     0.559287     0.503822    Biso  1.000000 O
   O2448       1.0     0.545740     0.993665     0.505377    Biso  1.000000 O
   Si173       1.0     0.894664     0.994370     0.507988    Biso  1.000000 Si
   O2449       1.0     0.760121     0.149983     0.506793    Biso  1.000000 O
   O2450       1.0     0.074061     0.257154     0.502892    Biso  1.000000 O
   O2451       1.0     0.411583     0.666084     0.497140    Biso  1.000000 O
   Si174       1.0     0.822083     0.485819     0.502112    Biso  1.000000 Si
   O2452       1.0     0.709605     0.628201     0.498175    Biso  1.000000 O
   O2453       1.0     0.559876     0.889076     0.507840    Biso  1.000000 O
   O2454       1.0     0.145870     0.738663     0.504004    Biso  1.000000 O
   Si175       1.0     0.535136     0.223456     0.502673    Biso  1.000000 Si
   O2455       1.0     0.770922     0.428715     0.503778    Biso  1.000000 O
   Si176       1.0     0.060181     0.095175     0.502247    Biso  1.000000 Si
   O2456       1.0     0.153629     0.905733     0.503128    Biso  1.000000 O
   Si177       1.0     0.830542     0.770475     0.499446    Biso  1.000000 Si
   Si178       1.0     0.120177     0.765289     0.503183    Biso  1.000000 Si
   O2457       1.0     0.719307     0.746919     0.502309    Biso  1.000000 O
   Si179       1.0     0.327054     0.245673     0.501383    Biso  1.000000 Si
   O2458       1.0     0.424998     0.725440     0.497340    Biso  1.000000 O
   O2459       1.0     0.517878     0.320765     0.501141    Biso  1.000000 O
   Si180       1.0     0.755332     0.186593     0.504819    Biso  1.000000 Si
   O2460       1.0     0.214162     0.652292     0.502885    Biso  1.000000 O
   O2461       1.0     0.273972     0.535534     0.500145    Biso  1.000000 O
   O2462       1.0     0.991825     0.842300     0.502244    Biso  1.000000 O
   O2463       1.0     0.037582     0.725077     0.504138    Biso  1.000000 O
   O2464       1.0     0.350550     0.274498     0.499895    Biso  1.000000 O
   O2465       1.0     0.732641     0.872875     0.507039    Biso  1.000000 O
   O2466       1.0     0.768666     0.087602     0.503519    Biso  1.000000 O
   O2467       1.0     0.864401     0.148508     0.503469    Biso  1.000000 O
   O2468       1.0     0.947443     0.230121     0.501832    Biso  1.000000 O
   Si181       1.0     0.919748     0.327680     0.502291    Biso  1.000000 Si
   O2469       1.0     0.847166     0.845905     0.503294    Biso  1.000000 O
   Si182       1.0     0.531270     0.568617     0.500211    Biso  1.000000 Si
   O2470       1.0     0.075624     0.950726     0.500547    Biso  1.000000 O
   O2471       1.0     0.894032     0.635615     0.501236    Biso  1.000000 O
   Si183       1.0     0.882393     0.813940     0.500949    Biso  1.000000 Si
   O2472       1.0     0.178049     0.432967     0.501734    Biso  1.000000 O
   Si184       1.0     0.682190     0.517219     0.498946    Biso  1.000000 Si
   O2473       1.0     0.426859     0.843411     0.498729    Biso  1.000000 O
   O2474       1.0     0.697919     0.919556     0.500952    Biso  1.000000 O
   O2475       1.0     0.021317     0.921446     0.501906    Biso  1.000000 O
   O2476       1.0     0.097166     0.093745     0.501166    Biso  1.000000 O
   H627        1.0     0.406912     0.972194     0.508904    Biso  1.000000 H
   O2477       1.0     0.802274     0.322207     0.510383    Biso  1.000000 O
   O2478       1.0     0.071223     0.887339     0.500382    Biso  1.000000 O
   O2479       1.0     0.468775     0.683046     0.495079    Biso  1.000000 O
   O2480       1.0     0.169669     0.503852     0.500118    Biso  1.000000 O
   O2481       1.0     0.399959     0.442849     0.503380    Biso  1.000000 O
   O2482       1.0     0.551707     0.128697     0.498300    Biso  1.000000 O
   O2483       1.0     0.821697     0.987280     0.501397    Biso  1.000000 O
   O2484       1.0     0.369475     0.109603     0.501354    Biso  1.000000 O
   O2485       1.0     0.419462     0.316555     0.500748    Biso  1.000000 O
   O2486       1.0     0.614908     0.792873     0.503226    Biso  1.000000 O
   Si185       1.0     0.469813     0.203659     0.499661    Biso  1.000000 Si
   Si186       1.0     0.381271     0.647824     0.500795    Biso  1.000000 Si
   Si187       1.0     0.132278     0.506754     0.500145    Biso  1.000000 Si
   O2487       1.0     0.842387     0.735519     0.500319    Biso  1.000000 O
   O2488       1.0     0.292972     0.261149     0.501409    Biso  1.000000 O
   Si188       1.0     0.619963     0.384057     0.501590    Biso  1.000000 Si
   O2489       1.0     0.621200     0.993645     0.502010    Biso  1.000000 O
   Si189       1.0     0.507014     0.285453     0.499613    Biso  1.000000 Si
   O2490       1.0     0.064775     0.440639     0.503198    Biso  1.000000 O
   O2491       1.0     0.441391     0.112750     0.501287    Biso  1.000000 O
   O2492       1.0     0.454049     0.170094     0.499286    Biso  1.000000 O
   Si190       1.0     0.873010     0.273626     0.501255    Biso  1.000000 Si
   O2493       1.0     0.005025     0.518939     0.499517    Biso  1.000000 O
   O2494       1.0     0.830890     0.450988     0.498540    Biso  1.000000 O
   Si191       1.0     0.295579     0.565696     0.499647    Biso  1.000000 Si
   Si192       1.0     0.694334     0.092004     0.501482    Biso  1.000000 Si
   Si193       1.0     0.548272     0.957836     0.502744    Biso  1.000000 Si
   Si194       1.0     0.489191     0.652061     0.496341    Biso  1.000000 Si
   O2495       1.0     0.368636     0.942368     0.499020    Biso  1.000000 O
   O2496       1.0     0.553156     0.748128     0.503435    Biso  1.000000 O
   Si195       1.0     0.280834     0.895480     0.498985    Biso  1.000000 Si
   O2497       1.0     0.336350     0.763962     0.497774    Biso  1.000000 O
   O2498       1.0     0.313098     0.913024     0.496368    Biso  1.000000 O
   O2499       1.0     0.155704     0.073073     0.500868    Biso  1.000000 O
   Si196       1.0     0.365434     0.072798     0.501938    Biso  1.000000 Si
   O2500       1.0     0.114505     0.473732     0.499011    Biso  1.000000 O
   O2501       1.0     0.704683     0.546439     0.496847    Biso  1.000000 O
   O2502       1.0     0.526300     0.657126     0.496936    Biso  1.000000 O
   O2503       1.0     0.786859     0.204337     0.501318    Biso  1.000000 O
   O2504       1.0     0.214617     0.568994     0.498647    Biso  1.000000 O
   O2505       1.0     0.616311     0.610919     0.496400    Biso  1.000000 O
   O2506       1.0     0.922117     0.978072     0.500547    Biso  1.000000 O
   Si197       1.0     0.634634     0.026980     0.498735    Biso  1.000000 Si
   Si198       1.0     0.740918     0.551242     0.494137    Biso  1.000000 Si
   O2507       1.0     0.509890     0.035360     0.497215    Biso  1.000000 O
   O2508       1.0     0.283525     0.477021     0.500411    Biso  1.000000 O
   H628        1.0     0.162978     0.441382     0.496551    Biso  1.000000 H
   O2509       1.0     0.285100     0.858153     0.498355    Biso  1.000000 O
   Si199       1.0     0.872783     0.715652     0.497481    Biso  1.000000 Si
   Si200       1.0     0.735440     0.620632     0.488809    Biso  1.000000 Si
   O2510       1.0     0.718210     0.442567     0.496343    Biso  1.000000 O
   O2511       1.0     0.062286     0.826172     0.497727    Biso  1.000000 O
   O2512       1.0     0.259722     0.369520     0.498708    Biso  1.000000 O
   O2513       1.0     0.399835     0.779101     0.495304    Biso  1.000000 O
   Si201       1.0     0.192318     0.072155     0.498419    Biso  1.000000 Si
   O2514       1.0     0.101916     0.158310     0.496963    Biso  1.000000 O
   Si202       1.0     0.650799     0.790785     0.499310    Biso  1.000000 Si
   O2515       1.0     0.901687     0.190500     0.497421    Biso  1.000000 O
   Si203       1.0     0.597441     0.578614     0.495436    Biso  1.000000 Si
   O2516       1.0     0.317894     0.380118     0.495159    Biso  1.000000 O
   O2517       1.0     0.872699     0.016987     0.500886    Biso  1.000000 O
   O2518       1.0     0.900465     0.353972     0.496191    Biso  1.000000 O
   Si204       1.0     0.103796     0.964465     0.493524    Biso  1.000000 Si
   Si205       1.0     0.808496     0.953323     0.499479    Biso  1.000000 Si
   O2519       1.0     0.886158     0.897949     0.499144    Biso  1.000000 O
   Si206       1.0     0.514458     0.355029     0.495896    Biso  1.000000 Si
   O2520       1.0     0.818291     0.047936     0.501572    Biso  1.000000 O
   Si207       1.0     0.392686     0.409612     0.498225    Biso  1.000000 Si
   O2521       1.0     0.725402     0.289687     0.496893    Biso  1.000000 O
   Si208       1.0     0.756218     0.120287     0.498847    Biso  1.000000 Si
   Si209       1.0     0.045126     0.266246     0.495202    Biso  1.000000 Si
   Si210       1.0     0.036011     0.587787     0.497368    Biso  1.000000 Si
   O2522       1.0     0.367308     0.171973     0.497192    Biso  1.000000 O
   Si211       1.0     0.345505     0.309898     0.495569    Biso  1.000000 Si
   O2523       1.0     0.424806     0.391650     0.497787    Biso  1.000000 O
   Si212       1.0     0.280519     0.294153     0.496741    Biso  1.000000 Si
   O2524       1.0     0.703321     0.056775     0.497298    Biso  1.000000 O
   O2525       1.0     0.764129     0.642367     0.492099    Biso  1.000000 O
   H629        1.0     0.843680     0.856338     0.495767    Biso  1.000000 H
   O2526       1.0     0.206269     0.106506     0.497692    Biso  1.000000 O
   O2527       1.0     0.329989     0.555278     0.496144    Biso  1.000000 O
   O2528       1.0     0.330068     0.218673     0.492301    Biso  1.000000 O
   O2529       1.0     0.062389     0.355712     0.495741    Biso  1.000000 O
   O2530       1.0     0.661320     0.100791     0.496298    Biso  1.000000 O
   O2531       1.0     0.479393     0.366954     0.494498    Biso  1.000000 O
   O2532       1.0     0.351482     0.668902     0.498150    Biso  1.000000 O
   Si213       1.0     0.914724     0.609433     0.495714    Biso  1.000000 Si
   O2533       1.0     0.113336     0.644306     0.497459    Biso  1.000000 O
   Si214       1.0     0.663714     0.685299     0.494798    Biso  1.000000 Si
   O2534       1.0     0.062297     0.613486     0.496473    Biso  1.000000 O
   O2535       1.0     0.560747     0.583359     0.494090    Biso  1.000000 O
   Si215       1.0     0.098449     0.366631     0.496311    Biso  1.000000 Si
   Si216       1.0     0.459640     0.398709     0.494161    Biso  1.000000 Si
   O2536       1.0     0.608084     0.413701     0.494892    Biso  1.000000 O
   Si217       1.0     0.581956     0.865723     0.500972    Biso  1.000000 Si
   O2537       1.0     0.719712     0.115970     0.496890    Biso  1.000000 O
   O2538       1.0     0.637088     0.711351     0.494886    Biso  1.000000 O
   O2539       1.0     0.642302     0.943572     0.494874    Biso  1.000000 O
   O2540       1.0     0.841546     0.349094     0.496090    Biso  1.000000 O
   O2541       1.0     0.604660     0.046265     0.494918    Biso  1.000000 O
   O2542       1.0     0.498531     0.573580     0.493749    Biso  1.000000 O
   H630        1.0     0.038889     0.725658     0.495957    Biso  1.000000 H
   Si218       1.0     0.719682     0.892162     0.496679    Biso  1.000000 Si
   Si219       1.0     0.628256     0.115819     0.493641    Biso  1.000000 Si
   Si220       1.0     0.240738     0.773342     0.494677    Biso  1.000000 Si
   Si221       1.0     0.982097     0.634205     0.494601    Biso  1.000000 Si
   O2543       1.0     0.727669     0.194723     0.496235    Biso  1.000000 O
   O2544       1.0     0.131157     0.837918     0.493131    Biso  1.000000 O
   O2545       1.0     0.904990     0.734094     0.496470    Biso  1.000000 O
   Si222       1.0     0.302622     0.047797     0.493439    Biso  1.000000 Si
   O2546       1.0     0.527356     0.945361     0.492833    Biso  1.000000 O
   Si223       1.0     0.837206     0.018384     0.497066    Biso  1.000000 Si
   O2547       1.0     0.946487     0.524211     0.496267    Biso  1.000000 O
   Si224       1.0     0.518809     0.833902     0.498204    Biso  1.000000 Si
   O2548       1.0     0.260676     0.804711     0.493705    Biso  1.000000 O
   Si225       1.0     0.634083     0.188345     0.493662    Biso  1.000000 Si
   O2549       1.0     0.802019     0.778980     0.491458    Biso  1.000000 O
   O2550       1.0     0.947852     0.317185     0.494206    Biso  1.000000 O
   Si226       1.0     0.919252     0.221471     0.493614    Biso  1.000000 Si
   O2551       1.0     0.745635     0.584861     0.488792    Biso  1.000000 O
   Si227       1.0     0.221728     0.139170     0.494776    Biso  1.000000 Si
   Si228       1.0     0.287870     0.114497     0.494308    Biso  1.000000 Si
   O2552       1.0     0.865656     0.401670     0.493455    Biso  1.000000 O
   O2553       1.0     0.337525     0.059133     0.494799    Biso  1.000000 O
   O2554       1.0     0.277490     0.423504     0.492130    Biso  1.000000 O
   O2555       1.0     0.396238     0.056778     0.497609    Biso  1.000000 O
   O2556       1.0     0.382787     0.613345     0.495629    Biso  1.000000 O
   O2557       1.0     0.446153     0.521074     0.492497    Biso  1.000000 O
   O2558       1.0     0.665539     0.823745     0.496189    Biso  1.000000 O
   Si229       1.0     0.939965     0.745595     0.494536    Biso  1.000000 Si
   Si230       1.0     0.079594     0.465323     0.494763    Biso  1.000000 Si
   O2559       1.0     0.632357     0.152028     0.491249    Biso  1.000000 O
   O2560       1.0     0.754113     0.702256     0.495508    Biso  1.000000 O
   H631        1.0     0.780017     0.324819     0.509489    Biso  1.000000 H
   O2561       1.0     0.058745     0.496301     0.495015    Biso  1.000000 O
   O2562       1.0     0.552439     0.492313     0.488637    Biso  1.000000 O
   Si231       1.0     0.985425     0.141998     0.490520    Biso  1.000000 Si
   O2563       1.0     0.834410     0.929623     0.494804    Biso  1.000000 O
   O2564       1.0     0.846017     0.284917     0.493016    Biso  1.000000 O
   Si232       1.0     0.752866     0.435728     0.492295    Biso  1.000000 Si
   Si233       1.0     0.402991     0.582486     0.493299    Biso  1.000000 Si
   O2565       1.0     0.989814     0.054061     0.492907    Biso  1.000000 O
   O2566       1.0     0.119411     0.336732     0.494349    Biso  1.000000 O
   O2567       1.0     0.583417     0.948324     0.500588    Biso  1.000000 O
   O2568       1.0     0.809817     0.504526     0.491430    Biso  1.000000 O
   O2569       1.0     0.947049     0.624511     0.492539    Biso  1.000000 O
   O2570       1.0     0.974014     0.420614     0.491075    Biso  1.000000 O
   O2571       1.0     0.170315     0.305357     0.493810    Biso  1.000000 O
   O2572       1.0     0.232852     0.233862     0.492630    Biso  1.000000 O
   Si234       1.0     0.959671     0.075504     0.491944    Biso  1.000000 Si
   O2573       1.0     0.893707     0.248435     0.494819    Biso  1.000000 O
   O2574       1.0     0.004166     0.604158     0.493199    Biso  1.000000 O
   Si235       1.0     0.871538     0.171971     0.493413    Biso  1.000000 Si
   O2575       1.0     0.637137     0.360616     0.493333    Biso  1.000000 O
   Si236       1.0     0.724838     0.723284     0.492262    Biso  1.000000 Si
   Si237       1.0     0.611606     0.964840     0.494466    Biso  1.000000 Si
   O2576       1.0     0.044473     0.092861     0.490139    Biso  1.000000 O
   O2577       1.0     0.587206     0.661180     0.491323    Biso  1.000000 O
   O2578       1.0     0.549996     0.218327     0.490462    Biso  1.000000 O
   Si238       1.0     0.283741     0.387426     0.490910    Biso  1.000000 Si
   O2579       1.0     0.962066     0.717399     0.490960    Biso  1.000000 O
   O2580       1.0     0.978384     0.995777     0.493003    Biso  1.000000 O
   O2581       1.0     0.668995     0.200557     0.492106    Biso  1.000000 O
   Si239       1.0     0.151836     0.916326     0.490336    Biso  1.000000 Si
   O2582       1.0     0.310314     0.309852     0.490745    Biso  1.000000 O
   O2583       1.0     0.280826     0.592356     0.492028    Biso  1.000000 O
   O2584       1.0     0.119931     0.527358     0.489924    Biso  1.000000 O
   O2585       1.0     0.496830     0.858606     0.492208    Biso  1.000000 O
   O2586       1.0     0.257426     0.134359     0.492112    Biso  1.000000 O
   O2587       1.0     0.968851     0.109807     0.488489    Biso  1.000000 O
   O2588       1.0     0.255619     0.909915     0.490512    Biso  1.000000 O
   O2589       1.0     0.304988     0.704459     0.490365    Biso  1.000000 O
   Si240       1.0     0.870208     0.366271     0.490102    Biso  1.000000 Si
   O2590       1.0     0.111735     0.769400     0.490350    Biso  1.000000 O
   O2591       1.0     0.673595     0.501920     0.487249    Biso  1.000000 O
   Si241       1.0     0.033361     0.521100     0.490966    Biso  1.000000 Si
   O2592       1.0     0.749069     0.903736     0.489800    Biso  1.000000 O
   O2593       1.0     0.121348     0.936005     0.487852    Biso  1.000000 O
   O2594       1.0     0.555983     0.840589     0.495657    Biso  1.000000 O
   O2595       1.0     0.754039     0.524786     0.485986    Biso  1.000000 O
   O2596       1.0     0.283749     0.078875     0.490447    Biso  1.000000 O
   Si242       1.0     0.616810     0.640196     0.488066    Biso  1.000000 Si
   O2597       1.0     0.042490     0.238581     0.486216    Biso  1.000000 O
   Si243       1.0     0.991174     0.847650     0.488987    Biso  1.000000 Si
   Si244       1.0     0.847217     0.430892     0.488985    Biso  1.000000 Si
   O2598       1.0     0.865866     0.700452     0.485512    Biso  1.000000 O
   O2599       1.0     0.649934     0.657410     0.487519    Biso  1.000000 O
   O2600       1.0     0.437470     0.590013     0.489014    Biso  1.000000 O
   O2601       1.0     0.038813     0.018162     0.489685    Biso  1.000000 O
   O2602       1.0     0.207658     0.782270     0.489511    Biso  1.000000 O
   Si245       1.0     0.211859     0.645728     0.489655    Biso  1.000000 Si
   O2603       1.0     0.044618     0.556402     0.490950    Biso  1.000000 O
   O2604       1.0     0.482202     0.627857     0.486363    Biso  1.000000 O
   Si246       1.0     0.094937     0.617972     0.490650    Biso  1.000000 Si
   O2605       1.0     0.050024     0.298985     0.489253    Biso  1.000000 O
   O2606       1.0     0.090977     0.989174     0.484710    Biso  1.000000 O
   O2607       1.0     0.695312     0.701216     0.490266    Biso  1.000000 O
   O2608       1.0     0.909159     0.823889     0.492623    Biso  1.000000 O
   O2609       1.0     0.114258     0.586579     0.490283    Biso  1.000000 O
   Si247       1.0     0.001369     0.920044     0.490459    Biso  1.000000 Si
   Si248       1.0     0.356423     0.196031     0.487704    Biso  1.000000 Si
   O2610       1.0     0.496782     0.103014     0.495156    Biso  1.000000 O
   O2611       1.0     0.249103     0.290204     0.489057    Biso  1.000000 O
   O2612       1.0     0.449322     0.066032     0.488347    Biso  1.000000 O
   O2613       1.0     0.841184     0.192881     0.491843    Biso  1.000000 O
   O2614       1.0     0.591082     0.747269     0.487351    Biso  1.000000 O
   Si249       1.0     0.283863     0.831028     0.489130    Biso  1.000000 Si
   O2615       1.0     0.180366     0.938513     0.487435    Biso  1.000000 O
   O2616       1.0     0.004910     0.339013     0.488029    Biso  1.000000 O
   Si250       1.0     0.949990     0.971116     0.491625    Biso  1.000000 Si
   Si251       1.0     0.528888     0.112136     0.489877    Biso  1.000000 Si
   O2617       1.0     0.465212     0.221296     0.487944    Biso  1.000000 O
   Si252       1.0     0.409394     0.309904     0.488089    Biso  1.000000 Si
   Si253       1.0     0.461847     0.100360     0.490900    Biso  1.000000 Si
   Si254       1.0     0.551995     0.669177     0.488164    Biso  1.000000 Si
   O2618       1.0     0.257008     0.744827     0.488506    Biso  1.000000 O
   O2619       1.0     0.428727     0.009856     0.490627    Biso  1.000000 O
   O2620       1.0     0.658160     0.027786     0.488344    Biso  1.000000 O
   O2621       1.0     0.306863     0.645170     0.487120    Biso  1.000000 O
   O2622       1.0     0.191804     0.615046     0.488175    Biso  1.000000 O
   Si255       1.0     0.417896     0.844113     0.485790    Biso  1.000000 Si
   O2623       1.0     0.995326     0.884290     0.487232    Biso  1.000000 O
   O2624       1.0     0.614128     0.557765     0.485943    Biso  1.000000 O
   O2625       1.0     0.964322     0.169378     0.486111    Biso  1.000000 O
   Si256       1.0     0.279130     0.459073     0.488715    Biso  1.000000 Si
   O2626       1.0     0.200000     0.052506     0.487257    Biso  1.000000 O
   O2627       1.0     0.968609     0.938244     0.492357    Biso  1.000000 O
   O2628       1.0     0.373176     0.319339     0.487027    Biso  1.000000 O
   O2629       1.0     0.779625     0.955334     0.491221    Biso  1.000000 O
   O2630       1.0     0.511635     0.275457     0.486981    Biso  1.000000 O
   Si257       1.0     0.555168     0.741186     0.490248    Biso  1.000000 Si
   Si258       1.0     0.327890     0.675407     0.488037    Biso  1.000000 Si
   O2631       1.0     0.316097     0.813014     0.487744    Biso  1.000000 O
   Si259       1.0     0.806913     0.206528     0.489994    Biso  1.000000 Si
   O2632       1.0     0.648873     0.766861     0.488913    Biso  1.000000 O
   Si260       1.0     0.198378     0.578946     0.487137    Biso  1.000000 Si
   Si261       1.0     0.379818     0.947172     0.486399    Biso  1.000000 Si
   Si262       1.0     0.001396     0.021822     0.487891    Biso  1.000000 Si
   Si263       1.0     0.473633     0.591441     0.485893    Biso  1.000000 Si
   O2633       1.0     0.316797     0.130852     0.488384    Biso  1.000000 O
   O2634       1.0     0.766658     0.465801     0.485867    Biso  1.000000 O
   Si264       1.0     0.041868     0.334661     0.487203    Biso  1.000000 Si
   Si265       1.0     0.330523     0.779194     0.485668    Biso  1.000000 Si
   O2635       1.0     0.300372     0.020873     0.484318    Biso  1.000000 O
   Si266       1.0     0.863583     0.911378     0.489230    Biso  1.000000 Si
   O2636       1.0     0.411292     0.273457     0.485482    Biso  1.000000 O
   O2637       1.0     0.416314     0.953287     0.485233    Biso  1.000000 O
   Si267       1.0     0.772078     0.676950     0.488080    Biso  1.000000 Si
   O2638       1.0     0.166429     0.561277     0.485845    Biso  1.000000 O
   O2639       1.0     0.495168     0.793363     0.496193    Biso  1.000000 O
   O2640       1.0     0.605025     0.881107     0.491483    Biso  1.000000 O
   Si268       1.0     0.627018     0.737390     0.486017    Biso  1.000000 Si
   O2641       1.0     0.953445     0.368953     0.484231    Biso  1.000000 O
   Si269       1.0     0.968717     0.335534     0.485115    Biso  1.000000 Si
   O2642       1.0     0.925453     0.478002     0.485407    Biso  1.000000 O
   O2643       1.0     0.753939     0.404128     0.485139    Biso  1.000000 O
   O2644       1.0     0.017450     0.143034     0.484054    Biso  1.000000 O
   O2645       1.0     0.106234     0.393323     0.487440    Biso  1.000000 O
   Si270       1.0     0.693169     0.037764     0.486051    Biso  1.000000 Si
   O2646       1.0     0.960228     0.834366     0.483260    Biso  1.000000 O
   O2647       1.0     0.384427     0.860755     0.485428    Biso  1.000000 O
   Si271       1.0     0.418935     0.044948     0.488117    Biso  1.000000 Si
   Si272       1.0     0.144000     0.321071     0.486234    Biso  1.000000 Si
   O2648       1.0     0.383369     0.560187     0.485117    Biso  1.000000 O
   O2649       1.0     0.609283     0.204406     0.485691    Biso  1.000000 O
   Si273       1.0     0.703008     0.205579     0.487022    Biso  1.000000 Si
   O2650       1.0     0.698242     0.870832     0.489008    Biso  1.000000 O
   O2651       1.0     0.988602     0.662686     0.486316    Biso  1.000000 O
   Si274       1.0     0.525288     0.038602     0.484980    Biso  1.000000 Si
   O2652       1.0     0.775681     0.129436     0.487824    Biso  1.000000 O
   O2653       1.0     0.872575     0.452698     0.483670    Biso  1.000000 O
   O2654       1.0     0.379479     0.412414     0.485850    Biso  1.000000 O
   O2655       1.0     0.547976     0.705854     0.487386    Biso  1.000000 O
   Si275       1.0     0.054466     0.825733     0.484784    Biso  1.000000 Si
   O2656       1.0     0.898582     0.593730     0.485052    Biso  1.000000 O
   Si276       1.0     0.780690     0.499883     0.483306    Biso  1.000000 Si
   Si277       1.0     0.347963     0.547962     0.484668    Biso  1.000000 Si
   O2657       1.0     0.246283     0.639370     0.485149    Biso  1.000000 O
   Si278       1.0     0.097626     0.160069     0.483808    Biso  1.000000 Si
   O2658       1.0     0.612203     0.095133     0.483537    Biso  1.000000 O
   Si279       1.0     0.398046     0.779805     0.481994    Biso  1.000000 Si
   Si280       1.0     0.130309     0.558519     0.483815    Biso  1.000000 Si
   O2659       1.0     0.445277     0.864977     0.480422    Biso  1.000000 O
   Si281       1.0     0.717017     0.277986     0.484112    Biso  1.000000 Si
   Si282       1.0     0.279184     0.622271     0.484241    Biso  1.000000 Si
   O2660       1.0     0.458078     0.416904     0.482447    Biso  1.000000 O
   O2661       1.0     0.941932     0.774961     0.486371    Biso  1.000000 O
   O2662       1.0     0.529828     0.355736     0.483659    Biso  1.000000 O
   O2663       1.0     0.809129     0.680398     0.488560    Biso  1.000000 O
   O2664       1.0     0.018089     0.827934     0.483374    Biso  1.000000 O
   O2665       1.0     0.689215     0.300834     0.480501    Biso  1.000000 O
   Si283       1.0     0.071309     0.020063     0.482569    Biso  1.000000 Si
   O2666       1.0     0.206509     0.154876     0.484080    Biso  1.000000 O
   O2667       1.0     0.384331     0.218245     0.483667    Biso  1.000000 O
   O2668       1.0     0.810110     0.241726     0.485550    Biso  1.000000 O
   O2669       1.0     0.936627     0.062946     0.482345    Biso  1.000000 O
   O2670       1.0     0.706004     0.369290     0.482996    Biso  1.000000 O
   Si284       1.0     0.935538     0.513001     0.484301    Biso  1.000000 Si
   Si285       1.0     0.596362     0.061002     0.483155    Biso  1.000000 Si
   Si286       1.0     0.677994     0.345224     0.485408    Biso  1.000000 Si
   O2671       1.0     0.192205     0.671614     0.482843    Biso  1.000000 O
   O2672       1.0     0.475125     0.971704     0.487384    Biso  1.000000 O
   Si287       1.0     0.612998     0.428549     0.482812    Biso  1.000000 Si
   O2673       1.0     0.180616     0.833422     0.481650    Biso  1.000000 O
   O2674       1.0     0.548400     0.068362     0.485898    Biso  1.000000 O
   O2675       1.0     0.347739     0.510931     0.482312    Biso  1.000000 O
   Si288       1.0     0.285385     0.727855     0.482449    Biso  1.000000 Si
   Si289       1.0     0.239957     0.257800     0.482595    Biso  1.000000 Si
   O2676       1.0     0.247428     0.468605     0.482716    Biso  1.000000 O
   Si290       1.0     0.147158     0.849255     0.481829    Biso  1.000000 Si
   Si291       1.0     0.981261     0.697279     0.482107    Biso  1.000000 Si
   O2677       1.0     0.732177     0.743565     0.481474    Biso  1.000000 O
   O2678       1.0     0.362810     0.976309     0.480957    Biso  1.000000 O
   O2679       1.0     0.879049     0.153476     0.482171    Biso  1.000000 O
   O2680       1.0     0.151950     0.886103     0.482573    Biso  1.000000 O
   Si292       1.0     0.957271     0.404252     0.480814    Biso  1.000000 Si
   O2681       1.0     0.545190     0.008204     0.482504    Biso  1.000000 O
   Si293       1.0     0.932062     0.809870     0.483227    Biso  1.000000 Si
   Si294       1.0     0.677494     0.841889     0.485383    Biso  1.000000 Si
   Si295       1.0     0.498789     0.944060     0.484578    Biso  1.000000 Si
   O2682       1.0     0.096585     0.048337     0.482507    Biso  1.000000 O
   Si296       1.0     0.041735     0.117406     0.480187    Biso  1.000000 Si
   Si297       1.0     0.574293     0.205443     0.481467    Biso  1.000000 Si
   Si298       1.0     0.440740     0.980880     0.483454    Biso  1.000000 Si
   O2683       1.0     0.630498     0.460315     0.485079    Biso  1.000000 O
   O2684       1.0     0.416506     0.811448     0.479218    Biso  1.000000 O
   Si299       1.0     0.795986     0.800263     0.480657    Biso  1.000000 Si
   O2685       1.0     0.931786     0.215835     0.480846    Biso  1.000000 O
   O2686       1.0     0.083751     0.448305     0.482788    Biso  1.000000 O
   O2687       1.0     0.708409     0.241577     0.484270    Biso  1.000000 O
   O2688       1.0     0.492823     0.491304     0.484053    Biso  1.000000 O
   O2689       1.0     0.527279     0.125485     0.477553    Biso  1.000000 O
   O2690       1.0     0.710321     0.006539     0.481884    Biso  1.000000 O
   Si300       1.0     0.827866     0.273235     0.482045    Biso  1.000000 Si
   O2691       1.0     0.362095     0.783056     0.478708    Biso  1.000000 O
   Si301       1.0     0.479718     0.878029     0.482644    Biso  1.000000 Si
   Si302       1.0     0.458771     0.504155     0.481647    Biso  1.000000 Si
   Si303       1.0     0.760411     0.933357     0.483058    Biso  1.000000 Si
   O2692       1.0     0.275469     0.964577     0.483195    Biso  1.000000 O
   O2693       1.0     0.066457     0.738217     0.480917    Biso  1.000000 O
   Si304       1.0     0.526801     0.495145     0.479058    Biso  1.000000 Si
   O2694       1.0     0.761267     0.813174     0.480717    Biso  1.000000 O
   O2695       1.0     0.074517     0.134220     0.479103    Biso  1.000000 O
   O2696       1.0     0.025030     0.935019     0.481787    Biso  1.000000 O
   O2697       1.0     0.924824     0.421141     0.478470    Biso  1.000000 O
   O2698       1.0     0.836339     0.016302     0.483666    Biso  1.000000 O
   O2699       1.0     0.573119     0.230625     0.471535    Biso  1.000000 O
   O2700       1.0     0.198835     0.993875     0.481645    Biso  1.000000 O
   O2701       1.0     0.823517     0.419860     0.479545    Biso  1.000000 O
   O2702       1.0     0.370146     0.916869     0.479858    Biso  1.000000 O
   Si305       1.0     0.834751     0.688895     0.479296    Biso  1.000000 Si
   O2703       1.0     0.599259     0.977106     0.482585    Biso  1.000000 O
   O2704       1.0     0.433129     0.328972     0.480242    Biso  1.000000 O
   Si306       1.0     0.652044     0.483926     0.478682    Biso  1.000000 Si
   Si307       1.0     0.906451     0.453429     0.478476    Biso  1.000000 Si
   O2705       1.0     0.344053     0.175370     0.477416    Biso  1.000000 O
   O2706       1.0     0.818641     0.830154     0.479612    Biso  1.000000 O
   Si308       1.0     0.260558     0.931626     0.479694    Biso  1.000000 Si
   O2707       1.0     0.881216     0.936659     0.481474    Biso  1.000000 O
   Si309       1.0     0.091190     0.765320     0.479382    Biso  1.000000 Si
   O2708       1.0     0.307726     0.466559     0.480873    Biso  1.000000 O
   O2709       1.0     0.081828     0.192908     0.481702    Biso  1.000000 O
   O2710       1.0     0.129711     0.153405     0.477389    Biso  1.000000 O
   O2711       1.0     0.437678     0.474144     0.479196    Biso  1.000000 O
   O2712       1.0     0.014453     0.711806     0.479226    Biso  1.000000 O
   O2713       1.0     0.307896     0.756062     0.478853    Biso  1.000000 O
   O2714       1.0     0.851208     0.881274     0.482436    Biso  1.000000 O
   Si310       1.0     0.193780     0.799890     0.478773    Biso  1.000000 Si
   O2715       1.0     0.479492     0.913237     0.486296    Biso  1.000000 O
   O2716       1.0     0.910182     0.536239     0.479556    Biso  1.000000 O
   O2717       1.0     0.543732     0.651740     0.476859    Biso  1.000000 O
   O2718       1.0     0.409532     0.746522     0.476923    Biso  1.000000 O
   O2719       1.0     0.279113     0.378909     0.477938    Biso  1.000000 O
   O2720       1.0     0.070833     0.854695     0.478228    Biso  1.000000 O
   O2721       1.0     0.158606     0.347995     0.478721    Biso  1.000000 O
   Si311       1.0     0.740089     0.375428     0.478159    Biso  1.000000 Si
   O2722       1.0     0.070103     0.796035     0.478781    Biso  1.000000 O
   O2723       1.0     0.787308     0.186377     0.481287    Biso  1.000000 O
   O2724       1.0     0.127434     0.293726     0.479475    Biso  1.000000 O
   O2725       1.0     0.456357     0.119589     0.479557    Biso  1.000000 O
   O2726       1.0     0.022642     0.511294     0.478595    Biso  1.000000 O
   O2727       1.0     0.581131     0.432458     0.476137    Biso  1.000000 O
   Si312       1.0     0.195355     0.958871     0.477640    Biso  1.000000 Si
   O2728       1.0     0.930924     0.971545     0.479981    Biso  1.000000 O
   Si313       1.0     0.063296     0.221744     0.476898    Biso  1.000000 Si
   O2729       1.0     0.527260     0.529360     0.473712    Biso  1.000000 O
   Si314       1.0     0.190137     0.028075     0.477566    Biso  1.000000 Si
   O2730       1.0     0.277279     0.849459     0.477615    Biso  1.000000 O
   O2731       1.0     0.759826     0.343687     0.478825    Biso  1.000000 O
   O2732       1.0     0.613110     0.625773     0.475742    Biso  1.000000 O
   O2733       1.0     0.802956     0.298718     0.477758    Biso  1.000000 O
   Si315       1.0     0.106670     0.421007     0.478492    Biso  1.000000 Si
   Si316       1.0     0.398023     0.247691     0.477031    Biso  1.000000 Si
   O2734       1.0     0.273386     0.252532     0.476865    Biso  1.000000 O
   O2735       1.0     0.531992     0.762554     0.482664    Biso  1.000000 O
   O2736       1.0     0.700036     0.819560     0.478373    Biso  1.000000 O
   Si317       1.0     0.950774     0.186861     0.475494    Biso  1.000000 Si
   O2737       1.0     0.756970     0.680475     0.475954    Biso  1.000000 O
   O2738       1.0     0.870712     0.360269     0.476893    Biso  1.000000 O
   O2739       1.0     0.745730     0.284992     0.476071    Biso  1.000000 O
   O2740       1.0     0.880994     0.050839     0.476799    Biso  1.000000 O
   O2741       1.0     0.089405     0.628742     0.477877    Biso  1.000000 O
   Si318       1.0     0.286474     0.994596     0.476288    Biso  1.000000 Si
   Si319       1.0     0.367294     0.881782     0.476313    Biso  1.000000 Si
   O2742       1.0     0.153377     0.033639     0.476195    Biso  1.000000 O
   Si320       1.0     0.329141     0.141337     0.476343    Biso  1.000000 Si
   O2743       1.0     0.697963     0.063009     0.476509    Biso  1.000000 O
   O2744       1.0     0.141386     0.435324     0.477211    Biso  1.000000 O
   O2745       1.0     0.217592     0.367644     0.475444    Biso  1.000000 O
   O2746       1.0     0.217123     0.572142     0.475823    Biso  1.000000 O
   O2747       1.0     0.502353     0.045969     0.474865    Biso  1.000000 O
   Si321       1.0     0.462477     0.223232     0.474544    Biso  1.000000 Si
   O2748       1.0     0.346872     0.683073     0.476880    Biso  1.000000 O
   O2749       1.0     0.332333     0.569098     0.475376    Biso  1.000000 O
   O2750       1.0     0.227642     0.942245     0.474350    Biso  1.000000 O
   O2751       1.0     0.635202     0.405898     0.475964    Biso  1.000000 O
   Si322       1.0     0.615879     0.543055     0.473618    Biso  1.000000 Si
   Si323       1.0     0.624142     0.883357     0.479685    Biso  1.000000 Si
   O2752       1.0     0.053010     0.345387     0.475195    Biso  1.000000 O
   O2753       1.0     0.783351     0.924006     0.473157    Biso  1.000000 O
   O2754       1.0     0.166262     0.778811     0.474395    Biso  1.000000 O
   O2755       1.0     0.476485     0.580231     0.473273    Biso  1.000000 O
   Si324       1.0     0.503671     0.786320     0.480042    Biso  1.000000 Si
   Si325       1.0     0.507368     0.275859     0.473853    Biso  1.000000 Si
   O2756       1.0     0.642728     0.914382     0.475707    Biso  1.000000 O
   O2757       1.0     0.706516     0.185162     0.475929    Biso  1.000000 O
   O2758       1.0     0.629331     0.508589     0.473154    Biso  1.000000 O
   O2759       1.0     0.089304     0.246155     0.473475    Biso  1.000000 O
   Si326       1.0     0.336445     0.482043     0.474857    Biso  1.000000 Si
   O2760       1.0     0.993973     0.023513     0.474941    Biso  1.000000 O
   Si327       1.0     0.781820     0.151627     0.477283    Biso  1.000000 Si
   O2761       1.0     0.161506     0.717500     0.473502    Biso  1.000000 O
   O2762       1.0     0.819704     0.718156     0.472992    Biso  1.000000 O
   O2763       1.0     0.131975     0.667965     0.474303    Biso  1.000000 O
   Si328       1.0     0.909738     0.571176     0.475156    Biso  1.000000 Si
   O2764       1.0     0.963507     0.317451     0.473764    Biso  1.000000 O
   O2765       1.0     0.632492     0.727315     0.473363    Biso  1.000000 O
   Si329       1.0     0.444317     0.441016     0.473519    Biso  1.000000 Si
   O2766       1.0     0.151050     0.239320     0.474445    Biso  1.000000 O
   O2767       1.0     0.069250     0.683470     0.474562    Biso  1.000000 O
   O2768       1.0     0.331409     0.874436     0.474653    Biso  1.000000 O
   O2769       1.0     0.647505     0.854564     0.478930    Biso  1.000000 O
   Si330       1.0     0.575487     0.998549     0.475570    Biso  1.000000 Si
   O2770       1.0     0.210125     0.254302     0.474362    Biso  1.000000 O
   Si331       1.0     0.910821     0.069875     0.472940    Biso  1.000000 Si
   O2771       1.0     0.964130     0.513834     0.476224    Biso  1.000000 O
   O2772       1.0     0.136912     0.092763     0.473556    Biso  1.000000 O
   Si332       1.0     0.167156     0.680526     0.473215    Biso  1.000000 Si
   Si333       1.0     0.047920     0.713907     0.473317    Biso  1.000000 Si
   O2773       1.0     0.512273     0.946782     0.472268    Biso  1.000000 O
   O2774       1.0     0.270364     0.708060     0.472396    Biso  1.000000 O
   Si334       1.0     0.124698     0.056753     0.473788    Biso  1.000000 Si
   O2775       1.0     0.802462     0.777207     0.470462    Biso  1.000000 O
   O2776       1.0     0.854976     0.268497     0.472961    Biso  1.000000 O
   O2777       1.0     0.905239     0.106653     0.472065    Biso  1.000000 O
   O2778       1.0     0.592517     0.033240     0.473998    Biso  1.000000 O
   O2779       1.0     0.695336     0.125644     0.472946    Biso  1.000000 O
   O2780       1.0     0.795148     0.505341     0.471023    Biso  1.000000 O
   O2781       1.0     0.403461     0.046574     0.476029    Biso  1.000000 O
   O2782       1.0     0.534794     0.467576     0.470388    Biso  1.000000 O
   Si335       1.0     0.770220     0.311475     0.472973    Biso  1.000000 Si
   O2783       1.0     0.844986     0.658135     0.472601    Biso  1.000000 O
   O2784       1.0     0.563742     0.172177     0.477591    Biso  1.000000 O
   Si336       1.0     0.378420     0.421682     0.472945    Biso  1.000000 Si
   Si337       1.0     0.732862     0.815237     0.472217    Biso  1.000000 Si
   Si338       1.0     0.122294     0.262843     0.472293    Biso  1.000000 Si
   Si339       1.0     0.837581     0.857508     0.473217    Biso  1.000000 Si
   O2785       1.0     0.730520     0.950710     0.478470    Biso  1.000000 O
   O2786       1.0     0.482553     0.363064     0.471155    Biso  1.000000 O
   O2787       1.0     0.359980     0.454143     0.472321    Biso  1.000000 O
   Si340       1.0     0.519039     0.369878     0.471795    Biso  1.000000 Si
   O2788       1.0     0.125504     0.840637     0.471352    Biso  1.000000 O
   O2789       1.0     0.483775     0.303715     0.471983    Biso  1.000000 O
   O2790       1.0     0.490128     0.244823     0.470085    Biso  1.000000 O
   Si341       1.0     0.899878     0.960632     0.473522    Biso  1.000000 Si
   O2791       1.0     0.656280     0.347576     0.474070    Biso  1.000000 O
   O2792       1.0     0.287422     0.608816     0.471970    Biso  1.000000 O
   Si342       1.0     0.895999     0.142675     0.470935    Biso  1.000000 Si
   Si343       1.0     0.461121     0.332671     0.471455    Biso  1.000000 Si
   O2793       1.0     0.059887     0.019495     0.469993    Biso  1.000000 O
   O2794       1.0     0.124330     0.556411     0.470693    Biso  1.000000 O
   O2795       1.0     0.528227     0.406210     0.471737    Biso  1.000000 O
   O2796       1.0     0.355748     0.118246     0.471714    Biso  1.000000 O
   O2797       1.0     0.597651     0.359228     0.472255    Biso  1.000000 O
   O2798       1.0     0.198941     0.454956     0.470442    Biso  1.000000 O
   O2799       1.0     0.428722     0.235784     0.470596    Biso  1.000000 O
   O2800       1.0     0.455064     0.526063     0.470708    Biso  1.000000 O
   O2801       1.0     0.979110     0.403855     0.470111    Biso  1.000000 O
   O2802       1.0     0.281183     0.909430     0.471475    Biso  1.000000 O
   O2803       1.0     0.960913     0.698051     0.470814    Biso  1.000000 O
   O2804       1.0     0.636699     0.563401     0.465721    Biso  1.000000 O
   Si344       1.0     0.575384     0.267999     0.471149    Biso  1.000000 Si
   Si345       1.0     0.859234     0.022456     0.473294    Biso  1.000000 Si
   Si346       1.0     0.712129     0.978630     0.472920    Biso  1.000000 Si
   Si347       1.0     0.233369     0.470387     0.470364    Biso  1.000000 Si
   Si348       1.0     0.204134     0.160987     0.470978    Biso  1.000000 Si
   O2805       1.0     0.672175     0.465858     0.469699    Biso  1.000000 O
   O2806       1.0     0.281217     0.197628     0.470635    Biso  1.000000 O
   O2807       1.0     0.540635     0.591294     0.471184    Biso  1.000000 O
   O2808       1.0     0.412681     0.427881     0.468784    Biso  1.000000 O
   Si349       1.0     0.096483     0.660094     0.470984    Biso  1.000000 Si
   O2809       1.0     0.943514     0.582804     0.471750    Biso  1.000000 O
   O2810       1.0     0.979237     0.196567     0.467352    Biso  1.000000 O
   Si350       1.0     0.296250     0.874788     0.470229    Biso  1.000000 Si
   Si351       1.0     0.182432     0.363712     0.470144    Biso  1.000000 Si
   O2811       1.0     0.371256     0.264501     0.469712    Biso  1.000000 O
   Si352       1.0     0.350495     0.984027     0.468576    Biso  1.000000 Si
   Si353       1.0     0.546965     0.148063     0.469629    Biso  1.000000 Si
   O2812       1.0     0.219609     0.802786     0.469194    Biso  1.000000 O
   O2813       1.0     0.113917     0.755635     0.469162    Biso  1.000000 O
   Si354       1.0     0.251559     0.370340     0.469558    Biso  1.000000 Si
   O2814       1.0     0.040360     0.208951     0.467444    Biso  1.000000 O
   Si355       1.0     0.732852     0.747588     0.468255    Biso  1.000000 Si
   O2815       1.0     0.991650     0.966263     0.468633    Biso  1.000000 O
   O2816       1.0     0.996196     0.557189     0.467761    Biso  1.000000 O
   O2817       1.0     0.472689     0.774867     0.473569    Biso  1.000000 O
   O2818       1.0     0.541002     0.280024     0.468104    Biso  1.000000 O
   Si356       1.0     0.142433     0.127722     0.468648    Biso  1.000000 Si
   O2819       1.0     0.030870     0.104343     0.468076    Biso  1.000000 O
   O2820       1.0     0.679078     0.963972     0.469436    Biso  1.000000 O
   Si357       1.0     0.550835     0.434348     0.468598    Biso  1.000000 Si
   O2821       1.0     0.499792     0.874488     0.471504    Biso  1.000000 O
   O2822       1.0     0.469215     0.189355     0.469529    Biso  1.000000 O
   Si358       1.0     0.995659     0.520156     0.470050    Biso  1.000000 Si
   O2823       1.0     0.913954     0.809078     0.471469    Biso  1.000000 O
   O2824       1.0     0.313174     0.980964     0.468318    Biso  1.000000 O
   O2825       1.0     0.442318     0.991355     0.470734    Biso  1.000000 O
   O2826       1.0     0.926464     0.163963     0.469447    Biso  1.000000 O
   O2827       1.0     0.765102     0.734334     0.463811    Biso  1.000000 O
   Si359       1.0     0.150927     0.750056     0.468231    Biso  1.000000 Si
   O2828       1.0     0.261480     0.011878     0.468648    Biso  1.000000 O
   O2829       1.0     0.356997     0.019373     0.465811    Biso  1.000000 O
   Si360       1.0     0.546822     0.555945     0.467556    Biso  1.000000 Si
   Si361       1.0     0.021106     0.944076     0.469028    Biso  1.000000 Si
   Si362       1.0     0.631650     0.373214     0.469813    Biso  1.000000 Si
   Si363       1.0     0.800816     0.742719     0.465603    Biso  1.000000 Si
   O2830       1.0     0.751398     0.148171     0.469849    Biso  1.000000 O
   O2831       1.0     0.298512     0.140179     0.468672    Biso  1.000000 O
   O2832       1.0     0.581515     0.544877     0.469050    Biso  1.000000 O
   Si364       1.0     0.184238     0.232211     0.468554    Biso  1.000000 Si
   Si365       1.0     0.690433     0.091135     0.468346    Biso  1.000000 Si
   Si366       1.0     0.715167     0.154848     0.468853    Biso  1.000000 Si
   O2833       1.0     0.193369     0.196207     0.469105    Biso  1.000000 O
   O2834       1.0     0.174260     0.958079     0.466748    Biso  1.000000 O
   O2835       1.0     0.239738     0.505512     0.466189    Biso  1.000000 O
   Si367       1.0     0.092415     0.853143     0.467009    Biso  1.000000 Si
   Si368       1.0     0.540989     0.626834     0.467052    Biso  1.000000 Si
   Si369       1.0     0.819356     0.413595     0.466428    Biso  1.000000 Si
   Si370       1.0     0.167997     0.434625     0.467686    Biso  1.000000 Si
   O2836       1.0     0.605371     0.678891     0.466538    Biso  1.000000 O
   Si371       1.0     0.414863     0.724228     0.466196    Biso  1.000000 Si
   O2837       1.0     0.878984     0.991162     0.471037    Biso  1.000000 O
   O2838       1.0     0.899071     0.464389     0.465957    Biso  1.000000 O
   O2839       1.0     0.907878     0.301856     0.467048    Biso  1.000000 O
   O2840       1.0     0.811479     0.140285     0.470377    Biso  1.000000 O
   O2841       1.0     0.207218     0.035165     0.465864    Biso  1.000000 O
   O2842       1.0     0.737990     0.386795     0.465367    Biso  1.000000 O
   Si372       1.0     0.284523     0.233047     0.466364    Biso  1.000000 Si
   Si373       1.0     0.307786     0.581112     0.466545    Biso  1.000000 Si
   O2843       1.0     0.513515     0.816658     0.473029    Biso  1.000000 O
   O2844       1.0     0.725477     0.631177     0.476339    Biso  1.000000 O
   O2845       1.0     0.178607     0.136431     0.466438    Biso  1.000000 O
   Si374       1.0     0.605763     0.642736     0.464193    Biso  1.000000 Si
   O2846       1.0     0.825577     0.377061     0.464345    Biso  1.000000 O
   O2847       1.0     0.238109     0.156712     0.465448    Biso  1.000000 O
   O2848       1.0     0.094517     0.407295     0.466818    Biso  1.000000 O
   O2849       1.0     0.386896     0.877285     0.465314    Biso  1.000000 O
   O2850       1.0     0.597955     0.881142     0.470455    Biso  1.000000 O
   Si375       1.0     0.450087     0.113923     0.466526    Biso  1.000000 Si
   Si376       1.0     0.657589     0.934790     0.465561    Biso  1.000000 Si
   O2851       1.0     0.284826     0.552328     0.465055    Biso  1.000000 O
   O2852       1.0     0.732239     0.783704     0.465194    Biso  1.000000 O
   O2853       1.0     0.381438     0.711022     0.462329    Biso  1.000000 O
   O2854       1.0     0.260413     0.324058     0.464701    Biso  1.000000 O
   Si377       1.0     0.459264     0.558969     0.464388    Biso  1.000000 Si
   Si378       1.0     0.738174     0.657538     0.467991    Biso  1.000000 Si
   O2855       1.0     0.174079     0.398152     0.465717    Biso  1.000000 O
   Si379       1.0     0.988338     0.001122     0.464642    Biso  1.000000 Si
   O2856       1.0     0.864508     0.840664     0.465939    Biso  1.000000 O
   O2857       1.0     0.813789     0.876698     0.465342    Biso  1.000000 O
   Si380       1.0     0.385756     0.041129     0.464567    Biso  1.000000 Si
   O2858       1.0     0.322134     0.304660     0.463883    Biso  1.000000 O
   O2859       1.0     0.888192     0.572872     0.464383    Biso  1.000000 O
   Si381       1.0     0.856186     0.355273     0.464660    Biso  1.000000 Si
   O2860       1.0     0.436147     0.691831     0.464711    Biso  1.000000 O
   Si382       1.0     0.939759     0.319449     0.463507    Biso  1.000000 Si
   O2861       1.0     0.561263     0.977594     0.465440    Biso  1.000000 O
   Si383       1.0     0.274433     0.165675     0.464241    Biso  1.000000 Si
   O2862       1.0     0.050812     0.962808     0.463930    Biso  1.000000 O
   O2863       1.0     0.573522     0.130481     0.462566    Biso  1.000000 O
   O2864       1.0     0.702974     0.731197     0.463115    Biso  1.000000 O
   O2865       1.0     0.737841     0.843031     0.463727    Biso  1.000000 O
   Si384       1.0     0.353689     0.686615     0.463857    Biso  1.000000 Si
   O2866       1.0     0.830919     0.553518     0.462980    Biso  1.000000 O
   Si385       1.0     0.873965     0.288386     0.463875    Biso  1.000000 Si
   Si386       1.0     0.971012     0.581528     0.462919    Biso  1.000000 Si
   O2867       1.0     0.550937     0.855177     0.462773    Biso  1.000000 O
   Si387       1.0     0.012090     0.192590     0.460983    Biso  1.000000 Si
   O2868       1.0     0.365276     0.393578     0.465200    Biso  1.000000 O
   Si388       1.0     0.491579     0.056533     0.462640    Biso  1.000000 Si
   O2869       1.0     0.466462     0.447857     0.462939    Biso  1.000000 O
   Si389       1.0     0.621267     0.709981     0.462252    Biso  1.000000 Si
   O2870       1.0     0.785172     0.422672     0.462002    Biso  1.000000 O
   Si390       1.0     0.210247     0.578479     0.462785    Biso  1.000000 Si
   O2871       1.0     0.325691     0.496637     0.463378    Biso  1.000000 O
   Si391       1.0     0.791353     0.905356     0.462029    Biso  1.000000 Si
   Si392       1.0     0.818955     0.517810     0.461643    Biso  1.000000 Si
   O2872       1.0     0.521989     0.165685     0.461994    Biso  1.000000 O
   O2873       1.0     0.034206     0.412192     0.462741    Biso  1.000000 O
   Si393       1.0     0.051454     0.335124     0.462519    Biso  1.000000 Si
   O2874       1.0     0.462850     0.080154     0.463462    Biso  1.000000 O
   O2875       1.0     0.918665     0.055907     0.460799    Biso  1.000000 O
   O2876       1.0     0.835238     0.190654     0.463561    Biso  1.000000 O
   Si394       1.0     0.670442     0.570359     0.461582    Biso  1.000000 Si
   O2877       1.0     0.836840     0.034042     0.463361    Biso  1.000000 O
   Si395       1.0     0.538011     0.949255     0.462810    Biso  1.000000 Si
   Si396       1.0     0.515832     0.846595     0.464800    Biso  1.000000 Si
   O2878       1.0     0.848198     0.495030     0.460621    Biso  1.000000 O
   O2879       1.0     0.656452     0.084194     0.463440    Biso  1.000000 O
   O2880       1.0     0.725638     0.445523     0.462468    Biso  1.000000 O
   O2881       1.0     0.181147     0.666950     0.461849    Biso  1.000000 O
   O2882       1.0     0.254503     0.449397     0.462601    Biso  1.000000 O
   O2883       1.0     0.535973     0.352928     0.461346    Biso  1.000000 O
   O2884       1.0     0.413754     0.118144     0.464173    Biso  1.000000 O
   O2885       1.0     0.845823     0.434273     0.460721    Biso  1.000000 O
   O2886       1.0     0.221348     0.730298     0.461523    Biso  1.000000 O
   Si397       1.0     0.343054     0.273784     0.461275    Biso  1.000000 Si
   O2887       1.0     0.318419     0.244702     0.461848    Biso  1.000000 O
   O2888       1.0     0.908222     0.942869     0.462044    Biso  1.000000 O
   Si398       1.0     0.251462     0.708589     0.460786    Biso  1.000000 Si
   O2889       1.0     0.572689     0.630348     0.460137    Biso  1.000000 O
   O2890       1.0     0.175131     0.568272     0.459962    Biso  1.000000 O
   O2891       1.0     0.099322     0.886209     0.461378    Biso  1.000000 O
   O2892       1.0     0.112167     0.049641     0.461609    Biso  1.000000 O
   O2893       1.0     0.377200     0.073490     0.458901    Biso  1.000000 O
   O2894       1.0     0.984398     0.614964     0.460007    Biso  1.000000 O
   O2895       1.0     0.872673     0.146223     0.460301    Biso  1.000000 O
   O2896       1.0     0.604222     0.276683     0.463256    Biso  1.000000 O
   O2897       1.0     0.214824     0.615655     0.461154    Biso  1.000000 O
   O2898       1.0     0.018327     0.318962     0.460164    Biso  1.000000 O
   O2899       1.0     0.188989     0.338340     0.460404    Biso  1.000000 O
   O2900       1.0     0.043551     0.722544     0.460372    Biso  1.000000 O
   O2901       1.0     0.364415     0.959061     0.459868    Biso  1.000000 O
   Si399       1.0     0.378259     0.110129     0.461314    Biso  1.000000 Si
   Si400       1.0     0.053696     0.998160     0.459441    Biso  1.000000 Si
   O2902       1.0     0.018611     0.156411     0.459059    Biso  1.000000 O
   O2903       1.0     0.853145     0.318771     0.461639    Biso  1.000000 O
   O2904       1.0     0.075932     0.308924     0.459831    Biso  1.000000 O
   O2905       1.0     0.932862     0.354595     0.460210    Biso  1.000000 O
   Si401       1.0     0.144165     0.547252     0.459864    Biso  1.000000 Si
   Si402       1.0     0.748793     0.417778     0.458872    Biso  1.000000 Si
   Si403       1.0     0.893681     0.821165     0.461129    Biso  1.000000 Si
   Si404       1.0     0.485615     0.169958     0.459782    Biso  1.000000 Si
   O2906       1.0     0.731606     0.989219     0.462165    Biso  1.000000 O
   Si405       1.0     0.998750     0.408972     0.459012    Biso  1.000000 Si
   O2907       1.0     0.247386     0.391891     0.458942    Biso  1.000000 O
   Si406       1.0     0.259818     0.530580     0.459006    Biso  1.000000 Si
   Si407       1.0     0.867601     0.463804     0.458569    Biso  1.000000 Si
   Si408       1.0     0.237740     0.023683     0.459298    Biso  1.000000 Si
   O2908       1.0     0.071504     0.831256     0.458860    Biso  1.000000 O
   O2909       1.0     0.013669     0.914713     0.461124    Biso  1.000000 O
   O2910       1.0     0.478072     0.025803     0.456812    Biso  1.000000 O
   O2911       1.0     0.690912     0.540263     0.459300    Biso  1.000000 O
   O2912       1.0     0.514656     0.638930     0.458579    Biso  1.000000 O
   O2913       1.0     0.770646     0.315973     0.459595    Biso  1.000000 O
   Si409       1.0     0.851489     0.650529     0.459656    Biso  1.000000 Si
   Si410       1.0     0.690921     0.454974     0.458940    Biso  1.000000 Si
   O2914       1.0     0.122886     0.132990     0.457349    Biso  1.000000 O
   O2915       1.0     0.445470     0.332079     0.459280    Biso  1.000000 O
   O2916       1.0     0.122518     0.273727     0.459302    Biso  1.000000 O
   O2917       1.0     0.429360     0.577450     0.460072    Biso  1.000000 O
   O2918       1.0     0.708745     0.673115     0.461657    Biso  1.000000 O
   O2919       1.0     0.357268     0.652138     0.459105    Biso  1.000000 O
   O2920       1.0     0.556110     0.916956     0.461777    Biso  1.000000 O
   O2921       1.0     0.764645     0.645845     0.459501    Biso  1.000000 O
   O2922       1.0     0.435088     0.747682     0.458404    Biso  1.000000 O
   O2923       1.0     0.469682     0.136919     0.458932    Biso  1.000000 O
   O2924       1.0     0.955495     0.008171     0.459267    Biso  1.000000 O
   Si411       1.0     0.572919     0.883944     0.460883    Biso  1.000000 Si
   Si412       1.0     0.459371     0.776150     0.460603    Biso  1.000000 Si
   Si413       1.0     0.451255     0.000725     0.458381    Biso  1.000000 Si
   O2925       1.0     0.712861     0.087462     0.457598    Biso  1.000000 O
   Si414       1.0     0.836907     0.157162     0.457522    Biso  1.000000 Si
   O2926       1.0     0.239577     0.673902     0.457218    Biso  1.000000 O
   Si415       1.0     0.967390     0.701230     0.457564    Biso  1.000000 Si
   O2927       1.0     0.256939     0.239238     0.457535    Biso  1.000000 O
   O2928       1.0     0.297589     0.863486     0.457563    Biso  1.000000 O
   O2929       1.0     0.151872     0.510861     0.459333    Biso  1.000000 O
   Si416       1.0     0.030129     0.122018     0.456180    Biso  1.000000 Si
   O2930       1.0     0.677578     0.910542     0.458596    Biso  1.000000 O
   O2931       1.0     0.028995     0.779028     0.457272    Biso  1.000000 O
   O2932       1.0     0.994072     0.501247     0.458697    Biso  1.000000 O
   Si417       1.0     0.857051     0.575901     0.457334    Biso  1.000000 Si
   O2933       1.0     0.017656     0.006090     0.456304    Biso  1.000000 O
   Si418       1.0     0.291308     0.316083     0.457077    Biso  1.000000 Si
   O2934       1.0     0.539717     0.555140     0.454575    Biso  1.000000 O
   O2935       1.0     0.093218     0.656531     0.457739    Biso  1.000000 O
   O2936       1.0     0.631042     0.949465     0.457652    Biso  1.000000 O
   O2937       1.0     0.653605     0.701887     0.455847    Biso  1.000000 O
   Si419       1.0     0.067305     0.402275     0.457846    Biso  1.000000 Si
   Si420       1.0     0.219030     0.812373     0.456278    Biso  1.000000 Si
   O2938       1.0     0.560321     0.430284     0.455830    Biso  1.000000 O
   O2939       1.0     0.850774     0.613220     0.457097    Biso  1.000000 O
   O2940       1.0     0.988723     0.441772     0.454254    Biso  1.000000 O
   O2941       1.0     0.593255     0.728171     0.456295    Biso  1.000000 O
   O2942       1.0     0.326325     0.597230     0.456524    Biso  1.000000 O
   O2943       1.0     0.233805     0.556616     0.455572    Biso  1.000000 O
   O2944       1.0     0.674296     0.425184     0.453493    Biso  1.000000 O
   O2945       1.0     0.165927     0.750072     0.455924    Biso  1.000000 O
   Si421       1.0     0.210125     0.650205     0.456046    Biso  1.000000 Si
   O2946       1.0     0.153716     0.450353     0.456592    Biso  1.000000 O
   Si422       1.0     0.154957     0.962803     0.455573    Biso  1.000000 Si
   O2947       1.0     0.632544     0.379962     0.456793    Biso  1.000000 O
   O2948       1.0     0.778100     0.026390     0.456884    Biso  1.000000 O
   O2949       1.0     0.479950     0.556390     0.453471    Biso  1.000000 O
   O2950       1.0     0.630317     0.636809     0.454760    Biso  1.000000 O
   Si423       1.0     0.691243     0.702301     0.456048    Biso  1.000000 Si
   O2951       1.0     0.135823     0.994579     0.455988    Biso  1.000000 O
   O2952       1.0     0.991004     0.673883     0.454924    Biso  1.000000 O
   O2953       1.0     0.816997     0.741570     0.453713    Biso  1.000000 O
   O2954       1.0     0.759802     0.893599     0.456512    Biso  1.000000 O
   O2955       1.0     0.324802     0.700252     0.457224    Biso  1.000000 O
   O2956       1.0     0.178210     0.240821     0.455706    Biso  1.000000 O
   O2957       1.0     0.806789     0.927558     0.452701    Biso  1.000000 O
   O2958       1.0     0.521134     0.071163     0.456209    Biso  1.000000 O
   Si424       1.0     0.220271     0.326116     0.454463    Biso  1.000000 Si
   O2959       1.0     0.882506     0.668574     0.455409    Biso  1.000000 O
   O2960       1.0     0.710895     0.158879     0.455679    Biso  1.000000 O
   O2961       1.0     0.985129     0.733518     0.455191    Biso  1.000000 O
   O2962       1.0     0.188017     0.831556     0.454210    Biso  1.000000 O
   O2963       1.0     0.822398     0.667502     0.454024    Biso  1.000000 O
   O2964       1.0     0.061982     0.365407     0.455396    Biso  1.000000 O
   O2965       1.0     0.877656     0.368197     0.454702    Biso  1.000000 O
   O2966       1.0     0.134785     0.932119     0.453929    Biso  1.000000 O
   O2967       1.0     0.881031     0.265321     0.453577    Biso  1.000000 O
   O2968       1.0     0.959464     0.305210     0.453259    Biso  1.000000 O
   O2969       1.0     0.439760     0.805774     0.455032    Biso  1.000000 O
   O2970       1.0     0.228620     0.994030     0.452158    Biso  1.000000 O
   Si425       1.0     0.260438     0.422938     0.453627    Biso  1.000000 Si
   O2971       1.0     0.273873     0.726877     0.452217    Biso  1.000000 O
   Si426       1.0     0.942703     0.037917     0.452860    Biso  1.000000 Si
   O2972       1.0     0.518761     0.955809     0.451633    Biso  1.000000 O
   O2973       1.0     0.101307     0.478169     0.454009    Biso  1.000000 O
   O2974       1.0     0.220949     0.290024     0.451425    Biso  1.000000 O
   Si427       1.0     0.020769     0.743747     0.452927    Biso  1.000000 Si
   O2975       1.0     0.883007     0.791898     0.453566    Biso  1.000000 O
   Si428       1.0     0.395373     0.882158     0.452681    Biso  1.000000 Si
   O2976       1.0     0.913970     0.844894     0.453838    Biso  1.000000 O
   Si429       1.0     0.743415     0.862364     0.452634    Biso  1.000000 Si
   Si430       1.0     0.050978     0.806264     0.451923    Biso  1.000000 Si
   Si431       1.0     0.201675     0.747746     0.451975    Biso  1.000000 Si
   O2977       1.0     0.714711     0.307073     0.452201    Biso  1.000000 O
   Si432       1.0     0.813680     0.029937     0.452918    Biso  1.000000 Si
   Si433       1.0     0.444926     0.673205     0.452738    Biso  1.000000 Si
   Si434       1.0     0.587856     0.125508     0.450314    Biso  1.000000 Si
   O2978       1.0     0.065071     0.122530     0.451755    Biso  1.000000 O
   Si435       1.0     0.113620     0.022899     0.452473    Biso  1.000000 Si
   O2979       1.0     0.036894     0.637121     0.452178    Biso  1.000000 O
   Si436       1.0     0.000109     0.639420     0.451835    Biso  1.000000 Si
   O2980       1.0     0.248873     0.831196     0.452189    Biso  1.000000 O
   Si437       1.0     0.351645     0.621282     0.451939    Biso  1.000000 Si
   O2981       1.0     0.296786     0.418525     0.451729    Biso  1.000000 O
   O2982       1.0     0.958014     0.565522     0.452001    Biso  1.000000 O
   O2983       1.0     0.285550     0.173613     0.451925    Biso  1.000000 O
   O2984       1.0     0.958589     0.919979     0.452581    Biso  1.000000 O
   Si438       1.0     0.121375     0.898209     0.451476    Biso  1.000000 Si
   O2985       1.0     0.012389     0.207698     0.448940    Biso  1.000000 O
   O2986       1.0     0.887451     0.730650     0.451156    Biso  1.000000 O
   Si439       1.0     0.996230     0.303386     0.450791    Biso  1.000000 Si
   Si440       1.0     0.099271     0.293123     0.451387    Biso  1.000000 Si
   O2987       1.0     0.800578     0.515083     0.450107    Biso  1.000000 O
   O2988       1.0     0.970953     0.061075     0.451187    Biso  1.000000 O
   O2989       1.0     0.542685     0.690192     0.450769    Biso  1.000000 O
   O2990       1.0     0.935990     0.696148     0.450501    Biso  1.000000 O
   O2991       1.0     0.690791     0.484006     0.450489    Biso  1.000000 O
   Si441       1.0     0.138151     0.482250     0.452204    Biso  1.000000 Si
   Si442       1.0     0.370757     0.382517     0.452376    Biso  1.000000 Si
   O2992       1.0     0.384908     0.605888     0.451134    Biso  1.000000 O
   Si443       1.0     0.747054     0.009838     0.452390    Biso  1.000000 Si
   O2993       1.0     0.667834     0.594085     0.451279    Biso  1.000000 O
   O2994       1.0     0.437991     0.636198     0.452969    Biso  1.000000 O
   Si444       1.0     0.643218     0.408229     0.449140    Biso  1.000000 Si
   O2995       1.0     0.215903     0.781155     0.449383    Biso  1.000000 O
   O2996       1.0     0.080129     0.007288     0.450605    Biso  1.000000 O
   O2997       1.0     0.250163     0.050016     0.450869    Biso  1.000000 O
   Si445       1.0     0.003384     0.473897     0.450543    Biso  1.000000 Si
   O2998       1.0     0.040151     0.471845     0.451078    Biso  1.000000 O
   Si446       1.0     0.912958     0.371663     0.450872    Biso  1.000000 Si
   O2999       1.0     0.739574     0.518117     0.449072    Biso  1.000000 O
   Si447       1.0     0.788733     0.657051     0.450049    Biso  1.000000 Si
   O3000       1.0     0.429403     0.896870     0.450244    Biso  1.000000 O
   Si448       1.0     0.621991     0.268355     0.451866    Biso  1.000000 Si
   O3001       1.0     0.281655     0.511287     0.450175    Biso  1.000000 O
   Si449       1.0     0.317725     0.500041     0.450464    Biso  1.000000 Si
   O3002       1.0     0.281609     0.286897     0.449590    Biso  1.000000 O
   Si450       1.0     0.463032     0.444040     0.449618    Biso  1.000000 Si
   Si451       1.0     0.702437     0.519324     0.448926    Biso  1.000000 Si
   Si452       1.0     0.924026     0.931608     0.450618    Biso  1.000000 Si
   O3003       1.0     0.366060     0.128132     0.450360    Biso  1.000000 O
   O3004       1.0     0.458974     0.970739     0.451166    Biso  1.000000 O
   O3005       1.0     0.994201     0.382300     0.449694    Biso  1.000000 O
   O3006       1.0     0.616367     0.433482     0.448872    Biso  1.000000 O
   O3007       1.0     0.411756     0.019537     0.452947    Biso  1.000000 O
   O3008       1.0     0.634925     0.233429     0.450467    Biso  1.000000 O
   O3009       1.0     0.623643     0.114274     0.449477    Biso  1.000000 O
   O3010       1.0     0.500662     0.846246     0.452465    Biso  1.000000 O
   O3011       1.0     0.359074     0.282772     0.449532    Biso  1.000000 O
   Si453       1.0     0.250054     0.267665     0.448981    Biso  1.000000 Si
   Si454       1.0     0.421764     0.602904     0.450513    Biso  1.000000 Si
   Si455       1.0     0.513828     0.665858     0.449138    Biso  1.000000 Si
   O3012       1.0     0.919145     0.408334     0.449736    Biso  1.000000 O
   Si456       1.0     0.642865     0.082441     0.450962    Biso  1.000000 Si
   O3013       1.0     0.490435     0.772398     0.453341    Biso  1.000000 O
   O3014       1.0     0.124037     0.553955     0.448813    Biso  1.000000 O
   O3015       1.0     0.652728     0.289356     0.450348    Biso  1.000000 O
   Si457       1.0     0.529049     0.340619     0.448889    Biso  1.000000 Si
   O3016       1.0     0.564236     0.102321     0.444285    Biso  1.000000 O
   O3017       1.0     0.147726     0.872773     0.449235    Biso  1.000000 O
   O3018       1.0     0.085817     0.602194     0.450143    Biso  1.000000 O
   Si458       1.0     0.510654     0.549886     0.446747    Biso  1.000000 Si
   O3019       1.0     0.406694     0.384503     0.449427    Biso  1.000000 O
   Si459       1.0     0.899067     0.696140     0.448156    Biso  1.000000 Si
   Si460       1.0     0.994243     0.914311     0.449682    Biso  1.000000 Si
   O3020       1.0     0.755602     0.266439     0.448289    Biso  1.000000 O
   Si461       1.0     0.750847     0.303175     0.449137    Biso  1.000000 Si
   O3021       1.0     0.371925     0.907123     0.447700    Biso  1.000000 O
   O3022       1.0     0.008124     0.105900     0.446932    Biso  1.000000 O
   O3023       1.0     0.132877     0.812338     0.447845    Biso  1.000000 O
   O3024       1.0     0.497109     0.323229     0.448492    Biso  1.000000 O
   Si462       1.0     0.072933     0.636778     0.449099    Biso  1.000000 Si
   O3025       1.0     0.480041     0.681624     0.449317    Biso  1.000000 O
   Si463       1.0     0.098848     0.130942     0.447182    Biso  1.000000 Si
   O3026       1.0     0.481212     0.185914     0.447805    Biso  1.000000 O
   Si464       1.0     0.309014     0.722049     0.448017    Biso  1.000000 Si
   Si465       1.0     0.362882     0.943274     0.447669    Biso  1.000000 Si
   O3027       1.0     0.330804     0.752754     0.447152    Biso  1.000000 O
   Si466       1.0     0.565076     0.719719     0.447973    Biso  1.000000 Si
   O3028       1.0     0.818858     0.118552     0.449646    Biso  1.000000 O
   O3029       1.0     0.881879     0.458785     0.446269    Biso  1.000000 O
   Si467       1.0     0.461034     0.327094     0.447269    Biso  1.000000 Si
   O3030       1.0     0.002785     0.267523     0.447873    Biso  1.000000 O
   O3031       1.0     0.290769     0.344293     0.447927    Biso  1.000000 O
   O3032       1.0     0.460544     0.408342     0.446290    Biso  1.000000 O
   Si468       1.0     0.276979     0.851377     0.447493    Biso  1.000000 Si
   O3033       1.0     0.824594     0.998352     0.447311    Biso  1.000000 O
   O3034       1.0     0.362186     0.346599     0.449179    Biso  1.000000 O
   Si469       1.0     0.636068     0.609710     0.446060    Biso  1.000000 Si
   O3035       1.0     0.603446     1.000666     0.447926    Biso  1.000000 O
   O3036       1.0     0.710313     0.870607     0.447110    Biso  1.000000 O
   O3037       1.0     0.725557     0.214296     0.447980    Biso  1.000000 O
   Si470       1.0     0.678109     0.890044     0.447527    Biso  1.000000 Si
   O3038       1.0     0.615848     0.057298     0.449697    Biso  1.000000 O
   O3039       1.0     0.744373     0.415150     0.445292    Biso  1.000000 O
   Si471       1.0     0.158966     0.838249     0.446376    Biso  1.000000 Si
   Si472       1.0     0.619929     0.967406     0.446522    Biso  1.000000 Si
   O3040       1.0     0.648735     0.866382     0.446729    Biso  1.000000 O
   O3041       1.0     0.178939     0.966270     0.445535    Biso  1.000000 O
   O3042       1.0     0.076934     0.786048     0.445548    Biso  1.000000 O
   O3043       1.0     0.384141     0.790587     0.447778    Biso  1.000000 O
   O3044       1.0     0.075285     0.425669     0.447469    Biso  1.000000 O
   O3045       1.0     0.589901     0.877803     0.449253    Biso  1.000000 O
   Si473       1.0     0.073856     0.463378     0.446595    Biso  1.000000 Si
   Si474       1.0     0.581260     0.433734     0.444857    Biso  1.000000 Si
   O3046       1.0     0.611771     0.581017     0.445190    Biso  1.000000 O
   O3047       1.0     0.396926     0.848382     0.447121    Biso  1.000000 O
   O3048       1.0     0.340721     0.524328     0.444487    Biso  1.000000 O
   O3049       1.0     0.431891     0.460841     0.445520    Biso  1.000000 O
   O3050       1.0     0.230590     0.936319     0.444620    Biso  1.000000 O
   Si475       1.0     0.708714     0.068506     0.446043    Biso  1.000000 Si
   O3051       1.0     0.231143     0.348218     0.444276    Biso  1.000000 O
   O3052       1.0     0.863954     0.561015     0.445218    Biso  1.000000 O
   Si476       1.0     0.770158     0.503266     0.443838    Biso  1.000000 Si
   O3053       1.0     0.554128     0.315910     0.444557    Biso  1.000000 O
   Si477       1.0     0.538828     0.075270     0.444437    Biso  1.000000 Si
   O3054       1.0     0.801400     0.793640     0.444953    Biso  1.000000 O
   O3055       1.0     0.026647     0.825414     0.444453    Biso  1.000000 O
   Si478       1.0     0.682933     0.306491     0.445270    Biso  1.000000 Si
   O3056       1.0     0.419767     0.688856     0.444357    Biso  1.000000 O
   Si479       1.0     0.882429     0.763156     0.444750    Biso  1.000000 Si
   O3057       1.0     0.540688     0.747443     0.446123    Biso  1.000000 O
   Si480       1.0     0.215093     0.970561     0.443208    Biso  1.000000 Si
   Si481       1.0     0.487906     0.957852     0.444103    Biso  1.000000 Si
   Si482       1.0     0.412537     0.814381     0.445679    Biso  1.000000 Si
   O3058       1.0     0.906052     0.901961     0.445655    Biso  1.000000 O
   O3059       1.0     0.138026     0.206364     0.444348    Biso  1.000000 O
   O3060       1.0     0.826466     0.179145     0.443960    Biso  1.000000 O
   O3061       1.0     0.720118     0.033668     0.448533    Biso  1.000000 O
   O3062       1.0     0.117350     0.319183     0.444830    Biso  1.000000 O
   Si483       1.0     0.708145     0.182252     0.445376    Biso  1.000000 Si
   O3063       1.0     0.769183     0.466771     0.443513    Biso  1.000000 O
   O3064       1.0     0.325470     0.466825     0.445120    Biso  1.000000 O
   O3065       1.0     0.353018     0.408958     0.445364    Biso  1.000000 O
   O3066       1.0     0.766921     0.844473     0.444555    Biso  1.000000 O
   O3067       1.0     0.774443     0.684810     0.442917    Biso  1.000000 O
   Si484       1.0     0.814428     0.759540     0.442170    Biso  1.000000 Si
   O3068       1.0     0.816637     0.059446     0.444653    Biso  1.000000 O
   O3069       1.0     0.080531     0.270455     0.443450    Biso  1.000000 O
   O3070       1.0     0.588142     0.157973     0.443715    Biso  1.000000 O
   Si485       1.0     0.166512     0.231006     0.443500    Biso  1.000000 Si
   O3071       1.0     0.202501     0.643085     0.443070    Biso  1.000000 O
   O3072       1.0     0.703760     0.707427     0.443644    Biso  1.000000 O
   O3073       1.0     0.490304     0.459011     0.442380    Biso  1.000000 O
   O3074       1.0     0.673885     0.341831     0.442874    Biso  1.000000 O
   Si486       1.0     0.879776     0.244507     0.442375    Biso  1.000000 Si
   O3075       1.0     0.929472     0.023430     0.441392    Biso  1.000000 O
   O3076       1.0     0.895218     0.210398     0.442958    Biso  1.000000 O
   Si487       1.0     0.322918     0.430166     0.443362    Biso  1.000000 Si
   O3077       1.0     0.510156     0.514541     0.443475    Biso  1.000000 O
   O3078       1.0     0.447244     0.294629     0.442571    Biso  1.000000 O
   O3079       1.0     0.672313     0.073588     0.443147    Biso  1.000000 O
   O3080       1.0     0.795523     0.627890     0.442110    Biso  1.000000 O
   O3081       1.0     0.006937     0.943013     0.442533    Biso  1.000000 O
   Si488       1.0     0.984599     0.081314     0.441297    Biso  1.000000 Si
   O3082       1.0     0.003690     0.326188     0.440462    Biso  1.000000 O
   O3083       1.0     0.328792     0.944159     0.442330    Biso  1.000000 O
[truncated: 287,669 more chars]
