# Supplementary material for: New Atomistic Insights on the Chemical Mechanical Polishing of Silica Glass with Ceria Nanoparticles
Source: Langmuir. 2023 Apr 8;39(15):5527–41. doi: 10.1021/acs.langmuir.3c00304 (PMC10116594; doi:10.1021/acs.langmuir.3c00304)
Supplement: Supplementary file 3 — la3c00304_si_003.zip [file la3c00304_si_003.zip › Structures/post_gel_40_ceria_111_300K_5GPa_neutral.cif]

#======================================================================
# CRYSTAL DATA
#----------------------------------------------------------------------
data_POST-POLISHING_(t_sliding=2.5ns)_Silica_gel_40%_Ceria_111_300K_5GPa_pH_neutral


_chemical_name_common                  'O5327 Ce864 H650 Si1644'
_cell_length_a                         45.914001
_cell_length_b                         39.763000
_cell_length_c                         120.000000
_cell_angle_alpha                      90.000000
_cell_angle_beta                       90.000000
_cell_angle_gamma                      90.000000
_cell_volume                           219081.415520
_space_group_name_H-M_alt              'P 1'
_space_group_IT_number                 1

loop_
_space_group_symop_operation_xyz
   'x, y, z'

loop_
   _atom_site_label
   _atom_site_occupancy
   _atom_site_fract_x
   _atom_site_fract_y
   _atom_site_fract_z
   _atom_site_adp_type
   _atom_site_B_iso_or_equiv
   _atom_site_type_symbol
   O1          1.0     0.618265     0.310112     0.858858    Biso  1.000000 O
   O2          1.0     0.659908     0.226693     0.858858    Biso  1.000000 O
   O3          1.0     0.534913     0.310112     0.858858    Biso  1.000000 O
   O4          1.0     0.743259     0.226718     0.858858    Biso  1.000000 O
   O5          1.0     0.576578     0.226693     0.858850    Biso  1.000000 O
   O6          1.0     0.701616     0.310112     0.858850    Biso  1.000000 O
   O7          1.0     0.451562     0.310138     0.858850    Biso  1.000000 O
   O8          1.0     0.493248     0.226693     0.858850    Biso  1.000000 O
   O9          1.0     0.368232     0.310163     0.858850    Biso  1.000000 O
   O10         1.0     0.243237     0.226769     0.858842    Biso  1.000000 O
   O11         1.0     0.326567     0.226769     0.858842    Biso  1.000000 O
   O12         1.0     0.826611     0.226718     0.858842    Biso  1.000000 O
   O13         1.0     0.284880     0.310188     0.858842    Biso  1.000000 O
   O14         1.0     0.409919     0.226718     0.858842    Biso  1.000000 O
   O15         1.0     0.784968     0.310112     0.858842    Biso  1.000000 O
   O16         1.0     0.576578     0.393532     0.858842    Biso  1.000000 O
   O17         1.0     0.784902     0.143324     0.858842    Biso  1.000000 O
   O18         1.0     0.701551     0.143299     0.858842    Biso  1.000000 O
   O19         1.0     0.159886     0.226794     0.858842    Biso  1.000000 O
   O20         1.0     0.868254     0.143349     0.858833    Biso  1.000000 O
   O21         1.0     0.659929     0.393532     0.858833    Biso  1.000000 O
   O22         1.0     0.201551     0.310213     0.858833    Biso  1.000000 O
   O23         1.0     0.909919     0.226743     0.858833    Biso  1.000000 O
   O24         1.0     0.493226     0.393532     0.858833    Biso  1.000000 O
   O25         1.0     0.076556     0.226794     0.858833    Biso  1.000000 O
   O26         1.0     0.993226     0.226769     0.858833    Biso  1.000000 O
   O27         1.0     0.951583     0.143374     0.858833    Biso  1.000000 O
   O28         1.0     0.618221     0.143299     0.858825    Biso  1.000000 O
   O29         1.0     0.118243     0.143374     0.858825    Biso  1.000000 O
   O30         1.0     0.409875     0.393557     0.858825    Biso  1.000000 O
   O31         1.0     0.201594     0.143349     0.858825    Biso  1.000000 O
   O32         1.0     0.868275     0.310138     0.858825    Biso  1.000000 O
   O33         1.0     0.034913     0.143374     0.858825    Biso  1.000000 O
   O34         1.0     0.118199     0.310213     0.858825    Biso  1.000000 O
   O35         1.0     0.826567     0.059980     0.858825    Biso  1.000000 O
   O36         1.0     0.743281     0.393532     0.858825    Biso  1.000000 O
   O37         1.0     0.326524     0.393582     0.858817    Biso  1.000000 O
   O38         1.0     0.534891     0.143299     0.858817    Biso  1.000000 O
   O39         1.0     0.284924     0.143349     0.858817    Biso  1.000000 O
   O40         1.0     0.909919     0.060006     0.858817    Biso  1.000000 O
   O41         1.0     0.034870     0.310188     0.858817    Biso  1.000000 O
   O42         1.0     0.368254     0.143324     0.858817    Biso  1.000000 O
   O43         1.0     0.451583     0.143299     0.858817    Biso  1.000000 O
   O44         1.0     0.951583     0.310163     0.858817    Biso  1.000000 O
   O45         1.0     0.243194     0.393607     0.858808    Biso  1.000000 O
   O46         1.0     0.743194     0.059955     0.858808    Biso  1.000000 O
   O47         1.0     0.826611     0.393507     0.858808    Biso  1.000000 O
   O48         1.0     0.993270     0.060006     0.858808    Biso  1.000000 O
   O49         1.0     0.534870     0.476901     0.858800    Biso  1.000000 O
   O50         1.0     0.618221     0.476901     0.858800    Biso  1.000000 O
   O51         1.0     0.159864     0.393607     0.858800    Biso  1.000000 O
   O52         1.0     0.076600     0.059980     0.858800    Biso  1.000000 O
   O53         1.0     0.659842     0.059955     0.858792    Biso  1.000000 O
   O54         1.0     0.701594     0.476901     0.858792    Biso  1.000000 O
   O55         1.0     0.868232     0.976662     0.858792    Biso  1.000000 O
   O56         1.0     0.451518     0.476926     0.858792    Biso  1.000000 O
   O57         1.0     0.076534     0.393582     0.858792    Biso  1.000000 O
   O58         1.0     0.159929     0.059980     0.858792    Biso  1.000000 O
   O59         1.0     0.909919     0.393532     0.858792    Biso  1.000000 O
   O60         1.0     0.784859     0.976637     0.858783    Biso  1.000000 O
   O61         1.0     0.993226     0.393557     0.858783    Biso  1.000000 O
   O62         1.0     0.368167     0.476951     0.858783    Biso  1.000000 O
   O63         1.0     0.951605     0.976662     0.858783    Biso  1.000000 O
   O64         1.0     0.243259     0.059955     0.858775    Biso  1.000000 O
   O65         1.0     0.784946     0.476875     0.858775    Biso  1.000000 O
   O66         1.0     0.576534     0.059930     0.858775    Biso  1.000000 O
   O67         1.0     0.326589     0.059955     0.858775    Biso  1.000000 O
   O68         1.0     0.284837     0.476976     0.858775    Biso  1.000000 O
   O69         1.0     0.409897     0.059930     0.858767    Biso  1.000000 O
   O70         1.0     0.493226     0.059930     0.858767    Biso  1.000000 O
   O71         1.0     0.034957     0.976662     0.858767    Biso  1.000000 O
   O72         1.0     0.868275     0.476875     0.858758    Biso  1.000000 O
   O73         1.0     0.701485     0.976637     0.858758    Biso  1.000000 O
   O74         1.0     0.201529     0.476976     0.858758    Biso  1.000000 O
   O75         1.0     0.826545     0.893343     0.858758    Biso  1.000000 O
   O76         1.0     0.659886     0.560244     0.858758    Biso  1.000000 O
   O77         1.0     0.576534     0.560244     0.858758    Biso  1.000000 O
   O78         1.0     0.909919     0.893343     0.858758    Biso  1.000000 O
   O79         1.0     0.951583     0.476901     0.858750    Biso  1.000000 O
   O80         1.0     0.743237     0.560219     0.858750    Biso  1.000000 O
   O81         1.0     0.118199     0.476951     0.858750    Biso  1.000000 O
   O82         1.0     0.118286     0.976637     0.858750    Biso  1.000000 O
   O83         1.0     0.034891     0.476926     0.858750    Biso  1.000000 O
   O84         1.0     0.493183     0.560270     0.858750    Biso  1.000000 O
   O85         1.0     0.826567     0.560219     0.858742    Biso  1.000000 O
   O86         1.0     0.993292     0.893343     0.858742    Biso  1.000000 O
   O87         1.0     0.743150     0.893318     0.858742    Biso  1.000000 O
   O88         1.0     0.618156     0.976611     0.858742    Biso  1.000000 O
   O89         1.0     0.409831     0.560270     0.858742    Biso  1.000000 O
   O90         1.0     0.201616     0.976637     0.858733    Biso  1.000000 O
   O91         1.0     0.868210     0.810050     0.858733    Biso  1.000000 O
   O92         1.0     0.909919     0.560194     0.858733    Biso  1.000000 O
   O93         1.0     0.326502     0.560295     0.858725    Biso  1.000000 O
   O94         1.0     0.784880     0.643513     0.858725    Biso  1.000000 O
   O95         1.0     0.284924     0.976637     0.858725    Biso  1.000000 O
   O96         1.0     0.951605     0.810075     0.858725    Biso  1.000000 O
   O97         1.0     0.784837     0.810050     0.858725    Biso  1.000000 O
   O98         1.0     0.701529     0.643538     0.858725    Biso  1.000000 O
   O99         1.0     0.993248     0.560219     0.858725    Biso  1.000000 O
   O100        1.0     0.534848     0.976611     0.858725    Biso  1.000000 O
   O101        1.0     0.868232     0.643513     0.858725    Biso  1.000000 O
   O102        1.0     0.826524     0.726781     0.858717    Biso  1.000000 O
   O103        1.0     0.243194     0.560295     0.858717    Biso  1.000000 O
   O104        1.0     0.909897     0.726781     0.858717    Biso  1.000000 O
   O105        1.0     0.076643     0.893343     0.858717    Biso  1.000000 O
   O106        1.0     0.451562     0.976611     0.858717    Biso  1.000000 O
   O107        1.0     0.368254     0.976611     0.858717    Biso  1.000000 O
   O108        1.0     0.618177     0.643538     0.858717    Biso  1.000000 O
   O109        1.0     0.951583     0.643513     0.858717    Biso  1.000000 O
   O110        1.0     0.076556     0.560244     0.858717    Biso  1.000000 O
   O111        1.0     0.159886     0.560270     0.858708    Biso  1.000000 O
   O112        1.0     0.659821     0.893343     0.858708    Biso  1.000000 O
   O113        1.0     0.743172     0.726806     0.858708    Biso  1.000000 O
   O114        1.0     0.701485     0.810050     0.858708    Biso  1.000000 O
   O115        1.0     0.993270     0.726806     0.858708    Biso  1.000000 O
   O116        1.0     0.534848     0.643563     0.858700    Biso  1.000000 O
   O117        1.0     0.034957     0.810075     0.858700    Biso  1.000000 O
   O118        1.0     0.159951     0.893343     0.858700    Biso  1.000000 O
   O119        1.0     0.034935     0.643538     0.858700    Biso  1.000000 O
   O120        1.0     0.659821     0.726806     0.858700    Biso  1.000000 O
   O121        1.0     0.451518     0.643588     0.858692    Biso  1.000000 O
   O122        1.0     0.576513     0.893318     0.858692    Biso  1.000000 O
   O123        1.0     0.368188     0.643588     0.858683    Biso  1.000000 O
   O124        1.0     0.243281     0.893343     0.858683    Biso  1.000000 O
   O125        1.0     0.118243     0.643563     0.858683    Biso  1.000000 O
   O126        1.0     0.618156     0.810075     0.858683    Biso  1.000000 O
   O127        1.0     0.284880     0.643588     0.858683    Biso  1.000000 O
   O128        1.0     0.076622     0.726806     0.858683    Biso  1.000000 O
   O129        1.0     0.118286     0.810075     0.858683    Biso  1.000000 O
   O130        1.0     0.493205     0.893318     0.858675    Biso  1.000000 O
   O131        1.0     0.201573     0.643563     0.858675    Biso  1.000000 O
   O132        1.0     0.576491     0.726831     0.858675    Biso  1.000000 O
   O133        1.0     0.326589     0.893343     0.858675    Biso  1.000000 O
   O134        1.0     0.409897     0.893318     0.858675    Biso  1.000000 O
   O135        1.0     0.493183     0.726831     0.858667    Biso  1.000000 O
   O136        1.0     0.159929     0.726831     0.858667    Biso  1.000000 O
   O137        1.0     0.534848     0.810075     0.858667    Biso  1.000000 O
   O138        1.0     0.201616     0.810100     0.858667    Biso  1.000000 O
   O139        1.0     0.409875     0.726857     0.858658    Biso  1.000000 O
   O140        1.0     0.243259     0.726831     0.858658    Biso  1.000000 O
   O141        1.0     0.326567     0.726831     0.858658    Biso  1.000000 O
   O142        1.0     0.284924     0.810100     0.858658    Biso  1.000000 O
   O143        1.0     0.451540     0.810075     0.858658    Biso  1.000000 O
   O144        1.0     0.368232     0.810075     0.858650    Biso  1.000000 O
   Ce1         1.0     0.659929     0.282298     0.852842    Biso  1.000000 Ce
   Ce2         1.0     0.576578     0.282298     0.852833    Biso  1.000000 Ce
   Ce3         1.0     0.493248     0.282298     0.852833    Biso  1.000000 Ce
   Ce4         1.0     0.701573     0.198904     0.852833    Biso  1.000000 Ce
   Ce5         1.0     0.743281     0.282298     0.852833    Biso  1.000000 Ce
   Ce6         1.0     0.618265     0.365692     0.852825    Biso  1.000000 Ce
   Ce7         1.0     0.326567     0.282373     0.852825    Biso  1.000000 Ce
   Ce8         1.0     0.409897     0.282348     0.852825    Biso  1.000000 Ce
   Ce9         1.0     0.534913     0.365717     0.852825    Biso  1.000000 Ce
   Ce10        1.0     0.243237     0.282398     0.852825    Biso  1.000000 Ce
   Ce11        1.0     0.618243     0.198904     0.852825    Biso  1.000000 Ce
   Ce12        1.0     0.784924     0.198929     0.852817    Biso  1.000000 Ce
   Ce13        1.0     0.201573     0.198979     0.852817    Biso  1.000000 Ce
   Ce14        1.0     0.284902     0.198979     0.852817    Biso  1.000000 Ce
   Ce15        1.0     0.451562     0.365717     0.852817    Biso  1.000000 Ce
   Ce16        1.0     0.534913     0.198904     0.852817    Biso  1.000000 Ce
   Ce17        1.0     0.118221     0.198979     0.852817    Biso  1.000000 Ce
   Ce18        1.0     0.701616     0.365717     0.852817    Biso  1.000000 Ce
   Ce19        1.0     0.159886     0.282398     0.852817    Biso  1.000000 Ce
   Ce20        1.0     0.368254     0.198954     0.852817    Biso  1.000000 Ce
   Ce21        1.0     0.451583     0.198929     0.852808    Biso  1.000000 Ce
   Ce22        1.0     0.868254     0.198929     0.852808    Biso  1.000000 Ce
   Ce23        1.0     0.826611     0.282323     0.852808    Biso  1.000000 Ce
   Ce24        1.0     0.826589     0.115560     0.852808    Biso  1.000000 Ce
   Ce25        1.0     0.368210     0.365742     0.852808    Biso  1.000000 Ce
   Ce26        1.0     0.743216     0.115535     0.852808    Biso  1.000000 Ce
   Ce27        1.0     0.034891     0.198979     0.852800    Biso  1.000000 Ce
   Ce28        1.0     0.284880     0.365767     0.852800    Biso  1.000000 Ce
   Ce29        1.0     0.951583     0.198954     0.852800    Biso  1.000000 Ce
   Ce30        1.0     0.909919     0.115560     0.852800    Biso  1.000000 Ce
   Ce31        1.0     0.784946     0.365692     0.852800    Biso  1.000000 Ce
   Ce32        1.0     0.076534     0.282398     0.852800    Biso  1.000000 Ce
   Ce33        1.0     0.909919     0.282348     0.852792    Biso  1.000000 Ce
   Ce34        1.0     0.076578     0.115585     0.852792    Biso  1.000000 Ce
   Ce35        1.0     0.993226     0.282348     0.852792    Biso  1.000000 Ce
   Ce36        1.0     0.159929     0.115585     0.852792    Biso  1.000000 Ce
   Ce37        1.0     0.993248     0.115585     0.852792    Biso  1.000000 Ce
   Ce38        1.0     0.576556     0.449086     0.852792    Biso  1.000000 Ce
   Ce39        1.0     0.659886     0.115535     0.852792    Biso  1.000000 Ce
   Ce40        1.0     0.201529     0.365792     0.852792    Biso  1.000000 Ce
   Ce41        1.0     0.784880     0.032191     0.852783    Biso  1.000000 Ce
   Ce42        1.0     0.659908     0.449086     0.852783    Biso  1.000000 Ce
   Ce43        1.0     0.493205     0.449086     0.852783    Biso  1.000000 Ce
   Ce44        1.0     0.243259     0.115585     0.852783    Biso  1.000000 Ce
   Ce45        1.0     0.868254     0.032216     0.852783    Biso  1.000000 Ce
   Ce46        1.0     0.326589     0.115560     0.852775    Biso  1.000000 Ce
   Ce47        1.0     0.576556     0.115535     0.852775    Biso  1.000000 Ce
   Ce48        1.0     0.118199     0.365767     0.852775    Biso  1.000000 Ce
   Ce49        1.0     0.868275     0.365717     0.852775    Biso  1.000000 Ce
   Ce50        1.0     0.409919     0.115535     0.852775    Biso  1.000000 Ce
   Ce51        1.0     0.743281     0.449086     0.852775    Biso  1.000000 Ce
   Ce52        1.0     0.409853     0.449111     0.852775    Biso  1.000000 Ce
   Ce53        1.0     0.493226     0.115535     0.852767    Biso  1.000000 Ce
   Ce54        1.0     0.951605     0.032241     0.852767    Biso  1.000000 Ce
   Ce55        1.0     0.034870     0.365767     0.852767    Biso  1.000000 Ce
   Ce56        1.0     0.951583     0.365742     0.852767    Biso  1.000000 Ce
   Ce57        1.0     0.326524     0.449136     0.852758    Biso  1.000000 Ce
   Ce58        1.0     0.034935     0.032216     0.852758    Biso  1.000000 Ce
   Ce59        1.0     0.701529     0.032191     0.852758    Biso  1.000000 Ce
   Ce60        1.0     0.826545     0.948897     0.852750    Biso  1.000000 Ce
   Ce61        1.0     0.826611     0.449061     0.852750    Biso  1.000000 Ce
   Ce62        1.0     0.118265     0.032216     0.852750    Biso  1.000000 Ce
   Ce63        1.0     0.243194     0.449161     0.852750    Biso  1.000000 Ce
   Ce64        1.0     0.909919     0.948897     0.852742    Biso  1.000000 Ce
   Ce65        1.0     0.534870     0.532430     0.852742    Biso  1.000000 Ce
   Ce66        1.0     0.618221     0.532430     0.852742    Biso  1.000000 Ce
   Ce67        1.0     0.159864     0.449136     0.852733    Biso  1.000000 Ce
   Ce68        1.0     0.701573     0.532430     0.852733    Biso  1.000000 Ce
   Ce69        1.0     0.201594     0.032216     0.852733    Biso  1.000000 Ce
   Ce70        1.0     0.618177     0.032191     0.852733    Biso  1.000000 Ce
   Ce71        1.0     0.743172     0.948872     0.852733    Biso  1.000000 Ce
   Ce72        1.0     0.909919     0.449086     0.852725    Biso  1.000000 Ce
   Ce73        1.0     0.076534     0.449111     0.852725    Biso  1.000000 Ce
   Ce74        1.0     0.451518     0.532455     0.852725    Biso  1.000000 Ce
   Ce75        1.0     0.993292     0.948897     0.852725    Biso  1.000000 Ce
   Ce76        1.0     0.284924     0.032216     0.852725    Biso  1.000000 Ce
   Ce77        1.0     0.993226     0.449111     0.852725    Biso  1.000000 Ce
   Ce78        1.0     0.784924     0.532430     0.852717    Biso  1.000000 Ce
   Ce79        1.0     0.368254     0.032191     0.852717    Biso  1.000000 Ce
   Ce80        1.0     0.868232     0.865579     0.852717    Biso  1.000000 Ce
   Ce81        1.0     0.368188     0.532480     0.852717    Biso  1.000000 Ce
   Ce82        1.0     0.534870     0.032191     0.852717    Biso  1.000000 Ce
   Ce83        1.0     0.451562     0.032191     0.852717    Biso  1.000000 Ce
   Ce84        1.0     0.076622     0.948897     0.852708    Biso  1.000000 Ce
   Ce85        1.0     0.868254     0.532404     0.852708    Biso  1.000000 Ce
   Ce86        1.0     0.951605     0.865604     0.852700    Biso  1.000000 Ce
   Ce87        1.0     0.784859     0.865579     0.852700    Biso  1.000000 Ce
   Ce88        1.0     0.284859     0.532480     0.852700    Biso  1.000000 Ce
   Ce89        1.0     0.743216     0.615723     0.852700    Biso  1.000000 Ce
   Ce90        1.0     0.659842     0.948897     0.852692    Biso  1.000000 Ce
   Ce91        1.0     0.951583     0.532430     0.852692    Biso  1.000000 Ce
   Ce92        1.0     0.659864     0.615748     0.852692    Biso  1.000000 Ce
   Ce93        1.0     0.826545     0.615723     0.852692    Biso  1.000000 Ce
   Ce94        1.0     0.909897     0.782310     0.852692    Biso  1.000000 Ce
   Ce95        1.0     0.201529     0.532480     0.852692    Biso  1.000000 Ce
   Ce96        1.0     0.159951     0.948897     0.852692    Biso  1.000000 Ce
   Ce97        1.0     0.826524     0.782310     0.852683    Biso  1.000000 Ce
   Ce98        1.0     0.576513     0.615773     0.852683    Biso  1.000000 Ce
   Ce99        1.0     0.034891     0.532430     0.852683    Biso  1.000000 Ce
   Ce100       1.0     0.909897     0.615723     0.852683    Biso  1.000000 Ce
   Ce101       1.0     0.118221     0.532455     0.852683    Biso  1.000000 Ce
   Ce102       1.0     0.868210     0.699017     0.852683    Biso  1.000000 Ce
   Ce103       1.0     0.784859     0.699017     0.852683    Biso  1.000000 Ce
   Ce104       1.0     0.951583     0.699017     0.852675    Biso  1.000000 Ce
   Ce105       1.0     0.701507     0.865579     0.852675    Biso  1.000000 Ce
   Ce106       1.0     0.034957     0.865604     0.852675    Biso  1.000000 Ce
   Ce107       1.0     0.493183     0.615773     0.852675    Biso  1.000000 Ce
   Ce108       1.0     0.576513     0.948872     0.852675    Biso  1.000000 Ce
   Ce109       1.0     0.993248     0.615748     0.852675    Biso  1.000000 Ce
   Ce110       1.0     0.993270     0.782310     0.852675    Biso  1.000000 Ce
   Ce111       1.0     0.743172     0.782310     0.852667    Biso  1.000000 Ce
   Ce112       1.0     0.243259     0.948897     0.852667    Biso  1.000000 Ce
   Ce113       1.0     0.701507     0.699042     0.852667    Biso  1.000000 Ce
   Ce114       1.0     0.409853     0.615773     0.852667    Biso  1.000000 Ce
   Ce115       1.0     0.326589     0.948897     0.852658    Biso  1.000000 Ce
   Ce116       1.0     0.493205     0.948872     0.852658    Biso  1.000000 Ce
   Ce117       1.0     0.409897     0.948872     0.852658    Biso  1.000000 Ce
   Ce118       1.0     0.326524     0.615799     0.852650    Biso  1.000000 Ce
   Ce119       1.0     0.076578     0.615748     0.852650    Biso  1.000000 Ce
   Ce120       1.0     0.118286     0.865604     0.852650    Biso  1.000000 Ce
   Ce121       1.0     0.034935     0.699042     0.852650    Biso  1.000000 Ce
   Ce122       1.0     0.618177     0.699042     0.852650    Biso  1.000000 Ce
   Ce123       1.0     0.243216     0.615773     0.852650    Biso  1.000000 Ce
   Ce124       1.0     0.659821     0.782310     0.852650    Biso  1.000000 Ce
   Ce125       1.0     0.618177     0.865579     0.852642    Biso  1.000000 Ce
   Ce126       1.0     0.159908     0.615773     0.852642    Biso  1.000000 Ce
   Ce127       1.0     0.076622     0.782335     0.852642    Biso  1.000000 Ce
   Ce128       1.0     0.534848     0.699067     0.852633    Biso  1.000000 Ce
   Ce129       1.0     0.201616     0.865604     0.852633    Biso  1.000000 Ce
   Ce130       1.0     0.118265     0.699067     0.852625    Biso  1.000000 Ce
   Ce131       1.0     0.451540     0.699067     0.852625    Biso  1.000000 Ce
   Ce132       1.0     0.534870     0.865579     0.852625    Biso  1.000000 Ce
   Ce133       1.0     0.284924     0.865604     0.852625    Biso  1.000000 Ce
   Ce134       1.0     0.201594     0.699067     0.852625    Biso  1.000000 Ce
   Ce135       1.0     0.159951     0.782335     0.852617    Biso  1.000000 Ce
   Ce136       1.0     0.576513     0.782335     0.852617    Biso  1.000000 Ce
   Ce137       1.0     0.368210     0.699067     0.852617    Biso  1.000000 Ce
   Ce138       1.0     0.368254     0.865604     0.852617    Biso  1.000000 Ce
   Ce139       1.0     0.451562     0.865579     0.852617    Biso  1.000000 Ce
   Ce140       1.0     0.284902     0.699067     0.852617    Biso  1.000000 Ce
   Ce141       1.0     0.243259     0.782335     0.852608    Biso  1.000000 Ce
   Ce142       1.0     0.493205     0.782335     0.852608    Biso  1.000000 Ce
   Ce143       1.0     0.326589     0.782335     0.852608    Biso  1.000000 Ce
   Ce144       1.0     0.409897     0.782335     0.852600    Biso  1.000000 Ce
   O145        1.0     0.701594     0.254508     0.846283    Biso  1.000000 O
   O146        1.0     0.618243     0.254508     0.846283    Biso  1.000000 O
   O147        1.0     0.576578     0.337902     0.846283    Biso  1.000000 O
   O148        1.0     0.659929     0.337902     0.846275    Biso  1.000000 O
   O149        1.0     0.534913     0.254533     0.846275    Biso  1.000000 O
   O150        1.0     0.493248     0.337927     0.846275    Biso  1.000000 O
   O151        1.0     0.284902     0.254609     0.846275    Biso  1.000000 O
   O152        1.0     0.451583     0.254558     0.846275    Biso  1.000000 O
   O153        1.0     0.201551     0.254609     0.846275    Biso  1.000000 O
   O154        1.0     0.368232     0.254583     0.846275    Biso  1.000000 O
   O155        1.0     0.784924     0.254508     0.846275    Biso  1.000000 O
   O156        1.0     0.743237     0.171139     0.846267    Biso  1.000000 O
   O157        1.0     0.409875     0.337952     0.846267    Biso  1.000000 O
   O158        1.0     0.743281     0.337902     0.846267    Biso  1.000000 O
   O159        1.0     0.826567     0.171164     0.846267    Biso  1.000000 O
   O160        1.0     0.659886     0.171139     0.846267    Biso  1.000000 O
   O161        1.0     0.326545     0.337978     0.846267    Biso  1.000000 O
   O162        1.0     0.118221     0.254609     0.846258    Biso  1.000000 O
   O163        1.0     0.159886     0.171214     0.846258    Biso  1.000000 O
   O164        1.0     0.243259     0.171214     0.846258    Biso  1.000000 O
   O165        1.0     0.243216     0.338003     0.846258    Biso  1.000000 O
   O166        1.0     0.076556     0.171214     0.846258    Biso  1.000000 O
   O167        1.0     0.868254     0.254533     0.846250    Biso  1.000000 O
   O168        1.0     0.909919     0.171164     0.846250    Biso  1.000000 O
   O169        1.0     0.576556     0.171139     0.846250    Biso  1.000000 O
   O170        1.0     0.326567     0.171189     0.846250    Biso  1.000000 O
   O171        1.0     0.618243     0.421271     0.846250    Biso  1.000000 O
   O172        1.0     0.534891     0.421296     0.846250    Biso  1.000000 O
   O173        1.0     0.784902     0.087795     0.846250    Biso  1.000000 O
   O174        1.0     0.409897     0.171164     0.846250    Biso  1.000000 O
   O175        1.0     0.993205     0.171189     0.846250    Biso  1.000000 O
   O176        1.0     0.493226     0.171139     0.846250    Biso  1.000000 O
   O177        1.0     0.034848     0.254583     0.846250    Biso  1.000000 O
   O178        1.0     0.868232     0.087820     0.846242    Biso  1.000000 O
   O179        1.0     0.159886     0.338003     0.846242    Biso  1.000000 O
   O180        1.0     0.826611     0.337902     0.846242    Biso  1.000000 O
   O181        1.0     0.951540     0.254558     0.846242    Biso  1.000000 O
   O182        1.0     0.451540     0.421321     0.846242    Biso  1.000000 O
   O183        1.0     0.701594     0.421296     0.846242    Biso  1.000000 O
   O184        1.0     0.951583     0.087820     0.846233    Biso  1.000000 O
   O185        1.0     0.701529     0.087795     0.846233    Biso  1.000000 O
   O186        1.0     0.368188     0.421346     0.846225    Biso  1.000000 O
   O187        1.0     0.034891     0.087820     0.846225    Biso  1.000000 O
   O188        1.0     0.076513     0.338003     0.846225    Biso  1.000000 O
   O189        1.0     0.118243     0.087820     0.846225    Biso  1.000000 O
   O190        1.0     0.784946     0.421271     0.846225    Biso  1.000000 O
   O191        1.0     0.909897     0.337927     0.846225    Biso  1.000000 O
   O192        1.0     0.993205     0.337952     0.846217    Biso  1.000000 O
   O193        1.0     0.826567     0.004477     0.846217    Biso  1.000000 O
   O194        1.0     0.201573     0.087820     0.846217    Biso  1.000000 O
   O195        1.0     0.284859     0.421372     0.846217    Biso  1.000000 O
   O196        1.0     0.909919     0.004477     0.846217    Biso  1.000000 O
   O197        1.0     0.618199     0.087770     0.846208    Biso  1.000000 O
   O198        1.0     0.284902     0.087820     0.846208    Biso  1.000000 O
   O199        1.0     0.576534     0.504665     0.846208    Biso  1.000000 O
   O200        1.0     0.201529     0.421372     0.846208    Biso  1.000000 O
   O201        1.0     0.368232     0.087795     0.846200    Biso  1.000000 O
   O202        1.0     0.743172     0.004451     0.846200    Biso  1.000000 O
   O203        1.0     0.659886     0.504640     0.846200    Biso  1.000000 O
   O204        1.0     0.451562     0.087770     0.846200    Biso  1.000000 O
   O205        1.0     0.493183     0.504665     0.846200    Biso  1.000000 O
   O206        1.0     0.534870     0.087795     0.846200    Biso  1.000000 O
   O207        1.0     0.993270     0.004477     0.846200    Biso  1.000000 O
   O208        1.0     0.868254     0.421271     0.846192    Biso  1.000000 O
   O209        1.0     0.118177     0.421346     0.846192    Biso  1.000000 O
   O210        1.0     0.743237     0.504640     0.846192    Biso  1.000000 O
   O211        1.0     0.868232     0.921158     0.846183    Biso  1.000000 O
   O212        1.0     0.409831     0.504690     0.846183    Biso  1.000000 O
   O213        1.0     0.034870     0.421346     0.846183    Biso  1.000000 O
   O214        1.0     0.076600     0.004477     0.846183    Biso  1.000000 O
   O215        1.0     0.951562     0.421296     0.846175    Biso  1.000000 O
   O216        1.0     0.784837     0.921133     0.846175    Biso  1.000000 O
   O217        1.0     0.951583     0.921158     0.846175    Biso  1.000000 O
   O218        1.0     0.326502     0.504690     0.846167    Biso  1.000000 O
   O219        1.0     0.826567     0.504640     0.846167    Biso  1.000000 O
   O220        1.0     0.659842     0.004451     0.846167    Biso  1.000000 O
   O221        1.0     0.159929     0.004477     0.846167    Biso  1.000000 O
   O222        1.0     0.243194     0.504715     0.846158    Biso  1.000000 O
   O223        1.0     0.701529     0.587959     0.846150    Biso  1.000000 O
   O224        1.0     0.243237     0.004477     0.846150    Biso  1.000000 O
   O225        1.0     0.909897     0.504640     0.846150    Biso  1.000000 O
   O226        1.0     0.618177     0.587984     0.846150    Biso  1.000000 O
   O227        1.0     0.909897     0.837864     0.846150    Biso  1.000000 O
   O228        1.0     0.826524     0.837839     0.846150    Biso  1.000000 O
   O229        1.0     0.576513     0.004451     0.846150    Biso  1.000000 O
   O230        1.0     0.159864     0.504690     0.846150    Biso  1.000000 O
   O231        1.0     0.034935     0.921158     0.846150    Biso  1.000000 O
   O232        1.0     0.534848     0.587984     0.846150    Biso  1.000000 O
   O233        1.0     0.784880     0.587959     0.846150    Biso  1.000000 O
   O234        1.0     0.326567     0.004451     0.846142    Biso  1.000000 O
   O235        1.0     0.701485     0.921133     0.846142    Biso  1.000000 O
   O236        1.0     0.076534     0.504665     0.846142    Biso  1.000000 O
   O237        1.0     0.993205     0.504665     0.846142    Biso  1.000000 O
   O238        1.0     0.409897     0.004451     0.846142    Biso  1.000000 O
   O239        1.0     0.493205     0.004426     0.846133    Biso  1.000000 O
   O240        1.0     0.868232     0.587959     0.846133    Biso  1.000000 O
   O241        1.0     0.451518     0.588009     0.846133    Biso  1.000000 O
   O242        1.0     0.868210     0.754571     0.846133    Biso  1.000000 O
   O243        1.0     0.993270     0.837864     0.846125    Biso  1.000000 O
   O244        1.0     0.951562     0.587959     0.846125    Biso  1.000000 O
   O245        1.0     0.743150     0.837839     0.846125    Biso  1.000000 O
   O246        1.0     0.826524     0.671277     0.846125    Biso  1.000000 O
   O247        1.0     0.909875     0.671277     0.846125    Biso  1.000000 O
   O248        1.0     0.743172     0.671277     0.846125    Biso  1.000000 O
   O249        1.0     0.951583     0.754571     0.846125    Biso  1.000000 O
   O250        1.0     0.118286     0.921158     0.846125    Biso  1.000000 O
   O251        1.0     0.784837     0.754546     0.846125    Biso  1.000000 O
   O252        1.0     0.368167     0.588009     0.846125    Biso  1.000000 O
   O253        1.0     0.618156     0.921133     0.846117    Biso  1.000000 O
   O254        1.0     0.034891     0.587984     0.846108    Biso  1.000000 O
   O255        1.0     0.659821     0.671277     0.846108    Biso  1.000000 O
   O256        1.0     0.993248     0.671277     0.846108    Biso  1.000000 O
   O257        1.0     0.284859     0.588009     0.846108    Biso  1.000000 O
   O258        1.0     0.201594     0.921158     0.846100    Biso  1.000000 O
   O259        1.0     0.118221     0.588009     0.846100    Biso  1.000000 O
   O260        1.0     0.701485     0.754546     0.846100    Biso  1.000000 O
   O261        1.0     0.201529     0.588009     0.846100    Biso  1.000000 O
   O262        1.0     0.659821     0.837839     0.846100    Biso  1.000000 O
   O263        1.0     0.576513     0.671302     0.846100    Biso  1.000000 O
   O264        1.0     0.076600     0.837889     0.846100    Biso  1.000000 O
   O265        1.0     0.034935     0.754596     0.846100    Biso  1.000000 O
   O266        1.0     0.284902     0.921158     0.846092    Biso  1.000000 O
   O267        1.0     0.534848     0.921133     0.846092    Biso  1.000000 O
   O268        1.0     0.368232     0.921133     0.846092    Biso  1.000000 O
   O269        1.0     0.493183     0.671328     0.846083    Biso  1.000000 O
   O270        1.0     0.076578     0.671302     0.846083    Biso  1.000000 O
   O271        1.0     0.451562     0.921133     0.846083    Biso  1.000000 O
   O272        1.0     0.618156     0.754571     0.846083    Biso  1.000000 O
   O273        1.0     0.409875     0.671302     0.846083    Biso  1.000000 O
   O274        1.0     0.159929     0.837864     0.846075    Biso  1.000000 O
   O275        1.0     0.159908     0.671302     0.846075    Biso  1.000000 O
   O276        1.0     0.326545     0.671328     0.846067    Biso  1.000000 O
   O277        1.0     0.243216     0.671302     0.846067    Biso  1.000000 O
   O278        1.0     0.118265     0.754596     0.846067    Biso  1.000000 O
   O279        1.0     0.576491     0.837839     0.846067    Biso  1.000000 O
   O280        1.0     0.243259     0.837889     0.846058    Biso  1.000000 O
   O281        1.0     0.534848     0.754596     0.846058    Biso  1.000000 O
   O282        1.0     0.201594     0.754596     0.846058    Biso  1.000000 O
   O283        1.0     0.493205     0.837839     0.846058    Biso  1.000000 O
   O284        1.0     0.326567     0.837864     0.846058    Biso  1.000000 O
   O285        1.0     0.409897     0.837864     0.846050    Biso  1.000000 O
   O286        1.0     0.451540     0.754571     0.846050    Biso  1.000000 O
   O287        1.0     0.284902     0.754596     0.846050    Biso  1.000000 O
   O288        1.0     0.368232     0.754596     0.846050    Biso  1.000000 O
   O289        1.0     0.659973     0.282272     0.833283    Biso  1.000000 O
   O290        1.0     0.576622     0.282247     0.833283    Biso  1.000000 O
   O291        1.0     0.493292     0.282272     0.833275    Biso  1.000000 O
   O292        1.0     0.701616     0.198853     0.833275    Biso  1.000000 O
   O293        1.0     0.743324     0.282247     0.833275    Biso  1.000000 O
   O294        1.0     0.243259     0.282348     0.833267    Biso  1.000000 O
   O295        1.0     0.618286     0.365616     0.833267    Biso  1.000000 O
   O296        1.0     0.326589     0.282348     0.833267    Biso  1.000000 O
   O297        1.0     0.409940     0.282323     0.833267    Biso  1.000000 O
   O298        1.0     0.201594     0.198954     0.833267    Biso  1.000000 O
   O299        1.0     0.534935     0.365667     0.833267    Biso  1.000000 O
   O300        1.0     0.451583     0.365667     0.833258    Biso  1.000000 O
   O301        1.0     0.618286     0.198929     0.833258    Biso  1.000000 O
   O302        1.0     0.784946     0.198904     0.833258    Biso  1.000000 O
   O303        1.0     0.284924     0.198979     0.833258    Biso  1.000000 O
   O304        1.0     0.368275     0.198954     0.833258    Biso  1.000000 O
   O305        1.0     0.534957     0.198904     0.833258    Biso  1.000000 O
   O306        1.0     0.868275     0.198904     0.833258    Biso  1.000000 O
   O307        1.0     0.159908     0.282398     0.833258    Biso  1.000000 O
   O308        1.0     0.701638     0.365667     0.833250    Biso  1.000000 O
   O309        1.0     0.451605     0.198929     0.833250    Biso  1.000000 O
   O310        1.0     0.826632     0.282247     0.833250    Biso  1.000000 O
   O311        1.0     0.118243     0.198979     0.833250    Biso  1.000000 O
   O312        1.0     0.034891     0.198954     0.833250    Biso  1.000000 O
   O313        1.0     0.284902     0.365717     0.833250    Biso  1.000000 O
   O314        1.0     0.368232     0.365717     0.833242    Biso  1.000000 O
   O315        1.0     0.909940     0.115560     0.833242    Biso  1.000000 O
   O316        1.0     0.076556     0.282348     0.833242    Biso  1.000000 O
   O317        1.0     0.826611     0.115585     0.833242    Biso  1.000000 O
   O318        1.0     0.743237     0.115560     0.833242    Biso  1.000000 O
   O319        1.0     0.784968     0.365591     0.833242    Biso  1.000000 O
   O320        1.0     0.951583     0.198929     0.833242    Biso  1.000000 O
   O321        1.0     0.576600     0.449010     0.833233    Biso  1.000000 O
   O322        1.0     0.909940     0.282298     0.833233    Biso  1.000000 O
   O323        1.0     0.993270     0.115585     0.833233    Biso  1.000000 O
   O324        1.0     0.159951     0.115585     0.833233    Biso  1.000000 O
   O325        1.0     0.993226     0.282298     0.833233    Biso  1.000000 O
   O326        1.0     0.076578     0.115585     0.833233    Biso  1.000000 O
   O327        1.0     0.201551     0.365742     0.833233    Biso  1.000000 O
   O328        1.0     0.659908     0.115535     0.833225    Biso  1.000000 O
   O329        1.0     0.659951     0.449010     0.833225    Biso  1.000000 O
   O330        1.0     0.243281     0.115610     0.833225    Biso  1.000000 O
   O331        1.0     0.493226     0.449010     0.833225    Biso  1.000000 O
   O332        1.0     0.784902     0.032216     0.833225    Biso  1.000000 O
   O333        1.0     0.326611     0.115585     0.833217    Biso  1.000000 O
   O334        1.0     0.118221     0.365717     0.833217    Biso  1.000000 O
   O335        1.0     0.868275     0.032241     0.833217    Biso  1.000000 O
   O336        1.0     0.409875     0.449010     0.833217    Biso  1.000000 O
   O337        1.0     0.576600     0.115560     0.833217    Biso  1.000000 O
   O338        1.0     0.743303     0.449010     0.833208    Biso  1.000000 O
   O339        1.0     0.409962     0.115560     0.833208    Biso  1.000000 O
   O340        1.0     0.868297     0.365667     0.833208    Biso  1.000000 O
   O341        1.0     0.951627     0.032241     0.833208    Biso  1.000000 O
   O342        1.0     0.493270     0.115535     0.833208    Biso  1.000000 O
   O343        1.0     0.034870     0.365692     0.833200    Biso  1.000000 O
   O344        1.0     0.326545     0.449061     0.833200    Biso  1.000000 O
   O345        1.0     0.951605     0.365667     0.833200    Biso  1.000000 O
   O346        1.0     0.034957     0.032241     0.833192    Biso  1.000000 O
   O347        1.0     0.243194     0.449061     0.833192    Biso  1.000000 O
   O348        1.0     0.826589     0.948897     0.833192    Biso  1.000000 O
   O349        1.0     0.701551     0.032266     0.833192    Biso  1.000000 O
   O350        1.0     0.826632     0.449010     0.833183    Biso  1.000000 O
   O351        1.0     0.909962     0.948922     0.833183    Biso  1.000000 O
   O352        1.0     0.118286     0.032216     0.833183    Biso  1.000000 O
   O353        1.0     0.534891     0.532329     0.833183    Biso  1.000000 O
   O354        1.0     0.618243     0.532379     0.833183    Biso  1.000000 O
   O355        1.0     0.701573     0.532329     0.833175    Biso  1.000000 O
   O356        1.0     0.159886     0.449061     0.833175    Biso  1.000000 O
   O357        1.0     0.201616     0.032241     0.833175    Biso  1.000000 O
   O358        1.0     0.451540     0.532354     0.833167    Biso  1.000000 O
   O359        1.0     0.618221     0.032216     0.833167    Biso  1.000000 O
   O360        1.0     0.993314     0.948922     0.833167    Biso  1.000000 O
   O361        1.0     0.909940     0.449010     0.833167    Biso  1.000000 O
   O362        1.0     0.743216     0.948897     0.833167    Biso  1.000000 O
   O363        1.0     0.076556     0.449061     0.833167    Biso  1.000000 O
   O364        1.0     0.284946     0.032216     0.833158    Biso  1.000000 O
   O365        1.0     0.993248     0.449036     0.833158    Biso  1.000000 O
   O366        1.0     0.784946     0.532354     0.833158    Biso  1.000000 O
   O367        1.0     0.368275     0.032216     0.833158    Biso  1.000000 O
   O368        1.0     0.868254     0.865579     0.833158    Biso  1.000000 O
   O369        1.0     0.368188     0.532354     0.833150    Biso  1.000000 O
   O370        1.0     0.534913     0.032216     0.833150    Biso  1.000000 O
   O371        1.0     0.451605     0.032216     0.833150    Biso  1.000000 O
   O372        1.0     0.868254     0.532329     0.833142    Biso  1.000000 O
   O373        1.0     0.076643     0.948897     0.833142    Biso  1.000000 O
   O374        1.0     0.784902     0.865579     0.833142    Biso  1.000000 O
   O375        1.0     0.951627     0.865604     0.833142    Biso  1.000000 O
   O376        1.0     0.284880     0.532404     0.833133    Biso  1.000000 O
   O377        1.0     0.659886     0.615698     0.833133    Biso  1.000000 O
   O378        1.0     0.743237     0.615648     0.833133    Biso  1.000000 O
   O379        1.0     0.659864     0.948922     0.833133    Biso  1.000000 O
   O380        1.0     0.826567     0.615673     0.833125    Biso  1.000000 O
   O381        1.0     0.201551     0.532379     0.833125    Biso  1.000000 O
   O382        1.0     0.951605     0.532354     0.833125    Biso  1.000000 O
   O383        1.0     0.909919     0.782285     0.833125    Biso  1.000000 O
   O384        1.0     0.826545     0.782285     0.833125    Biso  1.000000 O
   O385        1.0     0.576534     0.615673     0.833125    Biso  1.000000 O
   O386        1.0     0.034913     0.532354     0.833125    Biso  1.000000 O
   O387        1.0     0.909919     0.615673     0.833125    Biso  1.000000 O
   O388        1.0     0.159973     0.948897     0.833117    Biso  1.000000 O
   O389        1.0     0.118221     0.532379     0.833117    Biso  1.000000 O
   O390        1.0     0.784880     0.698966     0.833117    Biso  1.000000 O
   O391        1.0     0.868232     0.698992     0.833117    Biso  1.000000 O
   O392        1.0     0.493226     0.615698     0.833117    Biso  1.000000 O
   O393        1.0     0.951583     0.698992     0.833117    Biso  1.000000 O
   O394        1.0     0.034957     0.865604     0.833117    Biso  1.000000 O
   O395        1.0     0.701529     0.865553     0.833108    Biso  1.000000 O
   O396        1.0     0.993270     0.615673     0.833108    Biso  1.000000 O
   O397        1.0     0.993292     0.782310     0.833108    Biso  1.000000 O
   O398        1.0     0.743216     0.782285     0.833108    Biso  1.000000 O
   O399        1.0     0.243281     0.948897     0.833108    Biso  1.000000 O
   O400        1.0     0.409875     0.615698     0.833100    Biso  1.000000 O
   O401        1.0     0.576556     0.948897     0.833100    Biso  1.000000 O
   O402        1.0     0.701551     0.698992     0.833100    Biso  1.000000 O
   O403        1.0     0.326632     0.948922     0.833100    Biso  1.000000 O
   O404        1.0     0.409940     0.948872     0.833092    Biso  1.000000 O
   O405        1.0     0.326545     0.615698     0.833092    Biso  1.000000 O
   O406        1.0     0.493270     0.948897     0.833092    Biso  1.000000 O
   O407        1.0     0.076600     0.615698     0.833083    Biso  1.000000 O
   O408        1.0     0.034957     0.699017     0.833083    Biso  1.000000 O
   O409        1.0     0.118308     0.865604     0.833083    Biso  1.000000 O
   O410        1.0     0.618199     0.698966     0.833083    Biso  1.000000 O
   O411        1.0     0.159929     0.615698     0.833083    Biso  1.000000 O
   O412        1.0     0.243237     0.615698     0.833083    Biso  1.000000 O
   O413        1.0     0.618221     0.865604     0.833083    Biso  1.000000 O
   O414        1.0     0.659864     0.782260     0.833083    Biso  1.000000 O
   O415        1.0     0.076643     0.782335     0.833075    Biso  1.000000 O
   O416        1.0     0.534891     0.699017     0.833067    Biso  1.000000 O
   O417        1.0     0.201616     0.865604     0.833067    Biso  1.000000 O
   O418        1.0     0.118265     0.699017     0.833067    Biso  1.000000 O
   O419        1.0     0.451583     0.698992     0.833058    Biso  1.000000 O
   O420        1.0     0.534913     0.865604     0.833058    Biso  1.000000 O
   O421        1.0     0.284968     0.865629     0.833058    Biso  1.000000 O
   O422        1.0     0.201616     0.699017     0.833050    Biso  1.000000 O
   O423        1.0     0.368254     0.699017     0.833050    Biso  1.000000 O
   O424        1.0     0.159973     0.782310     0.833050    Biso  1.000000 O
   O425        1.0     0.576556     0.782310     0.833050    Biso  1.000000 O
   O426        1.0     0.451605     0.865579     0.833050    Biso  1.000000 O
   O427        1.0     0.368275     0.865579     0.833050    Biso  1.000000 O
   O428        1.0     0.284924     0.698992     0.833050    Biso  1.000000 O
   O429        1.0     0.243303     0.782310     0.833042    Biso  1.000000 O
   O430        1.0     0.493248     0.782285     0.833042    Biso  1.000000 O
   O431        1.0     0.326611     0.782285     0.833033    Biso  1.000000 O
   O432        1.0     0.409940     0.782310     0.833033    Biso  1.000000 O
   Ce145       1.0     0.701681     0.254357     0.826708    Biso  1.000000 Ce
   Ce146       1.0     0.201616     0.254483     0.826700    Biso  1.000000 Ce
   Ce147       1.0     0.493314     0.337751     0.826692    Biso  1.000000 Ce
   Ce148       1.0     0.660017     0.337801     0.826692    Biso  1.000000 Ce
   Ce149       1.0     0.618352     0.254483     0.826692    Biso  1.000000 Ce
   Ce150       1.0     0.576643     0.337751     0.826692    Biso  1.000000 Ce
   Ce151       1.0     0.535000     0.254407     0.826692    Biso  1.000000 Ce
   Ce152       1.0     0.451627     0.254407     0.826683    Biso  1.000000 Ce
   Ce153       1.0     0.284968     0.254533     0.826683    Biso  1.000000 Ce
   Ce154       1.0     0.368297     0.254433     0.826683    Biso  1.000000 Ce
   Ce155       1.0     0.118243     0.254483     0.826683    Biso  1.000000 Ce
   Ce156       1.0     0.743324     0.337751     0.826683    Biso  1.000000 Ce
   Ce157       1.0     0.159929     0.171064     0.826683    Biso  1.000000 Ce
   Ce158       1.0     0.409962     0.337801     0.826683    Biso  1.000000 Ce
   Ce159       1.0     0.743303     0.171013     0.826683    Biso  1.000000 Ce
   Ce160       1.0     0.785033     0.254433     0.826675    Biso  1.000000 Ce
   Ce161       1.0     0.326611     0.337852     0.826675    Biso  1.000000 Ce
   Ce162       1.0     0.826632     0.171038     0.826675    Biso  1.000000 Ce
   Ce163       1.0     0.618308     0.421070     0.826675    Biso  1.000000 Ce
   Ce164       1.0     0.076600     0.171114     0.826675    Biso  1.000000 Ce
   Ce165       1.0     0.659951     0.171013     0.826667    Biso  1.000000 Ce
   Ce166       1.0     0.243259     0.337877     0.826667    Biso  1.000000 Ce
   Ce167       1.0     0.784946     0.087644     0.826667    Biso  1.000000 Ce
   Ce168       1.0     0.243303     0.171139     0.826667    Biso  1.000000 Ce
   Ce169       1.0     0.326589     0.171114     0.826667    Biso  1.000000 Ce
   Ce170       1.0     0.534957     0.421145     0.826658    Biso  1.000000 Ce
   Ce171       1.0     0.868363     0.254433     0.826658    Biso  1.000000 Ce
   Ce172       1.0     0.409940     0.171064     0.826658    Biso  1.000000 Ce
   Ce173       1.0     0.159908     0.337877     0.826658    Biso  1.000000 Ce
   Ce174       1.0     0.576665     0.171139     0.826658    Biso  1.000000 Ce
   Ce175       1.0     0.826720     0.337801     0.826658    Biso  1.000000 Ce
   Ce176       1.0     0.493314     0.171089     0.826658    Biso  1.000000 Ce
   Ce177       1.0     0.909962     0.171038     0.826658    Biso  1.000000 Ce
   Ce178       1.0     0.034913     0.254508     0.826650    Biso  1.000000 Ce
   Ce179       1.0     0.451583     0.421120     0.826650    Biso  1.000000 Ce
   Ce180       1.0     0.993292     0.171164     0.826650    Biso  1.000000 Ce
   Ce181       1.0     0.868275     0.087695     0.826650    Biso  1.000000 Ce
   Ce182       1.0     0.701681     0.421196     0.826650    Biso  1.000000 Ce
   Ce183       1.0     0.951627     0.254483     0.826642    Biso  1.000000 Ce
   Ce184       1.0     0.118286     0.087695     0.826642    Biso  1.000000 Ce
   Ce185       1.0     0.951671     0.087770     0.826642    Biso  1.000000 Ce
   Ce186       1.0     0.785011     0.421095     0.826642    Biso  1.000000 Ce
   Ce187       1.0     0.034978     0.087770     0.826633    Biso  1.000000 Ce
   Ce188       1.0     0.368254     0.421170     0.826633    Biso  1.000000 Ce
   Ce189       1.0     0.076534     0.337852     0.826625    Biso  1.000000 Ce
   Ce190       1.0     0.701594     0.087695     0.826625    Biso  1.000000 Ce
   Ce191       1.0     0.201616     0.087745     0.826625    Biso  1.000000 Ce
   Ce192       1.0     0.826632     0.004401     0.826625    Biso  1.000000 Ce
   Ce193       1.0     0.284924     0.421196     0.826625    Biso  1.000000 Ce
   Ce194       1.0     0.576622     0.504514     0.826625    Biso  1.000000 Ce
   Ce195       1.0     0.993248     0.337827     0.826625    Biso  1.000000 Ce
   Ce196       1.0     0.910006     0.004451     0.826617    Biso  1.000000 Ce
   Ce197       1.0     0.910006     0.337877     0.826617    Biso  1.000000 Ce
   Ce198       1.0     0.284968     0.087770     0.826617    Biso  1.000000 Ce
   Ce199       1.0     0.743259     0.004376     0.826617    Biso  1.000000 Ce
   Ce200       1.0     0.368319     0.087770     0.826617    Biso  1.000000 Ce
   Ce201       1.0     0.618265     0.087720     0.826617    Biso  1.000000 Ce
   Ce202       1.0     0.493248     0.504489     0.826608    Biso  1.000000 Ce
   Ce203       1.0     0.659951     0.504489     0.826608    Biso  1.000000 Ce
   Ce204       1.0     0.201573     0.421221     0.826608    Biso  1.000000 Ce
   Ce205       1.0     0.451649     0.087720     0.826608    Biso  1.000000 Ce
   Ce206       1.0     0.534978     0.087820     0.826600    Biso  1.000000 Ce
   Ce207       1.0     0.868319     0.921082     0.826600    Biso  1.000000 Ce
   Ce208       1.0     0.118199     0.421170     0.826600    Biso  1.000000 Ce
   Ce209       1.0     0.993335     0.004426     0.826592    Biso  1.000000 Ce
   Ce210       1.0     0.409897     0.504514     0.826592    Biso  1.000000 Ce
   Ce211       1.0     0.743324     0.504489     0.826592    Biso  1.000000 Ce
   Ce212       1.0     0.868363     0.421221     0.826592    Biso  1.000000 Ce
   Ce213       1.0     0.034870     0.421170     0.826583    Biso  1.000000 Ce
   Ce214       1.0     0.076643     0.004376     0.826583    Biso  1.000000 Ce
   Ce215       1.0     0.951671     0.921082     0.826583    Biso  1.000000 Ce
   Ce216       1.0     0.784968     0.921158     0.826575    Biso  1.000000 Ce
   Ce217       1.0     0.951627     0.421196     0.826575    Biso  1.000000 Ce
   Ce218       1.0     0.826654     0.504489     0.826575    Biso  1.000000 Ce
   Ce219       1.0     0.326545     0.504539     0.826575    Biso  1.000000 Ce
   Ce220       1.0     0.659908     0.004426     0.826567    Biso  1.000000 Ce
   Ce221       1.0     0.159973     0.004401     0.826567    Biso  1.000000 Ce
   Ce222       1.0     0.701573     0.587808     0.826558    Biso  1.000000 Ce
   Ce223       1.0     0.243237     0.504539     0.826558    Biso  1.000000 Ce
   Ce224       1.0     0.534891     0.587808     0.826558    Biso  1.000000 Ce
   Ce225       1.0     0.909940     0.837739     0.826558    Biso  1.000000 Ce
   Ce226       1.0     0.618286     0.587883     0.826558    Biso  1.000000 Ce
   Ce227       1.0     0.826589     0.837764     0.826550    Biso  1.000000 Ce
   Ce228       1.0     0.909984     0.504565     0.826550    Biso  1.000000 Ce
   Ce229       1.0     0.243324     0.004426     0.826550    Biso  1.000000 Ce
   Ce230       1.0     0.701573     0.921082     0.826550    Biso  1.000000 Ce
   Ce231       1.0     0.159886     0.504514     0.826550    Biso  1.000000 Ce
   Ce232       1.0     0.784946     0.587833     0.826550    Biso  1.000000 Ce
   Ce233       1.0     0.326654     0.004426     0.826542    Biso  1.000000 Ce
   Ce234       1.0     0.035022     0.921108     0.826542    Biso  1.000000 Ce
   Ce235       1.0     0.076578     0.504464     0.826542    Biso  1.000000 Ce
   Ce236       1.0     0.868275     0.587858     0.826542    Biso  1.000000 Ce
   Ce237       1.0     0.576578     0.004401     0.826542    Biso  1.000000 Ce
   Ce238       1.0     0.409962     0.004376     0.826542    Biso  1.000000 Ce
   Ce239       1.0     0.451562     0.587833     0.826542    Biso  1.000000 Ce
   Ce240       1.0     0.993270     0.504539     0.826533    Biso  1.000000 Ce
   Ce241       1.0     0.909919     0.671152     0.826533    Biso  1.000000 Ce
   Ce242       1.0     0.951605     0.754445     0.826533    Biso  1.000000 Ce
   Ce243       1.0     0.951649     0.587883     0.826533    Biso  1.000000 Ce
   Ce244       1.0     0.493292     0.004426     0.826533    Biso  1.000000 Ce
   Ce245       1.0     0.868210     0.754445     0.826525    Biso  1.000000 Ce
   Ce246       1.0     0.743281     0.837814     0.826525    Biso  1.000000 Ce
   Ce247       1.0     0.993314     0.837764     0.826525    Biso  1.000000 Ce
   Ce248       1.0     0.743216     0.671101     0.826525    Biso  1.000000 Ce
   Ce249       1.0     0.826567     0.671152     0.826525    Biso  1.000000 Ce
   Ce250       1.0     0.368210     0.587833     0.826525    Biso  1.000000 Ce
   Ce251       1.0     0.784880     0.754395     0.826525    Biso  1.000000 Ce
   Ce252       1.0     0.993292     0.671202     0.826517    Biso  1.000000 Ce
   Ce253       1.0     0.118352     0.921108     0.826517    Biso  1.000000 Ce
   Ce254       1.0     0.034978     0.587858     0.826517    Biso  1.000000 Ce
   Ce255       1.0     0.659929     0.671202     0.826508    Biso  1.000000 Ce
   Ce256       1.0     0.618243     0.921133     0.826508    Biso  1.000000 Ce
   Ce257       1.0     0.284902     0.587883     0.826500    Biso  1.000000 Ce
   Ce258       1.0     0.118286     0.587858     0.826500    Biso  1.000000 Ce
   Ce259       1.0     0.701594     0.754495     0.826500    Biso  1.000000 Ce
   Ce260       1.0     0.659929     0.837764     0.826500    Biso  1.000000 Ce
   Ce261       1.0     0.201573     0.587833     0.826500    Biso  1.000000 Ce
   Ce262       1.0     0.035000     0.754521     0.826500    Biso  1.000000 Ce
   Ce263       1.0     0.201660     0.921108     0.826500    Biso  1.000000 Ce
   Ce264       1.0     0.576578     0.671152     0.826492    Biso  1.000000 Ce
   Ce265       1.0     0.076665     0.837839     0.826492    Biso  1.000000 Ce
   Ce266       1.0     0.284989     0.921133     0.826492    Biso  1.000000 Ce
   Ce267       1.0     0.368319     0.921057     0.826483    Biso  1.000000 Ce
   Ce268       1.0     0.493248     0.671177     0.826483    Biso  1.000000 Ce
   Ce269       1.0     0.076643     0.671202     0.826483    Biso  1.000000 Ce
   Ce270       1.0     0.534957     0.921133     0.826483    Biso  1.000000 Ce
   Ce271       1.0     0.409919     0.671152     0.826483    Biso  1.000000 Ce
   Ce272       1.0     0.451671     0.921108     0.826483    Biso  1.000000 Ce
   Ce273       1.0     0.618243     0.754445     0.826475    Biso  1.000000 Ce
   Ce274       1.0     0.159973     0.671202     0.826475    Biso  1.000000 Ce
   Ce275       1.0     0.243281     0.671177     0.826467    Biso  1.000000 Ce
   Ce276       1.0     0.326611     0.671202     0.826467    Biso  1.000000 Ce
   Ce277       1.0     0.159973     0.837789     0.826467    Biso  1.000000 Ce
   Ce278       1.0     0.118330     0.754521     0.826458    Biso  1.000000 Ce
   Ce279       1.0     0.576622     0.837839     0.826458    Biso  1.000000 Ce
   Ce280       1.0     0.243303     0.837814     0.826458    Biso  1.000000 Ce
   Ce281       1.0     0.326632     0.837764     0.826450    Biso  1.000000 Ce
   Ce282       1.0     0.201660     0.754521     0.826450    Biso  1.000000 Ce
   Ce283       1.0     0.493335     0.837789     0.826450    Biso  1.000000 Ce
   Ce284       1.0     0.534957     0.754521     0.826442    Biso  1.000000 Ce
   Ce285       1.0     0.410006     0.837814     0.826442    Biso  1.000000 Ce
   Ce286       1.0     0.284968     0.754495     0.826442    Biso  1.000000 Ce
   Ce287       1.0     0.368319     0.754495     0.826442    Biso  1.000000 Ce
   Ce288       1.0     0.451627     0.754470     0.826442    Biso  1.000000 Ce
   O433        1.0     0.701660     0.309987     0.820233    Biso  1.000000 O
   O434        1.0     0.159973     0.226769     0.820233    Biso  1.000000 O
   O435        1.0     0.743324     0.226643     0.820225    Biso  1.000000 O
   O436        1.0     0.659973     0.226643     0.820225    Biso  1.000000 O
   O437        1.0     0.535000     0.310037     0.820225    Biso  1.000000 O
   O438        1.0     0.618308     0.310062     0.820217    Biso  1.000000 O
   O439        1.0     0.368275     0.310062     0.820217    Biso  1.000000 O
   O440        1.0     0.243324     0.226794     0.820217    Biso  1.000000 O
   O441        1.0     0.201616     0.310112     0.820217    Biso  1.000000 O
   O442        1.0     0.451649     0.310087     0.820217    Biso  1.000000 O
   O443        1.0     0.784946     0.143274     0.820217    Biso  1.000000 O
   O444        1.0     0.326611     0.226743     0.820217    Biso  1.000000 O
   O445        1.0     0.826676     0.226643     0.820208    Biso  1.000000 O
   O446        1.0     0.409962     0.226718     0.820208    Biso  1.000000 O
   O447        1.0     0.076491     0.226743     0.820208    Biso  1.000000 O
   O448        1.0     0.493314     0.226743     0.820208    Biso  1.000000 O
   O449        1.0     0.576643     0.393381     0.820208    Biso  1.000000 O
   O450        1.0     0.493270     0.393356     0.820208    Biso  1.000000 O
   O451        1.0     0.576665     0.226743     0.820208    Biso  1.000000 O
   O452        1.0     0.785011     0.310037     0.820208    Biso  1.000000 O
   O453        1.0     0.284924     0.310163     0.820208    Biso  1.000000 O
   O454        1.0     0.659995     0.393406     0.820208    Biso  1.000000 O
   O455        1.0     0.118265     0.143349     0.820208    Biso  1.000000 O
   O456        1.0     0.118199     0.310138     0.820200    Biso  1.000000 O
   O457        1.0     0.201660     0.143400     0.820192    Biso  1.000000 O
   O458        1.0     0.743346     0.393381     0.820192    Biso  1.000000 O
   O459        1.0     0.868319     0.143324     0.820192    Biso  1.000000 O
   O460        1.0     0.909940     0.226618     0.820192    Biso  1.000000 O
   O461        1.0     0.409897     0.393406     0.820183    Biso  1.000000 O
   O462        1.0     0.701594     0.143349     0.820183    Biso  1.000000 O
   O463        1.0     0.284946     0.143374     0.820183    Biso  1.000000 O
   O464        1.0     0.951605     0.143324     0.820183    Biso  1.000000 O
   O465        1.0     0.993205     0.226718     0.820183    Biso  1.000000 O
   O466        1.0     0.034891     0.143349     0.820183    Biso  1.000000 O
   O467        1.0     0.618265     0.143324     0.820183    Biso  1.000000 O
   O468        1.0     0.368254     0.143400     0.820175    Biso  1.000000 O
   O469        1.0     0.868319     0.309987     0.820175    Biso  1.000000 O
   O470        1.0     0.326524     0.393431     0.820175    Biso  1.000000 O
   O471        1.0     0.451649     0.143400     0.820175    Biso  1.000000 O
   O472        1.0     0.618265     0.476674     0.820175    Biso  1.000000 O
   O473        1.0     0.534957     0.143400     0.820167    Biso  1.000000 O
   O474        1.0     0.826611     0.060031     0.820167    Biso  1.000000 O
   O475        1.0     0.534913     0.476725     0.820167    Biso  1.000000 O
   O476        1.0     0.243237     0.393481     0.820167    Biso  1.000000 O
   O477        1.0     0.909984     0.060081     0.820167    Biso  1.000000 O
   O478        1.0     0.034870     0.310087     0.820167    Biso  1.000000 O
   O479        1.0     0.451540     0.476725     0.820167    Biso  1.000000 O
   O480        1.0     0.993292     0.060031     0.820158    Biso  1.000000 O
   O481        1.0     0.826676     0.393406     0.820158    Biso  1.000000 O
   O482        1.0     0.743259     0.060031     0.820158    Biso  1.000000 O
   O483        1.0     0.159886     0.393507     0.820150    Biso  1.000000 O
   O484        1.0     0.868297     0.976687     0.820150    Biso  1.000000 O
   O485        1.0     0.076622     0.060006     0.820150    Biso  1.000000 O
   O486        1.0     0.951562     0.310037     0.820150    Biso  1.000000 O
   O487        1.0     0.159973     0.060056     0.820142    Biso  1.000000 O
   O488        1.0     0.701594     0.476775     0.820142    Biso  1.000000 O
   O489        1.0     0.784968     0.476699     0.820142    Biso  1.000000 O
   O490        1.0     0.368188     0.476775     0.820133    Biso  1.000000 O
   O491        1.0     0.076534     0.393481     0.820133    Biso  1.000000 O
   O492        1.0     0.951649     0.976662     0.820133    Biso  1.000000 O
   O493        1.0     0.243281     0.060081     0.820125    Biso  1.000000 O
   O494        1.0     0.326611     0.060056     0.820125    Biso  1.000000 O
   O495        1.0     0.409940     0.060006     0.820125    Biso  1.000000 O
   O496        1.0     0.659886     0.060056     0.820125    Biso  1.000000 O
   O497        1.0     0.784946     0.976762     0.820125    Biso  1.000000 O
   O498        1.0     0.284837     0.476750     0.820117    Biso  1.000000 O
   O499        1.0     0.909962     0.893393     0.820117    Biso  1.000000 O
   O500        1.0     0.993205     0.393431     0.820117    Biso  1.000000 O
   O501        1.0     0.576578     0.560094     0.820117    Biso  1.000000 O
   O502        1.0     0.826589     0.893368     0.820117    Biso  1.000000 O
   O503        1.0     0.909940     0.393406     0.820117    Biso  1.000000 O
   O504        1.0     0.576556     0.060006     0.820108    Biso  1.000000 O
   O505        1.0     0.701573     0.976737     0.820108    Biso  1.000000 O
   O506        1.0     0.493314     0.060006     0.820108    Biso  1.000000 O
   O507        1.0     0.659886     0.560068     0.820100    Biso  1.000000 O
   O508        1.0     0.493205     0.560094     0.820100    Biso  1.000000 O
   O509        1.0     0.743237     0.560068     0.820100    Biso  1.000000 O
   O510        1.0     0.034957     0.976687     0.820100    Biso  1.000000 O
   O511        1.0     0.201551     0.476800     0.820092    Biso  1.000000 O
   O512        1.0     0.868319     0.476750     0.820092    Biso  1.000000 O
   O513        1.0     0.118243     0.476750     0.820092    Biso  1.000000 O
   O514        1.0     0.993357     0.893393     0.820092    Biso  1.000000 O
   O515        1.0     0.826611     0.560094     0.820092    Biso  1.000000 O
   O516        1.0     0.743237     0.893393     0.820083    Biso  1.000000 O
   O517        1.0     0.409853     0.560094     0.820083    Biso  1.000000 O
   O518        1.0     0.034891     0.476775     0.820075    Biso  1.000000 O
   O519        1.0     0.118308     0.976712     0.820075    Biso  1.000000 O
   O520        1.0     0.951583     0.476725     0.820075    Biso  1.000000 O
   O521        1.0     0.909919     0.560119     0.820075    Biso  1.000000 O
   O522        1.0     0.868232     0.810050     0.820075    Biso  1.000000 O
   O523        1.0     0.951627     0.810075     0.820067    Biso  1.000000 O
   O524        1.0     0.784902     0.809974     0.820067    Biso  1.000000 O
   O525        1.0     0.201638     0.976737     0.820067    Biso  1.000000 O
   O526        1.0     0.868232     0.643437     0.820067    Biso  1.000000 O
   O527        1.0     0.618199     0.976762     0.820067    Biso  1.000000 O
   O528        1.0     0.326524     0.560094     0.820058    Biso  1.000000 O
   O529        1.0     0.909897     0.726806     0.820058    Biso  1.000000 O
   O530        1.0     0.284968     0.976737     0.820058    Biso  1.000000 O
   O531        1.0     0.701529     0.643387     0.820058    Biso  1.000000 O
   O532        1.0     0.951605     0.643488     0.820058    Biso  1.000000 O
   O533        1.0     0.993270     0.560094     0.820050    Biso  1.000000 O
   O534        1.0     0.076600     0.560043     0.820050    Biso  1.000000 O
   O535        1.0     0.368275     0.976662     0.820050    Biso  1.000000 O
   O536        1.0     0.784880     0.643463     0.820050    Biso  1.000000 O
   O537        1.0     0.659864     0.893368     0.820050    Biso  1.000000 O
   O538        1.0     0.993292     0.726806     0.820050    Biso  1.000000 O
   O539        1.0     0.618221     0.643437     0.820050    Biso  1.000000 O
   O540        1.0     0.243194     0.560119     0.820050    Biso  1.000000 O
   O541        1.0     0.826545     0.726756     0.820042    Biso  1.000000 O
   O542        1.0     0.451605     0.976687     0.820042    Biso  1.000000 O
   O543        1.0     0.534891     0.643387     0.820042    Biso  1.000000 O
   O544        1.0     0.159908     0.560068     0.820042    Biso  1.000000 O
   O545        1.0     0.076665     0.893419     0.820042    Biso  1.000000 O
   O546        1.0     0.034891     0.643412     0.820042    Biso  1.000000 O
   O547        1.0     0.701573     0.810024     0.820042    Biso  1.000000 O
   O548        1.0     0.743216     0.726681     0.820033    Biso  1.000000 O
   O549        1.0     0.534913     0.976712     0.820033    Biso  1.000000 O
   O550        1.0     0.035000     0.810100     0.820033    Biso  1.000000 O
   O551        1.0     0.451583     0.643387     0.820033    Biso  1.000000 O
   O552        1.0     0.659908     0.726731     0.820017    Biso  1.000000 O
   O553        1.0     0.118286     0.643437     0.820017    Biso  1.000000 O
   O554        1.0     0.368232     0.643387     0.820017    Biso  1.000000 O
   O555        1.0     0.159995     0.893368     0.820017    Biso  1.000000 O
   O556        1.0     0.201594     0.643412     0.820008    Biso  1.000000 O
   O557        1.0     0.243303     0.893393     0.820008    Biso  1.000000 O
   O558        1.0     0.326632     0.893393     0.820008    Biso  1.000000 O
   O559        1.0     0.076643     0.726781     0.820008    Biso  1.000000 O
   O560        1.0     0.284924     0.643437     0.820008    Biso  1.000000 O
   O561        1.0     0.618243     0.810050     0.820008    Biso  1.000000 O
   O562        1.0     0.576578     0.893393     0.820000    Biso  1.000000 O
   O563        1.0     0.576556     0.726706     0.820000    Biso  1.000000 O
   O564        1.0     0.118286     0.810100     0.819992    Biso  1.000000 O
   O565        1.0     0.493292     0.893343     0.819992    Biso  1.000000 O
   O566        1.0     0.410006     0.893393     0.819992    Biso  1.000000 O
   O567        1.0     0.159973     0.726781     0.819992    Biso  1.000000 O
   O568        1.0     0.409940     0.726706     0.819983    Biso  1.000000 O
   O569        1.0     0.201638     0.810100     0.819983    Biso  1.000000 O
   O570        1.0     0.493270     0.726756     0.819983    Biso  1.000000 O
   O571        1.0     0.284946     0.810100     0.819975    Biso  1.000000 O
   O572        1.0     0.243281     0.726731     0.819975    Biso  1.000000 O
   O573        1.0     0.368319     0.810075     0.819975    Biso  1.000000 O
   O574        1.0     0.534957     0.810075     0.819975    Biso  1.000000 O
   O575        1.0     0.326611     0.726756     0.819975    Biso  1.000000 O
   O576        1.0     0.451649     0.810050     0.819967    Biso  1.000000 O
   O577        1.0     0.701573     0.254458     0.807150    Biso  1.000000 O
   O578        1.0     0.118177     0.254659     0.807142    Biso  1.000000 O
   O579        1.0     0.201594     0.254684     0.807142    Biso  1.000000 O
   O580        1.0     0.659929     0.337902     0.807142    Biso  1.000000 O
   O581        1.0     0.159886     0.171265     0.807133    Biso  1.000000 O
   O582        1.0     0.784924     0.254458     0.807133    Biso  1.000000 O
   O583        1.0     0.284946     0.254709     0.807125    Biso  1.000000 O
   O584        1.0     0.451605     0.254609     0.807125    Biso  1.000000 O
   O585        1.0     0.493292     0.337902     0.807125    Biso  1.000000 O
   O586        1.0     0.743194     0.171114     0.807125    Biso  1.000000 O
   O587        1.0     0.576600     0.337902     0.807125    Biso  1.000000 O
   O588        1.0     0.368254     0.254634     0.807125    Biso  1.000000 O
   O589        1.0     0.743281     0.337877     0.807125    Biso  1.000000 O
   O590        1.0     0.618265     0.254558     0.807125    Biso  1.000000 O
   O591        1.0     0.826567     0.171164     0.807125    Biso  1.000000 O
   O592        1.0     0.534935     0.254583     0.807125    Biso  1.000000 O
   O593        1.0     0.409897     0.337927     0.807117    Biso  1.000000 O
   O594        1.0     0.076491     0.171265     0.807117    Biso  1.000000 O
   O595        1.0     0.159886     0.338078     0.807117    Biso  1.000000 O
   O596        1.0     0.243259     0.171340     0.807117    Biso  1.000000 O
   O597        1.0     0.243237     0.338078     0.807108    Biso  1.000000 O
   O598        1.0     0.534891     0.421246     0.807108    Biso  1.000000 O
   O599        1.0     0.326589     0.338003     0.807108    Biso  1.000000 O
   O600        1.0     0.659842     0.171164     0.807108    Biso  1.000000 O
   O601        1.0     0.618243     0.421196     0.807108    Biso  1.000000 O
   O602        1.0     0.409875     0.171265     0.807100    Biso  1.000000 O
   O603        1.0     0.326545     0.171315     0.807100    Biso  1.000000 O
   O604        1.0     0.868275     0.254483     0.807100    Biso  1.000000 O
   O605        1.0     0.451540     0.421246     0.807100    Biso  1.000000 O
   O606        1.0     0.826632     0.337852     0.807100    Biso  1.000000 O
   O607        1.0     0.784880     0.087871     0.807092    Biso  1.000000 O
   O608        1.0     0.576534     0.171214     0.807092    Biso  1.000000 O
   O609        1.0     0.701594     0.421271     0.807092    Biso  1.000000 O
   O610        1.0     0.493248     0.171265     0.807092    Biso  1.000000 O
   O611        1.0     0.993139     0.171265     0.807092    Biso  1.000000 O
   O612        1.0     0.034739     0.254609     0.807083    Biso  1.000000 O
   O613        1.0     0.909897     0.171189     0.807083    Biso  1.000000 O
   O614        1.0     0.868210     0.087845     0.807083    Biso  1.000000 O
   O615        1.0     0.951474     0.254533     0.807075    Biso  1.000000 O
   O616        1.0     0.118221     0.087871     0.807075    Biso  1.000000 O
   O617        1.0     0.993161     0.337952     0.807075    Biso  1.000000 O
   O618        1.0     0.368167     0.421296     0.807075    Biso  1.000000 O
   O619        1.0     0.576534     0.504590     0.807075    Biso  1.000000 O
   O620        1.0     0.076425     0.338028     0.807067    Biso  1.000000 O
   O621        1.0     0.034848     0.087896     0.807067    Biso  1.000000 O
   O622        1.0     0.951562     0.087896     0.807067    Biso  1.000000 O
   O623        1.0     0.701464     0.087871     0.807067    Biso  1.000000 O
   O624        1.0     0.784946     0.421221     0.807067    Biso  1.000000 O
   O625        1.0     0.201529     0.087921     0.807067    Biso  1.000000 O
   O626        1.0     0.909897     0.004602     0.807058    Biso  1.000000 O
   O627        1.0     0.493161     0.504590     0.807058    Biso  1.000000 O
   O628        1.0     0.826567     0.004577     0.807058    Biso  1.000000 O
   O629        1.0     0.284859     0.087946     0.807050    Biso  1.000000 O
   O630        1.0     0.284859     0.421346     0.807050    Biso  1.000000 O
   O631        1.0     0.451562     0.087896     0.807050    Biso  1.000000 O
   O632        1.0     0.368188     0.087946     0.807050    Biso  1.000000 O
   O633        1.0     0.659842     0.504590     0.807050    Biso  1.000000 O
   O634        1.0     0.618156     0.087896     0.807050    Biso  1.000000 O
   O635        1.0     0.201529     0.421346     0.807042    Biso  1.000000 O
   O636        1.0     0.743150     0.004577     0.807042    Biso  1.000000 O
   O637        1.0     0.909875     0.337927     0.807042    Biso  1.000000 O
   O638        1.0     0.868210     0.921233     0.807042    Biso  1.000000 O
   O639        1.0     0.409810     0.504615     0.807033    Biso  1.000000 O
   O640        1.0     0.743237     0.504590     0.807033    Biso  1.000000 O
   O641        1.0     0.993226     0.004577     0.807033    Biso  1.000000 O
   O642        1.0     0.534848     0.087946     0.807033    Biso  1.000000 O
   O643        1.0     0.118112     0.421296     0.807033    Biso  1.000000 O
   O644        1.0     0.034848     0.421296     0.807025    Biso  1.000000 O
   O645        1.0     0.951583     0.921208     0.807025    Biso  1.000000 O
   O646        1.0     0.868232     0.421221     0.807025    Biso  1.000000 O
   O647        1.0     0.784815     0.921258     0.807017    Biso  1.000000 O
   O648        1.0     0.826545     0.504615     0.807008    Biso  1.000000 O
   O649        1.0     0.076578     0.004552     0.807008    Biso  1.000000 O
   O650        1.0     0.326436     0.504640     0.807008    Biso  1.000000 O
   O651        1.0     0.909853     0.837889     0.807008    Biso  1.000000 O
   O652        1.0     0.659777     0.004602     0.807000    Biso  1.000000 O
   O653        1.0     0.826480     0.837864     0.807000    Biso  1.000000 O
   O654        1.0     0.243194     0.504665     0.806992    Biso  1.000000 O
   O655        1.0     0.534804     0.587908     0.806992    Biso  1.000000 O
   O656        1.0     0.159886     0.004577     0.806992    Biso  1.000000 O
   O657        1.0     0.701485     0.587908     0.806992    Biso  1.000000 O
   O658        1.0     0.618177     0.587959     0.806992    Biso  1.000000 O
   O659        1.0     0.701464     0.921233     0.806992    Biso  1.000000 O
   O660        1.0     0.243194     0.004577     0.806983    Biso  1.000000 O
   O661        1.0     0.784815     0.587934     0.806983    Biso  1.000000 O
   O662        1.0     0.951496     0.421246     0.806983    Biso  1.000000 O
   O663        1.0     0.326524     0.004602     0.806983    Biso  1.000000 O
   O664        1.0     0.159821     0.504590     0.806983    Biso  1.000000 O
   O665        1.0     0.909897     0.504640     0.806975    Biso  1.000000 O
   O666        1.0     0.076491     0.504565     0.806975    Biso  1.000000 O
   O667        1.0     0.451453     0.587934     0.806975    Biso  1.000000 O
   O668        1.0     0.868188     0.588009     0.806975    Biso  1.000000 O
   O669        1.0     0.409853     0.004552     0.806975    Biso  1.000000 O
   O670        1.0     0.034913     0.921258     0.806975    Biso  1.000000 O
   O671        1.0     0.951518     0.587908     0.806975    Biso  1.000000 O
   O672        1.0     0.868145     0.754571     0.806975    Biso  1.000000 O
   O673        1.0     0.576469     0.004577     0.806967    Biso  1.000000 O
   O674        1.0     0.951518     0.754621     0.806967    Biso  1.000000 O
   O675        1.0     0.993139     0.504640     0.806967    Biso  1.000000 O
   O676        1.0     0.909788     0.671328     0.806967    Biso  1.000000 O
   O677        1.0     0.743150     0.837864     0.806967    Biso  1.000000 O
   O678        1.0     0.993226     0.837940     0.806967    Biso  1.000000 O
   O679        1.0     0.826458     0.671277     0.806958    Biso  1.000000 O
   O680        1.0     0.368101     0.587908     0.806950    Biso  1.000000 O
   O681        1.0     0.493139     0.004527     0.806950    Biso  1.000000 O
   O682        1.0     0.993161     0.671328     0.806950    Biso  1.000000 O
   O683        1.0     0.784793     0.754495     0.806950    Biso  1.000000 O
   O684        1.0     0.743128     0.671227     0.806950    Biso  1.000000 O
   O685        1.0     0.034870     0.587934     0.806950    Biso  1.000000 O
   O686        1.0     0.284793     0.587934     0.806942    Biso  1.000000 O
   O687        1.0     0.659799     0.671252     0.806942    Biso  1.000000 O
   O688        1.0     0.118265     0.921258     0.806942    Biso  1.000000 O
   O689        1.0     0.118199     0.587959     0.806942    Biso  1.000000 O
   O690        1.0     0.618112     0.921284     0.806933    Biso  1.000000 O
   O691        1.0     0.659821     0.837839     0.806933    Biso  1.000000 O
   O692        1.0     0.034891     0.754646     0.806933    Biso  1.000000 O
   O693        1.0     0.284859     0.921309     0.806925    Biso  1.000000 O
   O694        1.0     0.576513     0.671252     0.806925    Biso  1.000000 O
   O695        1.0     0.201507     0.587908     0.806925    Biso  1.000000 O
   O696        1.0     0.076513     0.671328     0.806925    Biso  1.000000 O
   O697        1.0     0.201573     0.921309     0.806925    Biso  1.000000 O
   O698        1.0     0.493183     0.671302     0.806925    Biso  1.000000 O
   O699        1.0     0.701464     0.754546     0.806917    Biso  1.000000 O
   O700        1.0     0.368232     0.921233     0.806917    Biso  1.000000 O
   O701        1.0     0.618134     0.754521     0.806917    Biso  1.000000 O
   O702        1.0     0.534826     0.921208     0.806917    Biso  1.000000 O
   O703        1.0     0.076556     0.837990     0.806908    Biso  1.000000 O
   O704        1.0     0.409853     0.671252     0.806908    Biso  1.000000 O
   O705        1.0     0.159886     0.671328     0.806900    Biso  1.000000 O
   O706        1.0     0.451583     0.921233     0.806900    Biso  1.000000 O
   O707        1.0     0.243194     0.671277     0.806900    Biso  1.000000 O
   O708        1.0     0.326524     0.671302     0.806892    Biso  1.000000 O
   O709        1.0     0.118243     0.754671     0.806892    Biso  1.000000 O
   O710        1.0     0.326545     0.837915     0.806883    Biso  1.000000 O
   O711        1.0     0.159886     0.837940     0.806883    Biso  1.000000 O
   O712        1.0     0.576491     0.837889     0.806883    Biso  1.000000 O
   O713        1.0     0.243216     0.837990     0.806875    Biso  1.000000 O
   O714        1.0     0.201573     0.754671     0.806875    Biso  1.000000 O
   O715        1.0     0.284880     0.754621     0.806875    Biso  1.000000 O
   O716        1.0     0.534870     0.754596     0.806875    Biso  1.000000 O
   O717        1.0     0.493226     0.837864     0.806875    Biso  1.000000 O
   O718        1.0     0.451540     0.754521     0.806875    Biso  1.000000 O
   O719        1.0     0.368232     0.754596     0.806867    Biso  1.000000 O
   O720        1.0     0.409919     0.837915     0.806867    Biso  1.000000 O
   Ce289       1.0     0.160365     0.226894     0.799783    Biso  1.000000 Ce
   Ce290       1.0     0.704164     0.309257     0.800292    Biso  1.000000 Ce
   Ce291       1.0     0.744305     0.227775     0.800817    Biso  1.000000 Ce
   Ce292       1.0     0.076839     0.227272     0.800725    Biso  1.000000 Ce
   Ce293       1.0     0.203119     0.306667     0.801125    Biso  1.000000 Ce
   Ce294       1.0     0.660017     0.226492     0.798825    Biso  1.000000 Ce
   Ce295       1.0     0.242998     0.225662     0.799383    Biso  1.000000 Ce
   Ce296       1.0     0.117873     0.314564     0.799742    Biso  1.000000 Ce
   Ce297       1.0     0.453957     0.307899     0.800925    Biso  1.000000 Ce
   Ce298       1.0     0.782920     0.143903     0.801150    Biso  1.000000 Ce
   Ce299       1.0     0.118940     0.141966     0.799700    Biso  1.000000 Ce
   Ce300       1.0     0.787320     0.310766     0.800625    Biso  1.000000 Ce
   Ce301       1.0     0.367426     0.311571     0.800950    Biso  1.000000 Ce
   Ce302       1.0     0.616827     0.307170     0.799367    Biso  1.000000 Ce
   Ce303       1.0     0.495187     0.392802     0.800708    Biso  1.000000 Ce
   Ce304       1.0     0.824803     0.227146     0.799833    Biso  1.000000 Ce
   Ce305       1.0     0.406935     0.226442     0.799992    Biso  1.000000 Ce
   Ce306       1.0     0.660213     0.392048     0.800633    Biso  1.000000 Ce
   Ce307       1.0     0.202858     0.141036     0.800633    Biso  1.000000 Ce
   Ce308       1.0     0.494490     0.225335     0.800975    Biso  1.000000 Ce
   Ce309       1.0     0.327482     0.233433     0.800667    Biso  1.000000 Ce
   Ce310       1.0     0.534303     0.310213     0.799167    Biso  1.000000 Ce
   Ce311       1.0     0.579300     0.394865     0.800575    Biso  1.000000 Ce
   Ce312       1.0     0.742323     0.394512     0.799700    Biso  1.000000 Ce
   Ce313       1.0     0.286209     0.310087     0.800092    Biso  1.000000 Ce
   Ce314       1.0     0.575750     0.223273     0.799758    Biso  1.000000 Ce
   Ce315       1.0     0.452367     0.145286     0.800175    Biso  1.000000 Ce
   Ce316       1.0     0.616479     0.478636     0.798708    Biso  1.000000 Ce
   Ce317       1.0     0.450690     0.474738     0.801025    Biso  1.000000 Ce
   Ce318       1.0     0.869212     0.142972     0.799875    Biso  1.000000 Ce
   Ce319       1.0     0.410942     0.393507     0.800567    Biso  1.000000 Ce
   Ce320       1.0     0.535436     0.474964     0.800242    Biso  1.000000 Ce
   Ce321       1.0     0.369604     0.142369     0.801817    Biso  1.000000 Ce
   Ce322       1.0     0.035000     0.142570     0.800833    Biso  1.000000 Ce
   Ce323       1.0     0.699678     0.148103     0.800342    Biso  1.000000 Ce
   Ce324       1.0     0.907937     0.227272     0.801192    Biso  1.000000 Ce
   Ce325       1.0     0.867579     0.309459     0.800025    Biso  1.000000 Ce
   Ce326       1.0     0.615760     0.142746     0.800708    Biso  1.000000 Ce
   Ce327       1.0     0.287211     0.143349     0.800600    Biso  1.000000 Ce
   Ce328       1.0     0.326110     0.394638     0.799892    Biso  1.000000 Ce
   Ce329       1.0     0.868123     0.976913     0.800950    Biso  1.000000 Ce
   Ce330       1.0     0.910615     0.059704     0.800525    Biso  1.000000 Ce
   Ce331       1.0     0.952803     0.144758     0.800500    Biso  1.000000 Ce
   Ce332       1.0     0.744718     0.058874     0.801608    Biso  1.000000 Ce
   Ce333       1.0     0.990526     0.224782     0.799825    Biso  1.000000 Ce
   Ce334       1.0     0.534499     0.142343     0.800875    Biso  1.000000 Ce
   Ce335       1.0     0.244806     0.393029     0.800667    Biso  1.000000 Ce
   Ce336       1.0     0.826393     0.392199     0.800775    Biso  1.000000 Ce
   Ce337       1.0     0.826262     0.061011     0.800233    Biso  1.000000 Ce
   Ce338       1.0     0.160626     0.395141     0.800450    Biso  1.000000 Ce
   Ce339       1.0     0.991157     0.061691     0.800567    Biso  1.000000 Ce
   Ce340       1.0     0.076295     0.061867     0.801392    Biso  1.000000 Ce
   Ce341       1.0     0.785991     0.479742     0.800283    Biso  1.000000 Ce
   Ce342       1.0     0.409592     0.058220     0.800383    Biso  1.000000 Ce
   Ce343       1.0     0.912140     0.892010     0.801458    Biso  1.000000 Ce
   Ce344       1.0     0.158492     0.055780     0.799842    Biso  1.000000 Ce
   Ce345       1.0     0.367186     0.474713     0.800425    Biso  1.000000 Ce
   Ce346       1.0     0.035392     0.311219     0.800600    Biso  1.000000 Ce
   Ce347       1.0     0.825435     0.888162     0.799925    Biso  1.000000 Ce
   Ce348       1.0     0.949253     0.976486     0.801592    Biso  1.000000 Ce
   Ce349       1.0     0.327830     0.056434     0.800475    Biso  1.000000 Ce
   Ce350       1.0     0.574182     0.560144     0.800533    Biso  1.000000 Ce
   Ce351       1.0     0.700832     0.477957     0.800942    Biso  1.000000 Ce
   Ce352       1.0     0.951801     0.309459     0.799992    Biso  1.000000 Ce
   Ce353       1.0     0.243738     0.058673     0.799842    Biso  1.000000 Ce
   Ce354       1.0     0.702574     0.977089     0.800775    Biso  1.000000 Ce
   Ce355       1.0     0.783116     0.974524     0.800792    Biso  1.000000 Ce
   Ce356       1.0     0.075816     0.393079     0.801617    Biso  1.000000 Ce
   Ce357       1.0     0.491223     0.059125     0.801000    Biso  1.000000 Ce
   Ce358       1.0     0.284379     0.476020     0.799992    Biso  1.000000 Ce
   Ce359       1.0     0.493118     0.556548     0.800175    Biso  1.000000 Ce
   Ce360       1.0     0.744609     0.559088     0.800842    Biso  1.000000 Ce
   Ce361       1.0     0.742497     0.892010     0.801092    Biso  1.000000 Ce
   Ce362       1.0     0.825914     0.560999     0.799725    Biso  1.000000 Ce
   Ce363       1.0     0.991571     0.895456     0.800158    Biso  1.000000 Ce
   Ce364       1.0     0.661236     0.560446     0.800000    Biso  1.000000 Ce
   Ce365       1.0     0.573790     0.057340     0.800817    Biso  1.000000 Ce
   Ce366       1.0     0.658427     0.060685     0.801492    Biso  1.000000 Ce
   Ce367       1.0     0.991245     0.390866     0.800075    Biso  1.000000 Ce
   Ce368       1.0     0.869386     0.480346     0.800242    Biso  1.000000 Ce
   Ce369       1.0     0.034260     0.980962     0.800658    Biso  1.000000 Ce
   Ce370       1.0     0.116370     0.479390     0.800075    Biso  1.000000 Ce
   Ce371       1.0     0.410899     0.559993     0.800117    Biso  1.000000 Ce
   Ce372       1.0     0.911182     0.560873     0.800500    Biso  1.000000 Ce
   Ce373       1.0     0.202161     0.476498     0.799617    Biso  1.000000 Ce
   Ce374       1.0     0.910463     0.391469     0.800483    Biso  1.000000 Ce
   Ce375       1.0     0.783138     0.807459     0.801367    Biso  1.000000 Ce
   Ce376       1.0     0.951583     0.814677     0.800183    Biso  1.000000 Ce
   Ce377       1.0     0.952193     0.645298     0.800267    Biso  1.000000 Ce
   Ce378       1.0     0.995448     0.726580     0.800833    Biso  1.000000 Ce
   Ce379       1.0     0.659145     0.891583     0.799358    Biso  1.000000 Ce
   Ce380       1.0     0.865488     0.806076     0.800258    Biso  1.000000 Ce
   Ce381       1.0     0.036873     0.472776     0.800100    Biso  1.000000 Ce
   Ce382       1.0     0.871085     0.645424     0.799750    Biso  1.000000 Ce
   Ce383       1.0     0.909592     0.727360     0.800175    Biso  1.000000 Ce
   Ce384       1.0     0.076687     0.561854     0.800567    Biso  1.000000 Ce
   Ce385       1.0     0.035719     0.645600     0.800200    Biso  1.000000 Ce
   Ce386       1.0     0.950974     0.477655     0.799517    Biso  1.000000 Ce
   Ce387       1.0     0.116544     0.977089     0.800117    Biso  1.000000 Ce
   Ce388       1.0     0.202705     0.977265     0.800892    Biso  1.000000 Ce
   Ce389       1.0     0.370475     0.973518     0.800642    Biso  1.000000 Ce
   Ce390       1.0     0.620682     0.976259     0.801208    Biso  1.000000 Ce
   Ce391       1.0     0.324498     0.559565     0.800450    Biso  1.000000 Ce
   Ce392       1.0     0.286732     0.972059     0.800617    Biso  1.000000 Ce
   Ce393       1.0     0.701268     0.645801     0.799525    Biso  1.000000 Ce
   Ce394       1.0     0.534978     0.642482     0.799317    Biso  1.000000 Ce
   Ce395       1.0     0.994359     0.563237     0.800517    Biso  1.000000 Ce
   Ce396       1.0     0.787015     0.641124     0.799958    Biso  1.000000 Ce
   Ce397       1.0     0.700963     0.808742     0.800375    Biso  1.000000 Ce
   Ce398       1.0     0.160017     0.560949     0.801008    Biso  1.000000 Ce
   Ce399       1.0     0.117611     0.643739     0.800517    Biso  1.000000 Ce
   Ce400       1.0     0.616805     0.643085     0.800825    Biso  1.000000 Ce
   Ce401       1.0     0.452760     0.975480     0.800783    Biso  1.000000 Ce
   Ce402       1.0     0.451431     0.643110     0.799817    Biso  1.000000 Ce
   Ce403       1.0     0.035174     0.809748     0.799933    Biso  1.000000 Ce
   Ce404       1.0     0.078255     0.896361     0.799758    Biso  1.000000 Ce
   Ce405       1.0     0.371063     0.644695     0.801133    Biso  1.000000 Ce
   Ce406       1.0     0.244109     0.559892     0.800242    Biso  1.000000 Ce
   Ce407       1.0     0.745459     0.727083     0.800600    Biso  1.000000 Ce
   Ce408       1.0     0.200984     0.641903     0.799958    Biso  1.000000 Ce
   Ce409       1.0     0.829181     0.722254     0.801033    Biso  1.000000 Ce
   Ce410       1.0     0.326916     0.893595     0.800083    Biso  1.000000 Ce
   Ce411       1.0     0.532125     0.976435     0.799883    Biso  1.000000 Ce
   Ce412       1.0     0.661127     0.723814     0.800150    Biso  1.000000 Ce
   Ce413       1.0     0.617372     0.807509     0.800333    Biso  1.000000 Ce
   Ce414       1.0     0.286100     0.644267     0.800417    Biso  1.000000 Ce
   Ce415       1.0     0.239448     0.892739     0.799492    Biso  1.000000 Ce
   Ce416       1.0     0.075075     0.729321     0.799883    Biso  1.000000 Ce
   Ce417       1.0     0.157425     0.895757     0.799475    Biso  1.000000 Ce
   Ce418       1.0     0.162064     0.730428     0.800375    Biso  1.000000 Ce
   Ce419       1.0     0.412097     0.891784     0.800367    Biso  1.000000 Ce
   Ce420       1.0     0.366816     0.808113     0.799142    Biso  1.000000 Ce
   Ce421       1.0     0.285338     0.811332     0.800333    Biso  1.000000 Ce
   Ce422       1.0     0.407479     0.728290     0.799750    Biso  1.000000 Ce
   Ce423       1.0     0.198436     0.809999     0.800942    Biso  1.000000 Ce
   Ce424       1.0     0.578037     0.895280     0.800150    Biso  1.000000 Ce
   Ce425       1.0     0.246069     0.729095     0.800183    Biso  1.000000 Ce
   Ce426       1.0     0.494773     0.895305     0.799333    Biso  1.000000 Ce
   Ce427       1.0     0.577014     0.726756     0.799325    Biso  1.000000 Ce
   Ce428       1.0     0.116304     0.809496     0.801717    Biso  1.000000 Ce
   Ce429       1.0     0.328919     0.728441     0.800075    Biso  1.000000 Ce
   Ce430       1.0     0.453217     0.809345     0.801158    Biso  1.000000 Ce
   Ce431       1.0     0.495361     0.724543     0.800108    Biso  1.000000 Ce
   Ce432       1.0     0.534957     0.806780     0.800617    Biso  1.000000 Ce
   O721        1.0     0.120421     0.198224     0.792900    Biso  1.000000 O
   O722        1.0     0.163153     0.280738     0.794483    Biso  1.000000 O
   O723        1.0     0.742497     0.284435     0.793875    Biso  1.000000 O
   O724        1.0     0.201246     0.197721     0.794883    Biso  1.000000 O
   O725        1.0     0.078974     0.285416     0.793442    Biso  1.000000 O
   O726        1.0     0.783922     0.200161     0.794783    Biso  1.000000 O
   O727        1.0     0.659821     0.283329     0.793792    Biso  1.000000 O
   O728        1.0     0.704426     0.365189     0.794317    Biso  1.000000 O
   O729        1.0     0.703271     0.198023     0.794100    Biso  1.000000 O
   O730        1.0     0.408438     0.278777     0.795267    Biso  1.000000 O
   O731        1.0     0.243499     0.281946     0.793892    Biso  1.000000 O
   O732        1.0     0.492922     0.448055     0.793542    Biso  1.000000 O
   O733        1.0     0.827068     0.280411     0.794142    Biso  1.000000 O
   O734        1.0     0.452716     0.200941     0.793200    Biso  1.000000 O
   O735        1.0     0.452520     0.369288     0.793167    Biso  1.000000 O
   O736        1.0     0.615520     0.361668     0.794633    Biso  1.000000 O
   O737        1.0     0.158448     0.116088     0.793192    Biso  1.000000 O
   O738        1.0     0.328244     0.288057     0.793783    Biso  1.000000 O
   O739        1.0     0.534826     0.368005     0.793942    Biso  1.000000 O
   O740        1.0     0.363789     0.197545     0.794633    Biso  1.000000 O
   O741        1.0     0.494185     0.286347     0.792783    Biso  1.000000 O
   O742        1.0     0.618831     0.201192     0.792342    Biso  1.000000 O
   O743        1.0     0.574857     0.281593     0.793350    Biso  1.000000 O
   O744        1.0     0.120203     0.366220     0.792658    Biso  1.000000 O
   O745        1.0     0.284750     0.196841     0.794842    Biso  1.000000 O
   O746        1.0     0.033781     0.199331     0.793917    Biso  1.000000 O
   O747        1.0     0.572549     0.446973     0.793883    Biso  1.000000 O
   O748        1.0     0.197565     0.364686     0.793792    Biso  1.000000 O
   O749        1.0     0.866010     0.198048     0.792867    Biso  1.000000 O
   O750        1.0     0.742824     0.114931     0.793417    Biso  1.000000 O
   O751        1.0     0.412445     0.112341     0.793992    Biso  1.000000 O
   O752        1.0     0.660757     0.450268     0.794167    Biso  1.000000 O
   O753        1.0     0.077732     0.119433     0.794058    Biso  1.000000 O
   O754        1.0     0.372283     0.371099     0.794350    Biso  1.000000 O
   O755        1.0     0.789367     0.362900     0.793192    Biso  1.000000 O
   O756        1.0     0.827547     0.112190     0.793992    Biso  1.000000 O
   O757        1.0     0.536590     0.198778     0.794975    Biso  1.000000 O
   O758        1.0     0.409962     0.448482     0.794633    Biso  1.000000 O
   O759        1.0     0.287712     0.364409     0.794075    Biso  1.000000 O
   O760        1.0     0.912271     0.118452     0.794117    Biso  1.000000 O
   O761        1.0     0.745241     0.451903     0.793408    Biso  1.000000 O
   O762        1.0     0.244087     0.114403     0.792725    Biso  1.000000 O
   O763        1.0     0.910812     0.281669     0.795058    Biso  1.000000 O
   O764        1.0     0.947380     0.033700     0.793075    Biso  1.000000 O
   O765        1.0     0.493727     0.117069     0.793250    Biso  1.000000 O
   O766        1.0     0.870453     0.031637     0.791892    Biso  1.000000 O
   O767        1.0     0.993727     0.112416     0.794258    Biso  1.000000 O
   O768        1.0     0.326589     0.111687     0.796033    Biso  1.000000 O
   O769        1.0     0.910136     0.948369     0.792700    Biso  1.000000 O
   O770        1.0     0.618809     0.534391     0.793850    Biso  1.000000 O
   O771        1.0     0.535784     0.530594     0.793850    Biso  1.000000 O
   O772        1.0     0.953500     0.197420     0.794317    Biso  1.000000 O
   O773        1.0     0.664046     0.110379     0.792075    Biso  1.000000 O
   O774        1.0     0.828288     0.946005     0.794183    Biso  1.000000 O
   O775        1.0     0.699983     0.038050     0.794167    Biso  1.000000 O
   O776        1.0     0.324825     0.445313     0.791400    Biso  1.000000 O
   O777        1.0     0.989567     0.280487     0.792075    Biso  1.000000 O
   O778        1.0     0.448992     0.527450     0.794792    Biso  1.000000 O
   O779        1.0     0.864921     0.862033     0.793150    Biso  1.000000 O
   O780        1.0     0.786144     0.533310     0.793058    Biso  1.000000 O
   O781        1.0     0.576774     0.112114     0.794083    Biso  1.000000 O
   O782        1.0     0.781592     0.862485     0.794158    Biso  1.000000 O
   O783        1.0     0.830858     0.447728     0.793558    Biso  1.000000 O
   O784        1.0     0.782289     0.027312     0.795125    Biso  1.000000 O
   O785        1.0     0.866032     0.363881     0.794058    Biso  1.000000 O
   O786        1.0     0.953304     0.862058     0.793600    Biso  1.000000 O
   O787        1.0     0.035850     0.032467     0.794367    Biso  1.000000 O
   O788        1.0     0.367971     0.031914     0.793708    Biso  1.000000 O
   O789        1.0     0.995666     0.949425     0.794725    Biso  1.000000 O
   O790        1.0     0.242584     0.446169     0.794867    Biso  1.000000 O
   O791        1.0     0.739687     0.946081     0.795808    Biso  1.000000 O
   O792        1.0     0.158971     0.451173     0.793108    Biso  1.000000 O
   O793        1.0     0.285686     0.031386     0.793992    Biso  1.000000 O
   O794        1.0     0.115695     0.031311     0.793350    Biso  1.000000 O
   O795        1.0     0.202161     0.035485     0.795025    Biso  1.000000 O
   O796        1.0     0.705232     0.530669     0.794567    Biso  1.000000 O
   O797        1.0     0.449275     0.034152     0.794300    Biso  1.000000 O
   O798        1.0     0.035458     0.365792     0.793308    Biso  1.000000 O
   O799        1.0     0.662369     0.949023     0.793383    Biso  1.000000 O
   O800        1.0     0.368885     0.527526     0.794558    Biso  1.000000 O
   O801        1.0     0.867557     0.536101     0.794217    Biso  1.000000 O
   O802        1.0     0.947293     0.360260     0.792833    Biso  1.000000 O
   O803        1.0     0.578146     0.616955     0.794133    Biso  1.000000 O
   O804        1.0     0.698436     0.868848     0.792925    Biso  1.000000 O
   O805        1.0     0.076905     0.446294     0.793308    Biso  1.000000 O
   O806        1.0     0.908655     0.783341     0.793092    Biso  1.000000 O
   O807        1.0     0.831947     0.618389     0.793058    Biso  1.000000 O
   O808        1.0     0.614475     0.035183     0.794083    Biso  1.000000 O
   O809        1.0     0.073224     0.612756     0.796125    Biso  1.000000 O
   O810        1.0     0.040728     0.531273     0.794242    Biso  1.000000 O
   O811        1.0     0.536830     0.032518     0.793708    Biso  1.000000 O
   O812        1.0     0.956070     0.701582     0.795433    Biso  1.000000 O
   O813        1.0     0.912510     0.615723     0.793350    Biso  1.000000 O
   O814        1.0     0.992617     0.780927     0.795150    Biso  1.000000 O
   O815        1.0     0.990700     0.449362     0.795558    Biso  1.000000 O
   O816        1.0     0.911378     0.447527     0.793500    Biso  1.000000 O
   O817        1.0     0.994119     0.617006     0.794842    Biso  1.000000 O
   O818        1.0     0.955177     0.531046     0.795175    Biso  1.000000 O
   O819        1.0     0.828810     0.777884     0.794683    Biso  1.000000 O
   O820        1.0     0.746199     0.616427     0.793725    Biso  1.000000 O
   O821        1.0     0.285055     0.527878     0.792808    Biso  1.000000 O
   O822        1.0     0.663872     0.611674     0.794217    Biso  1.000000 O
   O823        1.0     0.114693     0.532379     0.794075    Biso  1.000000 O
   O824        1.0     0.491179     0.616452     0.792242    Biso  1.000000 O
   O825        1.0     0.740798     0.781153     0.794975    Biso  1.000000 O
   O826        1.0     0.037004     0.702965     0.793808    Biso  1.000000 O
   O827        1.0     0.033389     0.867389     0.793525    Biso  1.000000 O
   O828        1.0     0.868254     0.699092     0.792858    Biso  1.000000 O
   O829        1.0     0.206538     0.531348     0.794650    Biso  1.000000 O
   O830        1.0     0.325347     0.947288     0.794025    Biso  1.000000 O
   O831        1.0     0.159821     0.611875     0.794558    Biso  1.000000 O
   O832        1.0     0.076208     0.950783     0.792992    Biso  1.000000 O
   O833        1.0     0.240580     0.949073     0.794242    Biso  1.000000 O
   O834        1.0     0.412510     0.619973     0.793967    Biso  1.000000 O
   O835        1.0     0.329660     0.618062     0.794183    Biso  1.000000 O
   O836        1.0     0.158056     0.950783     0.794475    Biso  1.000000 O
   O837        1.0     0.616871     0.866434     0.794750    Biso  1.000000 O
   O838        1.0     0.242802     0.617106     0.794400    Biso  1.000000 O
   O839        1.0     0.783421     0.695370     0.795350    Biso  1.000000 O
   O840        1.0     0.699699     0.698992     0.793767    Biso  1.000000 O
   O841        1.0     0.661106     0.781028     0.793033    Biso  1.000000 O
   O842        1.0     0.117110     0.700324     0.795192    Biso  1.000000 O
   O843        1.0     0.412162     0.949073     0.793292    Biso  1.000000 O
   O844        1.0     0.535087     0.702512     0.794092    Biso  1.000000 O
   O845        1.0     0.281091     0.864774     0.792958    Biso  1.000000 O
   O846        1.0     0.621575     0.696879     0.792583    Biso  1.000000 O
   O847        1.0     0.576709     0.950130     0.793733    Biso  1.000000 O
   O848        1.0     0.368384     0.866408     0.795225    Biso  1.000000 O
   O849        1.0     0.409875     0.780801     0.792792    Biso  1.000000 O
   O850        1.0     0.197282     0.865830     0.792217    Biso  1.000000 O
   O851        1.0     0.119462     0.865679     0.794483    Biso  1.000000 O
   O852        1.0     0.203054     0.700425     0.793358    Biso  1.000000 O
   O853        1.0     0.489480     0.951412     0.792792    Biso  1.000000 O
   O854        1.0     0.074857     0.788120     0.794100    Biso  1.000000 O
   O855        1.0     0.577536     0.781204     0.794817    Biso  1.000000 O
   O856        1.0     0.367949     0.698539     0.795567    Biso  1.000000 O
   O857        1.0     0.323714     0.783090     0.793567    Biso  1.000000 O
   O858        1.0     0.454502     0.698841     0.793067    Biso  1.000000 O
   O859        1.0     0.238076     0.783140     0.792525    Biso  1.000000 O
   O860        1.0     0.286100     0.700777     0.793217    Biso  1.000000 O
   O861        1.0     0.156227     0.785404     0.792500    Biso  1.000000 O
   O862        1.0     0.495535     0.783291     0.793867    Biso  1.000000 O
   O863        1.0     0.453130     0.869804     0.793642    Biso  1.000000 O
   O864        1.0     0.538028     0.864422     0.795025    Biso  1.000000 O
   O865        1.0     0.158340     0.227825     0.780833    Biso  1.000000 O
   O866        1.0     0.700200     0.306994     0.779000    Biso  1.000000 O
   O867        1.0     0.656967     0.231698     0.779617    Biso  1.000000 O
   O868        1.0     0.745198     0.225587     0.779042    Biso  1.000000 O
   O869        1.0     0.243520     0.224832     0.780458    Biso  1.000000 O
   O870        1.0     0.075271     0.227096     0.782708    Biso  1.000000 O
   O871        1.0     0.201137     0.312627     0.780958    Biso  1.000000 O
   O872        1.0     0.785773     0.303498     0.780925    Biso  1.000000 O
   O873        1.0     0.121074     0.309056     0.779383    Biso  1.000000 O
   O874        1.0     0.370040     0.306516     0.781117    Biso  1.000000 O
   O875        1.0     0.575620     0.398159     0.781233    Biso  1.000000 O
   O876        1.0     0.449689     0.310993     0.781525    Biso  1.000000 O
   O877        1.0     0.784205     0.145588     0.779383    Biso  1.000000 O
   O878        1.0     0.492878     0.391872     0.782683    Biso  1.000000 O
   O879        1.0     0.116195     0.143073     0.781058    Biso  1.000000 O
   O880        1.0     0.663850     0.391922     0.781842    Biso  1.000000 O
   O881        1.0     0.827482     0.226014     0.779408    Biso  1.000000 O
   O882        1.0     0.532387     0.310867     0.779750    Biso  1.000000 O
   O883        1.0     0.616479     0.303222     0.779992    Biso  1.000000 O
   O884        1.0     0.493052     0.232201     0.781758    Biso  1.000000 O
   O885        1.0     0.287886     0.314388     0.780008    Biso  1.000000 O
   O886        1.0     0.742519     0.390061     0.780942    Biso  1.000000 O
   O887        1.0     0.328527     0.229208     0.781708    Biso  1.000000 O
   O888        1.0     0.206124     0.143551     0.781667    Biso  1.000000 O
   O889        1.0     0.407980     0.218897     0.780608    Biso  1.000000 O
   O890        1.0     0.448883     0.479566     0.781125    Biso  1.000000 O
   O891        1.0     0.368341     0.141363     0.778442    Biso  1.000000 O
   O892        1.0     0.615520     0.474688     0.779200    Biso  1.000000 O
   O893        1.0     0.532692     0.476699     0.779983    Biso  1.000000 O
   O894        1.0     0.705776     0.147197     0.780108    Biso  1.000000 O
   O895        1.0     0.451170     0.149838     0.781233    Biso  1.000000 O
   O896        1.0     0.870889     0.976536     0.780150    Biso  1.000000 O
   O897        1.0     0.910245     0.225989     0.782233    Biso  1.000000 O
   O898        1.0     0.576926     0.226995     0.779917    Biso  1.000000 O
   O899        1.0     0.541382     0.140256     0.782583    Biso  1.000000 O
   O900        1.0     0.042144     0.141287     0.780033    Biso  1.000000 O
   O901        1.0     0.282398     0.144984     0.781533    Biso  1.000000 O
   O902        1.0     0.408895     0.396097     0.780875    Biso  1.000000 O
   O903        1.0     0.245350     0.392199     0.780108    Biso  1.000000 O
   O904        1.0     0.866097     0.149511     0.779600    Biso  1.000000 O
   O905        1.0     0.160452     0.057365     0.781058    Biso  1.000000 O
   O906        1.0     0.868450     0.308553     0.779767    Biso  1.000000 O
   O907        1.0     0.035959     0.312929     0.780433    Biso  1.000000 O
   O908        1.0     0.912271     0.892589     0.779600    Biso  1.000000 O
   O909        1.0     0.991441     0.058019     0.780275    Biso  1.000000 O
   O910        1.0     0.327547     0.390187     0.780042    Biso  1.000000 O
   O911        1.0     0.907762     0.062822     0.778633    Biso  1.000000 O
   O912        1.0     0.992159     0.231220     0.779650    Biso  1.000000 O
   O913        1.0     0.825282     0.058069     0.779867    Biso  1.000000 O
   O914        1.0     0.785904     0.483917     0.780475    Biso  1.000000 O
   O915        1.0     0.079170     0.063702     0.781683    Biso  1.000000 O
   O916        1.0     0.573768     0.560521     0.780133    Biso  1.000000 O
   O917        1.0     0.616239     0.142167     0.779867    Biso  1.000000 O
   O918        1.0     0.744936     0.063375     0.781483    Biso  1.000000 O
   O919        1.0     0.159842     0.397229     0.781400    Biso  1.000000 O
   O920        1.0     0.830836     0.893846     0.781600    Biso  1.000000 O
   O921        1.0     0.953456     0.142092     0.781242    Biso  1.000000 O
   O922        1.0     0.828397     0.389885     0.781367    Biso  1.000000 O
   O923        1.0     0.362373     0.477806     0.780108    Biso  1.000000 O
   O924        1.0     0.406543     0.062546     0.779642    Biso  1.000000 O
   O925        1.0     0.072549     0.392727     0.780783    Biso  1.000000 O
   O926        1.0     0.242388     0.058698     0.781200    Biso  1.000000 O
   O927        1.0     0.326175     0.056686     0.780483    Biso  1.000000 O
   O928        1.0     0.702269     0.974700     0.780100    Biso  1.000000 O
   O929        1.0     0.705732     0.477152     0.781408    Biso  1.000000 O
   O930        1.0     0.283617     0.473983     0.779800    Biso  1.000000 O
   O931        1.0     0.954001     0.974398     0.781717    Biso  1.000000 O
   O932        1.0     0.413142     0.560320     0.781183    Biso  1.000000 O
   O933        1.0     0.658884     0.559716     0.781192    Biso  1.000000 O
   O934        1.0     0.993314     0.898976     0.780008    Biso  1.000000 O
   O935        1.0     0.492508     0.555768     0.780925    Biso  1.000000 O
   O936        1.0     0.785338     0.972059     0.781450    Biso  1.000000 O
   O937        1.0     0.949819     0.308327     0.779817    Biso  1.000000 O
   O938        1.0     0.745154     0.559767     0.779317    Biso  1.000000 O
   O939        1.0     0.493662     0.058698     0.781217    Biso  1.000000 O
   O940        1.0     0.912619     0.557201     0.781258    Biso  1.000000 O
   O941        1.0     0.663480     0.058622     0.780783    Biso  1.000000 O
   O942        1.0     0.744457     0.895481     0.780725    Biso  1.000000 O
   O943        1.0     0.873350     0.650731     0.780242    Biso  1.000000 O
   O944        1.0     0.994860     0.725348     0.781275    Biso  1.000000 O
   O945        1.0     0.822973     0.564520     0.780858    Biso  1.000000 O
   O946        1.0     0.867883     0.810226     0.781842    Biso  1.000000 O
   O947        1.0     0.116239     0.476146     0.779092    Biso  1.000000 O
   O948        1.0     0.575576     0.058522     0.778992    Biso  1.000000 O
   O949        1.0     0.908350     0.396399     0.781050    Biso  1.000000 O
   O950        1.0     0.783922     0.806554     0.780250    Biso  1.000000 O
   O951        1.0     0.912293     0.724040     0.779475    Biso  1.000000 O
   O952        1.0     0.032343     0.981289     0.779800    Biso  1.000000 O
   O953        1.0     0.035262     0.642582     0.781233    Biso  1.000000 O
   O954        1.0     0.200484     0.475668     0.781233    Biso  1.000000 O
   O955        1.0     0.951453     0.646304     0.780375    Biso  1.000000 O
   O956        1.0     0.660104     0.889546     0.780100    Biso  1.000000 O
   O957        1.0     0.993074     0.392350     0.781192    Biso  1.000000 O
   O958        1.0     0.870257     0.481176     0.780733    Biso  1.000000 O
   O959        1.0     0.072592     0.566733     0.780475    Biso  1.000000 O
   O960        1.0     0.952868     0.812690     0.780217    Biso  1.000000 O
   O961        1.0     0.116958     0.975807     0.781033    Biso  1.000000 O
   O962        1.0     0.619158     0.975731     0.781083    Biso  1.000000 O
   O963        1.0     0.198959     0.973468     0.780483    Biso  1.000000 O
   O964        1.0     0.327504     0.556221     0.781117    Biso  1.000000 O
   O965        1.0     0.037026     0.473631     0.780183    Biso  1.000000 O
   O966        1.0     0.535392     0.649448     0.780083    Biso  1.000000 O
   O967        1.0     0.988108     0.559163     0.781767    Biso  1.000000 O
   O968        1.0     0.617241     0.642884     0.781233    Biso  1.000000 O
   O969        1.0     0.286753     0.975706     0.780367    Biso  1.000000 O
   O970        1.0     0.450908     0.976511     0.782142    Biso  1.000000 O
   O971        1.0     0.366097     0.979830     0.781617    Biso  1.000000 O
   O972        1.0     0.704600     0.813294     0.781683    Biso  1.000000 O
   O973        1.0     0.237945     0.563413     0.782108    Biso  1.000000 O
   O974        1.0     0.952585     0.477731     0.779817    Biso  1.000000 O
   O975        1.0     0.703424     0.640998     0.779867    Biso  1.000000 O
   O976        1.0     0.199177     0.643563     0.779625    Biso  1.000000 O
   O977        1.0     0.328680     0.892438     0.780225    Biso  1.000000 O
   O978        1.0     0.117633     0.642255     0.781700    Biso  1.000000 O
   O979        1.0     0.236398     0.895481     0.780258    Biso  1.000000 O
   O980        1.0     0.369190     0.641828     0.781317    Biso  1.000000 O
   O981        1.0     0.079605     0.891356     0.780533    Biso  1.000000 O
   O982        1.0     0.786274     0.644645     0.780808    Biso  1.000000 O
   O983        1.0     0.824237     0.723436     0.780783    Biso  1.000000 O
   O984        1.0     0.161258     0.557704     0.781800    Biso  1.000000 O
   O985        1.0     0.032496     0.812690     0.780133    Biso  1.000000 O
   O986        1.0     0.455155     0.641778     0.780808    Biso  1.000000 O
   O987        1.0     0.615455     0.813093     0.781275    Biso  1.000000 O
   O988        1.0     0.745786     0.727385     0.781583    Biso  1.000000 O
   O989        1.0     0.284946     0.648945     0.780483    Biso  1.000000 O
   O990        1.0     0.663545     0.726454     0.780367    Biso  1.000000 O
   O991        1.0     0.282136     0.809773     0.781492    Biso  1.000000 O
   O992        1.0     0.537352     0.979403     0.781167    Biso  1.000000 O
   O993        1.0     0.160169     0.726781     0.780775    Biso  1.000000 O
   O994        1.0     0.078211     0.728843     0.779108    Biso  1.000000 O
   O995        1.0     0.198001     0.815130     0.780600    Biso  1.000000 O
   O996        1.0     0.156619     0.895858     0.780092    Biso  1.000000 O
   O997        1.0     0.411574     0.894450     0.780900    Biso  1.000000 O
   O998        1.0     0.406281     0.729774     0.780625    Biso  1.000000 O
   O999        1.0     0.368428     0.814249     0.780600    Biso  1.000000 O
   O1000       1.0     0.117589     0.814300     0.778042    Biso  1.000000 O
   O1001       1.0     0.497082     0.726278     0.779700    Biso  1.000000 O
   O1002       1.0     0.457878     0.812238     0.780242    Biso  1.000000 O
   O1003       1.0     0.245982     0.727737     0.781017    Biso  1.000000 O
   O1004       1.0     0.579845     0.725800     0.780950    Biso  1.000000 O
   O1005       1.0     0.327046     0.730554     0.779833    Biso  1.000000 O
   O1006       1.0     0.540227     0.808390     0.782042    Biso  1.000000 O
   O1007       1.0     0.578255     0.892438     0.779975    Biso  1.000000 O
   O1008       1.0     0.497234     0.893745     0.780150    Biso  1.000000 O
   Ce433       1.0     0.120007     0.195684     0.774025    Biso  1.000000 Ce
   Ce434       1.0     0.161628     0.283203     0.774883    Biso  1.000000 Ce
   Ce435       1.0     0.742301     0.279129     0.773692    Biso  1.000000 Ce
   Ce436       1.0     0.787233     0.197118     0.773492    Biso  1.000000 Ce
   Ce437       1.0     0.203685     0.197042     0.773317    Biso  1.000000 Ce
   Ce438       1.0     0.075881     0.279154     0.774658    Biso  1.000000 Ce
   Ce439       1.0     0.492813     0.446646     0.773717    Biso  1.000000 Ce
   Ce440       1.0     0.702378     0.363780     0.775492    Biso  1.000000 Ce
   Ce441       1.0     0.410703     0.282700     0.773450    Biso  1.000000 Ce
   Ce442       1.0     0.162086     0.113321     0.774758    Biso  1.000000 Ce
   Ce443       1.0     0.411617     0.114830     0.774300    Biso  1.000000 Ce
   Ce444       1.0     0.826327     0.283102     0.772383    Biso  1.000000 Ce
   Ce445       1.0     0.658840     0.283128     0.773242    Biso  1.000000 Ce
   Ce446       1.0     0.118874     0.365516     0.773775    Biso  1.000000 Ce
   Ce447       1.0     0.451104     0.199054     0.773625    Biso  1.000000 Ce
   Ce448       1.0     0.699395     0.198099     0.773217    Biso  1.000000 Ce
   Ce449       1.0     0.201616     0.366044     0.774733    Biso  1.000000 Ce
   Ce450       1.0     0.787233     0.536051     0.774100    Biso  1.000000 Ce
   Ce451       1.0     0.950734     0.033549     0.773550    Biso  1.000000 Ce
   Ce452       1.0     0.616457     0.200664     0.773900    Biso  1.000000 Ce
   Ce453       1.0     0.407719     0.448759     0.774683    Biso  1.000000 Ce
   Ce454       1.0     0.784815     0.860976     0.772908    Biso  1.000000 Ce
   Ce455       1.0     0.367295     0.197143     0.772983    Biso  1.000000 Ce
   Ce456       1.0     0.449950     0.368181     0.774800    Biso  1.000000 Ce
   Ce457       1.0     0.330183     0.282298     0.775175    Biso  1.000000 Ce
   Ce458       1.0     0.618461     0.366446     0.773233    Biso  1.000000 Ce
   Ce459       1.0     0.243259     0.281593     0.774042    Biso  1.000000 Ce
   Ce460       1.0     0.532800     0.531851     0.773592    Biso  1.000000 Ce
   Ce461       1.0     0.495187     0.115761     0.774817    Biso  1.000000 Ce
   Ce462       1.0     0.951583     0.867641     0.774217    Biso  1.000000 Ce
   Ce463       1.0     0.573420     0.448507     0.774008    Biso  1.000000 Ce
   Ce464       1.0     0.034630     0.200287     0.773933    Biso  1.000000 Ce
   Ce465       1.0     0.080455     0.115157     0.772783    Biso  1.000000 Ce
   Ce466       1.0     0.744501     0.117672     0.773392    Biso  1.000000 Ce
   Ce467       1.0     0.618983     0.531021     0.773992    Biso  1.000000 Ce
   Ce468       1.0     0.077340     0.616100     0.773633    Biso  1.000000 Ce
   Ce469       1.0     0.662303     0.449337     0.774208    Biso  1.000000 Ce
   Ce470       1.0     0.534870     0.365013     0.774658    Biso  1.000000 Ce
   Ce471       1.0     0.743673     0.450997     0.774425    Biso  1.000000 Ce
   Ce472       1.0     0.869473     0.035913     0.773442    Biso  1.000000 Ce
   Ce473       1.0     0.871869     0.199859     0.773008    Biso  1.000000 Ce
   Ce474       1.0     0.368036     0.364283     0.773858    Biso  1.000000 Ce
   Ce475       1.0     0.451605     0.531776     0.774467    Biso  1.000000 Ce
   Ce476       1.0     0.366119     0.031990     0.772858    Biso  1.000000 Ce
   Ce477       1.0     0.662173     0.949903     0.774275    Biso  1.000000 Ce
   Ce478       1.0     0.490526     0.284058     0.773625    Biso  1.000000 Ce
   Ce479       1.0     0.909418     0.949727     0.773325    Biso  1.000000 Ce
   Ce480       1.0     0.826894     0.948218     0.774758    Biso  1.000000 Ce
   Ce481       1.0     0.910289     0.280110     0.773200    Biso  1.000000 Ce
   Ce482       1.0     0.704687     0.866358     0.774733    Biso  1.000000 Ce
   Ce483       1.0     0.284793     0.198979     0.774850    Biso  1.000000 Ce
   Ce484       1.0     0.823191     0.114805     0.772975    Biso  1.000000 Ce
   Ce485       1.0     0.866990     0.865076     0.775517    Biso  1.000000 Ce
   Ce486       1.0     0.786536     0.363755     0.773900    Biso  1.000000 Ce
   Ce487       1.0     0.451082     0.033423     0.775275    Biso  1.000000 Ce
   Ce488       1.0     0.575772     0.281392     0.772375    Biso  1.000000 Ce
   Ce489       1.0     0.533192     0.203254     0.774200    Biso  1.000000 Ce
   Ce490       1.0     0.827983     0.450897     0.775208    Biso  1.000000 Ce
   Ce491       1.0     0.324868     0.447175     0.772750    Biso  1.000000 Ce
   Ce492       1.0     0.906390     0.119081     0.774817    Biso  1.000000 Ce
   Ce493       1.0     0.703446     0.032669     0.773950    Biso  1.000000 Ce
   Ce494       1.0     0.286797     0.030757     0.774867    Biso  1.000000 Ce
   Ce495       1.0     0.992225     0.951362     0.775508    Biso  1.000000 Ce
   Ce496       1.0     0.996428     0.117421     0.773817    Biso  1.000000 Ce
   Ce497       1.0     0.745372     0.949702     0.773942    Biso  1.000000 Ce
   Ce498       1.0     0.869517     0.531248     0.773933    Biso  1.000000 Ce
   Ce499       1.0     0.328418     0.115610     0.772708    Biso  1.000000 Ce
   Ce500       1.0     0.827765     0.616050     0.772992    Biso  1.000000 Ce
   Ce501       1.0     0.576164     0.617358     0.773908    Biso  1.000000 Ce
   Ce502       1.0     0.283421     0.365591     0.772933    Biso  1.000000 Ce
   Ce503       1.0     0.244740     0.114202     0.774017    Biso  1.000000 Ce
   Ce504       1.0     0.658732     0.114403     0.773350    Biso  1.000000 Ce
   Ce505       1.0     0.037592     0.034454     0.772208    Biso  1.000000 Ce
   Ce506       1.0     0.867796     0.364686     0.773875    Biso  1.000000 Ce
   Ce507       1.0     0.908808     0.780977     0.775325    Biso  1.000000 Ce
   Ce508       1.0     0.577732     0.114780     0.773483    Biso  1.000000 Ce
   Ce509       1.0     0.117589     0.033599     0.773858    Biso  1.000000 Ce
   Ce510       1.0     0.366228     0.528481     0.773925    Biso  1.000000 Ce
   Ce511       1.0     0.953805     0.700249     0.773683    Biso  1.000000 Ce
   Ce512       1.0     0.035959     0.701557     0.773600    Biso  1.000000 Ce
   Ce513       1.0     0.159690     0.612127     0.774050    Biso  1.000000 Ce
   Ce514       1.0     0.951671     0.532329     0.773817    Biso  1.000000 Ce
   Ce515       1.0     0.205820     0.030003     0.774342    Biso  1.000000 Ce
   Ce516       1.0     0.952520     0.198250     0.774267    Biso  1.000000 Ce
   Ce517       1.0     0.993335     0.784071     0.774350    Biso  1.000000 Ce
   Ce518       1.0     0.703533     0.534643     0.773175    Biso  1.000000 Ce
   Ce519       1.0     0.994729     0.285014     0.772825    Biso  1.000000 Ce
   Ce520       1.0     0.035937     0.530921     0.774950    Biso  1.000000 Ce
   Ce521       1.0     0.408372     0.781531     0.773525    Biso  1.000000 Ce
   Ce522       1.0     0.161084     0.449865     0.774142    Biso  1.000000 Ce
   Ce523       1.0     0.243324     0.448709     0.773767    Biso  1.000000 Ce
   Ce524       1.0     0.746091     0.615094     0.773508    Biso  1.000000 Ce
   Ce525       1.0     0.994119     0.616955     0.773442    Biso  1.000000 Ce
   Ce526       1.0     0.910441     0.619043     0.774142    Biso  1.000000 Ce
   Ce527       1.0     0.036067     0.365365     0.773183    Biso  1.000000 Ce
   Ce528       1.0     0.741669     0.780223     0.774750    Biso  1.000000 Ce
   Ce529       1.0     0.117132     0.531776     0.774450    Biso  1.000000 Ce
   Ce530       1.0     0.033606     0.869879     0.774108    Biso  1.000000 Ce
   Ce531       1.0     0.951061     0.363277     0.774700    Biso  1.000000 Ce
   Ce532       1.0     0.620443     0.863039     0.773108    Biso  1.000000 Ce
   Ce533       1.0     0.284684     0.532681     0.774100    Biso  1.000000 Ce
   Ce534       1.0     0.330858     0.947816     0.774450    Biso  1.000000 Ce
   Ce535       1.0     0.076077     0.450016     0.774667    Biso  1.000000 Ce
   Ce536       1.0     0.621510     0.033876     0.774425    Biso  1.000000 Ce
   Ce537       1.0     0.785708     0.026029     0.775658    Biso  1.000000 Ce
   Ce538       1.0     0.326676     0.620300     0.774625    Biso  1.000000 Ce
   Ce539       1.0     0.244021     0.949199     0.773575    Biso  1.000000 Ce
   Ce540       1.0     0.243891     0.614516     0.773317    Biso  1.000000 Ce
   Ce541       1.0     0.121466     0.697910     0.773858    Biso  1.000000 Ce
   Ce542       1.0     0.659842     0.611775     0.774942    Biso  1.000000 Ce
   Ce543       1.0     0.155813     0.951638     0.774242    Biso  1.000000 Ce
   Ce544       1.0     0.493009     0.613284     0.773958    Biso  1.000000 Ce
   Ce545       1.0     0.408285     0.616402     0.774600    Biso  1.000000 Ce
   Ce546       1.0     0.325500     0.783190     0.773492    Biso  1.000000 Ce
   Ce547       1.0     0.369778     0.865076     0.773642    Biso  1.000000 Ce
   Ce548       1.0     0.533192     0.032065     0.774767    Biso  1.000000 Ce
   Ce549       1.0     0.661410     0.780173     0.774067    Biso  1.000000 Ce
   Ce550       1.0     0.994054     0.446797     0.774400    Biso  1.000000 Ce
   Ce551       1.0     0.283813     0.865805     0.773817    Biso  1.000000 Ce
   Ce552       1.0     0.866751     0.698262     0.771550    Biso  1.000000 Ce
   Ce553       1.0     0.621205     0.696954     0.774092    Biso  1.000000 Ce
   Ce554       1.0     0.828614     0.781782     0.774358    Biso  1.000000 Ce
   Ce555       1.0     0.242540     0.786208     0.773558    Biso  1.000000 Ce
   Ce556       1.0     0.535305     0.701808     0.773700    Biso  1.000000 Ce
   Ce557       1.0     0.368297     0.698011     0.773733    Biso  1.000000 Ce
   Ce558       1.0     0.201311     0.697659     0.773167    Biso  1.000000 Ce
   Ce559       1.0     0.201747     0.529638     0.774942    Biso  1.000000 Ce
   Ce560       1.0     0.911530     0.450016     0.773633    Biso  1.000000 Ce
   Ce561       1.0     0.195823     0.869125     0.772867    Biso  1.000000 Ce
   Ce562       1.0     0.075315     0.949551     0.773258    Biso  1.000000 Ce
   Ce563       1.0     0.577689     0.782310     0.773758    Biso  1.000000 Ce
   Ce564       1.0     0.579061     0.950004     0.774542    Biso  1.000000 Ce
   Ce565       1.0     0.703315     0.694666     0.772958    Biso  1.000000 Ce
   Ce566       1.0     0.452346     0.702261     0.774458    Biso  1.000000 Ce
   Ce567       1.0     0.498214     0.788673     0.774242    Biso  1.000000 Ce
   Ce568       1.0     0.158928     0.784976     0.773508    Biso  1.000000 Ce
   Ce569       1.0     0.495557     0.947942     0.773992    Biso  1.000000 Ce
   Ce570       1.0     0.454023     0.866559     0.774083    Biso  1.000000 Ce
   Ce571       1.0     0.411683     0.949048     0.774475    Biso  1.000000 Ce
   Ce572       1.0     0.118962     0.865855     0.773350    Biso  1.000000 Ce
   Ce573       1.0     0.781505     0.700626     0.774875    Biso  1.000000 Ce
   Ce574       1.0     0.284292     0.701909     0.773092    Biso  1.000000 Ce
   Ce575       1.0     0.076447     0.784171     0.773717    Biso  1.000000 Ce
   Ce576       1.0     0.537135     0.867792     0.773583    Biso  1.000000 Ce
   O1009       1.0     0.112558     0.249051     0.767300    Biso  1.000000 O
   O1010       1.0     0.156989     0.166612     0.766592    Biso  1.000000 O
   O1011       1.0     0.783399     0.253225     0.768258    Biso  1.000000 O
   O1012       1.0     0.162652     0.339134     0.767042    Biso  1.000000 O
   O1013       1.0     0.703707     0.258079     0.765617    Biso  1.000000 O
   O1014       1.0     0.081413     0.173905     0.766733    Biso  1.000000 O
   O1015       1.0     0.742323     0.172874     0.766792    Biso  1.000000 O
   O1016       1.0     0.491615     0.503785     0.766558    Biso  1.000000 O
   O1017       1.0     0.411356     0.169253     0.767550    Biso  1.000000 O
   O1018       1.0     0.202901     0.257123     0.768133    Biso  1.000000 O
   O1019       1.0     0.657163     0.334758     0.767950    Biso  1.000000 O
   O1020       1.0     0.449950     0.423182     0.766975    Biso  1.000000 O
   O1021       1.0     0.532713     0.418102     0.767600    Biso  1.000000 O
   O1022       1.0     0.870192     0.250962     0.765333    Biso  1.000000 O
   O1023       1.0     0.700723     0.422906     0.766708    Biso  1.000000 O
   O1024       1.0     0.366533     0.424993     0.766508    Biso  1.000000 O
   O1025       1.0     0.453173     0.088600     0.766408    Biso  1.000000 O
   O1026       1.0     0.913578     0.005734     0.766358    Biso  1.000000 O
   O1027       1.0     0.447315     0.250233     0.766200    Biso  1.000000 O
   O1028       1.0     0.369299     0.255665     0.767258    Biso  1.000000 O
   O1029       1.0     0.827765     0.173277     0.765667    Biso  1.000000 O
   O1030       1.0     0.744501     0.336871     0.768408    Biso  1.000000 O
   O1031       1.0     0.412227     0.340744     0.767992    Biso  1.000000 O
   O1032       1.0     0.576055     0.505445     0.767308    Biso  1.000000 O
   O1033       1.0     0.287581     0.253125     0.767425    Biso  1.000000 O
   O1034       1.0     0.572026     0.338003     0.766442    Biso  1.000000 O
   O1035       1.0     0.787886     0.919121     0.767017    Biso  1.000000 O
   O1036       1.0     0.829594     0.510852     0.766900    Biso  1.000000 O
   O1037       1.0     0.870323     0.095843     0.766875    Biso  1.000000 O
   O1038       1.0     0.743913     0.837110     0.766683    Biso  1.000000 O
   O1039       1.0     0.077580     0.339034     0.767833    Biso  1.000000 O
   O1040       1.0     0.904887     0.838015     0.768192    Biso  1.000000 O
   O1041       1.0     0.322864     0.171164     0.766483    Biso  1.000000 O
   O1042       1.0     0.573529     0.171466     0.767883    Biso  1.000000 O
   O1043       1.0     0.118286     0.088223     0.767000    Biso  1.000000 O
   O1044       1.0     0.245459     0.168272     0.765967    Biso  1.000000 O
   O1045       1.0     0.494468     0.340970     0.766383    Biso  1.000000 O
   O1046       1.0     0.617154     0.251716     0.765858    Biso  1.000000 O
   O1047       1.0     0.955591     0.923648     0.766275    Biso  1.000000 O
   O1048       1.0     0.244413     0.334608     0.765942    Biso  1.000000 O
   O1049       1.0     0.994141     0.006262     0.769067    Biso  1.000000 O
   O1050       1.0     0.697826     0.092297     0.768542    Biso  1.000000 O
   O1051       1.0     0.036002     0.253074     0.766517    Biso  1.000000 O
   O1052       1.0     0.786165     0.591806     0.765767    Biso  1.000000 O
   O1053       1.0     0.949536     0.090863     0.767558    Biso  1.000000 O
   O1054       1.0     0.368254     0.086814     0.765900    Biso  1.000000 O
   O1055       1.0     0.328048     0.001433     0.766675    Biso  1.000000 O
   O1056       1.0     0.739426     0.505897     0.766092    Biso  1.000000 O
   O1057       1.0     0.532909     0.255941     0.767850    Biso  1.000000 O
   O1058       1.0     0.491441     0.171994     0.766108    Biso  1.000000 O
   O1059       1.0     0.081391     0.667656     0.767783    Biso  1.000000 O
   O1060       1.0     0.615999     0.587129     0.767758    Biso  1.000000 O
   O1061       1.0     0.032234     0.588436     0.766258    Biso  1.000000 O
   O1062       1.0     0.664961     0.504942     0.767242    Biso  1.000000 O
   O1063       1.0     0.116435     0.419687     0.767425    Biso  1.000000 O
   O1064       1.0     0.120486     0.584086     0.766350    Biso  1.000000 O
   O1065       1.0     0.823496     0.335186     0.765283    Biso  1.000000 O
   O1066       1.0     0.660561     0.170108     0.766417    Biso  1.000000 O
   O1067       1.0     0.201028     0.085054     0.766917    Biso  1.000000 O
   O1068       1.0     0.617611     0.419762     0.768417    Biso  1.000000 O
   O1069       1.0     0.992203     0.846390     0.767600    Biso  1.000000 O
   O1070       1.0     0.407283     0.502427     0.767400    Biso  1.000000 O
   O1071       1.0     0.704055     0.920403     0.767675    Biso  1.000000 O
   O1072       1.0     0.663676     0.004980     0.766058    Biso  1.000000 O
   O1073       1.0     0.331925     0.337198     0.766125    Biso  1.000000 O
   O1074       1.0     0.782419     0.418479     0.768967    Biso  1.000000 O
   O1075       1.0     0.908982     0.340065     0.766483    Biso  1.000000 O
   O1076       1.0     0.957115     0.752634     0.768867    Biso  1.000000 O
   O1077       1.0     0.993270     0.173302     0.767550    Biso  1.000000 O
   O1078       1.0     0.827743     0.833765     0.768558    Biso  1.000000 O
   O1079       1.0     0.285556     0.418605     0.766133    Biso  1.000000 O
   O1080       1.0     0.201834     0.421950     0.766875    Biso  1.000000 O
   O1081       1.0     0.244087     0.005482     0.767442    Biso  1.000000 O
   O1082       1.0     0.367121     0.589971     0.766608    Biso  1.000000 O
   O1083       1.0     0.913621     0.175414     0.768175    Biso  1.000000 O
   O1084       1.0     0.617263     0.918090     0.767717    Biso  1.000000 O
   O1085       1.0     0.285643     0.590147     0.766525    Biso  1.000000 O
   O1086       1.0     0.830531     0.004300     0.766858    Biso  1.000000 O
   O1087       1.0     0.996581     0.509368     0.768300    Biso  1.000000 O
   O1088       1.0     0.662587     0.836884     0.769475    Biso  1.000000 O
   O1089       1.0     0.946487     0.255967     0.768567    Biso  1.000000 O
   O1090       1.0     0.157730     0.007369     0.767292    Biso  1.000000 O
   O1091       1.0     0.867862     0.924402     0.767542    Biso  1.000000 O
   O1092       1.0     0.284423     0.086814     0.766267    Biso  1.000000 O
   O1093       1.0     0.327155     0.502955     0.764975    Biso  1.000000 O
   O1094       1.0     0.531058     0.090486     0.767433    Biso  1.000000 O
   O1095       1.0     0.533432     0.585997     0.767400    Biso  1.000000 O
   O1096       1.0     0.951496     0.588361     0.767125    Biso  1.000000 O
   O1097       1.0     0.618112     0.086588     0.767150    Biso  1.000000 O
   O1098       1.0     0.410158     0.001509     0.768408    Biso  1.000000 O
   O1099       1.0     0.868319     0.587481     0.767292    Biso  1.000000 O
   O1100       1.0     0.370954     0.758243     0.767025    Biso  1.000000 O
   O1101       1.0     0.914100     0.670473     0.765517    Biso  1.000000 O
   O1102       1.0     0.042427     0.085331     0.765208    Biso  1.000000 O
   O1103       1.0     0.074444     0.005332     0.766717    Biso  1.000000 O
   O1104       1.0     0.913730     0.503810     0.765825    Biso  1.000000 O
   O1105       1.0     0.782964     0.085255     0.766942    Biso  1.000000 O
   O1106       1.0     0.490373     0.005784     0.766817    Biso  1.000000 O
   O1107       1.0     0.990635     0.334708     0.767483    Biso  1.000000 O
   O1108       1.0     0.284706     0.920906     0.767192    Biso  1.000000 O
   O1109       1.0     0.448774     0.589166     0.767975    Biso  1.000000 O
   O1110       1.0     0.871564     0.427131     0.768642    Biso  1.000000 O
   O1111       1.0     0.241669     0.500289     0.768342    Biso  1.000000 O
   O1112       1.0     0.411944     0.837361     0.767717    Biso  1.000000 O
   O1113       1.0     0.578364     0.672032     0.768967    Biso  1.000000 O
   O1114       1.0     0.034717     0.417297     0.767875    Biso  1.000000 O
   O1115       1.0     0.745285     0.001081     0.768317    Biso  1.000000 O
   O1116       1.0     0.326567     0.835199     0.767142    Biso  1.000000 O
   O1117       1.0     0.198306     0.921208     0.766600    Biso  1.000000 O
   O1118       1.0     0.996842     0.671453     0.764925    Biso  1.000000 O
   O1119       1.0     0.621684     0.756734     0.767800    Biso  1.000000 O
   O1120       1.0     0.453848     0.753062     0.768183    Biso  1.000000 O
   O1121       1.0     0.827351     0.669492     0.766700    Biso  1.000000 O
   O1122       1.0     0.159559     0.669995     0.767858    Biso  1.000000 O
   O1123       1.0     0.540467     0.750773     0.766892    Biso  1.000000 O
   O1124       1.0     0.704578     0.589266     0.768858    Biso  1.000000 O
   O1125       1.0     0.200810     0.585771     0.767617    Biso  1.000000 O
   O1126       1.0     0.869495     0.750748     0.767358    Biso  1.000000 O
   O1127       1.0     0.701006     0.748485     0.767300    Biso  1.000000 O
   O1128       1.0     0.035632     0.925031     0.770008    Biso  1.000000 O
   O1129       1.0     0.245481     0.836934     0.766583    Biso  1.000000 O
   O1130       1.0     0.285817     0.758016     0.766758    Biso  1.000000 O
   O1131       1.0     0.657185     0.663506     0.767383    Biso  1.000000 O
   O1132       1.0     0.160234     0.507255     0.768742    Biso  1.000000 O
   O1133       1.0     0.035871     0.758645     0.768117    Biso  1.000000 O
   O1134       1.0     0.158623     0.839373     0.767392    Biso  1.000000 O
   O1135       1.0     0.491637     0.671680     0.767142    Biso  1.000000 O
   O1136       1.0     0.248813     0.668134     0.766767    Biso  1.000000 O
   O1137       1.0     0.203576     0.755778     0.768450    Biso  1.000000 O
   O1138       1.0     0.074770     0.502326     0.767317    Biso  1.000000 O
   O1139       1.0     0.745285     0.674069     0.766842    Biso  1.000000 O
   O1140       1.0     0.115128     0.920353     0.767533    Biso  1.000000 O
   O1141       1.0     0.373524     0.922139     0.766367    Biso  1.000000 O
   O1142       1.0     0.124145     0.750321     0.767975    Biso  1.000000 O
   O1143       1.0     0.411291     0.669995     0.768492    Biso  1.000000 O
   O1144       1.0     0.784488     0.748837     0.768225    Biso  1.000000 O
   O1145       1.0     0.072374     0.837764     0.767067    Biso  1.000000 O
   O1146       1.0     0.580455     0.004200     0.766250    Biso  1.000000 O
   O1147       1.0     0.452128     0.920655     0.767150    Biso  1.000000 O
   O1148       1.0     0.542100     0.925333     0.767683    Biso  1.000000 O
   O1149       1.0     0.952476     0.418479     0.768342    Biso  1.000000 O
   O1150       1.0     0.497474     0.839977     0.767933    Biso  1.000000 O
   O1151       1.0     0.326023     0.678143     0.767008    Biso  1.000000 O
   O1152       1.0     0.578255     0.836381     0.767325    Biso  1.000000 O
   O1153       1.0     0.120464     0.197068     0.752800    Biso  1.000000 O
   O1154       1.0     0.161694     0.279305     0.756242    Biso  1.000000 O
   O1155       1.0     0.743520     0.282096     0.753850    Biso  1.000000 O
   O1156       1.0     0.787080     0.195433     0.754758    Biso  1.000000 O
   O1157       1.0     0.825783     0.282323     0.752642    Biso  1.000000 O
   O1158       1.0     0.490395     0.451827     0.753975    Biso  1.000000 O
   O1159       1.0     0.702117     0.198577     0.752383    Biso  1.000000 O
   O1160       1.0     0.077471     0.276564     0.754700    Biso  1.000000 O
   O1161       1.0     0.114998     0.366094     0.755242    Biso  1.000000 O
   O1162       1.0     0.411530     0.117597     0.753608    Biso  1.000000 O
   O1163       1.0     0.657142     0.279355     0.753867    Biso  1.000000 O
   O1164       1.0     0.199133     0.196263     0.755017    Biso  1.000000 O
   O1165       1.0     0.701464     0.362271     0.753967    Biso  1.000000 O
   O1166       1.0     0.451583     0.199935     0.754942    Biso  1.000000 O
   O1167       1.0     0.412728     0.283907     0.753950    Biso  1.000000 O
   O1168       1.0     0.245002     0.283882     0.753042    Biso  1.000000 O
   O1169       1.0     0.536155     0.529563     0.753417    Biso  1.000000 O
   O1170       1.0     0.408220     0.445012     0.752825    Biso  1.000000 O
   O1171       1.0     0.367078     0.198124     0.753808    Biso  1.000000 O
   O1172       1.0     0.787864     0.528909     0.753092    Biso  1.000000 O
   O1173       1.0     0.080716     0.121621     0.752400    Biso  1.000000 O
   O1174       1.0     0.161432     0.119835     0.754100    Biso  1.000000 O
   O1175       1.0     0.450081     0.362372     0.754583    Biso  1.000000 O
   O1176       1.0     0.570327     0.449337     0.755058    Biso  1.000000 O
   O1177       1.0     0.706168     0.866408     0.753225    Biso  1.000000 O
   O1178       1.0     0.533214     0.364711     0.753133    Biso  1.000000 O
   O1179       1.0     0.949035     0.865352     0.754342    Biso  1.000000 O
   O1180       1.0     0.784902     0.865478     0.754842    Biso  1.000000 O
   O1181       1.0     0.954741     0.036265     0.753342    Biso  1.000000 O
   O1182       1.0     0.075772     0.617609     0.752225    Biso  1.000000 O
   O1183       1.0     0.907240     0.949727     0.754375    Biso  1.000000 O
   O1184       1.0     0.035327     0.193346     0.751175    Biso  1.000000 O
   O1185       1.0     0.654136     0.447854     0.755442    Biso  1.000000 O
   O1186       1.0     0.869626     0.195634     0.753092    Biso  1.000000 O
   O1187       1.0     0.367796     0.366245     0.753667    Biso  1.000000 O
   O1188       1.0     0.576469     0.283605     0.754558    Biso  1.000000 O
   O1189       1.0     0.869778     0.036718     0.753600    Biso  1.000000 O
   O1190       1.0     0.658884     0.945879     0.754392    Biso  1.000000 O
   O1191       1.0     0.284815     0.199406     0.752500    Biso  1.000000 O
   O1192       1.0     0.868929     0.860976     0.754642    Biso  1.000000 O
   O1193       1.0     0.869430     0.530619     0.753233    Biso  1.000000 O
   O1194       1.0     0.616087     0.530418     0.754808    Biso  1.000000 O
   O1195       1.0     0.448752     0.031813     0.753975    Biso  1.000000 O
   O1196       1.0     0.534848     0.199859     0.754475    Biso  1.000000 O
   O1197       1.0     0.742388     0.449186     0.753450    Biso  1.000000 O
   O1198       1.0     0.911879     0.283404     0.754875    Biso  1.000000 O
   O1199       1.0     0.741364     0.114554     0.753192    Biso  1.000000 O
   O1200       1.0     0.991593     0.947288     0.751708    Biso  1.000000 O
   O1201       1.0     0.202705     0.368156     0.754175    Biso  1.000000 O
   O1202       1.0     0.287494     0.369162     0.753433    Biso  1.000000 O
   O1203       1.0     0.825718     0.443201     0.757167    Biso  1.000000 O
   O1204       1.0     0.445006     0.532404     0.752150    Biso  1.000000 O
   O1205       1.0     0.366533     0.535020     0.751533    Biso  1.000000 O
   O1206       1.0     0.496385     0.117144     0.754117    Biso  1.000000 O
   O1207       1.0     0.909287     0.117546     0.754517    Biso  1.000000 O
   O1208       1.0     0.576730     0.615497     0.753500    Biso  1.000000 O
   O1209       1.0     0.995187     0.618188     0.754467    Biso  1.000000 O
   O1210       1.0     0.615041     0.367553     0.754075    Biso  1.000000 O
   O1211       1.0     0.825783     0.117320     0.753183    Biso  1.000000 O
   O1212       1.0     0.741952     0.947489     0.754992    Biso  1.000000 O
   O1213       1.0     0.243542     0.115333     0.754600    Biso  1.000000 O
   O1214       1.0     0.663545     0.113347     0.753267    Biso  1.000000 O
   O1215       1.0     0.705449     0.034555     0.754342    Biso  1.000000 O
   O1216       1.0     0.366097     0.030531     0.754267    Biso  1.000000 O
   O1217       1.0     0.119266     0.032669     0.752533    Biso  1.000000 O
   O1218       1.0     0.780285     0.366974     0.755025    Biso  1.000000 O
   O1219       1.0     0.200897     0.037145     0.754617    Biso  1.000000 O
   O1220       1.0     0.041055     0.535020     0.752133    Biso  1.000000 O
   O1221       1.0     0.826131     0.948872     0.754708    Biso  1.000000 O
   O1222       1.0     0.996363     0.783266     0.753850    Biso  1.000000 O
   O1223       1.0     0.327917     0.283932     0.754550    Biso  1.000000 O
   O1224       1.0     0.909679     0.781028     0.755100    Biso  1.000000 O
   O1225       1.0     0.325848     0.120388     0.752658    Biso  1.000000 O
   O1226       1.0     0.616392     0.197420     0.754150    Biso  1.000000 O
   O1227       1.0     0.998693     0.279079     0.753650    Biso  1.000000 O
   O1228       1.0     0.909461     0.614918     0.755133    Biso  1.000000 O
   O1229       1.0     0.238032     0.447828     0.754058    Biso  1.000000 O
   O1230       1.0     0.871390     0.367150     0.754392    Biso  1.000000 O
   O1231       1.0     0.411944     0.781028     0.753717    Biso  1.000000 O
   O1232       1.0     0.490482     0.279607     0.754842    Biso  1.000000 O
   O1233       1.0     0.284162     0.033172     0.755033    Biso  1.000000 O
   O1234       1.0     0.119615     0.703217     0.755800    Biso  1.000000 O
   O1235       1.0     0.576273     0.115409     0.754958    Biso  1.000000 O
   O1236       1.0     0.158274     0.447200     0.754392    Biso  1.000000 O
   O1237       1.0     0.698915     0.533360     0.754642    Biso  1.000000 O
   O1238       1.0     0.034390     0.362774     0.753933    Biso  1.000000 O
   O1239       1.0     0.324955     0.948621     0.754942    Biso  1.000000 O
   O1240       1.0     0.827917     0.616251     0.752175    Biso  1.000000 O
   O1241       1.0     0.328092     0.784448     0.751992    Biso  1.000000 O
   O1242       1.0     0.658405     0.607022     0.755792    Biso  1.000000 O
   O1243       1.0     0.325413     0.451651     0.751950    Biso  1.000000 O
   O1244       1.0     0.285251     0.535473     0.755358    Biso  1.000000 O
   O1245       1.0     0.626476     0.863441     0.754217    Biso  1.000000 O
   O1246       1.0     0.160430     0.617685     0.752508    Biso  1.000000 O
   O1247       1.0     0.283225     0.866761     0.753733    Biso  1.000000 O
   O1248       1.0     0.996798     0.121621     0.753308    Biso  1.000000 O
   O1249       1.0     0.949405     0.698740     0.753550    Biso  1.000000 O
   O1250       1.0     0.240558     0.611825     0.754308    Biso  1.000000 O
   O1251       1.0     0.663588     0.784347     0.752958    Biso  1.000000 O
   O1252       1.0     0.037897     0.704223     0.754808    Biso  1.000000 O
   O1253       1.0     0.329573     0.619521     0.754267    Biso  1.000000 O
   O1254       1.0     0.033650     0.036340     0.752500    Biso  1.000000 O
   O1255       1.0     0.957246     0.529839     0.754483    Biso  1.000000 O
   O1256       1.0     0.201660     0.861052     0.753417    Biso  1.000000 O
   O1257       1.0     0.204513     0.700400     0.753608    Biso  1.000000 O
   O1258       1.0     0.533084     0.032618     0.755817    Biso  1.000000 O
   O1259       1.0     0.410158     0.612630     0.754067    Biso  1.000000 O
   O1260       1.0     0.535915     0.699570     0.754692    Biso  1.000000 O
   O1261       1.0     0.241103     0.950205     0.755175    Biso  1.000000 O
   O1262       1.0     0.785686     0.028997     0.754492    Biso  1.000000 O
   O1263       1.0     0.952193     0.199935     0.752950    Biso  1.000000 O
   O1264       1.0     0.747898     0.776576     0.754542    Biso  1.000000 O
   O1265       1.0     0.076600     0.954505     0.753558    Biso  1.000000 O
   O1266       1.0     0.118809     0.526318     0.755708    Biso  1.000000 O
   O1267       1.0     0.742432     0.616100     0.753000    Biso  1.000000 O
   O1268       1.0     0.868341     0.701708     0.752242    Biso  1.000000 O
   O1269       1.0     0.621793     0.027941     0.755433    Biso  1.000000 O
   O1270       1.0     0.368515     0.861479     0.753358    Biso  1.000000 O
   O1271       1.0     0.994555     0.451475     0.753008    Biso  1.000000 O
   O1272       1.0     0.499521     0.781178     0.755792    Biso  1.000000 O
   O1273       1.0     0.496602     0.615748     0.755833    Biso  1.000000 O
   O1274       1.0     0.447990     0.702160     0.754092    Biso  1.000000 O
   O1275       1.0     0.784641     0.698514     0.753325    Biso  1.000000 O
   O1276       1.0     0.077253     0.453261     0.752133    Biso  1.000000 O
   O1277       1.0     0.161476     0.949677     0.755167    Biso  1.000000 O
   O1278       1.0     0.034151     0.870759     0.755525    Biso  1.000000 O
   O1279       1.0     0.829856     0.779946     0.753375    Biso  1.000000 O
   O1280       1.0     0.953848     0.362800     0.753083    Biso  1.000000 O
   O1281       1.0     0.238729     0.785479     0.752767    Biso  1.000000 O
   O1282       1.0     0.698806     0.696829     0.752958    Biso  1.000000 O
   O1283       1.0     0.911443     0.448633     0.753950    Biso  1.000000 O
   O1284       1.0     0.200701     0.531776     0.755625    Biso  1.000000 O
   O1285       1.0     0.622163     0.699117     0.753117    Biso  1.000000 O
   O1286       1.0     0.076600     0.783492     0.752733    Biso  1.000000 O
   O1287       1.0     0.453783     0.865503     0.753892    Biso  1.000000 O
   O1288       1.0     0.120029     0.867339     0.754258    Biso  1.000000 O
   O1289       1.0     0.413403     0.946684     0.754908    Biso  1.000000 O
   O1290       1.0     0.579344     0.783417     0.752667    Biso  1.000000 O
   O1291       1.0     0.495056     0.945628     0.755400    Biso  1.000000 O
   O1292       1.0     0.371956     0.698966     0.755075    Biso  1.000000 O
   O1293       1.0     0.579279     0.948419     0.754008    Biso  1.000000 O
   O1294       1.0     0.159690     0.783769     0.753375    Biso  1.000000 O
   O1295       1.0     0.284445     0.703996     0.753275    Biso  1.000000 O
   O1296       1.0     0.538659     0.865076     0.753942    Biso  1.000000 O
   Ce577       1.0     0.122729     0.251163     0.748033    Biso  1.000000 Ce
   Ce578       1.0     0.164525     0.167995     0.746825    Biso  1.000000 Ce
   Ce579       1.0     0.078037     0.173805     0.746867    Biso  1.000000 Ce
   Ce580       1.0     0.782724     0.255816     0.748042    Biso  1.000000 Ce
   Ce581       1.0     0.161890     0.335940     0.748725    Biso  1.000000 Ce
   Ce582       1.0     0.487956     0.505017     0.747575    Biso  1.000000 Ce
   Ce583       1.0     0.701725     0.255363     0.746742    Biso  1.000000 Ce
   Ce584       1.0     0.408873     0.172095     0.748483    Biso  1.000000 Ce
   Ce585       1.0     0.746700     0.836154     0.746975    Biso  1.000000 Ce
   Ce586       1.0     0.742301     0.170334     0.746858    Biso  1.000000 Ce
   Ce587       1.0     0.451605     0.420969     0.748308    Biso  1.000000 Ce
   Ce588       1.0     0.697674     0.419008     0.748917    Biso  1.000000 Ce
   Ce589       1.0     0.829486     0.502326     0.748025    Biso  1.000000 Ce
   Ce590       1.0     0.867448     0.253854     0.746317    Biso  1.000000 Ce
   Ce591       1.0     0.117546     0.585972     0.746392    Biso  1.000000 Ce
   Ce592       1.0     0.783835     0.920127     0.748350    Biso  1.000000 Ce
   Ce593       1.0     0.037091     0.586827     0.746258    Biso  1.000000 Ce
   Ce594       1.0     0.530710     0.422252     0.748508    Biso  1.000000 Ce
   Ce595       1.0     0.913229     0.005482     0.747500    Biso  1.000000 Ce
   Ce596       1.0     0.450995     0.084048     0.747517    Biso  1.000000 Ce
   Ce597       1.0     0.078996     0.672132     0.748050    Biso  1.000000 Ce
   Ce598       1.0     0.786514     0.589694     0.746158    Biso  1.000000 Ce
   Ce599       1.0     0.203794     0.254282     0.748150    Biso  1.000000 Ce
   Ce600       1.0     0.369735     0.418756     0.745950    Biso  1.000000 Ce
   Ce601       1.0     0.326589     0.003722     0.747725    Biso  1.000000 Ce
   Ce602       1.0     0.658732     0.334784     0.748317    Biso  1.000000 Ce
   Ce603       1.0     0.908350     0.835827     0.748392    Biso  1.000000 Ce
   Ce604       1.0     0.953369     0.090386     0.747542    Biso  1.000000 Ce
   Ce605       1.0     0.369495     0.258356     0.747133    Biso  1.000000 Ce
   Ce606       1.0     0.995252     0.003295     0.746600    Biso  1.000000 Ce
   Ce607       1.0     0.618983     0.588462     0.747792    Biso  1.000000 Ce
   Ce608       1.0     0.619767     0.918970     0.748517    Biso  1.000000 Ce
   Ce609       1.0     0.451888     0.254106     0.747883    Biso  1.000000 Ce
   Ce610       1.0     0.993030     0.841310     0.747533    Biso  1.000000 Ce
   Ce611       1.0     0.368145     0.087217     0.747108    Biso  1.000000 Ce
   Ce612       1.0     0.079431     0.335412     0.747992    Biso  1.000000 Ce
   Ce613       1.0     0.699699     0.085129     0.745658    Biso  1.000000 Ce
   Ce614       1.0     0.951278     0.923446     0.746450    Biso  1.000000 Ce
   Ce615       1.0     0.119266     0.420064     0.747392    Biso  1.000000 Ce
   Ce616       1.0     0.660300     0.002766     0.748042    Biso  1.000000 Ce
   Ce617       1.0     0.573202     0.500918     0.748442    Biso  1.000000 Ce
   Ce618       1.0     0.743695     0.336846     0.747800    Biso  1.000000 Ce
   Ce619       1.0     0.371738     0.755753     0.745750    Biso  1.000000 Ce
   Ce620       1.0     0.118199     0.093026     0.746433    Biso  1.000000 Ce
   Ce621       1.0     0.411051     0.336846     0.747825    Biso  1.000000 Ce
   Ce622       1.0     0.575402     0.170711     0.748533    Biso  1.000000 Ce
   Ce623       1.0     0.952738     0.754194     0.747200    Biso  1.000000 Ce
   Ce624       1.0     0.868972     0.091090     0.746967    Biso  1.000000 Ce
   Ce625       1.0     0.909461     0.337399     0.746208    Biso  1.000000 Ce
   Ce626       1.0     0.744239     0.502980     0.748083    Biso  1.000000 Ce
   Ce627       1.0     0.827133     0.836079     0.747292    Biso  1.000000 Ce
   Ce628       1.0     0.706321     0.916857     0.746975    Biso  1.000000 Ce
   Ce629       1.0     0.412249     0.837009     0.747092    Biso  1.000000 Ce
   Ce630       1.0     0.326981     0.173101     0.746892    Biso  1.000000 Ce
   Ce631       1.0     0.367775     0.589090     0.747875    Biso  1.000000 Ce
   Ce632       1.0     0.828353     0.167543     0.746500    Biso  1.000000 Ce
   Ce633       1.0     0.620181     0.254759     0.747758    Biso  1.000000 Ce
   Ce634       1.0     0.666180     0.838845     0.747033    Biso  1.000000 Ce
   Ce635       1.0     0.038333     0.253049     0.747342    Biso  1.000000 Ce
   Ce636       1.0     0.285381     0.255363     0.746858    Biso  1.000000 Ce
   Ce637       1.0     0.660060     0.502955     0.748092    Biso  1.000000 Ce
   Ce638       1.0     0.282332     0.591127     0.747308    Biso  1.000000 Ce
   Ce639       1.0     0.491419     0.169806     0.747458    Biso  1.000000 Ce
   Ce640       1.0     0.408808     0.499987     0.746192    Biso  1.000000 Ce
   Ce641       1.0     0.575859     0.339512     0.748117    Biso  1.000000 Ce
   Ce642       1.0     0.995731     0.505998     0.746517    Biso  1.000000 Ce
   Ce643       1.0     0.495208     0.003999     0.747792    Biso  1.000000 Ce
   Ce644       1.0     0.244087     0.336846     0.747067    Biso  1.000000 Ce
   Ce645       1.0     0.242976     0.006916     0.747225    Biso  1.000000 Ce
   Ce646       1.0     0.454633     0.756734     0.748317    Biso  1.000000 Ce
   Ce647       1.0     0.284924     0.418731     0.747117    Biso  1.000000 Ce
   Ce648       1.0     0.199699     0.090889     0.747725    Biso  1.000000 Ce
   Ce649       1.0     0.159951     0.007645     0.747617    Biso  1.000000 Ce
   Ce650       1.0     0.784183     0.419812     0.749075    Biso  1.000000 Ce
   Ce651       1.0     0.411966     0.001710     0.748450    Biso  1.000000 Ce
   Ce652       1.0     0.243542     0.171667     0.747350    Biso  1.000000 Ce
   Ce653       1.0     0.536111     0.257249     0.748692    Biso  1.000000 Ce
   Ce654       1.0     0.535632     0.583105     0.747608    Biso  1.000000 Ce
   Ce655       1.0     0.870170     0.586752     0.746375    Biso  1.000000 Ce
   Ce656       1.0     0.911073     0.500465     0.746850    Biso  1.000000 Ce
   Ce657       1.0     0.826698     0.336443     0.747083    Biso  1.000000 Ce
   Ce658       1.0     0.574966     0.670523     0.747242    Biso  1.000000 Ce
   Ce659       1.0     0.201398     0.424465     0.747275    Biso  1.000000 Ce
   Ce660       1.0     0.495317     0.335412     0.748300    Biso  1.000000 Ce
   Ce661       1.0     0.537875     0.752383     0.746867    Biso  1.000000 Ce
   Ce662       1.0     0.660213     0.170485     0.746375    Biso  1.000000 Ce
   Ce663       1.0     0.912510     0.671001     0.745517    Biso  1.000000 Ce
   Ce664       1.0     0.330008     0.840782     0.747258    Biso  1.000000 Ce
   Ce665       1.0     0.616065     0.422906     0.746850    Biso  1.000000 Ce
   Ce666       1.0     0.327656     0.337198     0.747617    Biso  1.000000 Ce
   Ce667       1.0     0.160038     0.672887     0.746733    Biso  1.000000 Ce
   Ce668       1.0     0.829246     0.005684     0.747675    Biso  1.000000 Ce
   Ce669       1.0     0.534347     0.087720     0.747708    Biso  1.000000 Ce
   Ce670       1.0     0.197979     0.921837     0.747958    Biso  1.000000 Ce
   Ce671       1.0     0.952760     0.254860     0.746967    Biso  1.000000 Ce
   Ce672       1.0     0.954524     0.587732     0.748192    Biso  1.000000 Ce
   Ce673       1.0     0.157316     0.835576     0.744000    Biso  1.000000 Ce
   Ce674       1.0     0.243107     0.839700     0.746700    Biso  1.000000 Ce
   Ce675       1.0     0.453783     0.589694     0.747100    Biso  1.000000 Ce
   Ce676       1.0     0.199133     0.590725     0.747392    Biso  1.000000 Ce
   Ce677       1.0     0.326131     0.507809     0.747158    Biso  1.000000 Ce
   Ce678       1.0     0.620704     0.754018     0.747633    Biso  1.000000 Ce
   Ce679       1.0     0.868972     0.418982     0.748317    Biso  1.000000 Ce
   Ce680       1.0     0.867687     0.922239     0.748333    Biso  1.000000 Ce
   Ce681       1.0     0.201289     0.752886     0.747100    Biso  1.000000 Ce
   Ce682       1.0     0.286340     0.759123     0.747667    Biso  1.000000 Ce
   Ce683       1.0     0.284728     0.920705     0.747425    Biso  1.000000 Ce
   Ce684       1.0     0.828244     0.668461     0.745958    Biso  1.000000 Ce
   Ce685       1.0     0.702139     0.756407     0.746867    Biso  1.000000 Ce
   Ce686       1.0     0.997256     0.672987     0.747458    Biso  1.000000 Ce
   Ce687       1.0     0.741669     0.672686     0.744742    Biso  1.000000 Ce
   Ce688       1.0     0.072679     0.006564     0.747083    Biso  1.000000 Ce
   Ce689       1.0     0.912227     0.174559     0.746500    Biso  1.000000 Ce
   Ce690       1.0     0.036786     0.425370     0.747717    Biso  1.000000 Ce
   Ce691       1.0     0.244718     0.671302     0.746375    Biso  1.000000 Ce
   Ce692       1.0     0.616283     0.089178     0.747942    Biso  1.000000 Ce
   Ce693       1.0     0.994098     0.171064     0.746108    Biso  1.000000 Ce
   Ce694       1.0     0.993466     0.332998     0.746817    Biso  1.000000 Ce
   Ce695       1.0     0.243085     0.503785     0.748175    Biso  1.000000 Ce
   Ce696       1.0     0.036960     0.757337     0.747333    Biso  1.000000 Ce
   Ce697       1.0     0.117981     0.923245     0.746975    Biso  1.000000 Ce
   Ce698       1.0     0.032735     0.924503     0.746017    Biso  1.000000 Ce
   Ce699       1.0     0.660822     0.668762     0.746800    Biso  1.000000 Ce
   Ce700       1.0     0.285882     0.085381     0.747658    Biso  1.000000 Ce
   Ce701       1.0     0.784924     0.087468     0.747200    Biso  1.000000 Ce
   Ce702       1.0     0.033171     0.093403     0.744992    Biso  1.000000 Ce
   Ce703       1.0     0.742976     0.004803     0.747175    Biso  1.000000 Ce
   Ce704       1.0     0.493510     0.671504     0.747958    Biso  1.000000 Ce
   Ce705       1.0     0.076295     0.843699     0.747283    Biso  1.000000 Ce
   Ce706       1.0     0.495121     0.836833     0.747275    Biso  1.000000 Ce
   Ce707       1.0     0.872239     0.754143     0.746217    Biso  1.000000 Ce
   Ce708       1.0     0.703511     0.590071     0.747008    Biso  1.000000 Ce
   Ce709       1.0     0.411204     0.671101     0.748558    Biso  1.000000 Ce
   Ce710       1.0     0.370845     0.922793     0.746608    Biso  1.000000 Ce
   Ce711       1.0     0.157926     0.502678     0.749533    Biso  1.000000 Ce
   Ce712       1.0     0.538245     0.920504     0.748350    Biso  1.000000 Ce
   Ce713       1.0     0.117981     0.755501     0.748233    Biso  1.000000 Ce
   Ce714       1.0     0.455569     0.919926     0.748217    Biso  1.000000 Ce
   Ce715       1.0     0.075881     0.505193     0.747975    Biso  1.000000 Ce
   Ce716       1.0     0.579322     0.835626     0.746675    Biso  1.000000 Ce
   Ce717       1.0     0.329137     0.674019     0.746567    Biso  1.000000 Ce
   Ce718       1.0     0.578734     0.005382     0.748408    Biso  1.000000 Ce
   Ce719       1.0     0.786884     0.750346     0.746792    Biso  1.000000 Ce
   Ce720       1.0     0.956419     0.420039     0.747875    Biso  1.000000 Ce
   O1297       1.0     0.737575     0.226366     0.741675    Biso  1.000000 O
   O1298       1.0     0.162347     0.224882     0.740875    Biso  1.000000 O
   O1299       1.0     0.116914     0.147977     0.739450    Biso  1.000000 O
   O1300       1.0     0.079867     0.227473     0.740150    Biso  1.000000 O
   O1301       1.0     0.119985     0.312703     0.743025    Biso  1.000000 O
   O1302       1.0     0.745655     0.891683     0.740150    Biso  1.000000 O
   O1303       1.0     0.531145     0.475794     0.739625    Biso  1.000000 O
   O1304       1.0     0.453500     0.477529     0.739158    Biso  1.000000 O
   O1305       1.0     0.825347     0.228076     0.740017    Biso  1.000000 O
   O1306       1.0     0.910572     0.062445     0.739642    Biso  1.000000 O
   O1307       1.0     0.117655     0.645801     0.741100    Biso  1.000000 O
   O1308       1.0     0.957834     0.809848     0.740875    Biso  1.000000 O
   O1309       1.0     0.784401     0.307849     0.741550    Biso  1.000000 O
   O1310       1.0     0.367840     0.143475     0.741158    Biso  1.000000 O
   O1311       1.0     0.952128     0.982195     0.740508    Biso  1.000000 O
   O1312       1.0     0.412336     0.391469     0.738458    Biso  1.000000 O
   O1313       1.0     0.033606     0.641400     0.740158    Biso  1.000000 O
   O1314       1.0     0.452825     0.145839     0.741400    Biso  1.000000 O
   O1315       1.0     0.197717     0.307673     0.741583    Biso  1.000000 O
   O1316       1.0     0.787298     0.473380     0.744017    Biso  1.000000 O
   O1317       1.0     0.413229     0.227372     0.741383    Biso  1.000000 O
   O1318       1.0     0.997343     0.561100     0.740708    Biso  1.000000 O
   O1319       1.0     0.700135     0.475693     0.741633    Biso  1.000000 O
   O1320       1.0     0.831707     0.559691     0.740367    Biso  1.000000 O
   O1321       1.0     0.159864     0.392526     0.740650    Biso  1.000000 O
   O1322       1.0     0.746091     0.393029     0.741767    Biso  1.000000 O
   O1323       1.0     0.656488     0.223700     0.740342    Biso  1.000000 O
   O1324       1.0     0.371499     0.811156     0.740608    Biso  1.000000 O
   O1325       1.0     0.869147     0.306768     0.741033    Biso  1.000000 O
   O1326       1.0     0.408133     0.057088     0.740467    Biso  1.000000 O
   O1327       1.0     0.325827     0.229309     0.740058    Biso  1.000000 O
   O1328       1.0     0.701551     0.308830     0.738842    Biso  1.000000 O
   O1329       1.0     0.703271     0.145512     0.740750    Biso  1.000000 O
   O1330       1.0     0.495034     0.063878     0.740967    Biso  1.000000 O
   O1331       1.0     0.495579     0.559767     0.741133    Biso  1.000000 O
   O1332       1.0     0.871172     0.471443     0.742242    Biso  1.000000 O
   O1333       1.0     0.572592     0.398360     0.739850    Biso  1.000000 O
   O1334       1.0     0.709609     0.808792     0.740275    Biso  1.000000 O
   O1335       1.0     0.492617     0.394412     0.742392    Biso  1.000000 O
   O1336       1.0     0.207170     0.142394     0.740942    Biso  1.000000 O
   O1337       1.0     0.664677     0.891482     0.740058    Biso  1.000000 O
   O1338       1.0     0.326916     0.060609     0.740350    Biso  1.000000 O
   O1339       1.0     0.617023     0.307170     0.740742    Biso  1.000000 O
   O1340       1.0     0.081370     0.389583     0.740042    Biso  1.000000 O
   O1341       1.0     0.404735     0.559440     0.739450    Biso  1.000000 O
   O1342       1.0     0.575816     0.550210     0.741442    Biso  1.000000 O
   O1343       1.0     0.655573     0.391847     0.742758    Biso  1.000000 O
   O1344       1.0     0.910441     0.892991     0.741408    Biso  1.000000 O
   O1345       1.0     0.325326     0.393356     0.740733    Biso  1.000000 O
   O1346       1.0     0.533628     0.142318     0.743050    Biso  1.000000 O
   O1347       1.0     0.658601     0.054045     0.741042    Biso  1.000000 O
   O1348       1.0     0.827329     0.894651     0.743267    Biso  1.000000 O
   O1349       1.0     0.247114     0.229736     0.739508    Biso  1.000000 O
   O1350       1.0     0.913338     0.227548     0.739858    Biso  1.000000 O
   O1351       1.0     0.158165     0.063149     0.741667    Biso  1.000000 O
   O1352       1.0     0.325674     0.563212     0.741708    Biso  1.000000 O
   O1353       1.0     0.992442     0.895028     0.740308    Biso  1.000000 O
   O1354       1.0     0.448687     0.307271     0.740667    Biso  1.000000 O
   O1355       1.0     0.871869     0.977064     0.741475    Biso  1.000000 O
   O1356       1.0     0.620878     0.643312     0.740425    Biso  1.000000 O
   O1357       1.0     0.493270     0.229963     0.741017    Biso  1.000000 O
   O1358       1.0     0.786231     0.643136     0.738525    Biso  1.000000 O
   O1359       1.0     0.454654     0.808314     0.739925    Biso  1.000000 O
   O1360       1.0     0.197630     0.980686     0.742333    Biso  1.000000 O
   O1361       1.0     0.074988     0.555919     0.739725    Biso  1.000000 O
   O1362       1.0     0.244609     0.394035     0.741817    Biso  1.000000 O
   O1363       1.0     0.368384     0.309936     0.740917    Biso  1.000000 O
   O1364       1.0     0.284728     0.976259     0.738942    Biso  1.000000 O
   O1365       1.0     0.622163     0.975706     0.740367    Biso  1.000000 O
   O1366       1.0     0.787973     0.801474     0.738600    Biso  1.000000 O
   O1367       1.0     0.663980     0.558836     0.741625    Biso  1.000000 O
   O1368       1.0     0.991419     0.071851     0.738483    Biso  1.000000 O
   O1369       1.0     0.742105     0.555189     0.741508    Biso  1.000000 O
   O1370       1.0     0.578146     0.226215     0.741042    Biso  1.000000 O
   O1371       1.0     0.871586     0.805975     0.739667    Biso  1.000000 O
   O1372       1.0     0.039400     0.307170     0.740900    Biso  1.000000 O
   O1373       1.0     0.786057     0.979654     0.741058    Biso  1.000000 O
   O1374       1.0     0.784619     0.141891     0.739958    Biso  1.000000 O
   O1375       1.0     0.371259     0.973669     0.741892    Biso  1.000000 O
   O1376       1.0     0.036111     0.145311     0.738400    Biso  1.000000 O
   O1377       1.0     0.615303     0.474939     0.740908    Biso  1.000000 O
   O1378       1.0     0.409984     0.729698     0.740408    Biso  1.000000 O
   O1379       1.0     0.206299     0.811181     0.739908    Biso  1.000000 O
   O1380       1.0     0.160626     0.556045     0.740917    Biso  1.000000 O
   O1381       1.0     0.367731     0.474738     0.739050    Biso  1.000000 O
   O1382       1.0     0.871303     0.639967     0.740708    Biso  1.000000 O
   O1383       1.0     0.702422     0.974323     0.742242    Biso  1.000000 O
   O1384       1.0     0.534717     0.309509     0.740367    Biso  1.000000 O
   O1385       1.0     0.870584     0.146317     0.739958    Biso  1.000000 O
   O1386       1.0     0.578059     0.724543     0.741533    Biso  1.000000 O
   O1387       1.0     0.286928     0.307371     0.739975    Biso  1.000000 O
   O1388       1.0     0.913839     0.730780     0.739650    Biso  1.000000 O
   O1389       1.0     0.909505     0.558283     0.741458    Biso  1.000000 O
   O1390       1.0     0.239840     0.565475     0.741950    Biso  1.000000 O
   O1391       1.0     0.285142     0.484093     0.740742    Biso  1.000000 O
   O1392       1.0     0.118635     0.977643     0.741575    Biso  1.000000 O
   O1393       1.0     0.950320     0.311697     0.740992    Biso  1.000000 O
   O1394       1.0     0.035784     0.977592     0.738883    Biso  1.000000 O
   O1395       1.0     0.616631     0.141463     0.742142    Biso  1.000000 O
   O1396       1.0     0.243738     0.890853     0.739850    Biso  1.000000 O
   O1397       1.0     0.281134     0.811885     0.740017    Biso  1.000000 O
   O1398       1.0     0.033323     0.814099     0.740642    Biso  1.000000 O
   O1399       1.0     0.992159     0.727812     0.739225    Biso  1.000000 O
   O1400       1.0     0.453108     0.973971     0.740983    Biso  1.000000 O
   O1401       1.0     0.745655     0.059980     0.740267    Biso  1.000000 O
   O1402       1.0     0.495840     0.728818     0.741192    Biso  1.000000 O
   O1403       1.0     0.075075     0.060886     0.738258    Biso  1.000000 O
   O1404       1.0     0.992878     0.230591     0.741017    Biso  1.000000 O
   O1405       1.0     0.951714     0.141740     0.740642    Biso  1.000000 O
   O1406       1.0     0.196411     0.644343     0.739433    Biso  1.000000 O
   O1407       1.0     0.078516     0.729120     0.741075    Biso  1.000000 O
   O1408       1.0     0.912118     0.393859     0.740042    Biso  1.000000 O
   O1409       1.0     0.535196     0.640822     0.741175    Biso  1.000000 O
   O1410       1.0     0.287124     0.640042     0.738908    Biso  1.000000 O
   O1411       1.0     0.241843     0.066620     0.740375    Biso  1.000000 O
   O1412       1.0     0.827264     0.062797     0.741342    Biso  1.000000 O
   O1413       1.0     0.577863     0.889948     0.740125    Biso  1.000000 O
   O1414       1.0     0.625495     0.809723     0.740050    Biso  1.000000 O
   O1415       1.0     0.284292     0.142042     0.740617    Biso  1.000000 O
   O1416       1.0     0.243281     0.728441     0.740908    Biso  1.000000 O
   O1417       1.0     0.161498     0.890375     0.738567    Biso  1.000000 O
   O1418       1.0     0.037723     0.480648     0.741267    Biso  1.000000 O
   O1419       1.0     0.662565     0.729774     0.741275    Biso  1.000000 O
   O1420       1.0     0.160496     0.726630     0.740250    Biso  1.000000 O
   O1421       1.0     0.332513     0.726203     0.739400    Biso  1.000000 O
   O1422       1.0     0.951257     0.642758     0.739592    Biso  1.000000 O
   O1423       1.0     0.825935     0.388049     0.743067    Biso  1.000000 O
   O1424       1.0     0.952455     0.480522     0.741483    Biso  1.000000 O
   O1425       1.0     0.369430     0.643815     0.741508    Biso  1.000000 O
   O1426       1.0     0.411704     0.893947     0.739900    Biso  1.000000 O
   O1427       1.0     0.076905     0.896612     0.741467    Biso  1.000000 O
   O1428       1.0     0.328070     0.893368     0.741150    Biso  1.000000 O
   O1429       1.0     0.536351     0.810829     0.740083    Biso  1.000000 O
   O1430       1.0     0.537418     0.979680     0.742433    Biso  1.000000 O
   O1431       1.0     0.198719     0.480799     0.741067    Biso  1.000000 O
   O1432       1.0     0.114671     0.476448     0.740083    Biso  1.000000 O
   O1433       1.0     0.745894     0.728089     0.740317    Biso  1.000000 O
   O1434       1.0     0.116958     0.812917     0.740125    Biso  1.000000 O
   O1435       1.0     0.699699     0.643186     0.740675    Biso  1.000000 O
   O1436       1.0     0.997974     0.393129     0.740233    Biso  1.000000 O
   O1437       1.0     0.573572     0.058069     0.742258    Biso  1.000000 O
   O1438       1.0     0.451344     0.646983     0.741583    Biso  1.000000 O
   O1439       1.0     0.823148     0.722481     0.739667    Biso  1.000000 O
   O1440       1.0     0.498367     0.890501     0.741358    Biso  1.000000 O
   O1441       1.0     0.119179     0.258859     0.728733    Biso  1.000000 O
   O1442       1.0     0.967722     0.961094     0.645683    Biso  1.000000 O
   O1443       1.0     0.785926     0.585746     0.726758    Biso  1.000000 O
   O1444       1.0     0.120247     0.590800     0.726858    Biso  1.000000 O
   O1445       1.0     0.074139     0.674345     0.729208    Biso  1.000000 O
   O1446       1.0     0.158231     0.336846     0.728700    Biso  1.000000 O
   O1447       1.0     0.746809     0.836129     0.725942    Biso  1.000000 O
   O1448       1.0     0.747746     0.607902     0.713450    Biso  1.000000 O
   O1449       1.0     0.743063     0.668662     0.725958    Biso  1.000000 O
   O1450       1.0     0.662521     0.998818     0.725983    Biso  1.000000 O
   O1451       1.0     0.744740     0.999220     0.727425    Biso  1.000000 O
   O1452       1.0     0.575249     0.619219     0.715575    Biso  1.000000 O
   O1453       1.0     0.929608     0.137515     0.668617    Biso  1.000000 O
   O1454       1.0     0.902492     0.717199     0.702842    Biso  1.000000 O
   O1455       1.0     0.210611     0.416266     0.665183    Biso  1.000000 O
   O1456       1.0     0.159625     0.283907     0.715300    Biso  1.000000 O
   O1457       1.0     0.412118     0.151598     0.648325    Biso  1.000000 O
   O1458       1.0     0.729995     0.350804     0.634908    Biso  1.000000 O
   O1459       1.0     0.285055     0.365616     0.713392    Biso  1.000000 O
   O1460       1.0     0.039748     0.369892     0.713567    Biso  1.000000 O
   O1461       1.0     0.364442     0.089656     0.728442    Biso  1.000000 O
   O1462       1.0     0.288757     0.756105     0.729750    Biso  1.000000 O
   O1463       1.0     0.869386     0.253728     0.728283    Biso  1.000000 O
   O1464       1.0     0.076970     0.622840     0.713358    Biso  1.000000 O
   O1465       1.0     0.483905     0.275180     0.662217    Biso  1.000000 O
   O1466       1.0     0.572287     0.164022     0.728483    Biso  1.000000 O
   O1467       1.0     0.961210     0.328195     0.697400    Biso  1.000000 O
   O1468       1.0     0.705863     0.031336     0.713033    Biso  1.000000 O
   O1469       1.0     0.411443     0.003169     0.727033    Biso  1.000000 O
   O1470       1.0     0.496232     0.171038     0.728883    Biso  1.000000 O
   O1471       1.0     0.200462     0.868496     0.716875    Biso  1.000000 O
   O1472       1.0     0.452672     0.422654     0.726617    Biso  1.000000 O
   O1473       1.0     0.318726     0.670724     0.691825    Biso  1.000000 O
   O1474       1.0     0.265823     0.342203     0.659950    Biso  1.000000 O
   O1475       1.0     0.995034     0.449664     0.714717    Biso  1.000000 O
   O1476       1.0     0.286296     0.697407     0.714325    Biso  1.000000 O
   O1477       1.0     0.661106     0.671629     0.726383    Biso  1.000000 O
   O1478       1.0     0.513525     0.944370     0.665058    Biso  1.000000 O
   O1479       1.0     0.530230     0.425773     0.727375    Biso  1.000000 O
   O1480       1.0     0.909788     0.008400     0.727525    Biso  1.000000 O
   O1481       1.0     0.704643     0.527324     0.715250    Biso  1.000000 O
   O1482       1.0     0.624210     0.084903     0.727917    Biso  1.000000 O
   O1483       1.0     0.153896     0.424088     0.635050    Biso  1.000000 O
   O1484       1.0     0.188221     0.817393     0.663100    Biso  1.000000 O
   O1485       1.0     0.469486     0.585393     0.626775    Biso  1.000000 O
   O1486       1.0     0.994751     0.505068     0.727233    Biso  1.000000 O
   O1487       1.0     0.531167     0.985288     0.698367    Biso  1.000000 O
   O1488       1.0     0.957137     0.753867     0.725667    Biso  1.000000 O
   O1489       1.0     0.366664     0.591379     0.728417    Biso  1.000000 O
   O1490       1.0     0.363941     0.803486     0.701617    Biso  1.000000 O
   O1491       1.0     0.323801     0.117119     0.714975    Biso  1.000000 O
   O1492       1.0     0.120944     0.535095     0.714808    Biso  1.000000 O
   O1493       1.0     0.703990     0.301059     0.647325    Biso  1.000000 O
   O1494       1.0     0.122011     0.087041     0.728033    Biso  1.000000 O
   O1495       1.0     0.910223     0.500918     0.728983    Biso  1.000000 O
   O1496       1.0     0.424576     0.882378     0.703717    Biso  1.000000 O
   O1497       1.0     0.586880     0.783241     0.661458    Biso  1.000000 O
   O1498       1.0     0.993009     0.060207     0.702033    Biso  1.000000 O
   O1499       1.0     0.700418     0.365264     0.716783    Biso  1.000000 O
   O1500       1.0     0.037222     0.141740     0.699308    Biso  1.000000 O
   O1501       1.0     0.824280     0.170787     0.726700    Biso  1.000000 O
   O1502       1.0     0.452585     0.754822     0.727100    Biso  1.000000 O
   O1503       1.0     0.532060     0.198577     0.715083    Biso  1.000000 O
   O1504       1.0     0.244239     0.836280     0.659092    Biso  1.000000 O
   O1505       1.0     0.708738     0.864095     0.714233    Biso  1.000000 O
   O1506       1.0     0.231433     0.491713     0.645775    Biso  1.000000 O
   O1507       1.0     0.492116     0.282625     0.715642    Biso  1.000000 O
   O1508       1.0     0.791175     0.422026     0.729858    Biso  1.000000 O
   O1509       1.0     0.530535     0.810754     0.701117    Biso  1.000000 O
   O1510       1.0     0.949623     0.527978     0.714858    Biso  1.000000 O
   O1511       1.0     0.621161     0.917486     0.729042    Biso  1.000000 O
   O1512       1.0     0.204600     0.593768     0.728158    Biso  1.000000 O
   O1513       1.0     0.780938     0.362473     0.714883    Biso  1.000000 O
   O1514       1.0     0.791937     0.867666     0.714900    Biso  1.000000 O
   O1515       1.0     0.283966     0.088097     0.727833    Biso  1.000000 O
   O1516       1.0     0.583417     0.837864     0.727483    Biso  1.000000 O
   O1517       1.0     0.611731     0.255891     0.726358    Biso  1.000000 O
   O1518       1.0     0.078429     0.339612     0.726642    Biso  1.000000 O
   O1519       1.0     0.331010     0.501169     0.728725    Biso  1.000000 O
   O1520       1.0     0.580673     0.339612     0.729867    Biso  1.000000 O
   O1521       1.0     0.464390     0.331967     0.646425    Biso  1.000000 O
   O1522       1.0     0.462256     0.190126     0.711167    Biso  1.000000 O
   O1523       1.0     0.681012     0.604708     0.686825    Biso  1.000000 O
   O1524       1.0     0.915538     0.173578     0.726083    Biso  1.000000 O
   O1525       1.0     0.452280     0.249604     0.727567    Biso  1.000000 O
   O1526       1.0     0.165178     0.768026     0.675475    Biso  1.000000 O
   O1527       1.0     0.658710     0.610995     0.717425    Biso  1.000000 O
   O1528       1.0     0.411552     0.617458     0.715108    Biso  1.000000 O
   O1529       1.0     0.034978     0.699042     0.712583    Biso  1.000000 O
   O1530       1.0     0.959185     0.698690     0.711033    Biso  1.000000 O
   O1531       1.0     0.868145     0.411538     0.727467    Biso  1.000000 O
   O1532       1.0     0.391732     0.324649     0.636758    Biso  1.000000 O
   O1533       1.0     0.783334     0.200010     0.714883    Biso  1.000000 O
   O1534       1.0     0.206212     0.427835     0.727208    Biso  1.000000 O
   O1535       1.0     0.577602     0.783266     0.716633    Biso  1.000000 O
   O1536       1.0     0.195278     0.596811     0.631467    Biso  1.000000 O
   O1537       1.0     0.239426     0.334532     0.728358    Biso  1.000000 O
   O1538       1.0     0.957529     0.424188     0.729583    Biso  1.000000 O
   O1539       1.0     0.555822     0.141187     0.649175    Biso  1.000000 O
   O1540       1.0     0.873786     0.866082     0.714250    Biso  1.000000 O
   O1541       1.0     0.282332     0.720620     0.631217    Biso  1.000000 O
   O1542       1.0     0.014484     0.138018     0.646883    Biso  1.000000 O
   O1543       1.0     0.770288     0.654025     0.680183    Biso  1.000000 O
   O1544       1.0     0.657577     0.168901     0.727600    Biso  1.000000 O
   O1545       1.0     0.832774     0.942484     0.636517    Biso  1.000000 O
   O1546       1.0     0.995274     0.771169     0.708517    Biso  1.000000 O
   O1547       1.0     0.532648     0.084828     0.728300    Biso  1.000000 O
   O1548       1.0     0.895348     0.731736     0.680558    Biso  1.000000 O
   O1549       1.0     0.539922     0.922189     0.728750    Biso  1.000000 O
   O1550       1.0     0.168903     0.173075     0.726917    Biso  1.000000 O
   O1551       1.0     0.327809     0.449891     0.715058    Biso  1.000000 O
   O1552       1.0     0.567670     0.906848     0.656292    Biso  1.000000 O
   O1553       1.0     0.040053     0.255464     0.728125    Biso  1.000000 O
   O1554       1.0     0.533432     0.697709     0.714483    Biso  1.000000 O
   O1555       1.0     0.662195     0.066142     0.702642    Biso  1.000000 O
   O1556       1.0     0.660234     0.946634     0.713883    Biso  1.000000 O
   O1557       1.0     0.353487     0.515001     0.678092    Biso  1.000000 O
   O1558       1.0     0.239099     0.670347     0.726050    Biso  1.000000 O
   O1559       1.0     0.242911     0.502024     0.728125    Biso  1.000000 O
   O1560       1.0     0.577885     0.672786     0.728858    Biso  1.000000 O
   O1561       1.0     0.504138     0.912733     0.616017    Biso  1.000000 O
   O1562       1.0     0.494664     0.783341     0.712975    Biso  1.000000 O
   O1563       1.0     0.158557     0.823806     0.726717    Biso  1.000000 O
   O1564       1.0     0.616130     0.691849     0.714658    Biso  1.000000 O
   O1565       1.0     0.788169     0.692830     0.712542    Biso  1.000000 O
   O1566       1.0     0.043799     0.033549     0.713825    Biso  1.000000 O
   O1567       1.0     0.914057     0.673390     0.727333    Biso  1.000000 O
   O1568       1.0     0.790304     0.750421     0.725942    Biso  1.000000 O
   O1569       1.0     0.548678     0.490154     0.704658    Biso  1.000000 O
   O1570       1.0     0.825783     0.965143     0.659900    Biso  1.000000 O
   O1571       1.0     0.493749     0.115786     0.716725    Biso  1.000000 O
   O1572       1.0     0.787799     0.041093     0.712983    Biso  1.000000 O
   O1573       1.0     0.665832     0.840279     0.726100    Biso  1.000000 O
   O1574       1.0     0.411443     0.954933     0.713983    Biso  1.000000 O
   O1575       1.0     0.812258     0.759299     0.616758    Biso  1.000000 O
   O1576       1.0     0.575424     0.446269     0.716925    Biso  1.000000 O
   O1577       1.0     0.039814     0.088122     0.724483    Biso  1.000000 O
   O1578       1.0     0.200353     0.032744     0.714825    Biso  1.000000 O
   O1579       1.0     0.077623     0.504942     0.725875    Biso  1.000000 O
   O1580       1.0     0.327046     0.669794     0.727050    Biso  1.000000 O
   O1581       1.0     0.349022     0.887861     0.671708    Biso  1.000000 O
   O1582       1.0     0.288866     0.981189     0.702150    Biso  1.000000 O
   O1583       1.0     0.978939     0.939617     0.614583    Biso  1.000000 O
   O1584       1.0     0.327482     0.342228     0.727517    Biso  1.000000 O
   Ce721       1.0     0.742410     0.228730     0.720233    Biso  1.000000 Ce
   Ce722       1.0     0.124951     0.142243     0.720950    Biso  1.000000 Ce
   Ce723       1.0     0.076447     0.228781     0.718750    Biso  1.000000 Ce
   Ce724       1.0     0.750664     0.890049     0.722425    Biso  1.000000 Ce
   Ce725       1.0     0.161084     0.230466     0.722667    Biso  1.000000 Ce
   Ce726       1.0     0.366163     0.146644     0.722150    Biso  1.000000 Ce
   Ce727       1.0     0.454763     0.477655     0.719208    Biso  1.000000 Ce
   Ce728       1.0     0.117481     0.646153     0.720800    Biso  1.000000 Ce
   Ce729       1.0     0.328135     0.230440     0.720517    Biso  1.000000 Ce
   Ce730       1.0     0.906608     0.061992     0.720533    Biso  1.000000 Ce
   Ce731       1.0     0.867927     0.475065     0.721917    Biso  1.000000 Ce
   Ce732       1.0     0.119092     0.312904     0.721250    Biso  1.000000 Ce
   Ce733       1.0     0.955722     0.813847     0.722183    Biso  1.000000 Ce
   Ce734       1.0     0.993967     0.559515     0.720283    Biso  1.000000 Ce
   Ce735       1.0     0.198610     0.311571     0.719733    Biso  1.000000 Ce
   Ce736       1.0     0.742214     0.392576     0.722942    Biso  1.000000 Ce
   Ce737       1.0     0.034434     0.641677     0.719458    Biso  1.000000 Ce
   Ce738       1.0     0.377684     0.816211     0.720042    Biso  1.000000 Ce
   Ce739       1.0     0.866185     0.306340     0.720417    Biso  1.000000 Ce
   Ce740       1.0     0.077732     0.394940     0.721167    Biso  1.000000 Ce
   Ce741       1.0     0.704034     0.475945     0.721342    Biso  1.000000 Ce
   Ce742       1.0     0.203010     0.980836     0.720925    Biso  1.000000 Ce
   Ce743       1.0     0.322712     0.393356     0.721417    Biso  1.000000 Ce
   Ce744       1.0     0.619746     0.309056     0.721608    Biso  1.000000 Ce
   Ce745       1.0     0.368450     0.979856     0.721050    Biso  1.000000 Ce
   Ce746       1.0     0.323975     0.064155     0.721442    Biso  1.000000 Ce
   Ce747       1.0     0.700919     0.143601     0.721158    Biso  1.000000 Ce
   Ce748       1.0     0.495513     0.058974     0.719217    Biso  1.000000 Ce
   Ce749       1.0     0.455765     0.807862     0.719850    Biso  1.000000 Ce
   Ce750       1.0     0.620355     0.975731     0.722075    Biso  1.000000 Ce
   Ce751       1.0     0.163327     0.562181     0.721383    Biso  1.000000 Ce
   Ce752       1.0     0.786841     0.979051     0.721300    Biso  1.000000 Ce
   Ce753       1.0     0.743390     0.559062     0.722208    Biso  1.000000 Ce
   Ce754       1.0     0.494468     0.228454     0.721908    Biso  1.000000 Ce
   Ce755       1.0     0.783770     0.640847     0.718217    Biso  1.000000 Ce
   Ce756       1.0     0.490613     0.564017     0.720808    Biso  1.000000 Ce
   Ce757       1.0     0.615978     0.477907     0.721317    Biso  1.000000 Ce
   Ce758       1.0     0.414471     0.395896     0.720967    Biso  1.000000 Ce
   Ce759       1.0     0.533802     0.474411     0.720575    Biso  1.000000 Ce
   Ce760       1.0     0.791741     0.808943     0.720792    Biso  1.000000 Ce
   Ce761       1.0     0.707802     0.808842     0.718233    Biso  1.000000 Ce
   Ce762       1.0     0.955242     0.981717     0.719258    Biso  1.000000 Ce
   Ce763       1.0     0.454197     0.142293     0.722075    Biso  1.000000 Ce
   Ce764       1.0     0.579257     0.893469     0.722042    Biso  1.000000 Ce
   Ce765       1.0     0.159450     0.394311     0.722375    Biso  1.000000 Ce
   Ce766       1.0     0.912881     0.890552     0.721233    Biso  1.000000 Ce
   Ce767       1.0     0.327896     0.561426     0.722242    Biso  1.000000 Ce
   Ce768       1.0     0.492050     0.396575     0.722625    Biso  1.000000 Ce
   Ce769       1.0     0.661519     0.729950     0.721242    Biso  1.000000 Ce
   Ce770       1.0     0.994490     0.228630     0.720975    Biso  1.000000 Ce
   Ce771       1.0     0.825326     0.224958     0.721533    Biso  1.000000 Ce
   Ce772       1.0     0.828375     0.558962     0.721367    Biso  1.000000 Ce
   Ce773       1.0     0.000087     0.062043     0.718717    Biso  1.000000 Ce
   Ce774       1.0     0.785577     0.307774     0.721717    Biso  1.000000 Ce
   Ce775       1.0     0.577580     0.559012     0.719008    Biso  1.000000 Ce
   Ce776       1.0     0.203184     0.812414     0.721117    Biso  1.000000 Ce
   Ce777       1.0     0.703250     0.311395     0.720917    Biso  1.000000 Ce
   Ce778       1.0     0.666681     0.895632     0.719858    Biso  1.000000 Ce
   Ce779       1.0     0.077907     0.561301     0.719750    Biso  1.000000 Ce
   Ce780       1.0     0.204643     0.144355     0.721267    Biso  1.000000 Ce
   Ce781       1.0     0.035719     0.814928     0.720025    Biso  1.000000 Ce
   Ce782       1.0     0.663022     0.556070     0.721858    Biso  1.000000 Ce
   Ce783       1.0     0.577188     0.728592     0.720067    Biso  1.000000 Ce
   Ce784       1.0     0.370998     0.475945     0.717425    Biso  1.000000 Ce
   Ce785       1.0     0.660997     0.052914     0.719542    Biso  1.000000 Ce
   Ce786       1.0     0.410158     0.224480     0.719492    Biso  1.000000 Ce
   Ce787       1.0     0.575489     0.222368     0.722008    Biso  1.000000 Ce
   Ce788       1.0     0.573877     0.393808     0.720425    Biso  1.000000 Ce
   Ce789       1.0     0.454959     0.976737     0.722342    Biso  1.000000 Ce
   Ce790       1.0     0.493684     0.725976     0.721908    Biso  1.000000 Ce
   Ce791       1.0     0.244871     0.394060     0.722458    Biso  1.000000 Ce
   Ce792       1.0     0.327896     0.728944     0.720883    Biso  1.000000 Ce
   Ce793       1.0     0.245089     0.730428     0.722425    Biso  1.000000 Ce
   Ce794       1.0     0.952215     0.308629     0.720442    Biso  1.000000 Ce
   Ce795       1.0     0.038964     0.979051     0.718550    Biso  1.000000 Ce
   Ce796       1.0     0.244806     0.225360     0.720292    Biso  1.000000 Ce
   Ce797       1.0     0.617568     0.142268     0.721992    Biso  1.000000 Ce
   Ce798       1.0     0.869974     0.147348     0.718992    Biso  1.000000 Ce
   Ce799       1.0     0.450799     0.310339     0.720967    Biso  1.000000 Ce
   Ce800       1.0     0.915560     0.731786     0.718975    Biso  1.000000 Ce
   Ce801       1.0     0.241321     0.895003     0.719817    Biso  1.000000 Ce
   Ce802       1.0     0.163371     0.062244     0.722217    Biso  1.000000 Ce
   Ce803       1.0     0.082589     0.061213     0.720317    Biso  1.000000 Ce
   Ce804       1.0     0.077950     0.728542     0.721733    Biso  1.000000 Ce
   Ce805       1.0     0.536046     0.141212     0.719225    Biso  1.000000 Ce
   Ce806       1.0     0.158122     0.896462     0.718967    Biso  1.000000 Ce
   Ce807       1.0     0.785621     0.471368     0.722600    Biso  1.000000 Ce
   Ce808       1.0     0.407523     0.561049     0.721633    Biso  1.000000 Ce
   Ce809       1.0     0.616827     0.642230     0.721950    Biso  1.000000 Ce
   Ce810       1.0     0.872261     0.810100     0.719600    Biso  1.000000 Ce
   Ce811       1.0     0.037178     0.311747     0.721425    Biso  1.000000 Ce
   Ce812       1.0     0.116696     0.979126     0.719975    Biso  1.000000 Ce
   Ce813       1.0     0.535000     0.311722     0.720942    Biso  1.000000 Ce
   Ce814       1.0     0.782506     0.145034     0.719775    Biso  1.000000 Ce
   Ce815       1.0     0.410463     0.727410     0.720950    Biso  1.000000 Ce
   Ce816       1.0     0.992551     0.898473     0.719858    Biso  1.000000 Ce
   Ce817       1.0     0.287603     0.976385     0.720283    Biso  1.000000 Ce
   Ce818       1.0     0.241125     0.561125     0.722717    Biso  1.000000 Ce
   Ce819       1.0     0.872523     0.977416     0.721867    Biso  1.000000 Ce
   Ce820       1.0     0.830988     0.895883     0.721892    Biso  1.000000 Ce
   Ce821       1.0     0.826828     0.066544     0.718517    Biso  1.000000 Ce
   Ce822       1.0     0.747855     0.063728     0.720617    Biso  1.000000 Ce
   Ce823       1.0     0.909287     0.227976     0.720033    Biso  1.000000 Ce
   Ce824       1.0     0.284880     0.641702     0.720292    Biso  1.000000 Ce
   Ce825       1.0     0.953522     0.476046     0.721533    Biso  1.000000 Ce
   Ce826       1.0     0.242475     0.061213     0.720908    Biso  1.000000 Ce
   Ce827       1.0     0.826981     0.392073     0.721525    Biso  1.000000 Ce
   Ce828       1.0     0.074727     0.895204     0.719458    Biso  1.000000 Ce
   Ce829       1.0     0.658013     0.386591     0.722117    Biso  1.000000 Ce
   Ce830       1.0     0.537069     0.643915     0.722183    Biso  1.000000 Ce
   Ce831       1.0     0.287363     0.817142     0.720075    Biso  1.000000 Ce
   Ce832       1.0     0.328549     0.895154     0.721375    Biso  1.000000 Ce
   Ce833       1.0     0.658775     0.229711     0.717750    Biso  1.000000 Ce
   Ce834       1.0     0.950364     0.638307     0.721392    Biso  1.000000 Ce
   Ce835       1.0     0.287668     0.477353     0.721725    Biso  1.000000 Ce
   Ce836       1.0     0.040663     0.142796     0.717767    Biso  1.000000 Ce
   Ce837       1.0     0.911988     0.557227     0.722542    Biso  1.000000 Ce
   Ce838       1.0     0.367317     0.314790     0.721467    Biso  1.000000 Ce
   Ce839       1.0     0.200701     0.480145     0.720992    Biso  1.000000 Ce
   Ce840       1.0     0.747049     0.727334     0.719225    Biso  1.000000 Ce
   Ce841       1.0     0.704774     0.977617     0.720950    Biso  1.000000 Ce
   Ce842       1.0     0.448338     0.642633     0.720350    Biso  1.000000 Ce
   Ce843       1.0     0.286841     0.313533     0.720975    Biso  1.000000 Ce
   Ce844       1.0     0.619550     0.812288     0.720600    Biso  1.000000 Ce
   Ce845       1.0     0.282855     0.142670     0.720850    Biso  1.000000 Ce
   Ce846       1.0     0.870323     0.641300     0.720775    Biso  1.000000 Ce
   Ce847       1.0     0.202465     0.643136     0.719475    Biso  1.000000 Ce
   Ce848       1.0     0.496189     0.891884     0.721758    Biso  1.000000 Ce
   Ce849       1.0     0.157163     0.727762     0.720450    Biso  1.000000 Ce
   Ce850       1.0     0.916017     0.394261     0.721275    Biso  1.000000 Ce
   Ce851       1.0     0.411443     0.058421     0.720225    Biso  1.000000 Ce
   Ce852       1.0     0.035959     0.478560     0.720400    Biso  1.000000 Ce
   Ce853       1.0     0.950930     0.136182     0.720450    Biso  1.000000 Ce
   Ce854       1.0     0.371368     0.646933     0.721442    Biso  1.000000 Ce
   Ce855       1.0     0.996755     0.395041     0.720592    Biso  1.000000 Ce
   Ce856       1.0     0.537744     0.975907     0.722300    Biso  1.000000 Ce
   Ce857       1.0     0.120617     0.481578     0.721442    Biso  1.000000 Ce
   Ce858       1.0     0.114693     0.809798     0.720667    Biso  1.000000 Ce
   Ce859       1.0     0.536743     0.810050     0.719492    Biso  1.000000 Ce
   Ce860       1.0     0.995949     0.724392     0.719383    Biso  1.000000 Ce
   Ce861       1.0     0.828701     0.721626     0.720700    Biso  1.000000 Ce
   Ce862       1.0     0.580956     0.056761     0.721267    Biso  1.000000 Ce
   Ce863       1.0     0.410768     0.900561     0.720433    Biso  1.000000 Ce
   Ce864       1.0     0.700810     0.635842     0.719833    Biso  1.000000 Ce
   O1585       1.0     0.749728     0.281669     0.713808    Biso  1.000000 O
   O1586       1.0     0.904844     0.112969     0.713333    Biso  1.000000 O
   O1587       1.0     0.173084     0.609461     0.709392    Biso  1.000000 O
   O1588       1.0     0.575315     0.234892     0.703117    Biso  1.000000 O
   O1589       1.0     0.336194     0.016699     0.691808    Biso  1.000000 O
   O1590       1.0     0.147210     0.777306     0.709000    Biso  1.000000 O
   O1591       1.0     0.951474     0.254935     0.726583    Biso  1.000000 O
   O1592       1.0     0.948425     0.156175     0.703608    Biso  1.000000 O
   O1593       1.0     0.745328     0.504338     0.728042    Biso  1.000000 O
   O1594       1.0     0.617176     0.821543     0.703017    Biso  1.000000 O
   O1595       1.0     0.370649     0.533737     0.713875    Biso  1.000000 O
   O1596       1.0     0.743085     0.817343     0.655208    Biso  1.000000 O
   O1597       1.0     0.286819     0.581043     0.726792    Biso  1.000000 O
   O1598       1.0     0.696345     0.256067     0.725683    Biso  1.000000 O
   O1599       1.0     0.312279     0.493021     0.622950    Biso  1.000000 O
   O1600       1.0     0.950560     0.082514     0.724100    Biso  1.000000 O
   O1601       1.0     0.542906     0.002716     0.673725    Biso  1.000000 O
   O1602       1.0     0.825347     0.445540     0.715492    Biso  1.000000 O
   O1603       1.0     0.932853     0.462616     0.658908    Biso  1.000000 O
   O1604       1.0     0.974975     0.265146     0.672392    Biso  1.000000 O
   O1605       1.0     0.727621     0.528356     0.670600    Biso  1.000000 O
   O1606       1.0     0.255652     0.440108     0.711308    Biso  1.000000 O
   O1607       1.0     0.370889     0.925282     0.726592    Biso  1.000000 O
   O1608       1.0     0.130331     0.200865     0.711675    Biso  1.000000 O
   O1609       1.0     0.881496     0.828157     0.669867    Biso  1.000000 O
   O1610       1.0     0.871477     0.752307     0.727642    Biso  1.000000 O
   O1611       1.0     0.001721     0.031637     0.655983    Biso  1.000000 O
   O1612       1.0     0.703337     0.773231     0.663067    Biso  1.000000 O
   O1613       1.0     0.084353     0.163720     0.639500    Biso  1.000000 O
   O1614       1.0     0.868624     0.586601     0.725850    Biso  1.000000 O
   O1615       1.0     0.495905     0.006790     0.729542    Biso  1.000000 O
   O1616       1.0     0.832382     0.779091     0.714792    Biso  1.000000 O
   O1617       1.0     0.581696     0.949752     0.716483    Biso  1.000000 O
   O1618       1.0     0.163828     0.116742     0.715508    Biso  1.000000 O
   O1619       1.0     0.537200     0.254307     0.726858    Biso  1.000000 O
   O1620       1.0     0.560047     0.726555     0.632142    Biso  1.000000 O
   O1621       1.0     0.563314     0.041119     0.652467    Biso  1.000000 O
   O1622       1.0     0.791632     0.925785     0.727117    Biso  1.000000 O
   O1623       1.0     0.633576     0.692000     0.656300    Biso  1.000000 O
   O1624       1.0     0.079496     0.004225     0.726250    Biso  1.000000 O
   O1625       1.0     0.572070     0.505596     0.727225    Biso  1.000000 O
   O1626       1.0     0.387333     0.781002     0.683100    Biso  1.000000 O
   O1627       1.0     0.620203     0.531751     0.716083    Biso  1.000000 O
   O1628       1.0     0.624406     0.930815     0.657142    Biso  1.000000 O
   O1629       1.0     0.533889     0.584689     0.724492    Biso  1.000000 O
   O1630       1.0     0.158710     0.670749     0.726108    Biso  1.000000 O
   O1631       1.0     0.609291     0.209290     0.686758    Biso  1.000000 O
   O1632       1.0     0.660409     0.336267     0.728850    Biso  1.000000 O
   O1633       1.0     0.161737     0.959938     0.717108    Biso  1.000000 O
   O1634       1.0     0.520364     0.641752     0.609075    Biso  1.000000 O
   O1635       1.0     0.941347     0.023741     0.709050    Biso  1.000000 O
   O1636       1.0     0.701115     0.198401     0.713908    Biso  1.000000 O
   O1637       1.0     0.867143     0.092096     0.727967    Biso  1.000000 O
   O1638       1.0     0.081762     0.172120     0.724558    Biso  1.000000 O
   O1639       1.0     0.454937     0.368911     0.715242    Biso  1.000000 O
   O1640       1.0     0.240558     0.559314     0.640758    Biso  1.000000 O
   O1641       1.0     0.325369     0.954556     0.680850    Biso  1.000000 O
   O1642       1.0     0.164895     0.903151     0.700333    Biso  1.000000 O
   O1643       1.0     0.420046     0.838091     0.724400    Biso  1.000000 O
   O1644       1.0     0.693405     0.499610     0.651458    Biso  1.000000 O
   O1645       1.0     0.434660     0.559213     0.661500    Biso  1.000000 O
   O1646       1.0     0.699743     0.416342     0.728783    Biso  1.000000 O
   O1647       1.0     0.617589     0.160853     0.652150    Biso  1.000000 O
   O1648       1.0     0.466132     0.498856     0.641858    Biso  1.000000 O
   O1649       1.0     0.410637     0.562734     0.685100    Biso  1.000000 O
   O1650       1.0     0.284096     0.258582     0.726392    Biso  1.000000 O
   O1651       1.0     0.908830     0.838292     0.728275    Biso  1.000000 O
   O1652       1.0     0.490526     0.059226     0.701092    Biso  1.000000 O
   O1653       1.0     0.149671     0.400096     0.661333    Biso  1.000000 O
   O1654       1.0     0.117393     0.426427     0.725825    Biso  1.000000 O
   O1655       1.0     0.743586     0.337047     0.727492    Biso  1.000000 O
   O1656       1.0     0.404757     0.202751     0.683842    Biso  1.000000 O
   O1657       1.0     0.205079     0.296633     0.703500    Biso  1.000000 O
   O1658       1.0     0.397243     0.056535     0.644975    Biso  1.000000 O
   O1659       1.0     0.414057     0.054674     0.696492    Biso  1.000000 O
   O1660       1.0     0.150869     0.868144     0.652658    Biso  1.000000 O
   O1661       1.0     0.035893     0.338204     0.657767    Biso  1.000000 O
   O1662       1.0     0.537265     0.026105     0.716433    Biso  1.000000 O
   O1663       1.0     0.956310     0.367452     0.713358    Biso  1.000000 O
   O1664       1.0     0.709631     0.916505     0.726783    Biso  1.000000 O
   O1665       1.0     0.996428     0.836733     0.727267    Biso  1.000000 O
   O1666       1.0     0.515202     0.751955     0.650483    Biso  1.000000 O
   O1667       1.0     0.366468     0.197923     0.712758    Biso  1.000000 O
   O1668       1.0     0.853596     0.686166     0.662008    Biso  1.000000 O
   O1669       1.0     0.412271     0.728089     0.702375    Biso  1.000000 O
   O1670       1.0     0.154136     0.080879     0.645875    Biso  1.000000 O
   O1671       1.0     0.154528     0.125167     0.671867    Biso  1.000000 O
   O1672       1.0     0.246875     0.720268     0.702267    Biso  1.000000 O
   O1673       1.0     0.659625     0.499233     0.727083    Biso  1.000000 O
   O1674       1.0     0.073398     0.841461     0.726808    Biso  1.000000 O
   O1675       1.0     0.581740     0.969997     0.594892    Biso  1.000000 O
   O1676       1.0     0.619615     0.583080     0.727717    Biso  1.000000 O
   O1677       1.0     0.539204     0.142268     0.700375    Biso  1.000000 O
   O1678       1.0     0.196890     0.697935     0.711600    Biso  1.000000 O
   O1679       1.0     0.243259     0.172095     0.727675    Biso  1.000000 O
   O1680       1.0     0.525069     0.861253     0.670992    Biso  1.000000 O
   O1681       1.0     0.202770     0.538616     0.715575    Biso  1.000000 O
   O1682       1.0     0.287668     0.200111     0.714242    Biso  1.000000 O
   O1683       1.0     0.034390     0.093630     0.565358    Biso  1.000000 O
   O1684       1.0     0.243825     0.617006     0.711500    Biso  1.000000 O
   O1685       1.0     0.118461     0.756985     0.728758    Biso  1.000000 O
   O1686       1.0     0.031646     0.867616     0.714192    Biso  1.000000 O
   O1687       1.0     0.618918     0.363579     0.713950    Biso  1.000000 O
   O1688       1.0     0.123230     0.035083     0.715000    Biso  1.000000 O
   O1689       1.0     0.242954     0.902673     0.658875    Biso  1.000000 O
   O1690       1.0     0.260073     0.218972     0.643500    Biso  1.000000 O
   O1691       1.0     0.825696     0.503735     0.726792    Biso  1.000000 O
   O1692       1.0     0.163131     0.508186     0.727225    Biso  1.000000 O
   O1693       1.0     0.185455     0.815356     0.704067    Biso  1.000000 O
   O1694       1.0     0.368363     0.762593     0.726233    Biso  1.000000 O
   O1695       1.0     0.917890     0.788899     0.715367    Biso  1.000000 O
   O1696       1.0     0.209805     0.187838     0.709375    Biso  1.000000 O
   O1697       1.0     0.326916     0.175188     0.727533    Biso  1.000000 O
   O1698       1.0     0.283443     0.421799     0.727850    Biso  1.000000 O
   O1699       1.0     0.550769     0.932802     0.633008    Biso  1.000000 O
   O1700       1.0     0.887246     0.420944     0.658267    Biso  1.000000 O
   O1701       1.0     0.829050     0.936247     0.709650    Biso  1.000000 O
   O1702       1.0     0.472928     0.858436     0.710717    Biso  1.000000 O
   O1703       1.0     0.699765     0.087669     0.725733    Biso  1.000000 O
   O1704       1.0     0.077950     0.954732     0.713033    Biso  1.000000 O
   O1705       1.0     0.620639     0.416266     0.727375    Biso  1.000000 O
   O1706       1.0     0.411683     0.341272     0.725975    Biso  1.000000 O
   O1707       1.0     0.908546     0.953952     0.711417    Biso  1.000000 O
   O1708       1.0     0.869147     0.926213     0.727208    Biso  1.000000 O
   O1709       1.0     0.543081     0.658929     0.654117    Biso  1.000000 O
   O1710       1.0     0.452563     0.588638     0.728900    Biso  1.000000 O
   O1711       1.0     0.281679     0.459749     0.646600    Biso  1.000000 O
   O1712       1.0     0.286906     0.035058     0.716067    Biso  1.000000 O
   O1713       1.0     0.897177     0.195433     0.636583    Biso  1.000000 O
   O1714       1.0     0.066625     0.509142     0.655883    Biso  1.000000 O
   O1715       1.0     0.955700     0.865579     0.716192    Biso  1.000000 O
   O1716       1.0     0.498214     0.675880     0.729692    Biso  1.000000 O
   O1717       1.0     0.080389     0.891080     0.702733    Biso  1.000000 O
   O1718       1.0     0.611687     0.094258     0.646967    Biso  1.000000 O
   O1719       1.0     0.161323     0.008601     0.728808    Biso  1.000000 O
   O1720       1.0     0.741800     0.115384     0.713992    Biso  1.000000 O
   O1721       1.0     0.984841     0.178432     0.725817    Biso  1.000000 O
   O1722       1.0     0.202509     0.756281     0.727008    Biso  1.000000 O
   O1723       1.0     0.040663     0.960969     0.640783    Biso  1.000000 O
   O1724       1.0     0.282746     0.774212     0.663242    Biso  1.000000 O
   O1725       1.0     0.994860     0.954002     0.712858    Biso  1.000000 O
   O1726       1.0     0.245481     0.784297     0.716017    Biso  1.000000 O
   O1727       1.0     0.210045     0.468325     0.703450    Biso  1.000000 O
   O1728       1.0     0.407283     0.670925     0.727750    Biso  1.000000 O
   H1          1.0     0.907087     0.432186     0.658100    Biso  1.000000 H
   H2          1.0     0.688461     0.642104     0.697558    Biso  1.000000 H
   H3          1.0     0.674086     0.506476     0.648758    Biso  1.000000 H
   H4          1.0     0.207344     0.249629     0.617242    Biso  1.000000 H
   H5          1.0     0.323670     0.016774     0.698175    Biso  1.000000 H
   H6          1.0     0.760748     0.527928     0.685825    Biso  1.000000 H
   H7          1.0     0.860348     0.709353     0.636783    Biso  1.000000 H
   H8          1.0     0.371172     0.561301     0.646833    Biso  1.000000 H
   H9          1.0     0.448382     0.201921     0.704875    Biso  1.000000 H
   H10         1.0     0.866228     0.833841     0.696167    Biso  1.000000 H
   H11         1.0     0.511674     0.667631     0.620225    Biso  1.000000 H
   H12         1.0     0.774361     0.651460     0.604258    Biso  1.000000 H
   H13         1.0     0.505096     0.942887     0.657467    Biso  1.000000 H
   H14         1.0     0.010084     0.660363     0.657100    Biso  1.000000 H
   H15         1.0     0.103520     0.659080     0.616225    Biso  1.000000 H
   H16         1.0     0.142832     0.439529     0.665208    Biso  1.000000 H
   H17         1.0     0.591519     0.806378     0.649083    Biso  1.000000 H
   H18         1.0     0.591258     0.491563     0.679750    Biso  1.000000 H
   H19         1.0     0.166354     0.124312     0.665192    Biso  1.000000 H
   H20         1.0     0.666681     0.683827     0.630992    Biso  1.000000 H
   H21         1.0     0.715969     0.033524     0.659050    Biso  1.000000 H
   H22         1.0     0.352180     0.721324     0.646600    Biso  1.000000 H
   H23         1.0     0.245350     0.615120     0.702883    Biso  1.000000 H
   H24         1.0     0.671190     0.458366     0.650867    Biso  1.000000 H
   H25         1.0     0.333014     0.932173     0.681633    Biso  1.000000 H
   H26         1.0     0.162107     0.789201     0.705183    Biso  1.000000 H
   H27         1.0     0.077994     0.198954     0.696700    Biso  1.000000 H
   H28         1.0     0.479004     0.597113     0.689733    Biso  1.000000 H
   H29         1.0     0.232260     0.515605     0.643400    Biso  1.000000 H
   H30         1.0     0.553840     0.128184     0.697700    Biso  1.000000 H
   H31         1.0     0.988065     0.261575     0.666433    Biso  1.000000 H
   H32         1.0     0.389162     0.916153     0.653050    Biso  1.000000 H
   H33         1.0     0.505772     0.861001     0.667550    Biso  1.000000 H
   H34         1.0     0.420286     0.780122     0.635950    Biso  1.000000 H
   H35         1.0     0.335453     0.213062     0.639792    Biso  1.000000 H
   H36         1.0     0.975803     0.213314     0.632692    Biso  1.000000 H
   H37         1.0     0.532800     0.983050     0.670358    Biso  1.000000 H
   H38         1.0     0.389380     0.298795     0.650900    Biso  1.000000 H
   H39         1.0     0.947140     0.668788     0.659475    Biso  1.000000 H
   H40         1.0     0.550007     0.145210     0.641600    Biso  1.000000 H
   H41         1.0     0.818095     0.196816     0.648017    Biso  1.000000 H
   H42         1.0     0.164786     0.581370     0.640367    Biso  1.000000 H
   H43         1.0     0.424359     0.565601     0.690692    Biso  1.000000 H
   H44         1.0     0.058588     0.968488     0.560583    Biso  1.000000 H
   H45         1.0     0.564643     0.968413     0.608325    Biso  1.000000 H
   H46         1.0     0.306312     0.498126     0.615408    Biso  1.000000 H
   H47         1.0     0.344056     0.886276     0.663917    Biso  1.000000 H
   H48         1.0     0.404582     0.749340     0.700000    Biso  1.000000 H
   H49         1.0     0.786884     0.648945     0.675683    Biso  1.000000 H
   O1729       1.0     0.029359     0.884239     0.636642    Biso  1.000000 O
   H50         1.0     0.938428     0.131177     0.642742    Biso  1.000000 H
   H51         1.0     0.006338     0.219023     0.628883    Biso  1.000000 H
   H52         1.0     0.082175     0.894475     0.695067    Biso  1.000000 H
   H53         1.0     0.573398     0.790182     0.667392    Biso  1.000000 H
   O1730       1.0     0.535850     0.362397     0.715875    Biso  1.000000 O
   O1731       1.0     0.362569     0.447552     0.653883    Biso  1.000000 O
   H54         1.0     0.587098     0.343058     0.637017    Biso  1.000000 H
   H55         1.0     0.581827     0.074491     0.619142    Biso  1.000000 H
   H56         1.0     0.764211     0.816488     0.654467    Biso  1.000000 H
   O1732       1.0     0.289127     0.923522     0.728833    Biso  1.000000 O
   O1733       1.0     0.622185     0.754143     0.727142    Biso  1.000000 O
   O1734       1.0     0.037396     0.472223     0.607275    Biso  1.000000 O
   O1735       1.0     0.802827     0.755602     0.640458    Biso  1.000000 O
   H57         1.0     0.293614     0.746624     0.677483    Biso  1.000000 H
   O1736       1.0     0.297404     0.733244     0.684000    Biso  1.000000 O
   H58         1.0     0.044954     0.209667     0.677433    Biso  1.000000 H
   H59         1.0     0.144052     0.545331     0.655250    Biso  1.000000 H
   O1737       1.0     0.743891     0.173880     0.726583    Biso  1.000000 O
   O1738       1.0     0.627717     0.211780     0.634225    Biso  1.000000 O
   O1739       1.0     0.899181     0.533234     0.633417    Biso  1.000000 O
   O1740       1.0     0.854336     0.690114     0.708817    Biso  1.000000 O
   H60         1.0     0.095243     0.796368     0.673633    Biso  1.000000 H
   O1741       1.0     0.083569     0.649599     0.604558    Biso  1.000000 O
   O1742       1.0     0.078930     0.854588     0.642392    Biso  1.000000 O
   O1743       1.0     0.110511     0.662073     0.624158    Biso  1.000000 O
   O1744       1.0     0.483752     0.679149     0.557700    Biso  1.000000 O
   O1745       1.0     0.406085     0.505068     0.726133    Biso  1.000000 O
   O1746       1.0     0.107723     0.781581     0.677683    Biso  1.000000 O
   O1747       1.0     0.703141     0.753339     0.727625    Biso  1.000000 O
   O1748       1.0     0.915603     0.445842     0.715483    Biso  1.000000 O
   O1749       1.0     0.086749     0.215326     0.701300    Biso  1.000000 O
   O1750       1.0     0.041316     0.078641     0.647683    Biso  1.000000 O
   H61         1.0     0.537069     0.874230     0.666025    Biso  1.000000 H
   H62         1.0     0.202792     0.591454     0.624175    Biso  1.000000 H
   H63         1.0     0.398419     0.133441     0.646158    Biso  1.000000 H
   O1751       1.0     0.415451     0.448206     0.713025    Biso  1.000000 O
   O1752       1.0     0.746526     0.948294     0.716367    Biso  1.000000 O
   O1753       1.0     0.330161     0.005407     0.728183    Biso  1.000000 O
   O1754       1.0     0.823866     0.338657     0.728733    Biso  1.000000 O
   H64         1.0     0.911204     0.149058     0.666883    Biso  1.000000 H
   O1755       1.0     0.842205     0.859995     0.655317    Biso  1.000000 O
   O1756       1.0     0.324672     0.841058     0.729108    Biso  1.000000 O
   H65         1.0     0.453936     0.864522     0.706025    Biso  1.000000 H
   O1757       1.0     0.372109     0.702940     0.714733    Biso  1.000000 O
   O1758       1.0     0.731650     0.998692     0.655700    Biso  1.000000 O
   H66         1.0     0.245829     0.861027     0.660625    Biso  1.000000 H
   O1759       1.0     0.910920     0.282298     0.714450    Biso  1.000000 O
   H67         1.0     0.004029     0.022332     0.575000    Biso  1.000000 H
   O1760       1.0     0.453544     0.698262     0.716300    Biso  1.000000 O
   H68         1.0     0.045498     0.869275     0.639708    Biso  1.000000 H
   H69         1.0     0.836499     0.173905     0.631833    Biso  1.000000 H
   H70         1.0     0.531015     0.991298     0.690475    Biso  1.000000 H
   O1761       1.0     0.248922     0.008173     0.628825    Biso  1.000000 O
   H71         1.0     0.320774     0.383346     0.648258    Biso  1.000000 H
   H72         1.0     0.743934     0.910771     0.648617    Biso  1.000000 H
   H73         1.0     0.019319     0.979780     0.630758    Biso  1.000000 H
   O1762       1.0     0.244914     0.951689     0.713675    Biso  1.000000 O
   O1763       1.0     0.695147     0.813143     0.694167    Biso  1.000000 O
   H74         1.0     0.537200     0.689385     0.551317    Biso  1.000000 H
   O1764       1.0     0.035588     0.532882     0.713883    Biso  1.000000 O
   H75         1.0     0.809993     0.982270     0.660792    Biso  1.000000 H
   O1765       1.0     0.751187     0.783568     0.714233    Biso  1.000000 O
   O1766       1.0     0.788017     0.507381     0.665483    Biso  1.000000 O
   O1767       1.0     0.367165     0.035083     0.716150    Biso  1.000000 O
   H76         1.0     0.425208     0.044388     0.690633    Biso  1.000000 H
   O1768       1.0     0.823213     0.276036     0.716542    Biso  1.000000 O
   H77         1.0     0.886614     0.181928     0.652483    Biso  1.000000 H
   O1769       1.0     0.848717     0.128511     0.626175    Biso  1.000000 O
   O1770       1.0     0.830008     0.841762     0.729175    Biso  1.000000 O
   O1771       1.0     0.147232     0.525991     0.660442    Biso  1.000000 O
   H78         1.0     0.096114     0.464376     0.667675    Biso  1.000000 H
   O1772       1.0     0.811212     0.197847     0.655500    Biso  1.000000 O
   H79         1.0     0.757285     0.847119     0.609258    Biso  1.000000 H
   H80         1.0     0.626715     0.211956     0.693100    Biso  1.000000 H
   H81         1.0     0.345276     0.509066     0.671250    Biso  1.000000 H
   H82         1.0     0.332644     0.994165     0.687892    Biso  1.000000 H
   O1773       1.0     0.496537     0.832960     0.728767    Biso  1.000000 O
   O1774       1.0     0.671865     0.718105     0.670825    Biso  1.000000 O
   H83         1.0     0.301694     0.980233     0.695717    Biso  1.000000 H
   H84         1.0     0.551379     0.745391     0.628292    Biso  1.000000 H
   O1775       1.0     0.550573     0.254332     0.659917    Biso  1.000000 O
   H85         1.0     0.489655     0.912280     0.610150    Biso  1.000000 H
   H86         1.0     0.900880     0.729397     0.695242    Biso  1.000000 H
   H87         1.0     0.208477     0.824510     0.660742    Biso  1.000000 H
   H88         1.0     0.573725     0.062143     0.650900    Biso  1.000000 H
   H89         1.0     0.311670     0.691497     0.688050    Biso  1.000000 H
   H90         1.0     0.526637     0.007520     0.701108    Biso  1.000000 H
   H91         1.0     0.132944     0.427508     0.635983    Biso  1.000000 H
   H92         1.0     0.541992     0.247517     0.652817    Biso  1.000000 H
   O1776       1.0     0.825739     0.607600     0.710850    Biso  1.000000 O
   H93         1.0     0.130570     0.578930     0.639958    Biso  1.000000 H
   H94         1.0     0.612319     0.119131     0.648742    Biso  1.000000 H
   O1777       1.0     0.496406     0.506954     0.724617    Biso  1.000000 O
   H95         1.0     0.490025     0.048211     0.694342    Biso  1.000000 H
   H96         1.0     0.423792     0.559792     0.679050    Biso  1.000000 H
   H97         1.0     0.089842     0.852778     0.635550    Biso  1.000000 H
   H98         1.0     0.864116     0.138294     0.621783    Biso  1.000000 H
   H99         1.0     0.182210     0.610316     0.701933    Biso  1.000000 H
   H100        1.0     0.156902     0.428413     0.627025    Biso  1.000000 H
   H101        1.0     0.209587     0.400347     0.659158    Biso  1.000000 H
   H102        1.0     0.754214     0.659608     0.594358    Biso  1.000000 H
   O1778       1.0     0.036263     0.588210     0.726033    Biso  1.000000 O
   H103        1.0     0.456658     0.637955     0.649833    Biso  1.000000 H
   H104        1.0     0.669273     0.219174     0.695833    Biso  1.000000 H
   H105        1.0     0.616021     0.239469     0.659025    Biso  1.000000 H
   H106        1.0     0.701681     0.694540     0.704100    Biso  1.000000 H
   H107        1.0     0.581282     0.090788     0.607275    Biso  1.000000 H
   H108        1.0     0.719018     0.789930     0.660800    Biso  1.000000 H
   H109        1.0     0.516095     0.256419     0.634483    Biso  1.000000 H
   H110        1.0     0.045433     0.243141     0.659350    Biso  1.000000 H
   H111        1.0     0.415298     0.216256     0.678275    Biso  1.000000 H
   H112        1.0     0.748813     0.790760     0.618117    Biso  1.000000 H
   H113        1.0     0.941412     0.303926     0.640967    Biso  1.000000 H
   H114        1.0     0.127325     0.074391     0.611817    Biso  1.000000 H
   H115        1.0     0.737226     0.840052     0.653317    Biso  1.000000 H
   H116        1.0     0.568781     0.281392     0.606250    Biso  1.000000 H
   H117        1.0     0.537440     0.637226     0.604492    Biso  1.000000 H
   H118        1.0     0.572570     0.956517     0.589267    Biso  1.000000 H
   H119        1.0     0.618330     0.442723     0.649875    Biso  1.000000 H
   O1779       1.0     0.620225     0.220054     0.663725    Biso  1.000000 O
   O1780       1.0     0.507122     0.549254     0.706083    Biso  1.000000 O
   H120        1.0     0.410267     0.272791     0.703958    Biso  1.000000 H
   O1781       1.0     0.116479     0.698941     0.713675    Biso  1.000000 O
   H121        1.0     0.451257     0.256797     0.664025    Biso  1.000000 H
   O1782       1.0     0.006817     0.991474     0.625092    Biso  1.000000 O
   O1783       1.0     0.583199     0.113321     0.715550    Biso  1.000000 O
   O1784       1.0     0.244718     0.117295     0.714233    Biso  1.000000 O
   H122        1.0     0.418042     0.818751     0.622667    Biso  1.000000 H
   O1785       1.0     0.582350     0.096245     0.615292    Biso  1.000000 O
   O1786       1.0     0.673280     0.039308     0.677942    Biso  1.000000 O
   O1787       1.0     0.829594     0.671956     0.727525    Biso  1.000000 O
   O1788       1.0     0.241713     0.007067     0.728733    Biso  1.000000 O
   O1789       1.0     0.187350     0.744084     0.641783    Biso  1.000000 O
   O1790       1.0     0.035066     0.198501     0.713350    Biso  1.000000 O
   O1791       1.0     0.415995     0.286875     0.710067    Biso  1.000000 O
   H123        1.0     0.513329     0.790609     0.646050    Biso  1.000000 H
   O1792       1.0     0.158427     0.453638     0.715592    Biso  1.000000 O
   O1793       1.0     0.764930     0.824435     0.608675    Biso  1.000000 O
   O1794       1.0     0.073790     0.788924     0.714708    Biso  1.000000 O
   H124        1.0     0.658035     0.966929     0.663058    Biso  1.000000 H
   O1795       1.0     0.995339     0.210749     0.635342    Biso  1.000000 O
   O1796       1.0     0.035980     0.925534     0.727150    Biso  1.000000 O
   H125        1.0     0.460252     0.583935     0.619708    Biso  1.000000 H
   O1797       1.0     0.783617     0.252295     0.728683    Biso  1.000000 O
   O1798       1.0     0.870149     0.818022     0.701733    Biso  1.000000 O
   O1799       1.0     0.529533     0.090461     0.660250    Biso  1.000000 O
   O1800       1.0     0.671081     0.984684     0.665108    Biso  1.000000 O
   O1801       1.0     0.244849     0.915298     0.695133    Biso  1.000000 O
   O1802       1.0     0.315917     0.775394     0.709892    Biso  1.000000 O
   O1803       1.0     0.409919     0.170133     0.726742    Biso  1.000000 O
   H126        1.0     0.849479     0.883359     0.655942    Biso  1.000000 H
   O1804       1.0     0.535697     0.260644     0.636975    Biso  1.000000 O
   O1805       1.0     0.078712     0.286372     0.713375    Biso  1.000000 O
   O1806       1.0     0.904778     0.336418     0.726592    Biso  1.000000 O
   H127        1.0     0.295945     0.865654     0.631075    Biso  1.000000 H
   O1807       1.0     0.989807     0.614315     0.713433    Biso  1.000000 O
   H128        1.0     0.142832     0.862259     0.645667    Biso  1.000000 H
   O1808       1.0     0.652633     0.222267     0.700325    Biso  1.000000 O
   O1809       1.0     0.787146     0.088424     0.726233    Biso  1.000000 O
   H129        1.0     0.146883     0.208611     0.659742    Biso  1.000000 H
   O1810       1.0     0.777693     0.524633     0.690625    Biso  1.000000 O
   O1811       1.0     0.862722     0.203028     0.712275    Biso  1.000000 O
   O1812       1.0     0.120443     0.861001     0.715550    Biso  1.000000 O
   O1813       1.0     0.420220     0.222594     0.702192    Biso  1.000000 O
   H130        1.0     0.945376     0.078842     0.649450    Biso  1.000000 H
   O1814       1.0     0.894368     0.497875     0.681408    Biso  1.000000 O
   O1815       1.0     0.201224     0.367452     0.716017    Biso  1.000000 O
   H131        1.0     0.644422     0.694238     0.649300    Biso  1.000000 H
   O1816       1.0     0.367883     0.868823     0.715283    Biso  1.000000 O
   O1817       1.0     0.301498     0.518547     0.710875    Biso  1.000000 O
   O1818       1.0     0.117197     0.361391     0.714833    Biso  1.000000 O
   H132        1.0     0.346735     0.118326     0.636992    Biso  1.000000 H
   O1819       1.0     0.529599     0.711113     0.552708    Biso  1.000000 O
   O1820       1.0     0.611905     0.196062     0.716100    Biso  1.000000 O
   O1821       1.0     0.787494     0.534995     0.712225    Biso  1.000000 O
   H133        1.0     0.874635     0.739255     0.642183    Biso  1.000000 H
   O1822       1.0     0.143769     0.087368     0.614242    Biso  1.000000 O
   H134        1.0     0.304264     0.722833     0.642733    Biso  1.000000 H
   H135        1.0     0.690138     0.770088     0.656492    Biso  1.000000 H
   H136        1.0     0.975258     0.288862     0.672917    Biso  1.000000 H
   O1823       1.0     0.369865     0.415411     0.726233    Biso  1.000000 O
   O1824       1.0     0.753909     0.651058     0.602092    Biso  1.000000 O
   O1825       1.0     0.199612     0.924301     0.725958    Biso  1.000000 O
   H137        1.0     0.786514     0.493373     0.658792    Biso  1.000000 H
   O1826       1.0     0.204339     0.679048     0.647083    Biso  1.000000 O
   H138        1.0     0.825979     0.960063     0.651800    Biso  1.000000 H
   H139        1.0     0.852594     0.935669     0.662758    Biso  1.000000 H
   H140        1.0     0.373045     0.378518     0.703733    Biso  1.000000 H
   H141        1.0     0.614235     0.176596     0.658492    Biso  1.000000 H
   H142        1.0     0.774012     0.648417     0.636967    Biso  1.000000 H
   O1827       1.0     0.870127     0.532254     0.715858    Biso  1.000000 O
   H143        1.0     0.806246     0.768453     0.609717    Biso  1.000000 H
   H144        1.0     0.667160     0.833891     0.646917    Biso  1.000000 H
   H145        1.0     0.581457     0.891381     0.652850    Biso  1.000000 H
   H146        1.0     0.677963     0.351483     0.653175    Biso  1.000000 H
   H147        1.0     0.065122     0.638458     0.605650    Biso  1.000000 H
   H148        1.0     0.431633     0.806277     0.651783    Biso  1.000000 H
   H149        1.0     0.911944     0.537937     0.601642    Biso  1.000000 H
   H150        1.0     0.861938     0.510625     0.703600    Biso  1.000000 H
   H151        1.0     0.536873     0.067676     0.657808    Biso  1.000000 H
   H152        1.0     0.804809     0.471569     0.638525    Biso  1.000000 H
   H153        1.0     0.184998     0.397556     0.638967    Biso  1.000000 H
   H154        1.0     0.982925     0.037925     0.652517    Biso  1.000000 H
   H155        1.0     0.874221     0.604029     0.664667    Biso  1.000000 H
   H156        1.0     0.254389     0.242009     0.643250    Biso  1.000000 H
   H157        1.0     0.575053     0.024193     0.648850    Biso  1.000000 H
   H158        1.0     0.783857     0.872796     0.617167    Biso  1.000000 H
   H159        1.0     0.802413     0.755728     0.632292    Biso  1.000000 H
   H160        1.0     0.497147     0.742701     0.647642    Biso  1.000000 H
   H161        1.0     0.836194     0.073787     0.652592    Biso  1.000000 H
   O1828       1.0     0.200832     0.088147     0.727675    Biso  1.000000 O
   H162        1.0     0.881844     0.520660     0.599708    Biso  1.000000 H
   O1829       1.0     0.830618     0.000679     0.725917    Biso  1.000000 O
   H163        1.0     0.307096     0.919850     0.658067    Biso  1.000000 H
   H164        1.0     0.647036     0.701280     0.662433    Biso  1.000000 H
   H165        1.0     0.714270     0.351684     0.629500    Biso  1.000000 H
   H166        1.0     0.103868     0.736690     0.655892    Biso  1.000000 H
   H167        1.0     0.996145     0.973669     0.620575    Biso  1.000000 H
   H168        1.0     0.621009     0.863089     0.704183    Biso  1.000000 H
   O1830       1.0     0.625430     0.879863     0.709983    Biso  1.000000 O
   O1831       1.0     0.087511     0.113950     0.714000    Biso  1.000000 O
   H169        1.0     0.835366     0.965345     0.634400    Biso  1.000000 H
   H170        1.0     0.602126     0.712673     0.654458    Biso  1.000000 H
   O1832       1.0     0.788735     0.258532     0.655250    Biso  1.000000 O
   H171        1.0     0.223200     0.574605     0.639775    Biso  1.000000 H
   H172        1.0     0.853835     0.580741     0.642708    Biso  1.000000 H
   H173        1.0     0.612602     0.266554     0.642442    Biso  1.000000 H
   H174        1.0     0.038137     0.117320     0.565042    Biso  1.000000 H
   H175        1.0     0.854467     0.702160     0.655708    Biso  1.000000 H
   H176        1.0     0.320469     0.863039     0.645525    Biso  1.000000 H
   H177        1.0     0.013634     0.241607     0.642550    Biso  1.000000 H
   H178        1.0     0.577536     0.721978     0.645125    Biso  1.000000 H
   H179        1.0     0.530187     0.739959     0.645925    Biso  1.000000 H
   H180        1.0     0.170710     0.317104     0.614883    Biso  1.000000 H
   H181        1.0     0.687285     0.052612     0.673375    Biso  1.000000 H
   H182        1.0     0.493945     0.874330     0.623442    Biso  1.000000 H
   H183        1.0     0.606917     0.297312     0.649150    Biso  1.000000 H
   H184        1.0     0.125365     0.244021     0.617183    Biso  1.000000 H
   O1833       1.0     0.997909     0.668863     0.727850    Biso  1.000000 O
   H185        1.0     0.871956     0.707592     0.706267    Biso  1.000000 H
   H186        1.0     0.474060     0.332143     0.639258    Biso  1.000000 H
   H187        1.0     0.168336     0.456957     0.643258    Biso  1.000000 H
   H188        1.0     0.258026     0.921359     0.658758    Biso  1.000000 H
   H189        1.0     0.165701     0.395745     0.656225    Biso  1.000000 H
   H190        1.0     0.092586     0.972965     0.561308    Biso  1.000000 H
   H191        1.0     0.035763     0.892337     0.629442    Biso  1.000000 H
   H192        1.0     0.993989     0.876267     0.641950    Biso  1.000000 H
   H193        1.0     0.772814     0.134195     0.652375    Biso  1.000000 H
   H194        1.0     0.830291     0.614541     0.703092    Biso  1.000000 H
   H195        1.0     0.134425     0.086965     0.643125    Biso  1.000000 H
   H196        1.0     0.583482     0.647587     0.591642    Biso  1.000000 H
   H197        1.0     0.950625     0.453764     0.656100    Biso  1.000000 H
   H198        1.0     0.017685     0.191962     0.681975    Biso  1.000000 H
   H199        1.0     0.252102     0.008425     0.620617    Biso  1.000000 H
   H200        1.0     0.575750     0.273043     0.707175    Biso  1.000000 H
   H201        1.0     0.210676     0.485124     0.646225    Biso  1.000000 H
   O1834       1.0     0.401708     0.993034     0.652508    Biso  1.000000 O
   H202        1.0     0.757568     0.950783     0.633975    Biso  1.000000 H
   H203        1.0     0.894281     0.848553     0.668700    Biso  1.000000 H
   O1835       1.0     0.457159     0.025727     0.715758    Biso  1.000000 O
   H204        1.0     0.713268     0.668888     0.689258    Biso  1.000000 H
   H205        1.0     0.927517     0.480296     0.653633    Biso  1.000000 H
   H206        1.0     0.567888     0.012424     0.619183    Biso  1.000000 H
   H207        1.0     0.509583     0.494203     0.687558    Biso  1.000000 H
   H208        1.0     0.988674     0.028142     0.627458    Biso  1.000000 H
   O1836       1.0     0.318748     0.607499     0.710542    Biso  1.000000 O
   H209        1.0     0.351483     0.865579     0.674675    Biso  1.000000 H
   H210        1.0     0.072854     0.039182     0.676917    Biso  1.000000 H
   H211        1.0     0.281178     0.220657     0.644667    Biso  1.000000 H
   H212        1.0     0.338219     0.524382     0.682225    Biso  1.000000 H
   H213        1.0     0.884088     0.542514     0.672700    Biso  1.000000 H
   H214        1.0     0.200179     0.703141     0.647258    Biso  1.000000 H
   H215        1.0     0.542841     0.806202     0.688650    Biso  1.000000 H
   H216        1.0     0.481356     0.297312     0.659033    Biso  1.000000 H
   H217        1.0     0.020517     0.486633     0.608158    Biso  1.000000 H
   H218        1.0     0.299691     0.527676     0.703292    Biso  1.000000 H
   O1837       1.0     0.748377     0.776450     0.624733    Biso  1.000000 O
   H219        1.0     0.542144     0.108694     0.657308    Biso  1.000000 H
   H220        1.0     0.300998     0.751880     0.689158    Biso  1.000000 H
   H221        1.0     0.120203     0.983930     0.651900    Biso  1.000000 H
   H222        1.0     0.278150     0.983276     0.633875    Biso  1.000000 H
   H223        1.0     0.574596     0.151975     0.650483    Biso  1.000000 H
   H224        1.0     0.130527     0.831904     0.626092    Biso  1.000000 H
   H225        1.0     0.876073     0.551342     0.660492    Biso  1.000000 H
   H226        1.0     0.156946     0.847245     0.656108    Biso  1.000000 H
   H227        1.0     0.037875     0.162111     0.695067    Biso  1.000000 H
   H228        1.0     0.029185     0.801373     0.652558    Biso  1.000000 H
   H229        1.0     0.087620     0.120137     0.644225    Biso  1.000000 H
   H230        1.0     0.687808     0.983050     0.659975    Biso  1.000000 H
   O1838       1.0     0.293287     0.938133     0.659200    Biso  1.000000 O
   H231        1.0     0.896328     0.753062     0.676758    Biso  1.000000 H
   H232        1.0     0.541229     0.279104     0.632250    Biso  1.000000 H
   H233        1.0     0.977414     0.312904     0.699475    Biso  1.000000 H
   H234        1.0     0.941303     0.268591     0.627783    Biso  1.000000 H
   H235        1.0     0.978852     0.933808     0.606767    Biso  1.000000 H
   H236        1.0     0.480267     0.504615     0.636042    Biso  1.000000 H
   O1839       1.0     0.655704     0.285014     0.715008    Biso  1.000000 O
   H237        1.0     0.390034     0.313331     0.629550    Biso  1.000000 H
   H238        1.0     0.914275     0.508287     0.681767    Biso  1.000000 H
   H239        1.0     0.570610     0.260468     0.657725    Biso  1.000000 H
   H240        1.0     0.250381     0.598496     0.681267    Biso  1.000000 H
   H241        1.0     0.675437     0.809496     0.696350    Biso  1.000000 H
   H242        1.0     0.875441     0.199381     0.636617    Biso  1.000000 H
   H243        1.0     0.076164     0.713955     0.575950    Biso  1.000000 H
   H244        1.0     0.000566     0.073435     0.696217    Biso  1.000000 H
   H245        1.0     0.664481     0.054347     0.695725    Biso  1.000000 H
   H246        1.0     0.941565     0.127430     0.656083    Biso  1.000000 H
   H247        1.0     0.442632     0.572467     0.568417    Biso  1.000000 H
   H248        1.0     0.949819     0.040917     0.703383    Biso  1.000000 H
   H249        1.0     0.584048     0.758771     0.659600    Biso  1.000000 H
   O1840       1.0     0.580019     0.296809     0.610658    Biso  1.000000 O
   O1841       1.0     0.414863     0.783291     0.716100    Biso  1.000000 O
   H250        1.0     0.240972     0.283706     0.703717    Biso  1.000000 H
   H251        1.0     0.503006     0.268591     0.659858    Biso  1.000000 H
   O1842       1.0     0.581391     0.720796     0.653333    Biso  1.000000 O
   H252        1.0     0.329616     0.034580     0.637117    Biso  1.000000 H
   H253        1.0     0.462865     0.680859     0.556383    Biso  1.000000 H
   H254        1.0     0.772836     0.524483     0.664542    Biso  1.000000 H
   H255        1.0     0.277127     0.322662     0.658342    Biso  1.000000 H
   H256        1.0     0.504465     0.647939     0.604050    Biso  1.000000 H
   H257        1.0     0.080346     0.664940     0.598450    Biso  1.000000 H
   H258        1.0     0.807118     0.441767     0.646458    Biso  1.000000 H
   H259        1.0     0.803437     0.884692     0.627017    Biso  1.000000 H
   O1843       1.0     0.996036     0.334406     0.726167    Biso  1.000000 O
   H260        1.0     0.795531     0.111460     0.658925    Biso  1.000000 H
   H261        1.0     0.192055     0.620954     0.630858    Biso  1.000000 H
   H262        1.0     0.793505     0.350024     0.636175    Biso  1.000000 H
   H263        1.0     0.215664     0.190881     0.701667    Biso  1.000000 H
   H264        1.0     0.864094     0.358449     0.704442    Biso  1.000000 H
   H265        1.0     0.972514     0.277595     0.627017    Biso  1.000000 H
   H266        1.0     0.958640     0.584061     0.636425    Biso  1.000000 H
   H267        1.0     0.179727     0.886352     0.699350    Biso  1.000000 H
   H268        1.0     0.899943     0.659860     0.670225    Biso  1.000000 H
   H269        1.0     0.552315     0.709378     0.627175    Biso  1.000000 H
   H270        1.0     0.585791     0.314212     0.605308    Biso  1.000000 H
   H271        1.0     0.351200     0.220783     0.650967    Biso  1.000000 H
   O1844       1.0     0.991833     0.283178     0.712892    Biso  1.000000 O
   H272        1.0     0.101298     0.184694     0.651283    Biso  1.000000 H
   O1845       1.0     0.879253     0.171164     0.659108    Biso  1.000000 O
   H273        1.0     0.736224     0.510625     0.674883    Biso  1.000000 H
   O1846       1.0     0.741517     0.444534     0.717042    Biso  1.000000 O
   H274        1.0     0.768284     0.768855     0.625517    Biso  1.000000 H
   O1847       1.0     0.371978     0.251314     0.726417    Biso  1.000000 O
   H275        1.0     0.429237     0.076327     0.638400    Biso  1.000000 H
   O1848       1.0     0.071852     0.449966     0.710325    Biso  1.000000 O
   H276        1.0     0.292242     0.948948     0.651767    Biso  1.000000 H
   O1849       1.0     0.038376     0.754671     0.727008    Biso  1.000000 O
   H277        1.0     0.037287     0.687851     0.572725    Biso  1.000000 H
   O1850       1.0     0.552620     0.804643     0.680650    Biso  1.000000 O
   H278        1.0     0.419981     0.985816     0.648933    Biso  1.000000 H
   O1851       1.0     0.489742     0.623922     0.714725    Biso  1.000000 O
   H279        1.0     0.436381     0.545658     0.654642    Biso  1.000000 H
   O1852       1.0     0.888727     0.558484     0.666758    Biso  1.000000 O
   O1853       1.0     0.242344     0.611347     0.687242    Biso  1.000000 O
   O1854       1.0     0.084724     0.020320     0.674583    Biso  1.000000 O
   H280        1.0     0.879056     0.473908     0.648642    Biso  1.000000 H
   O1855       1.0     0.076295     0.964414     0.556842    Biso  1.000000 O
   H281        1.0     0.426929     0.899027     0.698017    Biso  1.000000 H
   H282        1.0     0.387725     0.975128     0.650608    Biso  1.000000 H
   H283        1.0     0.800431     0.176420     0.656917    Biso  1.000000 H
   H284        1.0     0.403450     0.581093     0.658558    Biso  1.000000 H
   H285        1.0     0.034782     0.102558     0.646092    Biso  1.000000 H
   H286        1.0     0.793287     0.263059     0.647017    Biso  1.000000 H
   O1856       1.0     0.496058     0.949224     0.715742    Biso  1.000000 O
   H287        1.0     0.100645     0.004477     0.634117    Biso  1.000000 H
   H288        1.0     0.599164     0.822222     0.698867    Biso  1.000000 H
   H289        1.0     0.601777     0.962126     0.594842    Biso  1.000000 H
   O1857       1.0     0.034216     0.048714     0.616258    Biso  1.000000 O
   O1858       1.0     0.045476     0.510047     0.677142    Biso  1.000000 O
   O1859       1.0     0.949754     0.119458     0.648583    Biso  1.000000 O
   O1860       1.0     0.903428     0.518648     0.597425    Biso  1.000000 O
   H290        1.0     0.544431     0.177703     0.692558    Biso  1.000000 H
   H291        1.0     0.408481     0.417800     0.602308    Biso  1.000000 H
   H292        1.0     0.557063     0.641878     0.651958    Biso  1.000000 H
   H293        1.0     0.728928     0.749415     0.631417    Biso  1.000000 H
   H294        1.0     0.227643     0.918467     0.690350    Biso  1.000000 H
   O1861       1.0     0.567692     0.632799     0.593342    Biso  1.000000 O
   O1862       1.0     0.109095     0.976033     0.574508    Biso  1.000000 O
   H295        1.0     0.315111     0.258431     0.648192    Biso  1.000000 H
   O1863       1.0     0.903929     0.776501     0.658267    Biso  1.000000 O
   H296        1.0     0.413055     0.111284     0.704742    Biso  1.000000 H
   O1864       1.0     0.839069     0.197093     0.634200    Biso  1.000000 O
   O1865       1.0     0.956179     0.930564     0.727183    Biso  1.000000 O
   H297        1.0     0.449797     0.314639     0.644858    Biso  1.000000 H
   H298        1.0     0.923683     0.064985     0.687083    Biso  1.000000 H
   O1866       1.0     0.795444     0.462038     0.645100    Biso  1.000000 O
   H299        1.0     0.232304     0.992556     0.629550    Biso  1.000000 H
   H300        1.0     0.439191     0.414405     0.606867    Biso  1.000000 H
   H301        1.0     0.754998     0.251264     0.653050    Biso  1.000000 H
   H302        1.0     0.432482     0.965018     0.631450    Biso  1.000000 H
   H303        1.0     0.990177     0.043784     0.592417    Biso  1.000000 H
   H304        1.0     0.707170     0.563137     0.665917    Biso  1.000000 H
   O1867       1.0     0.328701     0.950130     0.715275    Biso  1.000000 O
   O1868       1.0     0.449558     0.587355     0.562783    Biso  1.000000 O
   O1869       1.0     0.004813     0.042426     0.579775    Biso  1.000000 O
   O1870       1.0     0.377162     0.369162     0.711067    Biso  1.000000 O
   H305        1.0     0.023609     0.029198     0.619058    Biso  1.000000 H
   O1871       1.0     0.493009     0.448885     0.713450    Biso  1.000000 O
   O1872       1.0     0.131921     0.266202     0.620975    Biso  1.000000 O
   O1873       1.0     0.579540     0.998919     0.729858    Biso  1.000000 O
   H306        1.0     0.693057     0.296582     0.640500    Biso  1.000000 H
   H307        1.0     0.332012     0.786007     0.705117    Biso  1.000000 H
   O1874       1.0     0.330879     0.286246     0.714650    Biso  1.000000 O
   H308        1.0     0.720172     0.205266     0.646467    Biso  1.000000 H
   H309        1.0     0.232304     0.628650     0.683617    Biso  1.000000 H
   H310        1.0     0.854489     0.104997     0.626292    Biso  1.000000 H
   H311        1.0     0.347258     0.032090     0.657583    Biso  1.000000 H
   H312        1.0     0.660038     0.104695     0.705792    Biso  1.000000 H
   O1875       1.0     0.533062     0.757840     0.726617    Biso  1.000000 O
   H313        1.0     0.002330     0.772024     0.701008    Biso  1.000000 H
   O1876       1.0     0.118025     0.922114     0.726425    Biso  1.000000 O
   O1877       1.0     0.446160     0.532731     0.715500    Biso  1.000000 O
   H314        1.0     0.830727     0.748560     0.615392    Biso  1.000000 H
   H315        1.0     0.603912     0.922365     0.658417    Biso  1.000000 H
   O1878       1.0     0.858191     0.724291     0.643167    Biso  1.000000 O
   O1879       1.0     0.447227     0.091794     0.727475    Biso  1.000000 O
   O1880       1.0     0.356885     0.029952     0.664733    Biso  1.000000 O
   O1881       1.0     0.070349     0.691522     0.577942    Biso  1.000000 O
   H316        1.0     0.739970     0.533939     0.632208    Biso  1.000000 H
   H317        1.0     0.841573     0.208787     0.627125    Biso  1.000000 H
   O1882       1.0     0.660147     0.781204     0.713958    Biso  1.000000 O
   H318        1.0     0.811103     0.253125     0.630492    Biso  1.000000 H
   O1883       1.0     0.738642     0.523854     0.639750    Biso  1.000000 O
   O1884       1.0     0.143965     0.849835     0.628783    Biso  1.000000 O
   H319        1.0     0.087795     0.677866     0.576708    Biso  1.000000 H
   O1885       1.0     0.491680     0.332520     0.729267    Biso  1.000000 O
   H320        1.0     0.153591     0.263109     0.622792    Biso  1.000000 H
   O1886       1.0     0.372501     0.698438     0.689925    Biso  1.000000 O
   O1887       1.0     0.797055     0.890929     0.619558    Biso  1.000000 O
   H321        1.0     0.175676     0.787566     0.672058    Biso  1.000000 H
   O1888       1.0     0.957355     0.274627     0.632550    Biso  1.000000 O
   O1889       1.0     0.702531     0.653925     0.702175    Biso  1.000000 O
   H322        1.0     0.206538     0.702160     0.704733    Biso  1.000000 H
   O1890       1.0     0.019014     0.697156     0.569008    Biso  1.000000 O
   H323        1.0     0.396480     0.063828     0.692433    Biso  1.000000 H
   O1891       1.0     0.082633     0.738677     0.657717    Biso  1.000000 O
   H324        1.0     0.381714     0.769006     0.676225    Biso  1.000000 H
   H325        1.0     0.041948     0.330005     0.650400    Biso  1.000000 H
   H326        1.0     0.010324     0.060659     0.574617    Biso  1.000000 H
   H327        1.0     0.569412     0.615698     0.587933    Biso  1.000000 H
   H328        1.0     0.792024     0.283304     0.627000    Biso  1.000000 H
   O1892       1.0     0.702814     0.584035     0.727517    Biso  1.000000 O
   H329        1.0     0.013656     0.682796     0.562833    Biso  1.000000 H
   H330        1.0     0.784510     0.536001     0.703858    Biso  1.000000 H
   H331        1.0     0.964934     0.352312     0.701650    Biso  1.000000 H
   Si1         1.0     0.050203     0.487514     0.665942    Biso  1.000000 Si
   H332        1.0     0.865422     0.833488     0.665017    Biso  1.000000 H
   H333        1.0     0.346909     0.431934     0.653017    Biso  1.000000 H
   H334        1.0     0.858714     0.171717     0.657950    Biso  1.000000 H
   O1893       1.0     0.863876     0.354299     0.712350    Biso  1.000000 O
   O1894       1.0     0.922464     0.211755     0.703750    Biso  1.000000 O
   H335        1.0     0.549702     0.550411     0.693333    Biso  1.000000 H
   H336        1.0     0.233328     0.199683     0.650333    Biso  1.000000 H
   H337        1.0     0.308577     0.449614     0.627867    Biso  1.000000 H
   H338        1.0     0.142353     0.105450     0.671350    Biso  1.000000 H
   H339        1.0     0.914362     0.943742     0.704208    Biso  1.000000 H
   H340        1.0     0.331228     0.613787     0.704058    Biso  1.000000 H
   O1895       1.0     0.605284     0.273093     0.649692    Biso  1.000000 O
   O1896       1.0     0.451366     0.922440     0.727000    Biso  1.000000 O
   H341        1.0     0.133140     0.282977     0.614183    Biso  1.000000 H
   O1897       1.0     0.108660     0.982471     0.635892    Biso  1.000000 O
   O1898       1.0     0.285643     0.876896     0.714992    Biso  1.000000 O
   H342        1.0     0.240101     0.668159     0.646725    Biso  1.000000 H
   H343        1.0     0.754672     0.336192     0.625458    Biso  1.000000 H
   O1899       1.0     0.331555     0.220205     0.647383    Biso  1.000000 O
   O1900       1.0     0.256196     0.281568     0.709567    Biso  1.000000 O
   O1901       1.0     0.802522     0.348691     0.643433    Biso  1.000000 O
   O1902       1.0     0.917672     0.673918     0.669108    Biso  1.000000 O
   O1903       1.0     0.487455     0.913160     0.686842    Biso  1.000000 O
   H344        1.0     0.898353     0.480824     0.675742    Biso  1.000000 H
   O1904       1.0     0.425883     0.430803     0.604025    Biso  1.000000 O
   H345        1.0     0.124254     0.959108     0.573842    Biso  1.000000 H
   H346        1.0     0.107897     0.980258     0.582383    Biso  1.000000 H
   H347        1.0     0.941216     0.986847     0.639950    Biso  1.000000 H
   O1905       1.0     0.796968     0.269371     0.633300    Biso  1.000000 O
   H348        1.0     0.500544     0.934059     0.619708    Biso  1.000000 H
   O1906       1.0     0.147776     0.571033     0.644017    Biso  1.000000 O
   H349        1.0     0.964434     0.221387     0.683375    Biso  1.000000 H
   O1907       1.0     0.750686     0.697960     0.664392    Biso  1.000000 O
   H350        1.0     0.259376     0.731761     0.695933    Biso  1.000000 H
   O1908       1.0     0.737553     0.462038     0.646458    Biso  1.000000 O
   H351        1.0     0.421701     0.157709     0.641483    Biso  1.000000 H
   H352        1.0     0.761228     0.007444     0.657517    Biso  1.000000 H
   O1909       1.0     0.575293     0.295199     0.710200    Biso  1.000000 O
   Si2         1.0     0.741038     0.670322     0.673800    Biso  1.000000 Si
   O1910       1.0     0.946226     0.505294     0.641408    Biso  1.000000 O
   O1911       1.0     0.075097     0.459573     0.668967    Biso  1.000000 O
   H353        1.0     0.269656     0.793175     0.663317    Biso  1.000000 H
   H354        1.0     0.469203     0.581420     0.561142    Biso  1.000000 H
   H355        1.0     0.368994     0.068883     0.677225    Biso  1.000000 H
   H356        1.0     0.202945     0.147700     0.652658    Biso  1.000000 H
   O1912       1.0     0.735658     0.242587     0.649592    Biso  1.000000 O
   H357        1.0     0.962648     0.943037     0.640575    Biso  1.000000 H
   H358        1.0     0.468158     0.609008     0.628467    Biso  1.000000 H
   O1913       1.0     0.038420     0.193346     0.682725    Biso  1.000000 O
   O1914       1.0     0.828614     0.121193     0.712575    Biso  1.000000 O
   H359        1.0     0.962778     0.337324     0.661033    Biso  1.000000 H
   O1915       1.0     0.495383     0.511455     0.686975    Biso  1.000000 O
   H360        1.0     0.721087     0.260544     0.649242    Biso  1.000000 H
   H361        1.0     0.677419     0.607902     0.678875    Biso  1.000000 H
   H362        1.0     0.567343     0.587808     0.634692    Biso  1.000000 H
   H363        1.0     0.388008     0.404471     0.628083    Biso  1.000000 H
   H364        1.0     0.759529     0.467897     0.646308    Biso  1.000000 H
   H365        1.0     0.393780     0.472500     0.650292    Biso  1.000000 H
   H366        1.0     0.268959     0.355884     0.653458    Biso  1.000000 H
   Si3         1.0     0.717581     0.492518     0.641483    Biso  1.000000 Si
   H367        1.0     0.346975     0.054649     0.687000    Biso  1.000000 H
   O1916       1.0     0.363571     0.071323     0.684908    Biso  1.000000 O
   H368        1.0     0.959119     0.934914     0.616950    Biso  1.000000 H
   H369        1.0     0.198044     0.460302     0.697500    Biso  1.000000 H
   O1917       1.0     0.559394     0.188039     0.687683    Biso  1.000000 O
   O1918       1.0     0.942959     0.572794     0.640533    Biso  1.000000 O
   H370        1.0     0.878512     0.720242     0.677067    Biso  1.000000 H
   O1919       1.0     0.868798     0.626713     0.666625    Biso  1.000000 O
   O1920       1.0     0.531276     0.559440     0.688442    Biso  1.000000 O
   O1921       1.0     0.359128     0.641652     0.702975    Biso  1.000000 O
   O1922       1.0     0.709239     0.059100     0.660050    Biso  1.000000 O
   H371        1.0     0.202161     0.436637     0.662308    Biso  1.000000 H
   H372        1.0     0.045455     0.480950     0.600558    Biso  1.000000 H
   O1923       1.0     0.721087     0.639112     0.668592    Biso  1.000000 O
   H373        1.0     0.553513     0.680256     0.654958    Biso  1.000000 H
   H374        1.0     0.376290     0.659206     0.674783    Biso  1.000000 H
   O1924       1.0     0.720673     0.685738     0.683700    Biso  1.000000 O
   O1925       1.0     0.785294     0.014586     0.659067    Biso  1.000000 O
   O1926       1.0     0.966611     0.668863     0.655417    Biso  1.000000 O
   H375        1.0     0.442414     0.581319     0.659242    Biso  1.000000 H
   H376        1.0     0.550682     0.942912     0.625583    Biso  1.000000 H
   O1927       1.0     0.018339     0.471267     0.661708    Biso  1.000000 O
   H377        1.0     0.714793     0.425219     0.645058    Biso  1.000000 H
   Si4         1.0     0.934225     0.537434     0.634375    Biso  1.000000 Si
   H378        1.0     0.153896     0.747152     0.664308    Biso  1.000000 H
   H379        1.0     0.511326     0.800820     0.701467    Biso  1.000000 H
   H380        1.0     0.120726     0.205191     0.704000    Biso  1.000000 H
   H381        1.0     0.289389     0.717426     0.623658    Biso  1.000000 H
   O1928       1.0     0.699460     0.584211     0.662775    Biso  1.000000 O
   O1929       1.0     0.433092     0.243166     0.663742    Biso  1.000000 O
   H382        1.0     0.894912     0.794860     0.662850    Biso  1.000000 H
   O1930       1.0     0.977240     0.212182     0.704708    Biso  1.000000 O
   H383        1.0     0.669469     0.018610     0.673925    Biso  1.000000 H
   O1931       1.0     0.391427     0.215678     0.650575    Biso  1.000000 O
   H384        1.0     0.189681     0.822146     0.696575    Biso  1.000000 H
   Si5         1.0     0.500501     0.547368     0.692908    Biso  1.000000 Si
   H385        1.0     0.202618     0.308905     0.696850    Biso  1.000000 H
   O1932       1.0     0.663066     0.443805     0.712483    Biso  1.000000 O
   O1933       1.0     0.752864     0.600961     0.655008    Biso  1.000000 O
   H386        1.0     0.396742     0.191459     0.650933    Biso  1.000000 H
   O1934       1.0     0.861589     0.488696     0.700308    Biso  1.000000 O
   O1935       1.0     0.424925     0.824133     0.656575    Biso  1.000000 O
   O1936       1.0     0.242671     0.839172     0.725875    Biso  1.000000 O
   H387        1.0     0.353574     0.772552     0.655292    Biso  1.000000 H
   H388        1.0     0.396306     0.348364     0.634917    Biso  1.000000 H
   O1937       1.0     0.732435     0.890677     0.650292    Biso  1.000000 O
   H389        1.0     0.071721     0.447149     0.702308    Biso  1.000000 H
   H390        1.0     0.950407     0.702236     0.703583    Biso  1.000000 H
   Si6         1.0     0.719410     0.614164     0.657675    Biso  1.000000 Si
   H391        1.0     0.242388     0.933330     0.701142    Biso  1.000000 H
   O1938       1.0     0.751753     0.953424     0.641967    Biso  1.000000 O
   O1939       1.0     0.303524     0.426678     0.630733    Biso  1.000000 O
   O1940       1.0     0.391123     0.596459     0.654033    Biso  1.000000 O
   O1941       1.0     0.871891     0.057189     0.706792    Biso  1.000000 O
   H392        1.0     0.687220     0.706335     0.674817    Biso  1.000000 H
   H393        1.0     0.798427     0.236074     0.657325    Biso  1.000000 H
   O1942       1.0     0.389315     0.279028     0.655875    Biso  1.000000 O
   O1943       1.0     0.205994     0.258582     0.723875    Biso  1.000000 O
   H394        1.0     0.248138     0.833539     0.650950    Biso  1.000000 H
   H395        1.0     0.552860     0.013455     0.667583    Biso  1.000000 H
   O1944       1.0     0.144008     0.740286     0.657008    Biso  1.000000 O
   O1945       1.0     0.116588     0.257979     0.664692    Biso  1.000000 O
   O1946       1.0     0.980616     0.340719     0.665083    Biso  1.000000 O
   O1947       1.0     0.474387     0.575535     0.690658    Biso  1.000000 O
   O1948       1.0     0.699656     0.410784     0.642067    Biso  1.000000 O
   H396        1.0     0.177898     0.892287     0.647467    Biso  1.000000 H
   Si7         1.0     0.577754     0.222619     0.690033    Biso  1.000000 Si
   O1949       1.0     0.573986     0.543696     0.702117    Biso  1.000000 O
   H397        1.0     0.614606     0.463320     0.625167    Biso  1.000000 H
   O1950       1.0     0.597922     0.450067     0.649992    Biso  1.000000 O
   O1951       1.0     0.596114     0.455423     0.627942    Biso  1.000000 O
   Si8         1.0     0.411182     0.248422     0.653092    Biso  1.000000 Si
   Si9         1.0     0.355469     0.663431     0.691700    Biso  1.000000 Si
   H398        1.0     0.720172     0.516485     0.664092    Biso  1.000000 H
   O1952       1.0     0.577754     0.501396     0.685008    Biso  1.000000 O
   H399        1.0     0.621880     0.642582     0.655517    Biso  1.000000 H
   O1953       1.0     0.846147     0.639866     0.646825    Biso  1.000000 O
   H400        1.0     0.012218     0.155874     0.641525    Biso  1.000000 H
   O1954       1.0     0.568715     0.251918     0.681017    Biso  1.000000 O
   O1955       1.0     0.791218     0.639464     0.640792    Biso  1.000000 O
   Si10        1.0     0.844405     0.647361     0.659775    Biso  1.000000 Si
   O1956       1.0     0.705036     0.120061     0.650208    Biso  1.000000 O
   O1957       1.0     0.365901     0.645399     0.680100    Biso  1.000000 O
   O1958       1.0     0.669491     0.372683     0.655875    Biso  1.000000 O
   O1959       1.0     0.617938     0.026105     0.714825    Biso  1.000000 O
   H401        1.0     0.413294     0.880366     0.670100    Biso  1.000000 H
   Si11        1.0     0.697739     0.079219     0.649225    Biso  1.000000 Si
   H402        1.0     0.375136     0.018887     0.662900    Biso  1.000000 H
   O1960       1.0     0.574857     0.598773     0.641408    Biso  1.000000 O
   O1961       1.0     0.442066     0.625028     0.653867    Biso  1.000000 O
   O1962       1.0     0.373524     0.926515     0.648767    Biso  1.000000 O
   O1963       1.0     0.040423     0.420466     0.726642    Biso  1.000000 O
   H403        1.0     0.559895     0.917059     0.649583    Biso  1.000000 H
   O1964       1.0     0.473080     0.859166     0.656892    Biso  1.000000 O
   O1965       1.0     0.122294     0.990242     0.659692    Biso  1.000000 O
   O1966       1.0     0.152699     0.795438     0.645717    Biso  1.000000 O
   O1967       1.0     0.647384     0.826673     0.647733    Biso  1.000000 O
   O1968       1.0     0.395718     0.664110     0.656458    Biso  1.000000 O
   H404        1.0     0.609095     0.976108     0.640767    Biso  1.000000 H
   O1969       1.0     0.193579     0.262883     0.621833    Biso  1.000000 O
   H405        1.0     0.411465     0.227297     0.694742    Biso  1.000000 H
   O1970       1.0     0.134251     0.463496     0.665308    Biso  1.000000 O
   O1971       1.0     0.816810     0.072303     0.656083    Biso  1.000000 O
   O1972       1.0     0.749227     0.147801     0.638967    Biso  1.000000 O
   H406        1.0     0.760008     0.604104     0.647425    Biso  1.000000 H
   Si12        1.0     0.797665     0.041898     0.650425    Biso  1.000000 Si
   H407        1.0     0.148887     0.667077     0.627742    Biso  1.000000 H
   H408        1.0     0.455046     0.372256     0.645417    Biso  1.000000 H
   O1973       1.0     0.616392     0.619470     0.654975    Biso  1.000000 O
   Si13        1.0     0.950908     0.192591     0.698258    Biso  1.000000 Si
   Si14        1.0     0.966938     0.678671     0.642217    Biso  1.000000 Si
   O1974       1.0     0.933746     0.003596     0.634642    Biso  1.000000 O
   H409        1.0     0.231476     0.824007     0.630750    Biso  1.000000 H
   O1975       1.0     0.954480     0.585821     0.728708    Biso  1.000000 O
   Si15        1.0     0.013961     0.434977     0.655250    Biso  1.000000 Si
   O1976       1.0     0.321558     0.575434     0.659350    Biso  1.000000 O
   H410        1.0     0.263405     0.702387     0.705400    Biso  1.000000 H
   H411        1.0     0.261053     0.469607     0.646167    Biso  1.000000 H
   Si16        1.0     0.408089     0.630737     0.650658    Biso  1.000000 Si
   O1977       1.0     0.672104     0.894877     0.650525    Biso  1.000000 O
   H412        1.0     0.965000     0.496617     0.638933    Biso  1.000000 H
   H413        1.0     0.628392     0.234565     0.632083    Biso  1.000000 H
   H414        1.0     0.142114     0.062671     0.659500    Biso  1.000000 H
   O1978       1.0     0.994381     0.662777     0.635233    Biso  1.000000 O
   H415        1.0     0.757133     0.152151     0.631583    Biso  1.000000 H
   O1979       1.0     0.909156     0.610366     0.716017    Biso  1.000000 O
   O1980       1.0     0.314000     0.731685     0.649692    Biso  1.000000 O
   O1981       1.0     0.313869     0.405804     0.650183    Biso  1.000000 O
   O1982       1.0     0.915581     0.883459     0.661008    Biso  1.000000 O
   O1983       1.0     0.301956     0.278902     0.648908    Biso  1.000000 O
   O1984       1.0     0.029185     0.660639     0.652875    Biso  1.000000 O
   H416        1.0     0.136821     0.251566     0.664983    Biso  1.000000 H
   O1985       1.0     0.663044     0.071876     0.647958    Biso  1.000000 O
   Si17        1.0     0.438363     0.860725     0.655150    Biso  1.000000 Si
   O1986       1.0     0.211591     0.948092     0.628033    Biso  1.000000 O
   O1987       1.0     0.010345     0.400699     0.662667    Biso  1.000000 O
   H417        1.0     0.061201     0.964490     0.640250    Biso  1.000000 H
   H418        1.0     0.223287     0.941076     0.621658    Biso  1.000000 H
   O1988       1.0     0.040990     0.427961     0.647150    Biso  1.000000 O
   O1989       1.0     0.332491     0.881674     0.648733    Biso  1.000000 O
   O1990       1.0     0.812563     0.636521     0.664350    Biso  1.000000 O
   H419        1.0     0.730017     0.373865     0.637483    Biso  1.000000 H
   O1991       1.0     0.410507     0.119609     0.712342    Biso  1.000000 O
   Si18        1.0     0.576905     0.503911     0.698075    Biso  1.000000 Si
   H420        1.0     0.053339     0.084727     0.563925    Biso  1.000000 H
   H421        1.0     0.483926     0.843372     0.651942    Biso  1.000000 H
   O1992       1.0     0.977654     0.047733     0.630575    Biso  1.000000 O
   Si19        1.0     0.583613     0.469809     0.639442    Biso  1.000000 Si
   H422        1.0     0.098946     0.170837     0.634350    Biso  1.000000 H
   O1993       1.0     0.086880     0.248548     0.645842    Biso  1.000000 O
   Si20        1.0     0.667465     0.402585     0.646892    Biso  1.000000 Si
   H423        1.0     0.486518     0.655987     0.559817    Biso  1.000000 H
   H424        1.0     0.509387     0.709554     0.555567    Biso  1.000000 H
   Si21        1.0     0.701311     0.887534     0.642900    Biso  1.000000 Si
   H425        1.0     0.096920     0.677112     0.627775    Biso  1.000000 H
   O1994       1.0     0.959076     0.198124     0.685367    Biso  1.000000 O
   O1995       1.0     0.932395     0.320675     0.646367    Biso  1.000000 O
   Si22        1.0     0.153940     0.754697     0.645225    Biso  1.000000 Si
   Si23        1.0     0.610119     0.601439     0.642850    Biso  1.000000 Si
   O1996       1.0     0.920460     0.950708     0.659992    Biso  1.000000 O
   Si24        1.0     0.287864     0.422277     0.642767    Biso  1.000000 Si
   O1997       1.0     0.664264     0.703367     0.635817    Biso  1.000000 O
   O1998       1.0     0.508015     0.683575     0.626492    Biso  1.000000 O
   O1999       1.0     0.116522     0.491135     0.646550    Biso  1.000000 O
   Si25        1.0     0.825064     0.641576     0.636058    Biso  1.000000 Si
   Si26        1.0     0.640153     0.911677     0.646925    Biso  1.000000 Si
   Si27        1.0     0.713530     0.148279     0.640758    Biso  1.000000 Si
   O2000       1.0     0.089711     0.414380     0.637017    Biso  1.000000 O
   O2001       1.0     0.509365     0.420366     0.645042    Biso  1.000000 O
   Si28        1.0     0.728449     0.984508     0.643258    Biso  1.000000 Si
   H426        1.0     0.537440     0.989211     0.610908    Biso  1.000000 H
   Si29        1.0     0.912946     0.787340     0.645542    Biso  1.000000 Si
   O2002       1.0     0.995731     0.119181     0.717975    Biso  1.000000 O
   O2003       1.0     0.938929     0.814752     0.646942    Biso  1.000000 O
   O2004       1.0     0.975715     0.866786     0.644683    Biso  1.000000 O
   H427        1.0     0.833428     0.945703     0.702575    Biso  1.000000 H
   H428        1.0     0.194472     0.333551     0.635917    Biso  1.000000 H
   O2005       1.0     0.047349     0.793149     0.655742    Biso  1.000000 O
   O2006       1.0     0.935684     0.667178     0.636875    Biso  1.000000 O
   O2007       1.0     0.591519     0.825390     0.643525    Biso  1.000000 O
   Si30        1.0     0.063249     0.762367     0.649108    Biso  1.000000 Si
   O2008       1.0     0.537592     0.867414     0.715617    Biso  1.000000 O
   O2009       1.0     0.859324     0.560923     0.646917    Biso  1.000000 O
   H429        1.0     0.308141     0.491311     0.651333    Biso  1.000000 H
   O2010       1.0     0.442741     0.087141     0.633050    Biso  1.000000 O
   O2011       1.0     0.903123     0.067550     0.685467    Biso  1.000000 O
   H430        1.0     0.467483     0.192943     0.632992    Biso  1.000000 H
   Si31        1.0     0.872523     0.404270     0.647317    Biso  1.000000 Si
   O2012       1.0     0.706560     0.185725     0.644967    Biso  1.000000 O
   H431        1.0     0.612340     0.200438     0.629833    Biso  1.000000 H
   Si32        1.0     0.105850     0.025149     0.663842    Biso  1.000000 Si
   H432        1.0     0.562595     0.249202     0.673008    Biso  1.000000 H
   O2013       1.0     0.704404     0.715213     0.709675    Biso  1.000000 O
   O2014       1.0     0.787102     0.134371     0.658450    Biso  1.000000 O
   O2015       1.0     0.769569     0.061011     0.644375    Biso  1.000000 O
   O2016       1.0     0.202901     0.386892     0.641467    Biso  1.000000 O
   O2017       1.0     0.708194     0.629329     0.645642    Biso  1.000000 O
   H433        1.0     0.850873     0.933255     0.634142    Biso  1.000000 H
   H434        1.0     0.951322     0.888162     0.633792    Biso  1.000000 H
   H435        1.0     0.565056     0.852451     0.634583    Biso  1.000000 H
   H436        1.0     0.696955     0.813143     0.686542    Biso  1.000000 H
   O2018       1.0     0.819902     0.025325     0.640692    Biso  1.000000 O
   H437        1.0     0.074683     0.831225     0.643975    Biso  1.000000 H
   Si33        1.0     0.006948     0.361316     0.658175    Biso  1.000000 Si
   O2019       1.0     0.666354     0.762769     0.643133    Biso  1.000000 O
   Si34        1.0     0.093087     0.235344     0.658467    Biso  1.000000 Si
   O2020       1.0     0.420852     0.887433     0.662817    Biso  1.000000 O
   H438        1.0     0.100383     0.760028     0.675317    Biso  1.000000 H
   H439        1.0     0.680577     0.739808     0.668708    Biso  1.000000 H
   O2021       1.0     0.715141     0.067550     0.638550    Biso  1.000000 O
   O2022       1.0     0.258244     0.400246     0.642775    Biso  1.000000 O
   H440        1.0     0.719062     0.316400     0.644783    Biso  1.000000 H
   O2023       1.0     0.365444     0.109474     0.639608    Biso  1.000000 O
   O2024       1.0     0.837065     0.403289     0.648367    Biso  1.000000 O
   O2025       1.0     0.260792     0.662852     0.644783    Biso  1.000000 O
   O2026       1.0     0.320033     0.508463     0.654892    Biso  1.000000 O
   H441        1.0     0.067213     0.162714     0.634550    Biso  1.000000 H
   O2027       1.0     0.703293     0.850011     0.637933    Biso  1.000000 O
   O2028       1.0     0.969421     0.719890     0.640608    Biso  1.000000 O
   H442        1.0     0.547698     0.908131     0.631550    Biso  1.000000 H
   O2029       1.0     0.593632     0.510148     0.640292    Biso  1.000000 O
   O2030       1.0     0.183604     0.312401     0.635492    Biso  1.000000 O
   H443        1.0     0.194298     0.749315     0.634250    Biso  1.000000 H
   Si35        1.0     0.355186     0.900837     0.640550    Biso  1.000000 Si
   O2031       1.0     0.998802     0.011971     0.725642    Biso  1.000000 O
   O2032       1.0     0.946748     0.052712     0.648350    Biso  1.000000 O
   O2033       1.0     0.303655     0.843095     0.632992    Biso  1.000000 O
   O2034       1.0     0.937034     0.905465     0.631842    Biso  1.000000 O
   O2035       1.0     0.941390     0.384201     0.644917    Biso  1.000000 O
   Si36        1.0     0.944657     0.042024     0.635308    Biso  1.000000 Si
   O2036       1.0     0.086161     0.778865     0.640425    Biso  1.000000 O
   O2037       1.0     0.095461     0.097276     0.645267    Biso  1.000000 O
   H444        1.0     0.091040     0.392425     0.633517    Biso  1.000000 H
   O2038       1.0     0.430588     0.262933     0.642917    Biso  1.000000 O
   H445        1.0     0.269046     0.682871     0.641233    Biso  1.000000 H
   H446        1.0     0.914971     0.694817     0.673133    Biso  1.000000 H
   H447        1.0     0.938646     0.955260     0.656008    Biso  1.000000 H
   H448        1.0     0.146012     0.775017     0.678267    Biso  1.000000 H
   O2039       1.0     0.694603     0.975807     0.640908    Biso  1.000000 O
   Si37        1.0     0.621858     0.843020     0.639542    Biso  1.000000 Si
   O2040       1.0     0.411617     0.486382     0.649925    Biso  1.000000 O
   O2041       1.0     0.658361     0.438850     0.651875    Biso  1.000000 O
   H449        1.0     0.611948     0.223700     0.671258    Biso  1.000000 H
   O2042       1.0     0.290826     0.786284     0.642100    Biso  1.000000 O
   H450        1.0     0.230104     0.907502     0.652475    Biso  1.000000 H
   H451        1.0     0.804504     0.794281     0.644725    Biso  1.000000 H
   O2043       1.0     0.881997     0.799034     0.640500    Biso  1.000000 O
   O2044       1.0     0.462974     0.212735     0.637050    Biso  1.000000 O
   O2045       1.0     0.984732     0.431859     0.647508    Biso  1.000000 O
   H452        1.0     0.144444     0.377537     0.663317    Biso  1.000000 H
   O2046       1.0     0.887268     0.366471     0.644333    Biso  1.000000 O
   O2047       1.0     0.544562     0.859920     0.634267    Biso  1.000000 O
   H453        1.0     0.702705     0.843498     0.629992    Biso  1.000000 H
   Si38        1.0     0.028009     0.656439     0.639125    Biso  1.000000 Si
   O2048       1.0     0.626824     0.565475     0.642117    Biso  1.000000 O
   O2049       1.0     0.027813     0.258381     0.645767    Biso  1.000000 O
   O2050       1.0     0.487629     0.072404     0.646758    Biso  1.000000 O
   Si39        1.0     0.967330     0.828433     0.640375    Biso  1.000000 Si
   H454        1.0     0.389358     0.684606     0.652783    Biso  1.000000 H
   Si40        1.0     0.306203     0.770943     0.653008    Biso  1.000000 Si
   O2051       1.0     0.040576     0.741016     0.641067    Biso  1.000000 O
   O2052       1.0     0.619070     0.882604     0.642400    Biso  1.000000 O
   H455        1.0     0.543799     0.822197     0.676042    Biso  1.000000 H
   H456        1.0     0.176918     0.809396     0.656783    Biso  1.000000 H
   Si41        1.0     0.899486     0.918215     0.657558    Biso  1.000000 Si
   H457        1.0     0.658666     0.784674     0.641033    Biso  1.000000 H
   Si42        1.0     0.059633     0.435883     0.635942    Biso  1.000000 Si
   Si43        1.0     0.083635     0.505244     0.643800    Biso  1.000000 Si
   Si44        1.0     0.203859     0.279481     0.633733    Biso  1.000000 Si
   O2053       1.0     0.278063     0.607675     0.634267    Biso  1.000000 O
   H458        1.0     0.827046     0.381762     0.646867    Biso  1.000000 H
   Si45        1.0     0.177593     0.108719     0.642083    Biso  1.000000 Si
   O2054       1.0     0.402644     0.395141     0.633042    Biso  1.000000 O
   H459        1.0     0.353356     0.469381     0.655108    Biso  1.000000 H
   Si46        1.0     0.323300     0.546312     0.649933    Biso  1.000000 Si
   H460        1.0     0.488391     0.415990     0.644683    Biso  1.000000 H
   O2055       1.0     0.661541     0.122274     0.712167    Biso  1.000000 O
   O2056       1.0     0.413142     0.827402     0.630183    Biso  1.000000 O
   H461        1.0     0.697609     0.590474     0.686900    Biso  1.000000 H
   O2057       1.0     0.802479     0.881951     0.642367    Biso  1.000000 O
   O2058       1.0     0.060809     0.233332     0.663917    Biso  1.000000 O
   O2059       1.0     0.607331     0.344567     0.639892    Biso  1.000000 O
   Si47        1.0     0.919567     0.354727     0.640550    Biso  1.000000 Si
   O2060       1.0     0.491353     0.853507     0.627667    Biso  1.000000 O
   Si48        1.0     0.868450     0.525413     0.640742    Biso  1.000000 Si
   O2061       1.0     0.923858     0.755879     0.637958    Biso  1.000000 O
   O2062       1.0     0.432112     0.872897     0.642492    Biso  1.000000 O
   O2063       1.0     0.831054     0.673666     0.628167    Biso  1.000000 O
   O2064       1.0     0.067017     0.475769     0.636267    Biso  1.000000 O
   Si49        1.0     0.637714     0.081231     0.639067    Biso  1.000000 Si
   H462        1.0     0.938319     0.152755     0.673858    Biso  1.000000 H
   H463        1.0     0.812737     0.904761     0.641775    Biso  1.000000 H
   O2065       1.0     0.373219     0.725297     0.647675    Biso  1.000000 O
   O2066       1.0     0.995796     0.805095     0.641817    Biso  1.000000 O
   O2067       1.0     0.890665     0.692755     0.622558    Biso  1.000000 O
   O2068       1.0     0.278651     0.907074     0.629350    Biso  1.000000 O
   H464        1.0     0.267674     0.625531     0.639075    Biso  1.000000 H
   H465        1.0     0.998911     0.785429     0.637175    Biso  1.000000 H
   H466        1.0     0.883086     0.073234     0.637908    Biso  1.000000 H
   O2069       1.0     0.644466     0.393859     0.637258    Biso  1.000000 O
   O2070       1.0     0.085573     0.037623     0.653767    Biso  1.000000 O
   O2071       1.0     0.603999     0.482433     0.704058    Biso  1.000000 O
   O2072       1.0     0.549266     0.462993     0.638608    Biso  1.000000 O
   O2073       1.0     0.736398     0.668838     0.632400    Biso  1.000000 O
   Si50        1.0     0.059328     0.264794     0.639400    Biso  1.000000 Si
   Si51        1.0     0.681078     0.737897     0.633817    Biso  1.000000 Si
   Si52        1.0     0.368907     0.069034     0.638167    Biso  1.000000 Si
   O2074       1.0     0.698937     0.914644     0.632358    Biso  1.000000 O
   Si53        1.0     0.745894     0.051379     0.634950    Biso  1.000000 Si
   O2075       1.0     0.648081     0.938410     0.637167    Biso  1.000000 O
   Si54        1.0     0.310515     0.307220     0.639542    Biso  1.000000 Si
   O2076       1.0     0.290565     0.965722     0.637417    Biso  1.000000 O
   O2077       1.0     0.408089     0.633604     0.636975    Biso  1.000000 O
   H467        1.0     0.763209     0.716898     0.666008    Biso  1.000000 H
   O2078       1.0     0.237183     0.292709     0.633042    Biso  1.000000 O
   O2079       1.0     0.130614     0.054020     0.665792    Biso  1.000000 O
   O2080       1.0     0.193492     0.906295     0.643917    Biso  1.000000 O
   Si55        1.0     0.185521     0.922667     0.632083    Biso  1.000000 Si
   O2081       1.0     0.628109     0.050876     0.631050    Biso  1.000000 O
   O2082       1.0     0.739557     0.012172     0.634317    Biso  1.000000 O
   O2083       1.0     0.336412     0.331414     0.644358    Biso  1.000000 O
   H468        1.0     0.501329     0.087343     0.651150    Biso  1.000000 H
   O2084       1.0     0.343207     0.819028     0.681600    Biso  1.000000 O
   O2085       1.0     0.131790     0.741971     0.635583    Biso  1.000000 O
   O2086       1.0     0.443808     0.965043     0.638258    Biso  1.000000 O
   O2087       1.0     0.335323     0.924201     0.631683    Biso  1.000000 O
   H469        1.0     0.385002     0.710032     0.696025    Biso  1.000000 H
   O2088       1.0     0.162195     0.137741     0.634817    Biso  1.000000 O
   Si56        1.0     0.232674     0.391721     0.634108    Biso  1.000000 Si
   H470        1.0     0.927843     0.872344     0.655575    Biso  1.000000 H
   Si57        1.0     0.478438     0.083218     0.633950    Biso  1.000000 Si
   O2089       1.0     0.051684     0.681261     0.633542    Biso  1.000000 O
   O2090       1.0     0.107396     0.198451     0.657875    Biso  1.000000 O
   H471        1.0     0.055343     0.503810     0.683933    Biso  1.000000 H
   H472        1.0     0.342706     0.804919     0.675100    Biso  1.000000 H
   O2091       1.0     0.241081     0.137263     0.630617    Biso  1.000000 O
   O2092       1.0     0.993510     0.367150     0.645483    Biso  1.000000 O
   H473        1.0     0.903559     0.091668     0.684217    Biso  1.000000 H
   Si58        1.0     0.972797     0.397379     0.641025    Biso  1.000000 Si
   O2093       1.0     0.297099     0.548802     0.640992    Biso  1.000000 O
   O2094       1.0     0.212833     0.192491     0.652125    Biso  1.000000 O
   Si59        1.0     0.619833     0.532279     0.634783    Biso  1.000000 Si
   O2095       1.0     0.282637     0.330735     0.636467    Biso  1.000000 O
   O2096       1.0     0.700788     0.481578     0.630000    Biso  1.000000 O
   O2097       1.0     0.648125     0.506476     0.635075    Biso  1.000000 O
   Si60        1.0     0.528619     0.431859     0.634575    Biso  1.000000 Si
   H474        1.0     0.659777     0.451299     0.705042    Biso  1.000000 H
   Si61        1.0     0.373328     0.814275     0.689042    Biso  1.000000 Si
   Si62        1.0     0.073333     0.064935     0.644817    Biso  1.000000 Si
   H475        1.0     0.870628     0.491034     0.691733    Biso  1.000000 H
   O2098       1.0     0.862613     0.068280     0.639733    Biso  1.000000 O
   Si63        1.0     0.924511     0.679803     0.624583    Biso  1.000000 Si
   O2099       1.0     0.377467     0.876845     0.634383    Biso  1.000000 O
   H476        1.0     0.727447     0.691044     0.634000    Biso  1.000000 H
   Si64        1.0     0.445877     0.244951     0.632158    Biso  1.000000 Si
   O2100       1.0     0.410507     0.697709     0.634000    Biso  1.000000 O
   H477        1.0     0.994403     0.132988     0.648558    Biso  1.000000 H
   O2101       1.0     0.884088     0.428740     0.637317    Biso  1.000000 O
   O2102       1.0     0.867382     0.916732     0.663500    Biso  1.000000 O
   Si65        1.0     0.679967     0.949149     0.632367    Biso  1.000000 Si
   O2103       1.0     0.340855     0.047431     0.642450    Biso  1.000000 O
   O2104       1.0     0.061637     0.305259     0.637350    Biso  1.000000 O
   H478        1.0     0.017576     0.047154     0.654392    Biso  1.000000 H
   Si66        1.0     0.715621     0.635868     0.632567    Biso  1.000000 Si
   Si67        1.0     0.951474     0.742047     0.631225    Biso  1.000000 Si
   O2105       1.0     0.154397     0.940246     0.633908    Biso  1.000000 O
   O2106       1.0     0.698828     0.140181     0.629042    Biso  1.000000 O
   O2107       1.0     0.621444     0.625380     0.633133    Biso  1.000000 O
   Si68        1.0     0.271116     0.567538     0.634300    Biso  1.000000 Si
   H479        1.0     0.491702     0.919397     0.679167    Biso  1.000000 H
   H480        1.0     0.260051     0.147273     0.628408    Biso  1.000000 H
   Si69        1.0     0.143507     0.488922     0.655392    Biso  1.000000 Si
   O2108       1.0     0.371608     0.482811     0.623592    Biso  1.000000 O
   Si70        1.0     0.280459     0.812112     0.632642    Biso  1.000000 Si
   Si71        1.0     0.411029     0.867440     0.632108    Biso  1.000000 Si
   Si72        1.0     0.480594     0.681991     0.634842    Biso  1.000000 Si
   O2109       1.0     0.452259     0.397556     0.643983    Biso  1.000000 O
   H481        1.0     0.792612     0.524005     0.685192    Biso  1.000000 H
   O2110       1.0     0.494642     0.119206     0.631533    Biso  1.000000 O
   O2111       1.0     0.248443     0.827352     0.635425    Biso  1.000000 O
   Si73        1.0     0.848260     0.036139     0.633133    Biso  1.000000 Si
   Si74        1.0     0.519253     0.832558     0.633008    Biso  1.000000 Si
   Si75        1.0     0.302435     0.936926     0.629283    Biso  1.000000 Si
   O2112       1.0     0.844034     0.510299     0.632108    Biso  1.000000 O
   O2113       1.0     0.035109     0.617911     0.635483    Biso  1.000000 O
   Si76        1.0     0.102561     0.759374     0.630092    Biso  1.000000 Si
   O2114       1.0     0.892364     0.917033     0.644342    Biso  1.000000 O
   O2115       1.0     0.602322     0.999170     0.640517    Biso  1.000000 O
   O2116       1.0     0.552729     0.976888     0.614725    Biso  1.000000 O
   O2117       1.0     0.166028     0.199683     0.639200    Biso  1.000000 O
   Si77        1.0     0.048787     0.720544     0.629642    Biso  1.000000 Si
   O2118       1.0     0.545019     0.397882     0.630567    Biso  1.000000 O
   O2119       1.0     0.953413     0.538365     0.622817    Biso  1.000000 O
   Si78        1.0     0.630135     0.360913     0.631317    Biso  1.000000 Si
   H482        1.0     0.146709     0.807711     0.638958    Biso  1.000000 H
   H483        1.0     0.403210     0.860021     0.695308    Biso  1.000000 H
   O2120       1.0     0.197630     0.253175     0.644125    Biso  1.000000 O
   O2121       1.0     0.172475     0.472952     0.649525    Biso  1.000000 O
   H484        1.0     0.623296     0.174710     0.645992    Biso  1.000000 H
   O2122       1.0     0.415952     0.494304     0.608892    Biso  1.000000 O
   O2123       1.0     0.630396     0.835576     0.626433    Biso  1.000000 O
   H485        1.0     0.796838     0.631014     0.659092    Biso  1.000000 H
   O2124       1.0     0.683735     0.272012     0.626550    Biso  1.000000 O
   O2125       1.0     0.417934     0.513568     0.629800    Biso  1.000000 O
   Si79        1.0     0.902644     0.896487     0.633542    Biso  1.000000 Si
   H486        1.0     0.821710     0.745718     0.642233    Biso  1.000000 H
   O2126       1.0     0.921636     0.063828     0.628167    Biso  1.000000 O
   O2127       1.0     0.874526     0.496718     0.650725    Biso  1.000000 O
   O2128       1.0     0.488979     0.662475     0.646242    Biso  1.000000 O
   O2129       1.0     0.715817     0.734678     0.636308    Biso  1.000000 O
   O2130       1.0     0.655094     0.331992     0.629342    Biso  1.000000 O
   O2131       1.0     0.871499     0.005935     0.632550    Biso  1.000000 O
   Si80        1.0     0.433136     0.486709     0.639208    Biso  1.000000 Si
   O2132       1.0     0.839700     0.840103     0.634075    Biso  1.000000 O
   O2133       1.0     0.676068     0.749139     0.621083    Biso  1.000000 O
   H487        1.0     0.350372     0.488494     0.623550    Biso  1.000000 H
   H488        1.0     0.282267     0.745039     0.631742    Biso  1.000000 H
   Si81        1.0     0.872936     0.829389     0.631567    Biso  1.000000 Si
   H489        1.0     0.356819     0.329628     0.641417    Biso  1.000000 H
   O2134       1.0     0.470510     0.271458     0.627342    Biso  1.000000 O
   O2135       1.0     0.089907     0.535850     0.634642    Biso  1.000000 O
   Si82        1.0     0.435466     0.409853     0.632858    Biso  1.000000 Si
   O2136       1.0     0.236246     0.356537     0.627217    Biso  1.000000 O
   O2137       1.0     0.191467     0.126600     0.653042    Biso  1.000000 O
   O2138       1.0     0.354249     0.549782     0.643483    Biso  1.000000 O
   O2139       1.0     0.736682     0.606016     0.628550    Biso  1.000000 O
   Si83        1.0     0.821296     0.848452     0.645342    Biso  1.000000 Si
   O2140       1.0     0.258636     0.074416     0.630100    Biso  1.000000 O
   Si84        1.0     0.419872     0.662551     0.628633    Biso  1.000000 Si
   Si85        1.0     0.256218     0.323064     0.627650    Biso  1.000000 Si
   Si86        1.0     0.393475     0.731333     0.636775    Biso  1.000000 Si
   O2141       1.0     0.510433     0.815985     0.645167    Biso  1.000000 O
   O2142       1.0     0.203097     0.090989     0.634250    Biso  1.000000 O
   O2143       1.0     0.226706     0.424264     0.626042    Biso  1.000000 O
   O2144       1.0     0.552402     0.331690     0.627158    Biso  1.000000 O
   O2145       1.0     0.337130     0.786586     0.657325    Biso  1.000000 O
   O2146       1.0     0.106721     0.595629     0.628992    Biso  1.000000 O
   O2147       1.0     0.042689     0.426980     0.624750    Biso  1.000000 O
   Si87        1.0     0.185826     0.217212     0.648658    Biso  1.000000 Si
   H490        1.0     0.399116     0.031990     0.647492    Biso  1.000000 H
   H491        1.0     0.491702     0.550638     0.625842    Biso  1.000000 H
   H492        1.0     0.304461     0.512361     0.626817    Biso  1.000000 H
   O2148       1.0     0.454937     0.661343     0.628325    Biso  1.000000 O
   O2149       1.0     0.185521     0.893695     0.622675    Biso  1.000000 O
   O2150       1.0     0.958575     0.831049     0.626683    Biso  1.000000 O
   O2151       1.0     0.472013     0.719739     0.637742    Biso  1.000000 O
   O2152       1.0     0.502984     0.528708     0.624967    Biso  1.000000 O
   H493        1.0     0.039618     0.443276     0.618492    Biso  1.000000 H
   Si88        1.0     0.129372     0.960516     0.627300    Biso  1.000000 Si
   O2153       1.0     0.929542     0.654654     0.614033    Biso  1.000000 O
   O2154       1.0     0.170014     0.667480     0.626050    Biso  1.000000 O
   H494        1.0     0.506011     0.905591     0.689625    Biso  1.000000 H
   O2155       1.0     0.080455     0.732188     0.624983    Biso  1.000000 O
   Si89        1.0     0.670188     0.495762     0.624908    Biso  1.000000 Si
   Si90        1.0     0.395936     0.508664     0.618833    Biso  1.000000 Si
   O2156       1.0     0.927974     0.145713     0.625708    Biso  1.000000 O
   O2157       1.0     0.420787     0.167970     0.625317    Biso  1.000000 O
   O2158       1.0     0.980812     0.116264     0.624758    Biso  1.000000 O
   O2159       1.0     0.434399     0.450695     0.633108    Biso  1.000000 O
   O2160       1.0     0.490177     0.988130     0.627417    Biso  1.000000 O
   Si91        1.0     0.232260     0.099263     0.626883    Biso  1.000000 Si
   O2161       1.0     0.307553     0.116390     0.630375    Biso  1.000000 O
   Si92        1.0     0.609727     0.017755     0.628958    Biso  1.000000 Si
   O2162       1.0     0.566145     0.215929     0.624650    Biso  1.000000 O
   H495        1.0     0.254280     0.049720     0.630900    Biso  1.000000 H
   H496        1.0     0.149257     0.100571     0.607850    Biso  1.000000 H
   O2163       1.0     0.919807     0.346478     0.627233    Biso  1.000000 O
   H497        1.0     0.292286     0.099163     0.630508    Biso  1.000000 H
   O2164       1.0     0.319271     0.288182     0.628117    Biso  1.000000 O
   O2165       1.0     0.943568     0.712823     0.622142    Biso  1.000000 O
   Si93        1.0     0.164786     0.173855     0.629108    Biso  1.000000 Si
   O2166       1.0     0.349305     0.219350     0.624808    Biso  1.000000 O
   O2167       1.0     0.648081     0.113623     0.632008    Biso  1.000000 O
   H498        1.0     0.336869     0.239092     0.623825    Biso  1.000000 H
   H499        1.0     0.684170     0.250182     0.622950    Biso  1.000000 H
   O2168       1.0     0.371760     0.058748     0.625308    Biso  1.000000 O
   H500        1.0     0.736050     0.596459     0.620933    Biso  1.000000 H
   O2169       1.0     0.285403     0.167316     0.617925    Biso  1.000000 O
   O2170       1.0     0.057237     0.246435     0.627325    Biso  1.000000 O
   O2171       1.0     0.895304     0.857984     0.635700    Biso  1.000000 O
   O2172       1.0     0.054689     0.570606     0.622142    Biso  1.000000 O
   H501        1.0     0.314457     0.953952     0.673775    Biso  1.000000 H
   H502        1.0     0.326371     0.989211     0.619300    Biso  1.000000 H
   H503        1.0     0.415973     0.470136     0.606492    Biso  1.000000 H
   H504        1.0     0.190922     0.670095     0.641775    Biso  1.000000 H
   O2173       1.0     0.999848     0.572241     0.626108    Biso  1.000000 O
   O2174       1.0     0.491593     0.053467     0.625775    Biso  1.000000 O
   O2175       1.0     0.509104     0.441591     0.623442    Biso  1.000000 O
   H505        1.0     0.991441     0.484269     0.623925    Biso  1.000000 H
   O2176       1.0     0.373764     0.740563     0.626333    Biso  1.000000 O
   Si94        1.0     0.826001     0.678772     0.614658    Biso  1.000000 Si
   O2177       1.0     0.758788     0.066293     0.623208    Biso  1.000000 O
   Si95        1.0     0.911617     0.182531     0.625017    Biso  1.000000 Si
   O2178       1.0     0.830030     0.608002     0.628775    Biso  1.000000 O
   Si96        1.0     0.478416     0.974298     0.639067    Biso  1.000000 Si
   H506        1.0     0.423923     0.144833     0.623200    Biso  1.000000 H
   O2179       1.0     0.626476     0.276212     0.624842    Biso  1.000000 O
   O2180       1.0     0.501808     0.361316     0.624375    Biso  1.000000 O
   O2181       1.0     0.537679     0.159495     0.625392    Biso  1.000000 O
   Si97        1.0     0.657512     0.297060     0.622458    Biso  1.000000 Si
   O2182       1.0     0.970554     0.769685     0.625025    Biso  1.000000 O
   O2183       1.0     0.422616     0.233433     0.622483    Biso  1.000000 O
   O2184       1.0     0.687132     0.639715     0.624708    Biso  1.000000 O
   O2185       1.0     0.335889     0.008802     0.622083    Biso  1.000000 O
   Si98        1.0     0.027900     0.595906     0.624642    Biso  1.000000 Si
   H507        1.0     0.280045     0.173352     0.610258    Biso  1.000000 H
   H508        1.0     0.105153     0.619496     0.626125    Biso  1.000000 H
   Si99        1.0     0.535632     0.365843     0.622925    Biso  1.000000 Si
   Si100       1.0     0.089297     0.562885     0.624667    Biso  1.000000 Si
   H509        1.0     0.552272     0.229988     0.629050    Biso  1.000000 H
   H510        1.0     0.564163     0.320650     0.621433    Biso  1.000000 H
   O2186       1.0     0.642702     0.615673     0.613033    Biso  1.000000 O
   H511        1.0     0.980964     0.092146     0.626942    Biso  1.000000 H
   O2187       1.0     0.136777     0.183437     0.621542    Biso  1.000000 O
   O2188       1.0     0.793854     0.695948     0.613942    Biso  1.000000 O
   H512        1.0     0.986758     0.968237     0.643142    Biso  1.000000 H
   O2189       1.0     0.971468     0.402686     0.627483    Biso  1.000000 O
   O2190       1.0     0.883870     0.907477     0.622717    Biso  1.000000 O
   O2191       1.0     0.592586     0.161130     0.618608    Biso  1.000000 O
   H513        1.0     0.308141     0.623796     0.625733    Biso  1.000000 H
   Si101       1.0     0.673128     0.120112     0.623125    Biso  1.000000 Si
   H514        1.0     0.812279     0.139652     0.625033    Biso  1.000000 H
   O2192       1.0     0.838394     0.046501     0.620658    Biso  1.000000 O
   O2193       1.0     0.589101     0.599779     0.618367    Biso  1.000000 O
   O2194       1.0     0.613408     0.540402     0.621900    Biso  1.000000 O
   Si102       1.0     0.613604     0.627191     0.619758    Biso  1.000000 Si
   O2195       1.0     0.793353     0.151850     0.623808    Biso  1.000000 O
   H515        1.0     0.872327     0.061162     0.698975    Biso  1.000000 H
   O2196       1.0     0.816875     0.465483     0.620408    Biso  1.000000 O
   O2197       1.0     0.113778     0.785353     0.620792    Biso  1.000000 O
   O2198       1.0     0.395195     0.844554     0.688983    Biso  1.000000 O
   O2199       1.0     0.771900     0.323265     0.622383    Biso  1.000000 O
   H516        1.0     0.747376     0.532681     0.611267    Biso  1.000000 H
   H517        1.0     0.385808     0.199432     0.680283    Biso  1.000000 H
   H518        1.0     0.338001     0.584840     0.663233    Biso  1.000000 H
   Si103       1.0     0.507274     0.142192     0.621417    Biso  1.000000 Si
   Si104       1.0     0.064643     0.327968     0.625708    Biso  1.000000 Si
   O2200       1.0     0.072984     0.049393     0.632317    Biso  1.000000 O
   O2201       1.0     0.108616     0.934537     0.620467    Biso  1.000000 O
   O2202       1.0     0.530013     0.802580     0.624575    Biso  1.000000 O
   H519        1.0     0.920286     0.967005     0.606900    Biso  1.000000 H
   O2203       1.0     0.676722     0.531122     0.618700    Biso  1.000000 O
   O2204       1.0     0.676591     0.964163     0.619942    Biso  1.000000 O
   O2205       1.0     0.625888     0.992656     0.620308    Biso  1.000000 O
   O2206       1.0     0.022716     0.720871     0.620242    Biso  1.000000 O
   O2207       1.0     0.038855     0.355381     0.624942    Biso  1.000000 O
   O2208       1.0     0.322407     0.639992     0.622658    Biso  1.000000 O
   H520        1.0     0.892821     0.008802     0.631392    Biso  1.000000 H
   H521        1.0     0.487063     0.026406     0.646842    Biso  1.000000 H
   O2209       1.0     0.194799     0.828107     0.621717    Biso  1.000000 O
   O2210       1.0     0.456963     0.329201     0.618925    Biso  1.000000 O
   O2211       1.0     0.877859     0.817720     0.618675    Biso  1.000000 O
   O2212       1.0     0.917716     0.946810     0.611375    Biso  1.000000 O
   Si105       1.0     0.885525     0.429847     0.623892    Biso  1.000000 Si
   O2213       1.0     0.095875     0.347509     0.626150    Biso  1.000000 O
   O2214       1.0     0.276996     0.793854     0.620483    Biso  1.000000 O
   O2215       1.0     0.483709     0.170787     0.618342    Biso  1.000000 O
   H522        1.0     0.817071     0.981868     0.602000    Biso  1.000000 H
   O2216       1.0     0.366054     0.441918     0.602567    Biso  1.000000 O
   Si106       1.0     0.987324     0.539471     0.619733    Biso  1.000000 Si
   O2217       1.0     0.558697     0.548274     0.621058    Biso  1.000000 O
   H523        1.0     0.451300     0.724694     0.636483    Biso  1.000000 H
   O2218       1.0     0.270005     0.552297     0.621433    Biso  1.000000 O
   O2219       1.0     0.732304     0.545105     0.615175    Biso  1.000000 O
   H524        1.0     0.610968     0.283228     0.619275    Biso  1.000000 H
   O2220       1.0     0.821231     0.641576     0.609567    Biso  1.000000 O
   Si107       1.0     0.170253     0.857631     0.620417    Biso  1.000000 Si
   H525        1.0     0.356972     0.924905     0.617975    Biso  1.000000 H
   Si108       1.0     0.561310     0.180696     0.618125    Biso  1.000000 Si
   H526        1.0     0.990047     0.696854     0.577233    Biso  1.000000 H
   O2221       1.0     0.483099     0.002792     0.648617    Biso  1.000000 O
   O2222       1.0     0.421397     0.885144     0.620450    Biso  1.000000 O
   O2223       1.0     0.863375     0.401252     0.619933    Biso  1.000000 O
   H527        1.0     0.335127     0.405226     0.624192    Biso  1.000000 H
   O2224       1.0     0.938472     0.205819     0.620025    Biso  1.000000 O
   H528        1.0     0.780612     0.927294     0.619233    Biso  1.000000 H
   H529        1.0     0.739382     0.688203     0.606717    Biso  1.000000 H
   O2225       1.0     0.581827     0.818600     0.618075    Biso  1.000000 O
   O2226       1.0     0.212332     0.765058     0.619858    Biso  1.000000 O
   H530        1.0     0.434944     0.090662     0.618033    Biso  1.000000 H
   O2227       1.0     0.352137     0.400397     0.619400    Biso  1.000000 O
   Si109       1.0     0.952956     0.130121     0.616917    Biso  1.000000 Si
   Si110       1.0     0.310820     0.137439     0.618642    Biso  1.000000 Si
   O2228       1.0     0.612841     0.366597     0.619733    Biso  1.000000 O
   O2229       1.0     0.999564     0.505797     0.626150    Biso  1.000000 O
   Si111       1.0     0.482467     0.019616     0.619350    Biso  1.000000 Si
   O2230       1.0     0.144836     0.984408     0.618033    Biso  1.000000 O
   O2231       1.0     0.300540     0.952921     0.616542    Biso  1.000000 O
   O2232       1.0     0.764908     0.945904     0.618717    Biso  1.000000 O
   H531        1.0     0.265540     0.904207     0.622975    Biso  1.000000 H
   Si112       1.0     0.615760     0.814425     0.616817    Biso  1.000000 Si
   O2233       1.0     0.452607     0.394990     0.622258    Biso  1.000000 O
   O2234       1.0     0.848194     0.703543     0.608767    Biso  1.000000 O
   O2235       1.0     0.654877     0.464930     0.617992    Biso  1.000000 O
   Si113       1.0     0.365270     0.026633     0.617458    Biso  1.000000 Si
   O2236       1.0     0.447750     0.021502     0.617875    Biso  1.000000 O
   H532        1.0     0.673150     0.835903     0.615908    Biso  1.000000 H
   O2237       1.0     0.418761     0.757916     0.638925    Biso  1.000000 O
   H533        1.0     0.793091     0.720771     0.614250    Biso  1.000000 H
   O2238       1.0     0.693732     0.416141     0.619708    Biso  1.000000 O
   Si114       1.0     0.845276     0.489928     0.620333    Biso  1.000000 Si
   O2239       1.0     0.965196     0.457385     0.615717    Biso  1.000000 O
   O2240       1.0     0.392408     0.000905     0.618675    Biso  1.000000 O
   O2241       1.0     0.343076     0.156578     0.618692    Biso  1.000000 O
   Si115       1.0     0.418304     0.197696     0.616042    Biso  1.000000 Si
   Si116       1.0     0.467548     0.291980     0.615625    Biso  1.000000 Si
   Si117       1.0     0.959446     0.801222     0.617183    Biso  1.000000 Si
   O2242       1.0     0.693775     0.839348     0.614683    Biso  1.000000 O
   H534        1.0     0.204861     0.743732     0.616725    Biso  1.000000 H
   O2243       1.0     0.671037     0.206851     0.619383    Biso  1.000000 O
   H535        1.0     0.592259     0.136232     0.617258    Biso  1.000000 H
   Si118       1.0     0.917041     0.068531     0.614700    Biso  1.000000 Si
   O2244       1.0     0.801934     0.816261     0.649275    Biso  1.000000 O
   Si119       1.0     0.530252     0.529085     0.616533    Biso  1.000000 Si
   Si120       1.0     0.676809     0.625858     0.612783    Biso  1.000000 Si
   O2245       1.0     0.405802     0.659181     0.616408    Biso  1.000000 O
   H536        1.0     0.528357     0.926716     0.664417    Biso  1.000000 H
   H537        1.0     0.806530     0.459724     0.613800    Biso  1.000000 H
   O2246       1.0     0.684236     0.086990     0.616575    Biso  1.000000 O
   H538        1.0     0.656336     0.204990     0.625617    Biso  1.000000 H
   Si121       1.0     0.472601     0.364786     0.617225    Biso  1.000000 Si
   O2247       1.0     0.898833     0.285114     0.622383    Biso  1.000000 O
   H539        1.0     0.880058     0.274275     0.621492    Biso  1.000000 H
   O2248       1.0     0.273185     0.311747     0.616625    Biso  1.000000 O
   Si122       1.0     0.588622     0.560244     0.615325    Biso  1.000000 Si
   H540        1.0     0.737988     0.907477     0.612083    Biso  1.000000 H
   Si123       1.0     0.648909     0.750069     0.612633    Biso  1.000000 Si
   H541        1.0     0.416082     0.941026     0.616400    Biso  1.000000 H
   O2249       1.0     0.695583     0.591580     0.610425    Biso  1.000000 O
   O2250       1.0     0.499259     0.943440     0.642117    Biso  1.000000 O
   O2251       1.0     0.578734     0.030958     0.623275    Biso  1.000000 O
   O2252       1.0     0.870432     0.337122     0.616883    Biso  1.000000 O
   O2253       1.0     0.918064     0.423761     0.619425    Biso  1.000000 O
   O2254       1.0     0.194342     0.175238     0.622083    Biso  1.000000 O
   Si124       1.0     0.902775     0.323995     0.617867    Biso  1.000000 Si
   O2255       1.0     0.817441     0.357569     0.617067    Biso  1.000000 O
   Si125       1.0     0.353552     0.193170     0.614400    Biso  1.000000 Si
   H542        1.0     0.238206     0.445565     0.705817    Biso  1.000000 H
   O2256       1.0     0.883456     0.076025     0.612475    Biso  1.000000 O
   O2257       1.0     0.075467     0.098408     0.617367    Biso  1.000000 O
   Si126       1.0     0.952803     0.419410     0.617408    Biso  1.000000 Si
   O2258       1.0     0.874635     0.466564     0.619867    Biso  1.000000 O
   Si127       1.0     0.699199     0.551141     0.611033    Biso  1.000000 Si
   Si128       1.0     0.233502     0.427634     0.612908    Biso  1.000000 Si
   H543        1.0     0.835867     0.269321     0.613267    Biso  1.000000 H
   O2259       1.0     0.164677     0.222544     0.659517    Biso  1.000000 O
   O2260       1.0     0.888444     0.179941     0.614642    Biso  1.000000 O
   O2261       1.0     0.386984     0.313759     0.612433    Biso  1.000000 O
   O2262       1.0     0.538855     0.490707     0.614217    Biso  1.000000 O
   O2263       1.0     0.084266     0.839222     0.616292    Biso  1.000000 O
   O2264       1.0     0.937797     0.098660     0.610608    Biso  1.000000 O
   H544        1.0     0.040946     0.379951     0.625267    Biso  1.000000 H
   Si129       1.0     0.831642     0.605462     0.615008    Biso  1.000000 Si
   Si130       1.0     0.889337     0.922642     0.610408    Biso  1.000000 Si
   O2265       1.0     0.087381     0.161960     0.613325    Biso  1.000000 O
   O2266       1.0     0.805375     0.965470     0.605825    Biso  1.000000 O
   H545        1.0     0.696737     0.427583     0.626700    Biso  1.000000 H
   O2267       1.0     0.227817     0.099892     0.613792    Biso  1.000000 O
   H546        1.0     0.113996     0.337097     0.623600    Biso  1.000000 H
   O2268       1.0     0.661410     0.145512     0.613617    Biso  1.000000 O
   O2269       1.0     0.434051     0.109348     0.612708    Biso  1.000000 O
   Si131       1.0     0.305854     0.296255     0.615867    Biso  1.000000 Si
   Si132       1.0     0.178638     0.669919     0.612950    Biso  1.000000 Si
   Si133       1.0     0.206560     0.798984     0.612650    Biso  1.000000 Si
   O2270       1.0     0.839548     0.245505     0.614308    Biso  1.000000 O
   O2271       1.0     0.374200     0.536730     0.613550    Biso  1.000000 O
   O2272       1.0     0.733654     0.885421     0.608892    Biso  1.000000 O
   Si134       1.0     0.651000     0.978774     0.611917    Biso  1.000000 Si
   H547        1.0     0.760923     0.431205     0.601825    Biso  1.000000 H
   O2273       1.0     0.326698     0.732540     0.613683    Biso  1.000000 O
   Si135       1.0     0.881605     0.713955     0.611250    Biso  1.000000 Si
   O2274       1.0     0.152089     0.443402     0.612283    Biso  1.000000 O
   O2275       1.0     0.431633     0.957297     0.615183    Biso  1.000000 O
   Si136       1.0     0.359934     0.748937     0.614442    Biso  1.000000 Si
   O2276       1.0     0.626367     0.776450     0.617608    Biso  1.000000 O
   H548        1.0     0.405628     0.303196     0.610617    Biso  1.000000 H
   O2277       1.0     0.731912     0.712119     0.607333    Biso  1.000000 O
   O2278       1.0     0.013961     0.260921     0.615075    Biso  1.000000 O
   O2279       1.0     0.633097     0.714408     0.611992    Biso  1.000000 O
   Si137       1.0     0.049310     0.263386     0.615025    Biso  1.000000 Si
   Si138       1.0     0.850481     0.368584     0.614208    Biso  1.000000 Si
   Si139       1.0     0.551466     0.802706     0.614033    Biso  1.000000 Si
   O2280       1.0     0.357386     0.789276     0.614117    Biso  1.000000 O
   O2281       1.0     0.927800     0.796444     0.611467    Biso  1.000000 O
   Si140       1.0     0.519275     0.457460     0.611733    Biso  1.000000 Si
   H549        1.0     0.519841     0.941830     0.638917    Biso  1.000000 H
   O2282       1.0     0.767587     0.011116     0.611425    Biso  1.000000 O
   O2283       1.0     0.499848     0.287805     0.609375    Biso  1.000000 O
   O2284       1.0     0.148234     0.511380     0.610967    Biso  1.000000 O
   O2285       1.0     0.369800     0.926640     0.611567    Biso  1.000000 O
   Si141       1.0     0.758701     0.050575     0.610908    Biso  1.000000 Si
   O2286       1.0     0.061898     0.300883     0.615700    Biso  1.000000 O
   O2287       1.0     0.060918     0.904736     0.614442    Biso  1.000000 O
   Si142       1.0     0.423466     0.996253     0.612442    Biso  1.000000 Si
   O2288       1.0     0.038441     0.144883     0.622667    Biso  1.000000 O
   H550        1.0     0.960666     0.469582     0.608875    Biso  1.000000 H
   Si143       1.0     0.350547     0.407112     0.606000    Biso  1.000000 Si
   Si144       1.0     0.854206     0.055378     0.609108    Biso  1.000000 Si
   O2289       1.0     0.386592     0.193044     0.610283    Biso  1.000000 O
   Si145       1.0     0.119092     0.177275     0.610200    Biso  1.000000 Si
   H551        1.0     0.167552     0.503835     0.608800    Biso  1.000000 H
   Si146       1.0     0.096855     0.803108     0.610725    Biso  1.000000 Si
   H552        1.0     0.800910     0.325076     0.644692    Biso  1.000000 H
   O2290       1.0     0.601625     0.664009     0.615900    Biso  1.000000 O
   H553        1.0     0.142941     0.465282     0.613125    Biso  1.000000 H
   O2291       1.0     0.628218     0.829339     0.605333    Biso  1.000000 O
   Si147       1.0     0.792111     0.334884     0.611692    Biso  1.000000 Si
   O2292       1.0     0.546805     0.369137     0.610333    Biso  1.000000 O
   H554        1.0     0.510062     0.659382     0.649083    Biso  1.000000 H
   O2293       1.0     0.658862     0.305359     0.609542    Biso  1.000000 O
   H555        1.0     0.491680     0.708121     0.614567    Biso  1.000000 H
   Si148       1.0     0.067561     0.059352     0.619425    Biso  1.000000 Si
   O2294       1.0     0.262360     0.404270     0.611233    Biso  1.000000 O
   O2295       1.0     0.025918     0.618892     0.613650    Biso  1.000000 O
   O2296       1.0     0.862199     0.945326     0.606608    Biso  1.000000 O
   Si149       1.0     0.770920     0.972059     0.608450    Biso  1.000000 Si
   O2297       1.0     0.207867     0.649523     0.610317    Biso  1.000000 O
   Si150       1.0     0.668946     0.433368     0.611508    Biso  1.000000 Si
   O2298       1.0     0.555081     0.890702     0.606225    Biso  1.000000 O
   O2299       1.0     0.509060     0.119458     0.610358    Biso  1.000000 O
   O2300       1.0     0.153091     0.325328     0.610942    Biso  1.000000 O
   O2301       1.0     0.495078     0.223952     0.607717    Biso  1.000000 O
   Si151       1.0     0.893823     0.790333     0.610275    Biso  1.000000 Si
   Si152       1.0     0.082219     0.937027     0.611275    Biso  1.000000 Si
   O2302       1.0     0.927234     0.033146     0.608892    Biso  1.000000 O
   O2303       1.0     0.105066     0.551493     0.613342    Biso  1.000000 O
   Si153       1.0     0.787494     0.161381     0.610942    Biso  1.000000 Si
   Si154       1.0     0.062181     0.133843     0.613517    Biso  1.000000 Si
   Si155       1.0     0.477066     0.189649     0.606817    Biso  1.000000 Si
   O2304       1.0     0.994555     0.537032     0.606850    Biso  1.000000 O
   O2305       1.0     0.657272     0.757639     0.599583    Biso  1.000000 O
   O2306       1.0     0.242780     0.464175     0.608075    Biso  1.000000 O
   H556        1.0     0.537461     0.899555     0.610000    Biso  1.000000 H
   H557        1.0     0.038289     0.937027     0.641033    Biso  1.000000 H
   O2307       1.0     0.752080     0.164877     0.609875    Biso  1.000000 O
   O2308       1.0     0.203467     0.415990     0.606383    Biso  1.000000 O
   O2309       1.0     0.442741     0.193220     0.606392    Biso  1.000000 O
   O2310       1.0     0.362765     0.618615     0.609542    Biso  1.000000 O
   O2311       1.0     0.329442     0.319166     0.609408    Biso  1.000000 O
   H558        1.0     0.706538     0.373186     0.613100    Biso  1.000000 H
   O2312       1.0     0.719672     0.354651     0.611217    Biso  1.000000 O
   O2313       1.0     0.963083     0.159897     0.608725    Biso  1.000000 O
   O2314       1.0     0.239861     0.597716     0.610525    Biso  1.000000 O
   O2315       1.0     0.799734     0.131781     0.603408    Biso  1.000000 O
   Si156       1.0     0.702727     0.868446     0.605600    Biso  1.000000 Si
   Si157       1.0     0.332273     0.639891     0.609592    Biso  1.000000 Si
   H559        1.0     0.256240     0.254860     0.608942    Biso  1.000000 H
   O2316       1.0     0.661933     0.011996     0.605467    Biso  1.000000 O
   O2317       1.0     0.257264     0.988784     0.606533    Biso  1.000000 O
   O2318       1.0     0.430087     0.831954     0.607900    Biso  1.000000 O
   Si158       1.0     0.251383     0.560094     0.609992    Biso  1.000000 Si
   O2319       1.0     0.809840     0.573272     0.611500    Biso  1.000000 O
   O2320       1.0     0.182646     0.708045     0.608167    Biso  1.000000 O
   Si159       1.0     0.016444     0.709831     0.607267    Biso  1.000000 Si
   O2321       1.0     0.678116     0.897241     0.606467    Biso  1.000000 O
   O2322       1.0     0.843773     0.517240     0.609808    Biso  1.000000 O
   H560        1.0     0.211221     0.163368     0.625083    Biso  1.000000 H
   O2323       1.0     0.003594     0.672107     0.606658    Biso  1.000000 O
   O2324       1.0     0.222285     0.536277     0.611375    Biso  1.000000 O
   O2325       1.0     0.984253     0.812414     0.608333    Biso  1.000000 O
   O2326       1.0     0.558065     0.766768     0.608683    Biso  1.000000 O
   Si160       1.0     0.668881     0.182255     0.608508    Biso  1.000000 Si
   O2327       1.0     0.251448     0.925131     0.609350    Biso  1.000000 O
   Si161       1.0     0.271116     0.804869     0.607683    Biso  1.000000 Si
   O2328       1.0     0.884240     0.753414     0.614358    Biso  1.000000 O
   O2329       1.0     0.483426     0.715263     0.607533    Biso  1.000000 O
   O2330       1.0     0.236246     0.810578     0.606808    Biso  1.000000 O
   O2331       1.0     0.420721     0.601791     0.607150    Biso  1.000000 O
   Si162       1.0     0.275907     0.954204     0.606067    Biso  1.000000 Si
   O2332       1.0     0.113212     0.212660     0.603717    Biso  1.000000 O
   Si163       1.0     0.952956     0.199029     0.607308    Biso  1.000000 Si
   Si164       1.0     0.395958     0.631517     0.607442    Biso  1.000000 Si
   O2333       1.0     0.444418     0.280462     0.605850    Biso  1.000000 O
   Si165       1.0     0.424533     0.872520     0.607608    Biso  1.000000 Si
   O2334       1.0     0.070588     0.779343     0.607042    Biso  1.000000 O
   O2335       1.0     0.726423     0.053416     0.606517    Biso  1.000000 O
   O2336       1.0     0.308991     0.112341     0.607975    Biso  1.000000 O
   O2337       1.0     0.241931     0.237683     0.607450    Biso  1.000000 O
   O2338       1.0     0.647515     0.402460     0.608633    Biso  1.000000 O
   O2339       1.0     0.152415     0.655383     0.605333    Biso  1.000000 O
   O2340       1.0     0.536852     0.430023     0.605083    Biso  1.000000 O
   O2341       1.0     0.158928     0.853482     0.607692    Biso  1.000000 O
   O2342       1.0     0.774034     0.449689     0.604525    Biso  1.000000 O
   O2343       1.0     0.089319     0.037447     0.611533    Biso  1.000000 O
   O2344       1.0     0.549244     0.188970     0.605900    Biso  1.000000 O
   O2345       1.0     0.316331     0.405880     0.602833    Biso  1.000000 O
   Si166       1.0     0.617785     0.381787     0.607667    Biso  1.000000 Si
   Si167       1.0     0.063684     0.865855     0.609450    Biso  1.000000 Si
   O2346       1.0     0.497038     0.014134     0.607367    Biso  1.000000 O
   H561        1.0     0.018164     0.136936     0.622758    Biso  1.000000 H
   O2347       1.0     0.339983     0.677338     0.605308    Biso  1.000000 O
   O2348       1.0     0.520626     0.545004     0.605083    Biso  1.000000 O
   O2349       1.0     0.358605     0.037522     0.604867    Biso  1.000000 O
   O2350       1.0     0.802587     0.298997     0.606558    Biso  1.000000 O
   O2351       1.0     0.787973     0.515127     0.605925    Biso  1.000000 O
   O2352       1.0     0.178595     0.795212     0.604158    Biso  1.000000 O
   H562        1.0     0.355142     0.800468     0.606892    Biso  1.000000 H
   O2353       1.0     0.962822     0.281795     0.607183    Biso  1.000000 O
   O2354       1.0     0.903581     0.700475     0.601200    Biso  1.000000 O
   Si168       1.0     0.148343     0.980585     0.604717    Biso  1.000000 Si
   O2355       1.0     0.332796     0.208033     0.604508    Biso  1.000000 O
   O2356       1.0     0.288387     0.839524     0.605708    Biso  1.000000 O
   O2357       1.0     0.972318     0.610719     0.605908    Biso  1.000000 O
   H563        1.0     0.260770     0.005935     0.600933    Biso  1.000000 H
   Si169       1.0     0.701899     0.082112     0.605133    Biso  1.000000 Si
   O2358       1.0     0.302108     0.261424     0.608792    Biso  1.000000 O
   O2359       1.0     0.030775     0.851495     0.608592    Biso  1.000000 O
   O2360       1.0     0.679096     0.655408     0.603500    Biso  1.000000 O
   H564        1.0     0.223570     0.512763     0.608975    Biso  1.000000 H
   O2361       1.0     0.834321     0.080703     0.601900    Biso  1.000000 O
   O2362       1.0     0.335301     0.879411     0.604875    Biso  1.000000 O
   O2363       1.0     0.863506     0.594699     0.610933    Biso  1.000000 O
   O2364       1.0     0.493118     0.470312     0.603758    Biso  1.000000 O
   O2365       1.0     0.918522     0.322184     0.606083    Biso  1.000000 O
   Si170       1.0     0.175502     0.438322     0.602208    Biso  1.000000 Si
   Si171       1.0     0.609052     0.691698     0.606258    Biso  1.000000 Si
   Si172       1.0     0.316309     0.707794     0.603783    Biso  1.000000 Si
   Si173       1.0     0.359803     0.306818     0.604167    Biso  1.000000 Si
   O2366       1.0     0.640654     0.949752     0.603758    Biso  1.000000 O
   Si174       1.0     0.771420     0.804341     0.597308    Biso  1.000000 Si
   O2367       1.0     0.779719     0.070820     0.602658    Biso  1.000000 O
   H565        1.0     0.841552     0.942484     0.607633    Biso  1.000000 H
   O2368       1.0     0.475694     0.369716     0.604133    Biso  1.000000 O
   Si175       1.0     0.002722     0.632296     0.604667    Biso  1.000000 Si
   O2369       1.0     0.188396     0.475945     0.599183    Biso  1.000000 O
   O2370       1.0     0.981095     0.220154     0.604033    Biso  1.000000 O
   Si176       1.0     0.129677     0.539723     0.604383    Biso  1.000000 Si
   O2371       1.0     0.071699     0.975932     0.610250    Biso  1.000000 O
   Si177       1.0     0.506207     0.255992     0.600808    Biso  1.000000 Si
   Si178       1.0     0.991136     0.258482     0.604775    Biso  1.000000 Si
   O2372       1.0     0.286100     0.686166     0.603283    Biso  1.000000 O
   H566        1.0     0.197717     0.479642     0.592050    Biso  1.000000 H
   O2373       1.0     0.584985     0.845887     0.593392    Biso  1.000000 O
   O2374       1.0     0.590953     0.557151     0.602142    Biso  1.000000 O
   O2375       1.0     0.862046     0.019692     0.602500    Biso  1.000000 O
   Si179       1.0     0.816984     0.538868     0.604958    Biso  1.000000 Si
   O2376       1.0     0.895762     0.894500     0.600700    Biso  1.000000 O
   O2377       1.0     0.381823     0.737696     0.604408    Biso  1.000000 O
   O2378       1.0     0.699395     0.179790     0.601900    Biso  1.000000 O
   O2379       1.0     0.064381     0.243342     0.605108    Biso  1.000000 O
   O2380       1.0     0.047763     0.716495     0.601600    Biso  1.000000 O
   Si180       1.0     0.556148     0.398788     0.602017    Biso  1.000000 Si
   O2381       1.0     0.538572     0.827780     0.604442    Biso  1.000000 O
   O2382       1.0     0.177048     0.998340     0.600067    Biso  1.000000 O
   O2383       1.0     0.957965     0.399064     0.606000    Biso  1.000000 O
   H567        1.0     0.437034     0.819581     0.601500    Biso  1.000000 H
   O2384       1.0     0.137453     0.152478     0.602342    Biso  1.000000 O
   O2385       1.0     0.589689     0.404824     0.604925    Biso  1.000000 O
   O2386       1.0     0.092325     0.930513     0.598775    Biso  1.000000 O
   O2387       1.0     0.695953     0.533763     0.599067    Biso  1.000000 O
   O2388       1.0     0.470162     0.567538     0.602150    Biso  1.000000 O
   Si181       1.0     0.358540     0.539622     0.601142    Biso  1.000000 Si
   Si182       1.0     0.365488     0.899379     0.601400    Biso  1.000000 Si
   Si183       1.0     0.227055     0.083419     0.601508    Biso  1.000000 Si
   O2389       1.0     0.978242     0.037849     0.599258    Biso  1.000000 O
   O2390       1.0     0.993226     0.736036     0.601567    Biso  1.000000 O
   O2391       1.0     0.120813     0.809899     0.601042    Biso  1.000000 O
   O2392       1.0     0.119571     0.995222     0.598767    Biso  1.000000 O
   O2393       1.0     0.324585     0.551040     0.601000    Biso  1.000000 O
   Si184       1.0     0.223875     0.624425     0.602067    Biso  1.000000 Si
   O2394       1.0     0.354990     0.502402     0.596983    Biso  1.000000 O
   O2395       1.0     0.771834     0.353771     0.602467    Biso  1.000000 O
   O2396       1.0     0.198959     0.059704     0.600917    Biso  1.000000 O
   O2397       1.0     0.452694     0.888188     0.601375    Biso  1.000000 O
   Si185       1.0     0.892059     0.187436     0.601292    Biso  1.000000 Si
   H568        1.0     0.238293     0.920403     0.603233    Biso  1.000000 H
   O2398       1.0     0.805811     0.195659     0.608117    Biso  1.000000 O
   Si186       1.0     0.830444     0.222141     0.603767    Biso  1.000000 Si
   Si187       1.0     0.739317     0.735256     0.596683    Biso  1.000000 Si
   Si188       1.0     0.803655     0.095591     0.597883    Biso  1.000000 Si
   Si189       1.0     0.553404     0.858663     0.597808    Biso  1.000000 Si
   O2399       1.0     0.153003     0.567588     0.600008    Biso  1.000000 O
   Si190       1.0     0.282071     0.401328     0.599908    Biso  1.000000 Si
   O2400       1.0     0.372196     0.380982     0.599650    Biso  1.000000 O
   O2401       1.0     0.290151     0.494857     0.599333    Biso  1.000000 O
   O2402       1.0     0.152132     0.941126     0.602050    Biso  1.000000 O
   O2403       1.0     0.805397     0.816437     0.594600    Biso  1.000000 O
   Si191       1.0     0.433855     0.103212     0.599392    Biso  1.000000 Si
   O2404       1.0     0.394651     0.877298     0.601050    Biso  1.000000 O
   O2405       1.0     0.708411     0.750119     0.591908    Biso  1.000000 O
   O2406       1.0     0.640959     0.193044     0.600842    Biso  1.000000 O
   O2407       1.0     0.764669     0.764002     0.599992    Biso  1.000000 O
   Si192       1.0     0.619419     0.849106     0.594025    Biso  1.000000 Si
   O2408       1.0     0.538964     0.248472     0.596667    Biso  1.000000 O
   Si193       1.0     0.154550     0.820738     0.599492    Biso  1.000000 Si
   O2409       1.0     0.685325     0.447124     0.600542    Biso  1.000000 O
   Si194       1.0     0.726990     0.155069     0.600858    Biso  1.000000 Si
   O2410       1.0     0.304853     0.627795     0.601458    Biso  1.000000 O
   O2411       1.0     0.258200     0.063602     0.599575    Biso  1.000000 O
   O2412       1.0     0.849980     0.375575     0.600858    Biso  1.000000 O
   O2413       1.0     0.012502     0.384780     0.600258    Biso  1.000000 O
   Si195       1.0     0.087686     0.006136     0.602967    Biso  1.000000 Si
   O2414       1.0     0.924359     0.204738     0.599525    Biso  1.000000 O
   Si196       1.0     0.004617     0.837009     0.600967    Biso  1.000000 Si
   O2415       1.0     0.881126     0.790987     0.597842    Biso  1.000000 O
   O2416       1.0     0.281570     0.777658     0.598467    Biso  1.000000 O
   O2417       1.0     0.640284     0.255464     0.598142    Biso  1.000000 O
   O2418       1.0     0.488674     0.165078     0.596750    Biso  1.000000 O
   O2419       1.0     0.422442     0.065664     0.597650    Biso  1.000000 O
   Si197       1.0     0.654593     0.915826     0.598217    Biso  1.000000 Si
   Si198       1.0     0.775036     0.485829     0.597758    Biso  1.000000 Si
   Si199       1.0     0.944309     0.027136     0.597367    Biso  1.000000 Si
   O2420       1.0     0.617981     0.350929     0.598658    Biso  1.000000 O
   Si200       1.0     0.068715     0.747680     0.598700    Biso  1.000000 Si
   O2421       1.0     0.423879     0.002037     0.599292    Biso  1.000000 O
   O2422       1.0     0.913425     0.586928     0.601558    Biso  1.000000 O
   O2423       1.0     0.679226     0.068053     0.595858    Biso  1.000000 O
   O2424       1.0     0.755412     0.267761     0.598700    Biso  1.000000 O
   Si201       1.0     0.326023     0.245681     0.600367    Biso  1.000000 Si
   Si202       1.0     0.662848     0.285492     0.598092    Biso  1.000000 Si
   O2425       1.0     0.580694     0.710334     0.602033    Biso  1.000000 O
   Si203       1.0     0.445681     0.594246     0.598000    Biso  1.000000 Si
   Si204       1.0     0.945441     0.308327     0.599300    Biso  1.000000 Si
   Si205       1.0     0.497844     0.125871     0.597625    Biso  1.000000 Si
   O2426       1.0     0.751405     0.962201     0.597525    Biso  1.000000 O
   O2427       1.0     0.717123     0.116541     0.601633    Biso  1.000000 O
   Si206       1.0     0.261598     0.470915     0.596525    Biso  1.000000 Si
   O2428       1.0     0.267587     0.552926     0.598250    Biso  1.000000 O
   Si207       1.0     0.737357     0.354676     0.599617    Biso  1.000000 Si
   O2429       1.0     0.355643     0.266403     0.603242    Biso  1.000000 O
   O2430       1.0     0.745807     0.811634     0.588067    Biso  1.000000 O
   Si208       1.0     0.674653     0.741468     0.589350    Biso  1.000000 Si
   O2431       1.0     0.695997     0.272012     0.597458    Biso  1.000000 O
   Si209       1.0     0.313216     0.855343     0.597717    Biso  1.000000 Si
   Si210       1.0     0.086118     0.226693     0.596683    Biso  1.000000 Si
   Si211       1.0     0.556911     0.213490     0.595633    Biso  1.000000 Si
   O2432       1.0     0.742018     0.495209     0.595117    Biso  1.000000 O
   O2433       1.0     0.861132     0.206775     0.598683    Biso  1.000000 O
   O2434       1.0     0.629089     0.887710     0.595525    Biso  1.000000 O
   O2435       1.0     0.968354     0.338254     0.596950    Biso  1.000000 O
   O2436       1.0     0.046413     0.128159     0.601875    Biso  1.000000 O
   Si212       1.0     0.980594     0.530418     0.594983    Biso  1.000000 Si
   Si213       1.0     0.150499     0.326032     0.597492    Biso  1.000000 Si
   Si214       1.0     0.662783     0.033071     0.594033    Biso  1.000000 Si
   O2437       1.0     0.984188     0.867641     0.596800    Biso  1.000000 O
   O2438       1.0     0.704164     0.853432     0.592767    Biso  1.000000 O
   Si215       1.0     0.560896     0.741996     0.598183    Biso  1.000000 Si
   O2439       1.0     0.365684     0.320901     0.591558    Biso  1.000000 O
   O2440       1.0     0.308054     0.027840     0.594883    Biso  1.000000 O
   O2441       1.0     0.462909     0.627870     0.594850    Biso  1.000000 O
   Si216       1.0     0.947402     0.599427     0.597392    Biso  1.000000 Si
   Si217       1.0     0.789955     0.275985     0.596367    Biso  1.000000 Si
   Si218       1.0     0.498541     0.552750     0.595342    Biso  1.000000 Si
   Si219       1.0     0.977893     0.377587     0.597367    Biso  1.000000 Si
   O2442       1.0     0.590953     0.221362     0.595458    Biso  1.000000 O
   O2443       1.0     0.131725     0.359958     0.594467    Biso  1.000000 O
   O2444       1.0     0.625561     0.671831     0.596125    Biso  1.000000 O
   O2445       1.0     0.467461     0.106707     0.595450    Biso  1.000000 O
   O2446       1.0     0.409919     0.127153     0.593542    Biso  1.000000 O
   Si220       1.0     0.296489     0.532907     0.594575    Biso  1.000000 Si
   O2447       1.0     0.289803     0.943012     0.594050    Biso  1.000000 O
   O2448       1.0     0.078386     0.867767     0.597083    Biso  1.000000 O
   Si221       1.0     0.343272     0.020924     0.594167    Biso  1.000000 Si
   O2449       1.0     0.944962     0.988205     0.592825    Biso  1.000000 O
   O2450       1.0     0.200745     0.604054     0.594642    Biso  1.000000 O
   O2451       1.0     0.395783     0.643639     0.594700    Biso  1.000000 O
   O2452       1.0     0.073812     0.387873     0.594358    Biso  1.000000 O
   O2453       1.0     0.351178     0.116918     0.593975    Biso  1.000000 O
   O2454       1.0     0.849871     0.866685     0.593025    Biso  1.000000 O
   Si222       1.0     0.185847     0.716546     0.594475    Biso  1.000000 Si
   O2455       1.0     0.102017     0.734250     0.596817    Biso  1.000000 O
   O2456       1.0     0.962190     0.494530     0.594767    Biso  1.000000 O
   O2457       1.0     0.273359     0.365717     0.594492    Biso  1.000000 O
   Si223       1.0     0.316091     0.118200     0.594917    Biso  1.000000 Si
   Si224       1.0     0.495296     0.719060     0.594825    Biso  1.000000 Si
   Si225       1.0     0.282289     0.653145     0.594892    Biso  1.000000 Si
   Si226       1.0     0.239056     0.221839     0.594725    Biso  1.000000 Si
   O2458       1.0     0.895696     0.152831     0.594192    Biso  1.000000 O
   Si227       1.0     0.451300     0.283278     0.592483    Biso  1.000000 Si
   Si228       1.0     0.625822     0.221211     0.593567    Biso  1.000000 Si
   Si229       1.0     0.499238     0.023162     0.594433    Biso  1.000000 Si
   Si230       1.0     0.188439     0.029877     0.592583    Biso  1.000000 Si
   Si231       1.0     0.659276     0.665996     0.592867    Biso  1.000000 Si
   O2459       1.0     0.812367     0.244650     0.594858    Biso  1.000000 O
   Si232       1.0     0.880646     0.602218     0.599550    Biso  1.000000 Si
   O2460       1.0     0.353618     0.981968     0.593275    Biso  1.000000 O
   Si233       1.0     0.151544     0.656364     0.591717    Biso  1.000000 Si
   O2461       1.0     0.424032     0.770415     0.594392    Biso  1.000000 O
   O2462       1.0     0.270506     0.433292     0.592567    Biso  1.000000 O
   O2463       1.0     0.525090     0.050373     0.593825    Biso  1.000000 O
   O2464       1.0     0.249118     0.639816     0.594433    Biso  1.000000 O
   O2465       1.0     0.334038     0.826170     0.593033    Biso  1.000000 O
   O2466       1.0     0.483121     0.265699     0.590950    Biso  1.000000 O
   Si234       1.0     0.361959     0.466690     0.591908    Biso  1.000000 Si
   O2467       1.0     0.528662     0.729698     0.595225    Biso  1.000000 O
   O2468       1.0     0.318182     0.729548     0.592483    Biso  1.000000 O
   O2469       1.0     0.132160     0.293162     0.594050    Biso  1.000000 O
   O2470       1.0     0.630200     0.041622     0.590167    Biso  1.000000 O
   O2471       1.0     0.222285     0.112592     0.592217    Biso  1.000000 O
   O2472       1.0     0.113473     0.523829     0.593875    Biso  1.000000 O
   O2473       1.0     0.729865     0.388753     0.592583    Biso  1.000000 O
   Si235       1.0     0.916627     0.661293     0.601600    Biso  1.000000 Si
   Si236       1.0     0.714335     0.513643     0.589825    Biso  1.000000 Si
   O2474       1.0     0.158644     0.427860     0.590492    Biso  1.000000 O
   O2475       1.0     0.253648     0.184091     0.594525    Biso  1.000000 O
   Si237       1.0     0.879949     0.885044     0.589083    Biso  1.000000 Si
   O2476       1.0     0.378185     0.558685     0.592567    Biso  1.000000 O
   Si238       1.0     0.592020     0.542489     0.589758    Biso  1.000000 Si
   O2477       1.0     0.008668     0.270654     0.593883    Biso  1.000000 O
   O2478       1.0     0.184279     0.319015     0.593183    Biso  1.000000 O
   O2479       1.0     0.670710     0.701657     0.588183    Biso  1.000000 O
   Si239       1.0     0.432809     0.033121     0.591400    Biso  1.000000 Si
   Si240       1.0     0.493684     0.479667     0.590417    Biso  1.000000 Si
   O2480       1.0     0.972536     0.928426     0.589333    Biso  1.000000 O
   Si241       1.0     0.284118     0.054800     0.590967    Biso  1.000000 Si
   O2481       1.0     0.617132     0.513015     0.589300    Biso  1.000000 O
   O2482       1.0     0.205036     0.223097     0.591092    Biso  1.000000 O
   O2483       1.0     0.192207     0.900511     0.591592    Biso  1.000000 O
   O2484       1.0     0.479767     0.933934     0.590492    Biso  1.000000 O
   O2485       1.0     0.156575     0.735608     0.591000    Biso  1.000000 O
   O2486       1.0     0.216949     0.732767     0.591575    Biso  1.000000 O
   Si242       1.0     0.726576     0.281015     0.591858    Biso  1.000000 Si
   Si243       1.0     0.392255     0.751427     0.592592    Biso  1.000000 Si
   O2487       1.0     0.960927     0.563715     0.592100    Biso  1.000000 O
   Si244       1.0     0.825565     0.841637     0.586917    Biso  1.000000 Si
   O2488       1.0     0.750512     0.709479     0.587400    Biso  1.000000 O
   Si245       1.0     0.469465     0.361643     0.591367    Biso  1.000000 Si
   Si246       1.0     0.094111     0.899052     0.590750    Biso  1.000000 Si
   Si247       1.0     0.038964     0.384654     0.590908    Biso  1.000000 Si
   Si248       1.0     0.170406     0.586877     0.590150    Biso  1.000000 Si
   O2489       1.0     0.014919     0.625355     0.592442    Biso  1.000000 O
   Si249       1.0     0.159625     0.917536     0.591467    Biso  1.000000 Si
   O2490       1.0     0.124842     0.680155     0.587658    Biso  1.000000 O
   O2491       1.0     0.577907     0.077434     0.590700    Biso  1.000000 O
   O2492       1.0     0.727795     0.321656     0.592367    Biso  1.000000 O
   O2493       1.0     0.548830     0.388452     0.589467    Biso  1.000000 O
   O2494       1.0     0.495143     0.680708     0.590233    Biso  1.000000 O
   O2495       1.0     0.631703     0.830898     0.582875    Biso  1.000000 O
   O2496       1.0     0.072483     0.194226     0.590792    Biso  1.000000 O
   O2497       1.0     0.487934     0.519855     0.589075    Biso  1.000000 O
   O2498       1.0     0.359672     0.917662     0.589483    Biso  1.000000 O
   O2499       1.0     0.662804     0.761663     0.578375    Biso  1.000000 O
   Si250       1.0     0.979919     0.741217     0.589258    Biso  1.000000 Si
   O2500       1.0     0.454241     0.324749     0.590408    Biso  1.000000 O
   O2501       1.0     0.873328     0.920906     0.583583    Biso  1.000000 O
   Si251       1.0     0.365117     0.361064     0.588242    Biso  1.000000 Si
   O2502       1.0     0.929412     0.053165     0.588400    Biso  1.000000 O
   Si252       1.0     0.459620     0.900611     0.589008    Biso  1.000000 Si
   O2503       1.0     0.179597     0.680683     0.588325    Biso  1.000000 O
   O2504       1.0     0.824171     0.549129     0.592258    Biso  1.000000 O
   O2505       1.0     0.561920     0.524231     0.586625    Biso  1.000000 O
   O2506       1.0     0.467069     0.032920     0.590308    Biso  1.000000 O
   O2507       1.0     0.947445     0.758041     0.588858    Biso  1.000000 O
   O2508       1.0     0.835323     0.433041     0.590067    Biso  1.000000 O
   Si253       1.0     0.863571     0.013706     0.588917    Biso  1.000000 Si
   O2509       1.0     0.006556     0.525287     0.586150    Biso  1.000000 O
   O2510       1.0     0.682493     0.012977     0.585733    Biso  1.000000 O
   Si254       1.0     0.721131     0.835852     0.582458    Biso  1.000000 Si
   O2511       1.0     0.525199     0.112165     0.590050    Biso  1.000000 O
   O2512       1.0     0.886048     0.641803     0.599875    Biso  1.000000 O
   Si255       1.0     0.139021     0.143928     0.589125    Biso  1.000000 Si
   O2513       1.0     0.742780     0.160752     0.589125    Biso  1.000000 O
   O2514       1.0     0.240950     0.492216     0.588008    Biso  1.000000 O
   O2515       1.0     0.300540     0.089078     0.587500    Biso  1.000000 O
   O2516       1.0     0.476020     0.746573     0.588350    Biso  1.000000 O
   Si256       1.0     0.851766     0.397706     0.589617    Biso  1.000000 Si
   O2517       1.0     0.937448     0.638508     0.593125    Biso  1.000000 O
   Si257       1.0     0.294224     0.756683     0.588125    Biso  1.000000 Si
   O2518       1.0     0.055974     0.763373     0.587417    Biso  1.000000 O
   O2519       1.0     0.535479     0.870332     0.586783    Biso  1.000000 O
   O2520       1.0     0.151000     0.107009     0.587758    Biso  1.000000 O
   O2521       1.0     0.654615     0.310691     0.588033    Biso  1.000000 O
   O2522       1.0     0.151305     0.618766     0.586575    Biso  1.000000 O
   O2523       1.0     0.018796     0.816035     0.590792    Biso  1.000000 O
   O2524       1.0     0.098118     0.249076     0.586375    Biso  1.000000 O
   O2525       1.0     0.798863     0.484647     0.588000    Biso  1.000000 O
   Si258       1.0     0.102888     0.374268     0.587442    Biso  1.000000 Si
   Si259       1.0     0.379993     0.123029     0.586708    Biso  1.000000 Si
   O2526       1.0     0.129655     0.896462     0.588625    Biso  1.000000 O
   O2527       1.0     0.802805     0.098307     0.584533    Biso  1.000000 O
   O2528       1.0     0.296554     0.877600     0.588158    Biso  1.000000 O
   O2529       1.0     0.301738     0.153761     0.591842    Biso  1.000000 O
   Si260       1.0     0.674696     0.451274     0.587717    Biso  1.000000 Si
   O2530       1.0     0.671190     0.923748     0.586550    Biso  1.000000 O
   O2531       1.0     0.512915     0.578553     0.586883    Biso  1.000000 O
   Si261       1.0     0.125016     0.720972     0.587408    Biso  1.000000 Si
   O2532       1.0     0.367709     0.775973     0.586692    Biso  1.000000 O
   O2533       1.0     0.428170     0.260066     0.585150    Biso  1.000000 O
   O2534       1.0     0.450778     0.393054     0.586550    Biso  1.000000 O
   O2535       1.0     0.577645     0.757111     0.587450    Biso  1.000000 O
   O2536       1.0     0.639326     0.452154     0.587800    Biso  1.000000 O
   O2537       1.0     0.216448     0.020371     0.585275    Biso  1.000000 O
   O2538       1.0     0.431851     0.575963     0.587225    Biso  1.000000 O
   O2539       1.0     0.109509     0.065237     0.588742    Biso  1.000000 O
   O2540       1.0     0.468572     0.456203     0.584992    Biso  1.000000 O
   Si262       1.0     0.543407     0.078389     0.587008    Biso  1.000000 Si
   Si263       1.0     0.982990     0.891054     0.585575    Biso  1.000000 Si
   O2541       1.0     0.161236     0.826899     0.586600    Biso  1.000000 O
   O2542       1.0     0.071786     0.018811     0.591483    Biso  1.000000 O
   O2543       1.0     0.935074     0.287931     0.588083    Biso  1.000000 O
   O2544       1.0     0.506469     0.990292     0.587367    Biso  1.000000 O
   O2545       1.0     0.003550     0.117446     0.587142    Biso  1.000000 O
   O2546       1.0     0.462060     0.812917     0.586433    Biso  1.000000 O
   O2547       1.0     0.239448     0.318839     0.585483    Biso  1.000000 O
   Si264       1.0     0.626149     0.335865     0.586575    Biso  1.000000 Si
   O2548       1.0     0.035545     0.347886     0.585408    Biso  1.000000 O
   O2549       1.0     0.886135     0.404195     0.587225    Biso  1.000000 O
   O2550       1.0     0.978634     0.703569     0.584083    Biso  1.000000 O
   Si265       1.0     0.866969     0.783442     0.585450    Biso  1.000000 Si
   O2551       1.0     0.691075     0.487639     0.584208    Biso  1.000000 O
   O2552       1.0     0.872435     0.050575     0.584167    Biso  1.000000 O
   O2553       1.0     0.260422     0.243920     0.587167    Biso  1.000000 O
   Si266       1.0     0.955221     0.959560     0.583767    Biso  1.000000 Si
   O2554       1.0     0.316701     0.246385     0.587292    Biso  1.000000 O
   O2555       1.0     0.547981     0.194251     0.584333    Biso  1.000000 O
   Si267       1.0     0.474082     0.652139     0.584983    Biso  1.000000 Si
   Si268       1.0     0.451605     0.773558     0.585900    Biso  1.000000 Si
   O2556       1.0     0.332186     0.369389     0.584400    Biso  1.000000 O
   O2557       1.0     0.111535     0.464703     0.584358    Biso  1.000000 O
   O2558       1.0     0.525199     0.473908     0.585017    Biso  1.000000 O
   O2559       1.0     0.831141     0.998491     0.586108    Biso  1.000000 O
   O2560       1.0     0.801019     0.862837     0.580458    Biso  1.000000 O
   Si269       1.0     0.038899     0.116691     0.589617    Biso  1.000000 Si
   O2561       1.0     0.791458     0.299223     0.585208    Biso  1.000000 O
   O2562       1.0     0.886527     0.986344     0.584408    Biso  1.000000 O
   Si270       1.0     0.754410     0.958479     0.584233    Biso  1.000000 Si
   O2563       1.0     0.334887     0.452003     0.584692    Biso  1.000000 O
   O2564       1.0     0.949253     0.142494     0.584867    Biso  1.000000 O
   O2565       1.0     0.163262     0.042175     0.584042    Biso  1.000000 O
   O2566       1.0     0.355556     0.038176     0.583183    Biso  1.000000 O
   Si271       1.0     0.281309     0.913563     0.584717    Biso  1.000000 Si
   O2567       1.0     0.387246     0.472223     0.583092    Biso  1.000000 O
   Si272       1.0     0.359890     0.954078     0.583833    Biso  1.000000 Si
   O2568       1.0     0.041469     0.573548     0.583225    Biso  1.000000 O
   Si273       1.0     0.607375     0.066343     0.583567    Biso  1.000000 Si
   O2569       1.0     0.661868     0.634937     0.584442    Biso  1.000000 O
   O2570       1.0     0.860914     0.593290     0.587975    Biso  1.000000 O
   O2571       1.0     0.062987     0.509217     0.584225    Biso  1.000000 O
   O2572       1.0     0.160539     0.168171     0.582892    Biso  1.000000 O
   Si274       1.0     0.261053     0.350829     0.583108    Biso  1.000000 Si
   O2573       1.0     0.728275     0.543671     0.582525    Biso  1.000000 O
   O2574       1.0     0.848761     0.816312     0.580775    Biso  1.000000 O
   O2575       1.0     0.499412     0.359757     0.584700    Biso  1.000000 O
   Si275       1.0     0.098554     0.502930     0.583767    Biso  1.000000 Si
   Si276       1.0     0.127456     0.269698     0.583425    Biso  1.000000 Si
   O2576       1.0     0.245655     0.916505     0.585325    Biso  1.000000 O
   O2577       1.0     0.447794     0.676156     0.580667    Biso  1.000000 O
   Si277       1.0     0.342815     0.802379     0.582950    Biso  1.000000 Si
   O2578       1.0     0.695322     0.816890     0.574908    Biso  1.000000 O
   O2579       1.0     0.844427     0.752710     0.583175    Biso  1.000000 O
   O2580       1.0     0.477806     0.874180     0.581158    Biso  1.000000 O
   Si278       1.0     0.399747     0.568116     0.582725    Biso  1.000000 Si
   O2581       1.0     0.153853     0.242713     0.582100    Biso  1.000000 O
   O2582       1.0     0.531646     0.936272     0.581733    Biso  1.000000 O
   O2583       1.0     0.347105     0.641601     0.583167    Biso  1.000000 O
   Si279       1.0     0.914275     0.144179     0.582967    Biso  1.000000 Si
   Si280       1.0     0.617437     0.479139     0.581850    Biso  1.000000 Si
   Si281       1.0     0.500392     0.954179     0.582033    Biso  1.000000 Si
   O2584       1.0     0.974496     0.392551     0.584908    Biso  1.000000 O
   Si282       1.0     0.382280     0.639464     0.582333    Biso  1.000000 Si
   Si283       1.0     0.205711     0.312124     0.582525    Biso  1.000000 Si
   Si284       1.0     0.139892     0.072706     0.582450    Biso  1.000000 Si
   O2585       1.0     0.301433     0.529588     0.581183    Biso  1.000000 O
   Si285       1.0     0.273991     0.167115     0.585017    Biso  1.000000 Si
   Si286       1.0     0.953043     0.472424     0.583100    Biso  1.000000 Si
   O2586       1.0     0.107963     0.146795     0.583633    Biso  1.000000 O
   O2587       1.0     0.267261     0.741217     0.581458    Biso  1.000000 O
   O2588       1.0     0.230823     0.789226     0.581367    Biso  1.000000 O
   O2589       1.0     0.430021     0.912205     0.583008    Biso  1.000000 O
   O2590       1.0     0.401403     0.721927     0.583908    Biso  1.000000 O
   Si287       1.0     0.029664     0.786334     0.582767    Biso  1.000000 Si
   O2591       1.0     0.293200     0.661872     0.582150    Biso  1.000000 O
   Si288       1.0     0.135188     0.436335     0.580417    Biso  1.000000 Si
   O2592       1.0     0.015638     0.889646     0.580750    Biso  1.000000 O
   O2593       1.0     0.803524     0.603023     0.582792    Biso  1.000000 O
   Si289       1.0     0.903929     0.066117     0.580017    Biso  1.000000 Si
   O2594       1.0     0.072854     0.907904     0.580300    Biso  1.000000 O
   O2595       1.0     0.001699     0.762568     0.581400    Biso  1.000000 O
   O2596       1.0     0.599795     0.313256     0.581617    Biso  1.000000 O
   Si290       1.0     0.036830     0.534668     0.580200    Biso  1.000000 Si
   Si291       1.0     0.216448     0.896537     0.582008    Biso  1.000000 Si
   O2597       1.0     0.767478     0.921007     0.582175    Biso  1.000000 O
   Si292       1.0     0.233088     0.749189     0.581008    Biso  1.000000 Si
   O2598       1.0     0.226445     0.857305     0.581058    Biso  1.000000 O
   Si293       1.0     0.817877     0.456555     0.581617    Biso  1.000000 Si
   O2599       1.0     0.267827     0.037271     0.580317    Biso  1.000000 O
   O2600       1.0     0.901795     0.865579     0.580925    Biso  1.000000 O
   O2601       1.0     0.777562     0.985489     0.579725    Biso  1.000000 O
   O2602       1.0     0.925992     0.944773     0.577975    Biso  1.000000 O
   O2603       1.0     0.088775     0.341498     0.581392    Biso  1.000000 O
   O2604       1.0     0.632552     0.215804     0.580558    Biso  1.000000 O
   O2605       1.0     0.054297     0.081181     0.587658    Biso  1.000000 O
   O2606       1.0     0.579061     0.902120     0.578958    Biso  1.000000 O
   Si294       1.0     0.890992     0.950557     0.578125    Biso  1.000000 Si
   O2607       1.0     0.115782     0.402510     0.578817    Biso  1.000000 O
   O2608       1.0     0.371804     0.157533     0.580000    Biso  1.000000 O
   Si295       1.0     0.078146     0.053165     0.584475    Biso  1.000000 Si
   O2609       1.0     0.598314     0.570405     0.580125    Biso  1.000000 O
   Si296       1.0     0.552838     0.492065     0.579333    Biso  1.000000 Si
   O2610       1.0     0.414078     0.032618     0.580058    Biso  1.000000 O
   O2611       1.0     0.881431     0.502024     0.578142    Biso  1.000000 O
   Si297       1.0     0.188134     0.237834     0.580342    Biso  1.000000 Si
   O2612       1.0     0.742475     0.863215     0.576158    Biso  1.000000 O
   O2613       1.0     0.939474     0.817770     0.580900    Biso  1.000000 O
   Si298       1.0     0.831032     0.576616     0.582467    Biso  1.000000 Si
   O2614       1.0     0.929520     0.441944     0.581883    Biso  1.000000 O
   Si299       1.0     0.530775     0.370898     0.579925    Biso  1.000000 Si
   O2615       1.0     0.312911     0.782008     0.579775    Biso  1.000000 O
   Si300       1.0     0.718191     0.400624     0.580800    Biso  1.000000 Si
   O2616       1.0     0.027791     0.411513     0.581283    Biso  1.000000 O
   Si301       1.0     0.023217     0.607726     0.580875    Biso  1.000000 Si
   Si302       1.0     0.020473     0.266605     0.581100    Biso  1.000000 Si
   O2617       1.0     0.724006     0.968715     0.578817    Biso  1.000000 O
   Si303       1.0     0.543451     0.900033     0.578108    Biso  1.000000 Si
   Si304       1.0     0.452868     0.425446     0.578550    Biso  1.000000 Si
   O2618       1.0     0.385111     0.091039     0.578983    Biso  1.000000 O
   O2619       1.0     0.388531     0.603098     0.577458    Biso  1.000000 O
   Si305       1.0     0.677963     0.786460     0.569300    Biso  1.000000 Si
   O2620       1.0     0.583417     0.470136     0.579400    Biso  1.000000 O
   Si306       1.0     0.078887     0.168725     0.581075    Biso  1.000000 Si
   O2621       1.0     0.389663     0.955059     0.577042    Biso  1.000000 O
   O2622       1.0     0.736050     0.432487     0.576217    Biso  1.000000 O
   O2623       1.0     0.163109     0.943063     0.580908    Biso  1.000000 O
   O2624       1.0     0.983142     0.456077     0.578942    Biso  1.000000 O
   O2625       1.0     0.173738     0.562835     0.579292    Biso  1.000000 O
   Si307       1.0     0.930762     0.779192     0.579233    Biso  1.000000 Si
   O2626       1.0     0.895892     0.777004     0.577817    Biso  1.000000 O
   O2627       1.0     0.904866     0.107160     0.579058    Biso  1.000000 O
   O2628       1.0     0.726489     0.263662     0.579700    Biso  1.000000 O
   O2629       1.0     0.684541     0.416115     0.581342    Biso  1.000000 O
   O2630       1.0     0.049702     0.287051     0.578125    Biso  1.000000 O
   Si308       1.0     0.908590     0.526293     0.579883    Biso  1.000000 Si
   O2631       1.0     0.838481     0.375123     0.579950    Biso  1.000000 O
   Si309       1.0     0.226815     0.116717     0.579075    Biso  1.000000 Si
   Si310       1.0     0.773054     0.884465     0.576542    Biso  1.000000 Si
   O2632       1.0     0.549092     0.338606     0.576517    Biso  1.000000 O
   O2633       1.0     0.625125     0.099565     0.578742    Biso  1.000000 O
   Si311       1.0     0.696912     0.992757     0.575758    Biso  1.000000 Si
   O2634       1.0     0.657773     0.159093     0.578567    Biso  1.000000 O
   Si312       1.0     0.288801     0.237306     0.579658    Biso  1.000000 Si
   Si313       1.0     0.764429     0.699344     0.575575    Biso  1.000000 Si
   O2635       1.0     0.383717     0.369011     0.576850    Biso  1.000000 O
   Si314       1.0     0.979178     0.134245     0.578767    Biso  1.000000 Si
   Si315       1.0     0.057041     0.326862     0.577667    Biso  1.000000 Si
   O2636       1.0     0.960339     0.875714     0.576517    Biso  1.000000 O
   Si316       1.0     0.383848     0.050927     0.576733    Biso  1.000000 Si
   O2637       1.0     0.632073     0.364686     0.577150    Biso  1.000000 O
   O2638       1.0     0.768829     0.658829     0.576758    Biso  1.000000 O
   Si317       1.0     0.235005     0.038654     0.575575    Biso  1.000000 Si
   O2639       1.0     0.201355     0.274703     0.577308    Biso  1.000000 O
   Si318       1.0     0.619811     0.824309     0.570342    Biso  1.000000 Si
   O2640       1.0     0.052969     0.141564     0.580783    Biso  1.000000 O
   O2641       1.0     0.979026     0.976159     0.575350    Biso  1.000000 O
   O2642       1.0     0.240646     0.378317     0.577058    Biso  1.000000 O
   Si319       1.0     0.470292     0.838317     0.575983    Biso  1.000000 Si
   O2643       1.0     0.021715     0.227070     0.578033    Biso  1.000000 O
   Si320       1.0     0.418609     0.234540     0.575008    Biso  1.000000 Si
   O2644       1.0     0.689942     0.216256     0.576708    Biso  1.000000 O
   Si321       1.0     0.810210     0.992807     0.575625    Biso  1.000000 Si
   O2645       1.0     0.646056     0.803385     0.558917    Biso  1.000000 O
   Si322       1.0     0.743913     0.163418     0.575908    Biso  1.000000 Si
   O2646       1.0     0.256784     0.137892     0.578608    Biso  1.000000 O
   Si323       1.0     0.993967     0.417373     0.577475    Biso  1.000000 Si
   Si324       1.0     0.905541     0.415965     0.576825    Biso  1.000000 Si
   O2647       1.0     0.489284     0.627216     0.575450    Biso  1.000000 O
   Si325       1.0     0.232435     0.499359     0.574875    Biso  1.000000 Si
   Si326       1.0     0.419915     0.696728     0.575833    Biso  1.000000 Si
   O2648       1.0     0.438494     0.201318     0.574075    Biso  1.000000 O
   O2649       1.0     0.288060     0.342580     0.574525    Biso  1.000000 O
   O2650       1.0     0.385939     0.220129     0.574183    Biso  1.000000 O
   O2651       1.0     0.493902     0.190001     0.574075    Biso  1.000000 O
   Si327       1.0     0.513264     0.597063     0.574950    Biso  1.000000 Si
   Si328       1.0     0.931241     0.852803     0.575075    Biso  1.000000 Si
   O2652       1.0     0.794921     0.718960     0.575192    Biso  1.000000 O
   O2653       1.0     0.592826     0.043256     0.573883    Biso  1.000000 O
   Si329       1.0     0.662325     0.930488     0.573583    Biso  1.000000 Si
   Si330       1.0     0.800540     0.119081     0.572708    Biso  1.000000 Si
   O2654       1.0     0.226641     0.078088     0.574250    Biso  1.000000 O
   O2655       1.0     0.937819     0.504514     0.576200    Biso  1.000000 O
   Si331       1.0     0.919589     0.281996     0.576008    Biso  1.000000 Si
   O2656       1.0     0.905258     0.564344     0.575625    Biso  1.000000 O
   Si332       1.0     0.227120     0.822624     0.574233    Biso  1.000000 Si
   O2657       1.0     0.628109     0.927093     0.572500    Biso  1.000000 O
   Si333       1.0     0.041904     0.906798     0.573925    Biso  1.000000 Si
   Si334       1.0     0.528423     0.195483     0.572717    Biso  1.000000 Si
   Si335       1.0     0.573159     0.764505     0.574100    Biso  1.000000 Si
   O2658       1.0     0.118134     0.733622     0.574600    Biso  1.000000 O
   Si336       1.0     0.659407     0.198023     0.574250    Biso  1.000000 Si
   Si337       1.0     0.321601     0.652818     0.574725    Biso  1.000000 Si
   O2659       1.0     0.284183     0.197747     0.576533    Biso  1.000000 O
   O2660       1.0     0.908764     0.177854     0.574533    Biso  1.000000 O
   O2661       1.0     0.902165     0.245404     0.574858    Biso  1.000000 O
   O2662       1.0     0.770985     0.141212     0.571692    Biso  1.000000 O
   O2663       1.0     0.335431     0.957498     0.574458    Biso  1.000000 O
   O2664       1.0     0.836259     0.469783     0.571075    Biso  1.000000 O
   O2665       1.0     0.396306     0.667052     0.573850    Biso  1.000000 O
   Si338       1.0     0.780982     0.621583     0.574083    Biso  1.000000 Si
   O2666       1.0     0.542623     0.068883     0.573767    Biso  1.000000 O
   O2667       1.0     0.355883     0.826271     0.573233    Biso  1.000000 O
   Si339       1.0     0.317485     0.362950     0.572575    Biso  1.000000 Si
   Si340       1.0     0.161999     0.822649     0.573442    Biso  1.000000 Si
   O2668       1.0     0.289912     0.919800     0.571800    Biso  1.000000 O
   O2669       1.0     0.202879     0.140105     0.572767    Biso  1.000000 O
   O2670       1.0     0.994511     0.599024     0.573750    Biso  1.000000 O
   Si341       1.0     0.667313     0.614642     0.572950    Biso  1.000000 Si
   O2671       1.0     0.437470     0.771320     0.573333    Biso  1.000000 O
   Si342       1.0     0.820599     0.746372     0.572892    Biso  1.000000 Si
   Si343       1.0     0.413142     0.927671     0.572508    Biso  1.000000 Si
   O2672       1.0     0.422398     0.436989     0.572400    Biso  1.000000 O
   O2673       1.0     0.543843     0.616226     0.572908    Biso  1.000000 O
   O2674       1.0     0.196498     0.340367     0.573200    Biso  1.000000 O
   O2675       1.0     0.208695     0.470337     0.572467    Biso  1.000000 O
   Si344       1.0     0.726641     0.570455     0.572417    Biso  1.000000 Si
   O2676       1.0     0.819924     0.960793     0.568692    Biso  1.000000 O
   O2677       1.0     0.791066     0.434550     0.576533    Biso  1.000000 O
   O2678       1.0     0.043255     0.630813     0.572950    Biso  1.000000 O
   O2679       1.0     0.714401     0.150014     0.570100    Biso  1.000000 O
   O2680       1.0     0.991637     0.168850     0.573217    Biso  1.000000 O
   O2681       1.0     0.672300     0.968639     0.570383    Biso  1.000000 O
   Si345       1.0     0.576796     0.320625     0.571508    Biso  1.000000 Si
   Si346       1.0     0.178246     0.169203     0.571308    Biso  1.000000 Si
   O2682       1.0     0.592151     0.797475     0.570300    Biso  1.000000 O
   O2683       1.0     0.404082     0.541307     0.573125    Biso  1.000000 O
   O2684       1.0     0.634708     0.487161     0.570450    Biso  1.000000 O
   O2685       1.0     0.753038     0.597012     0.571942    Biso  1.000000 O
   O2686       1.0     0.219737     0.536227     0.571967    Biso  1.000000 O
   O2687       1.0     0.538267     0.770616     0.572200    Biso  1.000000 O
   O2688       1.0     0.696781     0.592083     0.573317    Biso  1.000000 O
   Si347       1.0     0.791284     0.301889     0.571708    Biso  1.000000 Si
   O2689       1.0     0.899138     0.314790     0.573375    Biso  1.000000 O
   O2690       1.0     0.190595     0.208485     0.570817    Biso  1.000000 O
   O2691       1.0     0.641395     0.589820     0.568958    Biso  1.000000 O
   Si348       1.0     0.602191     0.901240     0.569208    Biso  1.000000 Si
   O2692       1.0     0.611840     0.862083     0.565858    Biso  1.000000 O
   Si349       1.0     0.393910     0.460227     0.570567    Biso  1.000000 Si
   O2693       1.0     0.826937     0.145562     0.571292    Biso  1.000000 O
   O2694       1.0     0.996493     0.281744     0.573058    Biso  1.000000 O
   Si350       1.0     0.330226     0.448784     0.571458    Biso  1.000000 Si
   O2695       1.0     0.127151     0.289566     0.571608    Biso  1.000000 O
   Si351       1.0     0.719280     0.231924     0.571742    Biso  1.000000 Si
   O2696       1.0     0.108377     0.515605     0.571500    Biso  1.000000 O
   O2697       1.0     0.473167     0.414380     0.568483    Biso  1.000000 O
   Si352       1.0     0.643072     0.127078     0.571642    Biso  1.000000 Si
   O2698       1.0     0.155334     0.449765     0.570017    Biso  1.000000 O
   O2699       1.0     0.706451     0.020496     0.566842    Biso  1.000000 O
   O2700       1.0     0.148626     0.786535     0.570492    Biso  1.000000 O
   Si353       1.0     0.871238     0.475719     0.568650    Biso  1.000000 Si
   O2701       1.0     0.487172     0.958303     0.569658    Biso  1.000000 O
   Si354       1.0     0.372675     0.184342     0.569950    Biso  1.000000 Si
   O2702       1.0     0.721893     0.370294     0.571917    Biso  1.000000 O
   O2703       1.0     0.822059     0.320474     0.569317    Biso  1.000000 O
   O2704       1.0     0.495012     0.816085     0.569592    Biso  1.000000 O
   O2705       1.0     0.040423     0.800870     0.571000    Biso  1.000000 O
   O2706       1.0     0.741843     0.712295     0.565658    Biso  1.000000 O
   O2707       1.0     0.700614     0.761763     0.563100    Biso  1.000000 O
   Si355       1.0     0.763035     0.445967     0.569500    Biso  1.000000 Si
   O2708       1.0     0.262817     0.496718     0.568400    Biso  1.000000 O
   O2709       1.0     0.907479     0.045972     0.568275    Biso  1.000000 O
   O2710       1.0     0.744065     0.203028     0.572417    Biso  1.000000 O
   Si356       1.0     0.295313     0.512336     0.568958    Biso  1.000000 Si
   O2711       1.0     0.218626     0.733597     0.570083    Biso  1.000000 O
   O2712       1.0     0.202335     0.911123     0.570367    Biso  1.000000 O
   O2713       1.0     0.534826     0.231471     0.567658    Biso  1.000000 O
   O2714       1.0     0.885721     0.438347     0.568717    Biso  1.000000 O
   O2715       1.0     0.806246     0.781480     0.568833    Biso  1.000000 O
   O2716       1.0     0.540946     0.507708     0.567742    Biso  1.000000 O
   O2717       1.0     0.971730     0.105726     0.569617    Biso  1.000000 O
   O2718       1.0     0.131376     0.080351     0.569750    Biso  1.000000 O
   O2719       1.0     0.029250     0.943566     0.570842    Biso  1.000000 O
   O2720       1.0     0.876399     0.951110     0.565758    Biso  1.000000 O
   O2721       1.0     0.527334     0.395544     0.569608    Biso  1.000000 O
   O2722       1.0     0.443634     0.846893     0.567783    Biso  1.000000 O
   O2723       1.0     0.195082     0.821769     0.568967    Biso  1.000000 O
   O2724       1.0     0.913926     0.380354     0.570400    Biso  1.000000 O
   O2725       1.0     0.759638     0.485778     0.567667    Biso  1.000000 O
   Si357       1.0     0.609335     0.573347     0.567642    Biso  1.000000 Si
   Si358       1.0     0.195082     0.563589     0.568392    Biso  1.000000 Si
   O2726       1.0     0.289912     0.260091     0.568475    Biso  1.000000 O
   O2727       1.0     0.945115     0.766818     0.567958    Biso  1.000000 O
   O2728       1.0     0.082328     0.185751     0.569025    Biso  1.000000 O
   Si359       1.0     0.465109     0.186505     0.566808    Biso  1.000000 Si
   Si360       1.0     0.894237     0.210749     0.568275    Biso  1.000000 Si
   O2729       1.0     0.033476     0.533360     0.566842    Biso  1.000000 O
   O2730       1.0     0.303546     0.408847     0.567967    Biso  1.000000 O
   O2731       1.0     0.082546     0.050424     0.570917    Biso  1.000000 O
   Si361       1.0     0.834125     0.358197     0.568058    Biso  1.000000 Si
   O2732       1.0     0.833711     0.561351     0.569442    Biso  1.000000 O
   O2733       1.0     0.393039     0.315243     0.565233    Biso  1.000000 O
   Si362       1.0     0.214684     0.371929     0.567808    Biso  1.000000 Si
   Si363       1.0     0.004726     0.204487     0.568800    Biso  1.000000 Si
   O2734       1.0     0.588753     0.731207     0.568008    Biso  1.000000 O
   O2735       1.0     0.760531     0.044262     0.565817    Biso  1.000000 O
   O2736       1.0     0.363114     0.441239     0.566975    Biso  1.000000 O
   O2737       1.0     0.101799     0.630234     0.567667    Biso  1.000000 O
   O2738       1.0     0.229560     0.014209     0.565058    Biso  1.000000 O
   O2739       1.0     0.510149     0.565777     0.566025    Biso  1.000000 O
   Si364       1.0     0.174565     0.935367     0.568217    Biso  1.000000 Si
   O2740       1.0     0.760422     0.317959     0.567817    Biso  1.000000 O
   O2741       1.0     0.535654     0.895053     0.564942    Biso  1.000000 O
   O2742       1.0     0.800627     0.090612     0.563017    Biso  1.000000 O
   H569        1.0     0.298689     0.750522     0.553358    Biso  1.000000 H
   O2743       1.0     0.195910     0.406509     0.566592    Biso  1.000000 O
   O2744       1.0     0.145141     0.850917     0.566558    Biso  1.000000 O
   O2745       1.0     0.313782     0.623318     0.566267    Biso  1.000000 O
   O2746       1.0     0.316853     0.481754     0.566233    Biso  1.000000 O
   Si365       1.0     0.564686     0.048412     0.565725    Biso  1.000000 Si
   O2747       1.0     0.537701     0.166185     0.564225    Biso  1.000000 O
   O2748       1.0     0.813739     0.025551     0.567833    Biso  1.000000 O
   O2749       1.0     0.581849     0.665594     0.565117    Biso  1.000000 O
   O2750       1.0     0.335323     0.682896     0.567150    Biso  1.000000 O
   O2751       1.0     0.422965     0.257526     0.564167    Biso  1.000000 O
   Si366       1.0     0.377162     0.351181     0.564833    Biso  1.000000 Si
   O2752       1.0     0.859520     0.200010     0.566500    Biso  1.000000 O
   O2753       1.0     0.205188     0.601916     0.566717    Biso  1.000000 O
   O2754       1.0     0.944875     0.282851     0.566750    Biso  1.000000 O
   Si367       1.0     0.999695     0.961371     0.565600    Biso  1.000000 Si
   Si368       1.0     0.188679     0.446219     0.565142    Biso  1.000000 Si
   O2755       1.0     0.780764     0.889571     0.563250    Biso  1.000000 O
   O2756       1.0     0.678333     0.904031     0.565592    Biso  1.000000 O
   Si369       1.0     0.139239     0.750220     0.565658    Biso  1.000000 Si
   O2757       1.0     0.053448     0.338707     0.565117    Biso  1.000000 O
   O2758       1.0     0.253169     0.820285     0.564942    Biso  1.000000 O
   Si370       1.0     0.313456     0.944245     0.565242    Biso  1.000000 Si
   O2759       1.0     0.564904     0.287579     0.564608    Biso  1.000000 O
   O2760       1.0     0.402361     0.895305     0.564692    Biso  1.000000 O
   O2761       1.0     0.341878     0.349119     0.564200    Biso  1.000000 O
   O2762       1.0     0.434312     0.714282     0.564875    Biso  1.000000 O
   O2763       1.0     0.797883     0.266454     0.565225    Biso  1.000000 O
   Si371       1.0     0.510825     0.783366     0.564650    Biso  1.000000 Si
   O2764       1.0     0.434247     0.948646     0.564608    Biso  1.000000 O
   O2765       1.0     0.048656     0.885421     0.562967    Biso  1.000000 O
   O2766       1.0     0.375550     0.046324     0.563908    Biso  1.000000 O
   Si372       1.0     0.625038     0.365641     0.563900    Biso  1.000000 Si
   Si373       1.0     0.844034     0.939869     0.561758    Biso  1.000000 Si
   O2767       1.0     0.458357     0.147600     0.563592    Biso  1.000000 O
   O2768       1.0     0.160626     0.637200     0.563667    Biso  1.000000 O
   O2769       1.0     0.340267     0.186832     0.564000    Biso  1.000000 O
   Si374       1.0     0.565056     0.628952     0.562992    Biso  1.000000 Si
   Si375       1.0     0.715729     0.728340     0.558433    Biso  1.000000 Si
   O2770       1.0     0.595004     0.344868     0.562992    Biso  1.000000 O
   Si376       1.0     0.067735     0.621658     0.563867    Biso  1.000000 Si
   O2771       1.0     0.836172     0.900108     0.561550    Biso  1.000000 O
   O2772       1.0     0.619702     0.147952     0.563925    Biso  1.000000 O
   Si377       1.0     0.898876     0.346528     0.564742    Biso  1.000000 Si
   O2773       1.0     0.166551     0.725272     0.563867    Biso  1.000000 O
   O2774       1.0     0.671712     0.643387     0.564283    Biso  1.000000 O
   O2775       1.0     0.589602     0.600709     0.561150    Biso  1.000000 O
   Si378       1.0     0.909744     0.586123     0.564267    Biso  1.000000 Si
   O2776       1.0     0.690508     0.701054     0.557258    Biso  1.000000 O
   O2777       1.0     0.505249     0.285768     0.562625    Biso  1.000000 O
   O2778       1.0     0.802653     0.629656     0.563900    Biso  1.000000 O
   O2779       1.0     0.484253     0.756206     0.562750    Biso  1.000000 O
   O2780       1.0     0.669796     0.112668     0.563975    Biso  1.000000 O
   O2781       1.0     0.987520     0.411488     0.564500    Biso  1.000000 O
   O2782       1.0     0.978808     0.228655     0.563442    Biso  1.000000 O
   O2783       1.0     0.731738     0.544426     0.561858    Biso  1.000000 O
   O2784       1.0     0.398332     0.489224     0.561350    Biso  1.000000 O
   H570        1.0     0.758810     0.837990     0.559608    Biso  1.000000 H
   O2785       1.0     0.205428     0.673415     0.562858    Biso  1.000000 O
   Si379       1.0     0.792503     0.050801     0.561200    Biso  1.000000 Si
   Si380       1.0     0.448512     0.751679     0.562292    Biso  1.000000 Si
   O2786       1.0     0.551313     0.012801     0.561075    Biso  1.000000 O
   Si381       1.0     0.727425     0.049342     0.562150    Biso  1.000000 Si
   O2787       1.0     0.149127     0.915248     0.562267    Biso  1.000000 O
   Si382       1.0     0.502309     0.409300     0.561600    Biso  1.000000 Si
   Si383       1.0     0.536372     0.266353     0.561075    Biso  1.000000 Si
   O2788       1.0     0.067278     0.582225     0.561042    Biso  1.000000 O
   O2789       1.0     0.806813     0.376883     0.562583    Biso  1.000000 O
   O2790       1.0     0.927059     0.846717     0.561742    Biso  1.000000 O
   Si384       1.0     0.976630     0.270025     0.563008    Biso  1.000000 Si
   Si385       1.0     0.977044     0.607449     0.562792    Biso  1.000000 Si
   O2791       1.0     0.155552     0.162488     0.561283    Biso  1.000000 O
   Si386       1.0     0.735876     0.345220     0.562333    Biso  1.000000 Si
   O2792       1.0     0.392103     0.167065     0.560500    Biso  1.000000 O
   O2793       1.0     0.836825     0.732113     0.561900    Biso  1.000000 O
   Si387       1.0     0.844013     0.165506     0.561483    Biso  1.000000 Si
   Si388       1.0     0.519667     0.530594     0.560017    Biso  1.000000 Si
   O2794       1.0     0.296925     0.977743     0.560567    Biso  1.000000 O
   Si389       1.0     0.198894     0.713754     0.561417    Biso  1.000000 Si
   Si390       1.0     0.704709     0.119986     0.562092    Biso  1.000000 Si
   O2795       1.0     0.653134     0.197118     0.561008    Biso  1.000000 O
   O2796       1.0     0.893344     0.623721     0.561608    Biso  1.000000 O
   Si391       1.0     0.463388     0.964666     0.559783    Biso  1.000000 Si
   O2797       1.0     0.305353     0.540477     0.559583    Biso  1.000000 O
   Si392       1.0     0.418543     0.294897     0.559358    Biso  1.000000 Si
   O2798       1.0     0.865422     0.358751     0.561508    Biso  1.000000 O
   Si393       1.0     0.364355     0.819807     0.560133    Biso  1.000000 Si
   O2799       1.0     0.944396     0.593315     0.563342    Biso  1.000000 O
   O2800       1.0     0.183473     0.970978     0.563075    Biso  1.000000 O
   O2801       1.0     0.786928     0.539346     0.560125    Biso  1.000000 O
   O2802       1.0     0.456919     0.079496     0.558800    Biso  1.000000 O
   O2803       1.0     0.977022     0.647436     0.561250    Biso  1.000000 O
   O2804       1.0     0.607919     0.536504     0.561200    Biso  1.000000 O
   Si394       1.0     0.394760     0.528934     0.560833    Biso  1.000000 Si
   Si395       1.0     0.106525     0.064482     0.561692    Biso  1.000000 Si
   O2805       1.0     0.620726     0.402988     0.559067    Biso  1.000000 O
   Si396       1.0     0.420961     0.864321     0.559300    Biso  1.000000 Si
   Si397       1.0     0.757961     0.517089     0.559400    Biso  1.000000 Si
   O2806       1.0     0.361088     0.778764     0.559408    Biso  1.000000 O
   Si398       1.0     0.598815     0.699117     0.560225    Biso  1.000000 Si
   Si399       1.0     0.193841     0.634736     0.560025    Biso  1.000000 Si
   O2807       1.0     0.585595     0.917386     0.558633    Biso  1.000000 O
   O2808       1.0     0.451692     0.310515     0.559317    Biso  1.000000 O
   O2809       1.0     0.980115     0.937178     0.558167    Biso  1.000000 O
   Si400       1.0     0.624581     0.499635     0.558558    Biso  1.000000 Si
   O2810       1.0     0.882258     0.494027     0.557700    Biso  1.000000 O
   O2811       1.0     0.760400     0.813495     0.557342    Biso  1.000000 O
   O2812       1.0     0.282463     0.748007     0.558758    Biso  1.000000 O
   O2813       1.0     0.719976     0.086588     0.566925    Biso  1.000000 O
   O2814       1.0     0.458226     0.006036     0.557783    Biso  1.000000 O
   Si401       1.0     0.130287     0.625380     0.559092    Biso  1.000000 Si
   Si402       1.0     0.104739     0.502678     0.558900    Biso  1.000000 Si
   O2815       1.0     0.633423     0.690692     0.559817    Biso  1.000000 O
   O2816       1.0     0.011456     0.993662     0.558942    Biso  1.000000 O
   O2817       1.0     0.717472     0.242889     0.558833    Biso  1.000000 O
   O2818       1.0     0.768981     0.427106     0.557992    Biso  1.000000 O
   O2819       1.0     0.098837     0.461535     0.557892    Biso  1.000000 O
   Si403       1.0     0.122272     0.292307     0.558283    Biso  1.000000 Si
   O2820       1.0     0.953108     0.706687     0.558333    Biso  1.000000 O
   O2821       1.0     0.491593     0.508362     0.556917    Biso  1.000000 O
   Si404       1.0     0.809448     0.880115     0.555942    Biso  1.000000 Si
   Si405       1.0     0.805550     0.801197     0.557142    Biso  1.000000 Si
   Si406       1.0     0.138520     0.879788     0.557350    Biso  1.000000 Si
   Si407       1.0     0.046565     0.798380     0.557883    Biso  1.000000 Si
   O2822       1.0     0.029076     0.197017     0.559450    Biso  1.000000 O
   O2823       1.0     0.396807     0.834167     0.556750    Biso  1.000000 O
   Si408       1.0     0.052751     0.548902     0.556433    Biso  1.000000 Si
   Si409       1.0     0.664982     0.673767     0.555983    Biso  1.000000 Si
   O2824       1.0     0.176787     0.553731     0.557517    Biso  1.000000 O
   O2825       1.0     0.362678     0.542464     0.558742    Biso  1.000000 O
   Si410       1.0     0.971599     0.088323     0.557517    Biso  1.000000 Si
   Si411       1.0     0.206582     0.995347     0.557108    Biso  1.000000 Si
   O2826       1.0     0.085050     0.391645     0.556808    Biso  1.000000 O
   O2827       1.0     0.651675     0.347559     0.557342    Biso  1.000000 O
   O2828       1.0     0.815960     0.839046     0.555292    Biso  1.000000 O
   O2829       1.0     0.577885     0.074190     0.556458    Biso  1.000000 O
   Si412       1.0     0.944853     0.744888     0.556742    Biso  1.000000 Si
   Si413       1.0     0.909483     0.055604     0.555308    Biso  1.000000 Si
   O2830       1.0     0.230387     0.355355     0.557167    Biso  1.000000 O
   O2831       1.0     0.466720     0.207027     0.555542    Biso  1.000000 O
   O2832       1.0     0.508559     0.445213     0.555833    Biso  1.000000 O
   Si414       1.0     0.819706     0.549330     0.556967    Biso  1.000000 Si
   Si415       1.0     0.062160     0.184191     0.557892    Biso  1.000000 Si
   O2833       1.0     0.708433     0.330156     0.555783    Biso  1.000000 O
   Si416       1.0     0.551705     0.913689     0.554567    Biso  1.000000 Si
   O2834       1.0     0.067256     0.829465     0.554825    Biso  1.000000 O
   O2835       1.0     0.501830     0.118879     0.554883    Biso  1.000000 O
   O2836       1.0     0.332644     0.923874     0.555725    Biso  1.000000 O
   Si417       1.0     0.467069     0.116943     0.554883    Biso  1.000000 Si
   O2837       1.0     0.101799     0.324472     0.555350    Biso  1.000000 O
   Si418       1.0     0.075293     0.351835     0.555633    Biso  1.000000 Si
   O2838       1.0     0.393584     0.102683     0.554592    Biso  1.000000 O
   O2839       1.0     0.995470     0.058245     0.555483    Biso  1.000000 O
   O2840       1.0     0.887551     0.085255     0.552500    Biso  1.000000 O
   O2841       1.0     0.870606     0.143978     0.557100    Biso  1.000000 O
   O2842       1.0     0.906412     0.215326     0.555808    Biso  1.000000 O
   Si419       1.0     0.260683     0.794231     0.555267    Biso  1.000000 Si
   Si420       1.0     0.286623     0.269497     0.555475    Biso  1.000000 Si
   O2843       1.0     0.129220     0.585469     0.556333    Biso  1.000000 O
   Si421       1.0     0.526441     0.147021     0.553092    Biso  1.000000 Si
   O2844       1.0     0.390927     0.372381     0.554783    Biso  1.000000 O
   O2845       1.0     0.076317     0.520735     0.553683    Biso  1.000000 O
   O2846       1.0     0.278194     0.043131     0.554000    Biso  1.000000 O
   Si422       1.0     0.069826     0.869225     0.553858    Biso  1.000000 Si
   O2847       1.0     0.539726     0.951689     0.552300    Biso  1.000000 O
   O2848       1.0     0.121619     0.757262     0.554383    Biso  1.000000 O
   O2849       1.0     0.251470     0.428137     0.554658    Biso  1.000000 O
   Si423       1.0     0.627978     0.175766     0.554367    Biso  1.000000 Si
   Si424       1.0     0.350982     0.678973     0.554867    Biso  1.000000 Si
   O2850       1.0     0.104325     0.878606     0.554750    Biso  1.000000 O
   O2851       1.0     0.896633     0.561502     0.555117    Biso  1.000000 O
   O2852       1.0     0.609923     0.466891     0.552500    Biso  1.000000 O
   Si425       1.0     0.450516     0.044187     0.552250    Biso  1.000000 Si
   Si426       1.0     0.480986     0.297286     0.553133    Biso  1.000000 Si
   H571        1.0     0.291828     0.749667     0.566342    Biso  1.000000 H
   O2853       1.0     0.941521     0.070141     0.554767    Biso  1.000000 O
   O2854       1.0     0.271181     0.306139     0.553600    Biso  1.000000 O
   Si427       1.0     0.783160     0.392048     0.554233    Biso  1.000000 Si
   Si428       1.0     0.282354     0.410331     0.553267    Biso  1.000000 Si
   O2855       1.0     0.526049     0.793325     0.553275    Biso  1.000000 O
   Si429       1.0     0.386179     0.063476     0.552483    Biso  1.000000 Si
   O2856       1.0     0.377706     0.653698     0.552575    Biso  1.000000 O
   O2857       1.0     0.064795     0.764832     0.554158    Biso  1.000000 O
   O2858       1.0     0.336608     0.831451     0.552917    Biso  1.000000 O
   O2859       1.0     0.091105     0.091819     0.553617    Biso  1.000000 O
   Si430       1.0     0.310798     0.622262     0.552975    Biso  1.000000 Si
   O2860       1.0     0.198458     0.454040     0.552483    Biso  1.000000 O
   O2861       1.0     0.654528     0.508287     0.552308    Biso  1.000000 O
   O2862       1.0     0.062682     0.145512     0.553783    Biso  1.000000 O
   O2863       1.0     0.494446     0.382340     0.552092    Biso  1.000000 O
   Si431       1.0     0.333101     0.550738     0.552125    Biso  1.000000 Si
   O2864       1.0     0.913077     0.745744     0.551392    Biso  1.000000 O
   Si432       1.0     0.328963     0.174710     0.551992    Biso  1.000000 Si
   Si433       1.0     0.681317     0.901843     0.552125    Biso  1.000000 Si
   O2865       1.0     0.544496     0.637226     0.552350    Biso  1.000000 O
   Si434       1.0     0.293788     0.007017     0.551342    Biso  1.000000 Si
   O2866       1.0     0.189463     0.025979     0.551050    Biso  1.000000 O
   O2867       1.0     0.121379     0.037346     0.553575    Biso  1.000000 O
   O2868       1.0     0.755630     0.366924     0.553933    Biso  1.000000 O
   O2869       1.0     0.064839     0.643689     0.552583    Biso  1.000000 O
   Si435       1.0     0.385329     0.140206     0.550892    Biso  1.000000 Si
   O2870       1.0     0.912467     0.331615     0.553117    Biso  1.000000 O
   O2871       1.0     0.151610     0.299650     0.551233    Biso  1.000000 O
   O2872       1.0     0.298253     0.154968     0.552292    Biso  1.000000 O
   O2873       1.0     0.110075     0.256092     0.554008    Biso  1.000000 O
   O2874       1.0     0.842728     0.952242     0.548925    Biso  1.000000 O
   Si436       1.0     0.967091     0.674371     0.552233    Biso  1.000000 Si
   Si437       1.0     0.544104     0.991399     0.550067    Biso  1.000000 Si
   Si438       1.0     0.797774     0.258909     0.551850    Biso  1.000000 Si
   H572        1.0     0.755238     0.814526     0.549108    Biso  1.000000 H
   O2875       1.0     0.415276     0.543822     0.550983    Biso  1.000000 O
   O2876       1.0     0.554580     0.130599     0.547800    Biso  1.000000 O
   O2877       1.0     0.993379     0.592863     0.552142    Biso  1.000000 O
   O2878       1.0     0.822037     0.170133     0.550542    Biso  1.000000 O
   O2879       1.0     0.014484     0.800870     0.552692    Biso  1.000000 O
   O2880       1.0     0.364290     0.715213     0.551867    Biso  1.000000 O
   Si439       1.0     0.088317     0.428162     0.550950    Biso  1.000000 Si
   O2881       1.0     0.722764     0.050524     0.548767    Biso  1.000000 O
   O2882       1.0     0.470597     0.939064     0.549292    Biso  1.000000 O
   O2883       1.0     0.132291     0.517466     0.551883    Biso  1.000000 O
   O2884       1.0     0.718430     0.131856     0.550075    Biso  1.000000 O
   O2885       1.0     0.727556     0.737796     0.546058    Biso  1.000000 O
   O2886       1.0     0.604260     0.203958     0.550292    Biso  1.000000 O
   Si440       1.0     0.812519     0.623771     0.551417    Biso  1.000000 Si
   O2887       1.0     0.415734     0.044262     0.549183    Biso  1.000000 O
   Si441       1.0     0.487651     0.472701     0.549675    Biso  1.000000 Si
   O2888       1.0     0.256044     0.109222     0.550325    Biso  1.000000 O
   O2889       1.0     0.989851     0.285718     0.551550    Biso  1.000000 O
   Si442       1.0     0.900967     0.522496     0.551183    Biso  1.000000 Si
   O2890       1.0     0.443133     0.878581     0.549575    Biso  1.000000 O
   O2891       1.0     0.769765     0.235143     0.550425    Biso  1.000000 O
   Si443       1.0     0.878926     0.646556     0.551425    Biso  1.000000 Si
   O2892       1.0     0.436033     0.759651     0.549650    Biso  1.000000 O
   O2893       1.0     0.538877     0.543520     0.549583    Biso  1.000000 O
   Si444       1.0     0.146491     0.554787     0.550425    Biso  1.000000 Si
   O2894       1.0     0.817398     0.583583     0.549708    Biso  1.000000 O
   Si445       1.0     0.614083     0.427936     0.548675    Biso  1.000000 Si
   Si446       1.0     0.000980     0.021352     0.550108    Biso  1.000000 Si
   O2895       1.0     0.268262     0.239695     0.549967    Biso  1.000000 O
   Si447       1.0     0.983948     0.410105     0.551192    Biso  1.000000 Si
   O2896       1.0     0.329072     0.589719     0.548675    Biso  1.000000 O
   O2897       1.0     0.690661     0.865503     0.547875    Biso  1.000000 O
   O2898       1.0     0.886592     0.686266     0.551217    Biso  1.000000 O
   O2899       1.0     0.535893     0.256671     0.548275    Biso  1.000000 O
   Si448       1.0     0.256676     0.341272     0.549458    Biso  1.000000 Si
   O2900       1.0     0.087490     0.704072     0.550592    Biso  1.000000 O
   O2901       1.0     0.230779     0.784297     0.549392    Biso  1.000000 O
   Si449       1.0     0.678486     0.339059     0.549250    Biso  1.000000 Si
   Si450       1.0     0.937383     0.853809     0.549125    Biso  1.000000 Si
   O2902       1.0     0.318726     0.267485     0.549425    Biso  1.000000 O
   Si451       1.0     0.361153     0.754194     0.548708    Biso  1.000000 Si
   O2903       1.0     0.792895     0.041647     0.548033    Biso  1.000000 O
   O2904       1.0     0.280067     0.371702     0.548958    Biso  1.000000 O
   O2905       1.0     0.351309     0.145437     0.547917    Biso  1.000000 O
   O2906       1.0     0.844100     0.640973     0.550675    Biso  1.000000 O
   O2907       1.0     0.902426     0.026130     0.546825    Biso  1.000000 O
   Si452       1.0     0.887616     0.123029     0.548058    Biso  1.000000 Si
   O2908       1.0     0.120094     0.648920     0.548883    Biso  1.000000 O
   O2909       1.0     0.973842     0.120011     0.548708    Biso  1.000000 O
   O2910       1.0     0.432374     0.640671     0.546825    Biso  1.000000 O
   O2911       1.0     0.206299     0.725599     0.548842    Biso  1.000000 O
   Si453       1.0     0.145119     0.164122     0.548225    Biso  1.000000 Si
   O2912       1.0     0.409548     0.291477     0.546392    Biso  1.000000 O
   O2913       1.0     0.948099     0.891910     0.548308    Biso  1.000000 O
   O2914       1.0     0.967396     0.763272     0.548875    Biso  1.000000 O
   Si454       1.0     0.091911     0.744209     0.548583    Biso  1.000000 Si
   Si455       1.0     0.830836     0.738325     0.548708    Biso  1.000000 Si
   O2915       1.0     0.704099     0.799110     0.544617    Biso  1.000000 O
   O2916       1.0     0.492290     0.618816     0.545750    Biso  1.000000 O
   O2917       1.0     0.325086     0.657219     0.548058    Biso  1.000000 O
   O2918       1.0     0.935575     0.517416     0.549250    Biso  1.000000 O
   O2919       1.0     0.755478     0.502201     0.547075    Biso  1.000000 O
   O2920       1.0     0.813804     0.774640     0.547775    Biso  1.000000 O
   O2921       1.0     0.325892     0.012373     0.546317    Biso  1.000000 O
   O2922       1.0     0.292895     0.868923     0.546958    Biso  1.000000 O
   Si456       1.0     0.973254     0.918970     0.546658    Biso  1.000000 Si
   O2923       1.0     0.278020     0.621759     0.547733    Biso  1.000000 O
   O2924       1.0     0.591105     0.711013     0.547733    Biso  1.000000 O
   O2925       1.0     0.285468     0.804542     0.546842    Biso  1.000000 O
   O2926       1.0     0.247136     0.178583     0.547583    Biso  1.000000 O
   O2927       1.0     0.222220     0.972864     0.547842    Biso  1.000000 O
   Si457       1.0     0.735745     0.233232     0.547683    Biso  1.000000 Si
   O2928       1.0     0.701202     0.934286     0.548733    Biso  1.000000 O
   Si458       1.0     0.571503     0.096975     0.545892    Biso  1.000000 Si
   O2929       1.0     0.997517     0.374217     0.547792    Biso  1.000000 O
   O2930       1.0     0.159276     0.876116     0.546408    Biso  1.000000 O
   O2931       1.0     0.471752     0.265221     0.545900    Biso  1.000000 O
   O2932       1.0     0.079257     0.204537     0.548458    Biso  1.000000 O
   O2933       1.0     0.195953     0.628625     0.546717    Biso  1.000000 O
   O2934       1.0     0.833319     0.521590     0.547842    Biso  1.000000 O
   O2935       1.0     0.302609     0.435354     0.546100    Biso  1.000000 O
   O2936       1.0     0.920177     0.136760     0.545908    Biso  1.000000 O
   Si459       1.0     0.262317     0.070769     0.546167    Biso  1.000000 Si
   O2937       1.0     0.951257     0.417524     0.546775    Biso  1.000000 O
   O2938       1.0     0.497169     0.322989     0.544533    Biso  1.000000 O
   O2939       1.0     0.799059     0.296004     0.546075    Biso  1.000000 O
   O2940       1.0     0.964542     0.829364     0.546200    Biso  1.000000 O
   O2941       1.0     0.455830     0.456555     0.545017    Biso  1.000000 O
   O2942       1.0     0.513373     0.172422     0.544408    Biso  1.000000 O
   O2943       1.0     0.650891     0.908583     0.545742    Biso  1.000000 O
   O2944       1.0     0.514745     0.005281     0.544700    Biso  1.000000 O
   O2945       1.0     0.262491     0.925760     0.544750    Biso  1.000000 O
   Si460       1.0     0.268393     0.145386     0.545650    Biso  1.000000 Si
   Si461       1.0     0.089123     0.665946     0.546075    Biso  1.000000 Si
   Si462       1.0     0.228405     0.444458     0.545583    Biso  1.000000 Si
   O2946       1.0     0.036764     0.559565     0.545033    Biso  1.000000 O
   Si463       1.0     0.083874     0.124060     0.545950    Biso  1.000000 Si
   O2947       1.0     0.137670     0.202827     0.545092    Biso  1.000000 O
   O2948       1.0     0.058348     0.437568     0.545675    Biso  1.000000 O
   O2949       1.0     0.802413     0.893469     0.543475    Biso  1.000000 O
   O2950       1.0     0.824019     0.238337     0.546092    Biso  1.000000 O
   Si464       1.0     0.309034     0.832910     0.544717    Biso  1.000000 Si
   O2951       1.0     0.971011     0.006363     0.545408    Biso  1.000000 O
   O2952       1.0     0.552119     0.888867     0.544117    Biso  1.000000 O
   Si465       1.0     0.459816     0.228479     0.544583    Biso  1.000000 Si
   O2953       1.0     0.115651     0.143173     0.544842    Biso  1.000000 O
   O2954       1.0     0.667291     0.656842     0.543750    Biso  1.000000 O
   O2955       1.0     0.054363     0.350728     0.544900    Biso  1.000000 O
   O2956       1.0     0.003027     0.903428     0.542150    Biso  1.000000 O
   O2957       1.0     0.927669     0.268139     0.545150    Biso  1.000000 O
   Si466       1.0     0.985190     0.796368     0.545642    Biso  1.000000 Si
   Si467       1.0     0.466677     0.902271     0.543050    Biso  1.000000 Si
   O2958       1.0     0.355142     0.413299     0.544100    Biso  1.000000 O
   O2959       1.0     0.943481     0.657043     0.544708    Biso  1.000000 O
   Si468       1.0     0.906260     0.236023     0.544233    Biso  1.000000 Si
   O2960       1.0     0.497190     0.881900     0.541875    Biso  1.000000 O
   Si469       1.0     0.107810     0.225335     0.545183    Biso  1.000000 Si
   Si470       1.0     0.397286     0.636924     0.542992    Biso  1.000000 Si
   O2961       1.0     0.640741     0.153635     0.544475    Biso  1.000000 O
   O2962       1.0     0.584266     0.416166     0.542758    Biso  1.000000 O
   Si471       1.0     0.893126     0.719991     0.544250    Biso  1.000000 Si
   O2963       1.0     0.995056     0.683927     0.544700    Biso  1.000000 O
   O2964       1.0     0.361393     0.061615     0.543058    Biso  1.000000 O
   O2965       1.0     0.454807     0.124739     0.542342    Biso  1.000000 O
   O2966       1.0     0.472623     0.047481     0.541925    Biso  1.000000 O
   O2967       1.0     0.003855     0.437643     0.544800    Biso  1.000000 O
   O2968       1.0     0.328985     0.205191     0.542825    Biso  1.000000 O
   Si472       1.0     0.383064     0.390589     0.543142    Biso  1.000000 Si
   Si473       1.0     0.344535     0.920001     0.542558    Biso  1.000000 Si
   O2969       1.0     0.701268     0.477529     0.543992    Biso  1.000000 O
   O2970       1.0     0.055909     0.878530     0.541675    Biso  1.000000 O
   O2971       1.0     0.875833     0.255086     0.542558    Biso  1.000000 O
   O2972       1.0     0.785055     0.635088     0.543875    Biso  1.000000 O
   O2973       1.0     0.801586     0.396876     0.543017    Biso  1.000000 O
   O2974       1.0     0.393823     0.596711     0.542075    Biso  1.000000 O
   Si474       1.0     0.506534     0.361115     0.541925    Biso  1.000000 Si
   O2975       1.0     0.684040     0.372557     0.542175    Biso  1.000000 O
   Si475       1.0     0.524502     0.629681     0.541600    Biso  1.000000 Si
   O2976       1.0     0.571198     0.996253     0.541992    Biso  1.000000 O
   O2977       1.0     0.808904     0.709831     0.543433    Biso  1.000000 O
   O2978       1.0     0.425186     0.229334     0.541300    Biso  1.000000 O
   Si476       1.0     0.460339     0.624525     0.540225    Biso  1.000000 Si
   O2979       1.0     0.540968     0.369841     0.541508    Biso  1.000000 O
   O2980       1.0     0.274709     0.990041     0.541833    Biso  1.000000 O
   Si477       1.0     0.923487     0.308000     0.542800    Biso  1.000000 Si
   O2981       1.0     0.371150     0.946936     0.541392    Biso  1.000000 O
   Si478       1.0     0.689920     0.833514     0.539275    Biso  1.000000 Si
   Si479       1.0     0.719476     0.768051     0.537758    Biso  1.000000 Si
   O2982       1.0     0.332491     0.754571     0.541108    Biso  1.000000 O
   Si480       1.0     0.250250     0.215602     0.541917    Biso  1.000000 Si
   O2983       1.0     0.385678     0.771270     0.541017    Biso  1.000000 O
   O2984       1.0     0.174674     0.152478     0.542050    Biso  1.000000 O
   O2985       1.0     0.635296     0.253653     0.541142    Biso  1.000000 O
   O2986       1.0     0.862068     0.737847     0.541817    Biso  1.000000 O
   O2987       1.0     0.642026     0.423031     0.540550    Biso  1.000000 O
   O2988       1.0     0.183648     0.087368     0.541700    Biso  1.000000 O
   O2989       1.0     0.726946     0.195760     0.543383    Biso  1.000000 O
   O2990       1.0     0.894172     0.961069     0.540575    Biso  1.000000 O
   O2991       1.0     0.870192     0.899932     0.540000    Biso  1.000000 O
   Si481       1.0     0.674827     0.503810     0.541475    Biso  1.000000 Si
   O2992       1.0     0.909701     0.849810     0.541150    Biso  1.000000 O
   Si482       1.0     0.004182     0.571461     0.541817    Biso  1.000000 Si
   O2993       1.0     0.768894     0.154415     0.541000    Biso  1.000000 O
   Si483       1.0     0.220194     0.755024     0.541042    Biso  1.000000 Si
   O2994       1.0     0.110358     0.425018     0.540850    Biso  1.000000 O
   O2995       1.0     0.405410     0.151246     0.540692    Biso  1.000000 O
   Si484       1.0     0.197783     0.050776     0.540842    Biso  1.000000 Si
   O2996       1.0     0.332143     0.530066     0.540683    Biso  1.000000 O
   Si485       1.0     0.249880     0.962251     0.540725    Biso  1.000000 Si
   O2997       1.0     0.232609     0.054473     0.541550    Biso  1.000000 O
   Si486       1.0     0.537832     0.791666     0.540733    Biso  1.000000 Si
   O2998       1.0     0.369234     0.250534     0.539942    Biso  1.000000 O
   Si487       1.0     0.864246     0.939315     0.538725    Biso  1.000000 Si
   Si488       1.0     0.418260     0.566959     0.539925    Biso  1.000000 Si
   O2999       1.0     0.668968     0.307019     0.541367    Biso  1.000000 O
   Si489       1.0     0.733654     0.156829     0.540533    Biso  1.000000 Si
   O3000       1.0     0.409439     0.415436     0.539567    Biso  1.000000 O
   O3001       1.0     0.549832     0.074743     0.538600    Biso  1.000000 O
   Si490       1.0     0.607288     0.229837     0.539833    Biso  1.000000 Si
   Si491       1.0     0.112362     0.023816     0.541258    Biso  1.000000 Si
   Si492       1.0     0.334538     0.244247     0.540042    Biso  1.000000 Si
   Si493       1.0     0.403080     0.259940     0.538450    Biso  1.000000 Si
   O3002       1.0     0.116522     0.983125     0.539875    Biso  1.000000 O
   O3003       1.0     0.601059     0.106305     0.539517    Biso  1.000000 O
   O3004       1.0     0.218975     0.233986     0.539625    Biso  1.000000 O
   Si494       1.0     0.804156     0.158942     0.539250    Biso  1.000000 Si
   Si495       1.0     0.950255     0.131831     0.539392    Biso  1.000000 Si
   Si496       1.0     0.283508     0.898976     0.538675    Biso  1.000000 Si
   O3005       1.0     0.614083     0.956492     0.538842    Biso  1.000000 O
   O3006       1.0     0.687960     0.540301     0.538917    Biso  1.000000 O
   O3007       1.0     0.567626     0.769208     0.539767    Biso  1.000000 O
   O3008       1.0     0.892604     0.634132     0.539400    Biso  1.000000 O
   Si497       1.0     0.023065     0.360763     0.539800    Biso  1.000000 Si
   O3009       1.0     0.985582     0.536931     0.540400    Biso  1.000000 O
   O3010       1.0     0.622882     0.763650     0.540908    Biso  1.000000 O
   Si498       1.0     0.735527     0.479214     0.539058    Biso  1.000000 Si
   O3011       1.0     0.023479     0.024847     0.539950    Biso  1.000000 O
   Si499       1.0     0.158949     0.307220     0.538233    Biso  1.000000 Si
   O3012       1.0     0.676547     0.036969     0.536633    Biso  1.000000 O
   O3013       1.0     0.502831     0.482962     0.538200    Biso  1.000000 O
   Si500       1.0     0.711047     0.032442     0.537725    Biso  1.000000 Si
   O3014       1.0     0.884545     0.521993     0.539183    Biso  1.000000 O
   Si501       1.0     0.418456     0.762593     0.537775    Biso  1.000000 Si
   O3015       1.0     0.078103     0.030129     0.539717    Biso  1.000000 O
   O3016       1.0     0.963301     0.946231     0.537717    Biso  1.000000 O
   O3017       1.0     0.358605     0.884667     0.537500    Biso  1.000000 O
   O3018       1.0     0.956005     0.319744     0.539017    Biso  1.000000 O
   O3019       1.0     0.448251     0.587431     0.536475    Biso  1.000000 O
   O3020       1.0     0.732239     0.263285     0.538692    Biso  1.000000 O
   O3021       1.0     0.658100     0.820587     0.535475    Biso  1.000000 O
   O3022       1.0     0.243760     0.473279     0.538067    Biso  1.000000 O
   Si502       1.0     0.345407     0.030430     0.536858    Biso  1.000000 Si
   Si503       1.0     0.329202     0.431482     0.537700    Biso  1.000000 Si
   Si504       1.0     0.986758     0.299525     0.538775    Biso  1.000000 Si
   O3023       1.0     0.836956     0.065136     0.536658    Biso  1.000000 O
   Si505       1.0     0.900510     0.999220     0.536675    Biso  1.000000 Si
   Si506       1.0     0.594590     0.740890     0.538350    Biso  1.000000 Si
   Si507       1.0     0.528292     0.871992     0.536392    Biso  1.000000 Si
   O3024       1.0     0.258048     0.675452     0.537625    Biso  1.000000 O
   O3025       1.0     0.580128     0.253049     0.536167    Biso  1.000000 O
   O3026       1.0     0.813630     0.121369     0.536333    Biso  1.000000 O
   O3027       1.0     0.763384     0.854438     0.535150    Biso  1.000000 O
   Si508       1.0     0.538659     0.556045     0.536817    Biso  1.000000 Si
   O3028       1.0     0.869648     0.124462     0.536792    Biso  1.000000 O
   Si509       1.0     0.807031     0.043432     0.535525    Biso  1.000000 Si
   O3029       1.0     0.221828     0.413802     0.537125    Biso  1.000000 O
   Si510       1.0     0.955809     0.515756     0.538233    Biso  1.000000 Si
   O3030       1.0     0.241931     0.334130     0.537475    Biso  1.000000 O
   Si511       1.0     0.545280     0.251088     0.535725    Biso  1.000000 Si
   O3031       1.0     0.187982     0.287579     0.534667    Biso  1.000000 O
   O3032       1.0     0.285164     0.074340     0.536092    Biso  1.000000 O
   Si512       1.0     0.493706     0.021704     0.535467    Biso  1.000000 Si
   O3033       1.0     0.747942     0.790106     0.533733    Biso  1.000000 O
   O3034       1.0     0.726380     0.650228     0.539483    Biso  1.000000 O
   O3035       1.0     0.144662     0.562608     0.536975    Biso  1.000000 O
   Si513       1.0     0.032321     0.433443     0.536992    Biso  1.000000 Si
   Si514       1.0     0.266084     0.636320     0.536208    Biso  1.000000 Si
   O3036       1.0     0.534913     0.830974     0.536192    Biso  1.000000 O
   O3037       1.0     0.313390     0.919724     0.535408    Biso  1.000000 O
   O3038       1.0     0.159080     0.347408     0.535917    Biso  1.000000 O
   Si515       1.0     0.030731     0.896612     0.534358    Biso  1.000000 Si
   Si516       1.0     0.846605     0.247014     0.536242    Biso  1.000000 Si
   Si517       1.0     0.432678     0.443377     0.535283    Biso  1.000000 Si
   O3039       1.0     0.538790     0.596912     0.535808    Biso  1.000000 O
   O3040       1.0     0.143616     0.929356     0.534700    Biso  1.000000 O
   O3041       1.0     0.202596     0.567839     0.536133    Biso  1.000000 O
   Si518       1.0     0.205319     0.609235     0.535608    Biso  1.000000 Si
   Si519       1.0     0.567060     0.389131     0.534867    Biso  1.000000 Si
   Si520       1.0     0.631136     0.124714     0.535883    Biso  1.000000 Si
   O3042       1.0     0.903232     0.441290     0.536383    Biso  1.000000 O
   O3043       1.0     0.477414     0.211780     0.534425    Biso  1.000000 O
   Si521       1.0     0.641482     0.933607     0.535908    Biso  1.000000 Si
   O3044       1.0     0.248661     0.741066     0.534717    Biso  1.000000 O
   Si522       1.0     0.939104     0.439529     0.536233    Biso  1.000000 Si
   O3045       1.0     0.097661     0.751679     0.535450    Biso  1.000000 O
   O3046       1.0     0.955678     0.475543     0.535975    Biso  1.000000 O
   Si523       1.0     0.850808     0.515127     0.535742    Biso  1.000000 Si
   Si524       1.0     0.702618     0.956115     0.537483    Biso  1.000000 Si
   O3047       1.0     0.753735     0.445339     0.534792    Biso  1.000000 O
   Si525       1.0     0.693296     0.645273     0.534942    Biso  1.000000 Si
   Si526       1.0     0.963148     0.985263     0.534383    Biso  1.000000 Si
   Si527       1.0     0.158470     0.893041     0.534233    Biso  1.000000 Si
   Si528       1.0     0.926406     0.638131     0.535008    Biso  1.000000 Si
   Si529       1.0     0.429128     0.132435     0.533217    Biso  1.000000 Si
   O3048       1.0     0.717167     0.993109     0.538508    Biso  1.000000 O
   O3049       1.0     0.521105     0.661721     0.533183    Biso  1.000000 O
   Si530       1.0     0.507122     0.190680     0.532717    Biso  1.000000 Si
   O3050       1.0     0.369691     0.005332     0.532450    Biso  1.000000 O
   Si531       1.0     0.887943     0.870533     0.533758    Biso  1.000000 Si
   Si532       1.0     0.786427     0.882680     0.531692    Biso  1.000000 Si
   Si533       1.0     0.185717     0.120564     0.534083    Biso  1.000000 Si
   O3051       1.0     0.655290     0.096773     0.533067    Biso  1.000000 O
   O3052       1.0     0.514810     0.769358     0.533658    Biso  1.000000 O
   O3053       1.0     0.063989     0.112215     0.534983    Biso  1.000000 O
   O3054       1.0     0.915560     0.211126     0.534092    Biso  1.000000 O
   O3055       1.0     0.959272     0.167316     0.533417    Biso  1.000000 O
   O3056       1.0     0.374940     0.362825     0.533833    Biso  1.000000 O
   O3057       1.0     0.238097     0.615396     0.532642    Biso  1.000000 O
   Si534       1.0     0.649323     0.282775     0.533525    Biso  1.000000 Si
   O3058       1.0     0.337980     0.468098     0.532883    Biso  1.000000 O
   O3059       1.0     0.690182     0.605035     0.531975    Biso  1.000000 O
   Si535       1.0     0.586139     0.971582     0.532975    Biso  1.000000 Si
   O3060       1.0     0.466916     0.655283     0.531617    Biso  1.000000 O
   O3061       1.0     0.010672     0.326736     0.534092    Biso  1.000000 O
   Si536       1.0     0.808468     0.305510     0.533267    Biso  1.000000 Si
   Si537       1.0     0.842946     0.102885     0.532242    Biso  1.000000 Si
   Si538       1.0     0.759507     0.642733     0.534733    Biso  1.000000 Si
   O3062       1.0     0.815263     0.007318     0.530325    Biso  1.000000 O
   O3063       1.0     0.591933     0.363051     0.531708    Biso  1.000000 O
   O3064       1.0     0.083417     0.660840     0.533017    Biso  1.000000 O
   O3065       1.0     0.909962     0.715514     0.532433    Biso  1.000000 O
   O3066       1.0     0.270920     0.145839     0.532475    Biso  1.000000 O
   O3067       1.0     0.938864     0.600910     0.533133    Biso  1.000000 O
   O3068       1.0     0.317724     0.829565     0.531558    Biso  1.000000 O
   Si539       1.0     0.662238     0.402610     0.531492    Biso  1.000000 Si
   O3069       1.0     0.668641     0.958605     0.533550    Biso  1.000000 O
   O3070       1.0     0.996973     0.790056     0.533250    Biso  1.000000 O
   Si540       1.0     0.631681     0.803813     0.542075    Biso  1.000000 Si
   O3071       1.0     0.029425     0.394764     0.532208    Biso  1.000000 O
   O3072       1.0     0.534042     0.215577     0.531175    Biso  1.000000 O
   Si541       1.0     0.384001     0.969218     0.531083    Biso  1.000000 Si
   Si542       1.0     0.818813     0.387270     0.531867    Biso  1.000000 Si
   O3073       1.0     0.850351     0.406861     0.532625    Biso  1.000000 O
   O3074       1.0     0.853182     0.475744     0.531208    Biso  1.000000 O
   O3075       1.0     0.816679     0.345749     0.531283    Biso  1.000000 O
   O3076       1.0     0.655639     0.491713     0.531092    Biso  1.000000 O
   O3077       1.0     0.931132     0.997988     0.530158    Biso  1.000000 O
   O3078       1.0     0.041621     0.932626     0.530542    Biso  1.000000 O
   O3079       1.0     0.198785     0.770767     0.531800    Biso  1.000000 O
   O3080       1.0     0.412423     0.730051     0.530375    Biso  1.000000 O
   O3081       1.0     0.185455     0.031562     0.529975    Biso  1.000000 O
   O3082       1.0     0.416540     0.475920     0.529883    Biso  1.000000 O
   O3083       1.0     0.460230     0.909791     0.530000    Biso  1.000000 O
   O3084       1.0     0.711722     0.838317     0.528658    Biso  1.000000 O
   O3085       1.0     0.101581     0.240399     0.532992    Biso  1.000000 O
   O3086       1.0     0.491528     0.369665     0.530308    Biso  1.000000 O
   O3087       1.0     0.950255     0.099640     0.531050    Biso  1.000000 O
   O3088       1.0     0.509344     0.542816     0.531308    Biso  1.000000 O
   O3089       1.0     0.396175     0.647939     0.529925    Biso  1.000000 O
   O3090       1.0     0.134164     0.290773     0.530875    Biso  1.000000 O
   Si543       1.0     0.208477     0.258808     0.529725    Biso  1.000000 Si
   O3091       1.0     0.727251     0.051681     0.527842    Biso  1.000000 O
   Si544       1.0     0.746308     0.827352     0.527983    Biso  1.000000 Si
   O3092       1.0     0.431285     0.792018     0.530008    Biso  1.000000 O
   O3093       1.0     0.006142     0.596534     0.531425    Biso  1.000000 O
   Si545       1.0     0.050791     0.025023     0.531767    Biso  1.000000 Si
   O3094       1.0     0.407958     0.890979     0.529258    Biso  1.000000 O
   O3095       1.0     0.269526     0.209441     0.531017    Biso  1.000000 O
   Si546       1.0     0.325042     0.505168     0.530725    Biso  1.000000 Si
   O3096       1.0     0.905541     0.313885     0.531392    Biso  1.000000 O
   O3097       1.0     0.053905     0.787390     0.530575    Biso  1.000000 O
   Si547       1.0     0.998541     0.695093     0.531692    Biso  1.000000 Si
   O3098       1.0     0.565949     0.540176     0.529542    Biso  1.000000 O
   Si548       1.0     0.655051     0.058748     0.528700    Biso  1.000000 Si
   O3099       1.0     0.621640     0.046048     0.529175    Biso  1.000000 O
   O3100       1.0     0.471882     0.996228     0.529225    Biso  1.000000 O
   Si549       1.0     0.264778     0.708095     0.530250    Biso  1.000000 Si
   O3101       1.0     0.833537     0.279104     0.529558    Biso  1.000000 O
   O3102       1.0     0.266019     0.879964     0.528883    Biso  1.000000 O
   O3103       1.0     0.874069     0.009456     0.528367    Biso  1.000000 O
   Si550       1.0     0.124603     0.958932     0.529600    Biso  1.000000 Si
   O3104       1.0     0.410223     0.542238     0.529333    Biso  1.000000 O
   O3105       1.0     0.299364     0.715439     0.530142    Biso  1.000000 O
   O3106       1.0     0.221850     0.829540     0.529283    Biso  1.000000 O
   O3107       1.0     0.610402     0.205367     0.529542    Biso  1.000000 O
   O3108       1.0     0.130047     0.038025     0.530500    Biso  1.000000 O
   O3109       1.0     0.985974     0.268918     0.529983    Biso  1.000000 O
   O3110       1.0     0.849741     0.952997     0.527358    Biso  1.000000 O
   Si551       1.0     0.684497     0.566758     0.528850    Biso  1.000000 Si
[truncated: 265,357 more chars]
