# Supplementary material for: New Atomistic Insights on the Chemical Mechanical Polishing of Silica Glass with Ceria Nanoparticles
Source: Langmuir. 2023 Apr 8;39(15):5527–41. doi: 10.1021/acs.langmuir.3c00304 (PMC10116594; doi:10.1021/acs.langmuir.3c00304)
Supplement: Supplementary file 3 — la3c00304_si_003.zip [file la3c00304_si_003.zip › Structures/post_gel_40_ceria_111_acid.cif]

#======================================================================
# CRYSTAL DATA
#----------------------------------------------------------------------
data_POST-POLISHING Silica_gel_40%_Ceria_111_pH_acid

_chemical_name_common                  'O5338 Ce864 H678 Cl6 Si1644'
_cell_length_a                         45.914001
_cell_length_b                         39.763000
_cell_length_c                         120.000000
_cell_angle_alpha                      90.000000
_cell_angle_beta                       90.000000
_cell_angle_gamma                      90.000000
_cell_volume                           219081.415520
_space_group_name_H-M_alt              'P 1'
_space_group_IT_number                 1

loop_
_space_group_symop_operation_xyz
   'x, y, z'

loop_
   _atom_site_label
   _atom_site_occupancy
   _atom_site_fract_x
   _atom_site_fract_y
   _atom_site_fract_z
   _atom_site_adp_type
   _atom_site_B_iso_or_equiv
   _atom_site_type_symbol
   O1          1.0     0.285011     0.463396     0.867800    Biso  1.000000 O
   O2          1.0     0.201573     0.463396     0.867800    Biso  1.000000 O
   O3          1.0     0.243324     0.546815     0.867800    Biso  1.000000 O
   O4          1.0     0.243281     0.379976     0.867792    Biso  1.000000 O
   O5          1.0     0.159864     0.546765     0.867783    Biso  1.000000 O
   O6          1.0     0.326698     0.379976     0.867775    Biso  1.000000 O
   O7          1.0     0.159864     0.380002     0.867775    Biso  1.000000 O
   O8          1.0     0.201616     0.630134     0.867775    Biso  1.000000 O
   O9          1.0     0.201573     0.296607     0.867767    Biso  1.000000 O
   O10         1.0     0.118156     0.463370     0.867758    Biso  1.000000 O
   O11         1.0     0.326763     0.546840     0.867758    Biso  1.000000 O
   O12         1.0     0.284968     0.296582     0.867758    Biso  1.000000 O
   O13         1.0     0.368428     0.463421     0.867750    Biso  1.000000 O
   O14         1.0     0.285076     0.630184     0.867750    Biso  1.000000 O
   O15         1.0     0.159908     0.713427     0.867742    Biso  1.000000 O
   O16         1.0     0.118156     0.630058     0.867742    Biso  1.000000 O
   O17         1.0     0.243368     0.713503     0.867733    Biso  1.000000 O
   O18         1.0     0.118177     0.296658     0.867733    Biso  1.000000 O
   O19         1.0     0.243281     0.213213     0.867733    Biso  1.000000 O
   O20         1.0     0.076447     0.546714     0.867725    Biso  1.000000 O
   O21         1.0     0.159908     0.213264     0.867725    Biso  1.000000 O
   O22         1.0     0.368341     0.296582     0.867725    Biso  1.000000 O
   O23         1.0     0.076469     0.380027     0.867717    Biso  1.000000 O
   O24         1.0     0.410049     0.380002     0.867717    Biso  1.000000 O
   O25         1.0     0.118199     0.796695     0.867717    Biso  1.000000 O
   O26         1.0     0.076469     0.713352     0.867708    Biso  1.000000 O
   O27         1.0     0.326654     0.213213     0.867708    Biso  1.000000 O
   O28         1.0     0.201660     0.796771     0.867708    Biso  1.000000 O
   O29         1.0     0.201616     0.129895     0.867708    Biso  1.000000 O
   O30         1.0     0.118286     0.129920     0.867700    Biso  1.000000 O
   O31         1.0     0.076556     0.213339     0.867700    Biso  1.000000 O
   O32         1.0     0.159951     0.880014     0.867700    Biso  1.000000 O
   O33         1.0     0.034782     0.463370     0.867692    Biso  1.000000 O
   O34         1.0     0.159973     0.046576     0.867692    Biso  1.000000 O
   O35         1.0     0.076556     0.879913     0.867692    Biso  1.000000 O
   O36         1.0     0.034782     0.629983     0.867692    Biso  1.000000 O
   O37         1.0     0.410136     0.546840     0.867692    Biso  1.000000 O
   O38         1.0     0.076665     0.046551     0.867683    Biso  1.000000 O
   O39         1.0     0.326807     0.713528     0.867683    Biso  1.000000 O
   O40         1.0     0.034804     0.796595     0.867683    Biso  1.000000 O
   O41         1.0     0.284989     0.129869     0.867683    Biso  1.000000 O
   O42         1.0     0.034826     0.296733     0.867683    Biso  1.000000 O
   O43         1.0     0.451736     0.463396     0.867683    Biso  1.000000 O
   O44         1.0     0.118286     0.963257     0.867683    Biso  1.000000 O
   O45         1.0     0.368493     0.630209     0.867683    Biso  1.000000 O
   O46         1.0     0.285098     0.796796     0.867675    Biso  1.000000 O
   O47         1.0     0.034935     0.963157     0.867675    Biso  1.000000 O
   O48         1.0     0.243324     0.046576     0.867675    Biso  1.000000 O
   O49         1.0     0.243368     0.880064     0.867675    Biso  1.000000 O
   O50         1.0     0.201660     0.963308     0.867675    Biso  1.000000 O
   O51         1.0     0.410006     0.213188     0.867667    Biso  1.000000 O
   O52         1.0     0.451671     0.296582     0.867667    Biso  1.000000 O
   O53         1.0     0.993096     0.713251     0.867658    Biso  1.000000 O
   O54         1.0     0.993161     0.879813     0.867658    Biso  1.000000 O
   O55         1.0     0.993118     0.546639     0.867658    Biso  1.000000 O
   O56         1.0     0.035087     0.129995     0.867650    Biso  1.000000 O
   O57         1.0     0.493357     0.379951     0.867650    Biso  1.000000 O
   O58         1.0     0.993139     0.380052     0.867650    Biso  1.000000 O
   O59         1.0     0.368319     0.129844     0.867642    Biso  1.000000 O
   O60         1.0     0.285033     0.963308     0.867642    Biso  1.000000 O
   O61         1.0     0.326676     0.046576     0.867633    Biso  1.000000 O
   O62         1.0     0.951431     0.796519     0.867633    Biso  1.000000 O
   O63         1.0     0.993270     0.213540     0.867633    Biso  1.000000 O
   O64         1.0     0.326741     0.880064     0.867625    Biso  1.000000 O
   O65         1.0     0.951474     0.463320     0.867625    Biso  1.000000 O
   O66         1.0     0.493422     0.546790     0.867625    Biso  1.000000 O
   O67         1.0     0.951562     0.962981     0.867625    Biso  1.000000 O
   O68         1.0     0.951431     0.629932     0.867625    Biso  1.000000 O
   O69         1.0     0.535044     0.463345     0.867617    Biso  1.000000 O
   O70         1.0     0.368471     0.796796     0.867617    Biso  1.000000 O
   O71         1.0     0.909766     0.879763     0.867617    Biso  1.000000 O
   O72         1.0     0.951474     0.296809     0.867617    Biso  1.000000 O
   O73         1.0     0.451801     0.630184     0.867617    Biso  1.000000 O
   O74         1.0     0.410158     0.713503     0.867608    Biso  1.000000 O
   O75         1.0     0.534978     0.296557     0.867608    Biso  1.000000 O
   O76         1.0     0.493314     0.213188     0.867608    Biso  1.000000 O
   O77         1.0     0.576665     0.379926     0.867600    Biso  1.000000 O
   O78         1.0     0.909766     0.713201     0.867600    Biso  1.000000 O
   O79         1.0     0.451649     0.129844     0.867600    Biso  1.000000 O
   O80         1.0     0.909810     0.380027     0.867592    Biso  1.000000 O
   O81         1.0     0.909810     0.546614     0.867592    Biso  1.000000 O
   O82         1.0     0.368363     0.963308     0.867592    Biso  1.000000 O
   O83         1.0     0.410006     0.046551     0.867583    Biso  1.000000 O
   O84         1.0     0.868079     0.796494     0.867583    Biso  1.000000 O
   O85         1.0     0.867992     0.962956     0.867583    Biso  1.000000 O
   O86         1.0     0.618330     0.463295     0.867575    Biso  1.000000 O
   O87         1.0     0.576687     0.546689     0.867575    Biso  1.000000 O
   O88         1.0     0.826371     0.879763     0.867575    Biso  1.000000 O
   O89         1.0     0.868123     0.629882     0.867575    Biso  1.000000 O
   O90         1.0     0.868167     0.463295     0.867567    Biso  1.000000 O
   O91         1.0     0.993531     0.046350     0.867567    Biso  1.000000 O
   O92         1.0     0.868123     0.296783     0.867567    Biso  1.000000 O
   O93         1.0     0.826458     0.713176     0.867558    Biso  1.000000 O
   O94         1.0     0.576600     0.213213     0.867558    Biso  1.000000 O
   O95         1.0     0.535066     0.630108     0.867558    Biso  1.000000 O
   O96         1.0     0.410071     0.880039     0.867558    Biso  1.000000 O
   O97         1.0     0.618286     0.296557     0.867558    Biso  1.000000 O
   O98         1.0     0.826502     0.379976     0.867550    Biso  1.000000 O
   O99         1.0     0.534935     0.129869     0.867550    Biso  1.000000 O
   O100        1.0     0.659951     0.379901     0.867550    Biso  1.000000 O
   O101        1.0     0.826524     0.546563     0.867550    Biso  1.000000 O
   O102        1.0     0.784641     0.963132     0.867550    Biso  1.000000 O
   O103        1.0     0.493422     0.713452     0.867550    Biso  1.000000 O
   O104        1.0     0.451758     0.796771     0.867550    Biso  1.000000 O
   O105        1.0     0.784750     0.796494     0.867542    Biso  1.000000 O
   O106        1.0     0.784902     0.463270     0.867542    Biso  1.000000 O
   O107        1.0     0.493292     0.046551     0.867542    Biso  1.000000 O
   O108        1.0     0.701616     0.463245     0.867542    Biso  1.000000 O
   O109        1.0     0.659973     0.546614     0.867542    Biso  1.000000 O
   O110        1.0     0.451671     0.963282     0.867542    Biso  1.000000 O
   O111        1.0     0.826306     0.213540     0.867533    Biso  1.000000 O
   O112        1.0     0.784815     0.296683     0.867533    Biso  1.000000 O
   O113        1.0     0.784859     0.629882     0.867533    Biso  1.000000 O
   O114        1.0     0.742976     0.046526     0.867533    Biso  1.000000 O
   O115        1.0     0.743237     0.379926     0.867533    Biso  1.000000 O
   O116        1.0     0.618308     0.630008     0.867533    Biso  1.000000 O
   O117        1.0     0.743085     0.213314     0.867533    Biso  1.000000 O
   O118        1.0     0.743259     0.546563     0.867533    Biso  1.000000 O
   O119        1.0     0.701551     0.296607     0.867533    Biso  1.000000 O
   O120        1.0     0.784532     0.129995     0.867525    Biso  1.000000 O
   O121        1.0     0.618177     0.129895     0.867525    Biso  1.000000 O
   O122        1.0     0.743172     0.713201     0.867525    Biso  1.000000 O
   O123        1.0     0.701398     0.129920     0.867525    Biso  1.000000 O
   O124        1.0     0.659842     0.213238     0.867525    Biso  1.000000 O
   O125        1.0     0.743063     0.879813     0.867525    Biso  1.000000 O
   O126        1.0     0.701573     0.629907     0.867525    Biso  1.000000 O
   O127        1.0     0.701398     0.963207     0.867517    Biso  1.000000 O
   O128        1.0     0.576643     0.713352     0.867508    Biso  1.000000 O
   O129        1.0     0.576534     0.046551     0.867508    Biso  1.000000 O
   O130        1.0     0.659908     0.713276     0.867508    Biso  1.000000 O
   O131        1.0     0.659755     0.046551     0.867508    Biso  1.000000 O
   O132        1.0     0.701485     0.796545     0.867508    Biso  1.000000 O
   O133        1.0     0.909788     0.213817     0.867508    Biso  1.000000 O
   O134        1.0     0.493335     0.879989     0.867508    Biso  1.000000 O
   O135        1.0     0.535000     0.796695     0.867500    Biso  1.000000 O
   O136        1.0     0.534913     0.963257     0.867500    Biso  1.000000 O
   O137        1.0     0.618221     0.796595     0.867492    Biso  1.000000 O
   O138        1.0     0.659799     0.879888     0.867492    Biso  1.000000 O
   O139        1.0     0.618156     0.963232     0.867492    Biso  1.000000 O
   O140        1.0     0.826023     0.046350     0.867483    Biso  1.000000 O
   O141        1.0     0.576556     0.879939     0.867483    Biso  1.000000 O
   O142        1.0     0.909788     0.044262     0.867250    Biso  1.000000 O
   O143        1.0     0.953239     0.131127     0.867250    Biso  1.000000 O
   O144        1.0     0.866315     0.131152     0.867183    Biso  1.000000 O
   Ce1         1.0     0.909810     0.102155     0.862833    Biso  1.000000 Ce
   Ce2         1.0     0.201594     0.518975     0.861792    Biso  1.000000 Ce
   Ce3         1.0     0.243303     0.435581     0.861792    Biso  1.000000 Ce
   Ce4         1.0     0.285011     0.519000     0.861792    Biso  1.000000 Ce
   Ce5         1.0     0.201573     0.352212     0.861767    Biso  1.000000 Ce
   Ce6         1.0     0.159886     0.435581     0.861767    Biso  1.000000 Ce
   Ce7         1.0     0.326698     0.435581     0.861767    Biso  1.000000 Ce
   Ce8         1.0     0.243346     0.602344     0.861767    Biso  1.000000 Ce
   Ce9         1.0     0.284968     0.352212     0.861758    Biso  1.000000 Ce
   Ce10        1.0     0.159886     0.602319     0.861750    Biso  1.000000 Ce
   Ce11        1.0     0.243281     0.268818     0.861742    Biso  1.000000 Ce
   Ce12        1.0     0.201638     0.685663     0.861733    Biso  1.000000 Ce
   Ce13        1.0     0.118177     0.518950     0.861733    Biso  1.000000 Ce
   Ce14        1.0     0.159908     0.268868     0.861725    Biso  1.000000 Ce
   Ce15        1.0     0.368406     0.519025     0.861717    Biso  1.000000 Ce
   Ce16        1.0     0.118199     0.352237     0.861717    Biso  1.000000 Ce
   Ce17        1.0     0.368341     0.352187     0.861717    Biso  1.000000 Ce
   Ce18        1.0     0.326654     0.268818     0.861708    Biso  1.000000 Ce
   Ce19        1.0     0.326763     0.602394     0.861708    Biso  1.000000 Ce
   Ce20        1.0     0.118199     0.685612     0.861708    Biso  1.000000 Ce
   Ce21        1.0     0.201594     0.185474     0.861700    Biso  1.000000 Ce
   Ce22        1.0     0.159929     0.768956     0.861700    Biso  1.000000 Ce
   Ce23        1.0     0.285076     0.685713     0.861700    Biso  1.000000 Ce
   Ce24        1.0     0.410027     0.435606     0.861692    Biso  1.000000 Ce
   Ce25        1.0     0.076491     0.602243     0.861692    Biso  1.000000 Ce
   Ce26        1.0     0.076513     0.435606     0.861692    Biso  1.000000 Ce
   Ce27        1.0     0.243368     0.769006     0.861683    Biso  1.000000 Ce
   Ce28        1.0     0.284968     0.185449     0.861683    Biso  1.000000 Ce
   Ce29        1.0     0.118243     0.852199     0.861675    Biso  1.000000 Ce
   Ce30        1.0     0.118265     0.185524     0.861675    Biso  1.000000 Ce
   Ce31        1.0     0.201638     0.852275     0.861667    Biso  1.000000 Ce
   Ce32        1.0     0.076534     0.268918     0.861667    Biso  1.000000 Ce
   Ce33        1.0     0.076513     0.768855     0.861667    Biso  1.000000 Ce
   Ce34        1.0     0.409984     0.268793     0.861658    Biso  1.000000 Ce
   Ce35        1.0     0.159973     0.102130     0.861658    Biso  1.000000 Ce
   Ce36        1.0     0.034804     0.518899     0.861658    Biso  1.000000 Ce
   Ce37        1.0     0.159951     0.935518     0.861650    Biso  1.000000 Ce
   Ce38        1.0     0.451671     0.352187     0.861650    Biso  1.000000 Ce
   Ce39        1.0     0.076600     0.935442     0.861650    Biso  1.000000 Ce
   Ce40        1.0     0.034804     0.685537     0.861650    Biso  1.000000 Ce
   Ce41        1.0     0.243303     0.102130     0.861650    Biso  1.000000 Ce
   Ce42        1.0     0.118308     0.018811     0.861650    Biso  1.000000 Ce
   Ce43        1.0     0.201638     0.018837     0.861642    Biso  1.000000 Ce
   Ce44        1.0     0.368297     0.185449     0.861642    Biso  1.000000 Ce
   Ce45        1.0     0.034848     0.352287     0.861642    Biso  1.000000 Ce
   Ce46        1.0     0.076709     0.102155     0.861642    Biso  1.000000 Ce
   Ce47        1.0     0.034870     0.852124     0.861642    Biso  1.000000 Ce
   Ce48        1.0     0.451736     0.519000     0.861633    Biso  1.000000 Ce
   Ce49        1.0     0.410115     0.602394     0.861633    Biso  1.000000 Ce
   Ce50        1.0     0.035044     0.018686     0.861625    Biso  1.000000 Ce
   Ce51        1.0     0.493357     0.435556     0.861625    Biso  1.000000 Ce
   Ce52        1.0     0.993139     0.768780     0.861625    Biso  1.000000 Ce
   Ce53        1.0     0.993597     0.102080     0.861625    Biso  1.000000 Ce
   Ce54        1.0     0.368450     0.685738     0.861625    Biso  1.000000 Ce
   Ce55        1.0     0.326763     0.769032     0.861625    Biso  1.000000 Ce
   Ce56        1.0     0.034978     0.185625     0.861625    Biso  1.000000 Ce
   Ce57        1.0     0.243324     0.935543     0.861625    Biso  1.000000 Ce
   Ce58        1.0     0.951758     0.018434     0.861617    Biso  1.000000 Ce
   Ce59        1.0     0.993161     0.435581     0.861617    Biso  1.000000 Ce
   Ce60        1.0     0.326632     0.102105     0.861617    Biso  1.000000 Ce
   Ce61        1.0     0.285055     0.852300     0.861617    Biso  1.000000 Ce
   Ce62        1.0     0.993248     0.935317     0.861617    Biso  1.000000 Ce
   Ce63        1.0     0.993139     0.602193     0.861617    Biso  1.000000 Ce
   Ce64        1.0     0.284989     0.018837     0.861608    Biso  1.000000 Ce
   Ce65        1.0     0.951474     0.852048     0.861600    Biso  1.000000 Ce
   Ce66        1.0     0.493292     0.268793     0.861600    Biso  1.000000 Ce
   Ce67        1.0     0.993226     0.269044     0.861600    Biso  1.000000 Ce
   Ce68        1.0     0.951627     0.186002     0.861592    Biso  1.000000 Ce
   Ce69        1.0     0.451627     0.185424     0.861592    Biso  1.000000 Ce
   Ce70        1.0     0.951453     0.685461     0.861592    Biso  1.000000 Ce
   Ce71        1.0     0.534978     0.352136     0.861592    Biso  1.000000 Ce
   Ce72        1.0     0.951496     0.518849     0.861583    Biso  1.000000 Ce
   Ce73        1.0     0.909788     0.935241     0.861575    Biso  1.000000 Ce
   Ce74        1.0     0.951496     0.352287     0.861575    Biso  1.000000 Ce
   Ce75        1.0     0.326698     0.935543     0.861575    Biso  1.000000 Ce
   Ce76        1.0     0.867840     0.018434     0.861575    Biso  1.000000 Ce
   Ce77        1.0     0.535022     0.518925     0.861575    Biso  1.000000 Ce
   Ce78        1.0     0.909788     0.768730     0.861567    Biso  1.000000 Ce
   Ce79        1.0     0.409962     0.102105     0.861567    Biso  1.000000 Ce
   Ce80        1.0     0.576643     0.435505     0.861567    Biso  1.000000 Ce
   Ce81        1.0     0.868101     0.852023     0.861558    Biso  1.000000 Ce
   Ce82        1.0     0.368319     0.018811     0.861558    Biso  1.000000 Ce
   Ce83        1.0     0.493401     0.602319     0.861558    Biso  1.000000 Ce
   Ce84        1.0     0.909831     0.602118     0.861550    Biso  1.000000 Ce
   Ce85        1.0     0.909853     0.435531     0.861550    Biso  1.000000 Ce
   Ce86        1.0     0.368406     0.852300     0.861550    Biso  1.000000 Ce
   Ce87        1.0     0.451758     0.685688     0.861542    Biso  1.000000 Ce
   Ce88        1.0     0.410093     0.769006     0.861542    Biso  1.000000 Ce
   Ce89        1.0     0.867992     0.185977     0.861542    Biso  1.000000 Ce
   Ce90        1.0     0.576600     0.268767     0.861542    Biso  1.000000 Ce
   Ce91        1.0     0.909810     0.269120     0.861533    Biso  1.000000 Ce
   Ce92        1.0     0.826349     0.935292     0.861533    Biso  1.000000 Ce
   Ce93        1.0     0.618286     0.352111     0.861533    Biso  1.000000 Ce
   Ce94        1.0     0.868145     0.685411     0.861533    Biso  1.000000 Ce
   Ce95        1.0     0.826023     0.102080     0.861533    Biso  1.000000 Ce
   Ce96        1.0     0.534913     0.185424     0.861533    Biso  1.000000 Ce
   Ce97        1.0     0.618330     0.518849     0.861525    Biso  1.000000 Ce
   Ce98        1.0     0.868188     0.518799     0.861525    Biso  1.000000 Ce
   Ce99        1.0     0.826458     0.768705     0.861525    Biso  1.000000 Ce
   Ce100       1.0     0.410006     0.935543     0.861517    Biso  1.000000 Ce
   Ce101       1.0     0.659951     0.435455     0.861517    Biso  1.000000 Ce
   Ce102       1.0     0.493270     0.102105     0.861517    Biso  1.000000 Ce
   Ce103       1.0     0.868167     0.352262     0.861517    Biso  1.000000 Ce
   Ce104       1.0     0.451627     0.018811     0.861508    Biso  1.000000 Ce
   Ce105       1.0     0.576687     0.602243     0.861508    Biso  1.000000 Ce
   Ce106       1.0     0.826545     0.435505     0.861508    Biso  1.000000 Ce
   Ce107       1.0     0.784750     0.852023     0.861508    Biso  1.000000 Ce
   Ce108       1.0     0.701616     0.518799     0.861500    Biso  1.000000 Ce
   Ce109       1.0     0.826524     0.602092     0.861500    Biso  1.000000 Ce
   Ce110       1.0     0.784576     0.018686     0.861500    Biso  1.000000 Ce
   Ce111       1.0     0.784902     0.518799     0.861500    Biso  1.000000 Ce
   Ce112       1.0     0.659886     0.268793     0.861492    Biso  1.000000 Ce
   Ce113       1.0     0.659951     0.602143     0.861492    Biso  1.000000 Ce
   Ce114       1.0     0.701573     0.352136     0.861492    Biso  1.000000 Ce
   Ce115       1.0     0.618199     0.185449     0.861492    Biso  1.000000 Ce
   Ce116       1.0     0.826436     0.268994     0.861492    Biso  1.000000 Ce
   Ce117       1.0     0.784837     0.685411     0.861492    Biso  1.000000 Ce
   Ce118       1.0     0.784859     0.352187     0.861492    Biso  1.000000 Ce
   Ce119       1.0     0.743237     0.435480     0.861492    Biso  1.000000 Ce
   Ce120       1.0     0.743063     0.935392     0.861492    Biso  1.000000 Ce
   Ce121       1.0     0.743237     0.602092     0.861492    Biso  1.000000 Ce
   Ce122       1.0     0.451692     0.852250     0.861483    Biso  1.000000 Ce
   Ce123       1.0     0.535022     0.685612     0.861483    Biso  1.000000 Ce
   Ce124       1.0     0.742954     0.102130     0.861483    Biso  1.000000 Ce
   Ce125       1.0     0.784663     0.185600     0.861483    Biso  1.000000 Ce
   Ce126       1.0     0.743150     0.268868     0.861483    Biso  1.000000 Ce
   Ce127       1.0     0.701442     0.185499     0.861475    Biso  1.000000 Ce
   Ce128       1.0     0.701551     0.685436     0.861475    Biso  1.000000 Ce
   Ce129       1.0     0.701398     0.018761     0.861475    Biso  1.000000 Ce
   Ce130       1.0     0.659777     0.102130     0.861475    Biso  1.000000 Ce
   Ce131       1.0     0.493379     0.768956     0.861475    Biso  1.000000 Ce
   Ce132       1.0     0.743150     0.768730     0.861475    Biso  1.000000 Ce
   Ce133       1.0     0.576534     0.102130     0.861475    Biso  1.000000 Ce
   Ce134       1.0     0.701464     0.852074     0.861467    Biso  1.000000 Ce
   Ce135       1.0     0.534891     0.018811     0.861467    Biso  1.000000 Ce
   Ce136       1.0     0.618286     0.685512     0.861467    Biso  1.000000 Ce
   Ce137       1.0     0.618156     0.018786     0.861458    Biso  1.000000 Ce
   Ce138       1.0     0.493292     0.935518     0.861458    Biso  1.000000 Ce
   Ce139       1.0     0.659799     0.935442     0.861450    Biso  1.000000 Ce
   Ce140       1.0     0.659886     0.768780     0.861450    Biso  1.000000 Ce
   Ce141       1.0     0.618199     0.852124     0.861442    Biso  1.000000 Ce
   Ce142       1.0     0.576534     0.935468     0.861442    Biso  1.000000 Ce
   Ce143       1.0     0.576622     0.768855     0.861442    Biso  1.000000 Ce
   Ce144       1.0     0.534957     0.852199     0.861442    Biso  1.000000 Ce
   O145        1.0     0.951453     0.074416     0.855358    Biso  1.000000 O
   O146        1.0     0.868188     0.074391     0.855317    Biso  1.000000 O
   O147        1.0     0.909831     0.157684     0.855317    Biso  1.000000 O
   O148        1.0     0.243303     0.491210     0.855250    Biso  1.000000 O
   O149        1.0     0.284968     0.407816     0.855225    Biso  1.000000 O
   O150        1.0     0.201594     0.407816     0.855225    Biso  1.000000 O
   O151        1.0     0.201594     0.574554     0.855225    Biso  1.000000 O
   O152        1.0     0.326698     0.491210     0.855217    Biso  1.000000 O
   O153        1.0     0.159886     0.491185     0.855217    Biso  1.000000 O
   O154        1.0     0.243259     0.324422     0.855208    Biso  1.000000 O
   O155        1.0     0.285033     0.574579     0.855208    Biso  1.000000 O
   O156        1.0     0.159886     0.324472     0.855192    Biso  1.000000 O
   O157        1.0     0.243346     0.657923     0.855192    Biso  1.000000 O
   O158        1.0     0.159908     0.657873     0.855183    Biso  1.000000 O
   O159        1.0     0.326632     0.324422     0.855183    Biso  1.000000 O
   O160        1.0     0.118199     0.407816     0.855175    Biso  1.000000 O
   O161        1.0     0.368341     0.407816     0.855175    Biso  1.000000 O
   O162        1.0     0.118177     0.574529     0.855175    Biso  1.000000 O
   O163        1.0     0.201594     0.241078     0.855175    Biso  1.000000 O
   O164        1.0     0.284946     0.241053     0.855167    Biso  1.000000 O
   O165        1.0     0.201638     0.741217     0.855158    Biso  1.000000 O
   O166        1.0     0.118199     0.741141     0.855142    Biso  1.000000 O
   O167        1.0     0.076491     0.491160     0.855142    Biso  1.000000 O
   O168        1.0     0.118243     0.241129     0.855142    Biso  1.000000 O
   O169        1.0     0.076491     0.657797     0.855133    Biso  1.000000 O
   O170        1.0     0.159908     0.824485     0.855133    Biso  1.000000 O
   O171        1.0     0.410049     0.491236     0.855133    Biso  1.000000 O
   O172        1.0     0.368428     0.574630     0.855133    Biso  1.000000 O
   O173        1.0     0.409962     0.324422     0.855125    Biso  1.000000 O
   O174        1.0     0.076534     0.324498     0.855125    Biso  1.000000 O
   O175        1.0     0.326763     0.657973     0.855125    Biso  1.000000 O
   O176        1.0     0.243281     0.157709     0.855125    Biso  1.000000 O
   O177        1.0     0.159929     0.157735     0.855125    Biso  1.000000 O
   O178        1.0     0.285055     0.741267     0.855117    Biso  1.000000 O
   O179        1.0     0.368297     0.241053     0.855117    Biso  1.000000 O
   O180        1.0     0.243346     0.824535     0.855108    Biso  1.000000 O
   O181        1.0     0.076513     0.824384     0.855108    Biso  1.000000 O
   O182        1.0     0.451649     0.407816     0.855108    Biso  1.000000 O
   O183        1.0     0.118243     0.907728     0.855108    Biso  1.000000 O
   O184        1.0     0.034826     0.574454     0.855100    Biso  1.000000 O
   O185        1.0     0.201616     0.907804     0.855100    Biso  1.000000 O
   O186        1.0     0.159951     0.991072     0.855092    Biso  1.000000 O
   O187        1.0     0.034804     0.741066     0.855092    Biso  1.000000 O
   O188        1.0     0.034848     0.407841     0.855092    Biso  1.000000 O
   O189        1.0     0.118308     0.074391     0.855092    Biso  1.000000 O
   O190        1.0     0.076622     0.157785     0.855092    Biso  1.000000 O
   O191        1.0     0.326611     0.157684     0.855092    Biso  1.000000 O
   O192        1.0     0.201616     0.074391     0.855092    Biso  1.000000 O
   O193        1.0     0.076622     0.991022     0.855083    Biso  1.000000 O
   O194        1.0     0.034891     0.907628     0.855083    Biso  1.000000 O
   O195        1.0     0.035109     0.074391     0.855075    Biso  1.000000 O
   O196        1.0     0.034913     0.241204     0.855075    Biso  1.000000 O
   O197        1.0     0.493292     0.324397     0.855067    Biso  1.000000 O
   O198        1.0     0.993139     0.657722     0.855067    Biso  1.000000 O
   O199        1.0     0.243303     0.991097     0.855067    Biso  1.000000 O
   O200        1.0     0.284946     0.074366     0.855067    Biso  1.000000 O
   O201        1.0     0.993161     0.824309     0.855067    Biso  1.000000 O
   O202        1.0     0.451627     0.241028     0.855067    Biso  1.000000 O
   O203        1.0     0.993292     0.990795     0.855058    Biso  1.000000 O
   O204        1.0     0.493335     0.491185     0.855058    Biso  1.000000 O
   O205        1.0     0.993183     0.491135     0.855058    Biso  1.000000 O
   O206        1.0     0.993205     0.324548     0.855050    Biso  1.000000 O
   O207        1.0     0.534978     0.407741     0.855050    Biso  1.000000 O
   O208        1.0     0.285011     0.907829     0.855050    Biso  1.000000 O
   O209        1.0     0.951496     0.907552     0.855050    Biso  1.000000 O
   O210        1.0     0.451736     0.574605     0.855050    Biso  1.000000 O
   O211        1.0     0.410115     0.657948     0.855042    Biso  1.000000 O
   O212        1.0     0.368450     0.741267     0.855042    Biso  1.000000 O
   O213        1.0     0.326720     0.824561     0.855042    Biso  1.000000 O
   O214        1.0     0.409940     0.157684     0.855042    Biso  1.000000 O
   O215        1.0     0.951453     0.740990     0.855033    Biso  1.000000 O
   O216        1.0     0.326654     0.991097     0.855025    Biso  1.000000 O
   O217        1.0     0.368297     0.074366     0.855025    Biso  1.000000 O
   O218        1.0     0.951518     0.574403     0.855025    Biso  1.000000 O
   O219        1.0     0.951540     0.407816     0.855017    Biso  1.000000 O
   O220        1.0     0.909788     0.824259     0.855017    Biso  1.000000 O
   O221        1.0     0.951627     0.241330     0.855017    Biso  1.000000 O
   O222        1.0     0.576665     0.491110     0.855008    Biso  1.000000 O
   O223        1.0     0.868079     0.907527     0.855008    Biso  1.000000 O
   O224        1.0     0.909810     0.657672     0.855000    Biso  1.000000 O
   O225        1.0     0.576600     0.324372     0.855000    Biso  1.000000 O
   O226        1.0     0.534913     0.241028     0.855000    Biso  1.000000 O
   O227        1.0     0.493248     0.157684     0.854992    Biso  1.000000 O
   O228        1.0     0.535022     0.574504     0.854992    Biso  1.000000 O
   O229        1.0     0.909875     0.491085     0.854992    Biso  1.000000 O
   O230        1.0     0.909853     0.324548     0.854983    Biso  1.000000 O
   O231        1.0     0.826327     0.990770     0.854983    Biso  1.000000 O
   O232        1.0     0.618286     0.407691     0.854983    Biso  1.000000 O
   O233        1.0     0.868123     0.740965     0.854983    Biso  1.000000 O
   O234        1.0     0.368341     0.907804     0.854983    Biso  1.000000 O
   O235        1.0     0.826436     0.824259     0.854975    Biso  1.000000 O
   O236        1.0     0.409962     0.991072     0.854967    Biso  1.000000 O
   O237        1.0     0.493379     0.657898     0.854967    Biso  1.000000 O
   O238        1.0     0.868210     0.407766     0.854967    Biso  1.000000 O
   O239        1.0     0.451583     0.074366     0.854967    Biso  1.000000 O
   O240        1.0     0.868188     0.574353     0.854967    Biso  1.000000 O
   O241        1.0     0.784728     0.907577     0.854958    Biso  1.000000 O
   O242        1.0     0.451736     0.741242     0.854958    Biso  1.000000 O
   O243        1.0     0.659973     0.491034     0.854958    Biso  1.000000 O
   O244        1.0     0.410049     0.824535     0.854958    Biso  1.000000 O
   O245        1.0     0.868058     0.241305     0.854958    Biso  1.000000 O
   O246        1.0     0.659908     0.324372     0.854950    Biso  1.000000 O
   O247        1.0     0.826502     0.657647     0.854950    Biso  1.000000 O
   O248        1.0     0.993706     0.158112     0.854950    Biso  1.000000 O
   O249        1.0     0.826567     0.491060     0.854950    Biso  1.000000 O
   O250        1.0     0.618308     0.574428     0.854950    Biso  1.000000 O
   O251        1.0     0.826502     0.324472     0.854942    Biso  1.000000 O
   O252        1.0     0.784815     0.740965     0.854942    Biso  1.000000 O
   O253        1.0     0.784554     0.074391     0.854942    Biso  1.000000 O
   O254        1.0     0.784902     0.407741     0.854942    Biso  1.000000 O
   O255        1.0     0.743281     0.491034     0.854942    Biso  1.000000 O
   O256        1.0     0.576534     0.157709     0.854942    Biso  1.000000 O
   O257        1.0     0.701594     0.407716     0.854942    Biso  1.000000 O
   O258        1.0     0.618221     0.241028     0.854942    Biso  1.000000 O
   O259        1.0     0.909810     0.990318     0.854933    Biso  1.000000 O
   O260        1.0     0.743020     0.990972     0.854933    Biso  1.000000 O
   O261        1.0     0.784902     0.574328     0.854933    Biso  1.000000 O
   O262        1.0     0.701616     0.574353     0.854933    Biso  1.000000 O
   O263        1.0     0.743216     0.657647     0.854925    Biso  1.000000 O
   O264        1.0     0.743194     0.324422     0.854925    Biso  1.000000 O
   O265        1.0     0.576665     0.657797     0.854925    Biso  1.000000 O
   O266        1.0     0.534870     0.074391     0.854925    Biso  1.000000 O
   O267        1.0     0.743107     0.824284     0.854925    Biso  1.000000 O
   O268        1.0     0.743063     0.157785     0.854925    Biso  1.000000 O
   O269        1.0     0.784772     0.241154     0.854925    Biso  1.000000 O
   O270        1.0     0.701485     0.241078     0.854925    Biso  1.000000 O
   O271        1.0     0.451627     0.907779     0.854925    Biso  1.000000 O
   O272        1.0     0.659929     0.657722     0.854917    Biso  1.000000 O
   O273        1.0     0.493248     0.991072     0.854917    Biso  1.000000 O
   O274        1.0     0.701398     0.074366     0.854917    Biso  1.000000 O
   O275        1.0     0.659799     0.157709     0.854917    Biso  1.000000 O
   O276        1.0     0.701442     0.907653     0.854917    Biso  1.000000 O
   O277        1.0     0.618156     0.074366     0.854908    Biso  1.000000 O
   O278        1.0     0.701529     0.740990     0.854908    Biso  1.000000 O
   O279        1.0     0.659777     0.991022     0.854900    Biso  1.000000 O
   O280        1.0     0.576513     0.991047     0.854900    Biso  1.000000 O
   O281        1.0     0.535000     0.741166     0.854900    Biso  1.000000 O
   O282        1.0     0.493314     0.824485     0.854900    Biso  1.000000 O
   O283        1.0     0.618243     0.741066     0.854892    Biso  1.000000 O
   O284        1.0     0.659842     0.824334     0.854892    Biso  1.000000 O
   O285        1.0     0.534891     0.907753     0.854883    Biso  1.000000 O
   O286        1.0     0.618177     0.907703     0.854883    Biso  1.000000 O
   O287        1.0     0.576578     0.824410     0.854875    Biso  1.000000 O
   O288        1.0     0.825935     0.158087     0.854850    Biso  1.000000 O
   O289        1.0     0.909831     0.102206     0.842225    Biso  1.000000 O
   O290        1.0     0.243324     0.435581     0.842217    Biso  1.000000 O
   O291        1.0     0.284946     0.352187     0.842208    Biso  1.000000 O
   O292        1.0     0.201594     0.352212     0.842208    Biso  1.000000 O
   O293        1.0     0.159929     0.435556     0.842208    Biso  1.000000 O
   O294        1.0     0.201594     0.518975     0.842208    Biso  1.000000 O
   O295        1.0     0.326654     0.435531     0.842200    Biso  1.000000 O
   O296        1.0     0.285011     0.518975     0.842200    Biso  1.000000 O
   O297        1.0     0.243346     0.602294     0.842200    Biso  1.000000 O
   O298        1.0     0.243281     0.268818     0.842183    Biso  1.000000 O
   O299        1.0     0.159908     0.602294     0.842183    Biso  1.000000 O
   O300        1.0     0.201638     0.685637     0.842175    Biso  1.000000 O
   O301        1.0     0.118243     0.352212     0.842167    Biso  1.000000 O
   O302        1.0     0.118199     0.518925     0.842167    Biso  1.000000 O
   O303        1.0     0.368275     0.352187     0.842158    Biso  1.000000 O
   O304        1.0     0.159929     0.268868     0.842158    Biso  1.000000 O
   O305        1.0     0.118221     0.685562     0.842150    Biso  1.000000 O
   O306        1.0     0.326611     0.268818     0.842150    Biso  1.000000 O
   O307        1.0     0.159929     0.768906     0.842142    Biso  1.000000 O
   O308        1.0     0.368363     0.519000     0.842142    Biso  1.000000 O
   O309        1.0     0.326720     0.602369     0.842142    Biso  1.000000 O
   O310        1.0     0.201616     0.185449     0.842142    Biso  1.000000 O
   O311        1.0     0.285076     0.685688     0.842133    Biso  1.000000 O
   O312        1.0     0.076578     0.435581     0.842133    Biso  1.000000 O
   O313        1.0     0.409962     0.435581     0.842133    Biso  1.000000 O
   O314        1.0     0.076534     0.602193     0.842133    Biso  1.000000 O
   O315        1.0     0.993226     0.102080     0.842125    Biso  1.000000 O
   O316        1.0     0.243346     0.768956     0.842125    Biso  1.000000 O
   O317        1.0     0.284946     0.185424     0.842125    Biso  1.000000 O
   O318        1.0     0.951605     0.018837     0.842117    Biso  1.000000 O
   O319        1.0     0.118265     0.185499     0.842117    Biso  1.000000 O
   O320        1.0     0.076534     0.768830     0.842108    Biso  1.000000 O
   O321        1.0     0.118265     0.852149     0.842108    Biso  1.000000 O
   O322        1.0     0.076578     0.268868     0.842108    Biso  1.000000 O
   O323        1.0     0.201638     0.852199     0.842108    Biso  1.000000 O
   O324        1.0     0.451583     0.352187     0.842100    Biso  1.000000 O
   O325        1.0     0.159951     0.102105     0.842100    Biso  1.000000 O
   O326        1.0     0.409919     0.268818     0.842100    Biso  1.000000 O
   O327        1.0     0.034870     0.685487     0.842092    Biso  1.000000 O
   O328        1.0     0.034891     0.518849     0.842092    Biso  1.000000 O
   O329        1.0     0.951474     0.185575     0.842092    Biso  1.000000 O
   O330        1.0     0.159951     0.935493     0.842092    Biso  1.000000 O
   O331        1.0     0.034891     0.352237     0.842083    Biso  1.000000 O
   O332        1.0     0.243281     0.102105     0.842083    Biso  1.000000 O
   O333        1.0     0.118286     0.018786     0.842083    Biso  1.000000 O
   O334        1.0     0.034913     0.852124     0.842083    Biso  1.000000 O
   O335        1.0     0.368254     0.185449     0.842083    Biso  1.000000 O
   O336        1.0     0.076622     0.935442     0.842083    Biso  1.000000 O
   O337        1.0     0.034935     0.018786     0.842075    Biso  1.000000 O
   O338        1.0     0.868123     0.018837     0.842075    Biso  1.000000 O
   O339        1.0     0.076622     0.102155     0.842075    Biso  1.000000 O
   O340        1.0     0.201616     0.018786     0.842075    Biso  1.000000 O
   O341        1.0     0.451649     0.518950     0.842075    Biso  1.000000 O
   O342        1.0     0.493270     0.435531     0.842067    Biso  1.000000 O
   O343        1.0     0.368428     0.685663     0.842067    Biso  1.000000 O
   O344        1.0     0.243303     0.935493     0.842067    Biso  1.000000 O
   O345        1.0     0.410071     0.602319     0.842067    Biso  1.000000 O
   O346        1.0     0.993205     0.768755     0.842058    Biso  1.000000 O
   O347        1.0     0.326741     0.768956     0.842058    Biso  1.000000 O
   O348        1.0     0.285011     0.852224     0.842058    Biso  1.000000 O
   O349        1.0     0.993226     0.435505     0.842050    Biso  1.000000 O
   O350        1.0     0.326611     0.102080     0.842050    Biso  1.000000 O
   O351        1.0     0.993248     0.935392     0.842050    Biso  1.000000 O
   O352        1.0     0.993226     0.602143     0.842050    Biso  1.000000 O
   O353        1.0     0.284946     0.018811     0.842042    Biso  1.000000 O
   O354        1.0     0.035044     0.185600     0.842042    Biso  1.000000 O
   O355        1.0     0.493226     0.268793     0.842042    Biso  1.000000 O
   O356        1.0     0.951562     0.852048     0.842042    Biso  1.000000 O
   O357        1.0     0.534891     0.352111     0.842033    Biso  1.000000 O
   O358        1.0     0.826502     0.102080     0.842033    Biso  1.000000 O
   O359        1.0     0.993248     0.268893     0.842033    Biso  1.000000 O
   O360        1.0     0.868254     0.185549     0.842033    Biso  1.000000 O
   O361        1.0     0.951540     0.685411     0.842025    Biso  1.000000 O
   O362        1.0     0.451562     0.185424     0.842025    Biso  1.000000 O
   O363        1.0     0.534957     0.518874     0.842017    Biso  1.000000 O
   O364        1.0     0.951583     0.518799     0.842017    Biso  1.000000 O
   O365        1.0     0.576578     0.435455     0.842008    Biso  1.000000 O
   O366        1.0     0.909853     0.768705     0.842008    Biso  1.000000 O
   O367        1.0     0.326654     0.935493     0.842008    Biso  1.000000 O
   O368        1.0     0.493357     0.602268     0.842000    Biso  1.000000 O
   O369        1.0     0.951583     0.352187     0.842000    Biso  1.000000 O
   O370        1.0     0.409919     0.102105     0.842000    Biso  1.000000 O
   O371        1.0     0.868188     0.852023     0.842000    Biso  1.000000 O
   O372        1.0     0.909897     0.935216     0.842000    Biso  1.000000 O
   O373        1.0     0.368275     0.018786     0.841992    Biso  1.000000 O
   O374        1.0     0.909919     0.435455     0.841983    Biso  1.000000 O
   O375        1.0     0.368384     0.852224     0.841983    Biso  1.000000 O
   O376        1.0     0.909919     0.602067     0.841983    Biso  1.000000 O
   O377        1.0     0.451736     0.685637     0.841975    Biso  1.000000 O
   O378        1.0     0.410071     0.768931     0.841975    Biso  1.000000 O
   O379        1.0     0.576534     0.268742     0.841975    Biso  1.000000 O
   O380        1.0     0.826502     0.935367     0.841975    Biso  1.000000 O
   O381        1.0     0.909875     0.268893     0.841975    Biso  1.000000 O
   O382        1.0     0.618243     0.352061     0.841967    Biso  1.000000 O
   O383        1.0     0.868232     0.685386     0.841967    Biso  1.000000 O
   O384        1.0     0.826545     0.768679     0.841958    Biso  1.000000 O
   O385        1.0     0.534870     0.185424     0.841958    Biso  1.000000 O
   O386        1.0     0.659929     0.435405     0.841958    Biso  1.000000 O
   O387        1.0     0.618286     0.518799     0.841958    Biso  1.000000 O
   O388        1.0     0.868254     0.518749     0.841958    Biso  1.000000 O
   O389        1.0     0.784793     0.018786     0.841950    Biso  1.000000 O
   O390        1.0     0.493205     0.102105     0.841950    Biso  1.000000 O
   O391        1.0     0.868232     0.352162     0.841950    Biso  1.000000 O
   O392        1.0     0.576643     0.602168     0.841950    Biso  1.000000 O
   O393        1.0     0.784859     0.852023     0.841942    Biso  1.000000 O
   O394        1.0     0.826589     0.602042     0.841942    Biso  1.000000 O
   O395        1.0     0.701616     0.518723     0.841942    Biso  1.000000 O
   O396        1.0     0.409962     0.935493     0.841942    Biso  1.000000 O
   O397        1.0     0.743237     0.435380     0.841933    Biso  1.000000 O
   O398        1.0     0.826589     0.435430     0.841933    Biso  1.000000 O
   O399        1.0     0.743150     0.935367     0.841933    Biso  1.000000 O
   O400        1.0     0.451583     0.018786     0.841933    Biso  1.000000 O
   O401        1.0     0.784902     0.685336     0.841925    Biso  1.000000 O
   O402        1.0     0.784880     0.352111     0.841925    Biso  1.000000 O
   O403        1.0     0.784946     0.518723     0.841925    Biso  1.000000 O
   O404        1.0     0.701551     0.352086     0.841925    Biso  1.000000 O
   O405        1.0     0.826480     0.268843     0.841925    Biso  1.000000 O
   O406        1.0     0.659864     0.268767     0.841925    Biso  1.000000 O
   O407        1.0     0.659973     0.602092     0.841925    Biso  1.000000 O
   O408        1.0     0.535000     0.685537     0.841917    Biso  1.000000 O
   O409        1.0     0.743237     0.768705     0.841917    Biso  1.000000 O
   O410        1.0     0.743085     0.102180     0.841917    Biso  1.000000 O
   O411        1.0     0.743172     0.268793     0.841917    Biso  1.000000 O
   O412        1.0     0.743281     0.602042     0.841917    Biso  1.000000 O
   O413        1.0     0.618177     0.185449     0.841917    Biso  1.000000 O
   O414        1.0     0.576513     0.102130     0.841908    Biso  1.000000 O
   O415        1.0     0.701594     0.685386     0.841908    Biso  1.000000 O
   O416        1.0     0.701442     0.018761     0.841908    Biso  1.000000 O
   O417        1.0     0.659799     0.102130     0.841908    Biso  1.000000 O
   O418        1.0     0.701464     0.185474     0.841908    Biso  1.000000 O
   O419        1.0     0.451671     0.852199     0.841908    Biso  1.000000 O
   O420        1.0     0.534870     0.018786     0.841900    Biso  1.000000 O
   O421        1.0     0.493335     0.768881     0.841900    Biso  1.000000 O
   O422        1.0     0.784684     0.185575     0.841900    Biso  1.000000 O
   O423        1.0     0.701529     0.852048     0.841900    Biso  1.000000 O
   O424        1.0     0.618286     0.685461     0.841892    Biso  1.000000 O
   O425        1.0     0.618156     0.018786     0.841892    Biso  1.000000 O
   O426        1.0     0.493248     0.935493     0.841892    Biso  1.000000 O
   O427        1.0     0.659842     0.935417     0.841892    Biso  1.000000 O
   O428        1.0     0.659908     0.768730     0.841883    Biso  1.000000 O
   O429        1.0     0.618221     0.852074     0.841875    Biso  1.000000 O
   O430        1.0     0.576534     0.935442     0.841875    Biso  1.000000 O
   O431        1.0     0.576622     0.768805     0.841867    Biso  1.000000 O
   O432        1.0     0.534935     0.852149     0.841867    Biso  1.000000 O
   Ce145       1.0     0.951322     0.074567     0.835725    Biso  1.000000 Ce
   Ce146       1.0     0.243237     0.491060     0.835708    Biso  1.000000 Ce
   Ce147       1.0     0.868428     0.074517     0.835692    Biso  1.000000 Ce
   Ce148       1.0     0.909875     0.157433     0.835683    Biso  1.000000 Ce
   Ce149       1.0     0.326589     0.491060     0.835667    Biso  1.000000 Ce
   Ce150       1.0     0.201616     0.574353     0.835650    Biso  1.000000 Ce
   Ce151       1.0     0.201638     0.407665     0.835650    Biso  1.000000 Ce
   Ce152       1.0     0.159908     0.490984     0.835650    Biso  1.000000 Ce
   Ce153       1.0     0.285011     0.574378     0.835633    Biso  1.000000 Ce
   Ce154       1.0     0.284968     0.407691     0.835633    Biso  1.000000 Ce
   Ce155       1.0     0.243346     0.657697     0.835625    Biso  1.000000 Ce
   Ce156       1.0     0.243281     0.324296     0.835625    Biso  1.000000 Ce
   Ce157       1.0     0.159929     0.657697     0.835608    Biso  1.000000 Ce
   Ce158       1.0     0.159929     0.324322     0.835608    Biso  1.000000 Ce
   Ce159       1.0     0.201616     0.240927     0.835600    Biso  1.000000 Ce
   Ce160       1.0     0.118243     0.407691     0.835592    Biso  1.000000 Ce
   Ce161       1.0     0.326589     0.324347     0.835592    Biso  1.000000 Ce
   Ce162       1.0     0.118265     0.574403     0.835583    Biso  1.000000 Ce
   Ce163       1.0     0.201638     0.741016     0.835583    Biso  1.000000 Ce
   Ce164       1.0     0.368297     0.407716     0.835583    Biso  1.000000 Ce
   Ce165       1.0     0.284946     0.240927     0.835583    Biso  1.000000 Ce
   Ce166       1.0     0.118265     0.240978     0.835558    Biso  1.000000 Ce
   Ce167       1.0     0.118265     0.741041     0.835550    Biso  1.000000 Ce
   Ce168       1.0     0.368297     0.574554     0.835542    Biso  1.000000 Ce
   Ce169       1.0     0.076578     0.491060     0.835542    Biso  1.000000 Ce
   Ce170       1.0     0.159973     0.824359     0.835542    Biso  1.000000 Ce
   Ce171       1.0     0.159929     0.157584     0.835542    Biso  1.000000 Ce
   Ce172       1.0     0.409897     0.491185     0.835542    Biso  1.000000 Ce
   Ce173       1.0     0.409919     0.324322     0.835533    Biso  1.000000 Ce
   Ce174       1.0     0.076578     0.657722     0.835533    Biso  1.000000 Ce
   Ce175       1.0     0.076556     0.324347     0.835533    Biso  1.000000 Ce
   Ce176       1.0     0.326741     0.657823     0.835533    Biso  1.000000 Ce
   Ce177       1.0     0.285055     0.741091     0.835533    Biso  1.000000 Ce
   Ce178       1.0     0.243281     0.157584     0.835533    Biso  1.000000 Ce
   Ce179       1.0     0.368254     0.240978     0.835525    Biso  1.000000 Ce
   Ce180       1.0     0.451583     0.407716     0.835517    Biso  1.000000 Ce
   Ce181       1.0     0.243346     0.824359     0.835517    Biso  1.000000 Ce
   Ce182       1.0     0.118308     0.907653     0.835508    Biso  1.000000 Ce
   Ce183       1.0     0.076622     0.824410     0.835508    Biso  1.000000 Ce
   Ce184       1.0     0.076578     0.157634     0.835508    Biso  1.000000 Ce
   Ce185       1.0     0.118265     0.074265     0.835500    Biso  1.000000 Ce
   Ce186       1.0     0.326589     0.157584     0.835500    Biso  1.000000 Ce
   Ce187       1.0     0.034913     0.407716     0.835500    Biso  1.000000 Ce
   Ce188       1.0     0.201638     0.907653     0.835492    Biso  1.000000 Ce
   Ce189       1.0     0.201594     0.074265     0.835492    Biso  1.000000 Ce
   Ce190       1.0     0.034870     0.241053     0.835492    Biso  1.000000 Ce
   Ce191       1.0     0.034935     0.574353     0.835492    Biso  1.000000 Ce
   Ce192       1.0     0.159951     0.990972     0.835492    Biso  1.000000 Ce
   Ce193       1.0     0.076643     0.990972     0.835492    Biso  1.000000 Ce
   Ce194       1.0     0.034935     0.741016     0.835492    Biso  1.000000 Ce
   Ce195       1.0     0.034978     0.907753     0.835483    Biso  1.000000 Ce
   Ce196       1.0     0.034891     0.074315     0.835483    Biso  1.000000 Ce
   Ce197       1.0     0.993248     0.157760     0.835483    Biso  1.000000 Ce
   Ce198       1.0     0.451562     0.240902     0.835475    Biso  1.000000 Ce
   Ce199       1.0     0.909897     0.990997     0.835475    Biso  1.000000 Ce
   Ce200       1.0     0.493226     0.324246     0.835475    Biso  1.000000 Ce
   Ce201       1.0     0.993270     0.991097     0.835475    Biso  1.000000 Ce
   Ce202       1.0     0.493248     0.491060     0.835475    Biso  1.000000 Ce
   Ce203       1.0     0.993314     0.824334     0.835475    Biso  1.000000 Ce
   Ce204       1.0     0.951649     0.907678     0.835467    Biso  1.000000 Ce
   Ce205       1.0     0.243259     0.990946     0.835467    Biso  1.000000 Ce
   Ce206       1.0     0.451627     0.574504     0.835458    Biso  1.000000 Ce
   Ce207       1.0     0.993270     0.657621     0.835458    Biso  1.000000 Ce
   Ce208       1.0     0.534891     0.407590     0.835458    Biso  1.000000 Ce
   Ce209       1.0     0.284924     0.074265     0.835458    Biso  1.000000 Ce
   Ce210       1.0     0.993248     0.491009     0.835458    Biso  1.000000 Ce
   Ce211       1.0     0.951627     0.740940     0.835450    Biso  1.000000 Ce
   Ce212       1.0     0.409875     0.157609     0.835450    Biso  1.000000 Ce
   Ce213       1.0     0.284989     0.907678     0.835450    Biso  1.000000 Ce
   Ce214       1.0     0.993226     0.324372     0.835450    Biso  1.000000 Ce
   Ce215       1.0     0.326741     0.824435     0.835442    Biso  1.000000 Ce
   Ce216       1.0     0.868254     0.907653     0.835433    Biso  1.000000 Ce
   Ce217       1.0     0.368428     0.741116     0.835433    Biso  1.000000 Ce
   Ce218       1.0     0.909962     0.824309     0.835433    Biso  1.000000 Ce
   Ce219       1.0     0.410071     0.657848     0.835433    Biso  1.000000 Ce
   Ce220       1.0     0.368232     0.074240     0.835425    Biso  1.000000 Ce
   Ce221       1.0     0.576600     0.490934     0.835425    Biso  1.000000 Ce
   Ce222       1.0     0.951496     0.241078     0.835417    Biso  1.000000 Ce
   Ce223       1.0     0.951605     0.574303     0.835417    Biso  1.000000 Ce
   Ce224       1.0     0.951583     0.407665     0.835417    Biso  1.000000 Ce
   Ce225       1.0     0.326589     0.990946     0.835417    Biso  1.000000 Ce
   Ce226       1.0     0.576534     0.324196     0.835408    Biso  1.000000 Ce
   Ce227       1.0     0.618199     0.407515     0.835400    Biso  1.000000 Ce
   Ce228       1.0     0.534891     0.240877     0.835400    Biso  1.000000 Ce
   Ce229       1.0     0.534978     0.574378     0.835400    Biso  1.000000 Ce
   Ce230       1.0     0.909940     0.657571     0.835400    Biso  1.000000 Ce
   Ce231       1.0     0.826502     0.991072     0.835400    Biso  1.000000 Ce
   Ce232       1.0     0.909962     0.490934     0.835392    Biso  1.000000 Ce
   Ce233       1.0     0.868275     0.740890     0.835383    Biso  1.000000 Ce
   Ce234       1.0     0.826589     0.824183     0.835383    Biso  1.000000 Ce
   Ce235       1.0     0.784946     0.907628     0.835383    Biso  1.000000 Ce
   Ce236       1.0     0.493205     0.157609     0.835383    Biso  1.000000 Ce
   Ce237       1.0     0.368341     0.907703     0.835375    Biso  1.000000 Ce
   Ce238       1.0     0.826502     0.157735     0.835375    Biso  1.000000 Ce
   Ce239       1.0     0.659908     0.490883     0.835375    Biso  1.000000 Ce
   Ce240       1.0     0.868297     0.574202     0.835367    Biso  1.000000 Ce
   Ce241       1.0     0.451518     0.074290     0.835367    Biso  1.000000 Ce
   Ce242       1.0     0.868254     0.407615     0.835367    Biso  1.000000 Ce
   Ce243       1.0     0.909897     0.324397     0.835367    Biso  1.000000 Ce
   Ce244       1.0     0.618308     0.574278     0.835358    Biso  1.000000 Ce
   Ce245       1.0     0.868275     0.241028     0.835358    Biso  1.000000 Ce
   Ce246       1.0     0.409940     0.990972     0.835358    Biso  1.000000 Ce
   Ce247       1.0     0.493335     0.657797     0.835358    Biso  1.000000 Ce
   Ce248       1.0     0.826611     0.490883     0.835350    Biso  1.000000 Ce
   Ce249       1.0     0.826611     0.657521     0.835350    Biso  1.000000 Ce
   Ce250       1.0     0.784859     0.074340     0.835350    Biso  1.000000 Ce
   Ce251       1.0     0.701529     0.407565     0.835342    Biso  1.000000 Ce
   Ce252       1.0     0.410071     0.824384     0.835342    Biso  1.000000 Ce
   Ce253       1.0     0.659864     0.324196     0.835342    Biso  1.000000 Ce
   Ce254       1.0     0.743172     0.990946     0.835342    Biso  1.000000 Ce
   Ce255       1.0     0.826567     0.324246     0.835342    Biso  1.000000 Ce
   Ce256       1.0     0.784924     0.740839     0.835342    Biso  1.000000 Ce
   Ce257       1.0     0.784902     0.407565     0.835342    Biso  1.000000 Ce
   Ce258       1.0     0.743259     0.490883     0.835342    Biso  1.000000 Ce
   Ce259       1.0     0.618199     0.240902     0.835333    Biso  1.000000 Ce
   Ce260       1.0     0.701638     0.574202     0.835333    Biso  1.000000 Ce
   Ce261       1.0     0.451714     0.741116     0.835333    Biso  1.000000 Ce
   Ce262       1.0     0.576513     0.157634     0.835333    Biso  1.000000 Ce
   Ce263       1.0     0.784859     0.240978     0.835333    Biso  1.000000 Ce
   Ce264       1.0     0.784968     0.574177     0.835333    Biso  1.000000 Ce
   Ce265       1.0     0.743237     0.824234     0.835333    Biso  1.000000 Ce
   Ce266       1.0     0.701573     0.907603     0.835325    Biso  1.000000 Ce
   Ce267       1.0     0.701507     0.240902     0.835325    Biso  1.000000 Ce
   Ce268       1.0     0.701507     0.074290     0.835325    Biso  1.000000 Ce
   Ce269       1.0     0.743303     0.657471     0.835325    Biso  1.000000 Ce
   Ce270       1.0     0.743216     0.324246     0.835325    Biso  1.000000 Ce
   Ce271       1.0     0.743172     0.157609     0.835325    Biso  1.000000 Ce
   Ce272       1.0     0.659821     0.157584     0.835317    Biso  1.000000 Ce
   Ce273       1.0     0.659973     0.657546     0.835317    Biso  1.000000 Ce
   Ce274       1.0     0.576665     0.657621     0.835317    Biso  1.000000 Ce
   Ce275       1.0     0.534870     0.074315     0.835317    Biso  1.000000 Ce
   Ce276       1.0     0.451627     0.907703     0.835308    Biso  1.000000 Ce
   Ce277       1.0     0.701616     0.740839     0.835308    Biso  1.000000 Ce
   Ce278       1.0     0.618177     0.074265     0.835308    Biso  1.000000 Ce
   Ce279       1.0     0.659842     0.990946     0.835308    Biso  1.000000 Ce
   Ce280       1.0     0.493248     0.991022     0.835308    Biso  1.000000 Ce
   Ce281       1.0     0.576513     0.990921     0.835300    Biso  1.000000 Ce
   Ce282       1.0     0.618221     0.907577     0.835292    Biso  1.000000 Ce
   Ce283       1.0     0.659929     0.824208     0.835292    Biso  1.000000 Ce
   Ce284       1.0     0.618286     0.740915     0.835283    Biso  1.000000 Ce
   Ce285       1.0     0.534913     0.907628     0.835283    Biso  1.000000 Ce
   Ce286       1.0     0.535000     0.741016     0.835283    Biso  1.000000 Ce
   Ce287       1.0     0.576600     0.824259     0.835275    Biso  1.000000 Ce
   Ce288       1.0     0.493314     0.824334     0.835275    Biso  1.000000 Ce
   O433        1.0     0.243324     0.379951     0.829175    Biso  1.000000 O
   O434        1.0     0.201616     0.463370     0.829167    Biso  1.000000 O
   O435        1.0     0.284968     0.463396     0.829158    Biso  1.000000 O
   O436        1.0     0.201638     0.630083     0.829158    Biso  1.000000 O
   O437        1.0     0.159929     0.546664     0.829150    Biso  1.000000 O
   O438        1.0     0.243346     0.546739     0.829150    Biso  1.000000 O
   O439        1.0     0.201638     0.296607     0.829150    Biso  1.000000 O
   O440        1.0     0.159951     0.380027     0.829142    Biso  1.000000 O
   O441        1.0     0.326611     0.379976     0.829133    Biso  1.000000 O
   O442        1.0     0.284946     0.296607     0.829133    Biso  1.000000 O
   O443        1.0     0.285098     0.630108     0.829133    Biso  1.000000 O
   O444        1.0     0.118265     0.463345     0.829125    Biso  1.000000 O
   O445        1.0     0.243368     0.713377     0.829125    Biso  1.000000 O
   O446        1.0     0.159908     0.713301     0.829117    Biso  1.000000 O
   O447        1.0     0.368254     0.463396     0.829117    Biso  1.000000 O
   O448        1.0     0.326741     0.546714     0.829117    Biso  1.000000 O
   O449        1.0     0.159973     0.213289     0.829100    Biso  1.000000 O
   O450        1.0     0.118265     0.296708     0.829100    Biso  1.000000 O
   O451        1.0     0.118199     0.630008     0.829100    Biso  1.000000 O
   O452        1.0     0.201616     0.796620     0.829092    Biso  1.000000 O
   O453        1.0     0.243281     0.213264     0.829092    Biso  1.000000 O
   O454        1.0     0.076600     0.379976     0.829083    Biso  1.000000 O
   O455        1.0     0.909940     0.046651     0.829083    Biso  1.000000 O
   O456        1.0     0.409875     0.379951     0.829083    Biso  1.000000 O
   O457        1.0     0.368210     0.296633     0.829083    Biso  1.000000 O
   O458        1.0     0.118221     0.796595     0.829075    Biso  1.000000 O
   O459        1.0     0.326589     0.213238     0.829075    Biso  1.000000 O
   O460        1.0     0.951540     0.129920     0.829075    Biso  1.000000 O
   O461        1.0     0.076600     0.546689     0.829067    Biso  1.000000 O
   O462        1.0     0.076556     0.713276     0.829058    Biso  1.000000 O
   O463        1.0     0.451540     0.463345     0.829058    Biso  1.000000 O
   O464        1.0     0.118286     0.129945     0.829050    Biso  1.000000 O
   O465        1.0     0.201616     0.129895     0.829050    Biso  1.000000 O
   O466        1.0     0.159929     0.879913     0.829050    Biso  1.000000 O
   O467        1.0     0.034870     0.129895     0.829042    Biso  1.000000 O
   O468        1.0     0.076622     0.213364     0.829042    Biso  1.000000 O
   O469        1.0     0.993161     0.046677     0.829042    Biso  1.000000 O
   O470        1.0     0.410006     0.546790     0.829042    Biso  1.000000 O
   O471        1.0     0.326807     0.713427     0.829033    Biso  1.000000 O
   O472        1.0     0.034935     0.463320     0.829033    Biso  1.000000 O
   O473        1.0     0.285055     0.796670     0.829033    Biso  1.000000 O
   O474        1.0     0.284924     0.129869     0.829033    Biso  1.000000 O
   O475        1.0     0.451496     0.296582     0.829033    Biso  1.000000 O
   O476        1.0     0.076600     0.046526     0.829025    Biso  1.000000 O
   O477        1.0     0.034935     0.796545     0.829025    Biso  1.000000 O
   O478        1.0     0.868232     0.129895     0.829025    Biso  1.000000 O
   O479        1.0     0.076556     0.879913     0.829025    Biso  1.000000 O
   O480        1.0     0.034935     0.629907     0.829025    Biso  1.000000 O
   O481        1.0     0.493161     0.379901     0.829025    Biso  1.000000 O
   O482        1.0     0.118286     0.963207     0.829025    Biso  1.000000 O
   O483        1.0     0.368450     0.630159     0.829025    Biso  1.000000 O
   O484        1.0     0.243303     0.879939     0.829025    Biso  1.000000 O
   O485        1.0     0.951627     0.963308     0.829025    Biso  1.000000 O
   O486        1.0     0.159951     0.046551     0.829017    Biso  1.000000 O
   O487        1.0     0.034957     0.963257     0.829017    Biso  1.000000 O
   O488        1.0     0.034957     0.296658     0.829017    Biso  1.000000 O
   O489        1.0     0.409897     0.213238     0.829017    Biso  1.000000 O
   O490        1.0     0.993183     0.213289     0.829008    Biso  1.000000 O
   O491        1.0     0.201594     0.963232     0.829008    Biso  1.000000 O
   O492        1.0     0.993248     0.713176     0.829000    Biso  1.000000 O
   O493        1.0     0.243259     0.046526     0.829000    Biso  1.000000 O
   O494        1.0     0.993292     0.879838     0.829000    Biso  1.000000 O
   O495        1.0     0.534870     0.463245     0.828992    Biso  1.000000 O
   O496        1.0     0.368232     0.129844     0.828992    Biso  1.000000 O
   O497        1.0     0.951583     0.796494     0.828992    Biso  1.000000 O
   O498        1.0     0.868210     0.963257     0.828992    Biso  1.000000 O
   O499        1.0     0.993292     0.379951     0.828983    Biso  1.000000 O
   O500        1.0     0.493248     0.546714     0.828983    Biso  1.000000 O
   O501        1.0     0.993292     0.546614     0.828983    Biso  1.000000 O
   O502        1.0     0.826611     0.046677     0.828975    Biso  1.000000 O
   O503        1.0     0.284902     0.963257     0.828975    Biso  1.000000 O
   O504        1.0     0.909897     0.879788     0.828967    Biso  1.000000 O
   O505        1.0     0.909919     0.213163     0.828967    Biso  1.000000 O
   O506        1.0     0.576513     0.379800     0.828950    Biso  1.000000 O
   O507        1.0     0.326567     0.046551     0.828950    Biso  1.000000 O
   O508        1.0     0.326632     0.879989     0.828950    Biso  1.000000 O
   O509        1.0     0.534826     0.296532     0.828950    Biso  1.000000 O
   O510        1.0     0.951627     0.629882     0.828950    Biso  1.000000 O
   O511        1.0     0.909962     0.713125     0.828942    Biso  1.000000 O
   O512        1.0     0.951649     0.463220     0.828942    Biso  1.000000 O
   O513        1.0     0.493183     0.213289     0.828942    Biso  1.000000 O
   O514        1.0     0.951583     0.296607     0.828942    Biso  1.000000 O
   O515        1.0     0.451714     0.630083     0.828942    Biso  1.000000 O
   O516        1.0     0.618265     0.463119     0.828933    Biso  1.000000 O
   O517        1.0     0.868275     0.796469     0.828933    Biso  1.000000 O
   O518        1.0     0.368406     0.796670     0.828933    Biso  1.000000 O
   O519        1.0     0.576600     0.546563     0.828933    Biso  1.000000 O
   O520        1.0     0.826611     0.879737     0.828933    Biso  1.000000 O
   O521        1.0     0.410071     0.713402     0.828925    Biso  1.000000 O
   O522        1.0     0.451540     0.129920     0.828925    Biso  1.000000 O
   O523        1.0     0.910006     0.546513     0.828917    Biso  1.000000 O
   O524        1.0     0.784837     0.963182     0.828908    Biso  1.000000 O
   O525        1.0     0.368232     0.963308     0.828908    Biso  1.000000 O
   O526        1.0     0.909962     0.379926     0.828900    Biso  1.000000 O
   O527        1.0     0.409875     0.046576     0.828900    Biso  1.000000 O
   O528        1.0     0.826611     0.213238     0.828900    Biso  1.000000 O
   O529        1.0     0.868297     0.629781     0.828900    Biso  1.000000 O
   O530        1.0     0.826589     0.713100     0.828892    Biso  1.000000 O
   O531        1.0     0.784902     0.796419     0.828892    Biso  1.000000 O
   O532        1.0     0.784880     0.129895     0.828892    Biso  1.000000 O
   O533        1.0     0.659864     0.379800     0.828892    Biso  1.000000 O
   O534        1.0     0.868341     0.463194     0.828892    Biso  1.000000 O
   O535        1.0     0.534935     0.629983     0.828892    Biso  1.000000 O
   O536        1.0     0.826589     0.379800     0.828883    Biso  1.000000 O
   O537        1.0     0.784924     0.463144     0.828883    Biso  1.000000 O
   O538        1.0     0.660017     0.546463     0.828883    Biso  1.000000 O
   O539        1.0     0.618156     0.296507     0.828883    Biso  1.000000 O
   O540        1.0     0.868275     0.296557     0.828883    Biso  1.000000 O
   O541        1.0     0.743259     0.879838     0.828883    Biso  1.000000 O
   O542        1.0     0.534826     0.129920     0.828875    Biso  1.000000 O
   O543        1.0     0.576491     0.213264     0.828875    Biso  1.000000 O
   O544        1.0     0.826676     0.546488     0.828875    Biso  1.000000 O
   O545        1.0     0.743172     0.046551     0.828875    Biso  1.000000 O
   O546        1.0     0.743216     0.379825     0.828875    Biso  1.000000 O
   O547        1.0     0.701616     0.463169     0.828875    Biso  1.000000 O
   O548        1.0     0.409962     0.879913     0.828867    Biso  1.000000 O
   O549        1.0     0.701529     0.296507     0.828867    Biso  1.000000 O
   O550        1.0     0.784989     0.629781     0.828858    Biso  1.000000 O
   O551        1.0     0.493183     0.046626     0.828858    Biso  1.000000 O
   O552        1.0     0.743303     0.713075     0.828858    Biso  1.000000 O
   O553        1.0     0.618286     0.629857     0.828858    Biso  1.000000 O
   O554        1.0     0.743303     0.546463     0.828858    Biso  1.000000 O
   O555        1.0     0.618156     0.129895     0.828850    Biso  1.000000 O
   O556        1.0     0.784859     0.296557     0.828850    Biso  1.000000 O
   O557        1.0     0.701594     0.796419     0.828850    Biso  1.000000 O
   O558        1.0     0.659821     0.213188     0.828850    Biso  1.000000 O
   O559        1.0     0.701507     0.963207     0.828850    Biso  1.000000 O
   O560        1.0     0.701660     0.629781     0.828850    Biso  1.000000 O
   O561        1.0     0.451562     0.963282     0.828850    Biso  1.000000 O
   O562        1.0     0.576469     0.046551     0.828842    Biso  1.000000 O
   O563        1.0     0.659842     0.046576     0.828842    Biso  1.000000 O
   O564        1.0     0.493357     0.713326     0.828842    Biso  1.000000 O
   O565        1.0     0.701464     0.129920     0.828842    Biso  1.000000 O
   O566        1.0     0.659886     0.879813     0.828842    Biso  1.000000 O
   O567        1.0     0.743128     0.213264     0.828842    Biso  1.000000 O
   O568        1.0     0.659951     0.713125     0.828833    Biso  1.000000 O
   O569        1.0     0.451671     0.796670     0.828833    Biso  1.000000 O
   O570        1.0     0.618177     0.963182     0.828833    Biso  1.000000 O
   O571        1.0     0.576622     0.713201     0.828817    Biso  1.000000 O
   O572        1.0     0.534826     0.963232     0.828817    Biso  1.000000 O
   O573        1.0     0.618265     0.796519     0.828808    Biso  1.000000 O
   O574        1.0     0.576556     0.879863     0.828808    Biso  1.000000 O
   O575        1.0     0.493226     0.879913     0.828808    Biso  1.000000 O
   O576        1.0     0.534957     0.796570     0.828800    Biso  1.000000 O
   O577        1.0     0.243237     0.491236     0.816108    Biso  1.000000 O
   O578        1.0     0.201594     0.407841     0.816092    Biso  1.000000 O
   O579        1.0     0.201529     0.574554     0.816092    Biso  1.000000 O
   O580        1.0     0.284924     0.407892     0.816083    Biso  1.000000 O
   O581        1.0     0.285011     0.574605     0.816075    Biso  1.000000 O
   O582        1.0     0.159864     0.491185     0.816075    Biso  1.000000 O
   O583        1.0     0.243303     0.657898     0.816067    Biso  1.000000 O
   O584        1.0     0.243237     0.324523     0.816067    Biso  1.000000 O
   O585        1.0     0.326611     0.491286     0.816067    Biso  1.000000 O
   O586        1.0     0.159908     0.324523     0.816058    Biso  1.000000 O
   O587        1.0     0.159821     0.657848     0.816050    Biso  1.000000 O
   O588        1.0     0.118199     0.407867     0.816042    Biso  1.000000 O
   O589        1.0     0.201551     0.741166     0.816042    Biso  1.000000 O
   O590        1.0     0.326524     0.324548     0.816033    Biso  1.000000 O
   O591        1.0     0.368232     0.407917     0.816033    Biso  1.000000 O
   O592        1.0     0.201573     0.241129     0.816033    Biso  1.000000 O
   O593        1.0     0.284902     0.241154     0.816017    Biso  1.000000 O
   O594        1.0     0.118177     0.574554     0.816017    Biso  1.000000 O
   O595        1.0     0.118243     0.241154     0.816008    Biso  1.000000 O
   O596        1.0     0.951540     0.074491     0.816000    Biso  1.000000 O
   O597        1.0     0.409919     0.491311     0.816000    Biso  1.000000 O
   O598        1.0     0.118134     0.741166     0.815992    Biso  1.000000 O
   O599        1.0     0.409831     0.324523     0.815983    Biso  1.000000 O
   O600        1.0     0.285055     0.741267     0.815983    Biso  1.000000 O
   O601        1.0     0.076534     0.491236     0.815983    Biso  1.000000 O
   O602        1.0     0.159842     0.824485     0.815983    Biso  1.000000 O
   O603        1.0     0.159886     0.157760     0.815983    Biso  1.000000 O
   O604        1.0     0.368363     0.574705     0.815983    Biso  1.000000 O
   O605        1.0     0.076534     0.324523     0.815975    Biso  1.000000 O
   O606        1.0     0.326763     0.657973     0.815975    Biso  1.000000 O
   O607        1.0     0.868297     0.074441     0.815975    Biso  1.000000 O
   O608        1.0     0.368188     0.241204     0.815975    Biso  1.000000 O
   O609        1.0     0.076447     0.657823     0.815967    Biso  1.000000 O
   O610        1.0     0.243281     0.824510     0.815967    Biso  1.000000 O
   O611        1.0     0.243237     0.157760     0.815967    Biso  1.000000 O
   O612        1.0     0.451496     0.407892     0.815967    Biso  1.000000 O
   O613        1.0     0.076513     0.157785     0.815958    Biso  1.000000 O
   O614        1.0     0.909940     0.157659     0.815958    Biso  1.000000 O
   O615        1.0     0.076513     0.824410     0.815950    Biso  1.000000 O
   O616        1.0     0.034913     0.074416     0.815942    Biso  1.000000 O
   O617        1.0     0.034935     0.407892     0.815942    Biso  1.000000 O
   O618        1.0     0.118221     0.074441     0.815942    Biso  1.000000 O
   O619        1.0     0.326524     0.157785     0.815942    Biso  1.000000 O
   O620        1.0     0.034870     0.241154     0.815942    Biso  1.000000 O
   O621        1.0     0.118199     0.907728     0.815942    Biso  1.000000 O
   O622        1.0     0.909897     0.991047     0.815933    Biso  1.000000 O
   O623        1.0     0.034826     0.741066     0.815933    Biso  1.000000 O
   O624        1.0     0.201551     0.907779     0.815933    Biso  1.000000 O
   O625        1.0     0.993270     0.991072     0.815925    Biso  1.000000 O
   O626        1.0     0.076556     0.991097     0.815925    Biso  1.000000 O
   O627        1.0     0.493205     0.491261     0.815925    Biso  1.000000 O
   O628        1.0     0.993205     0.824359     0.815925    Biso  1.000000 O
   O629        1.0     0.993226     0.157785     0.815925    Biso  1.000000 O
   O630        1.0     0.034870     0.574479     0.815925    Biso  1.000000 O
   O631        1.0     0.201551     0.074441     0.815925    Biso  1.000000 O
   O632        1.0     0.951562     0.907703     0.815925    Biso  1.000000 O
   O633        1.0     0.159864     0.991097     0.815917    Biso  1.000000 O
   O634        1.0     0.493161     0.324447     0.815917    Biso  1.000000 O
   O635        1.0     0.034891     0.907779     0.815917    Biso  1.000000 O
   O636        1.0     0.534848     0.407741     0.815908    Biso  1.000000 O
   O637        1.0     0.451518     0.241129     0.815908    Biso  1.000000 O
   O638        1.0     0.993226     0.657747     0.815892    Biso  1.000000 O
   O639        1.0     0.993270     0.324498     0.815892    Biso  1.000000 O
   O640        1.0     0.243216     0.991122     0.815892    Biso  1.000000 O
   O641        1.0     0.284837     0.074416     0.815892    Biso  1.000000 O
   O642        1.0     0.451627     0.574705     0.815892    Biso  1.000000 O
   O643        1.0     0.993292     0.491185     0.815883    Biso  1.000000 O
   O644        1.0     0.284924     0.907854     0.815883    Biso  1.000000 O
   O645        1.0     0.409810     0.157835     0.815883    Biso  1.000000 O
   O646        1.0     0.868188     0.907728     0.815883    Biso  1.000000 O
   O647        1.0     0.826502     0.991097     0.815875    Biso  1.000000 O
   O648        1.0     0.326698     0.824586     0.815875    Biso  1.000000 O
   O649        1.0     0.951540     0.741041     0.815875    Biso  1.000000 O
   O650        1.0     0.909875     0.824334     0.815875    Biso  1.000000 O
   O651        1.0     0.410115     0.657999     0.815867    Biso  1.000000 O
   O652        1.0     0.576622     0.491060     0.815867    Biso  1.000000 O
   O653        1.0     0.368428     0.741292     0.815858    Biso  1.000000 O
   O654        1.0     0.951562     0.241129     0.815858    Biso  1.000000 O
   O655        1.0     0.326545     0.991122     0.815850    Biso  1.000000 O
   O656        1.0     0.368167     0.074441     0.815850    Biso  1.000000 O
   O657        1.0     0.534913     0.574554     0.815850    Biso  1.000000 O
   O658        1.0     0.951671     0.407766     0.815842    Biso  1.000000 O
   O659        1.0     0.951671     0.574454     0.815842    Biso  1.000000 O
   O660        1.0     0.576491     0.324347     0.815833    Biso  1.000000 O
   O661        1.0     0.618221     0.407615     0.815833    Biso  1.000000 O
   O662        1.0     0.868210     0.740940     0.815833    Biso  1.000000 O
   O663        1.0     0.826524     0.824259     0.815833    Biso  1.000000 O
   O664        1.0     0.909897     0.657647     0.815825    Biso  1.000000 O
   O665        1.0     0.493118     0.157785     0.815825    Biso  1.000000 O
   O666        1.0     0.826567     0.157760     0.815825    Biso  1.000000 O
   O667        1.0     0.534826     0.241053     0.815825    Biso  1.000000 O
   O668        1.0     0.784859     0.907653     0.815825    Biso  1.000000 O
   O669        1.0     0.784837     0.074441     0.815808    Biso  1.000000 O
   O670        1.0     0.659973     0.490959     0.815808    Biso  1.000000 O
   O671        1.0     0.910027     0.491085     0.815808    Biso  1.000000 O
   O672        1.0     0.368275     0.907879     0.815808    Biso  1.000000 O
   O673        1.0     0.909984     0.324498     0.815800    Biso  1.000000 O
   O674        1.0     0.868319     0.407716     0.815800    Biso  1.000000 O
   O675        1.0     0.451431     0.074466     0.815800    Biso  1.000000 O
   O676        1.0     0.618330     0.574403     0.815800    Biso  1.000000 O
   O677        1.0     0.868275     0.241078     0.815800    Biso  1.000000 O
   O678        1.0     0.743150     0.991097     0.815792    Biso  1.000000 O
   O679        1.0     0.451714     0.741267     0.815792    Biso  1.000000 O
   O680        1.0     0.868319     0.574328     0.815792    Biso  1.000000 O
   O681        1.0     0.659886     0.324322     0.815783    Biso  1.000000 O
   O682        1.0     0.409875     0.991148     0.815783    Biso  1.000000 O
   O683        1.0     0.826589     0.657621     0.815783    Biso  1.000000 O
   O684        1.0     0.784902     0.740940     0.815783    Biso  1.000000 O
   O685        1.0     0.784989     0.407691     0.815783    Biso  1.000000 O
   O686        1.0     0.743172     0.824334     0.815783    Biso  1.000000 O
   O687        1.0     0.826676     0.491034     0.815783    Biso  1.000000 O
   O688        1.0     0.701594     0.407665     0.815783    Biso  1.000000 O
   O689        1.0     0.701507     0.907728     0.815783    Biso  1.000000 O
   O690        1.0     0.493314     0.657948     0.815775    Biso  1.000000 O
   O691        1.0     0.826676     0.324347     0.815775    Biso  1.000000 O
   O692        1.0     0.743346     0.490984     0.815775    Biso  1.000000 O
   O693        1.0     0.784880     0.241053     0.815775    Biso  1.000000 O
   O694        1.0     0.743237     0.324372     0.815767    Biso  1.000000 O
   O695        1.0     0.743216     0.157760     0.815767    Biso  1.000000 O
   O696        1.0     0.576447     0.157835     0.815767    Biso  1.000000 O
   O697        1.0     0.784989     0.574303     0.815767    Biso  1.000000 O
   O698        1.0     0.701507     0.074441     0.815767    Biso  1.000000 O
   O699        1.0     0.410006     0.824510     0.815767    Biso  1.000000 O
   O700        1.0     0.701681     0.574353     0.815767    Biso  1.000000 O
   O701        1.0     0.659951     0.657672     0.815758    Biso  1.000000 O
   O702        1.0     0.659799     0.991122     0.815758    Biso  1.000000 O
   O703        1.0     0.618177     0.241078     0.815758    Biso  1.000000 O
   O704        1.0     0.743324     0.657596     0.815750    Biso  1.000000 O
   O705        1.0     0.576665     0.657772     0.815750    Biso  1.000000 O
   O706        1.0     0.534761     0.074542     0.815750    Biso  1.000000 O
   O707        1.0     0.618134     0.074466     0.815750    Biso  1.000000 O
   O708        1.0     0.493118     0.991198     0.815742    Biso  1.000000 O
   O709        1.0     0.701594     0.740915     0.815742    Biso  1.000000 O
   O710        1.0     0.659908     0.824334     0.815742    Biso  1.000000 O
   O711        1.0     0.659821     0.157760     0.815742    Biso  1.000000 O
   O712        1.0     0.701507     0.241078     0.815742    Biso  1.000000 O
   O713        1.0     0.451518     0.907904     0.815742    Biso  1.000000 O
   O714        1.0     0.576469     0.991148     0.815733    Biso  1.000000 O
   O715        1.0     0.618156     0.907753     0.815725    Biso  1.000000 O
   O716        1.0     0.618265     0.741016     0.815717    Biso  1.000000 O
   O717        1.0     0.534826     0.907829     0.815717    Biso  1.000000 O
   O718        1.0     0.493270     0.824435     0.815708    Biso  1.000000 O
   O719        1.0     0.534935     0.741166     0.815700    Biso  1.000000 O
   O720        1.0     0.576534     0.824410     0.815692    Biso  1.000000 O
   Ce289       1.0     0.242453     0.547796     0.809442    Biso  1.000000 Ce
   Ce290       1.0     0.200984     0.464527     0.809925    Biso  1.000000 Ce
   Ce291       1.0     0.201877     0.630108     0.809567    Biso  1.000000 Ce
   Ce292       1.0     0.285904     0.461761     0.810142    Biso  1.000000 Ce
   Ce293       1.0     0.243390     0.380681     0.809717    Biso  1.000000 Ce
   Ce294       1.0     0.161062     0.547620     0.809858    Biso  1.000000 Ce
   Ce295       1.0     0.284684     0.630209     0.810325    Biso  1.000000 Ce
   Ce296       1.0     0.244501     0.713754     0.809600    Biso  1.000000 Ce
   Ce297       1.0     0.202640     0.297437     0.809442    Biso  1.000000 Ce
   Ce298       1.0     0.157468     0.381712     0.809300    Biso  1.000000 Ce
   Ce299       1.0     0.328179     0.545155     0.809425    Biso  1.000000 Ce
   Ce300       1.0     0.118482     0.465005     0.809733    Biso  1.000000 Ce
   Ce301       1.0     0.367905     0.459674     0.809433    Biso  1.000000 Ce
   Ce302       1.0     0.285490     0.296532     0.809167    Biso  1.000000 Ce
   Ce303       1.0     0.328397     0.379951     0.809958    Biso  1.000000 Ce
   Ce304       1.0     0.159690     0.710912     0.809633    Biso  1.000000 Ce
   Ce305       1.0     0.160125     0.214244     0.809200    Biso  1.000000 Ce
   Ce306       1.0     0.119833     0.297538     0.810183    Biso  1.000000 Ce
   Ce307       1.0     0.201594     0.796318     0.810092    Biso  1.000000 Ce
   Ce308       1.0     0.244174     0.216030     0.809033    Biso  1.000000 Ce
   Ce309       1.0     0.116544     0.630083     0.809283    Biso  1.000000 Ce
   Ce310       1.0     0.409635     0.381636     0.809492    Biso  1.000000 Ce
   Ce311       1.0     0.369800     0.296054     0.809475    Biso  1.000000 Ce
   Ce312       1.0     0.912140     0.050826     0.809125    Biso  1.000000 Ce
   Ce313       1.0     0.327525     0.212283     0.808908    Biso  1.000000 Ce
   Ce314       1.0     0.075968     0.381334     0.809433    Biso  1.000000 Ce
   Ce315       1.0     0.118722     0.797249     0.809317    Biso  1.000000 Ce
   Ce316       1.0     0.453848     0.463370     0.809392    Biso  1.000000 Ce
   Ce317       1.0     0.118352     0.130574     0.809808    Biso  1.000000 Ce
   Ce318       1.0     0.076469     0.215225     0.810275    Biso  1.000000 Ce
   Ce319       1.0     0.202008     0.130297     0.809600    Biso  1.000000 Ce
   Ce320       1.0     0.286122     0.800895     0.809933    Biso  1.000000 Ce
   Ce321       1.0     0.159102     0.881900     0.809825    Biso  1.000000 Ce
   Ce322       1.0     0.448600     0.296180     0.808958    Biso  1.000000 Ce
   Ce323       1.0     0.077558     0.545407     0.809100    Biso  1.000000 Ce
   Ce324       1.0     0.952803     0.133114     0.809183    Biso  1.000000 Ce
   Ce325       1.0     0.078364     0.710937     0.810183    Biso  1.000000 Ce
   Ce326       1.0     0.326959     0.715816     0.810175    Biso  1.000000 Ce
   Ce327       1.0     0.535218     0.462113     0.808942    Biso  1.000000 Ce
   Ce328       1.0     0.409243     0.547167     0.809917    Biso  1.000000 Ce
   Ce329       1.0     0.949710     0.963936     0.809700    Biso  1.000000 Ce
   Ce330       1.0     0.492007     0.375701     0.809725    Biso  1.000000 Ce
   Ce331       1.0     0.992246     0.044841     0.810158    Biso  1.000000 Ce
   Ce332       1.0     0.036111     0.131454     0.809850    Biso  1.000000 Ce
   Ce333       1.0     0.407545     0.212157     0.809417    Biso  1.000000 Ce
   Ce334       1.0     0.242083     0.881523     0.809975    Biso  1.000000 Ce
   Ce335       1.0     0.283051     0.131756     0.808683    Biso  1.000000 Ce
   Ce336       1.0     0.119528     0.963232     0.809000    Biso  1.000000 Ce
   Ce337       1.0     0.368798     0.627820     0.809275    Biso  1.000000 Ce
   Ce338       1.0     0.994424     0.880995     0.808983    Biso  1.000000 Ce
   Ce339       1.0     0.951758     0.797299     0.808267    Biso  1.000000 Ce
   Ce340       1.0     0.073638     0.048865     0.809208    Biso  1.000000 Ce
   Ce341       1.0     0.033911     0.466112     0.808717    Biso  1.000000 Ce
   Ce342       1.0     0.158819     0.047280     0.809600    Biso  1.000000 Ce
   Ce343       1.0     0.868014     0.131630     0.809625    Biso  1.000000 Ce
   Ce344       1.0     0.076578     0.880919     0.808958    Biso  1.000000 Ce
   Ce345       1.0     0.034913     0.297689     0.810325    Biso  1.000000 Ce
   Ce346       1.0     0.034913     0.798657     0.810117    Biso  1.000000 Ce
   Ce347       1.0     0.868145     0.961396     0.808983    Biso  1.000000 Ce
   Ce348       1.0     0.202988     0.963081     0.808400    Biso  1.000000 Ce
   Ce349       1.0     0.367317     0.130976     0.810183    Biso  1.000000 Ce
   Ce350       1.0     0.911901     0.880970     0.809625    Biso  1.000000 Ce
   Ce351       1.0     0.492617     0.546136     0.809575    Biso  1.000000 Ce
   Ce352       1.0     0.036220     0.964439     0.809192    Biso  1.000000 Ce
   Ce353       1.0     0.033563     0.629932     0.808992    Biso  1.000000 Ce
   Ce354       1.0     0.826894     0.047632     0.808708    Biso  1.000000 Ce
   Ce355       1.0     0.991637     0.215024     0.809042    Biso  1.000000 Ce
   Ce356       1.0     0.991963     0.715489     0.809283    Biso  1.000000 Ce
   Ce357       1.0     0.992050     0.383799     0.809517    Biso  1.000000 Ce
   Ce358       1.0     0.573877     0.546966     0.809258    Biso  1.000000 Ce
   Ce359       1.0     0.827917     0.879888     0.809500    Biso  1.000000 Ce
   Ce360       1.0     0.242453     0.048865     0.810192    Biso  1.000000 Ce
   Ce361       1.0     0.576077     0.379901     0.809525    Biso  1.000000 Ce
   Ce362       1.0     0.618286     0.462717     0.809175    Biso  1.000000 Ce
   Ce363       1.0     0.908438     0.711113     0.809083    Biso  1.000000 Ce
   Ce364       1.0     0.285076     0.967306     0.808992    Biso  1.000000 Ce
   Ce365       1.0     0.911334     0.213062     0.809692    Biso  1.000000 Ce
   Ce366       1.0     0.994882     0.549657     0.808225    Biso  1.000000 Ce
   Ce367       1.0     0.867361     0.794910     0.809150    Biso  1.000000 Ce
   Ce368       1.0     0.325108     0.880039     0.808958    Biso  1.000000 Ce
   Ce369       1.0     0.534891     0.293187     0.809358    Biso  1.000000 Ce
   Ce370       1.0     0.786470     0.963911     0.810008    Biso  1.000000 Ce
   Ce371       1.0     0.491941     0.211981     0.809667    Biso  1.000000 Ce
   Ce372       1.0     0.952324     0.629907     0.810075    Biso  1.000000 Ce
   Ce373       1.0     0.953783     0.297815     0.809475    Biso  1.000000 Ce
   Ce374       1.0     0.370649     0.795866     0.809100    Biso  1.000000 Ce
   Ce375       1.0     0.949405     0.463245     0.809042    Biso  1.000000 Ce
   Ce376       1.0     0.449689     0.130020     0.809575    Biso  1.000000 Ce
   Ce377       1.0     0.325609     0.047079     0.808867    Biso  1.000000 Ce
   Ce378       1.0     0.908045     0.550336     0.808992    Biso  1.000000 Ce
   Ce379       1.0     0.743477     0.880743     0.809392    Biso  1.000000 Ce
   Ce380       1.0     0.784968     0.795866     0.808983    Biso  1.000000 Ce
   Ce381       1.0     0.868951     0.631215     0.809758    Biso  1.000000 Ce
   Ce382       1.0     0.660017     0.380831     0.808725    Biso  1.000000 Ce
   Ce383       1.0     0.867535     0.464527     0.810008    Biso  1.000000 Ce
   Ce384       1.0     0.824149     0.382441     0.809258    Biso  1.000000 Ce
   Ce385       1.0     0.783987     0.464200     0.809208    Biso  1.000000 Ce
   Ce386       1.0     0.659254     0.548047     0.808508    Biso  1.000000 Ce
   Ce387       1.0     0.368776     0.965621     0.809408    Biso  1.000000 Ce
   Ce388       1.0     0.453217     0.629706     0.809417    Biso  1.000000 Ce
   Ce389       1.0     0.535588     0.632347     0.809467    Biso  1.000000 Ce
   Ce390       1.0     0.826567     0.714886     0.809250    Biso  1.000000 Ce
   Ce391       1.0     0.410986     0.047280     0.808542    Biso  1.000000 Ce
   Ce392       1.0     0.828070     0.213314     0.809183    Biso  1.000000 Ce
   Ce393       1.0     0.741146     0.045117     0.809583    Biso  1.000000 Ce
   Ce394       1.0     0.743738     0.379800     0.809158    Biso  1.000000 Ce
   Ce395       1.0     0.661018     0.879561     0.808917    Biso  1.000000 Ce
   Ce396       1.0     0.617437     0.299625     0.809467    Biso  1.000000 Ce
   Ce397       1.0     0.411225     0.712069     0.809700    Biso  1.000000 Ce
   Ce398       1.0     0.703380     0.963584     0.808558    Biso  1.000000 Ce
   Ce399       1.0     0.702095     0.299349     0.809242    Biso  1.000000 Ce
   Ce400       1.0     0.906630     0.379851     0.809192    Biso  1.000000 Ce
   Ce401       1.0     0.825870     0.548953     0.809642    Biso  1.000000 Ce
   Ce402       1.0     0.700810     0.796394     0.809733    Biso  1.000000 Ce
   Ce403       1.0     0.701398     0.461384     0.809467    Biso  1.000000 Ce
   Ce404       1.0     0.576382     0.047079     0.809267    Biso  1.000000 Ce
   Ce405       1.0     0.785033     0.129819     0.809825    Biso  1.000000 Ce
   Ce406       1.0     0.865226     0.296180     0.808975    Biso  1.000000 Ce
   Ce407       1.0     0.783857     0.296658     0.808658    Biso  1.000000 Ce
   Ce408       1.0     0.532909     0.129593     0.809192    Biso  1.000000 Ce
   Ce409       1.0     0.618069     0.961447     0.809317    Biso  1.000000 Ce
   Ce410       1.0     0.658710     0.047154     0.809892    Biso  1.000000 Ce
   Ce411       1.0     0.618918     0.130247     0.809342    Biso  1.000000 Ce
   Ce412       1.0     0.701311     0.129115     0.809267    Biso  1.000000 Ce
   Ce413       1.0     0.492246     0.045017     0.809258    Biso  1.000000 Ce
   Ce414       1.0     0.741931     0.713201     0.810383    Biso  1.000000 Ce
   Ce415       1.0     0.660191     0.211252     0.809817    Biso  1.000000 Ce
   Ce416       1.0     0.409265     0.881020     0.810067    Biso  1.000000 Ce
   Ce417       1.0     0.618439     0.631743     0.809025    Biso  1.000000 Ce
   Ce418       1.0     0.742039     0.548148     0.809583    Biso  1.000000 Ce
   Ce419       1.0     0.702444     0.629983     0.809683    Biso  1.000000 Ce
   Ce420       1.0     0.577754     0.216055     0.809633    Biso  1.000000 Ce
   Ce421       1.0     0.786710     0.631819     0.809692    Biso  1.000000 Ce
   Ce422       1.0     0.744849     0.211906     0.809733    Biso  1.000000 Ce
   Ce423       1.0     0.658470     0.713301     0.808517    Biso  1.000000 Ce
   Ce424       1.0     0.451387     0.961245     0.809817    Biso  1.000000 Ce
   Ce425       1.0     0.576186     0.880517     0.808742    Biso  1.000000 Ce
   Ce426       1.0     0.535174     0.962377     0.809433    Biso  1.000000 Ce
   Ce427       1.0     0.618373     0.797400     0.808742    Biso  1.000000 Ce
   Ce428       1.0     0.576295     0.714383     0.809742    Biso  1.000000 Ce
   Ce429       1.0     0.491048     0.877851     0.809117    Biso  1.000000 Ce
   Ce430       1.0     0.490940     0.715439     0.808967    Biso  1.000000 Ce
   Ce431       1.0     0.534478     0.795765     0.809742    Biso  1.000000 Ce
   Ce432       1.0     0.451649     0.795010     0.808650    Biso  1.000000 Ce
   O721        1.0     0.243695     0.604306     0.802050    Biso  1.000000 O
   O722        1.0     0.239295     0.432462     0.803875    Biso  1.000000 O
   O723        1.0     0.286318     0.519402     0.802083    Biso  1.000000 O
   O724        1.0     0.202858     0.521943     0.803142    Biso  1.000000 O
   O725        1.0     0.201551     0.686769     0.802917    Biso  1.000000 O
   O726        1.0     0.200636     0.350301     0.803217    Biso  1.000000 O
   O727        1.0     0.159625     0.437241     0.802458    Biso  1.000000 O
   O728        1.0     0.156880     0.602419     0.803142    Biso  1.000000 O
   O729        1.0     0.283334     0.354425     0.802950    Biso  1.000000 O
   O730        1.0     0.328789     0.433418     0.802875    Biso  1.000000 O
   O731        1.0     0.287625     0.684481     0.802875    Biso  1.000000 O
   O732        1.0     0.119680     0.352488     0.802950    Biso  1.000000 O
   O733        1.0     0.245045     0.767422     0.803767    Biso  1.000000 O
   O734        1.0     0.164895     0.270880     0.803533    Biso  1.000000 O
   O735        1.0     0.325783     0.602721     0.803458    Biso  1.000000 O
   O736        1.0     0.243913     0.268566     0.802833    Biso  1.000000 O
   O737        1.0     0.116021     0.518673     0.802483    Biso  1.000000 O
   O738        1.0     0.409940     0.436562     0.803533    Biso  1.000000 O
   O739        1.0     0.368493     0.356211     0.803983    Biso  1.000000 O
   O740        1.0     0.160452     0.768855     0.802742    Biso  1.000000 O
   O741        1.0     0.369539     0.515806     0.803025    Biso  1.000000 O
   O742        1.0     0.326894     0.267057     0.803442    Biso  1.000000 O
   O743        1.0     0.491245     0.433770     0.803500    Biso  1.000000 O
   O744        1.0     0.118744     0.186103     0.802500    Biso  1.000000 O
   O745        1.0     0.203816     0.185625     0.803217    Biso  1.000000 O
   O746        1.0     0.115477     0.685310     0.802850    Biso  1.000000 O
   O747        1.0     0.078429     0.437970     0.803292    Biso  1.000000 O
   O748        1.0     0.076208     0.269346     0.803508    Biso  1.000000 O
   O749        1.0     0.205928     0.847698     0.803250    Biso  1.000000 O
   O750        1.0     0.448186     0.348817     0.802942    Biso  1.000000 O
   O751        1.0     0.282942     0.184468     0.802167    Biso  1.000000 O
   O752        1.0     0.409919     0.270830     0.802900    Biso  1.000000 O
   O753        1.0     0.368515     0.186530     0.802042    Biso  1.000000 O
   O754        1.0     0.157882     0.103262     0.802717    Biso  1.000000 O
   O755        1.0     0.954328     0.019843     0.802675    Biso  1.000000 O
   O756        1.0     0.119266     0.851244     0.802758    Biso  1.000000 O
   O757        1.0     0.450843     0.519176     0.802775    Biso  1.000000 O
   O758        1.0     0.078364     0.771345     0.803908    Biso  1.000000 O
   O759        1.0     0.076295     0.100370     0.802675    Biso  1.000000 O
   O760        1.0     0.533955     0.515580     0.802642    Biso  1.000000 O
   O761        1.0     0.035545     0.187335     0.803375    Biso  1.000000 O
   O762        1.0     0.036655     0.356663     0.801875    Biso  1.000000 O
   O763        1.0     0.862787     0.016297     0.801825    Biso  1.000000 O
   O764        1.0     0.910006     0.103488     0.802317    Biso  1.000000 O
   O765        1.0     0.074139     0.601539     0.801533    Biso  1.000000 O
   O766        1.0     0.238489     0.101250     0.802458    Biso  1.000000 O
   O767        1.0     0.035980     0.853507     0.802425    Biso  1.000000 O
   O768        1.0     0.993619     0.933758     0.801783    Biso  1.000000 O
   O769        1.0     0.951474     0.853532     0.803517    Biso  1.000000 O
   O770        1.0     0.994381     0.770767     0.802525    Biso  1.000000 O
   O771        1.0     0.990352     0.105777     0.802067    Biso  1.000000 O
   O772        1.0     0.286057     0.854085     0.802442    Biso  1.000000 O
   O773        1.0     0.910158     0.940095     0.802867    Biso  1.000000 O
   O774        1.0     0.157882     0.934311     0.802192    Biso  1.000000 O
   O775        1.0     0.117677     0.020748     0.802667    Biso  1.000000 O
   O776        1.0     0.039356     0.017554     0.802650    Biso  1.000000 O
   O777        1.0     0.574661     0.435556     0.801483    Biso  1.000000 O
   O778        1.0     0.328179     0.773156     0.804158    Biso  1.000000 O
   O779        1.0     0.034630     0.518573     0.802392    Biso  1.000000 O
   O780        1.0     0.241495     0.937278     0.801508    Biso  1.000000 O
   O781        1.0     0.077449     0.935920     0.803225    Biso  1.000000 O
   O782        1.0     0.031341     0.685411     0.803783    Biso  1.000000 O
   O783        1.0     0.366577     0.682720     0.803742    Biso  1.000000 O
   O784        1.0     0.327721     0.102407     0.801883    Biso  1.000000 O
   O785        1.0     0.201551     0.016976     0.803550    Biso  1.000000 O
   O786        1.0     0.828157     0.933959     0.803050    Biso  1.000000 O
   O787        1.0     0.532692     0.352665     0.804017    Biso  1.000000 O
   O788        1.0     0.782920     0.019415     0.802592    Biso  1.000000 O
   O789        1.0     0.912663     0.769358     0.802325    Biso  1.000000 O
   O790        1.0     0.867404     0.852476     0.802517    Biso  1.000000 O
   O791        1.0     0.414013     0.600357     0.801925    Biso  1.000000 O
   O792        1.0     0.493270     0.270830     0.802258    Biso  1.000000 O
   O793        1.0     0.953783     0.186404     0.802600    Biso  1.000000 O
   O794        1.0     0.994729     0.435732     0.802842    Biso  1.000000 O
   O795        1.0     0.826894     0.103010     0.802508    Biso  1.000000 O
   O796        1.0     0.992094     0.267837     0.803183    Biso  1.000000 O
   O797        1.0     0.447489     0.184393     0.803042    Biso  1.000000 O
   O798        1.0     0.993858     0.607323     0.802850    Biso  1.000000 O
   O799        1.0     0.950364     0.684782     0.801967    Biso  1.000000 O
   O800        1.0     0.409200     0.104997     0.802025    Biso  1.000000 O
   O801        1.0     0.617263     0.519553     0.803200    Biso  1.000000 O
   O802        1.0     0.869757     0.188718     0.803908    Biso  1.000000 O
   O803        1.0     0.284663     0.024344     0.802250    Biso  1.000000 O
   O804        1.0     0.573485     0.603903     0.802600    Biso  1.000000 O
   O805        1.0     0.785969     0.850917     0.803283    Biso  1.000000 O
   O806        1.0     0.494707     0.604079     0.802475    Biso  1.000000 O
   O807        1.0     0.327112     0.941705     0.802075    Biso  1.000000 O
   O808        1.0     0.867818     0.686518     0.802817    Biso  1.000000 O
   O809        1.0     0.949906     0.350904     0.802883    Biso  1.000000 O
   O810        1.0     0.617481     0.352061     0.801817    Biso  1.000000 O
   O811        1.0     0.826698     0.766617     0.803200    Biso  1.000000 O
   O812        1.0     0.742780     0.935769     0.802592    Biso  1.000000 O
   O813        1.0     0.662957     0.435857     0.802683    Biso  1.000000 O
   O814        1.0     0.949885     0.518899     0.801950    Biso  1.000000 O
   O815        1.0     0.826763     0.433368     0.802208    Biso  1.000000 O
   O816        1.0     0.365575     0.849005     0.802850    Biso  1.000000 O
   O817        1.0     0.704491     0.850791     0.803867    Biso  1.000000 O
   O818        1.0     0.908830     0.272540     0.801958    Biso  1.000000 O
   O819        1.0     0.909113     0.605412     0.802583    Biso  1.000000 O
   O820        1.0     0.784488     0.349395     0.804133    Biso  1.000000 O
   O821        1.0     0.747484     0.431507     0.801667    Biso  1.000000 O
   O822        1.0     0.702749     0.352564     0.803342    Biso  1.000000 O
   O823        1.0     0.868668     0.517617     0.803242    Biso  1.000000 O
   O824        1.0     0.742824     0.767397     0.802842    Biso  1.000000 O
   O825        1.0     0.864660     0.354853     0.802883    Biso  1.000000 O
   O826        1.0     0.369212     0.019164     0.802733    Biso  1.000000 O
   O827        1.0     0.779479     0.516837     0.801783    Biso  1.000000 O
   O828        1.0     0.908045     0.436813     0.802942    Biso  1.000000 O
   O829        1.0     0.489023     0.104268     0.802883    Biso  1.000000 O
   O830        1.0     0.578168     0.101376     0.802633    Biso  1.000000 O
   O831        1.0     0.700200     0.018761     0.802917    Biso  1.000000 O
   O832        1.0     0.579431     0.268189     0.802583    Biso  1.000000 O
   O833        1.0     0.824062     0.604306     0.802717    Biso  1.000000 O
   O834        1.0     0.661606     0.938536     0.803225    Biso  1.000000 O
   O835        1.0     0.535458     0.019541     0.803117    Biso  1.000000 O
   O836        1.0     0.742061     0.103513     0.802983    Biso  1.000000 O
   O837        1.0     0.618896     0.018661     0.803633    Biso  1.000000 O
   O838        1.0     0.538681     0.189774     0.802817    Biso  1.000000 O
   O839        1.0     0.826524     0.266127     0.802517    Biso  1.000000 O
   O840        1.0     0.665984     0.264291     0.803008    Biso  1.000000 O
   O841        1.0     0.784968     0.687876     0.803567    Biso  1.000000 O
   O842        1.0     0.449885     0.020245     0.801733    Biso  1.000000 O
   O843        1.0     0.698349     0.517919     0.802633    Biso  1.000000 O
   O844        1.0     0.407545     0.936901     0.802008    Biso  1.000000 O
   O845        1.0     0.783704     0.191359     0.802767    Biso  1.000000 O
   O846        1.0     0.745720     0.270125     0.802767    Biso  1.000000 O
   O847        1.0     0.657425     0.103664     0.802675    Biso  1.000000 O
   O848        1.0     0.410398     0.769585     0.801758    Biso  1.000000 O
   O849        1.0     0.619223     0.855594     0.802367    Biso  1.000000 O
   O850        1.0     0.661323     0.602193     0.801833    Biso  1.000000 O
   O851        1.0     0.534674     0.686970     0.802050    Biso  1.000000 O
   O852        1.0     0.661236     0.768026     0.802800    Biso  1.000000 O
   O853        1.0     0.618874     0.185675     0.804575    Biso  1.000000 O
   O854        1.0     0.744196     0.602872     0.803700    Biso  1.000000 O
   O855        1.0     0.703554     0.683751     0.802742    Biso  1.000000 O
   O856        1.0     0.450712     0.687197     0.802792    Biso  1.000000 O
   O857        1.0     0.618809     0.687297     0.802892    Biso  1.000000 O
   O858        1.0     0.576229     0.937404     0.802475    Biso  1.000000 O
   O859        1.0     0.702335     0.185977     0.803700    Biso  1.000000 O
   O860        1.0     0.449427     0.854588     0.801875    Biso  1.000000 O
   O861        1.0     0.491157     0.934185     0.802133    Biso  1.000000 O
   O862        1.0     0.574836     0.767095     0.802783    Biso  1.000000 O
   O863        1.0     0.532692     0.850917     0.803050    Biso  1.000000 O
   O864        1.0     0.495818     0.767950     0.802567    Biso  1.000000 O
   O865        1.0     0.202770     0.463044     0.790125    Biso  1.000000 O
   O866        1.0     0.281243     0.460981     0.792317    Biso  1.000000 O
   O867        1.0     0.246112     0.380857     0.790758    Biso  1.000000 O
   O868        1.0     0.201529     0.629832     0.790550    Biso  1.000000 O
   O869        1.0     0.163676     0.380228     0.789908    Biso  1.000000 O
   O870        1.0     0.284859     0.630938     0.791092    Biso  1.000000 O
   O871        1.0     0.246461     0.711717     0.790058    Biso  1.000000 O
   O872        1.0     0.241691     0.551719     0.790092    Biso  1.000000 O
   O873        1.0     0.203119     0.300179     0.789633    Biso  1.000000 O
   O874        1.0     0.285251     0.299273     0.789650    Biso  1.000000 O
   O875        1.0     0.158427     0.546010     0.790608    Biso  1.000000 O
   O876        1.0     0.116326     0.462113     0.790692    Biso  1.000000 O
   O877        1.0     0.369844     0.465508     0.789567    Biso  1.000000 O
   O878        1.0     0.156902     0.217966     0.789958    Biso  1.000000 O
   O879        1.0     0.119963     0.290873     0.790975    Biso  1.000000 O
   O880        1.0     0.327874     0.380152     0.791275    Biso  1.000000 O
   O881        1.0     0.160017     0.715263     0.792142    Biso  1.000000 O
   O882        1.0     0.329660     0.546815     0.789950    Biso  1.000000 O
   O883        1.0     0.077667     0.380681     0.788283    Biso  1.000000 O
   O884        1.0     0.205449     0.792571     0.788658    Biso  1.000000 O
   O885        1.0     0.242279     0.211956     0.789917    Biso  1.000000 O
   O886        1.0     0.453086     0.460503     0.789025    Biso  1.000000 O
   O887        1.0     0.325565     0.212383     0.788358    Biso  1.000000 O
   O888        1.0     0.370040     0.294696     0.790517    Biso  1.000000 O
   O889        1.0     0.411247     0.381033     0.789975    Biso  1.000000 O
   O890        1.0     0.117306     0.134245     0.789750    Biso  1.000000 O
   O891        1.0     0.117873     0.628775     0.790758    Biso  1.000000 O
   O892        1.0     0.115695     0.799261     0.790233    Biso  1.000000 O
   O893        1.0     0.076273     0.215452     0.790175    Biso  1.000000 O
   O894        1.0     0.535349     0.462289     0.790042    Biso  1.000000 O
   O895        1.0     0.450407     0.297035     0.789075    Biso  1.000000 O
   O896        1.0     0.280655     0.799210     0.791458    Biso  1.000000 O
   O897        1.0     0.913774     0.046903     0.789858    Biso  1.000000 O
   O898        1.0     0.951888     0.797550     0.789642    Biso  1.000000 O
   O899        1.0     0.197870     0.132158     0.789125    Biso  1.000000 O
   O900        1.0     0.163850     0.883057     0.790708    Biso  1.000000 O
   O901        1.0     0.036547     0.294872     0.789592    Biso  1.000000 O
   O902        1.0     0.493858     0.378845     0.791050    Biso  1.000000 O
   O903        1.0     0.034173     0.133441     0.790875    Biso  1.000000 O
   O904        1.0     0.034194     0.463672     0.789392    Biso  1.000000 O
   O905        1.0     0.284510     0.123180     0.789475    Biso  1.000000 O
   O906        1.0     0.410093     0.215301     0.788833    Biso  1.000000 O
   O907        1.0     0.410746     0.546086     0.789842    Biso  1.000000 O
   O908        1.0     0.074836     0.712924     0.791242    Biso  1.000000 O
   O909        1.0     0.326894     0.712773     0.791233    Biso  1.000000 O
   O910        1.0     0.079932     0.882026     0.789867    Biso  1.000000 O
   O911        1.0     0.076730     0.543596     0.788375    Biso  1.000000 O
   O912        1.0     0.991833     0.881372     0.789633    Biso  1.000000 O
   O913        1.0     0.242998     0.882202     0.789083    Biso  1.000000 O
   O914        1.0     0.952346     0.966703     0.789392    Biso  1.000000 O
   O915        1.0     0.031929     0.964012     0.789642    Biso  1.000000 O
   O916        1.0     0.870410     0.961120     0.790333    Biso  1.000000 O
   O917        1.0     0.493749     0.543219     0.789850    Biso  1.000000 O
   O918        1.0     0.036764     0.794382     0.790725    Biso  1.000000 O
   O919        1.0     0.366620     0.625808     0.789950    Biso  1.000000 O
   O920        1.0     0.077144     0.046953     0.788542    Biso  1.000000 O
   O921        1.0     0.366250     0.131982     0.789408    Biso  1.000000 O
   O922        1.0     0.993096     0.716168     0.791375    Biso  1.000000 O
   O923        1.0     0.912184     0.878128     0.790867    Biso  1.000000 O
   O924        1.0     0.120029     0.964314     0.789908    Biso  1.000000 O
   O925        1.0     0.157795     0.047909     0.789492    Biso  1.000000 O
   O926        1.0     0.616174     0.466288     0.790608    Biso  1.000000 O
   O927        1.0     0.823257     0.879687     0.790500    Biso  1.000000 O
   O928        1.0     0.995470     0.044489     0.789150    Biso  1.000000 O
   O929        1.0     0.949405     0.129895     0.790683    Biso  1.000000 O
   O930        1.0     0.198349     0.963132     0.788683    Biso  1.000000 O
   O931        1.0     0.828026     0.049418     0.790083    Biso  1.000000 O
   O932        1.0     0.575663     0.544778     0.789417    Biso  1.000000 O
   O933        1.0     0.992225     0.372256     0.790208    Biso  1.000000 O
   O934        1.0     0.993074     0.210623     0.789042    Biso  1.000000 O
   O935        1.0     0.574204     0.377839     0.790475    Biso  1.000000 O
   O936        1.0     0.033214     0.632623     0.790183    Biso  1.000000 O
   O937        1.0     0.866969     0.130448     0.789575    Biso  1.000000 O
   O938        1.0     0.286361     0.961597     0.790367    Biso  1.000000 O
   O939        1.0     0.867644     0.798984     0.791092    Biso  1.000000 O
   O940        1.0     0.783944     0.961094     0.789617    Biso  1.000000 O
   O941        1.0     0.240450     0.048990     0.788808    Biso  1.000000 O
   O942        1.0     0.742780     0.875060     0.789158    Biso  1.000000 O
   O943        1.0     0.991332     0.549606     0.789533    Biso  1.000000 O
   O944        1.0     0.323823     0.883082     0.790125    Biso  1.000000 O
   O945        1.0     0.911552     0.715967     0.789517    Biso  1.000000 O
   O946        1.0     0.492791     0.209567     0.789692    Biso  1.000000 O
   O947        1.0     0.783160     0.794231     0.789650    Biso  1.000000 O
   O948        1.0     0.786492     0.464829     0.789700    Biso  1.000000 O
   O949        1.0     0.533280     0.294067     0.789358    Biso  1.000000 O
   O950        1.0     0.738598     0.048764     0.788783    Biso  1.000000 O
   O951        1.0     0.953957     0.629631     0.788750    Biso  1.000000 O
   O952        1.0     0.823061     0.379096     0.788592    Biso  1.000000 O
   O953        1.0     0.370214     0.796897     0.789842    Biso  1.000000 O
   O954        1.0     0.866925     0.630108     0.790242    Biso  1.000000 O
   O955        1.0     0.327961     0.047833     0.788667    Biso  1.000000 O
   O956        1.0     0.449885     0.128587     0.789733    Biso  1.000000 O
   O957        1.0     0.950690     0.296205     0.789033    Biso  1.000000 O
   O958        1.0     0.533410     0.632472     0.789075    Biso  1.000000 O
   O959        1.0     0.742018     0.379800     0.789550    Biso  1.000000 O
   O960        1.0     0.909461     0.211377     0.788992    Biso  1.000000 O
   O961        1.0     0.910572     0.547066     0.789408    Biso  1.000000 O
   O962        1.0     0.615738     0.963106     0.788658    Biso  1.000000 O
   O963        1.0     0.827264     0.715590     0.788950    Biso  1.000000 O
   O964        1.0     0.784619     0.129844     0.789475    Biso  1.000000 O
   O965        1.0     0.657555     0.380077     0.789883    Biso  1.000000 O
   O966        1.0     0.866315     0.462113     0.789817    Biso  1.000000 O
   O967        1.0     0.700527     0.798104     0.788858    Biso  1.000000 O
   O968        1.0     0.950146     0.460881     0.790200    Biso  1.000000 O
   O969        1.0     0.410289     0.047054     0.788067    Biso  1.000000 O
   O970        1.0     0.705166     0.466816     0.790867    Biso  1.000000 O
   O971        1.0     0.661476     0.878229     0.789567    Biso  1.000000 O
   O972        1.0     0.702858     0.964238     0.790200    Biso  1.000000 O
   O973        1.0     0.698502     0.300355     0.789858    Biso  1.000000 O
   O974        1.0     0.906260     0.378669     0.789392    Biso  1.000000 O
   O975        1.0     0.828418     0.212459     0.790617    Biso  1.000000 O
   O976        1.0     0.784271     0.298393     0.788958    Biso  1.000000 O
   O977        1.0     0.491898     0.046249     0.789175    Biso  1.000000 O
   O978        1.0     0.661432     0.544099     0.789783    Biso  1.000000 O
   O979        1.0     0.618831     0.298795     0.790583    Biso  1.000000 O
   O980        1.0     0.865989     0.298896     0.789100    Biso  1.000000 O
   O981        1.0     0.453064     0.632246     0.790650    Biso  1.000000 O
   O982        1.0     0.575424     0.047255     0.788858    Biso  1.000000 O
   O983        1.0     0.533541     0.126298     0.790142    Biso  1.000000 O
   O984        1.0     0.368341     0.963408     0.788533    Biso  1.000000 O
   O985        1.0     0.659799     0.051807     0.788808    Biso  1.000000 O
   O986        1.0     0.740776     0.713226     0.789675    Biso  1.000000 O
   O987        1.0     0.616740     0.628373     0.789133    Biso  1.000000 O
   O988        1.0     0.739099     0.552348     0.790917    Biso  1.000000 O
   O989        1.0     0.824302     0.548123     0.790058    Biso  1.000000 O
   O990        1.0     0.785207     0.630989     0.789842    Biso  1.000000 O
   O991        1.0     0.702161     0.130096     0.790175    Biso  1.000000 O
   O992        1.0     0.660822     0.214169     0.790100    Biso  1.000000 O
   O993        1.0     0.617960     0.129492     0.790142    Biso  1.000000 O
   O994        1.0     0.450778     0.960390     0.790567    Biso  1.000000 O
   O995        1.0     0.659908     0.710962     0.789908    Biso  1.000000 O
   O996        1.0     0.411269     0.714081     0.790683    Biso  1.000000 O
   O997        1.0     0.703293     0.631290     0.790208    Biso  1.000000 O
   O998        1.0     0.575794     0.876946     0.789667    Biso  1.000000 O
   O999        1.0     0.577580     0.215904     0.789492    Biso  1.000000 O
   O1000       1.0     0.408045     0.882881     0.788842    Biso  1.000000 O
   O1001       1.0     0.739622     0.213213     0.789458    Biso  1.000000 O
   O1002       1.0     0.618896     0.796268     0.789558    Biso  1.000000 O
   O1003       1.0     0.533715     0.962629     0.789325    Biso  1.000000 O
   O1004       1.0     0.578255     0.711415     0.790642    Biso  1.000000 O
   O1005       1.0     0.491789     0.880467     0.789708    Biso  1.000000 O
   O1006       1.0     0.494119     0.715917     0.789692    Biso  1.000000 O
   O1007       1.0     0.535000     0.795991     0.789642    Biso  1.000000 O
   O1008       1.0     0.453435     0.796997     0.789775    Biso  1.000000 O
   Ce433       1.0     0.243760     0.601791     0.783417    Biso  1.000000 Ce
   Ce434       1.0     0.200919     0.681764     0.784442    Biso  1.000000 Ce
   Ce435       1.0     0.159124     0.598823     0.784492    Biso  1.000000 Ce
   Ce436       1.0     0.244305     0.766391     0.784083    Biso  1.000000 Ce
   Ce437       1.0     0.285969     0.682921     0.783425    Biso  1.000000 Ce
   Ce438       1.0     0.204164     0.353344     0.783783    Biso  1.000000 Ce
   Ce439       1.0     0.244261     0.434776     0.783300    Biso  1.000000 Ce
   Ce440       1.0     0.492399     0.434776     0.783133    Biso  1.000000 Ce
   Ce441       1.0     0.285730     0.518472     0.784008    Biso  1.000000 Ce
   Ce442       1.0     0.201660     0.520157     0.782817    Biso  1.000000 Ce
   Ce443       1.0     0.327416     0.600885     0.783992    Biso  1.000000 Ce
   Ce444       1.0     0.160234     0.437291     0.783417    Biso  1.000000 Ce
   Ce445       1.0     0.117894     0.352338     0.782850    Biso  1.000000 Ce
   Ce446       1.0     0.203054     0.849936     0.783867    Biso  1.000000 Ce
   Ce447       1.0     0.119027     0.186706     0.783625    Biso  1.000000 Ce
   Ce448       1.0     0.284336     0.353696     0.783167    Biso  1.000000 Ce
   Ce449       1.0     0.325522     0.435204     0.783567    Biso  1.000000 Ce
   Ce450       1.0     0.159167     0.270302     0.784200    Biso  1.000000 Ce
   Ce451       1.0     0.367557     0.185575     0.783183    Biso  1.000000 Ce
   Ce452       1.0     0.408677     0.434851     0.783575    Biso  1.000000 Ce
   Ce453       1.0     0.533258     0.517843     0.783400    Biso  1.000000 Ce
   Ce454       1.0     0.161868     0.766617     0.784042    Biso  1.000000 Ce
   Ce455       1.0     0.117785     0.517818     0.783300    Biso  1.000000 Ce
   Ce456       1.0     0.076600     0.435782     0.782467    Biso  1.000000 Ce
   Ce457       1.0     0.451997     0.353595     0.784000    Biso  1.000000 Ce
   Ce458       1.0     0.077602     0.268793     0.784200    Biso  1.000000 Ce
   Ce459       1.0     0.327046     0.271559     0.783650    Biso  1.000000 Ce
   Ce460       1.0     0.953435     0.852979     0.782633    Biso  1.000000 Ce
   Ce461       1.0     0.410724     0.267887     0.783242    Biso  1.000000 Ce
   Ce462       1.0     0.157381     0.104293     0.783650    Biso  1.000000 Ce
   Ce463       1.0     0.200658     0.186480     0.783158    Biso  1.000000 Ce
   Ce464       1.0     0.243281     0.268969     0.782650    Biso  1.000000 Ce
   Ce465       1.0     0.909004     0.103740     0.783075    Biso  1.000000 Ce
   Ce466       1.0     0.867317     0.018761     0.782567    Biso  1.000000 Ce
   Ce467       1.0     0.370127     0.353092     0.783950    Biso  1.000000 Ce
   Ce468       1.0     0.577558     0.438020     0.783058    Biso  1.000000 Ce
   Ce469       1.0     0.074596     0.104167     0.783742    Biso  1.000000 Ce
   Ce470       1.0     0.369103     0.517743     0.782033    Biso  1.000000 Ce
   Ce471       1.0     0.284358     0.185776     0.783250    Biso  1.000000 Ce
   Ce472       1.0     0.912118     0.936599     0.783108    Biso  1.000000 Ce
   Ce473       1.0     0.035044     0.186279     0.783183    Biso  1.000000 Ce
   Ce474       1.0     0.451518     0.517114     0.782975    Biso  1.000000 Ce
   Ce475       1.0     0.116762     0.686618     0.783550    Biso  1.000000 Ce
   Ce476       1.0     0.994599     0.937983     0.782583    Biso  1.000000 Ce
   Ce477       1.0     0.120639     0.849986     0.783383    Biso  1.000000 Ce
   Ce478       1.0     0.997343     0.768629     0.784117    Biso  1.000000 Ce
   Ce479       1.0     0.241735     0.102885     0.782992    Biso  1.000000 Ce
   Ce480       1.0     0.951148     0.019465     0.782425    Biso  1.000000 Ce
   Ce481       1.0     0.826720     0.936650     0.783483    Biso  1.000000 Ce
   Ce482       1.0     0.781374     0.019993     0.784225    Biso  1.000000 Ce
   Ce483       1.0     0.036176     0.350426     0.782750    Biso  1.000000 Ce
   Ce484       1.0     0.576186     0.600684     0.783192    Biso  1.000000 Ce
   Ce485       1.0     0.286078     0.851420     0.782892    Biso  1.000000 Ce
   Ce486       1.0     0.245394     0.932651     0.783100    Biso  1.000000 Ce
   Ce487       1.0     0.909287     0.768855     0.783817    Biso  1.000000 Ce
   Ce488       1.0     0.617894     0.518849     0.783700    Biso  1.000000 Ce
   Ce489       1.0     0.702052     0.852803     0.783192    Biso  1.000000 Ce
   Ce490       1.0     0.035871     0.851596     0.783900    Biso  1.000000 Ce
   Ce491       1.0     0.828658     0.433896     0.782117    Biso  1.000000 Ce
   Ce492       1.0     0.077188     0.768403     0.783792    Biso  1.000000 Ce
   Ce493       1.0     0.329159     0.768352     0.783492    Biso  1.000000 Ce
   Ce494       1.0     0.158906     0.935266     0.782508    Biso  1.000000 Ce
   Ce495       1.0     0.116348     0.015919     0.781983    Biso  1.000000 Ce
   Ce496       1.0     0.034303     0.517994     0.783125    Biso  1.000000 Ce
   Ce497       1.0     0.449623     0.186958     0.783842    Biso  1.000000 Ce
   Ce498       1.0     0.868559     0.853834     0.783408    Biso  1.000000 Ce
   Ce499       1.0     0.533541     0.353318     0.783292    Biso  1.000000 Ce
   Ce500       1.0     0.867382     0.687599     0.783192    Biso  1.000000 Ce
   Ce501       1.0     0.326741     0.101024     0.782258    Biso  1.000000 Ce
   Ce502       1.0     0.077122     0.600835     0.783292    Biso  1.000000 Ce
   Ce503       1.0     0.407762     0.104067     0.782742    Biso  1.000000 Ce
   Ce504       1.0     0.079496     0.934009     0.783808    Biso  1.000000 Ce
   Ce505       1.0     0.037396     0.020371     0.782950    Biso  1.000000 Ce
   Ce506       1.0     0.992464     0.100495     0.783742    Biso  1.000000 Ce
   Ce507       1.0     0.824106     0.768679     0.782725    Biso  1.000000 Ce
   Ce508       1.0     0.868210     0.185751     0.783692    Biso  1.000000 Ce
   Ce509       1.0     0.784815     0.354123     0.783258    Biso  1.000000 Ce
   Ce510       1.0     0.036525     0.685461     0.783925    Biso  1.000000 Ce
   Ce511       1.0     0.786231     0.850389     0.783267    Biso  1.000000 Ce
   Ce512       1.0     0.702030     0.352715     0.783175    Biso  1.000000 Ce
   Ce513       1.0     0.326916     0.934914     0.783042    Biso  1.000000 Ce
   Ce514       1.0     0.617088     0.017705     0.782617    Biso  1.000000 Ce
   Ce515       1.0     0.572984     0.101904     0.783075    Biso  1.000000 Ce
   Ce516       1.0     0.745198     0.933003     0.782967    Biso  1.000000 Ce
   Ce517       1.0     0.993597     0.268063     0.783667    Biso  1.000000 Ce
   Ce518       1.0     0.658209     0.270955     0.783650    Biso  1.000000 Ce
   Ce519       1.0     0.199787     0.018459     0.783583    Biso  1.000000 Ce
   Ce520       1.0     0.745481     0.437392     0.782583    Biso  1.000000 Ce
   Ce521       1.0     0.994882     0.432261     0.783567    Biso  1.000000 Ce
   Ce522       1.0     0.369256     0.683248     0.783108    Biso  1.000000 Ce
   Ce523       1.0     0.824890     0.102935     0.783225    Biso  1.000000 Ce
   Ce524       1.0     0.785969     0.519629     0.782908    Biso  1.000000 Ce
   Ce525       1.0     0.657338     0.934512     0.783942    Biso  1.000000 Ce
   Ce526       1.0     0.952084     0.683902     0.782292    Biso  1.000000 Ce
   Ce527       1.0     0.620769     0.851696     0.783508    Biso  1.000000 Ce
   Ce528       1.0     0.660757     0.438951     0.783108    Biso  1.000000 Ce
   Ce529       1.0     0.534129     0.014989     0.782658    Biso  1.000000 Ce
   Ce530       1.0     0.619158     0.353142     0.782825    Biso  1.000000 Ce
   Ce531       1.0     0.491462     0.269773     0.783425    Biso  1.000000 Ce
   Ce532       1.0     0.948861     0.350879     0.782708    Biso  1.000000 Ce
   Ce533       1.0     0.869212     0.518623     0.783650    Biso  1.000000 Ce
   Ce534       1.0     0.367208     0.853130     0.782883    Biso  1.000000 Ce
   Ce535       1.0     0.992551     0.602721     0.782892    Biso  1.000000 Ce
   Ce536       1.0     0.409875     0.601489     0.783117    Biso  1.000000 Ce
   Ce537       1.0     0.742388     0.768026     0.783633    Biso  1.000000 Ce
   Ce538       1.0     0.950603     0.185172     0.783300    Biso  1.000000 Ce
   Ce539       1.0     0.910289     0.601564     0.782892    Biso  1.000000 Ce
   Ce540       1.0     0.408655     0.935292     0.782950    Biso  1.000000 Ce
   Ce541       1.0     0.866533     0.349269     0.782967    Biso  1.000000 Ce
   Ce542       1.0     0.658296     0.768830     0.782383    Biso  1.000000 Ce
   Ce543       1.0     0.951518     0.517240     0.782325    Biso  1.000000 Ce
   Ce544       1.0     0.495731     0.603979     0.782817    Biso  1.000000 Ce
   Ce545       1.0     0.659428     0.103438     0.783592    Biso  1.000000 Ce
   Ce546       1.0     0.698915     0.022433     0.781992    Biso  1.000000 Ce
   Ce547       1.0     0.572178     0.936650     0.783583    Biso  1.000000 Ce
   Ce548       1.0     0.825783     0.602746     0.783167    Biso  1.000000 Ce
   Ce549       1.0     0.283073     0.020069     0.782917    Biso  1.000000 Ce
   Ce550       1.0     0.662957     0.602872     0.783050    Biso  1.000000 Ce
   Ce551       1.0     0.911356     0.268742     0.782475    Biso  1.000000 Ce
   Ce552       1.0     0.491484     0.102482     0.783133    Biso  1.000000 Ce
   Ce553       1.0     0.743738     0.270654     0.783592    Biso  1.000000 Ce
   Ce554       1.0     0.784227     0.686794     0.782883    Biso  1.000000 Ce
   Ce555       1.0     0.741865     0.104871     0.782833    Biso  1.000000 Ce
   Ce556       1.0     0.533258     0.185524     0.782742    Biso  1.000000 Ce
   Ce557       1.0     0.451387     0.020170     0.783258    Biso  1.000000 Ce
   Ce558       1.0     0.826153     0.265699     0.783017    Biso  1.000000 Ce
   Ce559       1.0     0.909548     0.432940     0.784158    Biso  1.000000 Ce
   Ce560       1.0     0.615346     0.185725     0.782925    Biso  1.000000 Ce
   Ce561       1.0     0.702378     0.687197     0.782833    Biso  1.000000 Ce
   Ce562       1.0     0.617633     0.682770     0.782567    Biso  1.000000 Ce
   Ce563       1.0     0.367535     0.017931     0.782483    Biso  1.000000 Ce
   Ce564       1.0     0.782506     0.187184     0.782925    Biso  1.000000 Ce
   Ce565       1.0     0.703402     0.523225     0.782642    Biso  1.000000 Ce
   Ce566       1.0     0.577514     0.269924     0.783258    Biso  1.000000 Ce
   Ce567       1.0     0.535893     0.687247     0.783708    Biso  1.000000 Ce
   Ce568       1.0     0.699351     0.186958     0.782550    Biso  1.000000 Ce
   Ce569       1.0     0.745524     0.605638     0.783317    Biso  1.000000 Ce
   Ce570       1.0     0.576774     0.767875     0.783383    Biso  1.000000 Ce
   Ce571       1.0     0.490003     0.935266     0.783283    Biso  1.000000 Ce
   Ce572       1.0     0.532713     0.852048     0.783350    Biso  1.000000 Ce
   Ce573       1.0     0.452433     0.853809     0.781975    Biso  1.000000 Ce
   Ce574       1.0     0.411901     0.770264     0.782583    Biso  1.000000 Ce
   Ce575       1.0     0.451997     0.686417     0.783000    Biso  1.000000 Ce
   Ce576       1.0     0.494555     0.768830     0.782883    Biso  1.000000 Ce
   O1009       1.0     0.244065     0.656917     0.778883    Biso  1.000000 O
   O1010       1.0     0.199678     0.405980     0.777933    Biso  1.000000 O
   O1011       1.0     0.200614     0.573674     0.777308    Biso  1.000000 O
   O1012       1.0     0.283334     0.575711     0.777150    Biso  1.000000 O
   O1013       1.0     0.162499     0.327289     0.777475    Biso  1.000000 O
   O1014       1.0     0.285512     0.406333     0.777067    Biso  1.000000 O
   O1015       1.0     0.122250     0.403692     0.777500    Biso  1.000000 O
   O1016       1.0     0.452280     0.406534     0.776075    Biso  1.000000 O
   O1017       1.0     0.201485     0.739004     0.778283    Biso  1.000000 O
   O1018       1.0     0.158187     0.657923     0.777367    Biso  1.000000 O
   O1019       1.0     0.286971     0.739104     0.776817    Biso  1.000000 O
   O1020       1.0     0.494250     0.492921     0.775825    Biso  1.000000 O
   O1021       1.0     0.118286     0.238664     0.776958    Biso  1.000000 O
   O1022       1.0     0.080302     0.322108     0.776800    Biso  1.000000 O
   O1023       1.0     0.076665     0.159596     0.777200    Biso  1.000000 O
   O1024       1.0     0.365488     0.242638     0.775442    Biso  1.000000 O
   O1025       1.0     0.245655     0.324875     0.776025    Biso  1.000000 O
   O1026       1.0     0.370693     0.404044     0.775792    Biso  1.000000 O
   O1027       1.0     0.537962     0.412746     0.776142    Biso  1.000000 O
   O1028       1.0     0.245481     0.824510     0.776250    Biso  1.000000 O
   O1029       1.0     0.161062     0.825919     0.777558    Biso  1.000000 O
   O1030       1.0     0.827373     0.989085     0.776908    Biso  1.000000 O
   O1031       1.0     0.245698     0.490959     0.777208    Biso  1.000000 O
   O1032       1.0     0.161062     0.158162     0.777067    Biso  1.000000 O
   O1033       1.0     0.326502     0.655962     0.776983    Biso  1.000000 O
   O1034       1.0     0.328440     0.328345     0.778367    Biso  1.000000 O
   O1035       1.0     0.117045     0.575535     0.777267    Biso  1.000000 O
   O1036       1.0     0.198915     0.907980     0.775975    Biso  1.000000 O
   O1037       1.0     0.324738     0.488494     0.777058    Biso  1.000000 O
   O1038       1.0     0.158797     0.495134     0.777275    Biso  1.000000 O
   O1039       1.0     0.116980     0.077509     0.776725    Biso  1.000000 O
   O1040       1.0     0.074422     0.491034     0.776567    Biso  1.000000 O
   O1041       1.0     0.580477     0.493298     0.775992    Biso  1.000000 O
   O1042       1.0     0.280612     0.241380     0.776808    Biso  1.000000 O
   O1043       1.0     0.954415     0.910922     0.775767    Biso  1.000000 O
   O1044       1.0     0.995208     0.825617     0.776417    Biso  1.000000 O
   O1045       1.0     0.328549     0.157382     0.776925    Biso  1.000000 O
   O1046       1.0     0.200222     0.244951     0.776750    Biso  1.000000 O
   O1047       1.0     0.033040     0.241657     0.776883    Biso  1.000000 O
   O1048       1.0     0.202226     0.076403     0.776508    Biso  1.000000 O
   O1049       1.0     0.408220     0.488972     0.776383    Biso  1.000000 O
   O1050       1.0     0.244000     0.157785     0.777742    Biso  1.000000 O
   O1051       1.0     0.412946     0.325529     0.776717    Biso  1.000000 O
   O1052       1.0     0.034412     0.409023     0.776292    Biso  1.000000 O
   O1053       1.0     0.867927     0.743229     0.775183    Biso  1.000000 O
   O1054       1.0     0.370257     0.573724     0.776758    Biso  1.000000 O
   O1055       1.0     0.408263     0.158212     0.778375    Biso  1.000000 O
   O1056       1.0     0.035327     0.740915     0.776517    Biso  1.000000 O
   O1057       1.0     0.908416     0.825667     0.775867    Biso  1.000000 O
   O1058       1.0     0.871804     0.073335     0.777150    Biso  1.000000 O
   O1059       1.0     0.286449     0.907250     0.776275    Biso  1.000000 O
   O1060       1.0     0.953217     0.077836     0.776358    Biso  1.000000 O
   O1061       1.0     0.077950     0.828283     0.776800    Biso  1.000000 O
   O1062       1.0     0.120464     0.742524     0.777342    Biso  1.000000 O
   O1063       1.0     0.533955     0.573448     0.775925    Biso  1.000000 O
   O1064       1.0     0.909200     0.993838     0.775825    Biso  1.000000 O
   O1065       1.0     0.829660     0.490934     0.776500    Biso  1.000000 O
   O1066       1.0     0.035000     0.904937     0.776708    Biso  1.000000 O
   O1067       1.0     0.869844     0.910143     0.775942    Biso  1.000000 O
   O1068       1.0     0.121074     0.904962     0.776492    Biso  1.000000 O
   O1069       1.0     0.996341     0.993436     0.776358    Biso  1.000000 O
   O1070       1.0     0.783574     0.409451     0.774250    Biso  1.000000 O
   O1071       1.0     0.618504     0.570354     0.775833    Biso  1.000000 O
   O1072       1.0     0.699852     0.908231     0.777158    Biso  1.000000 O
   O1073       1.0     0.911443     0.157232     0.775883    Biso  1.000000 O
   O1074       1.0     0.450886     0.243015     0.775517    Biso  1.000000 O
   O1075       1.0     0.659821     0.324799     0.775250    Biso  1.000000 O
   O1076       1.0     0.035610     0.074340     0.777108    Biso  1.000000 O
   O1077       1.0     0.994032     0.322234     0.777683    Biso  1.000000 O
   O1078       1.0     0.743586     0.822423     0.776558    Biso  1.000000 O
   O1079       1.0     0.659646     0.823228     0.775942    Biso  1.000000 O
   O1080       1.0     0.496428     0.322234     0.777300    Biso  1.000000 O
   O1081       1.0     0.575620     0.995398     0.774783    Biso  1.000000 O
   O1082       1.0     0.994947     0.492392     0.775958    Biso  1.000000 O
   O1083       1.0     0.364660     0.910143     0.775583    Biso  1.000000 O
   O1084       1.0     0.740863     0.991500     0.776283    Biso  1.000000 O
   O1085       1.0     0.074509     0.655308     0.777175    Biso  1.000000 O
   O1086       1.0     0.077449     0.986772     0.776392    Biso  1.000000 O
   O1087       1.0     0.617263     0.071650     0.776667    Biso  1.000000 O
   O1088       1.0     0.824890     0.824737     0.777475    Biso  1.000000 O
   O1089       1.0     0.952193     0.746724     0.775800    Biso  1.000000 O
   O1090       1.0     0.702770     0.406836     0.776208    Biso  1.000000 O
   O1091       1.0     0.617001     0.408093     0.777067    Biso  1.000000 O
   O1092       1.0     0.787516     0.905012     0.776583    Biso  1.000000 O
   O1093       1.0     0.035436     0.579936     0.777675    Biso  1.000000 O
   O1094       1.0     0.783138     0.071675     0.777042    Biso  1.000000 O
   O1095       1.0     0.281570     0.071373     0.775767    Biso  1.000000 O
   O1096       1.0     0.325892     0.824284     0.776575    Biso  1.000000 O
   O1097       1.0     0.742192     0.328924     0.777342    Biso  1.000000 O
   O1098       1.0     0.991005     0.157282     0.777933    Biso  1.000000 O
   O1099       1.0     0.950146     0.577044     0.775983    Biso  1.000000 O
   O1100       1.0     0.454371     0.576390     0.776183    Biso  1.000000 O
   O1101       1.0     0.994533     0.658678     0.775592    Biso  1.000000 O
   O1102       1.0     0.869277     0.404497     0.776317    Biso  1.000000 O
   O1103       1.0     0.787276     0.575761     0.776725    Biso  1.000000 O
   O1104       1.0     0.662216     0.992204     0.775933    Biso  1.000000 O
   O1105       1.0     0.909069     0.323416     0.776625    Biso  1.000000 O
   O1106       1.0     0.576469     0.658401     0.775642    Biso  1.000000 O
   O1107       1.0     0.572527     0.155547     0.776775    Biso  1.000000 O
   O1108       1.0     0.911487     0.655182     0.776600    Biso  1.000000 O
   O1109       1.0     0.782071     0.742675     0.776442    Biso  1.000000 O
   O1110       1.0     0.491985     0.157810     0.775650    Biso  1.000000 O
   O1111       1.0     0.451714     0.072379     0.776108    Biso  1.000000 O
   O1112       1.0     0.157751     0.991273     0.775292    Biso  1.000000 O
   O1113       1.0     0.701485     0.740764     0.776200    Biso  1.000000 O
   O1114       1.0     0.662238     0.490632     0.775692    Biso  1.000000 O
   O1115       1.0     0.866446     0.573397     0.775733    Biso  1.000000 O
   O1116       1.0     0.825565     0.658225     0.776483    Biso  1.000000 O
   O1117       1.0     0.243564     0.989136     0.777300    Biso  1.000000 O
   O1118       1.0     0.534260     0.072781     0.777058    Biso  1.000000 O
   O1119       1.0     0.825021     0.160702     0.777100    Biso  1.000000 O
   O1120       1.0     0.701398     0.076176     0.775433    Biso  1.000000 O
   O1121       1.0     0.870279     0.241657     0.777058    Biso  1.000000 O
   O1122       1.0     0.699329     0.242109     0.777483    Biso  1.000000 O
   O1123       1.0     0.825500     0.324850     0.776558    Biso  1.000000 O
   O1124       1.0     0.744435     0.493147     0.776150    Biso  1.000000 O
   O1125       1.0     0.367382     0.076101     0.777758    Biso  1.000000 O
   O1126       1.0     0.618069     0.243518     0.776542    Biso  1.000000 O
   O1127       1.0     0.950669     0.405352     0.777467    Biso  1.000000 O
   O1128       1.0     0.576905     0.326862     0.778983    Biso  1.000000 O
   O1129       1.0     0.575685     0.826120     0.776500    Biso  1.000000 O
   O1130       1.0     0.328070     0.988431     0.776333    Biso  1.000000 O
   O1131       1.0     0.781461     0.240148     0.776400    Biso  1.000000 O
   O1132       1.0     0.951649     0.238840     0.777708    Biso  1.000000 O
   O1133       1.0     0.661323     0.658954     0.776508    Biso  1.000000 O
   O1134       1.0     0.412772     0.823881     0.774892    Biso  1.000000 O
   O1135       1.0     0.619397     0.906747     0.777275    Biso  1.000000 O
   O1136       1.0     0.407414     0.990720     0.776175    Biso  1.000000 O
   O1137       1.0     0.492530     0.994291     0.775750    Biso  1.000000 O
   O1138       1.0     0.746287     0.654302     0.776400    Biso  1.000000 O
   O1139       1.0     0.368776     0.742147     0.776142    Biso  1.000000 O
   O1140       1.0     0.412597     0.659382     0.776108    Biso  1.000000 O
   O1141       1.0     0.533606     0.910092     0.776600    Biso  1.000000 O
   O1142       1.0     0.742323     0.157307     0.775725    Biso  1.000000 O
   O1143       1.0     0.617219     0.741141     0.776083    Biso  1.000000 O
   O1144       1.0     0.909766     0.492317     0.777242    Biso  1.000000 O
   O1145       1.0     0.536655     0.239066     0.776400    Biso  1.000000 O
   O1146       1.0     0.450277     0.910520     0.775433    Biso  1.000000 O
   O1147       1.0     0.491549     0.660337     0.774867    Biso  1.000000 O
   O1148       1.0     0.533737     0.744385     0.775442    Biso  1.000000 O
   O1149       1.0     0.654027     0.156125     0.776858    Biso  1.000000 O
   O1150       1.0     0.703533     0.578075     0.777125    Biso  1.000000 O
   O1151       1.0     0.450081     0.739859     0.775558    Biso  1.000000 O
   O1152       1.0     0.498846     0.823026     0.775942    Biso  1.000000 O
   O1153       1.0     0.241713     0.604557     0.764008    Biso  1.000000 O
   O1154       1.0     0.201725     0.682770     0.763475    Biso  1.000000 O
   O1155       1.0     0.493379     0.438423     0.763250    Biso  1.000000 O
   O1156       1.0     0.280328     0.686115     0.764475    Biso  1.000000 O
   O1157       1.0     0.241887     0.767598     0.764250    Biso  1.000000 O
   O1158       1.0     0.240602     0.441617     0.764100    Biso  1.000000 O
   O1159       1.0     0.121553     0.352765     0.763050    Biso  1.000000 O
   O1160       1.0     0.204600     0.351206     0.763417    Biso  1.000000 O
   O1161       1.0     0.162195     0.599225     0.764533    Biso  1.000000 O
   O1162       1.0     0.157381     0.436109     0.764017    Biso  1.000000 O
   O1163       1.0     0.202139     0.850615     0.763983    Biso  1.000000 O
   O1164       1.0     0.534913     0.519729     0.762725    Biso  1.000000 O
   O1165       1.0     0.119637     0.183236     0.764000    Biso  1.000000 O
   O1166       1.0     0.327373     0.438146     0.765092    Biso  1.000000 O
   O1167       1.0     0.325543     0.600634     0.764358    Biso  1.000000 O
   O1168       1.0     0.283617     0.517592     0.763300    Biso  1.000000 O
   O1169       1.0     0.200592     0.516611     0.764250    Biso  1.000000 O
   O1170       1.0     0.158100     0.269648     0.764042    Biso  1.000000 O
   O1171       1.0     0.285011     0.350326     0.764325    Biso  1.000000 O
   O1172       1.0     0.372915     0.186731     0.763817    Biso  1.000000 O
   O1173       1.0     0.325892     0.271031     0.763633    Biso  1.000000 O
   O1174       1.0     0.161258     0.105198     0.764183    Biso  1.000000 O
   O1175       1.0     0.075990     0.269069     0.762558    Biso  1.000000 O
   O1176       1.0     0.077035     0.433192     0.763950    Biso  1.000000 O
   O1177       1.0     0.865858     0.018988     0.762375    Biso  1.000000 O
   O1178       1.0     0.160409     0.765913     0.764667    Biso  1.000000 O
   O1179       1.0     0.405279     0.437920     0.762508    Biso  1.000000 O
   O1180       1.0     0.199808     0.186983     0.763783    Biso  1.000000 O
   O1181       1.0     0.579867     0.436360     0.763625    Biso  1.000000 O
   O1182       1.0     0.286144     0.179916     0.764325    Biso  1.000000 O
   O1183       1.0     0.117981     0.521993     0.763858    Biso  1.000000 O
   O1184       1.0     0.407414     0.269949     0.764792    Biso  1.000000 O
   O1185       1.0     0.075249     0.100345     0.763417    Biso  1.000000 O
   O1186       1.0     0.949471     0.851772     0.763617    Biso  1.000000 O
   O1187       1.0     0.367382     0.517315     0.762967    Biso  1.000000 O
   O1188       1.0     0.447772     0.354048     0.763450    Biso  1.000000 O
   O1189       1.0     0.826916     0.933456     0.763525    Biso  1.000000 O
   O1190       1.0     0.451888     0.520761     0.764567    Biso  1.000000 O
   O1191       1.0     0.036525     0.849433     0.763200    Biso  1.000000 O
   O1192       1.0     0.034325     0.183688     0.763808    Biso  1.000000 O
   O1193       1.0     0.366642     0.350074     0.762992    Biso  1.000000 O
   O1194       1.0     0.035610     0.351533     0.763592    Biso  1.000000 O
   O1195       1.0     0.576622     0.601916     0.763883    Biso  1.000000 O
   O1196       1.0     0.994315     0.767095     0.764525    Biso  1.000000 O
   O1197       1.0     0.283813     0.851998     0.764517    Biso  1.000000 O
   O1198       1.0     0.952084     0.019189     0.762683    Biso  1.000000 O
   O1199       1.0     0.909701     0.767120     0.763492    Biso  1.000000 O
   O1200       1.0     0.907653     0.102533     0.762675    Biso  1.000000 O
   O1201       1.0     0.618199     0.518447     0.762250    Biso  1.000000 O
   O1202       1.0     0.241386     0.271710     0.763708    Biso  1.000000 O
   O1203       1.0     0.704121     0.855997     0.764167    Biso  1.000000 O
   O1204       1.0     0.244000     0.932374     0.762300    Biso  1.000000 O
   O1205       1.0     0.868537     0.850766     0.763817    Biso  1.000000 O
   O1206       1.0     0.781265     0.350099     0.763042    Biso  1.000000 O
   O1207       1.0     0.910115     0.938636     0.763433    Biso  1.000000 O
   O1208       1.0     0.117981     0.853079     0.764033    Biso  1.000000 O
   O1209       1.0     0.449732     0.184443     0.763783    Biso  1.000000 O
   O1210       1.0     0.159755     0.937127     0.762708    Biso  1.000000 O
   O1211       1.0     0.120595     0.687021     0.763658    Biso  1.000000 O
   O1212       1.0     0.827308     0.104268     0.763908    Biso  1.000000 O
   O1213       1.0     0.077471     0.769484     0.764467    Biso  1.000000 O
   O1214       1.0     0.743020     0.433871     0.763300    Biso  1.000000 O
   O1215       1.0     0.619310     0.019591     0.762058    Biso  1.000000 O
   O1216       1.0     0.827112     0.770918     0.762658    Biso  1.000000 O
   O1217       1.0     0.744283     0.934613     0.763283    Biso  1.000000 O
   O1218       1.0     0.995492     0.934839     0.762467    Biso  1.000000 O
   O1219       1.0     0.829355     0.434550     0.763742    Biso  1.000000 O
   O1220       1.0     0.785817     0.515831     0.763600    Biso  1.000000 O
   O1221       1.0     0.535915     0.353897     0.763975    Biso  1.000000 O
   O1222       1.0     0.244936     0.105223     0.763567    Biso  1.000000 O
   O1223       1.0     0.325456     0.099012     0.762792    Biso  1.000000 O
   O1224       1.0     0.035545     0.521314     0.763550    Biso  1.000000 O
   O1225       1.0     0.078887     0.933003     0.763683    Biso  1.000000 O
   O1226       1.0     0.786819     0.021301     0.763692    Biso  1.000000 O
   O1227       1.0     0.037723     0.017856     0.763300    Biso  1.000000 O
   O1228       1.0     0.741125     0.769057     0.762300    Biso  1.000000 O
   O1229       1.0     0.575772     0.103388     0.764242    Biso  1.000000 O
   O1230       1.0     0.330095     0.767170     0.763967    Biso  1.000000 O
   O1231       1.0     0.619746     0.852526     0.763183    Biso  1.000000 O
   O1232       1.0     0.328375     0.936750     0.764458    Biso  1.000000 O
   O1233       1.0     0.034499     0.683550     0.764700    Biso  1.000000 O
   O1234       1.0     0.866664     0.184468     0.763083    Biso  1.000000 O
   O1235       1.0     0.492050     0.098584     0.764333    Biso  1.000000 O
   O1236       1.0     0.705928     0.021829     0.762525    Biso  1.000000 O
   O1237       1.0     0.825870     0.604456     0.762208    Biso  1.000000 O
   O1238       1.0     0.616087     0.353142     0.763967    Biso  1.000000 O
   O1239       1.0     0.700854     0.350678     0.763200    Biso  1.000000 O
   O1240       1.0     0.366511     0.852476     0.763483    Biso  1.000000 O
   O1241       1.0     0.994119     0.434147     0.763375    Biso  1.000000 O
   O1242       1.0     0.118809     0.016447     0.763625    Biso  1.000000 O
   O1243       1.0     0.578669     0.938913     0.763833    Biso  1.000000 O
   O1244       1.0     0.991680     0.101024     0.763725    Biso  1.000000 O
   O1245       1.0     0.868058     0.352740     0.763183    Biso  1.000000 O
   O1246       1.0     0.910180     0.601313     0.762633    Biso  1.000000 O
   O1247       1.0     0.742628     0.267460     0.763958    Biso  1.000000 O
   O1248       1.0     0.991615     0.273118     0.763442    Biso  1.000000 O
   O1249       1.0     0.078299     0.603903     0.763517    Biso  1.000000 O
   O1250       1.0     0.659363     0.267862     0.763383    Biso  1.000000 O
   O1251       1.0     0.868755     0.687674     0.763858    Biso  1.000000 O
   O1252       1.0     0.952607     0.685562     0.763850    Biso  1.000000 O
   O1253       1.0     0.785534     0.852979     0.761533    Biso  1.000000 O
   O1254       1.0     0.491528     0.268114     0.763833    Biso  1.000000 O
   O1255       1.0     0.200222     0.020446     0.764200    Biso  1.000000 O
   O1256       1.0     0.620551     0.688152     0.763983    Biso  1.000000 O
   O1257       1.0     0.953326     0.349697     0.762842    Biso  1.000000 O
   O1258       1.0     0.449188     0.013279     0.763825    Biso  1.000000 O
   O1259       1.0     0.662020     0.432362     0.764342    Biso  1.000000 O
   O1260       1.0     0.409723     0.105123     0.764275    Biso  1.000000 O
   O1261       1.0     0.661606     0.936474     0.764583    Biso  1.000000 O
   O1262       1.0     0.743346     0.107286     0.762625    Biso  1.000000 O
   O1263       1.0     0.408285     0.605261     0.763958    Biso  1.000000 O
   O1264       1.0     0.994294     0.603928     0.764433    Biso  1.000000 O
   O1265       1.0     0.659407     0.767623     0.762942    Biso  1.000000 O
   O1266       1.0     0.531559     0.022056     0.764033    Biso  1.000000 O
   O1267       1.0     0.368798     0.682921     0.764367    Biso  1.000000 O
   O1268       1.0     0.702945     0.683273     0.763067    Biso  1.000000 O
   O1269       1.0     0.870889     0.519377     0.763342    Biso  1.000000 O
   O1270       1.0     0.951562     0.514825     0.763433    Biso  1.000000 O
   O1271       1.0     0.951213     0.188115     0.763892    Biso  1.000000 O
   O1272       1.0     0.367012     0.017705     0.762275    Biso  1.000000 O
   O1273       1.0     0.615107     0.189372     0.762117    Biso  1.000000 O
   O1274       1.0     0.785795     0.684380     0.762700    Biso  1.000000 O
   O1275       1.0     0.493030     0.938234     0.764342    Biso  1.000000 O
   O1276       1.0     0.283160     0.018132     0.763942    Biso  1.000000 O
   O1277       1.0     0.491615     0.604381     0.764167    Biso  1.000000 O
   O1278       1.0     0.656249     0.101778     0.764175    Biso  1.000000 O
   O1279       1.0     0.912075     0.436863     0.764300    Biso  1.000000 O
   O1280       1.0     0.404800     0.935040     0.762133    Biso  1.000000 O
   O1281       1.0     0.532300     0.686920     0.763025    Biso  1.000000 O
   O1282       1.0     0.532822     0.187486     0.763275    Biso  1.000000 O
   O1283       1.0     0.824999     0.270603     0.763350    Biso  1.000000 O
   O1284       1.0     0.908568     0.267711     0.763367    Biso  1.000000 O
   O1285       1.0     0.700745     0.186706     0.763158    Biso  1.000000 O
   O1286       1.0     0.659516     0.599049     0.763300    Biso  1.000000 O
   O1287       1.0     0.451910     0.854639     0.763367    Biso  1.000000 O
   O1288       1.0     0.704339     0.521389     0.763483    Biso  1.000000 O
   O1289       1.0     0.576774     0.770666     0.763767    Biso  1.000000 O
   O1290       1.0     0.743150     0.603878     0.763275    Biso  1.000000 O
   O1291       1.0     0.409570     0.770088     0.762967    Biso  1.000000 O
   O1292       1.0     0.536285     0.855066     0.763542    Biso  1.000000 O
   O1293       1.0     0.578691     0.275356     0.764392    Biso  1.000000 O
   O1294       1.0     0.783225     0.185323     0.762925    Biso  1.000000 O
   O1295       1.0     0.451910     0.686342     0.762075    Biso  1.000000 O
   O1296       1.0     0.491245     0.769861     0.763217    Biso  1.000000 O
   Ce577       1.0     0.453783     0.407464     0.757150    Biso  1.000000 Ce
   Ce578       1.0     0.491637     0.492342     0.757750    Biso  1.000000 Ce
   Ce579       1.0     0.242932     0.656716     0.757642    Biso  1.000000 Ce
   Ce580       1.0     0.201747     0.573246     0.757600    Biso  1.000000 Ce
   Ce581       1.0     0.285556     0.574303     0.757017    Biso  1.000000 Ce
   Ce582       1.0     0.287625     0.740010     0.757650    Biso  1.000000 Ce
   Ce583       1.0     0.202858     0.407691     0.757008    Biso  1.000000 Ce
   Ce584       1.0     0.076600     0.156829     0.757767    Biso  1.000000 Ce
   Ce585       1.0     0.535479     0.409753     0.757367    Biso  1.000000 Ce
   Ce586       1.0     0.117350     0.406861     0.757417    Biso  1.000000 Ce
   Ce587       1.0     0.201616     0.739431     0.758425    Biso  1.000000 Ce
   Ce588       1.0     0.158231     0.657973     0.757400    Biso  1.000000 Ce
   Ce589       1.0     0.285164     0.410105     0.756883    Biso  1.000000 Ce
   Ce590       1.0     0.202553     0.906873     0.756550    Biso  1.000000 Ce
   Ce591       1.0     0.160583     0.325227     0.756983    Biso  1.000000 Ce
   Ce592       1.0     0.825696     0.993562     0.756258    Biso  1.000000 Ce
   Ce593       1.0     0.367274     0.241405     0.757158    Biso  1.000000 Ce
   Ce594       1.0     0.578407     0.490758     0.756542    Biso  1.000000 Ce
   Ce595       1.0     0.327983     0.656439     0.757842    Biso  1.000000 Ce
   Ce596       1.0     0.116239     0.075648     0.757900    Biso  1.000000 Ce
   Ce597       1.0     0.079017     0.323944     0.756800    Biso  1.000000 Ce
   Ce598       1.0     0.162086     0.826497     0.757517    Biso  1.000000 Ce
   Ce599       1.0     0.327569     0.160099     0.756992    Biso  1.000000 Ce
   Ce600       1.0     0.162848     0.159118     0.757825    Biso  1.000000 Ce
   Ce601       1.0     0.240667     0.821316     0.757500    Biso  1.000000 Ce
   Ce602       1.0     0.117284     0.575284     0.757750    Biso  1.000000 Ce
   Ce603       1.0     0.408067     0.155345     0.757250    Biso  1.000000 Ce
   Ce604       1.0     0.201812     0.076528     0.757533    Biso  1.000000 Ce
   Ce605       1.0     0.868515     0.739607     0.756367    Biso  1.000000 Ce
   Ce606       1.0     0.830226     0.492015     0.757325    Biso  1.000000 Ce
   Ce607       1.0     0.617132     0.575032     0.756967    Biso  1.000000 Ce
   Ce608       1.0     0.993684     0.824083     0.757175    Biso  1.000000 Ce
   Ce609       1.0     0.116849     0.240927     0.757700    Biso  1.000000 Ce
   Ce610       1.0     0.367949     0.409325     0.757325    Biso  1.000000 Ce
   Ce611       1.0     0.245089     0.325981     0.756967    Biso  1.000000 Ce
   Ce612       1.0     0.662543     0.828132     0.756592    Biso  1.000000 Ce
   Ce613       1.0     0.951082     0.907225     0.756500    Biso  1.000000 Ce
   Ce614       1.0     0.034325     0.243166     0.757150    Biso  1.000000 Ce
   Ce615       1.0     0.078320     0.492267     0.756633    Biso  1.000000 Ce
   Ce616       1.0     0.325086     0.490456     0.756633    Biso  1.000000 Ce
   Ce617       1.0     0.285861     0.907904     0.756900    Biso  1.000000 Ce
   Ce618       1.0     0.909178     0.157282     0.756508    Biso  1.000000 Ce
   Ce619       1.0     0.659385     0.323592     0.756900    Biso  1.000000 Ce
   Ce620       1.0     0.910703     0.824133     0.756425    Biso  1.000000 Ce
   Ce621       1.0     0.619245     0.076805     0.757033    Biso  1.000000 Ce
   Ce622       1.0     0.783269     0.409501     0.756958    Biso  1.000000 Ce
   Ce623       1.0     0.952651     0.074642     0.756392    Biso  1.000000 Ce
   Ce624       1.0     0.534782     0.576239     0.756883    Biso  1.000000 Ce
   Ce625       1.0     0.578603     0.991097     0.755975    Biso  1.000000 Ce
   Ce626       1.0     0.366794     0.908307     0.755958    Biso  1.000000 Ce
   Ce627       1.0     0.285556     0.242009     0.757117    Biso  1.000000 Ce
   Ce628       1.0     0.326284     0.323567     0.757150    Biso  1.000000 Ce
   Ce629       1.0     0.036198     0.738752     0.756750    Biso  1.000000 Ce
   Ce630       1.0     0.243281     0.493474     0.757275    Biso  1.000000 Ce
   Ce631       1.0     0.869735     0.075799     0.757383    Biso  1.000000 Ce
   Ce632       1.0     0.742628     0.827000     0.757108    Biso  1.000000 Ce
   Ce633       1.0     0.700592     0.912180     0.757492    Biso  1.000000 Ce
   Ce634       1.0     0.031886     0.404949     0.757100    Biso  1.000000 Ce
   Ce635       1.0     0.243782     0.160853     0.758292    Biso  1.000000 Ce
   Ce636       1.0     0.868363     0.907653     0.757567    Biso  1.000000 Ce
   Ce637       1.0     0.449144     0.242688     0.756617    Biso  1.000000 Ce
   Ce638       1.0     0.578429     0.826220     0.757392    Biso  1.000000 Ce
   Ce639       1.0     0.574727     0.660866     0.756608    Biso  1.000000 Ce
   Ce640       1.0     0.159973     0.490330     0.756833    Biso  1.000000 Ce
   Ce641       1.0     0.366838     0.575284     0.756525    Biso  1.000000 Ce
   Ce642       1.0     0.868559     0.410633     0.756658    Biso  1.000000 Ce
   Ce643       1.0     0.573659     0.158162     0.757267    Biso  1.000000 Ce
   Ce644       1.0     0.909200     0.993512     0.756442    Biso  1.000000 Ce
   Ce645       1.0     0.951845     0.740588     0.756808    Biso  1.000000 Ce
   Ce646       1.0     0.117655     0.906446     0.756667    Biso  1.000000 Ce
   Ce647       1.0     0.036895     0.907804     0.757308    Biso  1.000000 Ce
   Ce648       1.0     0.993226     0.991751     0.756717    Biso  1.000000 Ce
   Ce649       1.0     0.785251     0.575585     0.757242    Biso  1.000000 Ce
   Ce650       1.0     0.740863     0.324246     0.756950    Biso  1.000000 Ce
   Ce651       1.0     0.409265     0.493675     0.756683    Biso  1.000000 Ce
   Ce652       1.0     0.410463     0.324774     0.756550    Biso  1.000000 Ce
   Ce653       1.0     0.995404     0.325604     0.758200    Biso  1.000000 Ce
   Ce654       1.0     0.744065     0.988960     0.757408    Biso  1.000000 Ce
   Ce655       1.0     0.701616     0.241908     0.756267    Biso  1.000000 Ce
   Ce656       1.0     0.951039     0.574630     0.756200    Biso  1.000000 Ce
   Ce657       1.0     0.202008     0.243493     0.757400    Biso  1.000000 Ce
   Ce658       1.0     0.908111     0.322435     0.757325    Biso  1.000000 Ce
   Ce659       1.0     0.785926     0.074894     0.757142    Biso  1.000000 Ce
   Ce660       1.0     0.991854     0.488318     0.757058    Biso  1.000000 Ce
   Ce661       1.0     0.703337     0.742374     0.756283    Biso  1.000000 Ce
   Ce662       1.0     0.077841     0.822951     0.756875    Biso  1.000000 Ce
   Ce663       1.0     0.616348     0.240575     0.757883    Biso  1.000000 Ce
   Ce664       1.0     0.866010     0.240651     0.755717    Biso  1.000000 Ce
   Ce665       1.0     0.118940     0.741443     0.758167    Biso  1.000000 Ce
   Ce666       1.0     0.700680     0.405980     0.756725    Biso  1.000000 Ce
   Ce667       1.0     0.786187     0.908659     0.756817    Biso  1.000000 Ce
   Ce668       1.0     0.662151     0.990695     0.756833    Biso  1.000000 Ce
   Ce669       1.0     0.409701     0.823630     0.755567    Biso  1.000000 Ce
   Ce670       1.0     0.619462     0.407364     0.756692    Biso  1.000000 Ce
   Ce671       1.0     0.493967     0.325604     0.757650    Biso  1.000000 Ce
   Ce672       1.0     0.828309     0.659633     0.756408    Biso  1.000000 Ce
   Ce673       1.0     0.536133     0.073988     0.756850    Biso  1.000000 Ce
   Ce674       1.0     0.783987     0.743128     0.756000    Biso  1.000000 Ce
   Ce675       1.0     0.908938     0.658803     0.756783    Biso  1.000000 Ce
   Ce676       1.0     0.662020     0.493323     0.755958    Biso  1.000000 Ce
   Ce677       1.0     0.035697     0.075447     0.757275    Biso  1.000000 Ce
   Ce678       1.0     0.281766     0.074969     0.757442    Biso  1.000000 Ce
   Ce679       1.0     0.452977     0.071373     0.757000    Biso  1.000000 Ce
   Ce680       1.0     0.825195     0.327214     0.757592    Biso  1.000000 Ce
   Ce681       1.0     0.993226     0.658300     0.756467    Biso  1.000000 Ce
   Ce682       1.0     0.869299     0.574529     0.756583    Biso  1.000000 Ce
   Ce683       1.0     0.826763     0.161130     0.756725    Biso  1.000000 Ce
   Ce684       1.0     0.827242     0.824787     0.757183    Biso  1.000000 Ce
   Ce685       1.0     0.660844     0.658275     0.756408    Biso  1.000000 Ce
   Ce686       1.0     0.616500     0.907100     0.756392    Biso  1.000000 Ce
   Ce687       1.0     0.491833     0.154993     0.756658    Biso  1.000000 Ce
   Ce688       1.0     0.741865     0.491889     0.757000    Biso  1.000000 Ce
   Ce689       1.0     0.704273     0.078088     0.756650    Biso  1.000000 Ce
   Ce690       1.0     0.407153     0.989764     0.756408    Biso  1.000000 Ce
   Ce691       1.0     0.494882     0.991148     0.755775    Biso  1.000000 Ce
   Ce692       1.0     0.075946     0.989412     0.757300    Biso  1.000000 Ce
   Ce693       1.0     0.034978     0.576541     0.757833    Biso  1.000000 Ce
   Ce694       1.0     0.742410     0.658778     0.756742    Biso  1.000000 Ce
   Ce695       1.0     0.992399     0.157860     0.757200    Biso  1.000000 Ce
   Ce696       1.0     0.324716     0.823856     0.757658    Biso  1.000000 Ce
   Ce697       1.0     0.534129     0.909212     0.757483    Biso  1.000000 Ce
   Ce698       1.0     0.782354     0.241430     0.757542    Biso  1.000000 Ce
   Ce699       1.0     0.368384     0.073938     0.756592    Biso  1.000000 Ce
   Ce700       1.0     0.411552     0.657471     0.756717    Biso  1.000000 Ce
   Ce701       1.0     0.325783     0.989513     0.755825    Biso  1.000000 Ce
   Ce702       1.0     0.533628     0.743002     0.757100    Biso  1.000000 Ce
   Ce703       1.0     0.450124     0.906345     0.756283    Biso  1.000000 Ce
   Ce704       1.0     0.451714     0.577245     0.757183    Biso  1.000000 Ce
   Ce705       1.0     0.076600     0.658854     0.757158    Biso  1.000000 Ce
   Ce706       1.0     0.159625     0.995347     0.756592    Biso  1.000000 Ce
   Ce707       1.0     0.745524     0.159621     0.755567    Biso  1.000000 Ce
   Ce708       1.0     0.241647     0.990066     0.756608    Biso  1.000000 Ce
   Ce709       1.0     0.953391     0.407967     0.758258    Biso  1.000000 Ce
   Ce710       1.0     0.619223     0.741041     0.756792    Biso  1.000000 Ce
   Ce711       1.0     0.658775     0.160677     0.757208    Biso  1.000000 Ce
   Ce712       1.0     0.575032     0.325931     0.757808    Biso  1.000000 Ce
   Ce713       1.0     0.367753     0.741166     0.757075    Biso  1.000000 Ce
   Ce714       1.0     0.911182     0.489073     0.757383    Biso  1.000000 Ce
   Ce715       1.0     0.493118     0.659332     0.756092    Biso  1.000000 Ce
   Ce716       1.0     0.450821     0.742524     0.757067    Biso  1.000000 Ce
   Ce717       1.0     0.952847     0.241330     0.756350    Biso  1.000000 Ce
   Ce718       1.0     0.496777     0.824158     0.755908    Biso  1.000000 Ce
   Ce719       1.0     0.533693     0.243794     0.757633    Biso  1.000000 Ce
   Ce720       1.0     0.703141     0.578352     0.756225    Biso  1.000000 Ce
   O1297       1.0     0.535719     0.461333     0.750475    Biso  1.000000 O
   O1298       1.0     0.246308     0.714483     0.751233    Biso  1.000000 O
   O1299       1.0     0.118134     0.131605     0.751192    Biso  1.000000 O
   O1300       1.0     0.164786     0.382667     0.748883    Biso  1.000000 O
   O1301       1.0     0.450995     0.466363     0.750650    Biso  1.000000 O
   O1302       1.0     0.282942     0.626965     0.751817    Biso  1.000000 O
   O1303       1.0     0.200963     0.630058     0.751567    Biso  1.000000 O
   O1304       1.0     0.243891     0.876544     0.750975    Biso  1.000000 O
   O1305       1.0     0.243085     0.548726     0.750875    Biso  1.000000 O
   O1306       1.0     0.493727     0.378090     0.752733    Biso  1.000000 O
   O1307       1.0     0.324607     0.213314     0.751150    Biso  1.000000 O
   O1308       1.0     0.243586     0.380605     0.750667    Biso  1.000000 O
   O1309       1.0     0.119288     0.294294     0.750267    Biso  1.000000 O
   O1310       1.0     0.075576     0.210698     0.751258    Biso  1.000000 O
   O1311       1.0     0.161933     0.878681     0.749867    Biso  1.000000 O
   O1312       1.0     0.408873     0.383799     0.750200    Biso  1.000000 O
   O1313       1.0     0.406608     0.213289     0.749975    Biso  1.000000 O
   O1314       1.0     0.074095     0.380530     0.750117    Biso  1.000000 O
   O1315       1.0     0.828244     0.052712     0.750833    Biso  1.000000 O
   O1316       1.0     0.283879     0.465961     0.749492    Biso  1.000000 O
   O1317       1.0     0.577035     0.548173     0.750425    Biso  1.000000 O
   O1318       1.0     0.322952     0.545608     0.749533    Biso  1.000000 O
   O1319       1.0     0.869256     0.963635     0.749883    Biso  1.000000 O
   O1320       1.0     0.161040     0.713000     0.750883    Biso  1.000000 O
   O1321       1.0     0.199351     0.796771     0.750442    Biso  1.000000 O
   O1322       1.0     0.156750     0.543520     0.750925    Biso  1.000000 O
   O1323       1.0     0.325260     0.376430     0.750933    Biso  1.000000 O
   O1324       1.0     0.036351     0.297110     0.750333    Biso  1.000000 O
   O1325       1.0     0.701681     0.799940     0.749967    Biso  1.000000 O
   O1326       1.0     0.203402     0.132435     0.752075    Biso  1.000000 O
   O1327       1.0     0.577210     0.047632     0.750592    Biso  1.000000 O
   O1328       1.0     0.112820     0.459875     0.751492    Biso  1.000000 O
   O1329       1.0     0.950407     0.793854     0.749958    Biso  1.000000 O
   O1330       1.0     0.327612     0.709906     0.750433    Biso  1.000000 O
   O1331       1.0     0.994011     0.878656     0.750758    Biso  1.000000 O
   O1332       1.0     0.366054     0.299801     0.749533    Biso  1.000000 O
   O1333       1.0     0.282811     0.797450     0.752283    Biso  1.000000 O
   O1334       1.0     0.198436     0.464251     0.751208    Biso  1.000000 O
   O1335       1.0     0.701594     0.297337     0.749967    Biso  1.000000 O
   O1336       1.0     0.287167     0.129568     0.750808    Biso  1.000000 O
   O1337       1.0     0.493880     0.545985     0.750267    Biso  1.000000 O
   O1338       1.0     0.951496     0.965244     0.749092    Biso  1.000000 O
   O1339       1.0     0.785708     0.460302     0.751075    Biso  1.000000 O
   O1340       1.0     0.911661     0.714232     0.748450    Biso  1.000000 O
   O1341       1.0     0.367317     0.131504     0.750700    Biso  1.000000 O
   O1342       1.0     0.033759     0.794558     0.750033    Biso  1.000000 O
   O1343       1.0     0.740646     0.377034     0.750100    Biso  1.000000 O
   O1344       1.0     0.622490     0.630561     0.751633    Biso  1.000000 O
   O1345       1.0     0.116065     0.634887     0.750167    Biso  1.000000 O
   O1346       1.0     0.202727     0.296683     0.750508    Biso  1.000000 O
   O1347       1.0     0.366381     0.468601     0.749550    Biso  1.000000 O
   O1348       1.0     0.908459     0.879209     0.749858    Biso  1.000000 O
   O1349       1.0     0.618134     0.461484     0.749933    Biso  1.000000 O
   O1350       1.0     0.870584     0.798456     0.749708    Biso  1.000000 O
   O1351       1.0     0.953587     0.132133     0.750342    Biso  1.000000 O
   O1352       1.0     0.036067     0.459950     0.750025    Biso  1.000000 O
   O1353       1.0     0.158013     0.050399     0.751583    Biso  1.000000 O
   O1354       1.0     0.283094     0.297840     0.749983    Biso  1.000000 O
   O1355       1.0     0.033781     0.128059     0.751767    Biso  1.000000 O
   O1356       1.0     0.368406     0.631064     0.752183    Biso  1.000000 O
   O1357       1.0     0.829878     0.550990     0.749583    Biso  1.000000 O
   O1358       1.0     0.077514     0.877625     0.750850    Biso  1.000000 O
   O1359       1.0     0.785076     0.965244     0.749750    Biso  1.000000 O
   O1360       1.0     0.243085     0.214999     0.750683    Biso  1.000000 O
   O1361       1.0     0.075641     0.548047     0.751908    Biso  1.000000 O
   O1362       1.0     0.451148     0.127883     0.750667    Biso  1.000000 O
   O1363       1.0     0.660452     0.880266     0.749492    Biso  1.000000 O
   O1364       1.0     0.746221     0.880266     0.749858    Biso  1.000000 O
   O1365       1.0     0.322712     0.881020     0.750550    Biso  1.000000 O
   O1366       1.0     0.656445     0.377260     0.750375    Biso  1.000000 O
   O1367       1.0     0.160256     0.217539     0.750950    Biso  1.000000 O
   O1368       1.0     0.910681     0.048588     0.750217    Biso  1.000000 O
   O1369       1.0     0.619767     0.963458     0.748550    Biso  1.000000 O
   O1370       1.0     0.621096     0.798909     0.750350    Biso  1.000000 O
   O1371       1.0     0.824193     0.383698     0.751608    Biso  1.000000 O
   O1372       1.0     0.867099     0.129266     0.751292    Biso  1.000000 O
   O1373       1.0     0.993226     0.713402     0.749333    Biso  1.000000 O
   O1374       1.0     0.865836     0.297689     0.750117    Biso  1.000000 O
   O1375       1.0     0.867753     0.464049     0.752258    Biso  1.000000 O
   O1376       1.0     0.826611     0.711641     0.749083    Biso  1.000000 O
   O1377       1.0     0.120312     0.800367     0.751075    Biso  1.000000 O
   O1378       1.0     0.660496     0.049996     0.750333    Biso  1.000000 O
   O1379       1.0     0.366359     0.962981     0.747708    Biso  1.000000 O
   O1380       1.0     0.533672     0.630058     0.751350    Biso  1.000000 O
   O1381       1.0     0.035697     0.965043     0.749783    Biso  1.000000 O
   O1382       1.0     0.992638     0.048110     0.750542    Biso  1.000000 O
   O1383       1.0     0.698763     0.965269     0.750217    Biso  1.000000 O
   O1384       1.0     0.408438     0.879184     0.750792    Biso  1.000000 O
   O1385       1.0     0.620072     0.127858     0.750142    Biso  1.000000 O
   O1386       1.0     0.534761     0.968513     0.749375    Biso  1.000000 O
   O1387       1.0     0.788431     0.632674     0.749583    Biso  1.000000 O
   O1388       1.0     0.075424     0.042376     0.750483    Biso  1.000000 O
   O1389       1.0     0.242824     0.047607     0.749533    Biso  1.000000 O
   O1390       1.0     0.827721     0.881272     0.750250    Biso  1.000000 O
   O1391       1.0     0.747158     0.047683     0.749950    Biso  1.000000 O
   O1392       1.0     0.745546     0.713000     0.750150    Biso  1.000000 O
   O1393       1.0     0.949362     0.633177     0.751575    Biso  1.000000 O
   O1394       1.0     0.452367     0.297965     0.750575    Biso  1.000000 O
   O1395       1.0     0.994011     0.378317     0.750850    Biso  1.000000 O
   O1396       1.0     0.578538     0.383195     0.750267    Biso  1.000000 O
   O1397       1.0     0.910332     0.213767     0.750275    Biso  1.000000 O
   O1398       1.0     0.992421     0.550210     0.750400    Biso  1.000000 O
   O1399       1.0     0.578015     0.879159     0.750642    Biso  1.000000 O
   O1400       1.0     0.616871     0.295526     0.751667    Biso  1.000000 O
   O1401       1.0     0.785969     0.295752     0.750525    Biso  1.000000 O
   O1402       1.0     0.078277     0.713477     0.750725    Biso  1.000000 O
   O1403       1.0     0.907915     0.382818     0.752458    Biso  1.000000 O
   O1404       1.0     0.533889     0.128411     0.751058    Biso  1.000000 O
   O1405       1.0     0.199765     0.966275     0.749750    Biso  1.000000 O
   O1406       1.0     0.784445     0.800342     0.749358    Biso  1.000000 O
   O1407       1.0     0.490047     0.044489     0.750458    Biso  1.000000 O
   O1408       1.0     0.660648     0.212157     0.751758    Biso  1.000000 O
   O1409       1.0     0.574008     0.214949     0.750850    Biso  1.000000 O
   O1410       1.0     0.869430     0.631517     0.749917    Biso  1.000000 O
   O1411       1.0     0.535349     0.795866     0.750333    Biso  1.000000 O
   O1412       1.0     0.785991     0.127883     0.750700    Biso  1.000000 O
   O1413       1.0     0.285969     0.962251     0.749892    Biso  1.000000 O
   O1414       1.0     0.576687     0.716369     0.751175    Biso  1.000000 O
   O1415       1.0     0.826023     0.215049     0.749508    Biso  1.000000 O
   O1416       1.0     0.450756     0.958454     0.748900    Biso  1.000000 O
   O1417       1.0     0.410790     0.047029     0.749842    Biso  1.000000 O
   O1418       1.0     0.661062     0.715590     0.750608    Biso  1.000000 O
   O1419       1.0     0.700919     0.462239     0.750575    Biso  1.000000 O
   O1420       1.0     0.661890     0.549959     0.749558    Biso  1.000000 O
   O1421       1.0     0.492050     0.215854     0.750333    Biso  1.000000 O
   O1422       1.0     0.743041     0.551040     0.750633    Biso  1.000000 O
   O1423       1.0     0.912118     0.546111     0.750692    Biso  1.000000 O
   O1424       1.0     0.114235     0.964515     0.750017    Biso  1.000000 O
   O1425       1.0     0.994838     0.216131     0.749258    Biso  1.000000 O
   O1426       1.0     0.369060     0.797701     0.749533    Biso  1.000000 O
   O1427       1.0     0.745633     0.213490     0.749158    Biso  1.000000 O
   O1428       1.0     0.949209     0.294294     0.750158    Biso  1.000000 O
   O1429       1.0     0.035196     0.630989     0.751917    Biso  1.000000 O
   O1430       1.0     0.453413     0.796042     0.750025    Biso  1.000000 O
   O1431       1.0     0.410419     0.551493     0.750442    Biso  1.000000 O
   O1432       1.0     0.955003     0.460001     0.751017    Biso  1.000000 O
   O1433       1.0     0.450799     0.631441     0.750550    Biso  1.000000 O
   O1434       1.0     0.699307     0.130498     0.750058    Biso  1.000000 O
   O1435       1.0     0.701660     0.633805     0.749408    Biso  1.000000 O
   O1436       1.0     0.324237     0.043508     0.750358    Biso  1.000000 O
   O1437       1.0     0.493510     0.881523     0.749575    Biso  1.000000 O
   O1438       1.0     0.408241     0.715615     0.750208    Biso  1.000000 O
   O1439       1.0     0.532779     0.297865     0.752775    Biso  1.000000 O
   O1440       1.0     0.491963     0.716847     0.749817    Biso  1.000000 O
   O1441       1.0     0.449797     0.405402     0.738442    Biso  1.000000 O
   O1442       1.0     0.866925     0.022735     0.725133    Biso  1.000000 O
   O1443       1.0     0.284140     0.576214     0.737700    Biso  1.000000 O
   O1444       1.0     0.492094     0.488645     0.737825    Biso  1.000000 O
   O1445       1.0     0.241495     0.601841     0.726275    Biso  1.000000 O
   O1446       1.0     0.532016     0.407766     0.737408    Biso  1.000000 O
   O1447       1.0     0.823845     0.492946     0.739692    Biso  1.000000 O
   O1448       1.0     0.866163     0.742701     0.736225    Biso  1.000000 O
   O1449       1.0     0.408742     0.158615     0.736183    Biso  1.000000 O
   O1450       1.0     0.615803     0.575862     0.736050    Biso  1.000000 O
   O1451       1.0     0.286361     0.742952     0.737683    Biso  1.000000 O
   O1452       1.0     0.199547     0.075246     0.738683    Biso  1.000000 O
   O1453       1.0     0.075707     0.154239     0.738292    Biso  1.000000 O
   O1454       1.0     0.160321     0.660539     0.737183    Biso  1.000000 O
   O1455       1.0     0.360435     0.241607     0.736608    Biso  1.000000 O
   O1456       1.0     0.621423     0.075321     0.737483    Biso  1.000000 O
   O1457       1.0     0.327656     0.652642     0.737358    Biso  1.000000 O
   O1458       1.0     0.280394     0.409728     0.735950    Biso  1.000000 O
   O1459       1.0     0.119005     0.074919     0.738350    Biso  1.000000 O
   O1460       1.0     0.201812     0.906295     0.736858    Biso  1.000000 O
   O1461       1.0     0.242954     0.658024     0.739550    Biso  1.000000 O
   O1462       1.0     0.119833     0.406433     0.737650    Biso  1.000000 O
   O1463       1.0     0.204948     0.410281     0.736775    Biso  1.000000 O
   O1464       1.0     0.160082     0.824711     0.736958    Biso  1.000000 O
   O1465       1.0     0.203707     0.739683     0.738833    Biso  1.000000 O
   O1466       1.0     0.577253     0.433368     0.725992    Biso  1.000000 O
   O1467       1.0     0.117284     0.575535     0.738825    Biso  1.000000 O
   O1468       1.0     0.408764     0.932777     0.724075    Biso  1.000000 O
   O1469       1.0     0.281134     0.182456     0.726325    Biso  1.000000 O
   O1470       1.0     0.701573     0.852903     0.724642    Biso  1.000000 O
   O1471       1.0     0.991288     0.823680     0.737100    Biso  1.000000 O
   O1472       1.0     0.949035     0.905138     0.737400    Biso  1.000000 O
   O1473       1.0     0.576208     0.826271     0.736975    Biso  1.000000 O
   O1474       1.0     0.656336     0.323819     0.738292    Biso  1.000000 O
   O1475       1.0     0.242410     0.324196     0.735958    Biso  1.000000 O
   O1476       1.0     0.578342     0.993034     0.736450    Biso  1.000000 O
   O1477       1.0     0.744544     0.822121     0.736058    Biso  1.000000 O
   O1478       1.0     0.451932     0.570027     0.736767    Biso  1.000000 O
   O1479       1.0     0.745198     0.438875     0.722000    Biso  1.000000 O
   O1480       1.0     0.914710     0.158539     0.737433    Biso  1.000000 O
   O1481       1.0     0.282528     0.909489     0.737708    Biso  1.000000 O
   O1482       1.0     0.578908     0.160878     0.737725    Biso  1.000000 O
   O1483       1.0     0.950364     0.074743     0.736517    Biso  1.000000 O
   O1484       1.0     0.037570     0.244197     0.737417    Biso  1.000000 O
   O1485       1.0     0.162957     0.158690     0.739717    Biso  1.000000 O
   O1486       1.0     0.703075     0.909715     0.737992    Biso  1.000000 O
   O1487       1.0     0.201420     0.350502     0.725183    Biso  1.000000 O
   O1488       1.0     0.078277     0.318739     0.736442    Biso  1.000000 O
   O1489       1.0     0.868493     0.407338     0.738367    Biso  1.000000 O
   O1490       1.0     0.909265     0.827226     0.738542    Biso  1.000000 O
   O1491       1.0     0.368624     0.406986     0.737408    Biso  1.000000 O
   O1492       1.0     0.869865     0.076126     0.738258    Biso  1.000000 O
   O1493       1.0     0.908568     0.321580     0.738617    Biso  1.000000 O
   O1494       1.0     0.284684     0.239569     0.736450    Biso  1.000000 O
   O1495       1.0     0.918260     0.625154     0.719275    Biso  1.000000 O
   O1496       1.0     0.002788     0.496416     0.738942    Biso  1.000000 O
   O1497       1.0     0.361633     0.575434     0.737567    Biso  1.000000 O
   O1498       1.0     0.036329     0.404824     0.736958    Biso  1.000000 O
   O1499       1.0     0.575249     0.274351     0.725258    Biso  1.000000 O
   O1500       1.0     0.117546     0.241833     0.738325    Biso  1.000000 O
   O1501       1.0     0.037636     0.745065     0.737233    Biso  1.000000 O
   O1502       1.0     0.577079     0.654427     0.736417    Biso  1.000000 O
   O1503       1.0     0.616609     0.244976     0.738458    Biso  1.000000 O
   O1504       1.0     0.987128     0.321077     0.734733    Biso  1.000000 O
   O1505       1.0     0.954110     0.514071     0.734342    Biso  1.000000 O
   O1506       1.0     0.449972     0.238262     0.737042    Biso  1.000000 O
   O1507       1.0     0.909113     0.658074     0.737392    Biso  1.000000 O
   O1508       1.0     0.867165     0.239419     0.737033    Biso  1.000000 O
   O1509       1.0     0.410245     0.820612     0.736358    Biso  1.000000 O
   O1510       1.0     0.781570     0.573624     0.735783    Biso  1.000000 O
   O1511       1.0     0.242279     0.822373     0.737292    Biso  1.000000 O
   O1512       1.0     0.994773     0.992304     0.737400    Biso  1.000000 O
   O1513       1.0     0.702073     0.407942     0.737008    Biso  1.000000 O
   O1514       1.0     0.662238     0.487815     0.736967    Biso  1.000000 O
   O1515       1.0     0.118940     0.904107     0.737067    Biso  1.000000 O
   O1516       1.0     0.326676     0.324146     0.737242    Biso  1.000000 O
   O1517       1.0     0.283312     0.073485     0.738467    Biso  1.000000 O
   O1518       1.0     0.039269     0.909866     0.738742    Biso  1.000000 O
   O1519       1.0     0.910507     0.993562     0.737175    Biso  1.000000 O
   O1520       1.0     0.325631     0.490381     0.738083    Biso  1.000000 O
   O1521       1.0     0.077863     0.823454     0.737050    Biso  1.000000 O
   O1522       1.0     0.157577     0.490230     0.736600    Biso  1.000000 O
   O1523       1.0     0.531799     0.745391     0.737567    Biso  1.000000 O
   O1524       1.0     0.702335     0.745190     0.736692    Biso  1.000000 O
   O1525       1.0     0.371717     0.464251     0.709617    Biso  1.000000 O
   O1526       1.0     0.534390     0.907225     0.737142    Biso  1.000000 O
   O1527       1.0     0.238947     0.496718     0.737233    Biso  1.000000 O
   O1528       1.0     0.833319     0.657395     0.735017    Biso  1.000000 O
   O1529       1.0     0.782746     0.241254     0.735250    Biso  1.000000 O
   O1530       1.0     0.687699     0.188970     0.721800    Biso  1.000000 O
   O1531       1.0     0.243324     0.156452     0.739483    Biso  1.000000 O
   O1532       1.0     0.660605     0.664512     0.736092    Biso  1.000000 O
   O1533       1.0     0.493902     0.326233     0.738142    Biso  1.000000 O
   O1534       1.0     0.617807     0.404698     0.736650    Biso  1.000000 O
   O1535       1.0     0.829072     0.822347     0.737317    Biso  1.000000 O
   O1536       1.0     0.738881     0.321832     0.736733    Biso  1.000000 O
   O1537       1.0     0.954241     0.743983     0.736933    Biso  1.000000 O
   O1538       1.0     0.827264     0.324498     0.737325    Biso  1.000000 O
   O1539       1.0     0.789193     0.913839     0.735767    Biso  1.000000 O
   O1540       1.0     0.449449     0.073209     0.736075    Biso  1.000000 O
   O1541       1.0     0.869648     0.910394     0.735458    Biso  1.000000 O
   O1542       1.0     0.625212     0.022659     0.721475    Biso  1.000000 O
   O1543       1.0     0.661759     0.606493     0.726550    Biso  1.000000 O
   O1544       1.0     0.785120     0.077358     0.737725    Biso  1.000000 O
   O1545       1.0     0.743869     0.493549     0.737725    Biso  1.000000 O
   O1546       1.0     0.740123     0.993713     0.736842    Biso  1.000000 O
   O1547       1.0     0.409396     0.325579     0.737875    Biso  1.000000 O
   O1548       1.0     0.532583     0.071599     0.737242    Biso  1.000000 O
   O1549       1.0     0.034608     0.078842     0.737500    Biso  1.000000 O
   O1550       1.0     0.121444     0.744612     0.739142    Biso  1.000000 O
   O1551       1.0     0.076926     0.990292     0.736217    Biso  1.000000 O
   O1552       1.0     0.493161     0.158338     0.737775    Biso  1.000000 O
   O1553       1.0     0.756087     0.096396     0.719217    Biso  1.000000 O
   O1554       1.0     0.159625     0.265347     0.725775    Biso  1.000000 O
   O1555       1.0     0.411400     0.988482     0.735992    Biso  1.000000 O
   O1556       1.0     0.994925     0.153057     0.737958    Biso  1.000000 O
   O1557       1.0     0.492290     0.991676     0.736767    Biso  1.000000 O
   O1558       1.0     0.036111     0.573347     0.736942    Biso  1.000000 O
   O1559       1.0     0.618962     0.909464     0.737467    Biso  1.000000 O
   O1560       1.0     0.994555     0.660539     0.737017    Biso  1.000000 O
   O1561       1.0     0.654463     0.162739     0.736633    Biso  1.000000 O
   O1562       1.0     0.410115     0.658250     0.737550    Biso  1.000000 O
   O1563       1.0     0.326415     0.993939     0.735775    Biso  1.000000 O
   O1564       1.0     0.490635     0.661167     0.736017    Biso  1.000000 O
   O1565       1.0     0.451387     0.903956     0.736858    Biso  1.000000 O
   O1566       1.0     0.872065     0.575787     0.737875    Biso  1.000000 O
   O1567       1.0     0.408786     0.600231     0.724917    Biso  1.000000 O
   O1568       1.0     0.785817     0.742952     0.736433    Biso  1.000000 O
   O1569       1.0     0.699460     0.080100     0.737717    Biso  1.000000 O
   O1570       1.0     0.952716     0.401730     0.737067    Biso  1.000000 O
   O1571       1.0     0.369713     0.076805     0.737250    Biso  1.000000 O
   O1572       1.0     0.325086     0.821467     0.737250    Biso  1.000000 O
   O1573       1.0     0.075315     0.656238     0.737150    Biso  1.000000 O
   O1574       1.0     0.572374     0.324045     0.738292    Biso  1.000000 O
   O1575       1.0     0.367687     0.740714     0.736692    Biso  1.000000 O
   O1576       1.0     0.158165     0.994643     0.738275    Biso  1.000000 O
   O1577       1.0     0.449405     0.743883     0.735533    Biso  1.000000 O
   O1578       1.0     0.618548     0.736237     0.736317    Biso  1.000000 O
   O1579       1.0     0.531995     0.849508     0.722758    Biso  1.000000 O
   O1580       1.0     0.903058     0.489676     0.737592    Biso  1.000000 O
   O1581       1.0     0.242410     0.995071     0.736600    Biso  1.000000 O
   O1582       1.0     0.533236     0.243769     0.737717    Biso  1.000000 O
   O1583       1.0     0.952346     0.236627     0.736025    Biso  1.000000 O
   O1584       1.0     0.703642     0.572844     0.738133    Biso  1.000000 O
   Ce721       1.0     0.533759     0.460378     0.731133    Biso  1.000000 Ce
   Ce722       1.0     0.447511     0.463194     0.729567    Biso  1.000000 Ce
   Ce723       1.0     0.243390     0.878908     0.731475    Biso  1.000000 Ce
   Ce724       1.0     0.240406     0.547092     0.731108    Biso  1.000000 Ce
   Ce725       1.0     0.120573     0.130674     0.731583    Biso  1.000000 Ce
   Ce726       1.0     0.245764     0.712597     0.732542    Biso  1.000000 Ce
   Ce727       1.0     0.324084     0.212685     0.728467    Biso  1.000000 Ce
   Ce728       1.0     0.408938     0.381561     0.731117    Biso  1.000000 Ce
   Ce729       1.0     0.161911     0.380178     0.730567    Biso  1.000000 Ce
   Ce730       1.0     0.490439     0.377461     0.730658    Biso  1.000000 Ce
   Ce731       1.0     0.952607     0.126977     0.730617    Biso  1.000000 Ce
   Ce732       1.0     0.161563     0.877549     0.731133    Biso  1.000000 Ce
   Ce733       1.0     0.910093     0.716646     0.729792    Biso  1.000000 Ce
   Ce734       1.0     0.118831     0.295325     0.729533    Biso  1.000000 Ce
   Ce735       1.0     0.824585     0.048412     0.730892    Biso  1.000000 Ce
   Ce736       1.0     0.325979     0.709303     0.731842    Biso  1.000000 Ce
   Ce737       1.0     0.949710     0.964666     0.730783    Biso  1.000000 Ce
   Ce738       1.0     0.201703     0.631240     0.731817    Biso  1.000000 Ce
   Ce739       1.0     0.578211     0.048336     0.730617    Biso  1.000000 Ce
   Ce740       1.0     0.116936     0.630913     0.731458    Biso  1.000000 Ce
   Ce741       1.0     0.283704     0.630913     0.731875    Biso  1.000000 Ce
   Ce742       1.0     0.701159     0.798531     0.729533    Biso  1.000000 Ce
   Ce743       1.0     0.282615     0.465332     0.730108    Biso  1.000000 Ce
   Ce744       1.0     0.698153     0.297337     0.731625    Biso  1.000000 Ce
   Ce745       1.0     0.451692     0.130398     0.730058    Biso  1.000000 Ce
   Ce746       1.0     0.326219     0.380580     0.732150    Biso  1.000000 Ce
   Ce747       1.0     0.656510     0.375978     0.729983    Biso  1.000000 Ce
   Ce748       1.0     0.828026     0.546966     0.731592    Biso  1.000000 Ce
   Ce749       1.0     0.159145     0.045922     0.731042    Biso  1.000000 Ce
   Ce750       1.0     0.077580     0.376179     0.730458    Biso  1.000000 Ce
   Ce751       1.0     0.033802     0.297136     0.731625    Biso  1.000000 Ce
   Ce752       1.0     0.031603     0.800367     0.731025    Biso  1.000000 Ce
   Ce753       1.0     0.367404     0.957725     0.729025    Biso  1.000000 Ce
   Ce754       1.0     0.701028     0.965470     0.730308    Biso  1.000000 Ce
   Ce755       1.0     0.575816     0.217086     0.730633    Biso  1.000000 Ce
   Ce756       1.0     0.782877     0.966200     0.730283    Biso  1.000000 Ce
   Ce757       1.0     0.620421     0.797601     0.731750    Biso  1.000000 Ce
   Ce758       1.0     0.784793     0.632573     0.730533    Biso  1.000000 Ce
   Ce759       1.0     0.117611     0.458894     0.730392    Biso  1.000000 Ce
   Ce760       1.0     0.075620     0.212660     0.730767    Biso  1.000000 Ce
   Ce761       1.0     0.162783     0.712522     0.731708    Biso  1.000000 Ce
   Ce762       1.0     0.867034     0.461459     0.728950    Biso  1.000000 Ce
   Ce763       1.0     0.246395     0.049720     0.730667    Biso  1.000000 Ce
   Ce764       1.0     0.403951     0.213264     0.730850    Biso  1.000000 Ce
   Ce765       1.0     0.951431     0.799789     0.731517    Biso  1.000000 Ce
   Ce766       1.0     0.867426     0.967583     0.730108    Biso  1.000000 Ce
   Ce767       1.0     0.867513     0.296306     0.730508    Biso  1.000000 Ce
   Ce768       1.0     0.618265     0.628474     0.729825    Biso  1.000000 Ce
   Ce769       1.0     0.325173     0.875060     0.730342    Biso  1.000000 Ce
   Ce770       1.0     0.282702     0.292584     0.728825    Biso  1.000000 Ce
   Ce771       1.0     0.537788     0.797299     0.730292    Biso  1.000000 Ce
   Ce772       1.0     0.658231     0.546915     0.730792    Biso  1.000000 Ce
   Ce773       1.0     0.324106     0.545331     0.730042    Biso  1.000000 Ce
   Ce774       1.0     0.783966     0.465307     0.732333    Biso  1.000000 Ce
   Ce775       1.0     0.660082     0.049368     0.731825    Biso  1.000000 Ce
   Ce776       1.0     0.203511     0.791741     0.730708    Biso  1.000000 Ce
   Ce777       1.0     0.367949     0.462365     0.730342    Biso  1.000000 Ce
   Ce778       1.0     0.366337     0.129568     0.730450    Biso  1.000000 Ce
   Ce779       1.0     0.573115     0.545583     0.730750    Biso  1.000000 Ce
   Ce780       1.0     0.242998     0.377084     0.730242    Biso  1.000000 Ce
   Ce781       1.0     0.871107     0.797676     0.731483    Biso  1.000000 Ce
   Ce782       1.0     0.159124     0.545407     0.732300    Biso  1.000000 Ce
   Ce783       1.0     0.242432     0.212459     0.732317    Biso  1.000000 Ce
   Ce784       1.0     0.494250     0.544325     0.730167    Biso  1.000000 Ce
   Ce785       1.0     0.824650     0.214219     0.730975    Biso  1.000000 Ce
   Ce786       1.0     0.075053     0.877021     0.732242    Biso  1.000000 Ce
   Ce787       1.0     0.535196     0.962578     0.731133    Biso  1.000000 Ce
   Ce788       1.0     0.035763     0.128989     0.730883    Biso  1.000000 Ce
   Ce789       1.0     0.200179     0.465081     0.731100    Biso  1.000000 Ce
   Ce790       1.0     0.991767     0.045671     0.731250    Biso  1.000000 Ce
   Ce791       1.0     0.283334     0.795262     0.730250    Biso  1.000000 Ce
   Ce792       1.0     0.202574     0.129668     0.732492    Biso  1.000000 Ce
   Ce793       1.0     0.370802     0.631265     0.730975    Biso  1.000000 Ce
   Ce794       1.0     0.953239     0.635365     0.731950    Biso  1.000000 Ce
   Ce795       1.0     0.826654     0.714257     0.730183    Biso  1.000000 Ce
   Ce796       1.0     0.909810     0.881749     0.730517    Biso  1.000000 Ce
   Ce797       1.0     0.995165     0.883158     0.731833    Biso  1.000000 Ce
   Ce798       1.0     0.742802     0.377034     0.730058    Biso  1.000000 Ce
   Ce799       1.0     0.745110     0.715942     0.730525    Biso  1.000000 Ce
   Ce800       1.0     0.200375     0.296155     0.730283    Biso  1.000000 Ce
   Ce801       1.0     0.075402     0.548274     0.731033    Biso  1.000000 Ce
   Ce802       1.0     0.824171     0.380102     0.731292    Biso  1.000000 Ce
   Ce803       1.0     0.120878     0.796821     0.730500    Biso  1.000000 Ce
   Ce804       1.0     0.577754     0.879285     0.729933    Biso  1.000000 Ce
   Ce805       1.0     0.571569     0.378392     0.731008    Biso  1.000000 Ce
   Ce806       1.0     0.995143     0.378845     0.730983    Biso  1.000000 Ce
   Ce807       1.0     0.743913     0.881775     0.731075    Biso  1.000000 Ce
   Ce808       1.0     0.869604     0.129392     0.731683    Biso  1.000000 Ce
   Ce809       1.0     0.284772     0.129844     0.732208    Biso  1.000000 Ce
   Ce810       1.0     0.660017     0.880567     0.730150    Biso  1.000000 Ce
   Ce811       1.0     0.367143     0.296507     0.730783    Biso  1.000000 Ce
   Ce812       1.0     0.992900     0.546614     0.730992    Biso  1.000000 Ce
   Ce813       1.0     0.662717     0.716546     0.731683    Biso  1.000000 Ce
   Ce814       1.0     0.826567     0.876896     0.730492    Biso  1.000000 Ce
   Ce815       1.0     0.075576     0.047104     0.730800    Biso  1.000000 Ce
   Ce816       1.0     0.035479     0.461082     0.729892    Biso  1.000000 Ce
   Ce817       1.0     0.994424     0.208536     0.730967    Biso  1.000000 Ce
   Ce818       1.0     0.787015     0.296079     0.729475    Biso  1.000000 Ce
   Ce819       1.0     0.035610     0.966527     0.730800    Biso  1.000000 Ce
   Ce820       1.0     0.742039     0.051480     0.731167    Biso  1.000000 Ce
   Ce821       1.0     0.533519     0.130649     0.730300    Biso  1.000000 Ce
   Ce822       1.0     0.910899     0.210648     0.730508    Biso  1.000000 Ce
   Ce823       1.0     0.118286     0.958680     0.730858    Biso  1.000000 Ce
   Ce824       1.0     0.035087     0.630008     0.732525    Biso  1.000000 Ce
   Ce825       1.0     0.199939     0.963911     0.730775    Biso  1.000000 Ce
   Ce826       1.0     0.615063     0.129316     0.731725    Biso  1.000000 Ce
   Ce827       1.0     0.786057     0.798883     0.731067    Biso  1.000000 Ce
   Ce828       1.0     0.156662     0.213993     0.731650    Biso  1.000000 Ce
   Ce829       1.0     0.654877     0.218545     0.730100    Biso  1.000000 Ce
   Ce830       1.0     0.701616     0.461308     0.731133    Biso  1.000000 Ce
   Ce831       1.0     0.452389     0.958831     0.730533    Biso  1.000000 Ce
   Ce832       1.0     0.536002     0.628625     0.731375    Biso  1.000000 Ce
   Ce833       1.0     0.575816     0.710510     0.730708    Biso  1.000000 Ce
   Ce834       1.0     0.617306     0.458693     0.729958    Biso  1.000000 Ce
   Ce835       1.0     0.701834     0.635742     0.731067    Biso  1.000000 Ce
   Ce836       1.0     0.787450     0.130901     0.731200    Biso  1.000000 Ce
   Ce837       1.0     0.740646     0.216684     0.730658    Biso  1.000000 Ce
   Ce838       1.0     0.909374     0.379599     0.731867    Biso  1.000000 Ce
   Ce839       1.0     0.447380     0.292885     0.729892    Biso  1.000000 Ce
   Ce840       1.0     0.490874     0.045771     0.730075    Biso  1.000000 Ce
   Ce841       1.0     0.411835     0.876292     0.728500    Biso  1.000000 Ce
   Ce842       1.0     0.410485     0.045545     0.730767    Biso  1.000000 Ce
   Ce843       1.0     0.950189     0.462113     0.730317    Biso  1.000000 Ce
   Ce844       1.0     0.076687     0.712673     0.731250    Biso  1.000000 Ce
   Ce845       1.0     0.950582     0.292030     0.729675    Biso  1.000000 Ce
   Ce846       1.0     0.365096     0.797374     0.731317    Biso  1.000000 Ce
   Ce847       1.0     0.617655     0.963584     0.729125    Biso  1.000000 Ce
   Ce848       1.0     0.494925     0.879109     0.731067    Biso  1.000000 Ce
   Ce849       1.0     0.741103     0.549682     0.731225    Biso  1.000000 Ce
   Ce850       1.0     0.407828     0.711792     0.730383    Biso  1.000000 Ce
   Ce851       1.0     0.286100     0.962754     0.731092    Biso  1.000000 Ce
   Ce852       1.0     0.455678     0.796771     0.730450    Biso  1.000000 Ce
   Ce853       1.0     0.327024     0.047959     0.731150    Biso  1.000000 Ce
   Ce854       1.0     0.993314     0.716017     0.730892    Biso  1.000000 Ce
   Ce855       1.0     0.451431     0.626537     0.730858    Biso  1.000000 Ce
   Ce856       1.0     0.870867     0.628298     0.729858    Biso  1.000000 Ce
   Ce857       1.0     0.614932     0.296985     0.732108    Biso  1.000000 Ce
   Ce858       1.0     0.698153     0.134522     0.730775    Biso  1.000000 Ce
   Ce859       1.0     0.492856     0.712270     0.730950    Biso  1.000000 Ce
   Ce860       1.0     0.910812     0.541307     0.729892    Biso  1.000000 Ce
   Ce861       1.0     0.406434     0.549129     0.730533    Biso  1.000000 Ce
   Ce862       1.0     0.908481     0.047104     0.729233    Biso  1.000000 Ce
   Ce863       1.0     0.491811     0.213465     0.731300    Biso  1.000000 Ce
   Ce864       1.0     0.532212     0.295903     0.730975    Biso  1.000000 Ce
   O1585       1.0     0.775559     0.949576     0.707208    Biso  1.000000 O
   O1586       1.0     0.743281     0.660011     0.736633    Biso  1.000000 O
   O1587       1.0     0.033715     0.851998     0.726192    Biso  1.000000 O
   O1588       1.0     0.240254     0.264995     0.725950    Biso  1.000000 O
   O1589       1.0     0.742432     0.155622     0.734558    Biso  1.000000 O
   O1590       1.0     0.909069     0.396197     0.709908    Biso  1.000000 O
   O1591       1.0     0.076273     0.494480     0.737017    Biso  1.000000 O
   O1592       1.0     0.603759     0.137842     0.713675    Biso  1.000000 O
   O1593       1.0     0.251383     0.007243     0.700767    Biso  1.000000 O
   O1594       1.0     0.072091     0.326610     0.705883    Biso  1.000000 O
   O1595       1.0     0.200375     0.436889     0.707658    Biso  1.000000 O
   O1596       1.0     0.956767     0.123658     0.706550    Biso  1.000000 O
   O1597       1.0     0.343621     0.393984     0.684467    Biso  1.000000 O
   O1598       1.0     0.729952     0.269949     0.721550    Biso  1.000000 O
   O1599       1.0     0.828789     0.158791     0.737908    Biso  1.000000 O
   O1600       1.0     0.492769     0.932098     0.725850    Biso  1.000000 O
   O1601       1.0     0.913120     0.895757     0.707617    Biso  1.000000 O
   O1602       1.0     0.531494     0.350778     0.725825    Biso  1.000000 O
   O1603       1.0     0.152023     0.696200     0.709083    Biso  1.000000 O
   O1604       1.0     0.322690     0.103513     0.724467    Biso  1.000000 O
   O1605       1.0     0.287363     0.026708     0.723667    Biso  1.000000 O
   O1606       1.0     0.738838     0.441742     0.699708    Biso  1.000000 O
   O1607       1.0     0.710502     0.511707     0.720908    Biso  1.000000 O
   O1608       1.0     0.576992     0.492040     0.737333    Biso  1.000000 O
   O1609       1.0     0.535937     0.574529     0.737250    Biso  1.000000 O
   O1610       1.0     0.742802     0.195684     0.713167    Biso  1.000000 O
   O1611       1.0     0.823932     0.947916     0.721183    Biso  1.000000 O
   O1612       1.0     0.263144     0.311244     0.712658    Biso  1.000000 O
   O1613       1.0     0.336346     0.707567     0.709483    Biso  1.000000 O
   O1614       1.0     0.027595     0.742927     0.699225    Biso  1.000000 O
   O1615       1.0     0.039313     0.790635     0.713800    Biso  1.000000 O
   O1616       1.0     0.554058     0.101376     0.699533    Biso  1.000000 O
   O1617       1.0     0.270941     0.777658     0.691808    Biso  1.000000 O
   O1618       1.0     0.449536     0.393406     0.676492    Biso  1.000000 O
   O1619       1.0     0.754737     0.761587     0.720650    Biso  1.000000 O
   O1620       1.0     0.368428     0.520207     0.725825    Biso  1.000000 O
   O1621       1.0     0.365945     0.183261     0.724525    Biso  1.000000 O
   O1622       1.0     0.412227     0.492468     0.736092    Biso  1.000000 O
   O1623       1.0     0.827438     0.101828     0.724308    Biso  1.000000 O
   O1624       1.0     0.956353     0.440259     0.710508    Biso  1.000000 O
   O1625       1.0     0.452563     0.684581     0.721400    Biso  1.000000 O
   O1626       1.0     0.056432     0.308075     0.685450    Biso  1.000000 O
   O1627       1.0     0.988522     0.774891     0.722142    Biso  1.000000 O
   O1628       1.0     0.699199     0.241732     0.736733    Biso  1.000000 O
   O1629       1.0     0.456310     0.847597     0.723975    Biso  1.000000 O
   O1630       1.0     0.486213     0.436511     0.723317    Biso  1.000000 O
   O1631       1.0     0.864812     0.703116     0.696783    Biso  1.000000 O
   O1632       1.0     0.783944     0.022483     0.722242    Biso  1.000000 O
   O1633       1.0     0.299408     0.471393     0.707050    Biso  1.000000 O
   O1634       1.0     0.451344     0.191057     0.721550    Biso  1.000000 O
   O1635       1.0     0.144400     0.437568     0.695417    Biso  1.000000 O
   O1636       1.0     0.244413     0.760883     0.724408    Biso  1.000000 O
   O1637       1.0     0.043690     0.061917     0.707400    Biso  1.000000 O
   O1638       1.0     0.117284     0.184971     0.725942    Biso  1.000000 O
   O1639       1.0     0.666725     0.247190     0.705275    Biso  1.000000 O
   O1640       1.0     0.079257     0.602470     0.725250    Biso  1.000000 O
   O1641       1.0     0.597356     0.805397     0.710358    Biso  1.000000 O
   O1642       1.0     0.080302     0.101728     0.725325    Biso  1.000000 O
   O1643       1.0     0.079845     0.925483     0.721475    Biso  1.000000 O
   O1644       1.0     0.993161     0.435656     0.727550    Biso  1.000000 O
   O1645       1.0     0.404212     0.266454     0.724167    Biso  1.000000 O
   O1646       1.0     0.868580     0.351860     0.724275    Biso  1.000000 O
   O1647       1.0     0.873219     0.960717     0.708242    Biso  1.000000 O
   O1648       1.0     0.411160     0.365868     0.707767    Biso  1.000000 O
   O1649       1.0     0.947227     0.581973     0.736800    Biso  1.000000 O
   O1650       1.0     0.653504     0.771144     0.722233    Biso  1.000000 O
   O1651       1.0     0.160931     0.322360     0.738342    Biso  1.000000 O
   O1652       1.0     0.743216     0.937354     0.725167    Biso  1.000000 O
   O1653       1.0     0.566494     0.872293     0.669533    Biso  1.000000 O
   O1654       1.0     0.246722     0.934839     0.723392    Biso  1.000000 O
   O1655       1.0     0.533781     0.685436     0.726067    Biso  1.000000 O
   O1656       1.0     0.007187     0.506753     0.717625    Biso  1.000000 O
   O1657       1.0     0.054798     0.093102     0.672208    Biso  1.000000 O
   O1658       1.0     0.663806     0.995322     0.737400    Biso  1.000000 O
   O1659       1.0     0.135950     0.959812     0.709217    Biso  1.000000 O
   O1660       1.0     0.939997     0.347811     0.721600    Biso  1.000000 O
   O1661       1.0     0.726794     0.656364     0.692892    Biso  1.000000 O
   O1662       1.0     0.422093     0.185725     0.702325    Biso  1.000000 O
   O1663       1.0     0.567931     0.765234     0.721283    Biso  1.000000 O
   O1664       1.0     0.783639     0.688203     0.724283    Biso  1.000000 O
   O1665       1.0     0.780764     0.406131     0.737117    Biso  1.000000 O
   O1666       1.0     0.199656     0.574252     0.738283    Biso  1.000000 O
   O1667       1.0     0.846256     0.390438     0.710100    Biso  1.000000 O
   O1668       1.0     0.579192     0.866836     0.712000    Biso  1.000000 O
   O1669       1.0     0.738402     0.614742     0.721692    Biso  1.000000 O
   O1670       1.0     0.162238     0.765083     0.724933    Biso  1.000000 O
   O1671       1.0     0.655029     0.755954     0.697158    Biso  1.000000 O
   O1672       1.0     0.326828     0.160048     0.737100    Biso  1.000000 O
   O1673       1.0     0.320752     0.265900     0.697758    Biso  1.000000 O
   O1674       1.0     0.910768     0.105374     0.724908    Biso  1.000000 O
   O1675       1.0     0.374439     0.029802     0.721075    Biso  1.000000 O
   O1676       1.0     0.120987     0.349169     0.726958    Biso  1.000000 O
   O1677       1.0     0.075641     0.198099     0.712417    Biso  1.000000 O
   O1678       1.0     0.157730     0.102784     0.723533    Biso  1.000000 O
   O1679       1.0     0.959228     0.288082     0.712142    Biso  1.000000 O
   O1680       1.0     0.089689     0.391444     0.690442    Biso  1.000000 O
   O1681       1.0     0.369386     0.349898     0.722542    Biso  1.000000 O
   O1682       1.0     0.447119     0.351684     0.726458    Biso  1.000000 O
   O1683       1.0     0.699416     0.928074     0.694425    Biso  1.000000 O
   O1684       1.0     0.198480     0.521062     0.724858    Biso  1.000000 O
   O1685       1.0     0.953173     0.688982     0.724917    Biso  1.000000 O
   O1686       1.0     0.281526     0.850715     0.725608    Biso  1.000000 O
   O1687       1.0     0.521867     0.144456     0.708808    Biso  1.000000 O
   O1688       1.0     0.288300     0.358801     0.721858    Biso  1.000000 O
   O1689       1.0     0.839286     0.312602     0.671633    Biso  1.000000 O
   O1690       1.0     0.688984     0.131152     0.689700    Biso  1.000000 O
   O1691       1.0     0.993052     0.936096     0.726717    Biso  1.000000 O
   O1692       1.0     0.036046     0.642834     0.715358    Biso  1.000000 O
   O1693       1.0     0.243782     0.104117     0.727700    Biso  1.000000 O
   O1694       1.0     0.853008     0.641249     0.709325    Biso  1.000000 O
   O1695       1.0     0.789215     0.674748     0.686075    Biso  1.000000 O
   O1696       1.0     0.784401     0.853281     0.726400    Biso  1.000000 O
   O1697       1.0     0.033889     0.021402     0.724383    Biso  1.000000 O
   O1698       1.0     0.281178     0.517894     0.725075    Biso  1.000000 O
   O1699       1.0     0.606503     0.682946     0.720383    Biso  1.000000 O
   O1700       1.0     0.910572     0.937630     0.725158    Biso  1.000000 O
   O1701       1.0     0.534826     0.187863     0.726492    Biso  1.000000 O
   O1702       1.0     0.072462     0.463773     0.696308    Biso  1.000000 O
   O1703       1.0     0.907719     0.432337     0.726808    Biso  1.000000 O
   O1704       1.0     0.194015     0.019667     0.722383    Biso  1.000000 O
   O1705       1.0     0.820033     0.594472     0.723433    Biso  1.000000 O
   O1706       1.0     0.150325     0.876015     0.712925    Biso  1.000000 O
   O1707       1.0     0.349675     0.133063     0.709292    Biso  1.000000 O
   O1708       1.0     0.406151     0.432462     0.725567    Biso  1.000000 O
   O1709       1.0     0.282746     0.686316     0.723825    Biso  1.000000 O
   O1710       1.0     0.125060     0.632523     0.712142    Biso  1.000000 O
   O1711       1.0     0.027856     0.451726     0.709317    Biso  1.000000 O
   O1712       1.0     0.144618     0.386339     0.709192    Biso  1.000000 O
   O1713       1.0     0.636080     0.205493     0.679133    Biso  1.000000 O
   O1714       1.0     0.368145     0.901617     0.737283    Biso  1.000000 O
   O1715       1.0     0.827525     0.267938     0.721908    Biso  1.000000 O
   O1716       1.0     0.444178     0.130322     0.712342    Biso  1.000000 O
   O1717       1.0     0.404256     0.096371     0.720783    Biso  1.000000 O
   O1718       1.0     0.366642     0.849005     0.725808    Biso  1.000000 O
   O1719       1.0     0.244479     0.391545     0.709083    Biso  1.000000 O
   O1720       1.0     0.233240     0.055328     0.712917    Biso  1.000000 O
   O1721       1.0     0.665766     0.878782     0.712017    Biso  1.000000 O
   O1722       1.0     0.787755     0.518472     0.721883    Biso  1.000000 O
   O1723       1.0     0.311670     0.894022     0.709108    Biso  1.000000 O
   O1724       1.0     0.608965     0.349546     0.725992    Biso  1.000000 O
   O1725       1.0     0.493880     0.821819     0.737150    Biso  1.000000 O
   O1726       1.0     0.399595     0.732239     0.713342    Biso  1.000000 O
   O1727       1.0     0.820360     0.996479     0.737617    Biso  1.000000 O
   O1728       1.0     0.085595     0.640243     0.691833    Biso  1.000000 O
   H1          1.0     0.262643     0.398511     0.704933    Biso  1.000000 H
   H2          1.0     0.146513     0.892664     0.707133    Biso  1.000000 H
   H3          1.0     0.634469     0.850992     0.701592    Biso  1.000000 H
   H4          1.0     0.414667     0.110681     0.714600    Biso  1.000000 H
   H5          1.0     0.003615     0.891281     0.704142    Biso  1.000000 H
   H6          1.0     0.109487     0.636974     0.707408    Biso  1.000000 H
   H7          1.0     0.737248     0.278852     0.714525    Biso  1.000000 H
   H8          1.0     0.688134     0.677288     0.676725    Biso  1.000000 H
   H9          1.0     0.296685     0.368785     0.694700    Biso  1.000000 H
   H10         1.0     0.919327     0.332269     0.691583    Biso  1.000000 H
   H11         1.0     0.275363     0.138345     0.700983    Biso  1.000000 H
   H12         1.0     0.018382     0.080502     0.680825    Biso  1.000000 H
   H13         1.0     0.662107     0.098760     0.712208    Biso  1.000000 H
   H14         1.0     0.350764     0.806931     0.706200    Biso  1.000000 H
   H15         1.0     0.575162     0.615522     0.693142    Biso  1.000000 H
   H16         1.0     0.991310     0.600206     0.713783    Biso  1.000000 H
   H17         1.0     0.194276     0.004552     0.681575    Biso  1.000000 H
   H18         1.0     0.533868     0.133566     0.702167    Biso  1.000000 H
   H19         1.0     0.706974     0.200689     0.684158    Biso  1.000000 H
   H20         1.0     0.939561     0.845610     0.712400    Biso  1.000000 H
   H21         1.0     0.614322     0.437492     0.705175    Biso  1.000000 H
   H22         1.0     0.726249     0.347685     0.704217    Biso  1.000000 H
   H23         1.0     0.685085     0.391293     0.687000    Biso  1.000000 H
   H24         1.0     0.968593     0.799638     0.699033    Biso  1.000000 H
   H25         1.0     0.808882     0.979906     0.698692    Biso  1.000000 H
   H26         1.0     0.868123     0.704122     0.710558    Biso  1.000000 H
   H27         1.0     0.022586     0.444936     0.681517    Biso  1.000000 H
   H28         1.0     0.488239     0.064080     0.675508    Biso  1.000000 H
   H29         1.0     0.906608     0.012650     0.705150    Biso  1.000000 H
   H30         1.0     0.037004     0.043835     0.713000    Biso  1.000000 H
   H31         1.0     0.761445     0.358424     0.688758    Biso  1.000000 H
   H32         1.0     0.249880     0.663632     0.691933    Biso  1.000000 H
   H33         1.0     0.753670     0.378970     0.707242    Biso  1.000000 H
   H34         1.0     0.157011     0.953349     0.713300    Biso  1.000000 H
   H35         1.0     0.266977     0.421321     0.690567    Biso  1.000000 H
   H36         1.0     0.934203     0.968564     0.703025    Biso  1.000000 H
   H37         1.0     0.969900     0.420290     0.711700    Biso  1.000000 H
   H38         1.0     0.063009     0.455926     0.688642    Biso  1.000000 H
   H39         1.0     0.164133     0.101677     0.715633    Biso  1.000000 H
   H40         1.0     0.346888     0.115685     0.703450    Biso  1.000000 H
   H41         1.0     0.122381     0.378643     0.710867    Biso  1.000000 H
   H42         1.0     0.614453     0.207605     0.680492    Biso  1.000000 H
   H43         1.0     0.736398     0.209567     0.678067    Biso  1.000000 H
   H44         1.0     0.076077     0.299424     0.684225    Biso  1.000000 H
   H45         1.0     0.120399     0.856701     0.715992    Biso  1.000000 H
   O1729       1.0     0.035436     0.705228     0.720933    Biso  1.000000 O
   H46         1.0     0.585399     0.307371     0.700400    Biso  1.000000 H
   H47         1.0     0.636451     0.556799     0.678192    Biso  1.000000 H
   O1730       1.0     0.733894     0.423937     0.678342    Biso  1.000000 O
   H48         1.0     0.041796     0.454593     0.670600    Biso  1.000000 H
   O1731       1.0     0.710676     0.139401     0.710317    Biso  1.000000 O
   O1732       1.0     0.359106     0.317129     0.704825    Biso  1.000000 O
   O1733       1.0     0.783639     0.349571     0.726025    Biso  1.000000 O
   O1734       1.0     0.074291     0.949601     0.693775    Biso  1.000000 O
   H49         1.0     0.804678     0.657672     0.683575    Biso  1.000000 H
   O1735       1.0     0.617415     0.518975     0.723792    Biso  1.000000 O
   H50         1.0     0.907588     0.916832     0.711125    Biso  1.000000 H
   O1736       1.0     0.205820     0.624978     0.708008    Biso  1.000000 O
   O1737       1.0     0.005597     0.070895     0.686842    Biso  1.000000 O
   H51         1.0     0.501960     0.139149     0.705742    Biso  1.000000 H
   O1738       1.0     0.492399     0.103186     0.723542    Biso  1.000000 O
   O1739       1.0     0.038202     0.954078     0.713967    Biso  1.000000 O
   O1740       1.0     0.730474     0.324196     0.701792    Biso  1.000000 O
   O1741       1.0     0.864616     0.517064     0.726192    Biso  1.000000 O
   H52         1.0     0.565797     0.519151     0.688750    Biso  1.000000 H
   O1742       1.0     0.618308     0.206322     0.719892    Biso  1.000000 O
   O1743       1.0     0.185042     0.993989     0.675450    Biso  1.000000 O
   O1744       1.0     0.918434     0.970928     0.695792    Biso  1.000000 O
   H53         1.0     0.446378     0.633931     0.702992    Biso  1.000000 H
   O1745       1.0     0.200157     0.958806     0.711783    Biso  1.000000 O
   O1746       1.0     0.161389     0.599653     0.723042    Biso  1.000000 O
   O1747       1.0     0.822952     0.768202     0.721017    Biso  1.000000 O
   H54         1.0     0.608398     0.252873     0.661483    Biso  1.000000 H
   H55         1.0     0.443721     0.243669     0.687125    Biso  1.000000 H
   H56         1.0     0.335715     0.259085     0.692325    Biso  1.000000 H
   H57         1.0     0.683604     0.185348     0.713267    Biso  1.000000 H
   O1748       1.0     0.510520     0.371727     0.684267    Biso  1.000000 O
   O1749       1.0     0.161410     0.934562     0.725033    Biso  1.000000 O
   H58         1.0     0.943830     0.267259     0.702550    Biso  1.000000 H
   H59         1.0     0.871521     0.592561     0.664708    Biso  1.000000 H
   O1750       1.0     0.120181     0.023213     0.722942    Biso  1.000000 O
   O1751       1.0     0.939888     0.845987     0.720417    Biso  1.000000 O
   O1752       1.0     0.862264     0.546211     0.678367    Biso  1.000000 O
   H60         1.0     0.790848     0.357342     0.695583    Biso  1.000000 H
   O1753       1.0     0.728035     0.199985     0.684858    Biso  1.000000 O
   O1754       1.0     0.219388     0.495687     0.691517    Biso  1.000000 O
   O1755       1.0     0.304264     0.525690     0.688933    Biso  1.000000 O
   O1756       1.0     0.956244     0.181048     0.723450    Biso  1.000000 O
   H61         1.0     0.246069     0.988482     0.695675    Biso  1.000000 H
   O1757       1.0     0.990504     0.603727     0.721550    Biso  1.000000 O
   O1758       1.0     0.908808     0.035284     0.707792    Biso  1.000000 O
   H62         1.0     0.083744     0.162060     0.610808    Biso  1.000000 H
   H63         1.0     0.662608     0.337097     0.706258    Biso  1.000000 H
   O1759       1.0     0.823039     0.046324     0.711333    Biso  1.000000 O
   O1760       1.0     0.225813     0.541961     0.707717    Biso  1.000000 O
   O1761       1.0     0.955983     0.964238     0.712500    Biso  1.000000 O
   H64         1.0     0.528357     0.649951     0.701892    Biso  1.000000 H
   H65         1.0     0.330008     0.527878     0.639592    Biso  1.000000 H
   H66         1.0     0.304635     0.437819     0.631667    Biso  1.000000 H
   H67         1.0     0.223156     0.415286     0.694067    Biso  1.000000 H
   H68         1.0     0.498737     0.438900     0.715967    Biso  1.000000 H
   H69         1.0     0.081740     0.220356     0.701300    Biso  1.000000 H
   O1762       1.0     0.534586     0.515555     0.727883    Biso  1.000000 O
   O1763       1.0     0.472056     0.072857     0.680492    Biso  1.000000 O
   H70         1.0     0.790260     0.638332     0.700225    Biso  1.000000 H
   O1764       1.0     0.647188     0.717702     0.713792    Biso  1.000000 O
   O1765       1.0     0.682493     0.384076     0.694375    Biso  1.000000 O
   O1766       1.0     0.022782     0.139351     0.654917    Biso  1.000000 O
   H71         1.0     0.665309     0.562357     0.708892    Biso  1.000000 H
   H72         1.0     0.126977     0.781681     0.704333    Biso  1.000000 H
   O1767       1.0     0.038572     0.174660     0.637683    Biso  1.000000 O
   H73         1.0     0.155966     0.610643     0.715625    Biso  1.000000 H
   O1768       1.0     0.247811     0.678847     0.685775    Biso  1.000000 O
   H74         1.0     0.067692     0.932249     0.714875    Biso  1.000000 H
   H75         1.0     0.835475     0.352111     0.698858    Biso  1.000000 H
   H76         1.0     0.433310     0.166738     0.671317    Biso  1.000000 H
   H77         1.0     0.436468     0.146996     0.707142    Biso  1.000000 H
   H78         1.0     0.077427     0.779393     0.692775    Biso  1.000000 H
   H79         1.0     0.807880     0.842643     0.709475    Biso  1.000000 H
   H80         1.0     0.657795     0.721701     0.706942    Biso  1.000000 H
   H81         1.0     0.616479     0.053316     0.694117    Biso  1.000000 H
   H82         1.0     0.039008     0.742726     0.692467    Biso  1.000000 H
   H83         1.0     0.704535     0.688328     0.714150    Biso  1.000000 H
   H84         1.0     0.336107     0.422202     0.713108    Biso  1.000000 H
   H85         1.0     0.078712     0.387446     0.683592    Biso  1.000000 H
   H86         1.0     0.310472     0.304253     0.671242    Biso  1.000000 H
   H87         1.0     0.686392     0.380605     0.662575    Biso  1.000000 H
   H88         1.0     0.878556     0.548198     0.673592    Biso  1.000000 H
   H89         1.0     0.053230     0.159545     0.635750    Biso  1.000000 H
   H90         1.0     0.320142     0.086211     0.712800    Biso  1.000000 H
   H91         1.0     0.464325     0.114403     0.669125    Biso  1.000000 H
   H92         1.0     0.262861     0.733018     0.700917    Biso  1.000000 H
   H93         1.0     0.048634     0.164550     0.709800    Biso  1.000000 H
   H94         1.0     0.920286     0.948193     0.692150    Biso  1.000000 H
   H95         1.0     0.054101     0.640419     0.666825    Biso  1.000000 H
   H96         1.0     0.164068     0.997334     0.697042    Biso  1.000000 H
   O1769       1.0     0.928105     0.188894     0.701717    Biso  1.000000 O
   H97         1.0     0.985277     0.874582     0.674067    Biso  1.000000 H
   H98         1.0     0.311561     0.916782     0.713592    Biso  1.000000 H
   H99         1.0     0.348107     0.440988     0.688333    Biso  1.000000 H
   H100        1.0     0.329507     0.896688     0.704492    Biso  1.000000 H
   H101        1.0     0.282681     0.875663     0.701925    Biso  1.000000 H
   H102        1.0     0.338786     0.374594     0.690008    Biso  1.000000 H
   H103        1.0     0.568824     0.602797     0.713750    Biso  1.000000 H
   H104        1.0     0.223265     0.532027     0.700117    Biso  1.000000 H
   H105        1.0     0.651588     0.229334     0.707133    Biso  1.000000 H
   H106        1.0     0.237792     0.392425     0.685108    Biso  1.000000 H
   H107        1.0     0.279348     0.346729     0.714992    Biso  1.000000 H
   H108        1.0     0.103324     0.471116     0.707017    Biso  1.000000 H
   O1770       1.0     0.324607     0.269648     0.724850    Biso  1.000000 O
   H109        1.0     0.784728     0.519478     0.713383    Biso  1.000000 H
   H110        1.0     0.646970     0.199583     0.686350    Biso  1.000000 H
   H111        1.0     0.325217     0.390816     0.705517    Biso  1.000000 H
   H112        1.0     0.751819     0.897543     0.678725    Biso  1.000000 H
   H113        1.0     0.604238     0.289742     0.665350    Biso  1.000000 H
   O1771       1.0     0.767653     0.243644     0.696275    Biso  1.000000 O
   H114        1.0     0.755347     0.483213     0.701008    Biso  1.000000 H
   O1772       1.0     0.043603     0.443704     0.677867    Biso  1.000000 O
   O1773       1.0     0.109662     0.851747     0.723408    Biso  1.000000 O
   O1774       1.0     0.324128     0.505520     0.640633    Biso  1.000000 O
   O1775       1.0     0.416387     0.474335     0.682917    Biso  1.000000 O
   H115        1.0     0.362939     0.345271     0.714633    Biso  1.000000 H
   O1776       1.0     0.824846     0.332067     0.696325    Biso  1.000000 O
   H116        1.0     0.678617     0.925861     0.692658    Biso  1.000000 H
   O1777       1.0     0.313456     0.352187     0.695625    Biso  1.000000 O
   O1778       1.0     0.081413     0.185021     0.609100    Biso  1.000000 O
   O1779       1.0     0.912510     0.265071     0.726183    Biso  1.000000 O
   O1780       1.0     0.453369     0.026356     0.721125    Biso  1.000000 O
   O1781       1.0     0.037483     0.256797     0.702408    Biso  1.000000 O
   O1782       1.0     0.599752     0.266303     0.667433    Biso  1.000000 O
   O1783       1.0     0.533889     0.648995     0.709733    Biso  1.000000 O
   O1784       1.0     0.569020     0.598773     0.722125    Biso  1.000000 O
   O1785       1.0     0.160082     0.434726     0.724767    Biso  1.000000 O
   H117        1.0     0.199743     0.190126     0.715658    Biso  1.000000 H
   H118        1.0     0.082241     0.950532     0.686292    Biso  1.000000 H
   H119        1.0     0.474888     0.103840     0.689375    Biso  1.000000 H
   O1786       1.0     0.117981     0.686040     0.725925    Biso  1.000000 O
   O1787       1.0     0.292525     0.973845     0.713050    Biso  1.000000 O
   O1788       1.0     0.864420     0.616075     0.666458    Biso  1.000000 O
   O1789       1.0     0.306159     0.459296     0.627800    Biso  1.000000 O
   H120        1.0     0.400619     0.344541     0.706783    Biso  1.000000 H
   O1790       1.0     0.689027     0.360109     0.666492    Biso  1.000000 O
   O1791       1.0     0.775167     0.371225     0.693367    Biso  1.000000 O
   O1792       1.0     0.995492     0.100219     0.725750    Biso  1.000000 O
   O1793       1.0     0.959903     0.784825     0.704583    Biso  1.000000 O
   O1794       1.0     0.116043     0.478510     0.712917    Biso  1.000000 O
   O1795       1.0     0.233850     0.415814     0.687000    Biso  1.000000 O
   O1796       1.0     0.804286     0.707769     0.704058    Biso  1.000000 O
   O1797       1.0     0.326436     0.933581     0.724650    Biso  1.000000 O
   O1798       1.0     0.699482     0.351306     0.726117    Biso  1.000000 O
   O1799       1.0     0.182515     0.007293     0.698825    Biso  1.000000 O
   O1800       1.0     0.453086     0.134271     0.666983    Biso  1.000000 O
   O1801       1.0     0.170253     0.495335     0.706267    Biso  1.000000 O
   O1802       1.0     0.985604     0.042351     0.710058    Biso  1.000000 O
   O1803       1.0     0.821775     0.438071     0.724925    Biso  1.000000 O
   O1804       1.0     0.017446     0.373815     0.696667    Biso  1.000000 O
   H121        1.0     0.539400     0.026054     0.715283    Biso  1.000000 H
   O1805       1.0     0.037374     0.143978     0.708433    Biso  1.000000 O
   O1806       1.0     0.341203     0.823001     0.700383    Biso  1.000000 O
   O1807       1.0     0.994490     0.895984     0.675683    Biso  1.000000 O
   H122        1.0     0.408808     0.438875     0.689275    Biso  1.000000 H
   O1808       1.0     0.866686     0.707416     0.718967    Biso  1.000000 O
   O1809       1.0     0.082633     0.760405     0.721708    Biso  1.000000 O
   O1810       1.0     0.911770     0.773357     0.725125    Biso  1.000000 O
   O1811       1.0     0.090016     0.386012     0.712242    Biso  1.000000 O
   O1812       1.0     0.531733     0.449061     0.713217    Biso  1.000000 O
   O1813       1.0     0.000588     0.310163     0.699708    Biso  1.000000 O
   O1814       1.0     0.822451     0.862988     0.712100    Biso  1.000000 O
   H123        1.0     0.594329     0.043156     0.704025    Biso  1.000000 H
   O1815       1.0     0.318204     0.313935     0.677908    Biso  1.000000 O
   O1816       1.0     0.213355     0.181299     0.721650    Biso  1.000000 O
   O1817       1.0     0.867470     0.851319     0.724650    Biso  1.000000 O
   O1818       1.0     0.261511     0.723788     0.708508    Biso  1.000000 O
   H124        1.0     0.530143     0.672962     0.713633    Biso  1.000000 H
   O1819       1.0     0.034543     0.186430     0.726333    Biso  1.000000 O
   O1820       1.0     0.530797     0.061640     0.685825    Biso  1.000000 O
   H125        1.0     0.727316     0.632246     0.692042    Biso  1.000000 H
   H126        1.0     0.509191     0.366522     0.676442    Biso  1.000000 H
   H127        1.0     0.033258     0.186731     0.630867    Biso  1.000000 H
   H128        1.0     0.617328     0.196464     0.711942    Biso  1.000000 H
   O1821       1.0     0.785926     0.631316     0.707617    Biso  1.000000 O
   H129        1.0     0.617459     0.695471     0.714367    Biso  1.000000 H
   O1822       1.0     0.237161     0.596308     0.684175    Biso  1.000000 O
   H130        1.0     0.178050     0.489978     0.698842    Biso  1.000000 H
   O1823       1.0     0.738141     0.377411     0.712633    Biso  1.000000 O
   O1824       1.0     0.414579     0.175263     0.675283    Biso  1.000000 O
   O1825       1.0     0.879187     0.553454     0.658108    Biso  1.000000 O
   H131        1.0     0.876661     0.723638     0.696892    Biso  1.000000 H
   H132        1.0     0.041099     0.137389     0.700558    Biso  1.000000 H
   H133        1.0     0.190857     0.613032     0.703550    Biso  1.000000 H
   H134        1.0     0.315699     0.520258     0.682517    Biso  1.000000 H
   H135        1.0     0.755935     0.946257     0.710675    Biso  1.000000 H
   H136        1.0     0.867731     0.834494     0.712258    Biso  1.000000 H
   O1826       1.0     0.324346     0.435757     0.726792    Biso  1.000000 O
   H137        1.0     0.743237     0.426552     0.671367    Biso  1.000000 H
   H138        1.0     0.369016     0.011745     0.715792    Biso  1.000000 H
   H139        1.0     0.913599     0.901843     0.699383    Biso  1.000000 H
   O1827       1.0     0.657817     0.108367     0.725083    Biso  1.000000 O
   H140        1.0     0.180773     0.438045     0.710392    Biso  1.000000 H
   O1828       1.0     0.340267     0.397053     0.710725    Biso  1.000000 O
   H141        1.0     0.822298     0.878103     0.704400    Biso  1.000000 H
   H142        1.0     0.772357     0.950155     0.698917    Biso  1.000000 H
   H143        1.0     0.593588     0.832281     0.710733    Biso  1.000000 H
   H144        1.0     0.208194     0.507406     0.685750    Biso  1.000000 H
   H145        1.0     0.869626     0.536856     0.685058    Biso  1.000000 H
   H146        1.0     0.865684     0.180796     0.714992    Biso  1.000000 H
   H147        1.0     0.952346     0.360260     0.715500    Biso  1.000000 H
   H148        1.0     0.423988     0.282398     0.702233    Biso  1.000000 H
   H149        1.0     0.200440     0.981541     0.671483    Biso  1.000000 H
   H150        1.0     0.088208     0.616779     0.691317    Biso  1.000000 H
   H151        1.0     0.476282     0.390539     0.704700    Biso  1.000000 H
   O1829       1.0     0.881213     0.174232     0.721267    Biso  1.000000 O
   H152        1.0     0.715098     0.314589     0.696925    Biso  1.000000 H
   O1830       1.0     0.455918     0.623167     0.710492    Biso  1.000000 O
   H153        1.0     0.018208     0.052511     0.689625    Biso  1.000000 H
   H154        1.0     0.827286     0.770012     0.713217    Biso  1.000000 H
   H155        1.0     0.095222     0.190403     0.711350    Biso  1.000000 H
   H156        1.0     0.509474     0.349345     0.688900    Biso  1.000000 H
   H157        1.0     0.913447     0.045645     0.700592    Biso  1.000000 H
   H158        1.0     0.529011     0.735332     0.706542    Biso  1.000000 H
   H159        1.0     0.686414     0.127858     0.681783    Biso  1.000000 H
   H160        1.0     0.857886     0.190202     0.687808    Biso  1.000000 H
   H161        1.0     0.755064     0.173176     0.688075    Biso  1.000000 H
   H162        1.0     0.710284     0.921636     0.687900    Biso  1.000000 H
   H163        1.0     0.921767     0.208963     0.698400    Biso  1.000000 H
   H164        1.0     0.047872     0.812061     0.703342    Biso  1.000000 H
   H165        1.0     0.031494     0.964817     0.707433    Biso  1.000000 H
   H166        1.0     0.336520     0.319946     0.675142    Biso  1.000000 H
   H167        1.0     0.681709     0.867465     0.708192    Biso  1.000000 H
   H168        1.0     0.787625     0.244448     0.692958    Biso  1.000000 H
   H169        1.0     0.054972     0.310389     0.693567    Biso  1.000000 H
   H170        1.0     0.294398     0.292885     0.694350    Biso  1.000000 H
   H171        1.0     0.084615     0.395669     0.704750    Biso  1.000000 H
   H172        1.0     0.758069     0.228378     0.690933    Biso  1.000000 H
   H173        1.0     0.032234     0.210120     0.676883    Biso  1.000000 H
   H174        1.0     0.354489     0.447074     0.643875    Biso  1.000000 H
   H175        1.0     0.046522     0.242135     0.697175    Biso  1.000000 H
   H176        1.0     0.986910     0.911350     0.669942    Biso  1.000000 H
   H177        1.0     0.396567     0.476926     0.680408    Biso  1.000000 H
   H178        1.0     0.971664     0.136961     0.702475    Biso  1.000000 H
   H179        1.0     0.194080     0.686643     0.715675    Biso  1.000000 H
   H180        1.0     0.744740     0.437492     0.713858    Biso  1.000000 H
   H181        1.0     0.201834     0.031160     0.715592    Biso  1.000000 H
   H182        1.0     0.778717     0.608279     0.705283    Biso  1.000000 H
   H183        1.0     0.057499     0.965219     0.693858    Biso  1.000000 H
   H184        1.0     0.068062     0.183714     0.602942    Biso  1.000000 H
   H185        1.0     0.695300     0.343183     0.661058    Biso  1.000000 H
   H186        1.0     0.290587     0.458894     0.622158    Biso  1.000000 H
   H187        1.0     0.164177     0.537434     0.703083    Biso  1.000000 H
   H188        1.0     0.673999     0.148706     0.691683    Biso  1.000000 H
   H189        1.0     0.157294     0.424540     0.690433    Biso  1.000000 H
   H190        1.0     0.722634     0.444257     0.678542    Biso  1.000000 H
   H191        1.0     0.883151     0.529965     0.659292    Biso  1.000000 H
   Cl1         1.0     0.650717     0.179941     0.701842    Biso  1.000000 Cl
   H192        1.0     0.090212     0.113397     0.712858    Biso  1.000000 H
   H193        1.0     0.643747     0.695898     0.680400    Biso  1.000000 H
   H194        1.0     0.141634     0.409929     0.705558    Biso  1.000000 H
   H195        1.0     0.877597     0.292307     0.700475    Biso  1.000000 H
   H196        1.0     0.525286     0.039107     0.683758    Biso  1.000000 H
   H197        1.0     0.417454     0.199784     0.675542    Biso  1.000000 H
   H198        1.0     0.854859     0.620501     0.703892    Biso  1.000000 H
   H199        1.0     0.790848     0.704952     0.710383    Biso  1.000000 H
   H200        1.0     0.145751     0.705455     0.702233    Biso  1.000000 H
   H201        1.0     0.456223     0.023565     0.712933    Biso  1.000000 H
   H202        1.0     0.358104     0.480421     0.705658    Biso  1.000000 H
   H203        1.0     0.019166     0.277771     0.661775    Biso  1.000000 H
   H204        1.0     0.449841     0.130976     0.659250    Biso  1.000000 H
   H205        1.0     0.741582     0.426502     0.692708    Biso  1.000000 H
   H206        1.0     0.316374     0.496693     0.633442    Biso  1.000000 H
   H207        1.0     0.251993     0.586450     0.679092    Biso  1.000000 H
   H208        1.0     0.662173     0.740010     0.691425    Biso  1.000000 H
   H209        1.0     0.029991     0.685436     0.716508    Biso  1.000000 H
   H210        1.0     0.652132     0.908080     0.703692    Biso  1.000000 H
   H211        1.0     0.017184     0.116038     0.656367    Biso  1.000000 H
   H212        1.0     0.250751     0.785404     0.691000    Biso  1.000000 H
   Cl2         1.0     0.427473     0.676257     0.697542    Biso  1.000000 Cl
   Cl3         1.0     0.503158     0.309459     0.699708    Biso  1.000000 Cl
   H213        1.0     0.493771     0.353972     0.706533    Biso  1.000000 H
   H214        1.0     0.433245     0.197017     0.696350    Biso  1.000000 H
   H215        1.0     0.494468     0.072479     0.699225    Biso  1.000000 H
   H216        1.0     0.220107     0.693283     0.695850    Biso  1.000000 H
   H217        1.0     0.312083     0.541131     0.706292    Biso  1.000000 H
   H218        1.0     0.754759     0.895808     0.702067    Biso  1.000000 H
   H219        1.0     0.947946     0.699419     0.711950    Biso  1.000000 H
   H220        1.0     0.103825     0.292558     0.655900    Biso  1.000000 H
   H221        1.0     0.887246     0.960692     0.701600    Biso  1.000000 H
   H222        1.0     0.902579     0.707794     0.681308    Biso  1.000000 H
   H223        1.0     0.056628     0.101853     0.664892    Biso  1.000000 H
   H224        1.0     0.242671     0.941981     0.683950    Biso  1.000000 H
   H225        1.0     0.060809     0.127279     0.680958    Biso  1.000000 H
   H226        1.0     0.742736     0.773483     0.714717    Biso  1.000000 H
   Cl4         1.0     0.987782     0.434726     0.690758    Biso  1.000000 Cl
   H227        1.0     0.458248     0.407590     0.689867    Biso  1.000000 H
   H228        1.0     0.629525     0.837789     0.690342    Biso  1.000000 H
   H229        1.0     0.029033     0.273973     0.697600    Biso  1.000000 H
   H230        1.0     0.780503     0.888062     0.686633    Biso  1.000000 H
   H231        1.0     0.309209     0.493927     0.706342    Biso  1.000000 H
   H232        1.0     0.022411     0.369389     0.688633    Biso  1.000000 H
   O1831       1.0     0.322886     0.060383     0.709683    Biso  1.000000 O
   O1832       1.0     0.762382     0.903730     0.685692    Biso  1.000000 O
   O1833       1.0     0.323757     0.532153     0.712258    Biso  1.000000 O
   H233        1.0     0.828331     0.261374     0.713883    Biso  1.000000 H
   H234        1.0     0.994664     0.775294     0.689533    Biso  1.000000 H
   O1834       1.0     0.921484     0.705203     0.685158    Biso  1.000000 O
   O1835       1.0     0.496537     0.602118     0.725717    Biso  1.000000 O
   O1836       1.0     0.942675     0.913513     0.688550    Biso  1.000000 O
   H235        1.0     0.092826     0.991248     0.699542    Biso  1.000000 H
   H236        1.0     0.121270     0.020672     0.714750    Biso  1.000000 H
   H237        1.0     0.278455     0.692050     0.715558    Biso  1.000000 H
   O1837       1.0     0.743586     0.883309     0.707942    Biso  1.000000 O
   O1838       1.0     0.840158     0.207756     0.714200    Biso  1.000000 O
   H238        1.0     0.053578     0.503684     0.655333    Biso  1.000000 H
   H239        1.0     0.241212     0.045645     0.706267    Biso  1.000000 H
   H240        1.0     0.623339     0.022810     0.712883    Biso  1.000000 H
   H241        1.0     0.697129     0.519579     0.715133    Biso  1.000000 H
   O1839       1.0     0.090452     0.310490     0.656125    Biso  1.000000 O
   H242        1.0     0.892778     0.320474     0.706608    Biso  1.000000 H
   H243        1.0     0.206734     0.610039     0.657683    Biso  1.000000 H
   H244        1.0     0.446596     0.681790     0.713425    Biso  1.000000 H
   H245        1.0     0.656880     0.261525     0.700000    Biso  1.000000 H
   H246        1.0     0.981923     0.022232     0.705267    Biso  1.000000 H
   H247        1.0     0.820164     0.011795     0.706350    Biso  1.000000 H
   H248        1.0     0.034652     0.196288     0.650125    Biso  1.000000 H
   H249        1.0     0.906434     0.773734     0.688842    Biso  1.000000 H
   H250        1.0     0.277650     0.450192     0.679908    Biso  1.000000 H
   H251        1.0     0.918652     0.965093     0.672842    Biso  1.000000 H
   H252        1.0     0.917498     0.710937     0.692708    Biso  1.000000 H
   H253        1.0     0.993510     0.919724     0.713242    Biso  1.000000 H
   H254        1.0     0.034826     0.626261     0.709392    Biso  1.000000 H
   H255        1.0     0.001851     0.669995     0.706417    Biso  1.000000 H
   O1840       1.0     0.993727     0.202600     0.705842    Biso  1.000000 O
   H256        1.0     0.117154     0.217690     0.613858    Biso  1.000000 H
   H257        1.0     0.960121     0.451400     0.702708    Biso  1.000000 H
   H258        1.0     0.664068     0.370143     0.694642    Biso  1.000000 H
   H259        1.0     0.468615     0.606368     0.707458    Biso  1.000000 H
   O1841       1.0     0.446160     0.292584     0.711450    Biso  1.000000 O
   H260        1.0     0.480071     0.374217     0.639633    Biso  1.000000 H
   H261        1.0     0.878621     0.575560     0.711833    Biso  1.000000 H
   H262        1.0     0.669665     0.385207     0.707333    Biso  1.000000 H
   H263        1.0     0.931263     0.496668     0.710308    Biso  1.000000 H
   H264        1.0     0.013003     0.239947     0.658850    Biso  1.000000 H
   H265        1.0     0.854119     0.296683     0.668092    Biso  1.000000 H
   H266        1.0     0.277562     0.481880     0.673867    Biso  1.000000 H
   O1842       1.0     0.048155     0.139778     0.686233    Biso  1.000000 O
   H267        1.0     0.603999     0.554737     0.680600    Biso  1.000000 H
   H268        1.0     0.355643     0.528682     0.707592    Biso  1.000000 H
   H269        1.0     0.921331     0.605990     0.714333    Biso  1.000000 H
   H270        1.0     0.565884     0.112718     0.693950    Biso  1.000000 H
   O1843       1.0     0.949297     0.020547     0.725267    Biso  1.000000 O
   H271        1.0     0.622904     0.509720     0.716267    Biso  1.000000 H
   H272        1.0     0.087686     0.232980     0.612750    Biso  1.000000 H
   H273        1.0     0.537113     0.290370     0.690225    Biso  1.000000 H
   H274        1.0     0.951562     0.180520     0.715308    Biso  1.000000 H
   O1844       1.0     0.627673     0.711667     0.681492    Biso  1.000000 O
   O1845       1.0     0.988631     0.896235     0.710375    Biso  1.000000 O
   H275        1.0     0.632814     0.734326     0.678908    Biso  1.000000 H
   H276        1.0     0.655181     0.174434     0.651958    Biso  1.000000 H
   H277        1.0     0.392016     0.877021     0.706608    Biso  1.000000 H
   O1846       1.0     0.790347     0.177451     0.722667    Biso  1.000000 O
   H278        1.0     0.247397     0.933355     0.714642    Biso  1.000000 H
   O1847       1.0     0.122076     0.296582     0.710933    Biso  1.000000 O
   O1848       1.0     0.574574     0.933078     0.724508    Biso  1.000000 O
   H279        1.0     0.593305     0.123431     0.708542    Biso  1.000000 H
   H280        1.0     0.073028     0.351709     0.706992    Biso  1.000000 H
   H281        1.0     0.179379     0.028947     0.695442    Biso  1.000000 H
   O1849       1.0     0.369974     0.682645     0.724250    Biso  1.000000 O
   H282        1.0     0.220216     0.940120     0.703367    Biso  1.000000 H
   H283        1.0     0.940062     0.784926     0.703367    Biso  1.000000 H
   O1850       1.0     0.532147     0.014612     0.722450    Biso  1.000000 O
   H284        1.0     0.769743     0.275206     0.705033    Biso  1.000000 H
   H285        1.0     0.290848     0.011166     0.716517    Biso  1.000000 H
   H286        1.0     0.720673     0.900712     0.664842    Biso  1.000000 H
   H287        1.0     0.835170     0.057491     0.706483    Biso  1.000000 H
   H288        1.0     0.702683     0.925458     0.671817    Biso  1.000000 H
   H289        1.0     0.211548     0.435958     0.676608    Biso  1.000000 H
   H290        1.0     0.001612     0.054775     0.706217    Biso  1.000000 H
   H291        1.0     0.199830     0.843447     0.715092    Biso  1.000000 H
   H292        1.0     0.907741     0.377763     0.704217    Biso  1.000000 H
   O1851       1.0     0.637997     0.830445     0.697300    Biso  1.000000 O
   H293        1.0     0.540946     0.338531     0.699475    Biso  1.000000 H
   H294        1.0     0.825151     0.107587     0.710658    Biso  1.000000 H
   H295        1.0     0.318160     0.247743     0.702767    Biso  1.000000 H
   H296        1.0     0.271987     0.823957     0.709500    Biso  1.000000 H
   O1852       1.0     0.040206     0.215351     0.655033    Biso  1.000000 O
   H297        1.0     0.368711     0.298619     0.700733    Biso  1.000000 H
   O1853       1.0     0.456767     0.417071     0.697783    Biso  1.000000 O
   H298        1.0     0.008712     0.450796     0.704350    Biso  1.000000 H
   H299        1.0     0.201376     0.649347     0.705508    Biso  1.000000 H
   O1854       1.0     0.269112     0.471946     0.680483    Biso  1.000000 O
   H300        1.0     0.650346     0.775344     0.692942    Biso  1.000000 H
   H301        1.0     0.062704     0.056233     0.706000    Biso  1.000000 H
   O1855       1.0     0.573943     0.101577     0.727683    Biso  1.000000 O
   H302        1.0     0.853531     0.969243     0.704867    Biso  1.000000 H
   H303        1.0     0.201638     0.448457     0.664300    Biso  1.000000 H
   O1856       1.0     0.884240     0.297714     0.708067    Biso  1.000000 O
   H304        1.0     0.427299     0.470664     0.676242    Biso  1.000000 H
   O1857       1.0     0.119441     0.800895     0.709058    Biso  1.000000 O
   H305        1.0     0.995775     0.301964     0.692608    Biso  1.000000 H
   H306        1.0     0.468114     0.120439     0.701083    Biso  1.000000 H
   O1858       1.0     0.890273     0.572668     0.718533    Biso  1.000000 O
   H307        1.0     0.703620     0.132435     0.702575    Biso  1.000000 H
   O1859       1.0     0.665505     0.541886     0.713133    Biso  1.000000 O
   H308        1.0     0.029795     0.477152     0.653375    Biso  1.000000 H
   O1860       1.0     0.203054     0.686920     0.700608    Biso  1.000000 O
   H309        1.0     0.104064     0.326862     0.654142    Biso  1.000000 H
   O1861       1.0     0.042166     0.485376     0.659167    Biso  1.000000 O
   O1862       1.0     0.826240     0.993989     0.699758    Biso  1.000000 O
   O1863       1.0     0.119419     0.532178     0.723225    Biso  1.000000 O
   O1864       1.0     0.226815     0.618389     0.658925    Biso  1.000000 O
   O1865       1.0     0.468659     0.735558     0.697667    Biso  1.000000 O
   H310        1.0     0.457856     0.370671     0.675225    Biso  1.000000 H
   O1866       1.0     0.490330     0.377839     0.710150    Biso  1.000000 O
   O1867       1.0     0.714945     0.974901     0.708967    Biso  1.000000 O
   H311        1.0     0.185608     0.693584     0.696442    Biso  1.000000 H
   H312        1.0     0.205210     0.458517     0.703525    Biso  1.000000 H
   H313        1.0     0.050115     0.163242     0.683767    Biso  1.000000 H
   H314        1.0     0.287450     0.508714     0.688883    Biso  1.000000 H
   H315        1.0     0.194973     0.976108     0.706500    Biso  1.000000 H
   O1868       1.0     0.716993     0.907452     0.672175    Biso  1.000000 O
   H316        1.0     0.656815     0.784901     0.669650    Biso  1.000000 H
   H317        1.0     0.235309     0.485326     0.686842    Biso  1.000000 H
   O1869       1.0     0.205972     0.857103     0.722167    Biso  1.000000 O
   O1870       1.0     0.666594     0.083394     0.705708    Biso  1.000000 O
   H318        1.0     0.461907     0.051555     0.682433    Biso  1.000000 H
   H319        1.0     0.385046     0.454367     0.703517    Biso  1.000000 H
   O1871       1.0     0.107876     0.239519     0.612758    Biso  1.000000 O
   O1872       1.0     0.926624     0.978020     0.666517    Biso  1.000000 O
   H320        1.0     0.611883     0.806428     0.703808    Biso  1.000000 H
   H321        1.0     0.045324     0.459472     0.703600    Biso  1.000000 H
   O1873       1.0     0.468964     0.376506     0.646358    Biso  1.000000 O
   H322        1.0     0.745023     0.097251     0.712633    Biso  1.000000 H
   O1874       1.0     0.644488     0.778085     0.675175    Biso  1.000000 O
   O1875       1.0     0.035566     0.352338     0.724958    Biso  1.000000 O
   O1876       1.0     0.980856     0.381007     0.713225    Biso  1.000000 O
   H323        1.0     0.101124     0.808314     0.705292    Biso  1.000000 H
   H324        1.0     0.966328     0.300078     0.706067    Biso  1.000000 H
   O1877       1.0     0.492834     0.272163     0.725750    Biso  1.000000 O
   H325        1.0     0.663784     0.176621     0.664500    Biso  1.000000 H
   O1878       1.0     0.008516     0.258532     0.664483    Biso  1.000000 O
   O1879       1.0     0.497125     0.066268     0.707017    Biso  1.000000 O
   H326        1.0     0.061180     0.215929     0.656592    Biso  1.000000 H
   O1880       1.0     0.923879     0.494002     0.718000    Biso  1.000000 O
   H327        1.0     0.539661     0.424817     0.712392    Biso  1.000000 H
   O1881       1.0     0.344078     0.454317     0.650333    Biso  1.000000 O
   H328        1.0     0.990286     0.267032     0.714833    Biso  1.000000 H
   O1882       1.0     0.553796     0.284108     0.685050    Biso  1.000000 O
   O1883       1.0     0.661498     0.936574     0.726233    Biso  1.000000 O
   O1884       1.0     0.617437     0.563137     0.675342    Biso  1.000000 O
   O1885       1.0     0.195866     0.446973     0.671875    Biso  1.000000 O
   H329        1.0     0.357690     0.703116     0.712033    Biso  1.000000 H
   O1886       1.0     0.333253     0.458265     0.688458    Biso  1.000000 O
   O1887       1.0     0.670667     0.169228     0.657292    Biso  1.000000 O
   H330        1.0     0.540685     0.068556     0.679225    Biso  1.000000 H
   H331        1.0     0.410964     0.410809     0.698700    Biso  1.000000 H
   O1888       1.0     0.483382     0.120564     0.695133    Biso  1.000000 O
   H332        1.0     0.941630     0.890124     0.687392    Biso  1.000000 H
   O1889       1.0     0.612776     0.034756     0.698992    Biso  1.000000 O
   O1890       1.0     0.657403     0.273521     0.723875    Biso  1.000000 O
   O1891       1.0     0.396655     0.425572     0.694783    Biso  1.000000 O
   O1892       1.0     0.322516     0.766718     0.722633    Biso  1.000000 O
   H333        1.0     0.151174     0.483439     0.707008    Biso  1.000000 H
   O1893       1.0     0.652938     0.374947     0.711842    Biso  1.000000 O
   H334        1.0     0.393061     0.649121     0.702325    Biso  1.000000 H
   H335        1.0     0.449188     0.374771     0.643942    Biso  1.000000 H
   O1894       1.0     0.283552     0.659633     0.662642    Biso  1.000000 O
   H336        1.0     0.566254     0.864371     0.705683    Biso  1.000000 H
   H337        1.0     0.062465     0.260569     0.714717    Biso  1.000000 H
   H338        1.0     0.451714     0.717551     0.698100    Biso  1.000000 H
   H339        1.0     0.246439     0.595378     0.691442    Biso  1.000000 H
   H340        1.0     0.229712     0.443704     0.714117    Biso  1.000000 H
   O1895       1.0     0.275406     0.800946     0.711483    Biso  1.000000 O
   H341        1.0     0.765823     0.318462     0.705883    Biso  1.000000 H
   H342        1.0     0.997778     0.224656     0.702075    Biso  1.000000 H
   O1896       1.0     0.215642     0.732817     0.675625    Biso  1.000000 O
   O1897       1.0     0.199002     0.241305     0.738150    Biso  1.000000 O
   H343        1.0     0.543168     0.465860     0.701642    Biso  1.000000 H
   H344        1.0     0.618025     0.477932     0.702942    Biso  1.000000 H
   H345        1.0     0.945311     0.983024     0.669150    Biso  1.000000 H
   H346        1.0     0.545890     0.187184     0.711033    Biso  1.000000 H
   O1898       1.0     0.285534     0.409451     0.694167    Biso  1.000000 O
   H347        1.0     0.937884     0.734175     0.704933    Biso  1.000000 H
   O1899       1.0     0.659864     0.433594     0.725067    Biso  1.000000 O
   H348        1.0     0.423575     0.112315     0.681442    Biso  1.000000 H
   O1900       1.0     0.502265     0.722858     0.713442    Biso  1.000000 O
   O1901       1.0     0.076491     0.432613     0.724817    Biso  1.000000 O
   H349        1.0     0.341181     0.324246     0.700908    Biso  1.000000 H
   O1902       1.0     0.497691     0.783593     0.719158    Biso  1.000000 O
   H350        1.0     0.227382     0.712446     0.676950    Biso  1.000000 H
   O1903       1.0     0.612057     0.460680     0.708742    Biso  1.000000 O
   H351        1.0     0.122359     0.516259     0.716417    Biso  1.000000 H
   H352        1.0     0.342575     0.059050     0.706483    Biso  1.000000 H
   O1904       1.0     0.706560     0.690617     0.722725    Biso  1.000000 O
   H353        1.0     0.899138     0.360838     0.687267    Biso  1.000000 H
   H354        1.0     0.224006     0.744084     0.669083    Biso  1.000000 H
   H355        1.0     0.490090     0.086286     0.712117    Biso  1.000000 H
   O1905       1.0     0.418326     0.115157     0.689117    Biso  1.000000 O
   H356        1.0     0.327308     0.464829     0.646875    Biso  1.000000 H
   H357        1.0     0.710829     0.998491     0.707142    Biso  1.000000 H
   H358        1.0     0.238032     0.599577     0.656917    Biso  1.000000 H
   H359        1.0     0.745720     0.202877     0.705467    Biso  1.000000 H
   H360        1.0     0.818247     0.594497     0.714617    Biso  1.000000 H
   H361        1.0     0.884131     0.124588     0.686258    Biso  1.000000 H
   H362        1.0     0.442675     0.399668     0.669000    Biso  1.000000 H
   H363        1.0     0.992638     0.372054     0.706617    Biso  1.000000 H
   H364        1.0     0.720586     0.162613     0.709675    Biso  1.000000 H
   H365        1.0     0.341748     0.476247     0.684667    Biso  1.000000 H
   H366        1.0     0.236529     0.370722     0.705442    Biso  1.000000 H
   H367        1.0     0.663676     0.450041     0.709242    Biso  1.000000 H
   O1906       1.0     0.773903     0.297488     0.709792    Biso  1.000000 O
   O1907       1.0     0.571852     0.048512     0.712908    Biso  1.000000 O
   H368        1.0     0.022847     0.797676     0.688608    Biso  1.000000 H
   O1908       1.0     0.620443     0.851093     0.727150    Biso  1.000000 O
   O1909       1.0     0.000937     0.264291     0.722083    Biso  1.000000 O
   H369        1.0     0.151370     0.761688     0.692050    Biso  1.000000 H
   H370        1.0     0.000392     0.921661     0.688683    Biso  1.000000 H
   H371        1.0     0.525526     0.541081     0.709567    Biso  1.000000 H
   H372        1.0     0.637366     0.799965     0.677642    Biso  1.000000 H
   O1910       1.0     0.001938     0.798380     0.690208    Biso  1.000000 O
   H373        1.0     0.281134     0.653673     0.655017    Biso  1.000000 H
   Cl5         1.0     0.803459     0.847949     0.693242    Biso  1.000000 Cl
   O1911       1.0     0.930522     0.713855     0.708767    Biso  1.000000 O
   H374        1.0     0.426297     0.354853     0.711933    Biso  1.000000 H
   H375        1.0     0.827830     0.332143     0.688025    Biso  1.000000 H
   H376        1.0     0.658862     0.275331     0.715483    Biso  1.000000 H
   H377        1.0     0.922420     0.413299     0.706550    Biso  1.000000 H
   H378        1.0     0.301215     0.421020     0.690825    Biso  1.000000 H
   H379        1.0     0.525417     0.845610     0.709742    Biso  1.000000 H
   O1912       1.0     0.074901     0.264291     0.721150    Biso  1.000000 O
   O1913       1.0     0.663349     0.821593     0.736717    Biso  1.000000 O
   O1914       1.0     0.905236     0.348968     0.693683    Biso  1.000000 O
   O1915       1.0     0.239709     0.458265     0.720308    Biso  1.000000 O
   H380        1.0     0.256414     0.746624     0.712992    Biso  1.000000 H
   H381        1.0     0.278869     0.786133     0.699642    Biso  1.000000 H
   H382        1.0     0.538420     0.089380     0.695350    Biso  1.000000 H
   H383        1.0     0.460034     0.441164     0.698158    Biso  1.000000 H
   H384        1.0     0.564251     0.068808     0.709492    Biso  1.000000 H
   H385        1.0     0.014723     0.329301     0.699125    Biso  1.000000 H
   H386        1.0     0.015769     0.398989     0.697175    Biso  1.000000 H
   O1916       1.0     0.547502     0.544602     0.707525    Biso  1.000000 O
   H387        1.0     0.266455     0.675528     0.682208    Biso  1.000000 H
   O1917       1.0     0.263645     0.865729     0.699008    Biso  1.000000 O
   H388        1.0     0.989284     0.784297     0.714658    Biso  1.000000 H
   O1918       1.0     0.159080     0.765787     0.699633    Biso  1.000000 O
   O1919       1.0     0.569826     0.545130     0.687992    Biso  1.000000 O
   O1920       1.0     0.566298     0.602042     0.699433    Biso  1.000000 O
   Si1         1.0     0.550616     0.567110     0.696575    Biso  1.000000 Si
   O1921       1.0     0.705340     0.708397     0.702250    Biso  1.000000 O
   H389        1.0     0.031755     0.722103     0.703050    Biso  1.000000 H
   O1922       1.0     0.206887     0.875814     0.699250    Biso  1.000000 O
   H390        1.0     0.722372     0.721676     0.700367    Biso  1.000000 H
   Si2         1.0     0.237248     0.891080     0.695558    Biso  1.000000 Si
   O1923       1.0     0.196999     0.802304     0.712833    Biso  1.000000 O
   O1924       1.0     0.683408     0.688756     0.683625    Biso  1.000000 O
   O1925       1.0     0.208455     0.783065     0.691633    Biso  1.000000 O
   H391        1.0     0.846300     0.713528     0.694608    Biso  1.000000 H
   Si3         1.0     0.183735     0.795111     0.700175    Biso  1.000000 Si
   H392        1.0     0.032060     0.770515     0.709683    Biso  1.000000 H
   H393        1.0     0.195648     0.858436     0.695267    Biso  1.000000 H
   O1926       1.0     0.041774     0.555843     0.716917    Biso  1.000000 O
   H394        1.0     0.133532     0.682871     0.711725    Biso  1.000000 H
   H395        1.0     0.846191     0.660614     0.705017    Biso  1.000000 H
   H396        1.0     0.976086     0.954983     0.710917    Biso  1.000000 H
   O1927       1.0     0.241016     0.927923     0.701317    Biso  1.000000 O
   H397        1.0     0.072592     0.774791     0.716050    Biso  1.000000 H
   H398        1.0     0.462212     0.297664     0.706033    Biso  1.000000 H
   Si4         1.0     0.696803     0.675427     0.695167    Biso  1.000000 Si
   O1928       1.0     0.519558     0.574605     0.692058    Biso  1.000000 O
   O1929       1.0     0.275689     0.303046     0.691633    Biso  1.000000 O
   O1930       1.0     0.238054     0.894550     0.681867    Biso  1.000000 O
   H399        1.0     0.564468     0.870131     0.661442    Biso  1.000000 H
   O1931       1.0     0.425121     0.784473     0.706367    Biso  1.000000 O
   H400        1.0     0.157708     0.844101     0.702992    Biso  1.000000 H
   H401        1.0     0.818421     0.938209     0.713958    Biso  1.000000 H
   H402        1.0     0.204382     0.768755     0.685050    Biso  1.000000 H
   O1932       1.0     0.627782     0.623771     0.711200    Biso  1.000000 O
   O1933       1.0     0.947641     0.516108     0.698592    Biso  1.000000 O
   Cl6         1.0     0.841900     0.572291     0.702825    Biso  1.000000 Cl
   O1934       1.0     0.279610     0.579735     0.698933    Biso  1.000000 O
   O1935       1.0     0.671364     0.652466     0.700808    Biso  1.000000 O
   O1936       1.0     0.425382     0.880391     0.709933    Biso  1.000000 O
   H403        1.0     0.828179     0.762744     0.692867    Biso  1.000000 H
   H404        1.0     0.862634     0.552524     0.653058    Biso  1.000000 H
   H405        1.0     0.200440     0.587607     0.681992    Biso  1.000000 H
   O1937       1.0     0.206081     0.107286     0.704333    Biso  1.000000 O
   H406        1.0     0.096746     0.413777     0.689167    Biso  1.000000 H
   H407        1.0     0.334473     0.762090     0.715933    Biso  1.000000 H
   H408        1.0     0.622729     0.385886     0.704917    Biso  1.000000 H
   O1938       1.0     0.709500     0.788044     0.711983    Biso  1.000000 O
   O1939       1.0     0.281809     0.154591     0.706850    Biso  1.000000 O
   O1940       1.0     0.302152     0.600558     0.717733    Biso  1.000000 O
   O1941       1.0     0.824955     0.472550     0.693058    Biso  1.000000 O
   H409        1.0     0.489415     0.727259     0.707242    Biso  1.000000 H
   H410        1.0     0.217755     0.087217     0.706783    Biso  1.000000 H
   O1942       1.0     0.839199     0.774715     0.698750    Biso  1.000000 O
   H411        1.0     0.851984     0.416719     0.708592    Biso  1.000000 H
   H412        1.0     0.625082     0.270226     0.680017    Biso  1.000000 H
   H413        1.0     0.834582     0.205216     0.706583    Biso  1.000000 H
   O1943       1.0     0.947794     0.070191     0.692033    Biso  1.000000 O
   O1944       1.0     0.499804     0.993562     0.704133    Biso  1.000000 O
   H414        1.0     0.289127     0.559741     0.695167    Biso  1.000000 H
   O1945       1.0     0.992116     0.553555     0.703042    Biso  1.000000 O
   H415        1.0     0.497169     0.764605     0.714250    Biso  1.000000 H
   H416        1.0     0.943852     0.512059     0.690433    Biso  1.000000 H
   H417        1.0     0.970750     0.628071     0.696242    Biso  1.000000 H
   O1946       1.0     0.871238     0.508815     0.697383    Biso  1.000000 O
   O1947       1.0     0.939517     0.050273     0.670850    Biso  1.000000 O
   O1948       1.0     0.357647     0.973568     0.711208    Biso  1.000000 O
   H418        1.0     0.547633     0.880869     0.670858    Biso  1.000000 H
   H419        1.0     0.260160     0.034152     0.690125    Biso  1.000000 H
   O1949       1.0     0.947619     0.555894     0.716225    Biso  1.000000 O
   O1950       1.0     0.878577     0.816563     0.707433    Biso  1.000000 O
   O1951       1.0     0.751644     0.813973     0.702117    Biso  1.000000 O
   O1952       1.0     0.620987     0.647788     0.690825    Biso  1.000000 O
   O1953       1.0     0.185651     0.570002     0.683192    Biso  1.000000 O
   O1954       1.0     0.167247     0.829490     0.696808    Biso  1.000000 O
   O1955       1.0     0.169643     0.209240     0.713025    Biso  1.000000 O
   H420        1.0     0.747833     0.857984     0.705817    Biso  1.000000 H
   H421        1.0     0.969399     0.066066     0.690333    Biso  1.000000 H
   Si5         1.0     0.020843     0.535473     0.708725    Biso  1.000000 Si
   H422        1.0     0.766128     0.823026     0.696175    Biso  1.000000 H
   H423        1.0     0.652372     0.760934     0.714683    Biso  1.000000 H
   H424        1.0     0.772836     0.183789     0.716517    Biso  1.000000 H
   H425        1.0     0.567626     0.763298     0.713092    Biso  1.000000 H
   O1956       1.0     0.640328     0.913085     0.696575    Biso  1.000000 O
   H426        1.0     0.706103     0.959057     0.702792    Biso  1.000000 H
   Si6         1.0     0.643094     0.629832     0.699317    Biso  1.000000 Si
   O1957       1.0     0.371434     0.876971     0.703108    Biso  1.000000 O
   H427        1.0     0.131790     0.447803     0.690133    Biso  1.000000 H
   O1958       1.0     0.251644     0.831803     0.676908    Biso  1.000000 O
   O1959       1.0     0.604173     0.398360     0.701975    Biso  1.000000 O
   H428        1.0     0.259812     0.995222     0.707542    Biso  1.000000 H
   O1960       1.0     0.605480     0.300254     0.702200    Biso  1.000000 O
   O1961       1.0     0.373459     0.638584     0.704617    Biso  1.000000 O
   O1962       1.0     0.743825     0.561225     0.711042    Biso  1.000000 O
   H429        1.0     0.618069     0.151724     0.708150    Biso  1.000000 H
   H430        1.0     0.426515     0.137163     0.690892    Biso  1.000000 H
   Si7         1.0     0.956375     0.554058     0.703217    Biso  1.000000 Si
   O1963       1.0     0.202487     0.686995     0.723575    Biso  1.000000 O
   O1964       1.0     0.860849     0.454493     0.710258    Biso  1.000000 O
   H431        1.0     0.311822     0.972588     0.709642    Biso  1.000000 H
   H432        1.0     0.435401     0.784599     0.699233    Biso  1.000000 H
   H433        1.0     0.576251     0.638055     0.673467    Biso  1.000000 H
   O1965       1.0     0.618395     0.958655     0.710583    Biso  1.000000 O
   Si8         1.0     0.240646     0.867188     0.670992    Biso  1.000000 Si
   Si9         1.0     0.293505     0.610844     0.705408    Biso  1.000000 Si
   O1966       1.0     0.372827     0.786887     0.714433    Biso  1.000000 O
   H434        1.0     0.816962     0.287755     0.696183    Biso  1.000000 H
   O1967       1.0     0.224202     0.328521     0.697200    Biso  1.000000 O
   H435        1.0     0.979026     0.834796     0.690267    Biso  1.000000 H
   H436        1.0     0.654637     0.521766     0.701217    Biso  1.000000 H
   O1968       1.0     0.309230     0.211654     0.710900    Biso  1.000000 O
   O1969       1.0     0.554384     0.204939     0.706092    Biso  1.000000 O
   O1970       1.0     0.103498     0.126474     0.706975    Biso  1.000000 O
   H437        1.0     0.060896     0.070719     0.671650    Biso  1.000000 H
   H438        1.0     0.866228     0.527928     0.702817    Biso  1.000000 H
   H439        1.0     0.556236     0.304479     0.680592    Biso  1.000000 H
   O1971       1.0     0.040380     0.521842     0.698533    Biso  1.000000 O
   Si10        1.0     0.249053     0.301235     0.700725    Biso  1.000000 Si
   Si11        1.0     0.857625     0.472147     0.697833    Biso  1.000000 Si
   O1972       1.0     0.866794     0.136559     0.688333    Biso  1.000000 O
   Si12        1.0     0.392625     0.765209     0.706367    Biso  1.000000 Si
   O1973       1.0     0.554689     0.391796     0.712342    Biso  1.000000 O
   O1974       1.0     0.489219     0.533536     0.712892    Biso  1.000000 O
   H440        1.0     0.932439     0.028142     0.668858    Biso  1.000000 H
   O1975       1.0     0.150542     0.094761     0.699383    Biso  1.000000 O
   H441        1.0     0.609466     0.667354     0.692508    Biso  1.000000 H
   H442        1.0     0.635928     0.162236     0.674842    Biso  1.000000 H
   H443        1.0     0.142658     0.028720     0.679958    Biso  1.000000 H
   O1976       1.0     0.638258     0.280864     0.685658    Biso  1.000000 O
   O1977       1.0     0.545237     0.745894     0.701617    Biso  1.000000 O
   Si13        1.0     0.717602     0.804190     0.700358    Biso  1.000000 Si
   H444        1.0     0.839003     0.330383     0.665833    Biso  1.000000 H
   O1978       1.0     0.263253     0.882252     0.661800    Biso  1.000000 O
   O1979       1.0     0.647014     0.502024     0.696808    Biso  1.000000 O
   Si14        1.0     0.498846     0.600835     0.685325    Biso  1.000000 Si
   O1980       1.0     0.957704     0.841109     0.689775    Biso  1.000000 O
   H445        1.0     0.742018     0.598043     0.714808    Biso  1.000000 H
   O1981       1.0     0.252733     0.055931     0.686767    Biso  1.000000 O
   H446        1.0     0.267478     0.833237     0.682567    Biso  1.000000 H
   O1982       1.0     0.411988     0.291100     0.694608    Biso  1.000000 O
   Si15        1.0     0.868363     0.794357     0.696433    Biso  1.000000 Si
   O1983       1.0     0.134665     0.029852     0.687450    Biso  1.000000 O
   Si16        1.0     0.927255     0.072052     0.681283    Biso  1.000000 Si
   H447        1.0     0.402492     0.192289     0.699992    Biso  1.000000 H
   H448        1.0     0.020778     0.143727     0.646983    Biso  1.000000 H
   O1984       1.0     0.893758     0.767422     0.694942    Biso  1.000000 O
   O1985       1.0     0.389032     0.701356     0.658967    Biso  1.000000 O
   O1986       1.0     0.678638     0.454568     0.703100    Biso  1.000000 O
   Si17        1.0     0.182472     0.101904     0.694583    Biso  1.000000 Si
   O1987       1.0     0.579431     0.228227     0.686808    Biso  1.000000 O
   H449        1.0     0.898136     0.246083     0.688167    Biso  1.000000 H
   O1988       1.0     0.700135     0.836984     0.696275    Biso  1.000000 O
   O1989       1.0     0.062617     0.820989     0.697783    Biso  1.000000 O
   O1990       1.0     0.659494     0.317582     0.701100    Biso  1.000000 O
   O1991       1.0     0.186697     0.377386     0.693792    Biso  1.000000 O
   H450        1.0     0.770832     0.942384     0.682592    Biso  1.000000 H
   O1992       1.0     0.640458     0.138546     0.676575    Biso  1.000000 O
   Si18        1.0     0.289672     0.191485     0.701392    Biso  1.000000 Si
   Si19        1.0     0.443438     0.884390     0.698292    Biso  1.000000 Si
   O1993       1.0     0.478482     0.876544     0.699708    Biso  1.000000 O
   O1994       1.0     0.698654     0.046274     0.718100    Biso  1.000000 O
   O1995       1.0     0.498824     0.597691     0.671683    Biso  1.000000 O
   O1996       1.0     0.320752     0.630586     0.699983    Biso  1.000000 O
   O1997       1.0     0.418739     0.711390     0.676817    Biso  1.000000 O
   H451        1.0     0.368450     0.694792     0.657650    Biso  1.000000 H
   O1998       1.0     0.193732     0.069109     0.688225    Biso  1.000000 O
   H452        1.0     0.092935     0.318814     0.705300    Biso  1.000000 H
   O1999       1.0     0.511957     0.638584     0.687167    Biso  1.000000 O
   Si20        1.0     0.631398     0.311521     0.693933    Biso  1.000000 Si
   H453        1.0     0.278303     0.865050     0.659642    Biso  1.000000 H
   O2000       1.0     0.528183     0.847295     0.701167    Biso  1.000000 O
   O2001       1.0     0.776125     0.493172     0.701058    Biso  1.000000 O
   O2002       1.0     0.543277     0.477806     0.694033    Biso  1.000000 O
   H454        1.0     0.337893     0.715062     0.701808    Biso  1.000000 H
   H455        1.0     0.070218     0.488193     0.695283    Biso  1.000000 H
   O2003       1.0     0.067452     0.654654     0.671183    Biso  1.000000 O
   O2004       1.0     0.435140     0.054045     0.697042    Biso  1.000000 O
   H456        1.0     0.789846     0.031009     0.714425    Biso  1.000000 H
   O2005       1.0     0.918739     0.110932     0.679317    Biso  1.000000 O
   H457        1.0     0.177615     0.387244     0.700175    Biso  1.000000 H
   O2006       1.0     0.152372     0.252320     0.696650    Biso  1.000000 O
   O2007       1.0     0.390121     0.011367     0.698225    Biso  1.000000 O
   O2008       1.0     0.372261     0.525061     0.701750    Biso  1.000000 O
   Si21        1.0     0.618787     0.946131     0.698175    Biso  1.000000 Si
   Si22        1.0     0.570697     0.385107     0.700908    Biso  1.000000 Si
   O2009       1.0     0.827112     0.123130     0.704150    Biso  1.000000 O
   Si23        1.0     0.360500     0.850917     0.693583    Biso  1.000000 Si
   O2010       1.0     0.151239     0.949803     0.686975    Biso  1.000000 O
   O2011       1.0     0.151021     0.555491     0.700383    Biso  1.000000 O
   H458        1.0     0.930675     0.128159     0.675525    Biso  1.000000 H
   O2012       1.0     0.813260     0.729321     0.683100    Biso  1.000000 O
   H459        1.0     0.164590     0.965043     0.682800    Biso  1.000000 H
   O2013       1.0     0.566973     0.640948     0.680625    Biso  1.000000 O
   H460        1.0     0.718517     0.442296     0.701825    Biso  1.000000 H
   H461        1.0     0.572483     0.248623     0.682200    Biso  1.000000 H
   O2014       1.0     0.825130     0.264467     0.697233    Biso  1.000000 O
   Si24        1.0     0.365531     0.982874     0.698300    Biso  1.000000 Si
   Si25        1.0     0.480355     0.980585     0.693758    Biso  1.000000 Si
   H462        1.0     0.030666     0.524633     0.691492    Biso  1.000000 H
   O2015       1.0     0.990656     0.618640     0.695883    Biso  1.000000 O
   O2016       1.0     0.937274     0.259337     0.694625    Biso  1.000000 O
   O2017       1.0     0.553382     0.408344     0.692217    Biso  1.000000 O
   H463        1.0     0.960491     0.920051     0.692192    Biso  1.000000 H
   Si26        1.0     0.191401     0.335940     0.693292    Biso  1.000000 Si
   Si27        1.0     0.156902     0.580615     0.689775    Biso  1.000000 Si
   O2018       1.0     0.464934     0.595830     0.689492    Biso  1.000000 O
   H464        1.0     0.310494     0.334079     0.690075    Biso  1.000000 H
   O2019       1.0     0.446923     0.988633     0.697283    Biso  1.000000 O
   Si28        1.0     0.063031     0.662727     0.684450    Biso  1.000000 Si
   O2020       1.0     0.091258     0.015140     0.700325    Biso  1.000000 O
   Si29        1.0     0.352812     0.619998     0.695425    Biso  1.000000 Si
   O2021       1.0     0.677941     0.021377     0.700200    Biso  1.000000 O
   Si30        1.0     0.167443     0.216634     0.699867    Biso  1.000000 Si
   Si31        1.0     0.117132     0.106330     0.696733    Biso  1.000000 Si
   O2022       1.0     0.436272     0.855720     0.689042    Biso  1.000000 O
   O2023       1.0     0.170776     0.311571     0.702050    Biso  1.000000 O
   O2024       1.0     0.373111     0.239620     0.696350    Biso  1.000000 O
   H465        1.0     0.813695     0.930463     0.693325    Biso  1.000000 H
   H466        1.0     0.862634     0.377763     0.713017    Biso  1.000000 H
   O2025       1.0     0.237379     0.262757     0.699917    Biso  1.000000 O
   O2026       1.0     0.591541     0.707693     0.697175    Biso  1.000000 O
   Si32        1.0     0.555756     0.202148     0.692050    Biso  1.000000 Si
   H467        1.0     0.994707     0.186027     0.700233    Biso  1.000000 H
   O2027       1.0     0.265061     0.636999     0.706675    Biso  1.000000 O
   H468        1.0     0.424860     0.075548     0.694417    Biso  1.000000 H
   Si33        1.0     0.791240     0.711491     0.691667    Biso  1.000000 Si
   O2028       1.0     0.485669     0.484093     0.698292    Biso  1.000000 O
   O2029       1.0     0.210676     0.855670     0.664550    Biso  1.000000 O
   Si34        1.0     0.665549     0.470840     0.691950    Biso  1.000000 Si
   H469        1.0     0.484515     0.586701     0.666667    Biso  1.000000 H
   O2030       1.0     0.409875     0.568619     0.693275    Biso  1.000000 O
   O2031       1.0     0.542035     0.696753     0.686675    Biso  1.000000 O
   O2032       1.0     0.653831     0.592938     0.693550    Biso  1.000000 O
   O2033       1.0     0.373459     0.762367     0.695300    Biso  1.000000 O
   H470        1.0     0.659080     0.021201     0.696183    Biso  1.000000 H
   O2034       1.0     0.384501     0.833664     0.684983    Biso  1.000000 O
   H471        1.0     0.834212     0.603501     0.690050    Biso  1.000000 H
   Si35        1.0     0.737553     0.564671     0.697925    Biso  1.000000 Si
   O2035       1.0     0.309557     0.181777     0.690725    Biso  1.000000 O
   Si36        1.0     0.837697     0.115535     0.691375    Biso  1.000000 Si
   H472        1.0     0.214139     0.062822     0.690125    Biso  1.000000 H
   O2036       1.0     0.549963     0.988809     0.692283    Biso  1.000000 O
   O2037       1.0     0.781483     0.964012     0.683925    Biso  1.000000 O
   H473        1.0     0.679618     0.837110     0.693658    Biso  1.000000 H
   H474        1.0     0.475149     0.736363     0.689967    Biso  1.000000 H
   O2038       1.0     0.149453     0.187234     0.694050    Biso  1.000000 O
   O2039       1.0     0.259071     0.206172     0.695983    Biso  1.000000 O
   Si37        1.0     0.563074     0.724342     0.692242    Biso  1.000000 Si
   Si38        1.0     0.422965     0.017881     0.692983    Biso  1.000000 Si
   H475        1.0     0.764190     0.798758     0.674242    Biso  1.000000 H
   H476        1.0     0.339766     0.153635     0.706383    Biso  1.000000 H
   O2040       1.0     0.722176     0.063878     0.700008    Biso  1.000000 O
   O2041       1.0     0.423683     0.236250     0.684883    Biso  1.000000 O
   O2042       1.0     0.478569     0.245907     0.691675    Biso  1.000000 O
   Si39        1.0     0.396851     0.258632     0.688475    Biso  1.000000 Si
   Si40        1.0     0.396480     0.727863     0.668525    Biso  1.000000 Si
   O2043       1.0     0.936708     0.582803     0.696717    Biso  1.000000 O
   O2044       1.0     0.335736     0.995096     0.692517    Biso  1.000000 O
   O2045       1.0     0.880145     0.259613     0.688850    Biso  1.000000 O
   Si41        1.0     0.101690     0.035460     0.689925    Biso  1.000000 Si
   Si42        1.0     0.536351     0.661570     0.679842    Biso  1.000000 Si
   O2046       1.0     0.158514     0.617811     0.694383    Biso  1.000000 O
   Si43        1.0     0.468572     0.513920     0.704425    Biso  1.000000 Si
   O2047       1.0     0.833253     0.625380     0.685967    Biso  1.000000 O
   O2048       1.0     0.925164     0.414531     0.686600    Biso  1.000000 O
   O2049       1.0     0.355012     0.580439     0.694850    Biso  1.000000 O
   O2050       1.0     0.635209     0.975404     0.691525    Biso  1.000000 O
   O2051       1.0     0.708956     0.588286     0.696808    Biso  1.000000 O
   H477        1.0     0.535675     0.980132     0.697700    Biso  1.000000 H
   Si44        1.0     0.690987     0.054951     0.705242    Biso  1.000000 Si
   O2052       1.0     0.431807     0.917637     0.691867    Biso  1.000000 O
   O2053       1.0     0.359084     0.078289     0.691250    Biso  1.000000 O
   Si45        1.0     0.503115     0.856651     0.692558    Biso  1.000000 Si
   O2054       1.0     0.092412     0.760808     0.692825    Biso  1.000000 O
   O2055       1.0     0.486213     0.002615     0.682275    Biso  1.000000 O
   H478        1.0     0.497713     0.019440     0.705917    Biso  1.000000 H
   O2056       1.0     0.717602     0.777054     0.690517    Biso  1.000000 O
   H479        1.0     0.212070     0.527928     0.712400    Biso  1.000000 H
   O2057       1.0     0.897243     0.052612     0.684017    Biso  1.000000 O
   O2058       1.0     0.030230     0.653497     0.687617    Biso  1.000000 O
   H480        1.0     0.492617     0.263109     0.694433    Biso  1.000000 H
   H481        1.0     0.813521     0.717853     0.675783    Biso  1.000000 H
   H482        1.0     0.958901     0.844982     0.660033    Biso  1.000000 H
   O2059       1.0     0.493902     0.942032     0.692117    Biso  1.000000 O
   O2060       1.0     0.876443     0.447074     0.690108    Biso  1.000000 O
   O2061       1.0     0.766041     0.579735     0.692125    Biso  1.000000 O
   H483        1.0     0.305593     0.457033     0.701108    Biso  1.000000 H
   O2062       1.0     0.970575     0.000226     0.691367    Biso  1.000000 O
   O2063       1.0     0.834996     0.928350     0.694525    Biso  1.000000 O
   O2064       1.0     0.986083     0.257878     0.684217    Biso  1.000000 O
   H484        1.0     0.958204     0.100068     0.703925    Biso  1.000000 H
   O2065       1.0     0.869452     0.818349     0.686150    Biso  1.000000 O
   O2066       1.0     0.260051     0.120866     0.688558    Biso  1.000000 O
   O2067       1.0     0.963715     0.839172     0.667717    Biso  1.000000 O
   Si46        1.0     0.941870     0.830269     0.677975    Biso  1.000000 Si
   H485        1.0     0.610576     0.715011     0.693583    Biso  1.000000 H
   O2068       1.0     0.177223     0.135956     0.686517    Biso  1.000000 O
   H486        1.0     0.472710     0.998491     0.676375    Biso  1.000000 H
   H487        1.0     0.945507     0.422026     0.687225    Biso  1.000000 H
   Si47        1.0     0.377815     0.551367     0.691350    Biso  1.000000 Si
   Si48        1.0     0.271508     0.087393     0.682400    Biso  1.000000 Si
   O2069       1.0     0.027878     0.996731     0.691733    Biso  1.000000 O
   H488        1.0     0.367252     0.218193     0.693000    Biso  1.000000 H
   O2070       1.0     0.098292     0.075321     0.692717    Biso  1.000000 O
   O2071       1.0     0.171429     0.898951     0.675633    Biso  1.000000 O
   Si49        1.0     0.510737     0.481729     0.688400    Biso  1.000000 Si
   H489        1.0     0.378708     0.084149     0.690275    Biso  1.000000 H
   O2072       1.0     0.081674     0.568393     0.690817    Biso  1.000000 O
   O2073       1.0     0.762295     0.150768     0.690408    Biso  1.000000 O
   O2074       1.0     0.588927     0.940623     0.691167    Biso  1.000000 O
   O2075       1.0     0.196781     0.822775     0.646483    Biso  1.000000 O
   O2076       1.0     0.766324     0.086211     0.687567    Biso  1.000000 O
   O2077       1.0     0.692360     0.485351     0.684342    Biso  1.000000 O
   O2078       1.0     0.768197     0.782034     0.679983    Biso  1.000000 O
   H490        1.0     0.034848     0.014888     0.687025    Biso  1.000000 H
   O2079       1.0     0.748661     0.020798     0.687375    Biso  1.000000 O
   O2080       1.0     0.381714     0.952041     0.691342    Biso  1.000000 O
   O2081       1.0     0.241647     0.965244     0.681425    Biso  1.000000 O
   Si50        1.0     0.440933     0.566331     0.687292    Biso  1.000000 Si
   Si51        1.0     0.141591     0.290421     0.699833    Biso  1.000000 Si
   H491        1.0     0.170318     0.875739     0.673917    Biso  1.000000 H
   H492        1.0     0.143159     0.627920     0.699833    Biso  1.000000 H
   O2082       1.0     0.618809     0.109977     0.694425    Biso  1.000000 O
   Si52        1.0     0.055844     0.859744     0.692925    Biso  1.000000 Si
   H493        1.0     0.245960     0.627518     0.705650    Biso  1.000000 H
   Si53        1.0     0.618373     0.110329     0.681142    Biso  1.000000 Si
   O2083       1.0     0.454785     0.533109     0.693508    Biso  1.000000 O
   O2084       1.0     0.804439     0.530066     0.686533    Biso  1.000000 O
   Si54        1.0     0.795117     0.492820     0.689992    Biso  1.000000 Si
   O2085       1.0     0.071634     0.884667     0.701717    Biso  1.000000 O
   O2086       1.0     0.565862     0.164600     0.688483    Biso  1.000000 O
   O2087       1.0     0.992922     0.692201     0.706308    Biso  1.000000 O
   O2088       1.0     0.338655     0.873677     0.686633    Biso  1.000000 O
   Si55        1.0     0.847127     0.246787     0.688550    Biso  1.000000 Si
   O2089       1.0     0.878773     0.734577     0.671425    Biso  1.000000 O
   H494        1.0     0.879797     0.756708     0.668958    Biso  1.000000 H
   O2090       1.0     0.525330     0.211403     0.685700    Biso  1.000000 O
   Si56        1.0     0.231389     0.230792     0.691658    Biso  1.000000 Si
   O2091       1.0     0.121597     0.134346     0.686392    Biso  1.000000 O
   O2092       1.0     0.759616     0.729145     0.690917    Biso  1.000000 O
   H495        1.0     0.995361     0.249604     0.676933    Biso  1.000000 H
   O2093       1.0     0.090713     0.227850     0.694150    Biso  1.000000 O
   Si57        1.0     0.418282     0.828383     0.681742    Biso  1.000000 Si
   O2094       1.0     0.333972     0.035888     0.676083    Biso  1.000000 O
   H496        1.0     0.944570     0.182205     0.697425    Biso  1.000000 H
   O2095       1.0     0.933375     0.789930     0.678683    Biso  1.000000 O
   O2096       1.0     0.473995     0.181500     0.689408    Biso  1.000000 O
   O2097       1.0     0.811103     0.126399     0.682650    Biso  1.000000 O
   Si58        1.0     0.005881     0.626034     0.683842    Biso  1.000000 Si
   H497        1.0     0.951017     0.988658     0.691383    Biso  1.000000 H
   O2098       1.0     0.132160     0.575585     0.680342    Biso  1.000000 O
   H498        1.0     0.626628     0.997183     0.693800    Biso  1.000000 H
   O2099       1.0     0.199917     0.216105     0.695275    Biso  1.000000 O
   H499        1.0     0.982206     0.123104     0.664275    Biso  1.000000 H
   O2100       1.0     0.067191     0.702864     0.686967    Biso  1.000000 O
   Si59        1.0     0.951779     0.271861     0.683500    Biso  1.000000 Si
   Si60        1.0     0.141286     0.912079     0.682633    Biso  1.000000 Si
   O2101       1.0     0.626280     0.347886     0.687375    Biso  1.000000 O
   O2102       1.0     0.361066     0.187561     0.681592    Biso  1.000000 O
   O2103       1.0     0.562247     0.345799     0.698208    Biso  1.000000 O
   H500        1.0     0.271965     0.112114     0.664083    Biso  1.000000 H
   Si61        1.0     0.740123     0.060886     0.688617    Biso  1.000000 Si
   O2104       1.0     0.736137     0.257098     0.673683    Biso  1.000000 O
   H501        1.0     0.063662     0.558811     0.693825    Biso  1.000000 H
   H502        1.0     0.197217     0.844705     0.643008    Biso  1.000000 H
   O2105       1.0     0.358910     0.634107     0.683342    Biso  1.000000 O
   O2106       1.0     0.513504     0.514498     0.680400    Biso  1.000000 O
   Si62        1.0     0.149170     0.159294     0.684517    Biso  1.000000 Si
   O2107       1.0     0.845668     0.074667     0.690758    Biso  1.000000 O
   H503        1.0     0.428606     0.772502     0.677642    Biso  1.000000 H
   O2108       1.0     0.365967     0.734150     0.675617    Biso  1.000000 O
   O2109       1.0     0.511304     0.882554     0.682275    Biso  1.000000 O
   O2110       1.0     0.269569     0.092372     0.668825    Biso  1.000000 O
   Si63        1.0     0.684388     0.588537     0.686750    Biso  1.000000 Si
   H504        1.0     0.375877     0.177451     0.676567    Biso  1.000000 H
   O2111       1.0     0.642919     0.445238     0.685858    Biso  1.000000 O
   O2112       1.0     0.851135     0.208837     0.692050    Biso  1.000000 O
   O2113       1.0     0.171995     0.687448     0.675508    Biso  1.000000 O
   O2114       1.0     0.871586     0.883736     0.686525    Biso  1.000000 O
   Si64        1.0     0.742519     0.756080     0.683342    Biso  1.000000 Si
   H505        1.0     0.679575     0.292634     0.688717    Biso  1.000000 H
   H506        1.0     0.806791     0.297588     0.674408    Biso  1.000000 H
   Si65        1.0     0.491092     0.214395     0.684292    Biso  1.000000 Si
   H507        1.0     0.750991     0.273672     0.673208    Biso  1.000000 H
   O2115       1.0     0.407109     0.765033     0.664825    Biso  1.000000 O
   Si66        1.0     0.196236     0.820864     0.659658    Biso  1.000000 Si
   O2116       1.0     0.068302     0.864975     0.680358    Biso  1.000000 O
   H508        1.0     0.777170     0.566004     0.686858    Biso  1.000000 H
   O2117       1.0     0.180054     0.325680     0.680942    Biso  1.000000 O
   Si67        1.0     0.766106     0.998592     0.678075    Biso  1.000000 Si
   H509        1.0     0.009975     0.141564     0.689150    Biso  1.000000 H
   Si68        1.0     0.902012     0.440988     0.680983    Biso  1.000000 Si
   O2118       1.0     0.730409     0.529714     0.691225    Biso  1.000000 O
   O2119       1.0     0.590365     0.438624     0.676308    Biso  1.000000 O
   O2120       1.0     0.951954     0.311470     0.681742    Biso  1.000000 O
   O2121       1.0     0.585769     0.116163     0.676267    Biso  1.000000 O
   Si69        1.0     0.775559     0.121948     0.682217    Biso  1.000000 Si
   Si70        1.0     0.566211     0.962427     0.684258    Biso  1.000000 Si
   O2122       1.0     0.492007     0.819983     0.687717    Biso  1.000000 O
   H510        1.0     0.934748     0.778387     0.671667    Biso  1.000000 H
   H511        1.0     0.251862     0.137364     0.683183    Biso  1.000000 H
   O2123       1.0     0.990199     0.153384     0.688692    Biso  1.000000 O
   H512        1.0     0.579671     0.427684     0.681833    Biso  1.000000 H
   Si71        1.0     0.407762     0.935442     0.684017    Biso  1.000000 Si
   Si72        1.0     0.998127     0.978950     0.686908    Biso  1.000000 Si
   O2124       1.0     0.042427     0.217866     0.683283    Biso  1.000000 O
   O2125       1.0     0.447990     0.495209     0.714217    Biso  1.000000 O
   O2126       1.0     0.121532     0.705807     0.683458    Biso  1.000000 O
   O2127       1.0     0.792090     0.020195     0.673008    Biso  1.000000 O
   Si73        1.0     0.335453     0.072454     0.681233    Biso  1.000000 Si
   O2128       1.0     0.633227     0.393180     0.671325    Biso  1.000000 O
   H513        1.0     0.995862     0.699721     0.698517    Biso  1.000000 H
   H514        1.0     0.070327     0.909187     0.699775    Biso  1.000000 H
   Si74        1.0     0.322734     0.999547     0.679892    Biso  1.000000 Si
   Si75        1.0     0.092782     0.730855     0.683933    Biso  1.000000 Si
   O2129       1.0     0.022455     0.593164     0.678008    Biso  1.000000 O
   Si76        1.0     0.326458     0.190428     0.678958    Biso  1.000000 Si
   H515        1.0     0.581979     0.833916     0.672875    Biso  1.000000 H
   H516        1.0     0.444200     0.189422     0.713633    Biso  1.000000 H
   Si77        1.0     0.863811     0.053341     0.681175    Biso  1.000000 Si
   H517        1.0     0.183561     0.707567     0.675950    Biso  1.000000 H
   O2130       1.0     0.304765     0.080527     0.686242    Biso  1.000000 O
   O2131       1.0     0.969726     0.132007     0.670183    Biso  1.000000 O
   O2132       1.0     0.272422     0.949375     0.664283    Biso  1.000000 O
   O2133       1.0     0.914579     0.853834     0.677450    Biso  1.000000 O
   Si78        1.0     0.352180     0.760607     0.684800    Biso  1.000000 Si
   O2134       1.0     0.697587     0.290018     0.684975    Biso  1.000000 O
   O2135       1.0     0.427059     0.789226     0.684358    Biso  1.000000 O
   H518        1.0     0.637322     0.105073     0.697725    Biso  1.000000 H
   O2136       1.0     0.080433     0.028318     0.679817    Biso  1.000000 O
   Si79        1.0     0.879492     0.849835     0.679692    Biso  1.000000 Si
   Si80        1.0     0.509169     0.924176     0.681567    Biso  1.000000 Si
   O2137       1.0     0.938450     0.645072     0.689533    Biso  1.000000 O
   O2138       1.0     0.850699     0.016397     0.681350    Biso  1.000000 O
   H519        1.0     0.137148     0.951261     0.701358    Biso  1.000000 H
   Si81        1.0     0.924141     0.607248     0.686425    Biso  1.000000 Si
   O2139       1.0     0.784510     0.300153     0.675533    Biso  1.000000 O
   O2140       1.0     0.379274     0.270779     0.677775    Biso  1.000000 O
   O2141       1.0     0.154463     0.492895     0.677642    Biso  1.000000 O
   O2142       1.0     0.572832     0.751402     0.682833    Biso  1.000000 O
   Si82        1.0     0.099316     0.561301     0.679342    Biso  1.000000 Si
   O2143       1.0     0.889642     0.618666     0.686350    Biso  1.000000 O
   O2144       1.0     0.024742     0.525262     0.676308    Biso  1.000000 O
   H520        1.0     0.483905     0.160124     0.688858    Biso  1.000000 H
   H521        1.0     0.825696     0.536252     0.686050    Biso  1.000000 H
   O2145       1.0     0.020822     0.868244     0.692333    Biso  1.000000 O
   H522        1.0     0.639979     0.886955     0.681658    Biso  1.000000 H
   H523        1.0     0.959185     0.717023     0.679783    Biso  1.000000 H
   O2146       1.0     0.472427     0.696401     0.672192    Biso  1.000000 O
   Si83        1.0     0.862221     0.632774     0.678517    Biso  1.000000 Si
   Si84        1.0     0.854620     0.918568     0.683925    Biso  1.000000 Si
   H524        1.0     0.260727     0.927621     0.663467    Biso  1.000000 H
   O2147       1.0     0.586684     0.811131     0.675525    Biso  1.000000 O
   O2148       1.0     0.288213     0.000126     0.678208    Biso  1.000000 O
   O2149       1.0     0.996929     0.941830     0.693092    Biso  1.000000 O
   O2150       1.0     0.630483     0.074164     0.677317    Biso  1.000000 O
   O2151       1.0     0.104021     0.521867     0.679117    Biso  1.000000 O
   O2152       1.0     0.419698     0.022232     0.679108    Biso  1.000000 O
   O2153       1.0     0.979157     0.724241     0.680033    Biso  1.000000 O
   O2154       1.0     0.128392     0.892010     0.693125    Biso  1.000000 O
   O2155       1.0     0.656728     0.018761     0.670983    Biso  1.000000 O
   H525        1.0     0.927691     0.664764     0.686583    Biso  1.000000 H
   Si85        1.0     0.624711     0.432362     0.674458    Biso  1.000000 Si
   O2156       1.0     0.115368     0.917033     0.674258    Biso  1.000000 O
   Si86        1.0     0.261881     0.981817     0.671642    Biso  1.000000 Si
   O2157       1.0     0.531907     0.665166     0.666500    Biso  1.000000 O
   Si87        1.0     0.707867     0.522093     0.681183    Biso  1.000000 Si
   O2158       1.0     0.921854     0.473556     0.678492    Biso  1.000000 O
   H526        1.0     0.774709     0.198652     0.667258    Biso  1.000000 H
   O2159       1.0     0.320904     0.747755     0.689367    Biso  1.000000 O
   O2160       1.0     0.683604     0.551241     0.680667    Biso  1.000000 O
   O2161       1.0     0.871063     0.370898     0.674733    Biso  1.000000 O
   O2162       1.0     0.541556     0.938083     0.679508    Biso  1.000000 O
   O2163       1.0     0.951605     0.191887     0.677592    Biso  1.000000 O
   H527        1.0     0.114061     0.436889     0.670967    Biso  1.000000 H
   O2164       1.0     0.634142     0.869049     0.677017    Biso  1.000000 O
   H528        1.0     0.170275     0.477102     0.675042    Biso  1.000000 H
   Si88        1.0     0.567082     0.151171     0.675283    Biso  1.000000 Si
   O2165       1.0     0.506033     0.451324     0.679417    Biso  1.000000 O
   H529        1.0     0.411835     0.694666     0.682817    Biso  1.000000 H
   O2166       1.0     0.377075     0.346101     0.673583    Biso  1.000000 O
   O2167       1.0     0.483121     0.759425     0.675508    Biso  1.000000 O
   O2168       1.0     0.373437     0.535875     0.679158    Biso  1.000000 O
   Si89        1.0     0.620181     0.356688     0.674283    Biso  1.000000 Si
   O2169       1.0     0.862438     0.673239     0.675592    Biso  1.000000 O
   Si90        1.0     0.701877     0.268943     0.673625    Biso  1.000000 Si
   O2170       1.0     0.685455     0.233282     0.675292    Biso  1.000000 O
   O2171       1.0     0.165941     0.819858     0.666567    Biso  1.000000 O
   H530        1.0     0.452563     0.691698     0.674508    Biso  1.000000 H
   H531        1.0     0.209980     0.538340     0.670583    Biso  1.000000 H
   H532        1.0     0.276539     0.338254     0.678983    Biso  1.000000 H
   O2172       1.0     0.686065     0.619873     0.677717    Biso  1.000000 O
   O2173       1.0     0.317703     0.164424     0.668875    Biso  1.000000 O
   Si91        1.0     0.078168     0.219375     0.681817    Biso  1.000000 Si
   O2174       1.0     0.773228     0.480321     0.679492    Biso  1.000000 O
   O2175       1.0     0.430893     0.323441     0.675608    Biso  1.000000 O
   O2176       1.0     0.885068     0.691371     0.655625    Biso  1.000000 O
   O2177       1.0     0.532670     0.793728     0.675967    Biso  1.000000 O
   Si92        1.0     0.864464     0.701506     0.665550    Biso  1.000000 Si
   O2178       1.0     0.108660     0.455625     0.676175    Biso  1.000000 O
   H533        1.0     0.864769     0.347157     0.673900    Biso  1.000000 H
   O2179       1.0     0.804373     0.406307     0.676300    Biso  1.000000 O
   O2180       1.0     0.432090     0.571008     0.674250    Biso  1.000000 O
   H534        1.0     0.514701     0.679476     0.664617    Biso  1.000000 H
   Si93        1.0     0.979287     0.166612     0.676600    Biso  1.000000 Si
   H535        1.0     0.810189     0.010135     0.671525    Biso  1.000000 H
   O2181       1.0     0.128066     0.306541     0.688358    Biso  1.000000 O
   H536        1.0     0.789694     0.399014     0.682000    Biso  1.000000 H
   O2182       1.0     0.832970     0.247064     0.676025    Biso  1.000000 O
   O2183       1.0     0.399551     0.082288     0.668742    Biso  1.000000 O
   O2184       1.0     0.983883     0.642532     0.674525    Biso  1.000000 O
   H537        1.0     0.057869     0.344240     0.677117    Biso  1.000000 H
   O2185       1.0     0.936316     0.252395     0.673175    Biso  1.000000 O
   Si94        1.0     0.138041     0.685839     0.673600    Biso  1.000000 Si
   H538        1.0     0.029468     0.506702     0.670142    Biso  1.000000 H
   O2186       1.0     0.830575     0.916581     0.674242    Biso  1.000000 O
   O2187       1.0     0.219759     0.793124     0.663683    Biso  1.000000 O
   Si95        1.0     0.360631     0.382391     0.673175    Biso  1.000000 Si
   H539        1.0     0.533977     0.398310     0.689083    Biso  1.000000 H
   O2188       1.0     0.049244     0.365264     0.673825    Biso  1.000000 O
   O2189       1.0     0.233480     0.244775     0.678975    Biso  1.000000 O
   O2190       1.0     0.263188     0.356085     0.676900    Biso  1.000000 O
   Si96        1.0     0.498301     0.797475     0.676275    Biso  1.000000 Si
   H540        1.0     0.788256     0.837009     0.677658    Biso  1.000000 H
   H541        1.0     0.401403     0.058069     0.666667    Biso  1.000000 H
   Si97        1.0     0.122032     0.492543     0.673125    Biso  1.000000 Si
   Si98        1.0     0.564664     0.779292     0.673758    Biso  1.000000 Si
   Si99        1.0     0.010890     0.560295     0.671750    Biso  1.000000 Si
   H542        1.0     0.664547     0.234514     0.676108    Biso  1.000000 H
   H543        1.0     0.238054     0.800216     0.667667    Biso  1.000000 H
   O2191       1.0     0.585050     0.355355     0.672950    Biso  1.000000 O
   H544        1.0     0.839918     0.011493     0.688417    Biso  1.000000 H
   Si100       1.0     0.321601     0.878027     0.675358    Biso  1.000000 Si
   O2192       1.0     0.996058     0.342831     0.672900    Biso  1.000000 O
   O2193       1.0     0.578538     0.982572     0.673408    Biso  1.000000 O
   O2194       1.0     0.423553     0.960969     0.675800    Biso  1.000000 O
   O2195       1.0     0.976151     0.559968     0.675508    Biso  1.000000 O
   H545        1.0     0.015660     0.881221     0.685725    Biso  1.000000 H
   O2196       1.0     0.886309     0.431054     0.669383    Biso  1.000000 O
   O2197       1.0     0.789607     0.203984     0.672617    Biso  1.000000 O
   O2198       1.0     0.777824     0.843221     0.670433    Biso  1.000000 O
   O2199       1.0     0.391210     0.908080     0.676392    Biso  1.000000 O
   Si101       1.0     0.515573     0.522923     0.667192    Biso  1.000000 Si
   O2200       1.0     0.319532     0.227951     0.673558    Biso  1.000000 O
   O2201       1.0     0.229647     0.528909     0.671308    Biso  1.000000 O
   O2202       1.0     0.544562     0.544577     0.665350    Biso  1.000000 O
   Si102       1.0     0.147254     0.315469     0.676825    Biso  1.000000 Si
   O2203       1.0     0.719476     0.072454     0.678558    Biso  1.000000 O
   O2204       1.0     0.929629     0.529437     0.670908    Biso  1.000000 O
   O2205       1.0     0.343272     0.791163     0.675750    Biso  1.000000 O
   H546        1.0     0.188505     0.120464     0.659783    Biso  1.000000 H
   H547        1.0     0.427016     0.309811     0.682308    Biso  1.000000 H
   O2206       1.0     0.144553     0.174936     0.672133    Biso  1.000000 O
   O2207       1.0     0.310994     0.685763     0.679333    Biso  1.000000 O
   Si103       1.0     0.963323     0.332218     0.670542    Biso  1.000000 Si
   Si104       1.0     0.074095     0.837236     0.670375    Biso  1.000000 Si
   O2208       1.0     0.671473     0.070392     0.660967    Biso  1.000000 O
   O2209       1.0     0.107484     0.827025     0.671617    Biso  1.000000 O
   O2210       1.0     0.534717     0.143173     0.671058    Biso  1.000000 O
   Si105       1.0     0.349937     0.621834     0.670900    Biso  1.000000 Si
   O2211       1.0     0.746483     0.983879     0.668183    Biso  1.000000 O
   O2212       1.0     0.898637     0.204411     0.669433    Biso  1.000000 O
   O2213       1.0     0.484645     0.538541     0.663883    Biso  1.000000 O
   H548        1.0     0.519907     0.736916     0.653792    Biso  1.000000 H
   O2214       1.0     0.338546     0.971582     0.672233    Biso  1.000000 O
   O2215       1.0     0.995579     0.979202     0.673750    Biso  1.000000 O
   O2216       1.0     0.479767     0.215980     0.670800    Biso  1.000000 O
   Si106       1.0     0.644139     0.054976     0.667008    Biso  1.000000 Si
   O2217       1.0     0.942937     0.365667     0.668958    Biso  1.000000 O
   O2218       1.0     0.729146     0.738953     0.672392    Biso  1.000000 O
   Si107       1.0     0.480551     0.730981     0.665625    Biso  1.000000 Si
   H549        1.0     0.302130     0.761939     0.688092    Biso  1.000000 H
   O2219       1.0     0.089907     0.185575     0.675242    Biso  1.000000 O
   O2220       1.0     0.054428     0.803913     0.672250    Biso  1.000000 O
   O2221       1.0     0.343229     0.098433     0.671025    Biso  1.000000 O
   O2222       1.0     0.843642     0.190831     0.666033    Biso  1.000000 O
   O2223       1.0     0.133837     0.711365     0.662858    Biso  1.000000 O
   Si108       1.0     0.932722     0.213515     0.669000    Biso  1.000000 Si
   H550        1.0     0.106721     0.891205     0.693875    Biso  1.000000 H
   H551        1.0     0.400553     0.146996     0.664950    Biso  1.000000 H
   O2224       1.0     0.299582     0.908986     0.677983    Biso  1.000000 O
   O2225       1.0     0.809927     0.643689     0.654417    Biso  1.000000 O
   O2226       1.0     0.488174     0.929306     0.670842    Biso  1.000000 O
   H552        1.0     0.910311     0.292709     0.667225    Biso  1.000000 H
   O2227       1.0     0.028009     0.748258     0.672650    Biso  1.000000 O
   O2228       1.0     0.874069     0.949928     0.681050    Biso  1.000000 O
   H553        1.0     0.329159     0.145261     0.668125    Biso  1.000000 H
   H554        1.0     0.879949     0.674044     0.650092    Biso  1.000000 H
   O2229       1.0     0.929738     0.593014     0.673833    Biso  1.000000 O
   H555        1.0     0.810864     0.120816     0.666025    Biso  1.000000 H
   O2230       1.0     0.084724     0.748711     0.672000    Biso  1.000000 O
   O2231       1.0     0.385634     0.407515     0.667092    Biso  1.000000 O
   O2232       1.0     0.795357     0.600860     0.669900    Biso  1.000000 O
   O2233       1.0     0.766063     0.128738     0.669483    Biso  1.000000 O
   O2234       1.0     0.045128     0.002666     0.666658    Biso  1.000000 O
   H556        1.0     0.690683     0.076679     0.663850    Biso  1.000000 H
   O2235       1.0     0.859607     0.070040     0.669125    Biso  1.000000 O
   H557        1.0     0.168032     0.416216     0.669817    Biso  1.000000 H
   O2236       1.0     0.664699     0.952368     0.672767    Biso  1.000000 O
   Si109       1.0     0.312824     0.680356     0.665908    Biso  1.000000 Si
   H558        1.0     0.174958     0.031688     0.669425    Biso  1.000000 H
   O2237       1.0     0.744392     0.348113     0.673775    Biso  1.000000 O
   O2238       1.0     0.344296     0.886301     0.665708    Biso  1.000000 O
   O2239       1.0     0.321449     0.598270     0.670750    Biso  1.000000 O
   Si110       1.0     0.406172     0.333979     0.666075    Biso  1.000000 Si
   H559        1.0     0.806747     0.613435     0.675175    Biso  1.000000 H
   O2240       1.0     0.584854     0.177124     0.667700    Biso  1.000000 O
   Si111       1.0     0.771290     0.329578     0.667250    Biso  1.000000 Si
   O2241       1.0     0.158470     0.040062     0.664767    Biso  1.000000 O
   H560        1.0     0.190051     0.921560     0.664250    Biso  1.000000 H
   H561        1.0     0.558522     0.694817     0.660092    Biso  1.000000 H
   O2242       1.0     0.079932     0.572391     0.668575    Biso  1.000000 O
   Si112       1.0     0.078429     0.008526     0.668242    Biso  1.000000 Si
   O2243       1.0     0.147820     0.408973     0.670050    Biso  1.000000 O
   Si113       1.0     0.819685     0.220305     0.667592    Biso  1.000000 Si
   O2244       1.0     0.228079     0.155018     0.672542    Biso  1.000000 O
   O2245       1.0     0.798057     0.354173     0.664450    Biso  1.000000 O
   O2246       1.0     0.863527     0.850917     0.667675    Biso  1.000000 O
   O2247       1.0     0.880058     0.145638     0.662650    Biso  1.000000 O
   O2248       1.0     0.169665     0.606016     0.665558    Biso  1.000000 O
   H562        1.0     0.717341     0.095013     0.675883    Biso  1.000000 H
   Si114       1.0     0.417411     0.995448     0.669233    Biso  1.000000 Si
   Si115       1.0     0.999586     0.728994     0.668733    Biso  1.000000 Si
   O2249       1.0     0.307924     0.840027     0.673283    Biso  1.000000 O
   Si116       1.0     0.872218     0.396323     0.664125    Biso  1.000000 Si
   O2250       1.0     0.360195     0.480220     0.669833    Biso  1.000000 O
   Si117       1.0     0.931938     0.490582     0.667050    Biso  1.000000 Si
   Si118       1.0     0.382977     0.265850     0.664192    Biso  1.000000 Si
   O2251       1.0     0.378926     0.598446     0.668450    Biso  1.000000 O
   O2252       1.0     0.382541     0.137967     0.661217    Biso  1.000000 O
   H563        1.0     0.358758     0.464276     0.663100    Biso  1.000000 H
   Si119       1.0     0.947119     0.562055     0.668175    Biso  1.000000 Si
   H564        1.0     0.560657     0.548198     0.670425    Biso  1.000000 H
   H565        1.0     0.863506     0.130523     0.661417    Biso  1.000000 H
   H566        1.0     0.865989     0.968715     0.677158    Biso  1.000000 H
   O2253       1.0     0.512284     0.725323     0.660375    Biso  1.000000 O
   O2254       1.0     0.340789     0.656238     0.664658    Biso  1.000000 O
   Si120       1.0     0.132835     0.819732     0.662117    Biso  1.000000 Si
   O2255       1.0     0.146644     0.282926     0.669083    Biso  1.000000 O
   O2256       1.0     0.086030     0.250962     0.674592    Biso  1.000000 O
   O2257       1.0     0.726031     0.513895     0.669767    Biso  1.000000 O
   Si121       1.0     0.372305     0.100168     0.662875    Biso  1.000000 Si
   O2258       1.0     0.420852     0.637175     0.671692    Biso  1.000000 O
   O2259       1.0     0.240667     0.004426     0.663375    Biso  1.000000 O
   Si122       1.0     0.413164     0.598848     0.667167    Biso  1.000000 Si
   O2260       1.0     0.126236     0.647788     0.669508    Biso  1.000000 O
   Si123       1.0     0.022542     0.356160     0.665467    Biso  1.000000 Si
   H567        1.0     0.318879     0.704650     0.682992    Biso  1.000000 H
   Si124       1.0     0.360130     0.520358     0.667892    Biso  1.000000 Si
   O2261       1.0     0.274862     0.563740     0.663642    Biso  1.000000 O
   O2262       1.0     0.326284     0.533989     0.666608    Biso  1.000000 O
   O2263       1.0     0.635950     0.328471     0.666908    Biso  1.000000 O
   H568        1.0     0.209413     0.144431     0.673908    Biso  1.000000 H
   H569        1.0     0.300475     0.929206     0.673400    Biso  1.000000 H
   Si125       1.0     0.106024     0.938033     0.663725    Biso  1.000000 Si
   O2264       1.0     0.835301     0.499786     0.666117    Biso  1.000000 O
   H570        1.0     0.182276     0.764253     0.672300    Biso  1.000000 H
   Si126       1.0     0.806856     0.392878     0.663525    Biso  1.000000 Si
   Si127       1.0     0.055735     0.765486     0.666983    Biso  1.000000 Si
   H571        1.0     0.655290     0.952971     0.680017    Biso  1.000000 H
   Si128       1.0     0.875441     0.185876     0.661400    Biso  1.000000 Si
   O2265       1.0     0.639413     0.453738     0.664550    Biso  1.000000 O
   O2266       1.0     0.543974     0.036013     0.664658    Biso  1.000000 O
   H572        1.0     0.168206     0.583256     0.669117    Biso  1.000000 H
   O2267       1.0     0.007144     0.692553     0.664483    Biso  1.000000 O
   O2268       1.0     0.338590     0.372960     0.662900    Biso  1.000000 O
   O2269       1.0     0.832883     0.710636     0.660908    Biso  1.000000 O
   O2270       1.0     0.895653     0.305963     0.663033    Biso  1.000000 O
   O2271       1.0     0.494054     0.277419     0.664858    Biso  1.000000 O
   H573        1.0     0.937557     0.942484     0.659558    Biso  1.000000 H
   O2272       1.0     0.535741     0.331816     0.665792    Biso  1.000000 O
   O2273       1.0     0.399072     0.298997     0.659633    Biso  1.000000 O
   O2274       1.0     0.350547     0.266856     0.660275    Biso  1.000000 O
   O2275       1.0     0.299299     0.433016     0.664267    Biso  1.000000 O
   O2276       1.0     0.688962     0.290521     0.663150    Biso  1.000000 O
   Si129       1.0     0.639391     0.862686     0.663492    Biso  1.000000 Si
   Si130       1.0     0.499303     0.451274     0.666242    Biso  1.000000 Si
   O2277       1.0     0.787973     0.930438     0.659992    Biso  1.000000 O
   H574        1.0     0.479636     0.536403     0.655692    Biso  1.000000 H
   O2278       1.0     0.187721     0.096899     0.661350    Biso  1.000000 O
   O2279       1.0     0.131463     0.346075     0.670333    Biso  1.000000 O
   Si131       1.0     0.375158     0.903931     0.664617    Biso  1.000000 Si
   H575        1.0     0.840071     0.520761     0.669925    Biso  1.000000 H
   H576        1.0     0.317311     0.445590     0.664042    Biso  1.000000 H
   Si132       1.0     0.759659     0.496039     0.668067    Biso  1.000000 Si
   Si133       1.0     0.664699     0.983729     0.664442    Biso  1.000000 Si
   Si134       1.0     0.823061     0.935870     0.662792    Biso  1.000000 Si
   Si135       1.0     0.114693     0.181702     0.665100    Biso  1.000000 Si
   O2280       1.0     0.828593     0.976435     0.662758    Biso  1.000000 O
   O2281       1.0     0.128262     0.782360     0.656350    Biso  1.000000 O
   O2282       1.0     0.464956     0.452732     0.664492    Biso  1.000000 O
   O2283       1.0     0.372871     0.939240     0.658600    Biso  1.000000 O
   H577        1.0     0.223396     0.661092     0.659542    Biso  1.000000 H
   O2284       1.0     0.513090     0.486030     0.661733    Biso  1.000000 O
   Si136       1.0     0.688613     0.622790     0.664542    Biso  1.000000 Si
   O2285       1.0     0.006730     0.182255     0.670150    Biso  1.000000 O
   Si137       1.0     0.990656     0.657747     0.662325    Biso  1.000000 Si
   Si138       1.0     0.309601     0.568720     0.663217    Biso  1.000000 Si
   O2286       1.0     0.240950     0.209718     0.659450    Biso  1.000000 O
   O2287       1.0     0.667422     0.839977     0.660842    Biso  1.000000 O
   Si139       1.0     0.016008     0.986168     0.663108    Biso  1.000000 Si
   O2288       1.0     0.097835     0.974549     0.668533    Biso  1.000000 O
   O2289       1.0     0.083264     0.918593     0.656633    Biso  1.000000 O
   H578        1.0     0.619332     0.536051     0.664742    Biso  1.000000 H
   H579        1.0     0.725661     0.354123     0.670158    Biso  1.000000 H
   Si140       1.0     0.225073     0.243870     0.665075    Biso  1.000000 Si
   O2290       1.0     0.508276     0.090863     0.660483    Biso  1.000000 O
   O2291       1.0     0.680729     0.730252     0.661683    Biso  1.000000 O
   Si141       1.0     0.563728     0.353872     0.662175    Biso  1.000000 Si
   Si142       1.0     0.560548     0.998667     0.662633    Biso  1.000000 Si
   O2292       1.0     0.604848     0.619646     0.663200    Biso  1.000000 O
   O2293       1.0     0.484602     0.817368     0.665917    Biso  1.000000 O
   O2294       1.0     0.704034     0.790132     0.661067    Biso  1.000000 O
   O2295       1.0     0.839483     0.399819     0.659008    Biso  1.000000 O
   O2296       1.0     0.821688     0.122752     0.659075    Biso  1.000000 O
   O2297       1.0     0.204731     0.935769     0.660483    Biso  1.000000 O
   O2298       1.0     0.013286     0.566205     0.658475    Biso  1.000000 O
   O2299       1.0     0.064272     0.854035     0.658325    Biso  1.000000 O
   O2300       1.0     0.579213     0.704625     0.659075    Biso  1.000000 O
   Si143       1.0     0.319358     0.807007     0.667167    Biso  1.000000 Si
   Si144       1.0     0.251623     0.357870     0.663450    Biso  1.000000 Si
   O2301       1.0     0.713573     0.597314     0.660842    Biso  1.000000 O
   O2302       1.0     0.962648     0.481754     0.660850    Biso  1.000000 O
   Si145       1.0     0.322407     0.244650     0.661283    Biso  1.000000 Si
   Si146       1.0     0.250316     0.535221     0.660758    Biso  1.000000 Si
   O2303       1.0     0.090757     0.033197     0.658442    Biso  1.000000 O
   Si147       1.0     0.796402     0.607424     0.656617    Biso  1.000000 Si
   O2304       1.0     0.478895     0.339839     0.664200    Biso  1.000000 O
   Si148       1.0     0.357952     0.975631     0.660742    Biso  1.000000 Si
   Si149       1.0     0.148038     0.748384     0.660217    Biso  1.000000 Si
   O2305       1.0     0.386897     0.997661     0.663267    Biso  1.000000 O
   O2306       1.0     0.957616     0.307195     0.660017    Biso  1.000000 O
   Si150       1.0     0.711373     0.750145     0.661450    Biso  1.000000 Si
   O2307       1.0     0.124428     0.502452     0.659783    Biso  1.000000 O
   O2308       1.0     0.566559     0.770138     0.660725    Biso  1.000000 O
   O2309       1.0     0.988544     0.074064     0.659458    Biso  1.000000 O
   H580        1.0     0.630875     0.472902     0.660783    Biso  1.000000 H
   H581        1.0     0.678878     0.706159     0.659942    Biso  1.000000 H
   H582        1.0     0.160060     0.532052     0.658133    Biso  1.000000 H
   O2310       1.0     0.609640     0.517441     0.660625    Biso  1.000000 O
   Si151       1.0     0.140306     0.621960     0.660025    Biso  1.000000 Si
   H583        1.0     0.967984     0.069914     0.661867    Biso  1.000000 H
   O2311       1.0     0.400488     0.231849     0.659942    Biso  1.000000 O
   O2312       1.0     0.161737     0.758720     0.672142    Biso  1.000000 O
   Si152       1.0     0.485386     0.240248     0.660000    Biso  1.000000 Si
   Si153       1.0     0.791109     0.838292     0.658192    Biso  1.000000 Si
   O2313       1.0     0.216448     0.350502     0.662558    Biso  1.000000 O
   Si154       1.0     0.523762     0.127329     0.659533    Biso  1.000000 Si
   O2314       1.0     0.457812     0.737444     0.655642    Biso  1.000000 O
   O2315       1.0     0.466633     0.875060     0.659933    Biso  1.000000 O
   O2316       1.0     0.442240     0.005835     0.660267    Biso  1.000000 O
   O2317       1.0     0.821950     0.816488     0.659567    Biso  1.000000 O
   Si155       1.0     0.505641     0.314941     0.660700    Biso  1.000000 Si
   H584        1.0     0.621880     0.693911     0.660742    Biso  1.000000 H
   O2318       1.0     0.636865     0.676684     0.660508    Biso  1.000000 O
   O2319       1.0     0.784031     0.517692     0.660992    Biso  1.000000 O
   O2320       1.0     0.898375     0.387697     0.656133    Biso  1.000000 O
   O2321       1.0     0.178791     0.542716     0.658167    Biso  1.000000 O
   H585        1.0     0.013395     0.171089     0.662850    Biso  1.000000 H
   Si156       1.0     0.162195     0.072479     0.657258    Biso  1.000000 Si
   Si157       1.0     0.933659     0.382843     0.657233    Biso  1.000000 Si
   H586        1.0     0.676918     0.439152     0.660958    Biso  1.000000 H
   H587        1.0     0.413795     0.656465     0.667725    Biso  1.000000 H
   H588        1.0     0.104935     0.251188     0.671083    Biso  1.000000 H
   O2322       1.0     0.310254     0.715514     0.659492    Biso  1.000000 O
   O2323       1.0     0.869582     0.021477     0.654883    Biso  1.000000 O
   O2324       1.0     0.416866     0.364183     0.657850    Biso  1.000000 O
   O2325       1.0     0.113625     0.215778     0.658192    Biso  1.000000 O
   O2326       1.0     0.032779     0.323316     0.658350    Biso  1.000000 O
   Si158       1.0     0.237466     0.169278     0.660308    Biso  1.000000 Si
   Si159       1.0     0.730061     0.995876     0.657308    Biso  1.000000 Si
   H589        1.0     0.051880     0.315670     0.655467    Biso  1.000000 H
   H590        1.0     0.656314     0.330584     0.664867    Biso  1.000000 H
   Si160       1.0     0.137213     0.377587     0.662308    Biso  1.000000 Si
   O2327       1.0     0.701137     0.659558     0.660000    Biso  1.000000 O
   O2328       1.0     0.710589     0.129115     0.665400    Biso  1.000000 O
   O2329       1.0     0.011565     0.385509     0.657658    Biso  1.000000 O
   O2330       1.0     0.133946     0.942107     0.656108    Biso  1.000000 O
   H591        1.0     0.609161     0.596358     0.665067    Biso  1.000000 H
   O2331       1.0     0.949819     0.418429     0.656125    Biso  1.000000 O
   O2332       1.0     0.643442     0.898976     0.657558    Biso  1.000000 O
   O2333       1.0     0.133968     0.096371     0.659017    Biso  1.000000 O
   O2334       1.0     0.696890     0.989639     0.659575    Biso  1.000000 O
   O2335       1.0     0.742366     0.181651     0.661100    Biso  1.000000 O
   O2336       1.0     0.619876     0.044413     0.657833    Biso  1.000000 O
   O2337       1.0     0.559132     0.390992     0.657775    Biso  1.000000 O
   O2338       1.0     0.118983     0.593064     0.655342    Biso  1.000000 O
   O2339       1.0     0.023239     0.951513     0.657342    Biso  1.000000 O
   O2340       1.0     0.948491     0.922440     0.656825    Biso  1.000000 O
   Si161       1.0     0.478111     0.913462     0.659283    Biso  1.000000 Si
   O2341       1.0     0.757961     0.309081     0.656375    Biso  1.000000 O
   O2342       1.0     0.013155     0.631995     0.657192    Biso  1.000000 O
   Si162       1.0     0.854837     0.828308     0.656850    Biso  1.000000 Si
   O2343       1.0     0.693427     0.424063     0.657508    Biso  1.000000 O
   Si163       1.0     0.742366     0.139979     0.660700    Biso  1.000000 Si
   O2344       1.0     0.878926     0.799386     0.657075    Biso  1.000000 O
   O2345       1.0     0.536089     0.971431     0.659375    Biso  1.000000 O
   O2346       1.0     0.909309     0.484445     0.656850    Biso  1.000000 O
   O2347       1.0     0.945986     0.208737     0.656800    Biso  1.000000 O
   O2348       1.0     0.612950     0.844504     0.656250    Biso  1.000000 O
   O2349       1.0     0.259768     0.392224     0.657583    Biso  1.000000 O
   Si164       1.0     0.401337     0.400146     0.655075    Biso  1.000000 Si
   O2350       1.0     0.981509     0.747303     0.659033    Biso  1.000000 O
   O2351       1.0     0.189811     0.244272     0.661750    Biso  1.000000 O
   Si165       1.0     0.520560     0.053442     0.656792    Biso  1.000000 Si
   Si166       1.0     0.869953     0.061917     0.656608    Biso  1.000000 Si
   O2352       1.0     0.799081     0.874607     0.652808    Biso  1.000000 O
   O2353       1.0     0.295313     0.779368     0.663992    Biso  1.000000 O
   O2354       1.0     0.424860     0.831879     0.668692    Biso  1.000000 O
   O2355       1.0     0.515551     0.223323     0.655217    Biso  1.000000 O
   H592        1.0     0.838197     0.989664     0.656775    Biso  1.000000 H
   Si167       1.0     0.086226     0.578276     0.655558    Biso  1.000000 Si
   O2356       1.0     0.222895     0.685788     0.658100    Biso  1.000000 O
   O2357       1.0     0.268654     0.150391     0.655992    Biso  1.000000 O
   O2358       1.0     0.261641     0.499183     0.655967    Biso  1.000000 O
   O2359       1.0     0.740929     0.033348     0.654450    Biso  1.000000 O
   O2360       1.0     0.133576     0.854312     0.654650    Biso  1.000000 O
   O2361       1.0     0.422725     0.490129     0.656458    Biso  1.000000 O
   O2362       1.0     0.657860     0.617534     0.658258    Biso  1.000000 O
   O2363       1.0     0.639369     0.984936     0.655608    Biso  1.000000 O
   H593        1.0     0.469182     0.352941     0.658167    Biso  1.000000 H
   O2364       1.0     0.808555     0.233685     0.655833    Biso  1.000000 O
   O2365       1.0     0.269112     0.328547     0.657783    Biso  1.000000 O
   H594        1.0     0.734351     0.195207     0.655275    Biso  1.000000 H
   O2366       1.0     0.765758     0.601086     0.652025    Biso  1.000000 O
   Si168       1.0     0.592608     0.176445     0.654783    Biso  1.000000 Si
   O2367       1.0     0.788692     0.073058     0.653283    Biso  1.000000 O
   Si169       1.0     0.462539     0.836330     0.657558    Biso  1.000000 Si
   O2368       1.0     0.754127     0.465030     0.659883    Biso  1.000000 O
   O2369       1.0     0.780808     0.409677     0.655833    Biso  1.000000 O
   Si170       1.0     0.775079     0.905163     0.651100    Biso  1.000000 Si
   O2370       1.0     0.256523     0.738048     0.654075    Biso  1.000000 O
   O2371       1.0     0.296337     0.268893     0.658575    Biso  1.000000 O
   O2372       1.0     0.491876     0.030581     0.656258    Biso  1.000000 O
   O2373       1.0     0.379492     0.530040     0.656842    Biso  1.000000 O
   Si171       1.0     0.165004     0.272389     0.657875    Biso  1.000000 Si
   O2374       1.0     0.513177     0.424716     0.657900    Biso  1.000000 O
   O2375       1.0     0.960426     0.664537     0.655650    Biso  1.000000 O
   Si172       1.0     0.814174     0.502377     0.655100    Biso  1.000000 Si
   Si173       1.0     0.628610     0.639791     0.656025    Biso  1.000000 Si
   O2376       1.0     0.416431     0.600080     0.653833    Biso  1.000000 O
   O2377       1.0     0.103019     0.151171     0.657458    Biso  1.000000 O
   O2378       1.0     0.744370     0.883636     0.651433    Biso  1.000000 O
   Si174       1.0     0.070240     0.887458     0.649867    Biso  1.000000 Si
   O2379       1.0     0.950603     0.562005     0.654792    Biso  1.000000 O
   O2380       1.0     0.241234     0.273822     0.658417    Biso  1.000000 O
   O2381       1.0     0.364268     0.075699     0.652258    Biso  1.000000 O
   O2382       1.0     0.040010     0.053366     0.651867    Biso  1.000000 O
   Si175       1.0     0.684780     0.813319     0.652500    Biso  1.000000 Si
   Si176       1.0     0.581914     0.740211     0.653233    Biso  1.000000 Si
   O2383       1.0     0.425208     0.427106     0.651558    Biso  1.000000 O
   Si177       1.0     0.444614     0.459447     0.653683    Biso  1.000000 Si
   Si178       1.0     0.285643     0.414531     0.653308    Biso  1.000000 Si
   H595        1.0     0.884458     0.011543     0.649675    Biso  1.000000 H
   O2384       1.0     0.508930     0.155949     0.651225    Biso  1.000000 O
   O2385       1.0     0.841312     0.925131     0.651533    Biso  1.000000 O
   Si179       1.0     0.237727     0.007117     0.650075    Biso  1.000000 Si
   O2386       1.0     0.164329     0.370545     0.654225    Biso  1.000000 O
   O2387       1.0     0.327177     0.214144     0.652692    Biso  1.000000 O
   O2388       1.0     0.583569     0.997385     0.652042    Biso  1.000000 O
   Si180       1.0     0.025025     0.599326     0.651358    Biso  1.000000 Si
   O2389       1.0     0.617916     0.203229     0.651033    Biso  1.000000 O
   O2390       1.0     0.582567     0.339436     0.652592    Biso  1.000000 O
   O2391       1.0     0.507209     0.915022     0.651950    Biso  1.000000 O
   Si181       1.0     0.291022     0.748736     0.655283    Biso  1.000000 Si
   O2392       1.0     0.326937     0.825340     0.655042    Biso  1.000000 O
   O2393       1.0     0.998955     0.011367     0.655167    Biso  1.000000 O
   O2394       1.0     0.397177     0.881875     0.657608    Biso  1.000000 O
   O2395       1.0     0.230540     0.551493     0.650442    Biso  1.000000 O
   O2396       1.0     0.648691     0.258029     0.651125    Biso  1.000000 O
   O2397       1.0     0.551357     0.118075     0.651958    Biso  1.000000 O
   Si182       1.0     0.966960     0.451274     0.651450    Biso  1.000000 Si
   O2398       1.0     0.932439     0.767875     0.653983    Biso  1.000000 O
   Si183       1.0     0.681143     0.276689     0.650450    Biso  1.000000 Si
   O2399       1.0     0.054384     0.765410     0.653792    Biso  1.000000 O
   Si184       1.0     0.818182     0.729145     0.649725    Biso  1.000000 Si
   O2400       1.0     0.615695     0.749189     0.650525    Biso  1.000000 O
   Si185       1.0     0.815525     0.095843     0.649075    Biso  1.000000 Si
   O2401       1.0     0.764277     0.824284     0.650142    Biso  1.000000 O
   H596        1.0     0.694276     0.141413     0.661125    Biso  1.000000 H
   O2402       1.0     0.880276     0.197420     0.648658    Biso  1.000000 O
   Si186       1.0     0.342227     0.378115     0.649917    Biso  1.000000 Si
   O2403       1.0     0.561528     0.183462     0.648725    Biso  1.000000 O
   H597        1.0     0.286579     0.162161     0.658925    Biso  1.000000 H
   Si187       1.0     0.888400     0.298670     0.650125    Biso  1.000000 Si
   O2404       1.0     0.607179     0.139074     0.652092    Biso  1.000000 O
   O2405       1.0     0.813543     0.701079     0.640283    Biso  1.000000 O
   O2406       1.0     0.820534     0.583885     0.650058    Biso  1.000000 O
   Si188       1.0     0.004879     0.048965     0.650758    Biso  1.000000 Si
   O2407       1.0     0.454241     0.239972     0.652200    Biso  1.000000 O
   O2408       1.0     0.108093     0.386917     0.654908    Biso  1.000000 O
   O2409       1.0     0.060679     0.602797     0.651167    Biso  1.000000 O
   O2410       1.0     0.900749     0.074919     0.652650    Biso  1.000000 O
   O2411       1.0     0.270027     0.019063     0.646583    Biso  1.000000 O
   O2412       1.0     0.881256     0.259035     0.649842    Biso  1.000000 O
   Si189       1.0     0.615324     0.010060     0.650525    Biso  1.000000 Si
   O2413       1.0     0.451409     0.930111     0.652567    Biso  1.000000 O
   Si190       1.0     0.732326     0.595805     0.649142    Biso  1.000000 Si
   Si191       1.0     0.073812     0.054221     0.648625    Biso  1.000000 Si
   Si192       1.0     0.190748     0.344365     0.652692    Biso  1.000000 Si
   O2414       1.0     0.736072     0.972713     0.647000    Biso  1.000000 O
   Si193       1.0     0.459816     0.023162     0.650575    Biso  1.000000 Si
   O2415       1.0     0.709805     0.251867     0.648992    Biso  1.000000 O
   O2416       1.0     0.846757     0.075346     0.647858    Biso  1.000000 O
   O2417       1.0     0.470096     0.589568     0.649958    Biso  1.000000 O
   Si194       1.0     0.269460     0.290647     0.652917    Biso  1.000000 Si
   O2418       1.0     0.315220     0.578830     0.650800    Biso  1.000000 O
   Si195       1.0     0.526637     0.191258     0.647533    Biso  1.000000 Si
   O2419       1.0     0.335105     0.981842     0.650725    Biso  1.000000 O
   Si196       1.0     0.208803     0.940120     0.647392    Biso  1.000000 Si
   Si197       1.0     0.112515     0.117823     0.650983    Biso  1.000000 Si
   O2420       1.0     0.372980     0.398033     0.646700    Biso  1.000000 O
   O2421       1.0     0.945703     0.357719     0.648042    Biso  1.000000 O
   O2422       1.0     0.101647     0.451148     0.650967    Biso  1.000000 O
   O2423       1.0     0.745655     0.687222     0.649758    Biso  1.000000 O
   O2424       1.0     0.218561     0.463974     0.648758    Biso  1.000000 O
   O2425       1.0     0.175045     0.741594     0.651942    Biso  1.000000 O
   O2426       1.0     0.783116     0.739180     0.652508    Biso  1.000000 O
   O2427       1.0     0.372827     0.797224     0.650733    Biso  1.000000 O
   Si198       1.0     0.530426     0.945276     0.649217    Biso  1.000000 Si
   O2428       1.0     0.727360     0.745593     0.649442    Biso  1.000000 O
   O2429       1.0     0.151980     0.645676     0.650467    Biso  1.000000 O
   Si199       1.0     0.420678     0.229384     0.648383    Biso  1.000000 Si
   O2430       1.0     0.233001     0.968589     0.645042    Biso  1.000000 O
   Si200       1.0     0.950037     0.317833     0.647083    Biso  1.000000 Si
   Si201       1.0     0.906085     0.791213     0.649033    Biso  1.000000 Si
   O2431       1.0     0.176177     0.949350     0.643842    Biso  1.000000 O
   Si202       1.0     0.126759     0.478686     0.648583    Biso  1.000000 Si
   O2432       1.0     0.083003     0.545910     0.648167    Biso  1.000000 O
   O2433       1.0     0.140763     0.262707     0.648225    Biso  1.000000 O
   Si203       1.0     0.538311     0.410960     0.649708    Biso  1.000000 Si
   Si204       1.0     0.196563     0.547871     0.646592    Biso  1.000000 Si
   Si205       1.0     0.402927     0.514800     0.648717    Biso  1.000000 Si
   O2434       1.0     0.999695     0.442723     0.648092    Biso  1.000000 O
   O2435       1.0     0.311626     0.397530     0.646625    Biso  1.000000 O
   Si206       1.0     0.239622     0.706561     0.648125    Biso  1.000000 Si
   Si207       1.0     0.774208     0.445590     0.650883    Biso  1.000000 Si
   O2436       1.0     0.829747     0.524357     0.645308    Biso  1.000000 O
   Si208       1.0     0.765867     0.049342     0.646833    Biso  1.000000 Si
   O2437       1.0     0.180468     0.306189     0.653658    Biso  1.000000 O
   O2438       1.0     0.085508     0.092825     0.648250    Biso  1.000000 O
   O2439       1.0     0.160801     0.464251     0.649433    Biso  1.000000 O
   O2440       1.0     0.040162     0.900511     0.644533    Biso  1.000000 O
   O2441       1.0     0.212811     0.158313     0.650225    Biso  1.000000 O
   O2442       1.0     0.166137     0.062445     0.644025    Biso  1.000000 O
   O2443       1.0     0.805658     0.466187     0.651767    Biso  1.000000 O
   O2444       1.0     0.444418     0.058119     0.647267    Biso  1.000000 O
   Si209       1.0     0.402884     0.800870     0.657008    Biso  1.000000 Si
   O2445       1.0     0.763449     0.221965     0.643733    Biso  1.000000 O
   Si210       1.0     0.019994     0.408370     0.647167    Biso  1.000000 Si
   Si211       1.0     0.714945     0.666424     0.647742    Biso  1.000000 Si
   Si212       1.0     0.605654     0.522420     0.647258    Biso  1.000000 Si
   Si213       1.0     0.439822     0.720595     0.644558    Biso  1.000000 Si
   O2446       1.0     0.209283     0.025903     0.645492    Biso  1.000000 O
   O2447       1.0     0.661955     0.790106     0.645858    Biso  1.000000 O
   Si214       1.0     0.119702     0.230918     0.645808    Biso  1.000000 Si
   O2448       1.0     0.507971     0.306466     0.647517    Biso  1.000000 O
   O2449       1.0     0.920547     0.827226     0.647592    Biso  1.000000 O
   Si215       1.0     0.252211     0.473807     0.645933    Biso  1.000000 Si
   O2450       1.0     0.093740     0.872998     0.641258    Biso  1.000000 O
   Si216       1.0     0.022215     0.934839     0.645092    Biso  1.000000 Si
   Si217       1.0     0.961406     0.754118     0.648558    Biso  1.000000 Si
   O2451       1.0     0.428867     0.541282     0.645258    Biso  1.000000 O
   Si218       1.0     0.437187     0.579911     0.645167    Biso  1.000000 Si
   Si219       1.0     0.144183     0.934336     0.643650    Biso  1.000000 Si
   O2452       1.0     0.747223     0.129467     0.647583    Biso  1.000000 O
   O2453       1.0     0.588666     0.557151     0.645958    Biso  1.000000 O
   O2454       1.0     0.918108     0.304479     0.643458    Biso  1.000000 O
   O2455       1.0     0.859368     0.320801     0.647258    Biso  1.000000 O
   O2456       1.0     0.707213     0.831879     0.644483    Biso  1.000000 O
   Si220       1.0     0.739622     0.848326     0.644208    Biso  1.000000 Si
   O2457       1.0     0.852964     0.842190     0.644267    Biso  1.000000 O
   O2458       1.0     0.055909     0.410558     0.648383    Biso  1.000000 O
   O2459       1.0     0.537156     0.060584     0.645008    Biso  1.000000 O
   O2460       1.0     0.420199     0.189171     0.644833    Biso  1.000000 O
   O2461       1.0     0.213181     0.714986     0.639450    Biso  1.000000 O
   Si221       1.0     0.766259     0.311848     0.643208    Biso  1.000000 Si
   Si222       1.0     0.956745     0.916354     0.643950    Biso  1.000000 Si
   O2462       1.0     0.801106     0.313583     0.643383    Biso  1.000000 O
   O2463       1.0     0.560417     0.932047     0.645142    Biso  1.000000 O
   Si223       1.0     0.797230     0.219224     0.644350    Biso  1.000000 Si
   O2464       1.0     0.725138     0.558434     0.644683    Biso  1.000000 O
   O2465       1.0     0.275689     0.444534     0.645333    Biso  1.000000 O
   Si224       1.0     0.688396     0.415990     0.644108    Biso  1.000000 Si
   O2466       1.0     0.533432     0.590474     0.645642    Biso  1.000000 O
   Si225       1.0     0.953021     0.216784     0.644150    Biso  1.000000 Si
   Si226       1.0     0.644248     0.906119     0.644258    Biso  1.000000 Si
   Si227       1.0     0.127129     0.862762     0.642000    Biso  1.000000 Si
   Si228       1.0     0.755086     0.723638     0.645683    Biso  1.000000 Si
   O2467       1.0     0.431067     0.679828     0.642458    Biso  1.000000 O
   Si229       1.0     0.090060     0.414456     0.647400    Biso  1.000000 Si
   Si230       1.0     0.912706     0.483791     0.643200    Biso  1.000000 Si
   Si231       1.0     0.635296     0.228931     0.642842    Biso  1.000000 Si
   O2468       1.0     0.786253     0.019289     0.642833    Biso  1.000000 O
   O2469       1.0     0.347650     0.345019     0.642467    Biso  1.000000 O
   O2470       1.0     0.988391     0.930564     0.641292    Biso  1.000000 O
   Si232       1.0     0.608965     0.845987     0.643000    Biso  1.000000 Si
   O2471       1.0     0.311365     0.066997     0.642333    Biso  1.000000 O
   O2472       1.0     0.839613     0.757086     0.644875    Biso  1.000000 O
   O2473       1.0     0.808882     0.181299     0.643442    Biso  1.000000 O
   Si233       1.0     0.889750     0.228881     0.641367    Biso  1.000000 Si
   O2474       1.0     0.879862     0.963056     0.642550    Biso  1.000000 O
   O2475       1.0     0.772575     0.925106     0.639558    Biso  1.000000 O
   O2476       1.0     0.978961     0.242688     0.642058    Biso  1.000000 O
   O2477       1.0     0.698414     0.377336     0.641133    Biso  1.000000 O
   Si234       1.0     0.816723     0.660161     0.642058    Biso  1.000000 Si
   O2478       1.0     0.087010     0.244574     0.642058    Biso  1.000000 O
   O2479       1.0     0.719388     0.628247     0.642275    Biso  1.000000 O
   O2480       1.0     0.943176     0.463069     0.641567    Biso  1.000000 O
   Si235       1.0     0.349196     0.820034     0.644475    Biso  1.000000 Si
   O2481       1.0     0.679074     0.307824     0.641875    Biso  1.000000 O
   O2482       1.0     0.465087     0.465885     0.643300    Biso  1.000000 O
   O2483       1.0     0.638934     0.520886     0.643083    Biso  1.000000 O
   Si236       1.0     0.630440     0.775319     0.641258    Biso  1.000000 Si
   O2484       1.0     0.475868     0.825768     0.645375    Biso  1.000000 O
   O2485       1.0     0.589733     0.491261     0.641992    Biso  1.000000 O
   O2486       1.0     0.437122     0.123054     0.642658    Biso  1.000000 O
   Si237       1.0     0.736551     0.246209     0.640283    Biso  1.000000 Si
   O2487       1.0     0.655116     0.422730     0.641050    Biso  1.000000 O
   O2488       1.0     0.562726     0.735005     0.642050    Biso  1.000000 O
   O2489       1.0     0.645511     0.098081     0.641458    Biso  1.000000 O
   Si238       1.0     0.345145     0.081005     0.640967    Biso  1.000000 Si
   Si239       1.0     0.188613     0.473103     0.642133    Biso  1.000000 Si
   O2490       1.0     0.619833     0.639690     0.643267    Biso  1.000000 O
   O2491       1.0     0.188091     0.513668     0.640342    Biso  1.000000 O
   Si240       1.0     0.957921     0.677414     0.642067    Biso  1.000000 Si
   Si241       1.0     0.849436     0.944345     0.640175    Biso  1.000000 Si
   O2492       1.0     0.932787     0.126776     0.642983    Biso  1.000000 O
   O2493       1.0     0.616370     0.927093     0.639842    Biso  1.000000 O
   O2494       1.0     0.408612     0.736640     0.641467    Biso  1.000000 O
   O2495       1.0     0.955460     0.876720     0.641708    Biso  1.000000 O
   O2496       1.0     0.524698     0.384151     0.641075    Biso  1.000000 O
   Si242       1.0     0.613778     0.116012     0.641733    Biso  1.000000 Si
   O2497       1.0     0.011805     0.595881     0.638925    Biso  1.000000 O
   Si243       1.0     0.936468     0.559314     0.642258    Biso  1.000000 Si
   O2498       1.0     0.676090     0.918945     0.640967    Biso  1.000000 O
   O2499       1.0     0.185107     0.580967     0.640150    Biso  1.000000 O
   O2500       1.0     0.030100     0.273621     0.640767    Biso  1.000000 O
   Si244       1.0     0.552969     0.094837     0.641017    Biso  1.000000 Si
   Si245       1.0     0.055364     0.746020     0.642233    Biso  1.000000 Si
   Si246       1.0     0.499412     0.586072     0.641792    Biso  1.000000 Si
   O2501       1.0     0.076752     0.714408     0.642392    Biso  1.000000 O
   Si247       1.0     0.288888     0.039031     0.637750    Biso  1.000000 Si
   O2502       1.0     0.923248     0.225662     0.637400    Biso  1.000000 O
   O2503       1.0     0.582502     0.871665     0.640833    Biso  1.000000 O
   Si248       1.0     0.817485     0.558861     0.639750    Biso  1.000000 Si
   O2504       1.0     0.145533     0.895606     0.639567    Biso  1.000000 O
   O2505       1.0     0.951583     0.718407     0.642150    Biso  1.000000 O
   O2506       1.0     0.077711     0.030631     0.637775    Biso  1.000000 O
   Si249       1.0     0.400270     0.866911     0.644875    Biso  1.000000 Si
   O2507       1.0     0.806355     0.116641     0.638167    Biso  1.000000 O
   O2508       1.0     0.214183     0.904560     0.640858    Biso  1.000000 O
   O2509       1.0     0.978438     0.307271     0.638767    Biso  1.000000 O
   O2510       1.0     0.422202     0.823907     0.648708    Biso  1.000000 O
   O2511       1.0     0.637300     0.868521     0.639333    Biso  1.000000 O
   O2512       1.0     0.401424     0.250610     0.639758    Biso  1.000000 O
   O2513       1.0     0.918609     0.524407     0.640350    Biso  1.000000 O
   O2514       1.0     0.750969     0.346000     0.638625    Biso  1.000000 O
   Si250       1.0     0.749053     0.954455     0.636583    Biso  1.000000 Si
   O2515       1.0     0.209326     0.349546     0.641742    Biso  1.000000 O
   Si251       1.0     0.179531     0.725549     0.639583    Biso  1.000000 Si
   Si252       1.0     0.913098     0.094108     0.641667    Biso  1.000000 Si
   Si253       1.0     0.588644     0.334381     0.639683    Biso  1.000000 Si
   O2516       1.0     0.294159     0.631969     0.638608    Biso  1.000000 O
   O2517       1.0     0.465326     0.001283     0.639942    Biso  1.000000 O
   O2518       1.0     0.410855     0.955989     0.638750    Biso  1.000000 O
   O2519       1.0     0.609030     0.806629     0.639300    Biso  1.000000 O
   O2520       1.0     0.554863     0.438724     0.641917    Biso  1.000000 O
   O2521       1.0     0.345733     0.120564     0.639383    Biso  1.000000 O
   Si254       1.0     0.185891     0.038201     0.636408    Biso  1.000000 Si
   Si255       1.0     0.327721     0.212358     0.639108    Biso  1.000000 Si
   O2522       1.0     0.023740     0.729497     0.639133    Biso  1.000000 O
   O2523       1.0     0.299996     0.756306     0.642242    Biso  1.000000 O
   O2524       1.0     0.460186     0.726681     0.633925    Biso  1.000000 O
   O2525       1.0     0.996755     0.057541     0.637917    Biso  1.000000 O
   O2526       1.0     0.126367     0.960415     0.635625    Biso  1.000000 O
   Si256       1.0     0.436120     0.927671     0.640425    Biso  1.000000 Si
   O2527       1.0     0.139391     0.202701     0.639600    Biso  1.000000 O
   Si257       1.0     0.314327     0.597264     0.639275    Biso  1.000000 Si
   O2528       1.0     0.515028     0.965093     0.639200    Biso  1.000000 O
   O2529       1.0     0.751231     0.280713     0.636692    Biso  1.000000 O
   O2530       1.0     0.601276     0.296859     0.638483    Biso  1.000000 O
   O2531       1.0     0.933876     0.937832     0.637067    Biso  1.000000 O
   O2532       1.0     0.118395     0.501798     0.638408    Biso  1.000000 O
   Si258       1.0     0.832121     0.322788     0.638567    Biso  1.000000 Si
   Si259       1.0     0.561659     0.573272     0.638600    Biso  1.000000 Si
   O2533       1.0     0.885547     0.463295     0.637383    Biso  1.000000 O
   O2534       1.0     0.694538     0.689611     0.639975    Biso  1.000000 O
   O2535       1.0     0.975781     0.782059     0.640367    Biso  1.000000 O
   O2536       1.0     0.587098     0.090687     0.639850    Biso  1.000000 O
   O2537       1.0     0.918217     0.595327     0.639667    Biso  1.000000 O
   Si260       1.0     0.583134     0.911149     0.638142    Biso  1.000000 Si
   O2538       1.0     0.665941     0.214974     0.637175    Biso  1.000000 O
   O2539       1.0     0.824389     0.970400     0.637058    Biso  1.000000 O
   O2540       1.0     0.748639     0.071650     0.637467    Biso  1.000000 O
   O2541       1.0     0.965414     0.181878     0.639225    Biso  1.000000 O
   O2542       1.0     0.128850     0.127556     0.639700    Biso  1.000000 O
   O2543       1.0     0.263144     0.681387     0.641975    Biso  1.000000 O
   Si261       1.0     0.996689     0.272590     0.636133    Biso  1.000000 Si
   Si262       1.0     0.444178     0.085884     0.637667    Biso  1.000000 Si
   O2544       1.0     0.620965     0.016045     0.637225    Biso  1.000000 O
   O2545       1.0     0.037723     0.961950     0.636833    Biso  1.000000 O
   O2546       1.0     0.389794     0.491462     0.638350    Biso  1.000000 O
   O2547       1.0     0.558130     0.254583     0.636417    Biso  1.000000 O
   O2548       1.0     0.689659     0.512813     0.634042    Biso  1.000000 O
   O2549       1.0     0.459163     0.314312     0.636100    Biso  1.000000 O
   O2550       1.0     0.894673     0.774112     0.637550    Biso  1.000000 O
   O2551       1.0     0.708673     0.438699     0.635700    Biso  1.000000 O
   O2552       1.0     0.347781     0.607424     0.636875    Biso  1.000000 O
   Si263       1.0     0.091127     0.528456     0.636567    Biso  1.000000 Si
   O2553       1.0     0.930479     0.658300     0.636150    Biso  1.000000 O
   O2554       1.0     0.519275     0.204311     0.634925    Biso  1.000000 O
   O2555       1.0     0.497757     0.546941     0.638658    Biso  1.000000 O
   O2556       1.0     0.007623     0.391822     0.635592    Biso  1.000000 O
   Si264       1.0     0.327482     0.978070     0.637375    Biso  1.000000 Si
   Si265       1.0     0.930871     0.850263     0.637325    Biso  1.000000 Si
   O2557       1.0     0.295487     0.206524     0.634792    Biso  1.000000 O
   Si266       1.0     0.423553     0.158187     0.636150    Biso  1.000000 Si
   O2558       1.0     0.368341     0.853633     0.640950    Biso  1.000000 O
   O2559       1.0     0.920656     0.005005     0.636692    Biso  1.000000 O
   O2560       1.0     0.267587     0.295073     0.638875    Biso  1.000000 O
   Si267       1.0     0.141504     0.659457     0.638567    Biso  1.000000 Si
   O2561       1.0     0.784227     0.557880     0.636008    Biso  1.000000 O
   O2562       1.0     0.106416     0.657144     0.638908    Biso  1.000000 O
   O2563       1.0     0.763536     0.441264     0.638100    Biso  1.000000 O
   O2564       1.0     0.133576     0.828207     0.634958    Biso  1.000000 O
   Si268       1.0     0.909919     0.966401     0.635600    Biso  1.000000 Si
   O2565       1.0     0.342074     0.247617     0.635158    Biso  1.000000 O
   O2566       1.0     0.571002     0.670447     0.637083    Biso  1.000000 O
   Si269       1.0     0.735658     0.108141     0.636625    Biso  1.000000 Si
   O2567       1.0     0.991092     0.671403     0.638075    Biso  1.000000 O
   O2568       1.0     0.251623     0.498705     0.635650    Biso  1.000000 O
   O2569       1.0     0.406129     0.341096     0.635308    Biso  1.000000 O
   O2570       1.0     0.790500     0.643940     0.634442    Biso  1.000000 O
   Si270       1.0     0.493226     0.302794     0.635517    Biso  1.000000 Si
   O2571       1.0     0.499543     0.770214     0.635200    Biso  1.000000 O
   O2572       1.0     0.614039     0.237960     0.632883    Biso  1.000000 O
   Si271       1.0     0.060875     0.263637     0.635042    Biso  1.000000 Si
   O2573       1.0     0.701877     0.108090     0.637125    Biso  1.000000 O
   O2574       1.0     0.262534     0.060483     0.631900    Biso  1.000000 O
   Si272       1.0     0.812083     0.153560     0.633917    Biso  1.000000 Si
   O2575       1.0     0.849022     0.655911     0.636483    Biso  1.000000 O
   Si273       1.0     0.218060     0.156427     0.636242    Biso  1.000000 Si
   Si274       1.0     0.712441     0.543143     0.633058    Biso  1.000000 Si
   O2576       1.0     0.613974     0.358801     0.635408    Biso  1.000000 O
   O2577       1.0     0.422703     0.889722     0.637675    Biso  1.000000 O
   O2578       1.0     0.516683     0.705530     0.634558    Biso  1.000000 O
   O2579       1.0     0.812301     0.239494     0.634375    Biso  1.000000 O
   O2580       1.0     0.963998     0.561301     0.634383    Biso  1.000000 O
   Si275       1.0     0.800409     0.997108     0.633308    Biso  1.000000 Si
   Si276       1.0     0.861066     0.764102     0.634483    Biso  1.000000 Si
   O2581       1.0     0.347824     0.183839     0.634158    Biso  1.000000 O
   O2582       1.0     0.904800     0.873978     0.633750    Biso  1.000000 O
   O2583       1.0     0.805985     0.838468     0.632083    Biso  1.000000 O
   O2584       1.0     0.308947     0.010311     0.632650    Biso  1.000000 O
   O2585       1.0     0.156902     0.695672     0.636725    Biso  1.000000 O
   Si277       1.0     0.578495     0.460453     0.634500    Biso  1.000000 Si
   O2586       1.0     0.437666     0.591530     0.632483    Biso  1.000000 O
   Si278       1.0     0.722808     0.361190     0.633050    Biso  1.000000 Si
   Si279       1.0     0.551880     0.704851     0.634275    Biso  1.000000 Si
   O2587       1.0     0.983534     0.121822     0.636000    Biso  1.000000 O
   Si280       1.0     0.840397     0.834922     0.631817    Biso  1.000000 Si
   O2588       1.0     0.163893     0.012751     0.630617    Biso  1.000000 O
   O2589       1.0     0.603781     0.433519     0.632475    Biso  1.000000 O
   O2590       1.0     0.329594     0.805296     0.634058    Biso  1.000000 O
   O2591       1.0     0.749466     0.857254     0.631633    Biso  1.000000 O
   Si281       1.0     0.955874     0.146116     0.635000    Biso  1.000000 Si
   O2592       1.0     0.868537     0.235697     0.630417    Biso  1.000000 O
   O2593       1.0     0.722242     0.937580     0.629783    Biso  1.000000 O
   Si282       1.0     0.371172     0.339864     0.631983    Biso  1.000000 Si
   O2594       1.0     0.063314     0.508211     0.631925    Biso  1.000000 O
   O2595       1.0     0.560700     0.338983     0.632550    Biso  1.000000 O
   O2596       1.0     0.682776     0.981717     0.633283    Biso  1.000000 O
   O2597       1.0     0.304112     0.947263     0.635242    Biso  1.000000 O
   Si283       1.0     0.655748     0.507960     0.632250    Biso  1.000000 Si
   O2598       1.0     0.886396     0.111812     0.635225    Biso  1.000000 O
   Si284       1.0     0.589036     0.265297     0.631583    Biso  1.000000 Si
   O2599       1.0     0.228100     0.118628     0.633783    Biso  1.000000 O
   O2600       1.0     0.476195     0.087393     0.632317    Biso  1.000000 O
   Si285       1.0     0.484493     0.973267     0.633283    Biso  1.000000 Si
   O2601       1.0     0.857669     0.917411     0.630533    Biso  1.000000 O
   O2602       1.0     0.719367     0.229284     0.629933    Biso  1.000000 O
   Si286       1.0     0.080281     0.681815     0.634492    Biso  1.000000 Si
   Si287       1.0     0.672714     0.090587     0.632658    Biso  1.000000 Si
   O2603       1.0     0.929934     0.068556     0.633875    Biso  1.000000 O
   Si288       1.0     0.594677     0.641224     0.633458    Biso  1.000000 Si
   O2604       1.0     0.360500     0.062747     0.630508    Biso  1.000000 O
   O2605       1.0     0.533214     0.111209     0.631425    Biso  1.000000 O
   O2606       1.0     0.175480     0.757010     0.631217    Biso  1.000000 O
   Si289       1.0     0.419110     0.665895     0.629958    Biso  1.000000 Si
   Si290       1.0     0.374396     0.259412     0.631558    Biso  1.000000 Si
   Si291       1.0     0.687459     0.942358     0.630867    Biso  1.000000 Si
   Si292       1.0     0.492072     0.733345     0.630033    Biso  1.000000 Si
   Si293       1.0     0.482489     0.806504     0.633625    Biso  1.000000 Si
   O2607       1.0     0.769330     0.979579     0.629267    Biso  1.000000 O
   O2608       1.0     0.099948     0.413852     0.634558    Biso  1.000000 O
   O2609       1.0     0.826327     0.359052     0.633217    Biso  1.000000 O
   O2610       1.0     0.577297     0.606619     0.632658    Biso  1.000000 O
   O2611       1.0     0.270506     0.809949     0.634125    Biso  1.000000 O
   O2612       1.0     0.759529     0.724367     0.632017    Biso  1.000000 O
   O2613       1.0     0.393627     0.147348     0.629717    Biso  1.000000 O
   O2614       1.0     0.036155     0.101552     0.631733    Biso  1.000000 O
   O2615       1.0     0.463845     0.939944     0.632100    Biso  1.000000 O
   O2616       1.0     0.679640     0.050499     0.632100    Biso  1.000000 O
   Si294       1.0     0.280655     0.663657     0.632242    Biso  1.000000 Si
   O2617       1.0     0.549636     0.542037     0.631575    Biso  1.000000 O
   Si295       1.0     0.996123     0.571989     0.630333    Biso  1.000000 Si
   O2618       1.0     0.358975     0.703820     0.632375    Biso  1.000000 O
   Si296       1.0     0.637235     0.431884     0.629775    Biso  1.000000 Si
   O2619       1.0     0.503637     0.267435     0.630442    Biso  1.000000 O
   O2620       1.0     0.398658     0.016095     0.631475    Biso  1.000000 O
   O2621       1.0     0.394390     0.638257     0.629783    Biso  1.000000 O
   Si297       1.0     0.529838     0.240953     0.629700    Biso  1.000000 Si
   O2622       1.0     0.633206     0.755124     0.629658    Biso  1.000000 O
   O2623       1.0     0.204905     0.060835     0.627858    Biso  1.000000 O
   O2624       1.0     0.846822     0.796695     0.628450    Biso  1.000000 O
   O2625       1.0     0.841748     0.294269     0.629525    Biso  1.000000 O
   Si298       1.0     0.479070     0.462616     0.631192    Biso  1.000000 Si
   Si299       1.0     0.358104     0.146921     0.630325    Biso  1.000000 Si
   Si300       1.0     0.001808     0.091517     0.630825    Biso  1.000000 Si
   O2626       1.0     0.491332     0.608556     0.630592    Biso  1.000000 O
   Si301       1.0     0.532147     0.359757     0.630417    Biso  1.000000 Si
   Si302       1.0     0.916627     0.623343     0.630517    Biso  1.000000 Si
   Si303       1.0     0.014941     0.696225     0.631875    Biso  1.000000 Si
   O2627       1.0     0.618700     0.139527     0.630750    Biso  1.000000 O
   O2628       1.0     0.184911     0.164248     0.632217    Biso  1.000000 O
   O2629       1.0     0.356994     0.972386     0.630750    Biso  1.000000 O
   O2630       1.0     0.843882     0.151975     0.628883    Biso  1.000000 O
   Si304       1.0     0.299146     0.784498     0.632225    Biso  1.000000 Si
   O2631       1.0     0.191837     0.449463     0.631100    Biso  1.000000 O
   O2632       1.0     0.508734     0.485426     0.630542    Biso  1.000000 O
   Si305       1.0     0.392778     0.976687     0.629692    Biso  1.000000 Si
   O2633       1.0     0.063924     0.770037     0.632067    Biso  1.000000 O
   O2634       1.0     0.016335     0.540301     0.627667    Biso  1.000000 O
   O2635       1.0     0.368668     0.299801     0.629133    Biso  1.000000 O
   Si306       1.0     0.386788     0.730126     0.630700    Biso  1.000000 Si
   Si307       1.0     0.183125     0.608380     0.629858    Biso  1.000000 Si
   O2636       1.0     0.077122     0.297865     0.629825    Biso  1.000000 O
   O2637       1.0     0.241691     0.182280     0.631492    Biso  1.000000 O
   O2638       1.0     0.114954     0.352589     0.631208    Biso  1.000000 O
   Si308       1.0     0.138999     0.986344     0.626392    Biso  1.000000 Si
   O2639       1.0     0.212462     0.631844     0.629975    Biso  1.000000 O
   Si309       1.0     0.677353     0.310163     0.628517    Biso  1.000000 Si
   O2640       1.0     0.045542     0.675452     0.630808    Biso  1.000000 O
   O2641       1.0     0.835802     0.567085     0.628600    Biso  1.000000 O
   O2642       1.0     0.448491     0.649926     0.624242    Biso  1.000000 O
   Si310       1.0     0.234395     0.083218     0.627825    Biso  1.000000 Si
   Si311       1.0     0.739295     0.432035     0.629283    Biso  1.000000 Si
   O2643       1.0     0.304221     0.568242     0.630908    Biso  1.000000 O
   Si312       1.0     0.435423     0.332747     0.628142    Biso  1.000000 Si
   Si313       1.0     0.839090     0.255589     0.627625    Biso  1.000000 Si
   O2644       1.0     0.418260     0.076931     0.629175    Biso  1.000000 O
   Si314       1.0     0.158209     0.187234     0.628992    Biso  1.000000 Si
   Si315       1.0     0.517816     0.526369     0.629625    Biso  1.000000 Si
   O2645       1.0     0.154332     0.632472     0.629975    Biso  1.000000 O
   Si316       1.0     0.684410     0.229761     0.626917    Biso  1.000000 Si
   O2646       1.0     0.647166     0.470915     0.627208    Biso  1.000000 O
   O2647       1.0     0.505358     0.333199     0.628458    Biso  1.000000 O
   O2648       1.0     0.449362     0.170485     0.628417    Biso  1.000000 O
   Si317       1.0     0.873307     0.437216     0.628000    Biso  1.000000 Si
   Si318       1.0     0.078168     0.025803     0.624542    Biso  1.000000 Si
   O2649       1.0     0.706952     0.331187     0.625750    Biso  1.000000 O
   O2650       1.0     0.480964     0.424364     0.626883    Biso  1.000000 O
   Si319       1.0     0.225225     0.896512     0.627975    Biso  1.000000 Si
   O2651       1.0     0.153766     0.404295     0.630008    Biso  1.000000 O
   O2652       1.0     0.693165     0.572291     0.627350    Biso  1.000000 O
   O2653       1.0     0.099207     0.558308     0.628008    Biso  1.000000 O
   O2654       1.0     0.227055     0.855770     0.629058    Biso  1.000000 O
   Si320       1.0     0.204883     0.348465     0.628367    Biso  1.000000 Si
   O2655       1.0     0.893279     0.402812     0.627850    Biso  1.000000 O
   O2656       1.0     0.945964     0.825592     0.628442    Biso  1.000000 O
   O2657       1.0     0.739818     0.536806     0.624450    Biso  1.000000 O
   Si321       1.0     0.459969     0.611800     0.624925    Biso  1.000000 Si
   Si322       1.0     0.365945     0.618263     0.625908    Biso  1.000000 Si
   Si323       1.0     0.925056     0.034479     0.627575    Biso  1.000000 Si
   O2658       1.0     0.839635     0.423509     0.626858    Biso  1.000000 O
   Si324       1.0     0.881300     0.888942     0.624858    Biso  1.000000 Si
   Si325       1.0     0.273598     0.187486     0.626592    Biso  1.000000 Si
   O2659       1.0     0.949580     0.389608     0.626075    Biso  1.000000 O
   Si326       1.0     0.972274     0.795991     0.628183    Biso  1.000000 Si
   Si327       1.0     0.391754     0.051656     0.626158    Biso  1.000000 Si
   O2660       1.0     0.110576     0.009808     0.622692    Biso  1.000000 O
   Si328       1.0     0.778869     0.850288     0.624792    Biso  1.000000 Si
   O2661       1.0     0.678159     0.269296     0.625058    Biso  1.000000 O
   O2662       1.0     0.736377     0.392626     0.626000    Biso  1.000000 O
   O2663       1.0     0.053361     0.237985     0.625117    Biso  1.000000 O
   Si329       1.0     0.690312     0.694666     0.626492    Biso  1.000000 Si
   Si330       1.0     0.502526     0.103689     0.625100    Biso  1.000000 Si
   Si331       1.0     0.121052     0.392048     0.627167    Biso  1.000000 Si
   Si332       1.0     0.983774     0.399316     0.625608    Biso  1.000000 Si
   Si333       1.0     0.377075     0.482987     0.626183    Biso  1.000000 Si
   O2664       1.0     0.406499     0.700500     0.624083    Biso  1.000000 O
   Si334       1.0     0.682188     0.014762     0.625900    Biso  1.000000 Si
   O2665       1.0     0.575293     0.919272     0.625367    Biso  1.000000 O
   Si335       1.0     0.118874     0.130347     0.626642    Biso  1.000000 Si
   O2666       1.0     0.860021     0.856651     0.623150    Biso  1.000000 O
   O2667       1.0     0.368297     0.372859     0.623842    Biso  1.000000 O
   Si336       1.0     0.034107     0.966854     0.623383    Biso  1.000000 Si
   O2668       1.0     0.375637     0.764706     0.624683    Biso  1.000000 O
   Si337       1.0     0.770048     0.556925     0.623850    Biso  1.000000 Si
   O2669       1.0     0.306159     0.686995     0.627133    Biso  1.000000 O
   Si338       1.0     0.263297     0.310615     0.626625    Biso  1.000000 Si
   O2670       1.0     0.000044     0.263285     0.622892    Biso  1.000000 O
   Si339       1.0     0.618243     0.008526     0.624308    Biso  1.000000 Si
   O2671       1.0     0.503964     0.827528     0.625892    Biso  1.000000 O
   O2672       1.0     0.815960     0.022986     0.624100    Biso  1.000000 O
   O2673       1.0     0.362961     0.443578     0.625283    Biso  1.000000 O
   O2674       1.0     0.789803     0.165606     0.624575    Biso  1.000000 O
   O2675       1.0     0.746809     0.123331     0.624450    Biso  1.000000 O
   O2676       1.0     0.257460     0.912255     0.627142    Biso  1.000000 O
   O2677       1.0     0.084027     0.130372     0.625725    Biso  1.000000 O
   O2678       1.0     0.230779     0.323970     0.624367    Biso  1.000000 O
   O2679       1.0     0.886375     0.631819     0.623717    Biso  1.000000 O
   Si340       1.0     0.130243     0.812665     0.622133    Biso  1.000000 Si
   O2680       1.0     0.452063     0.801021     0.626450    Biso  1.000000 O
   O2681       1.0     0.446422     0.369741     0.623617    Biso  1.000000 O
   Si341       1.0     0.869125     0.126826     0.624725    Biso  1.000000 Si
   Si342       1.0     0.041687     0.516561     0.621483    Biso  1.000000 Si
   O2682       1.0     0.647297     0.538843     0.623533    Biso  1.000000 O
   O2683       1.0     0.858279     0.734100     0.625950    Biso  1.000000 O
   O2684       1.0     0.001198     0.815909     0.624225    Biso  1.000000 O
   Si343       1.0     0.244457     0.821668     0.625833    Biso  1.000000 Si
   O2685       1.0     0.900139     0.965043     0.622483    Biso  1.000000 O
   O2686       1.0     0.175262     0.329804     0.624750    Biso  1.000000 O
   O2687       1.0     0.652677     0.330961     0.622317    Biso  1.000000 O
   O2688       1.0     0.666028     0.668159     0.622983    Biso  1.000000 O
   O2689       1.0     0.052642     0.000805     0.619525    Biso  1.000000 O
   Si344       1.0     0.628893     0.360888     0.622967    Biso  1.000000 Si
   Si345       1.0     0.280372     0.942384     0.625208    Biso  1.000000 Si
   O2690       1.0     0.999608     0.972135     0.621033    Biso  1.000000 O
   Si346       1.0     0.247572     0.506501     0.623000    Biso  1.000000 Si
   O2691       1.0     0.286797     0.151196     0.623558    Biso  1.000000 O
   O2692       1.0     0.608551     0.970249     0.621658    Biso  1.000000 O
   O2693       1.0     0.643660     0.398939     0.621700    Biso  1.000000 O
   Si347       1.0     0.099316     0.323693     0.623692    Biso  1.000000 Si
   O2694       1.0     0.358257     0.517567     0.623450    Biso  1.000000 O
   Si348       1.0     0.789019     0.641350     0.621400    Biso  1.000000 Si
   O2695       1.0     0.133227     0.164625     0.622158    Biso  1.000000 O
   O2696       1.0     0.260226     0.654503     0.621883    Biso  1.000000 O
   Si349       1.0     0.181992     0.417147     0.623817    Biso  1.000000 Si
   O2697       1.0     0.457203     0.481025     0.622758    Biso  1.000000 O
   Si350       1.0     0.061332     0.101803     0.622508    Biso  1.000000 Si
   O2698       1.0     0.074509     0.064356     0.620533    Biso  1.000000 O
   Si351       1.0     0.853879     0.650102     0.622983    Biso  1.000000 Si
   O2699       1.0     0.679858     0.731685     0.622125    Biso  1.000000 O
   Si352       1.0     0.827373     0.386465     0.622908    Biso  1.000000 Si
   O2700       1.0     0.109008     0.780600     0.619267    Biso  1.000000 O
   O2701       1.0     0.276038     0.524784     0.618500    Biso  1.000000 O
   O2702       1.0     0.286579     0.339738     0.623992    Biso  1.000000 O
   O2703       1.0     0.095243     0.695848     0.623417    Biso  1.000000 O
   O2704       1.0     0.167051     0.220909     0.622383    Biso  1.000000 O
   O2705       1.0     0.570414     0.475341     0.622658    Biso  1.000000 O
   O2706       1.0     0.560548     0.714005     0.621625    Biso  1.000000 O
   Si353       1.0     0.338524     0.685487     0.622783    Biso  1.000000 Si
   O2707       1.0     0.943852     0.150592     0.622392    Biso  1.000000 O
   O2708       1.0     0.937601     0.611297     0.621133    Biso  1.000000 O
   O2709       1.0     0.494925     0.986570     0.621367    Biso  1.000000 O
   O2710       1.0     0.206103     0.387043     0.624133    Biso  1.000000 O
   Si354       1.0     0.189049     0.776551     0.620650    Biso  1.000000 Si
   O2711       1.0     0.613538     0.651510     0.622517    Biso  1.000000 O
   O2712       1.0     0.218931     0.796293     0.622742    Biso  1.000000 O
   O2713       1.0     0.658252     0.104243     0.620700    Biso  1.000000 O
   O2714       1.0     0.987803     0.439303     0.623350    Biso  1.000000 O
   O2715       1.0     0.378948     0.240877     0.619742    Biso  1.000000 O
   O2716       1.0     0.161846     0.802731     0.617383    Biso  1.000000 O
   O2717       1.0     0.489546     0.134698     0.618242    Biso  1.000000 O
   O2718       1.0     0.157076     0.960063     0.618867    Biso  1.000000 O
   O2719       1.0     0.671734     0.928451     0.620150    Biso  1.000000 O
   O2720       1.0     0.182842     0.585142     0.619108    Biso  1.000000 O
   O2721       1.0     0.951278     0.015190     0.620358    Biso  1.000000 O
   O2722       1.0     0.201551     0.912356     0.619042    Biso  1.000000 O
   O2723       1.0     0.346605     0.647436     0.619950    Biso  1.000000 O
   O2724       1.0     0.425774     0.302844     0.619742    Biso  1.000000 O
   O2725       1.0     0.585791     0.275960     0.618542    Biso  1.000000 O
   O2726       1.0     0.263340     0.976410     0.621917    Biso  1.000000 O
   O2727       1.0     0.990896     0.591957     0.618817    Biso  1.000000 O
   O2728       1.0     0.651653     0.012097     0.619150    Biso  1.000000 O
   O2729       1.0     0.371913     0.583281     0.619258    Biso  1.000000 O
   Si355       1.0     0.226140     0.652592     0.620033    Biso  1.000000 Si
   O2730       1.0     0.999695     0.708397     0.620567    Biso  1.000000 O
   Si356       1.0     0.753539     0.706260     0.620117    Biso  1.000000 Si
   Si357       1.0     0.654419     0.757161     0.618967    Biso  1.000000 Si
   O2731       1.0     0.898288     0.043307     0.619475    Biso  1.000000 O
   O2732       1.0     0.534303     0.381133     0.618808    Biso  1.000000 O
   Si358       1.0     0.917672     0.387420     0.620150    Biso  1.000000 Si
   O2733       1.0     0.341334     0.136760     0.618892    Biso  1.000000 O
   O2734       1.0     0.848282     0.513115     0.618475    Biso  1.000000 O
   O2735       1.0     0.744217     0.457435     0.618675    Biso  1.000000 O
   O2736       1.0     0.762621     0.605764     0.618575    Biso  1.000000 O
   O2737       1.0     0.721131     0.690089     0.620908    Biso  1.000000 O
   O2738       1.0     0.404735     0.967985     0.617967    Biso  1.000000 O
   Si359       1.0     0.460644     0.402937     0.617958    Biso  1.000000 Si
   H598        1.0     0.742083     0.950557     0.614992    Biso  1.000000 H
   Si360       1.0     0.666638     0.568820     0.618333    Biso  1.000000 Si
   O2739       1.0     0.492856     0.731761     0.616558    Biso  1.000000 O
   O2740       1.0     0.561593     0.829037     0.618908    Biso  1.000000 O
   Si361       1.0     0.292590     0.560169     0.618825    Biso  1.000000 Si
   O2741       1.0     0.776669     0.677112     0.617133    Biso  1.000000 O
   Si362       1.0     0.353509     0.406232     0.618917    Biso  1.000000 Si
   Si363       1.0     0.074378     0.774740     0.619117    Biso  1.000000 Si
   O2742       1.0     0.543168     0.234364     0.617600    Biso  1.000000 O
   O2743       1.0     0.682058     0.202399     0.616975    Biso  1.000000 O
   Si364       1.0     0.629851     0.126852     0.618292    Biso  1.000000 Si
   O2744       1.0     0.967722     0.764932     0.619750    Biso  1.000000 O
   O2745       1.0     0.648473     0.602268     0.618067    Biso  1.000000 O
   O2746       1.0     0.823104     0.632472     0.619283    Biso  1.000000 O
   O2747       1.0     0.770179     0.818977     0.616483    Biso  1.000000 O
   O2748       1.0     0.220434     0.242361     0.618192    Biso  1.000000 O
   O2749       1.0     0.048438     0.933003     0.617350    Biso  1.000000 O
   O2750       1.0     0.994054     0.088273     0.617625    Biso  1.000000 O
   O2751       1.0     0.023435     0.486030     0.616275    Biso  1.000000 O
   O2752       1.0     0.791066     0.880190     0.616800    Biso  1.000000 O
   O2753       1.0     0.295879     0.765435     0.620333    Biso  1.000000 O
   O2754       1.0     0.216513     0.523829     0.619475    Biso  1.000000 O
   O2755       1.0     0.600601     0.035209     0.616892    Biso  1.000000 O
   Si365       1.0     0.831075     0.548701     0.616433    Biso  1.000000 Si
   O2756       1.0     0.210241     0.688203     0.617858    Biso  1.000000 O
   O2757       1.0     0.878011     0.457913     0.616875    Biso  1.000000 O
   O2758       1.0     0.662848     0.797400     0.617392    Biso  1.000000 O
   O2759       1.0     0.994773     0.377260     0.615692    Biso  1.000000 O
   O2760       1.0     0.272357     0.212409     0.616092    Biso  1.000000 O
   Si366       1.0     0.024132     0.240953     0.616925    Biso  1.000000 Si
   Si367       1.0     0.463061     0.162111     0.616475    Biso  1.000000 Si
   O2761       1.0     0.403428     0.483339     0.617525    Biso  1.000000 O
   Si368       1.0     0.593109     0.939617     0.615792    Biso  1.000000 Si
   O2762       1.0     0.041992     0.867515     0.617558    Biso  1.000000 O
   O2763       1.0     0.127390     0.099942     0.618342    Biso  1.000000 O
   O2764       1.0     0.860761     0.092573     0.617717    Biso  1.000000 O
   O2765       1.0     0.709239     0.011745     0.617058    Biso  1.000000 O
   O2766       1.0     0.794856     0.543596     0.615542    Biso  1.000000 O
   Si369       1.0     0.766651     0.147373     0.616725    Biso  1.000000 Si
   O2767       1.0     0.115281     0.844051     0.615983    Biso  1.000000 O
   Si370       1.0     0.644357     0.642079     0.617300    Biso  1.000000 Si
   O2768       1.0     0.510999     0.544677     0.617600    Biso  1.000000 O
   O2769       1.0     0.318312     0.394362     0.618925    Biso  1.000000 O
   O2770       1.0     0.242170     0.087242     0.614050    Biso  1.000000 O
   O2771       1.0     0.247985     0.470136     0.616933    Biso  1.000000 O
   O2772       1.0     0.901163     0.904962     0.614558    Biso  1.000000 O
   O2773       1.0     0.891123     0.150542     0.618042    Biso  1.000000 O
   O2774       1.0     0.833406     0.250006     0.614492    Biso  1.000000 O
   O2775       1.0     0.511652     0.075598     0.615975    Biso  1.000000 O
   O2776       1.0     0.264821     0.280311     0.617458    Biso  1.000000 O
   O2777       1.0     0.910049     0.349395     0.616550    Biso  1.000000 O
   Si371       1.0     0.969247     0.984257     0.614625    Biso  1.000000 Si
   O2778       1.0     0.616762     0.834142     0.615525    Biso  1.000000 O
   O2779       1.0     0.795901     0.389659     0.616708    Biso  1.000000 O
   Si372       1.0     0.526375     0.820109     0.616267    Biso  1.000000 Si
   O2780       1.0     0.617981     0.912331     0.612167    Biso  1.000000 O
   O2781       1.0     0.058827     0.541634     0.613392    Biso  1.000000 O
   O2782       1.0     0.126868     0.310389     0.616383    Biso  1.000000 O
   O2783       1.0     0.965043     0.494857     0.615283    Biso  1.000000 O
   O2784       1.0     0.077667     0.348113     0.616333    Biso  1.000000 O
   Si373       1.0     0.026354     0.831124     0.615950    Biso  1.000000 Si
   Si374       1.0     0.308120     0.131228     0.614750    Biso  1.000000 Si
   Si375       1.0     0.088992     0.563640     0.614858    Biso  1.000000 Si
   Si376       1.0     0.355992     0.549229     0.614675    Biso  1.000000 Si
   O2785       1.0     0.437623     0.430123     0.613217    Biso  1.000000 O
   O2786       1.0     0.298711     0.092297     0.614008    Biso  1.000000 O
   O2787       1.0     0.454633     0.600055     0.612783    Biso  1.000000 O
   Si377       1.0     0.171734     0.927068     0.613150    Biso  1.000000 Si
   Si378       1.0     0.992530     0.468576     0.614417    Biso  1.000000 Si
   Si379       1.0     0.371172     0.791314     0.614475    Biso  1.000000 Si
   O2788       1.0     0.662695     0.868747     0.612817    Biso  1.000000 O
   O2789       1.0     0.052359     0.803586     0.614642    Biso  1.000000 O
   O2790       1.0     0.948904     0.950934     0.611483    Biso  1.000000 O
   O2791       1.0     0.603454     0.102960     0.614592    Biso  1.000000 O
   O2792       1.0     0.263057     0.829666     0.614733    Biso  1.000000 O
   O2793       1.0     0.012001     0.203481     0.615417    Biso  1.000000 O
   Si380       1.0     0.187481     0.241305     0.613742    Biso  1.000000 Si
   Si381       1.0     0.914013     0.942258     0.612342    Biso  1.000000 Si
   O2794       1.0     0.526114     0.781480     0.612750    Biso  1.000000 O
   Si382       1.0     0.434769     0.471192     0.613217    Biso  1.000000 Si
   O2795       1.0     0.390622     0.046324     0.612767    Biso  1.000000 O
   Si383       1.0     0.963715     0.609939     0.612658    Biso  1.000000 Si
   O2796       1.0     0.854097     0.683198     0.614525    Biso  1.000000 O
   Si384       1.0     0.252232     0.244700     0.612858    Biso  1.000000 Si
   O2797       1.0     0.147297     0.898423     0.613058    Biso  1.000000 O
   Si385       1.0     0.160931     0.314086     0.613775    Biso  1.000000 Si
   Si386       1.0     0.438211     0.809848     0.614292    Biso  1.000000 Si
   O2798       1.0     0.267718     0.587028     0.615633    Biso  1.000000 O
   O2799       1.0     0.603062     0.359254     0.613808    Biso  1.000000 O
   O2800       1.0     0.848412     0.370344     0.613500    Biso  1.000000 O
   Si387       1.0     0.876290     0.496014     0.612233    Biso  1.000000 Si
   O2801       1.0     0.747789     0.178709     0.612058    Biso  1.000000 O
   O2802       1.0     0.113843     0.393959     0.613867    Biso  1.000000 O
   Si388       1.0     0.920460     0.163745     0.613058    Biso  1.000000 Si
   O2803       1.0     0.636777     0.162815     0.612825    Biso  1.000000 O
   Si389       1.0     0.978569     0.731358     0.613067    Biso  1.000000 Si
   Si390       1.0     0.653134     0.907074     0.611233    Biso  1.000000 Si
   O2804       1.0     0.403733     0.804944     0.613425    Biso  1.000000 O
   O2805       1.0     0.915647     0.280764     0.611700    Biso  1.000000 O
   Si391       1.0     0.301411     0.360586     0.614150    Biso  1.000000 Si
   Si392       1.0     0.195387     0.552423     0.612467    Biso  1.000000 Si
   Si393       1.0     0.851178     0.724241     0.613192    Biso  1.000000 Si
   Si394       1.0     0.822080     0.017227     0.610850    Biso  1.000000 Si
   O2806       1.0     0.297469     0.931092     0.613892    Biso  1.000000 O
   O2807       1.0     0.729908     0.954254     0.608625    Biso  1.000000 O
   O2808       1.0     0.322320     0.556724     0.611825    Biso  1.000000 O
   O2809       1.0     0.195539     0.749013     0.611150    Biso  1.000000 O
   O2810       1.0     0.908307     0.514046     0.612167    Biso  1.000000 O
   O2811       1.0     0.175785     0.278148     0.611208    Biso  1.000000 O
   O2812       1.0     0.445942     0.848779     0.611275    Biso  1.000000 O
   Si395       1.0     0.649845     0.832256     0.611483    Biso  1.000000 Si
   O2813       1.0     0.349915     0.823806     0.612375    Biso  1.000000 O
   Si396       1.0     0.562878     0.258607     0.609883    Biso  1.000000 Si
   O2814       1.0     0.821318     0.975354     0.610792    Biso  1.000000 O
   Si397       1.0     0.877554     0.063577     0.611242    Biso  1.000000 Si
   O2815       1.0     0.250599     0.732993     0.612950    Biso  1.000000 O
   O2816       1.0     0.044779     0.110630     0.611017    Biso  1.000000 O
   Si398       1.0     0.055560     0.898876     0.610450    Biso  1.000000 Si
   O2817       1.0     0.081478     0.601061     0.611675    Biso  1.000000 O
   O2818       1.0     0.438254     0.139929     0.610167    Biso  1.000000 O
   O2819       1.0     0.345624     0.706486     0.611775    Biso  1.000000 O
   O2820       1.0     0.915516     0.204537     0.612192    Biso  1.000000 O
   O2821       1.0     0.762338     0.733144     0.610758    Biso  1.000000 O
   O2822       1.0     0.067278     0.738174     0.612500    Biso  1.000000 O
   Si399       1.0     0.587468     0.820235     0.609808    Biso  1.000000 Si
   O2823       1.0     0.474017     0.194025     0.609567    Biso  1.000000 O
   O2824       1.0     0.176504     0.427307     0.611225    Biso  1.000000 O
   Si400       1.0     0.559459     0.697784     0.609550    Biso  1.000000 Si
   Si401       1.0     0.218887     0.718884     0.609750    Biso  1.000000 Si
   Si402       1.0     0.083003     0.700853     0.610742    Biso  1.000000 Si
   O2825       1.0     0.555386     0.657068     0.610133    Biso  1.000000 O
   Si403       1.0     0.503463     0.990368     0.608617    Biso  1.000000 Si
   O2826       1.0     0.633227     0.746951     0.607800    Biso  1.000000 O
   O2827       1.0     0.482445     0.392450     0.608317    Biso  1.000000 O
   Si404       1.0     0.568563     0.485401     0.609767    Biso  1.000000 Si
   O2828       1.0     0.950037     0.710082     0.609117    Biso  1.000000 O
   O2829       1.0     0.819009     0.737972     0.610142    Biso  1.000000 O
   Si405       1.0     0.597182     0.067877     0.609258    Biso  1.000000 Si
   Si406       1.0     0.260683     0.996756     0.610100    Biso  1.000000 Si
   O2830       1.0     0.224855     0.630058     0.608833    Biso  1.000000 O
   O2831       1.0     0.525787     0.020949     0.606283    Biso  1.000000 O
   Si407       1.0     0.271638     0.074114     0.607692    Biso  1.000000 Si
   O2832       1.0     0.416235     0.906798     0.609783    Biso  1.000000 O
   Si408       1.0     0.512741     0.748183     0.606667    Biso  1.000000 Si
   O2833       1.0     0.090212     0.895355     0.607608    Biso  1.000000 O
   Si409       1.0     0.120922     0.875462     0.607958    Biso  1.000000 Si
   Si410       1.0     0.659211     0.189498     0.607825    Biso  1.000000 Si
   Si411       1.0     0.432591     0.287378     0.607617    Biso  1.000000 Si
   O2834       1.0     0.851265     0.037623     0.606650    Biso  1.000000 O
   O2835       1.0     0.545346     0.587657     0.607667    Biso  1.000000 O
   O2836       1.0     0.918935     0.412117     0.609608    Biso  1.000000 O
   O2837       1.0     0.225813     0.003948     0.608917    Biso  1.000000 O
   O2838       1.0     0.274927     0.033825     0.609892    Biso  1.000000 O
   O2839       1.0     0.967112     0.648014     0.608617    Biso  1.000000 O
   O2840       1.0     0.682188     0.556824     0.607333    Biso  1.000000 O
   Si412       1.0     0.514745     0.377914     0.607658    Biso  1.000000 Si
   O2841       1.0     0.037657     0.261851     0.606700    Biso  1.000000 O
   Si413       1.0     0.374091     0.251918     0.606858    Biso  1.000000 Si
   Si414       1.0     0.403189     0.943012     0.607717    Biso  1.000000 Si
   O2842       1.0     0.955743     0.326258     0.609300    Biso  1.000000 O
   Si415       1.0     0.921222     0.319418     0.608558    Biso  1.000000 Si
   O2843       1.0     0.852638     0.305234     0.606300    Biso  1.000000 O
   Si416       1.0     0.010650     0.107336     0.607125    Biso  1.000000 Si
   O2844       1.0     0.110576     0.543319     0.607167    Biso  1.000000 O
   O2845       1.0     0.786405     0.126198     0.608133    Biso  1.000000 O
   O2846       1.0     0.169709     0.532203     0.606000    Biso  1.000000 O
   Si417       1.0     0.714488     0.990318     0.606117    Biso  1.000000 Si
   O2847       1.0     0.549179     0.517768     0.606858    Biso  1.000000 O
   Si418       1.0     0.529468     0.550361     0.606750    Biso  1.000000 Si
   O2848       1.0     0.458989     0.259060     0.607625    Biso  1.000000 O
   O2849       1.0     0.840985     0.569952     0.605550    Biso  1.000000 O
   O2850       1.0     0.366032     0.415411     0.606792    Biso  1.000000 O
   Si419       1.0     0.280067     0.750773     0.608475    Biso  1.000000 Si
   O2851       1.0     0.587795     0.780122     0.609225    Biso  1.000000 O
   Si420       1.0     0.740057     0.472650     0.605983    Biso  1.000000 Si
   O2852       1.0     0.328048     0.337676     0.609025    Biso  1.000000 O
   Si421       1.0     0.985887     0.348213     0.607125    Biso  1.000000 Si
   O2853       1.0     0.727861     0.243769     0.606283    Biso  1.000000 O
   O2854       1.0     0.354598     0.283580     0.606625    Biso  1.000000 O
   Si422       1.0     0.529011     0.060458     0.605825    Biso  1.000000 Si
   Si423       1.0     0.807727     0.877549     0.605167    Biso  1.000000 Si
   Si424       1.0     0.087032     0.376883     0.607133    Biso  1.000000 Si
   O2855       1.0     0.705340     0.627845     0.605808    Biso  1.000000 O
   O2856       1.0     0.571852     0.953525     0.606358    Biso  1.000000 O
   O2857       1.0     0.562682     0.071524     0.606725    Biso  1.000000 O
   O2858       1.0     0.998432     0.145562     0.606808    Biso  1.000000 O
   Si425       1.0     0.938167     0.501899     0.606075    Biso  1.000000 Si
   O2859       1.0     0.534478     0.717803     0.603183    Biso  1.000000 O
   Si426       1.0     0.910289     0.244247     0.606108    Biso  1.000000 Si
   O2860       1.0     0.405040     0.265372     0.602767    Biso  1.000000 O
   O2861       1.0     0.721980     0.507406     0.604442    Biso  1.000000 O
   Si427       1.0     0.846278     0.266177     0.603367    Biso  1.000000 Si
   Si428       1.0     0.737466     0.611875     0.604633    Biso  1.000000 Si
   Si429       1.0     0.769373     0.819103     0.603125    Biso  1.000000 Si
   O2862       1.0     0.516683     0.956366     0.602742    Biso  1.000000 O
   O2863       1.0     0.832077     0.848578     0.604667    Biso  1.000000 O
   O2864       1.0     0.359280     0.766240     0.604775    Biso  1.000000 O
   O2865       1.0     0.792373     0.026356     0.604800    Biso  1.000000 O
   O2866       1.0     0.983121     0.000453     0.603617    Biso  1.000000 O
   O2867       1.0     0.516139     0.339386     0.604358    Biso  1.000000 O
   O2868       1.0     0.542754     0.285215     0.603758    Biso  1.000000 O
   O2869       1.0     0.064860     0.667153     0.606525    Biso  1.000000 O
   O2870       1.0     0.522912     0.844780     0.605433    Biso  1.000000 O
   Si430       1.0     0.244021     0.597314     0.605825    Biso  1.000000 Si
   O2871       1.0     0.652176     0.649272     0.603950    Biso  1.000000 O
   Si431       1.0     0.132291     0.101225     0.605050    Biso  1.000000 Si
   Si432       1.0     0.746613     0.210045     0.603808    Biso  1.000000 Si
   Si433       1.0     0.783770     0.376883     0.604833    Biso  1.000000 Si
   Si434       1.0     0.839983     0.342303     0.603942    Biso  1.000000 Si
   Si435       1.0     0.789302     0.746523     0.603583    Biso  1.000000 Si
   O2872       1.0     0.006164     0.837110     0.604933    Biso  1.000000 O
   O2873       1.0     0.643856     0.223826     0.603692    Biso  1.000000 O
   O2874       1.0     0.109770     0.704700     0.602608    Biso  1.000000 O
   O2875       1.0     0.954502     0.589920     0.601750    Biso  1.000000 O
   O2876       1.0     0.875986     0.743581     0.606092    Biso  1.000000 O
   O2877       1.0     0.369604     0.536831     0.603000    Biso  1.000000 O
   O2878       1.0     0.752929     0.356613     0.604433    Biso  1.000000 O
   Si436       1.0     0.001067     0.185147     0.604175    Biso  1.000000 Si
   O2879       1.0     0.600122     0.492694     0.603908    Biso  1.000000 O
   O2880       1.0     0.577493     0.235319     0.600308    Biso  1.000000 O
   Si437       1.0     0.251775     0.458793     0.603700    Biso  1.000000 Si
   O2881       1.0     0.012828     0.323064     0.607675    Biso  1.000000 O
   O2882       1.0     0.554689     0.452079     0.603725    Biso  1.000000 O
   Si438       1.0     0.431219     0.876468     0.602967    Biso  1.000000 Si
   O2883       1.0     0.823148     0.911752     0.601833    Biso  1.000000 O
   O2884       1.0     0.449841     0.784850     0.605067    Biso  1.000000 O
   O2885       1.0     0.305049     0.147348     0.602150    Biso  1.000000 O
   O2886       1.0     0.219606     0.567286     0.603908    Biso  1.000000 O
   O2887       1.0     0.064338     0.406282     0.603317    Biso  1.000000 O
   O2888       1.0     0.471839     0.999120     0.603300    Biso  1.000000 O
   O2889       1.0     0.170798     0.339386     0.603708    Biso  1.000000 O
   O2890       1.0     0.277105     0.367075     0.604658    Biso  1.000000 O
   Si439       1.0     0.543886     0.626361     0.602583    Biso  1.000000 Si
   O2891       1.0     0.588818     0.712924     0.603458    Biso  1.000000 O
   O2892       1.0     0.370105     0.939341     0.603725    Biso  1.000000 O
   O2893       1.0     0.928301     0.140382     0.602025    Biso  1.000000 O
   O2894       1.0     0.711177     0.309433     0.602067    Biso  1.000000 O
   O2895       1.0     0.876922     0.246511     0.601108    Biso  1.000000 O
   O2896       1.0     0.786165     0.785127     0.600033    Biso  1.000000 O
   O2897       1.0     0.186022     0.223474     0.601925    Biso  1.000000 O
   O2898       1.0     0.448338     0.489048     0.602033    Biso  1.000000 O
   Si440       1.0     0.944244     0.674924     0.602950    Biso  1.000000 Si
   O2899       1.0     0.228275     0.430098     0.601083    Biso  1.000000 O
   O2900       1.0     0.901337     0.079622     0.602733    Biso  1.000000 O
   Si441       1.0     0.600775     0.750195     0.602150    Biso  1.000000 Si
   Si442       1.0     0.361938     0.726706     0.602392    Biso  1.000000 Si
   O2901       1.0     0.176743     0.936298     0.599950    Biso  1.000000 O
   Si443       1.0     0.459860     0.222091     0.601817    Biso  1.000000 Si
   O2902       1.0     0.994468     0.744360     0.601758    Biso  1.000000 O
   O2903       1.0     0.899138     0.952644     0.600075    Biso  1.000000 O
   O2904       1.0     0.683190     0.980585     0.600683    Biso  1.000000 O
   Si444       1.0     0.268132     0.823328     0.602242    Biso  1.000000 Si
   O2905       1.0     0.990548     0.453411     0.602158    Biso  1.000000 O
   Si445       1.0     0.439997     0.607525     0.600492    Biso  1.000000 Si
   H599        1.0     0.215381     0.999472     0.602525    Biso  1.000000 H
   O2906       1.0     0.719476     0.444232     0.601250    Biso  1.000000 O
   Si446       1.0     0.335584     0.841737     0.601675    Biso  1.000000 Si
   Si447       1.0     0.710372     0.544250     0.600567    Biso  1.000000 Si
   O2907       1.0     0.771486     0.470387     0.599467    Biso  1.000000 O
   O2908       1.0     0.342575     0.881221     0.601167    Biso  1.000000 O
   O2909       1.0     0.734133     0.573397     0.600367    Biso  1.000000 O
   Si448       1.0     0.397809     0.052511     0.600150    Biso  1.000000 Si
   O2910       1.0     0.546369     0.901190     0.599792    Biso  1.000000 O
   O2911       1.0     0.805985     0.346604     0.602375    Biso  1.000000 O
   O2912       1.0     0.577275     0.840555     0.598808    Biso  1.000000 O
   Si449       1.0     0.821471     0.951035     0.600142    Biso  1.000000 Si
   O2913       1.0     0.421767     0.961346     0.598617    Biso  1.000000 O
   O2914       1.0     0.146469     0.065387     0.601400    Biso  1.000000 O
   Si450       1.0     0.070196     0.627694     0.602525    Biso  1.000000 Si
   O2915       1.0     0.864834     0.495410     0.599325    Biso  1.000000 O
   O2916       1.0     0.269961     0.782813     0.601158    Biso  1.000000 O
   Si451       1.0     0.139936     0.539170     0.599500    Biso  1.000000 Si
   O2917       1.0     0.782572     0.854639     0.598592    Biso  1.000000 O
   O2918       1.0     0.888139     0.836305     0.601458    Biso  1.000000 O
   O2919       1.0     0.434421     0.320524     0.599358    Biso  1.000000 O
   O2920       1.0     0.359019     0.222368     0.599908    Biso  1.000000 O
   O2921       1.0     0.245590     0.242713     0.599858    Biso  1.000000 O
   Si452       1.0     0.348390     0.318110     0.600583    Biso  1.000000 Si
   Si453       1.0     0.596920     0.361442     0.600292    Biso  1.000000 Si
   O2922       1.0     0.301150     0.834419     0.599258    Biso  1.000000 O
   Si454       1.0     0.547044     0.940749     0.598442    Biso  1.000000 Si
   O2923       1.0     0.408394     0.091291     0.599758    Biso  1.000000 O
   O2924       1.0     0.661715     0.919649     0.598733    Biso  1.000000 O
   O2925       1.0     0.736072     0.821769     0.598917    Biso  1.000000 O
   O2926       1.0     0.779719     0.218469     0.600358    Biso  1.000000 O
   O2927       1.0     0.272292     0.972663     0.600375    Biso  1.000000 O
   O2928       1.0     0.950059     0.820763     0.601308    Biso  1.000000 O
   O2929       1.0     0.397177     0.723889     0.600100    Biso  1.000000 O
   O2930       1.0     0.676199     0.174610     0.597292    Biso  1.000000 O
   Si455       1.0     0.433267     0.119282     0.598583    Biso  1.000000 Si
   Si456       1.0     0.288365     0.935895     0.600900    Biso  1.000000 Si
   O2931       1.0     0.702226     0.379825     0.599933    Biso  1.000000 O
   O2932       1.0     0.748965     0.070065     0.600017    Biso  1.000000 O
   O2933       1.0     0.148560     0.995599     0.598050    Biso  1.000000 O
   Si457       1.0     0.193340     0.428992     0.599808    Biso  1.000000 Si
   O2934       1.0     0.149628     0.135277     0.600992    Biso  1.000000 O
   O2935       1.0     0.928192     0.468476     0.599333    Biso  1.000000 O
   O2936       1.0     0.040358     0.908734     0.598200    Biso  1.000000 O
   O2937       1.0     0.737161     0.008023     0.597933    Biso  1.000000 O
   O2938       1.0     0.757024     0.636396     0.597200    Biso  1.000000 O
   O2939       1.0     0.646535     0.826296     0.598158    Biso  1.000000 O
   Si458       1.0     0.026680     0.294394     0.600142    Biso  1.000000 Si
   O2940       1.0     0.527464     0.397379     0.596733    Biso  1.000000 O
   O2941       1.0     0.618243     0.070820     0.598492    Biso  1.000000 O
   O2942       1.0     0.447576     0.574428     0.593692    Biso  1.000000 O
   O2943       1.0     0.954001     0.528305     0.597733    Biso  1.000000 O
   O2944       1.0     0.102256     0.106330     0.598475    Biso  1.000000 O
   Si459       1.0     0.714074     0.271609     0.597500    Biso  1.000000 Si
   O2945       1.0     0.422289     0.026356     0.596208    Biso  1.000000 O
   O2946       1.0     0.294703     0.726479     0.598700    Biso  1.000000 O
   Si460       1.0     0.546478     0.860750     0.597150    Biso  1.000000 Si
   O2947       1.0     0.982968     0.366295     0.595317    Biso  1.000000 O
   O2948       1.0     0.248726     0.495259     0.597708    Biso  1.000000 O
   O2949       1.0     0.406848     0.620325     0.598325    Biso  1.000000 O
   O2950       1.0     0.216426     0.705153     0.597192    Biso  1.000000 O
   O2951       1.0     0.912249     0.655861     0.598600    Biso  1.000000 O
   O2952       1.0     0.377684     0.339009     0.598317    Biso  1.000000 O
   O2953       1.0     0.970575     0.198677     0.598675    Biso  1.000000 O
   Si461       1.0     0.682036     0.642859     0.597067    Biso  1.000000 Si
   Si462       1.0     0.722982     0.346755     0.598100    Biso  1.000000 Si
   Si463       1.0     0.537919     0.318361     0.596758    Biso  1.000000 Si
   Si464       1.0     0.916975     0.429646     0.597900    Biso  1.000000 Si
   O2954       1.0     0.719149     0.129442     0.596925    Biso  1.000000 O
   O2955       1.0     0.132247     0.856827     0.597442    Biso  1.000000 O
   O2956       1.0     0.010672     0.086110     0.595892    Biso  1.000000 O
   O2957       1.0     0.587119     0.401202     0.596775    Biso  1.000000 O
   O2958       1.0     0.494664     0.761713     0.596033    Biso  1.000000 O
   O2959       1.0     0.264560     0.080477     0.594758    Biso  1.000000 O
   O2960       1.0     0.510759     0.634409     0.599933    Biso  1.000000 O
   O2961       1.0     0.428453     0.205216     0.598325    Biso  1.000000 O
   O2962       1.0     0.568781     0.339059     0.596425    Biso  1.000000 O
   O2963       1.0     0.282310     0.444735     0.599842    Biso  1.000000 O
   Si465       1.0     0.764582     0.032920     0.597392    Biso  1.000000 Si
   O2964       1.0     0.811996     0.615698     0.594467    Biso  1.000000 O
   O2965       1.0     0.384741     0.469104     0.596725    Biso  1.000000 O
   Si466       1.0     0.442523     0.992506     0.595933    Biso  1.000000 Si
   O2966       1.0     0.505837     0.553127     0.597175    Biso  1.000000 O
   Si467       1.0     0.365096     0.436536     0.595617    Biso  1.000000 Si
   Si468       1.0     0.924075     0.104041     0.595950    Biso  1.000000 Si
   O2967       1.0     0.158536     0.680256     0.596025    Biso  1.000000 O
   O2968       1.0     0.817681     0.263033     0.594633    Biso  1.000000 O
   O2969       1.0     0.093936     0.354023     0.596133    Biso  1.000000 O
   O2970       1.0     0.463649     0.101099     0.595708    Biso  1.000000 O
   O2971       1.0     0.954785     0.083822     0.593958    Biso  1.000000 O
   Si469       1.0     0.855186     0.834846     0.595917    Biso  1.000000 Si
   Si470       1.0     0.838938     0.589945     0.593725    Biso  1.000000 Si
   Si471       1.0     0.555343     0.420265     0.595600    Biso  1.000000 Si
   O2972       1.0     0.459381     0.636873     0.594117    Biso  1.000000 O
   O2973       1.0     0.908764     0.330408     0.596092    Biso  1.000000 O
   O2974       1.0     0.406608     0.856424     0.596033    Biso  1.000000 O
   O2975       1.0     0.932983     0.245027     0.595683    Biso  1.000000 O
   O2976       1.0     0.782572     0.407489     0.595858    Biso  1.000000 O
   O2977       1.0     0.455656     0.887760     0.594067    Biso  1.000000 O
   O2978       1.0     0.514789     0.074215     0.594067    Biso  1.000000 O
   O2979       1.0     0.333885     0.454342     0.594842    Biso  1.000000 O
   Si472       1.0     0.799930     0.116666     0.596017    Biso  1.000000 Si
   O2980       1.0     0.040097     0.616327     0.596750    Biso  1.000000 O
   Si473       1.0     0.349741     0.917411     0.595933    Biso  1.000000 Si
   Si474       1.0     0.964978     0.563313     0.593258    Biso  1.000000 Si
   O2981       1.0     0.850939     0.794256     0.595492    Biso  1.000000 O
   O2982       1.0     0.241691     0.836054     0.595500    Biso  1.000000 O
   O2983       1.0     0.027355     0.191485     0.595350    Biso  1.000000 O
   O2984       1.0     0.265910     0.603350     0.595458    Biso  1.000000 O
   O2985       1.0     0.268154     0.905993     0.595292    Biso  1.000000 O
   O2986       1.0     0.142985     0.575736     0.594000    Biso  1.000000 O
   Si475       1.0     0.982010     0.830596     0.595742    Biso  1.000000 Si
   O2987       1.0     0.883391     0.432437     0.594025    Biso  1.000000 O
   O2988       1.0     0.730257     0.194201     0.592842    Biso  1.000000 O
   Si476       1.0     0.380407     0.508714     0.594008    Biso  1.000000 Si
   O2989       1.0     0.828418     0.140306     0.593767    Biso  1.000000 O
   O2990       1.0     0.999739     0.569826     0.591650    Biso  1.000000 O
   Si477       1.0     0.918173     0.821744     0.595325    Biso  1.000000 Si
   O2991       1.0     0.847127     0.968161     0.593567    Biso  1.000000 O
   O2992       1.0     0.627869     0.350980     0.595075    Biso  1.000000 O
   O2993       1.0     0.791741     0.956366     0.593408    Biso  1.000000 O
   Si478       1.0     0.704709     0.416468     0.593183    Biso  1.000000 Si
   O2994       1.0     0.092216     0.454392     0.592525    Biso  1.000000 O
   Si479       1.0     0.131681     0.705455     0.592558    Biso  1.000000 Si
   O2995       1.0     0.185347     0.395393     0.592817    Biso  1.000000 O
   Si480       1.0     0.674152     0.951462     0.592217    Biso  1.000000 Si
   O2996       1.0     0.631529     0.283756     0.593742    Biso  1.000000 O
   O2997       1.0     0.825587     0.451802     0.592842    Biso  1.000000 O
   Si481       1.0     0.138215     0.031990     0.593683    Biso  1.000000 Si
   O2998       1.0     0.855469     0.351809     0.592408    Biso  1.000000 O
   O2999       1.0     0.368297     0.047305     0.592917    Biso  1.000000 O
   Si482       1.0     0.167531     0.966250     0.591567    Biso  1.000000 Si
   O3000       1.0     0.224224     0.349420     0.594667    Biso  1.000000 O
   Si483       1.0     0.706887     0.164173     0.591783    Biso  1.000000 Si
   O3001       1.0     0.559503     0.627744     0.591200    Biso  1.000000 O
   Si484       1.0     0.648669     0.248422     0.592925    Biso  1.000000 Si
   Si485       1.0     0.461123     0.769861     0.593458    Biso  1.000000 Si
   O3002       1.0     0.683103     0.256822     0.592175    Biso  1.000000 O
   O3003       1.0     0.353465     0.159093     0.592400    Biso  1.000000 O
   O3004       1.0     0.330248     0.096849     0.593550    Biso  1.000000 O
   Si486       1.0     0.875855     0.764957     0.594508    Biso  1.000000 Si
   O3005       1.0     0.867317     0.612554     0.592200    Biso  1.000000 O
   O3006       1.0     0.096093     0.624123     0.593192    Biso  1.000000 O
   Si487       1.0     0.063575     0.430752     0.592450    Biso  1.000000 Si
   Si488       1.0     0.189811     0.355582     0.593733    Biso  1.000000 Si
   O3007       1.0     0.319205     0.936172     0.594025    Biso  1.000000 O
   Si489       1.0     0.991441     0.994593     0.590983    Biso  1.000000 Si
   Si490       1.0     0.860761     0.462289     0.591242    Biso  1.000000 Si
   Si491       1.0     0.790739     0.445691     0.591517    Biso  1.000000 Si
   O3008       1.0     0.998650     0.280688     0.593175    Biso  1.000000 O
   O3009       1.0     0.792090     0.726354     0.592067    Biso  1.000000 O
   Si492       1.0     0.324520     0.135754     0.591492    Biso  1.000000 Si
   Si493       1.0     0.562552     0.217313     0.590208    Biso  1.000000 Si
   O3010       1.0     0.130657     0.506753     0.591467    Biso  1.000000 O
   O3011       1.0     0.053274     0.310414     0.592833    Biso  1.000000 O
   O3012       1.0     0.566733     0.177074     0.590675    Biso  1.000000 O
   Si494       1.0     0.259376     0.354526     0.593558    Biso  1.000000 Si
   Si495       1.0     0.407653     0.334079     0.591192    Biso  1.000000 Si
   O3013       1.0     0.475607     0.225235     0.589742    Biso  1.000000 O
   Si496       1.0     0.737836     0.098685     0.591433    Biso  1.000000 Si
   O3014       1.0     0.143965     0.744360     0.590850    Biso  1.000000 O
   O3015       1.0     0.672627     0.430903     0.591000    Biso  1.000000 O
   O3016       1.0     0.075010     0.964691     0.591833    Biso  1.000000 O
   Si497       1.0     0.478939     0.560295     0.589242    Biso  1.000000 Si
   O3017       1.0     0.447794     0.732465     0.591483    Biso  1.000000 O
   O3018       1.0     0.956549     0.684103     0.590750    Biso  1.000000 O
   Si498       1.0     0.609117     0.503332     0.591083    Biso  1.000000 Si
   Si499       1.0     0.783552     0.633277     0.588600    Biso  1.000000 Si
   Si500       1.0     0.878686     0.958454     0.589167    Biso  1.000000 Si
   O3019       1.0     0.066341     0.150467     0.588483    Biso  1.000000 O
   Si501       1.0     0.193144     0.682594     0.590800    Biso  1.000000 Si
   O3020       1.0     0.421222     0.146065     0.589592    Biso  1.000000 O
   Si502       1.0     0.799538     0.231220     0.590308    Biso  1.000000 Si
   O3021       1.0     0.188221     0.461862     0.591750    Biso  1.000000 O
   O3022       1.0     0.134752     0.240098     0.590842    Biso  1.000000 O
   O3023       1.0     0.412510     0.520308     0.589825    Biso  1.000000 O
   O3024       1.0     0.345668     0.719941     0.590925    Biso  1.000000 O
   O3025       1.0     0.021214     0.971456     0.590567    Biso  1.000000 O
   O3026       1.0     0.354402     0.833136     0.590492    Biso  1.000000 O
   O3027       1.0     0.529838     0.228428     0.590608    Biso  1.000000 O
   O3028       1.0     0.811779     0.080577     0.591217    Biso  1.000000 O
   Si503       1.0     0.168097     0.227171     0.590408    Biso  1.000000 Si
   O3029       1.0     0.696476     0.674044     0.590225    Biso  1.000000 O
   O3030       1.0     0.905955     0.784272     0.591808    Biso  1.000000 O
   O3031       1.0     0.714640     0.879486     0.590242    Biso  1.000000 O
   Si504       1.0     0.442828     0.499610     0.589650    Biso  1.000000 Si
   Si505       1.0     0.984122     0.072530     0.587883    Biso  1.000000 Si
   O3032       1.0     0.185150     0.856651     0.590242    Biso  1.000000 O
   O3033       1.0     0.102452     0.030254     0.592133    Biso  1.000000 O
   O3034       1.0     0.036198     0.454417     0.590350    Biso  1.000000 O
   O3035       1.0     0.291719     0.260519     0.588258    Biso  1.000000 O
   Si506       1.0     0.356972     0.197545     0.589267    Biso  1.000000 Si
   Si507       1.0     0.044126     0.940724     0.589742    Biso  1.000000 Si
   Si508       1.0     0.993640     0.759223     0.589375    Biso  1.000000 Si
   O3036       1.0     0.271551     0.318487     0.591592    Biso  1.000000 O
   O3037       1.0     0.215424     0.053014     0.588992    Biso  1.000000 O
   Si509       1.0     0.000915     0.454065     0.589392    Biso  1.000000 Si
   O3038       1.0     0.675219     0.615120     0.588267    Biso  1.000000 O
   O3039       1.0     0.741146     0.273546     0.589017    Biso  1.000000 O
   O3040       1.0     0.697064     0.536328     0.588500    Biso  1.000000 O
   O3041       1.0     0.328767     0.310691     0.590017    Biso  1.000000 O
   Si510       1.0     0.720739     0.839424     0.588358    Biso  1.000000 Si
   O3042       1.0     0.594721     0.761839     0.589542    Biso  1.000000 O
   O3043       1.0     0.639369     0.486181     0.587642    Biso  1.000000 O
   Si511       1.0     0.416082     0.715112     0.589442    Biso  1.000000 Si
   Si512       1.0     0.951148     0.216131     0.588692    Biso  1.000000 Si
   Si513       1.0     0.491571     0.631642     0.588950    Biso  1.000000 Si
   Si514       1.0     0.261424     0.239343     0.587675    Biso  1.000000 Si
   O3044       1.0     0.597552     0.126801     0.588192    Biso  1.000000 O
   O3045       1.0     0.988282     0.032266     0.585817    Biso  1.000000 O
   Si515       1.0     0.659341     0.807962     0.587617    Biso  1.000000 Si
   O3046       1.0     0.610467     0.543797     0.589033    Biso  1.000000 O
   Si516       1.0     0.083243     0.323869     0.587900    Biso  1.000000 Si
   Si517       1.0     0.889489     0.642029     0.588417    Biso  1.000000 Si
   O3047       1.0     0.655661     0.767774     0.587925    Biso  1.000000 O
   Si518       1.0     0.489263     0.093705     0.586950    Biso  1.000000 Si
   Si519       1.0     0.302805     0.451198     0.589192    Biso  1.000000 Si
   O3048       1.0     0.769569     0.117873     0.588108    Biso  1.000000 O
   O3049       1.0     0.993161     0.799185     0.588408    Biso  1.000000 O
   O3050       1.0     0.938341     0.408194     0.589883    Biso  1.000000 O
   O3051       1.0     0.704143     0.943993     0.585275    Biso  1.000000 O
   O3052       1.0     0.196868     0.987727     0.587950    Biso  1.000000 O
   Si520       1.0     0.091366     0.122098     0.586825    Biso  1.000000 Si
   Si521       1.0     0.025243     0.593768     0.587267    Biso  1.000000 Si
   O3053       1.0     0.555669     0.951714     0.585975    Biso  1.000000 O
   Si522       1.0     0.151043     0.150517     0.588250    Biso  1.000000 Si
   Si523       1.0     0.151914     0.847798     0.587167    Biso  1.000000 Si
   O3054       1.0     0.408024     0.676483     0.586833    Biso  1.000000 O
   O3055       1.0     0.357843     0.637854     0.587850    Biso  1.000000 O
   Si524       1.0     0.394041     0.639363     0.587275    Biso  1.000000 Si
   Si525       1.0     0.613386     0.091568     0.586758    Biso  1.000000 Si
   Si526       1.0     0.419828     0.185474     0.586858    Biso  1.000000 Si
   Si527       1.0     0.311975     0.716747     0.587108    Biso  1.000000 Si
   O3056       1.0     0.211243     0.649196     0.587350    Biso  1.000000 O
   O3057       1.0     0.107113     0.295451     0.587208    Biso  1.000000 O
   O3058       1.0     0.823365     0.203908     0.587183    Biso  1.000000 O
   O3059       1.0     0.164373     0.188265     0.586742    Biso  1.000000 O
   Si528       1.0     0.968114     0.389935     0.586075    Biso  1.000000 Si
   O3060       1.0     0.827547     0.563967     0.584108    Biso  1.000000 O
   Si529       1.0     0.884501     0.335915     0.586675    Biso  1.000000 Si
   O3061       1.0     0.792177     0.668888     0.582717    Biso  1.000000 O
   Si530       1.0     0.240733     0.079043     0.585225    Biso  1.000000 Si
   O3062       1.0     0.976042     0.863189     0.587892    Biso  1.000000 O
   Si531       1.0     0.635144     0.319392     0.586558    Biso  1.000000 Si
   O3063       1.0     0.692817     0.817393     0.586058    Biso  1.000000 O
   O3064       1.0     0.518186     0.311420     0.585600    Biso  1.000000 O
   Si532       1.0     0.387115     0.839021     0.586500    Biso  1.000000 Si
   Si533       1.0     0.343229     0.067626     0.586392    Biso  1.000000 Si
   O3065       1.0     0.371325     0.412620     0.585142    Biso  1.000000 O
   O3066       1.0     0.966023     0.968941     0.585983    Biso  1.000000 O
   O3067       1.0     0.415298     0.372080     0.585542    Biso  1.000000 O
   O3068       1.0     0.920373     0.851495     0.585975    Biso  1.000000 O
   Si534       1.0     0.107636     0.482509     0.584792    Biso  1.000000 Si
   Si535       1.0     0.036852     0.168725     0.584325    Biso  1.000000 Si
   O3069       1.0     0.467788     0.525136     0.583917    Biso  1.000000 O
   Si536       1.0     0.261293     0.506979     0.585633    Biso  1.000000 Si
   Si537       1.0     0.217559     0.845862     0.585642    Biso  1.000000 Si
   O3070       1.0     0.534761     0.854689     0.584858    Biso  1.000000 O
   Si538       1.0     0.297687     0.299726     0.585708    Biso  1.000000 Si
   O3071       1.0     0.050028     0.566833     0.582933    Biso  1.000000 O
   O3072       1.0     0.147537     0.810175     0.583867    Biso  1.000000 O
   O3073       1.0     0.991833     0.418479     0.583592    Biso  1.000000 O
   O3074       1.0     0.722851     0.347132     0.584942    Biso  1.000000 O
   O3075       1.0     0.454284     0.984181     0.583583    Biso  1.000000 O
   O3076       1.0     0.770876     0.032870     0.583942    Biso  1.000000 O
   Si539       1.0     0.837871     0.168272     0.584608    Biso  1.000000 Si
   O3077       1.0     0.270702     0.201921     0.584492    Biso  1.000000 O
   O3078       1.0     0.118896     0.144380     0.582525    Biso  1.000000 O
   O3079       1.0     0.652241     0.967306     0.583325    Biso  1.000000 O
   O3080       1.0     0.400836     0.801876     0.583875    Biso  1.000000 O
   O3081       1.0     0.491070     0.594095     0.582942    Biso  1.000000 O
   Si540       1.0     0.083351     0.000931     0.586458    Biso  1.000000 Si
   Si541       1.0     0.118069     0.603098     0.584675    Biso  1.000000 Si
   O3082       1.0     0.367862     0.917763     0.584517    Biso  1.000000 O
   O3083       1.0     0.500523     0.128159     0.582258    Biso  1.000000 O
   Si542       1.0     0.276517     0.589820     0.583667    Biso  1.000000 Si
   O3084       1.0     0.634534     0.224053     0.583175    Biso  1.000000 O
   O3085       1.0     0.309165     0.605588     0.582067    Biso  1.000000 O
   O3086       1.0     0.269308     0.547594     0.583975    Biso  1.000000 O
[truncated: 268,880 more chars]
