# Supplementary material for: New Atomistic Insights on the Chemical Mechanical Polishing of Silica Glass with Ceria Nanoparticles
Source: Langmuir. 2023 Apr 8;39(15):5527–41. doi: 10.1021/acs.langmuir.3c00304 (PMC10116594; doi:10.1021/acs.langmuir.3c00304)
Supplement: Supplementary file 3 — la3c00304_si_003.zip [file la3c00304_si_003.zip › Structures/post_gel_40_ceria_111_basic.cif]

#======================================================================
# CRYSTAL DATA
#----------------------------------------------------------------------
data_POST-POLISHING_Silica_gel_40%_Ceria_111_pH_basic

_chemical_name_common                  'O5342 Ce864 H666 Si1644 Na6'
_cell_length_a                         45.914001
_cell_length_b                         39.763000
_cell_length_c                         120.000000
_cell_angle_alpha                      90.000000
_cell_angle_beta                       90.000000
_cell_angle_gamma                      90.000000
_cell_volume                           219081.415520
_space_group_name_H-M_alt              'P 1'
_space_group_IT_number                 1

loop_
_space_group_symop_operation_xyz
   'x, y, z'

loop_
   _atom_site_label
   _atom_site_occupancy
   _atom_site_fract_x
   _atom_site_fract_y
   _atom_site_fract_z
   _atom_site_adp_type
   _atom_site_B_iso_or_equiv
   _atom_site_type_symbol
   O1          1.0     0.553914     0.894337     0.980037    Biso  1.000000 O
   O2          1.0     0.512195     0.810842     0.980027    Biso  1.000000 O
   O3          1.0     0.470401     0.894365     0.980031    Biso  1.000000 O
   O4          1.0     0.595651     0.810834     0.979994    Biso  1.000000 O
   O5          1.0     0.512152     0.977804     0.980006    Biso  1.000000 O
   O6          1.0     0.428717     0.810898     0.980003    Biso  1.000000 O
   O7          1.0     0.595650     0.977806     0.979980    Biso  1.000000 O
   O8          1.0     0.470504     0.727431     0.979980    Biso  1.000000 O
   O9          1.0     0.637356     0.894334     0.979978    Biso  1.000000 O
   O10         1.0     0.553945     0.727430     0.979971    Biso  1.000000 O
   O11         1.0     0.386936     0.894414     0.979973    Biso  1.000000 O
   O12         1.0     0.428672     0.977812     0.979971    Biso  1.000000 O
   O13         1.0     0.553931     0.061165     0.979942    Biso  1.000000 O
   O14         1.0     0.387083     0.727488     0.979952    Biso  1.000000 O
   O15         1.0     0.345291     0.810953     0.979935    Biso  1.000000 O
   O16         1.0     0.470444     0.061177     0.979939    Biso  1.000000 O
   O17         1.0     0.679052     0.810867     0.979931    Biso  1.000000 O
   O18         1.0     0.637376     0.727442     0.979928    Biso  1.000000 O
   O19         1.0     0.512300     0.644091     0.979922    Biso  1.000000 O
   O20         1.0     0.679079     0.977790     0.979911    Biso  1.000000 O
   O21         1.0     0.428844     0.644101     0.979917    Biso  1.000000 O
   O22         1.0     0.637387     0.061159     0.979892    Biso  1.000000 O
   O23         1.0     0.720724     0.894365     0.979902    Biso  1.000000 O
   O24         1.0     0.595700     0.644075     0.979896    Biso  1.000000 O
   O25         1.0     0.303714     0.727560     0.979877    Biso  1.000000 O
   O26         1.0     0.512233     0.144476     0.979884    Biso  1.000000 O
   O27         1.0     0.303552     0.894413     0.979881    Biso  1.000000 O
   O28         1.0     0.345258     0.977835     0.979884    Biso  1.000000 O
   O29         1.0     0.762377     0.810907     0.979865    Biso  1.000000 O
   O30         1.0     0.386989     0.061184     0.979874    Biso  1.000000 O
   O31         1.0     0.595704     0.144447     0.979871    Biso  1.000000 O
   O32         1.0     0.720738     0.727476     0.979864    Biso  1.000000 O
   O33         1.0     0.345470     0.644126     0.979872    Biso  1.000000 O
   O34         1.0     0.470624     0.560777     0.979886    Biso  1.000000 O
   O35         1.0     0.554060     0.560780     0.979862    Biso  1.000000 O
   O36         1.0     0.679091     0.644119     0.979851    Biso  1.000000 O
   O37         1.0     0.261944     0.810988     0.979838    Biso  1.000000 O
   O38         1.0     0.762394     0.977806     0.979841    Biso  1.000000 O
   O39         1.0     0.428767     0.144497     0.979850    Biso  1.000000 O
   O40         1.0     0.387209     0.560804     0.979860    Biso  1.000000 O
   O41         1.0     0.512359     0.477475     0.979840    Biso  1.000000 O
   O42         1.0     0.804035     0.894382     0.979837    Biso  1.000000 O
   O43         1.0     0.553991     0.227755     0.979845    Biso  1.000000 O
   O44         1.0     0.720772     0.061160     0.979825    Biso  1.000000 O
   O45         1.0     0.637441     0.560783     0.979827    Biso  1.000000 O
   O46         1.0     0.512290     0.311006     0.979828    Biso  1.000000 O
   O47         1.0     0.428921     0.477450     0.979835    Biso  1.000000 O
   O48         1.0     0.679111     0.144471     0.979811    Biso  1.000000 O
   O49         1.0     0.470532     0.227756     0.979824    Biso  1.000000 O
   O50         1.0     0.804065     0.727514     0.979814    Biso  1.000000 O
   O51         1.0     0.554058     0.394257     0.979810    Biso  1.000000 O
   O52         1.0     0.595786     0.477514     0.979804    Biso  1.000000 O
   O53         1.0     0.262113     0.644142     0.979814    Biso  1.000000 O
   O54         1.0     0.470608     0.394204     0.979817    Biso  1.000000 O
   O55         1.0     0.845713     0.810928     0.979816    Biso  1.000000 O
   O56         1.0     0.762440     0.644146     0.979804    Biso  1.000000 O
   O57         1.0     0.220363     0.727594     0.979798    Biso  1.000000 O
   O58         1.0     0.637467     0.227757     0.979812    Biso  1.000000 O
   O59         1.0     0.595763     0.311041     0.979808    Biso  1.000000 O
   O60         1.0     0.303844     0.560780     0.979807    Biso  1.000000 O
   O61         1.0     0.303621     0.061197     0.979774    Biso  1.000000 O
   O62         1.0     0.261905     0.977820     0.979785    Biso  1.000000 O
   O63         1.0     0.220261     0.894433     0.979777    Biso  1.000000 O
   O64         1.0     0.428875     0.310990     0.979789    Biso  1.000000 O
   O65         1.0     0.345557     0.477447     0.979787    Biso  1.000000 O
   O66         1.0     0.720809     0.560797     0.979770    Biso  1.000000 O
   O67         1.0     0.387212     0.394177     0.979771    Biso  1.000000 O
   O68         1.0     0.637498     0.394291     0.979767    Biso  1.000000 O
   O69         1.0     0.345343     0.144488     0.979773    Biso  1.000000 O
   O70         1.0     0.178682     0.811008     0.979756    Biso  1.000000 O
   O71         1.0     0.887353     0.894383     0.979785    Biso  1.000000 O
   O72         1.0     0.387099     0.227735     0.979779    Biso  1.000000 O
   O73         1.0     0.845696     0.977787     0.979782    Biso  1.000000 O
   O74         1.0     0.804060     0.061140     0.979761    Biso  1.000000 O
   O75         1.0     0.887370     0.727570     0.979760    Biso  1.000000 O
   O76         1.0     0.679170     0.477524     0.979762    Biso  1.000000 O
   O77         1.0     0.928987     0.810960     0.979755    Biso  1.000000 O
   O78         1.0     0.762449     0.144503     0.979748    Biso  1.000000 O
   O79         1.0     0.137111     0.727607     0.979744    Biso  1.000000 O
   O80         1.0     0.845755     0.644188     0.979751    Biso  1.000000 O
   O81         1.0     0.178787     0.644187     0.979750    Biso  1.000000 O
   O82         1.0     0.679209     0.311058     0.979751    Biso  1.000000 O
   O83         1.0     0.720832     0.227799     0.979744    Biso  1.000000 O
   O84         1.0     0.220493     0.560782     0.979740    Biso  1.000000 O
   O85         1.0     0.970636     0.727605     0.979721    Biso  1.000000 O
   O86         1.0     0.345469     0.310970     0.979732    Biso  1.000000 O
   O87         1.0     0.053882     0.727612     0.979714    Biso  1.000000 O
   O88         1.0     0.012224     0.810999     0.979710    Biso  1.000000 O
   O89         1.0     0.262180     0.477462     0.979725    Biso  1.000000 O
   O90         1.0     0.095458     0.811009     0.979716    Biso  1.000000 O
   O91         1.0     0.804141     0.560817     0.979721    Biso  1.000000 O
   O92         1.0     0.970618     0.894389     0.979721    Biso  1.000000 O
   O93         1.0     0.303857     0.394167     0.979716    Biso  1.000000 O
   O94         1.0     0.720878     0.394295     0.979715    Biso  1.000000 O
   O95         1.0     0.137037     0.894426     0.979700    Biso  1.000000 O
   O96         1.0     0.095548     0.644192     0.979703    Biso  1.000000 O
   O97         1.0     0.928992     0.977762     0.979718    Biso  1.000000 O
   O98         1.0     0.929056     0.644211     0.979702    Biso  1.000000 O
   O99         1.0     0.178657     0.977790     0.979699    Biso  1.000000 O
   O100        1.0     0.762529     0.477545     0.979706    Biso  1.000000 O
   O101        1.0     0.303745     0.227735     0.979707    Biso  1.000000 O
   O102        1.0     0.262050     0.144472     0.979688    Biso  1.000000 O
   O103        1.0     0.887365     0.061132     0.979701    Biso  1.000000 O
   O104        1.0     0.053821     0.894384     0.979694    Biso  1.000000 O
   O105        1.0     0.012308     0.644210     0.979693    Biso  1.000000 O
   O106        1.0     0.220318     0.061141     0.979693    Biso  1.000000 O
   O107        1.0     0.137233     0.560814     0.979681    Biso  1.000000 O
   O108        1.0     0.845760     0.144508     0.979685    Biso  1.000000 O
   O109        1.0     0.762564     0.311043     0.979680    Biso  1.000000 O
   O110        1.0     0.887422     0.560852     0.979680    Biso  1.000000 O
   O111        1.0     0.804164     0.227841     0.979672    Biso  1.000000 O
   O112        1.0     0.012221     0.977759     0.979670    Biso  1.000000 O
   O113        1.0     0.095456     0.977763     0.979654    Biso  1.000000 O
   O114        1.0     0.053968     0.560837     0.979656    Biso  1.000000 O
   O115        1.0     0.262151     0.310952     0.979667    Biso  1.000000 O
   O116        1.0     0.178883     0.477483     0.979658    Biso  1.000000 O
   O117        1.0     0.970725     0.560853     0.979659    Biso  1.000000 O
   O118        1.0     0.804223     0.394287     0.979650    Biso  1.000000 O
   O119        1.0     0.845832     0.477549     0.979656    Biso  1.000000 O
   O120        1.0     0.220528     0.394205     0.979647    Biso  1.000000 O
   O121        1.0     0.137097     0.061095     0.979630    Biso  1.000000 O
   O122        1.0     0.970653     0.061101     0.979649    Biso  1.000000 O
   O123        1.0     0.929111     0.477521     0.979622    Biso  1.000000 O
   O124        1.0     0.178766     0.144409     0.979630    Biso  1.000000 O
   O125        1.0     0.220475     0.227703     0.979635    Biso  1.000000 O
   O126        1.0     0.053884     0.061084     0.979615    Biso  1.000000 O
   O127        1.0     0.095629     0.477488     0.979616    Biso  1.000000 O
   O128        1.0     0.929052     0.144480     0.979628    Biso  1.000000 O
   O129        1.0     0.845857     0.311036     0.979609    Biso  1.000000 O
   O130        1.0     0.012376     0.477504     0.979611    Biso  1.000000 O
   O131        1.0     0.887446     0.227840     0.979618    Biso  1.000000 O
   O132        1.0     0.887488     0.394259     0.979601    Biso  1.000000 O
   O133        1.0     0.137249     0.394214     0.979596    Biso  1.000000 O
   O134        1.0     0.178861     0.310960     0.979599    Biso  1.000000 O
   O135        1.0     0.012316     0.144428     0.979597    Biso  1.000000 O
   O136        1.0     0.095531     0.144410     0.979586    Biso  1.000000 O
   O137        1.0     0.053997     0.394220     0.979577    Biso  1.000000 O
   O138        1.0     0.970744     0.394229     0.979579    Biso  1.000000 O
   O139        1.0     0.137180     0.227697     0.979586    Biso  1.000000 O
   O140        1.0     0.929094     0.311012     0.979567    Biso  1.000000 O
   O141        1.0     0.095586     0.310965     0.979569    Biso  1.000000 O
   O142        1.0     0.970712     0.227779     0.979583    Biso  1.000000 O
   O143        1.0     0.053966     0.227728     0.979565    Biso  1.000000 O
   O144        1.0     0.012358     0.310979     0.979556    Biso  1.000000 O
   Ce1         1.0     0.512157     0.866536     0.974079    Biso  1.000000 Ce
   Ce2         1.0     0.595602     0.866483     0.974033    Biso  1.000000 Ce
   Ce3         1.0     0.553895     0.949977     0.974038    Biso  1.000000 Ce
   Ce4         1.0     0.428681     0.866578     0.974029    Biso  1.000000 Ce
   Ce5         1.0     0.470415     0.949982     0.974016    Biso  1.000000 Ce
   Ce6         1.0     0.470483     0.783053     0.974034    Biso  1.000000 Ce
   Ce7         1.0     0.553908     0.783071     0.974015    Biso  1.000000 Ce
   Ce8         1.0     0.637321     0.949936     0.973983    Biso  1.000000 Ce
   Ce9         1.0     0.387067     0.783158     0.973987    Biso  1.000000 Ce
   Ce10        1.0     0.512146     0.033323     0.973970    Biso  1.000000 Ce
   Ce11        1.0     0.637350     0.783045     0.973957    Biso  1.000000 Ce
   Ce12        1.0     0.386964     0.949987     0.973947    Biso  1.000000 Ce
   Ce13        1.0     0.428818     0.699721     0.973965    Biso  1.000000 Ce
   Ce14        1.0     0.512272     0.699699     0.973965    Biso  1.000000 Ce
   Ce15        1.0     0.595619     0.033334     0.973934    Biso  1.000000 Ce
   Ce16        1.0     0.679005     0.866530     0.973953    Biso  1.000000 Ce
   Ce17        1.0     0.345281     0.866606     0.973935    Biso  1.000000 Ce
   Ce18        1.0     0.428743     0.033312     0.973928    Biso  1.000000 Ce
   Ce19        1.0     0.595639     0.699670     0.973944    Biso  1.000000 Ce
   Ce20        1.0     0.345480     0.699782     0.973913    Biso  1.000000 Ce
   Ce21        1.0     0.303699     0.783224     0.973880    Biso  1.000000 Ce
   Ce22        1.0     0.553937     0.116624     0.973903    Biso  1.000000 Ce
   Ce23        1.0     0.470582     0.616365     0.973939    Biso  1.000000 Ce
   Ce24        1.0     0.720691     0.783083     0.973893    Biso  1.000000 Ce
   Ce25        1.0     0.679051     0.699724     0.973862    Biso  1.000000 Ce
   Ce26        1.0     0.679058     0.033311     0.973868    Biso  1.000000 Ce
   Ce27        1.0     0.554032     0.616373     0.973890    Biso  1.000000 Ce
   Ce28        1.0     0.470516     0.116686     0.973899    Biso  1.000000 Ce
   Ce29        1.0     0.720699     0.949980     0.973871    Biso  1.000000 Ce
   Ce30        1.0     0.387190     0.616402     0.973881    Biso  1.000000 Ce
   Ce31        1.0     0.762329     0.866542     0.973878    Biso  1.000000 Ce
   Ce32        1.0     0.637362     0.116628     0.973849    Biso  1.000000 Ce
   Ce33        1.0     0.637410     0.616327     0.973849    Biso  1.000000 Ce
   Ce34        1.0     0.303619     0.949966     0.973862    Biso  1.000000 Ce
   Ce35        1.0     0.512241     0.199986     0.973844    Biso  1.000000 Ce
   Ce36        1.0     0.512354     0.532999     0.973884    Biso  1.000000 Ce
   Ce37        1.0     0.428929     0.533058     0.973883    Biso  1.000000 Ce
   Ce38        1.0     0.345341     0.033363     0.973836    Biso  1.000000 Ce
   Ce39        1.0     0.261963     0.866602     0.973819    Biso  1.000000 Ce
   Ce40        1.0     0.595706     0.199951     0.973871    Biso  1.000000 Ce
   Ce41        1.0     0.595742     0.533047     0.973800    Biso  1.000000 Ce
   Ce42        1.0     0.262127     0.699797     0.973869    Biso  1.000000 Ce
   Ce43        1.0     0.804046     0.783095     0.973825    Biso  1.000000 Ce
   Ce44        1.0     0.387075     0.116692     0.973833    Biso  1.000000 Ce
   Ce45        1.0     0.303842     0.616357     0.973845    Biso  1.000000 Ce
   Ce46        1.0     0.762398     0.699703     0.973808    Biso  1.000000 Ce
   Ce47        1.0     0.804019     0.949989     0.973818    Biso  1.000000 Ce
   Ce48        1.0     0.553988     0.283268     0.973841    Biso  1.000000 Ce
   Ce49        1.0     0.512299     0.366482     0.973791    Biso  1.000000 Ce
   Ce50        1.0     0.470619     0.449708     0.973832    Biso  1.000000 Ce
   Ce51        1.0     0.554045     0.449742     0.973797    Biso  1.000000 Ce
   Ce52        1.0     0.428820     0.199972     0.973801    Biso  1.000000 Ce
   Ce53        1.0     0.762373     0.033327     0.973769    Biso  1.000000 Ce
   Ce54        1.0     0.720744     0.616388     0.973796    Biso  1.000000 Ce
   Ce55        1.0     0.470574     0.283262     0.973783    Biso  1.000000 Ce
   Ce56        1.0     0.845690     0.866563     0.973834    Biso  1.000000 Ce
   Ce57        1.0     0.345580     0.533057     0.973840    Biso  1.000000 Ce
   Ce58        1.0     0.220358     0.783192     0.973786    Biso  1.000000 Ce
   Ce59        1.0     0.720755     0.116670     0.973783    Biso  1.000000 Ce
   Ce60        1.0     0.595731     0.366546     0.973787    Biso  1.000000 Ce
   Ce61        1.0     0.679092     0.199948     0.973786    Biso  1.000000 Ce
   Ce62        1.0     0.679117     0.533049     0.973761    Biso  1.000000 Ce
   Ce63        1.0     0.428926     0.366447     0.973753    Biso  1.000000 Ce
   Ce64        1.0     0.387269     0.449678     0.973787    Biso  1.000000 Ce
   Ce65        1.0     0.637443     0.283286     0.973814    Biso  1.000000 Ce
   Ce66        1.0     0.637454     0.449788     0.973747    Biso  1.000000 Ce
   Ce67        1.0     0.887328     0.783126     0.973752    Biso  1.000000 Ce
   Ce68        1.0     0.845674     0.699790     0.973761    Biso  1.000000 Ce
   Ce69        1.0     0.220479     0.616356     0.973791    Biso  1.000000 Ce
   Ce70        1.0     0.387168     0.283213     0.973748    Biso  1.000000 Ce
   Ce71        1.0     0.178744     0.699819     0.973770    Biso  1.000000 Ce
   Ce72        1.0     0.804107     0.616410     0.973746    Biso  1.000000 Ce
   Ce73        1.0     0.261962     0.033357     0.973716    Biso  1.000000 Ce
   Ce74        1.0     0.220312     0.949999     0.973705    Biso  1.000000 Ce
   Ce75        1.0     0.887332     0.949943     0.973762    Biso  1.000000 Ce
   Ce76        1.0     0.262184     0.533010     0.973771    Biso  1.000000 Ce
   Ce77        1.0     0.928982     0.866572     0.973751    Biso  1.000000 Ce
   Ce78        1.0     0.178680     0.866639     0.973718    Biso  1.000000 Ce
   Ce79        1.0     0.679177     0.366566     0.973729    Biso  1.000000 Ce
   Ce80        1.0     0.345430     0.199976     0.973725    Biso  1.000000 Ce
   Ce81        1.0     0.845667     0.033285     0.973737    Biso  1.000000 Ce
   Ce82        1.0     0.303691     0.116693     0.973704    Biso  1.000000 Ce
   Ce83        1.0     0.929037     0.699839     0.973706    Biso  1.000000 Ce
   Ce84        1.0     0.137097     0.783205     0.973720    Biso  1.000000 Ce
   Ce85        1.0     0.970570     0.783184     0.973682    Biso  1.000000 Ce
   Ce86        1.0     0.303915     0.449692     0.973755    Biso  1.000000 Ce
   Ce87        1.0     0.095506     0.699803     0.973710    Biso  1.000000 Ce
   Ce88        1.0     0.345565     0.366425     0.973696    Biso  1.000000 Ce
   Ce89        1.0     0.804032     0.116677     0.973736    Biso  1.000000 Ce
   Ce90        1.0     0.762464     0.533058     0.973707    Biso  1.000000 Ce
   Ce91        1.0     0.720820     0.449819     0.973705    Biso  1.000000 Ce
   Ce92        1.0     0.053867     0.783192     0.973685    Biso  1.000000 Ce
   Ce93        1.0     0.887403     0.616404     0.973695    Biso  1.000000 Ce
   Ce94        1.0     0.137199     0.616405     0.973688    Biso  1.000000 Ce
   Ce95        1.0     0.012264     0.699798     0.973677    Biso  1.000000 Ce
   Ce96        1.0     0.762423     0.200047     0.973724    Biso  1.000000 Ce
   Ce97        1.0     0.012207     0.866561     0.973672    Biso  1.000000 Ce
   Ce98        1.0     0.720847     0.283294     0.973704    Biso  1.000000 Ce
   Ce99        1.0     0.095427     0.866597     0.973683    Biso  1.000000 Ce
   Ce100       1.0     0.970591     0.949943     0.973673    Biso  1.000000 Ce
   Ce101       1.0     0.178887     0.533026     0.973663    Biso  1.000000 Ce
   Ce102       1.0     0.053932     0.616429     0.973646    Biso  1.000000 Ce
   Ce103       1.0     0.970701     0.616442     0.973641    Biso  1.000000 Ce
   Ce104       1.0     0.137073     0.949971     0.973636    Biso  1.000000 Ce
   Ce105       1.0     0.303850     0.283204     0.973670    Biso  1.000000 Ce
   Ce106       1.0     0.928979     0.033258     0.973683    Biso  1.000000 Ce
   Ce107       1.0     0.178706     0.033311     0.973616    Biso  1.000000 Ce
   Ce108       1.0     0.845774     0.533111     0.973644    Biso  1.000000 Ce
   Ce109       1.0     0.053817     0.949928     0.973654    Biso  1.000000 Ce
   Ce110       1.0     0.762551     0.366527     0.973676    Biso  1.000000 Ce
   Ce111       1.0     0.220539     0.449753     0.973661    Biso  1.000000 Ce
   Ce112       1.0     0.262220     0.366425     0.973658    Biso  1.000000 Ce
   Ce113       1.0     0.220404     0.116613     0.973641    Biso  1.000000 Ce
   Ce114       1.0     0.887358     0.116677     0.973684    Biso  1.000000 Ce
   Ce115       1.0     0.095610     0.533079     0.973622    Biso  1.000000 Ce
   Ce116       1.0     0.804194     0.449829     0.973647    Biso  1.000000 Ce
   Ce117       1.0     0.262152     0.199944     0.973640    Biso  1.000000 Ce
   Ce118       1.0     0.929084     0.533119     0.973627    Biso  1.000000 Ce
   Ce119       1.0     0.804199     0.283295     0.973602    Biso  1.000000 Ce
   Ce120       1.0     0.012360     0.533086     0.973595    Biso  1.000000 Ce
   Ce121       1.0     0.845746     0.200083     0.973647    Biso  1.000000 Ce
   Ce122       1.0     0.012224     0.033280     0.973613    Biso  1.000000 Ce
   Ce123       1.0     0.095487     0.033271     0.973588    Biso  1.000000 Ce
   Ce124       1.0     0.887488     0.449787     0.973601    Biso  1.000000 Ce
   Ce125       1.0     0.137244     0.449741     0.973586    Biso  1.000000 Ce
   Ce126       1.0     0.970666     0.116646     0.973623    Biso  1.000000 Ce
   Ce127       1.0     0.845842     0.366521     0.973567    Biso  1.000000 Ce
   Ce128       1.0     0.220524     0.283180     0.973618    Biso  1.000000 Ce
   Ce129       1.0     0.178911     0.366474     0.973583    Biso  1.000000 Ce
   Ce130       1.0     0.137173     0.116613     0.973576    Biso  1.000000 Ce
   Ce131       1.0     0.970749     0.449745     0.973565    Biso  1.000000 Ce
   Ce132       1.0     0.178838     0.199925     0.973604    Biso  1.000000 Ce
   Ce133       1.0     0.053915     0.116617     0.973561    Biso  1.000000 Ce
   Ce134       1.0     0.053995     0.449762     0.973562    Biso  1.000000 Ce
   Ce135       1.0     0.887456     0.283277     0.973517    Biso  1.000000 Ce
   Ce136       1.0     0.929065     0.200062     0.973606    Biso  1.000000 Ce
   Ce137       1.0     0.929094     0.366506     0.973521    Biso  1.000000 Ce
   Ce138       1.0     0.095611     0.366485     0.973535    Biso  1.000000 Ce
   Ce139       1.0     0.137221     0.283208     0.973564    Biso  1.000000 Ce
   Ce140       1.0     0.095564     0.199915     0.973537    Biso  1.000000 Ce
   Ce141       1.0     0.012354     0.199985     0.973568    Biso  1.000000 Ce
   Ce142       1.0     0.012364     0.366474     0.973520    Biso  1.000000 Ce
   Ce143       1.0     0.053971     0.283224     0.973509    Biso  1.000000 Ce
   Ce144       1.0     0.970710     0.283257     0.973514    Biso  1.000000 Ce
   O145        1.0     0.553821     0.838702     0.967494    Biso  1.000000 O
   O146        1.0     0.512152     0.922149     0.967502    Biso  1.000000 O
   O147        1.0     0.470413     0.838674     0.967512    Biso  1.000000 O
   O148        1.0     0.595583     0.922133     0.967467    Biso  1.000000 O
   O149        1.0     0.428680     0.922174     0.967446    Biso  1.000000 O
   O150        1.0     0.512193     0.755294     0.967444    Biso  1.000000 O
   O151        1.0     0.553836     0.005538     0.967428    Biso  1.000000 O
   O152        1.0     0.386983     0.838793     0.967437    Biso  1.000000 O
   O153        1.0     0.470429     0.005527     0.967411    Biso  1.000000 O
   O154        1.0     0.428771     0.755313     0.967436    Biso  1.000000 O
   O155        1.0     0.637294     0.838700     0.967438    Biso  1.000000 O
   O156        1.0     0.595605     0.755269     0.967420    Biso  1.000000 O
   O157        1.0     0.637314     0.005467     0.967378    Biso  1.000000 O
   O158        1.0     0.678971     0.922180     0.967383    Biso  1.000000 O
   O159        1.0     0.470578     0.671965     0.967396    Biso  1.000000 O
   O160        1.0     0.345419     0.755376     0.967369    Biso  1.000000 O
   O161        1.0     0.553975     0.671947     0.967360    Biso  1.000000 O
   O162        1.0     0.345304     0.922161     0.967346    Biso  1.000000 O
   O163        1.0     0.387213     0.671957     0.967349    Biso  1.000000 O
   O164        1.0     0.387061     0.005551     0.967344    Biso  1.000000 O
   O165        1.0     0.512180     0.088836     0.967364    Biso  1.000000 O
   O166        1.0     0.679032     0.755334     0.967334    Biso  1.000000 O
   O167        1.0     0.720640     0.838701     0.967348    Biso  1.000000 O
   O168        1.0     0.595598     0.088843     0.967331    Biso  1.000000 O
   O169        1.0     0.303667     0.838808     0.967320    Biso  1.000000 O
   O170        1.0     0.637330     0.671941     0.967337    Biso  1.000000 O
   O171        1.0     0.512289     0.588611     0.967351    Biso  1.000000 O
   O172        1.0     0.428788     0.088844     0.967343    Biso  1.000000 O
   O173        1.0     0.428935     0.588636     0.967331    Biso  1.000000 O
   O174        1.0     0.720701     0.005538     0.967274    Biso  1.000000 O
   O175        1.0     0.553955     0.172133     0.967324    Biso  1.000000 O
   O176        1.0     0.762390     0.922172     0.967305    Biso  1.000000 O
   O177        1.0     0.303870     0.671955     0.967320    Biso  1.000000 O
   O178        1.0     0.762367     0.755301     0.967283    Biso  1.000000 O
   O179        1.0     0.595721     0.588624     0.967284    Biso  1.000000 O
   O180        1.0     0.262115     0.755391     0.967290    Biso  1.000000 O
   O181        1.0     0.679065     0.088833     0.967278    Biso  1.000000 O
   O182        1.0     0.720728     0.671951     0.967260    Biso  1.000000 O
   O183        1.0     0.470542     0.172188     0.967290    Biso  1.000000 O
   O184        1.0     0.804026     0.838751     0.967305    Biso  1.000000 O
   O185        1.0     0.470584     0.505290     0.967313    Biso  1.000000 O
   O186        1.0     0.554028     0.505234     0.967268    Biso  1.000000 O
   O187        1.0     0.345582     0.588634     0.967285    Biso  1.000000 O
   O188        1.0     0.512284     0.255464     0.967265    Biso  1.000000 O
   O189        1.0     0.637346     0.172120     0.967270    Biso  1.000000 O
   O190        1.0     0.512284     0.422005     0.967250    Biso  1.000000 O
   O191        1.0     0.303635     0.005535     0.967257    Biso  1.000000 O
   O192        1.0     0.554027     0.338784     0.967242    Biso  1.000000 O
   O193        1.0     0.261971     0.922222     0.967234    Biso  1.000000 O
   O194        1.0     0.387257     0.505275     0.967280    Biso  1.000000 O
   O195        1.0     0.595671     0.255464     0.967284    Biso  1.000000 O
   O196        1.0     0.679088     0.588615     0.967242    Biso  1.000000 O
   O197        1.0     0.470619     0.338743     0.967205    Biso  1.000000 O
   O198        1.0     0.220323     0.838828     0.967224    Biso  1.000000 O
   O199        1.0     0.845686     0.755342     0.967209    Biso  1.000000 O
   O200        1.0     0.345393     0.088872     0.967235    Biso  1.000000 O
   O201        1.0     0.595721     0.422061     0.967212    Biso  1.000000 O
   O202        1.0     0.428935     0.421968     0.967220    Biso  1.000000 O
   O203        1.0     0.637413     0.505323     0.967214    Biso  1.000000 O
   O204        1.0     0.845668     0.922176     0.967240    Biso  1.000000 O
   O205        1.0     0.220460     0.671998     0.967263    Biso  1.000000 O
   O206        1.0     0.803988     0.005516     0.967206    Biso  1.000000 O
   O207        1.0     0.387112     0.172164     0.967225    Biso  1.000000 O
   O208        1.0     0.428887     0.255463     0.967222    Biso  1.000000 O
   O209        1.0     0.804022     0.671952     0.967201    Biso  1.000000 O
   O210        1.0     0.262224     0.588557     0.967238    Biso  1.000000 O
   O211        1.0     0.637458     0.338782     0.967217    Biso  1.000000 O
   O212        1.0     0.762356     0.088899     0.967197    Biso  1.000000 O
   O213        1.0     0.887352     0.838739     0.967220    Biso  1.000000 O
   O214        1.0     0.720743     0.172165     0.967197    Biso  1.000000 O
   O215        1.0     0.303967     0.505258     0.967230    Biso  1.000000 O
   O216        1.0     0.762407     0.588597     0.967194    Biso  1.000000 O
   O217        1.0     0.178754     0.755377     0.967189    Biso  1.000000 O
   O218        1.0     0.679095     0.255519     0.967210    Biso  1.000000 O
   O219        1.0     0.387272     0.338656     0.967169    Biso  1.000000 O
   O220        1.0     0.345569     0.421950     0.967181    Biso  1.000000 O
   O221        1.0     0.928950     0.755417     0.967144    Biso  1.000000 O
   O222        1.0     0.887323     0.672025     0.967177    Biso  1.000000 O
   O223        1.0     0.720807     0.505313     0.967156    Biso  1.000000 O
   O224        1.0     0.679162     0.422087     0.967157    Biso  1.000000 O
   O225        1.0     0.887270     0.005499     0.967159    Biso  1.000000 O
   O226        1.0     0.137167     0.672040     0.967156    Biso  1.000000 O
   O227        1.0     0.220315     0.005563     0.967123    Biso  1.000000 O
   O228        1.0     0.970562     0.838756     0.967144    Biso  1.000000 O
   O229        1.0     0.928960     0.922168     0.967156    Biso  1.000000 O
   O230        1.0     0.178681     0.922207     0.967120    Biso  1.000000 O
   O231        1.0     0.178882     0.588596     0.967148    Biso  1.000000 O
   O232        1.0     0.012223     0.755427     0.967132    Biso  1.000000 O
   O233        1.0     0.095550     0.755377     0.967139    Biso  1.000000 O
   O234        1.0     0.137056     0.838827     0.967150    Biso  1.000000 O
   O235        1.0     0.345522     0.255452     0.967139    Biso  1.000000 O
   O236        1.0     0.970637     0.672057     0.967112    Biso  1.000000 O
   O237        1.0     0.262075     0.088898     0.967125    Biso  1.000000 O
   O238        1.0     0.845711     0.588675     0.967126    Biso  1.000000 O
   O239        1.0     0.053931     0.672063     0.967114    Biso  1.000000 O
   O240        1.0     0.220587     0.505310     0.967121    Biso  1.000000 O
   O241        1.0     0.845626     0.088846     0.967158    Biso  1.000000 O
   O242        1.0     0.053846     0.838750     0.967115    Biso  1.000000 O
   O243        1.0     0.303823     0.172202     0.967114    Biso  1.000000 O
   O244        1.0     0.720859     0.338777     0.967137    Biso  1.000000 O
   O245        1.0     0.804058     0.172235     0.967146    Biso  1.000000 O
   O246        1.0     0.012190     0.922173     0.967096    Biso  1.000000 O
   O247        1.0     0.929077     0.588675     0.967092    Biso  1.000000 O
   O248        1.0     0.303905     0.338686     0.967101    Biso  1.000000 O
   O249        1.0     0.262256     0.421956     0.967128    Biso  1.000000 O
   O250        1.0     0.804102     0.505344     0.967093    Biso  1.000000 O
   O251        1.0     0.762468     0.255571     0.967108    Biso  1.000000 O
   O252        1.0     0.095564     0.588658     0.967090    Biso  1.000000 O
   O253        1.0     0.970560     0.005488     0.967078    Biso  1.000000 O
   O254        1.0     0.762501     0.422081     0.967116    Biso  1.000000 O
   O255        1.0     0.012325     0.588676     0.967062    Biso  1.000000 O
   O256        1.0     0.095405     0.922187     0.967091    Biso  1.000000 O
   O257        1.0     0.137063     0.005499     0.967045    Biso  1.000000 O
   O258        1.0     0.928999     0.088789     0.967105    Biso  1.000000 O
   O259        1.0     0.887437     0.505353     0.967065    Biso  1.000000 O
   O260        1.0     0.137260     0.505316     0.967059    Biso  1.000000 O
   O261        1.0     0.053817     0.005478     0.967052    Biso  1.000000 O
   O262        1.0     0.262218     0.255480     0.967065    Biso  1.000000 O
   O263        1.0     0.178778     0.088855     0.967034    Biso  1.000000 O
   O264        1.0     0.804199     0.338771     0.967042    Biso  1.000000 O
   O265        1.0     0.220533     0.172139     0.967063    Biso  1.000000 O
   O266        1.0     0.970703     0.505269     0.967046    Biso  1.000000 O
   O267        1.0     0.054009     0.505275     0.967030    Biso  1.000000 O
   O268        1.0     0.178897     0.422009     0.967039    Biso  1.000000 O
   O269        1.0     0.887404     0.172295     0.967090    Biso  1.000000 O
   O270        1.0     0.220565     0.338697     0.967048    Biso  1.000000 O
   O271        1.0     0.845820     0.422034     0.967039    Biso  1.000000 O
   O272        1.0     0.012260     0.088836     0.967031    Biso  1.000000 O
   O273        1.0     0.845810     0.255549     0.967009    Biso  1.000000 O
   O274        1.0     0.095569     0.088830     0.967012    Biso  1.000000 O
   O275        1.0     0.095629     0.421968     0.966988    Biso  1.000000 O
   O276        1.0     0.929121     0.422013     0.966990    Biso  1.000000 O
   O277        1.0     0.178895     0.255461     0.967019    Biso  1.000000 O
   O278        1.0     0.887464     0.338783     0.966970    Biso  1.000000 O
   O279        1.0     0.970699     0.172211     0.967034    Biso  1.000000 O
   O280        1.0     0.137230     0.172181     0.967002    Biso  1.000000 O
   O281        1.0     0.137280     0.338765     0.966993    Biso  1.000000 O
   O282        1.0     0.012393     0.421996     0.966981    Biso  1.000000 O
   O283        1.0     0.053904     0.172186     0.966981    Biso  1.000000 O
   O284        1.0     0.929101     0.255533     0.966962    Biso  1.000000 O
   O285        1.0     0.970733     0.338737     0.966956    Biso  1.000000 O
   O286        1.0     0.054011     0.338706     0.966949    Biso  1.000000 O
   O287        1.0     0.012364     0.255482     0.966955    Biso  1.000000 O
   O288        1.0     0.095629     0.255448     0.966959    Biso  1.000000 O
   O289        1.0     0.553881     0.783072     0.954440    Biso  1.000000 O
   O290        1.0     0.512126     0.866523     0.954485    Biso  1.000000 O
   O291        1.0     0.470480     0.783068     0.954450    Biso  1.000000 O
   O292        1.0     0.595491     0.866452     0.954445    Biso  1.000000 O
   O293        1.0     0.428676     0.866586     0.954440    Biso  1.000000 O
   O294        1.0     0.470431     0.949931     0.954440    Biso  1.000000 O
   O295        1.0     0.553842     0.949918     0.954448    Biso  1.000000 O
   O296        1.0     0.387115     0.783212     0.954404    Biso  1.000000 O
   O297        1.0     0.637254     0.949879     0.954389    Biso  1.000000 O
   O298        1.0     0.512287     0.699749     0.954375    Biso  1.000000 O
   O299        1.0     0.512125     0.033200     0.954391    Biso  1.000000 O
   O300        1.0     0.637288     0.783059     0.954370    Biso  1.000000 O
   O301        1.0     0.428854     0.699785     0.954370    Biso  1.000000 O
   O302        1.0     0.595558     0.033229     0.954354    Biso  1.000000 O
   O303        1.0     0.678920     0.866507     0.954383    Biso  1.000000 O
   O304        1.0     0.387026     0.949977     0.954360    Biso  1.000000 O
   O305        1.0     0.595598     0.699701     0.954355    Biso  1.000000 O
   O306        1.0     0.428804     0.033187     0.954353    Biso  1.000000 O
   O307        1.0     0.345311     0.866636     0.954343    Biso  1.000000 O
   O308        1.0     0.303796     0.783289     0.954320    Biso  1.000000 O
   O309        1.0     0.720619     0.783078     0.954288    Biso  1.000000 O
   O310        1.0     0.345611     0.699864     0.954341    Biso  1.000000 O
   O311        1.0     0.553918     0.116434     0.954322    Biso  1.000000 O
   O312        1.0     0.720635     0.949914     0.954301    Biso  1.000000 O
   O313        1.0     0.470614     0.616459     0.954348    Biso  1.000000 O
   O314        1.0     0.679001     0.699767     0.954280    Biso  1.000000 O
   O315        1.0     0.678979     0.033204     0.954287    Biso  1.000000 O
   O316        1.0     0.554002     0.616425     0.954311    Biso  1.000000 O
   O317        1.0     0.470531     0.116534     0.954312    Biso  1.000000 O
   O318        1.0     0.762282     0.866533     0.954300    Biso  1.000000 O
   O319        1.0     0.387266     0.616502     0.954307    Biso  1.000000 O
   O320        1.0     0.637264     0.116474     0.954274    Biso  1.000000 O
   O321        1.0     0.303699     0.949943     0.954273    Biso  1.000000 O
   O322        1.0     0.637351     0.616344     0.954272    Biso  1.000000 O
   O323        1.0     0.512219     0.199860     0.954286    Biso  1.000000 O
   O324        1.0     0.512338     0.533005     0.954292    Biso  1.000000 O
   O325        1.0     0.345422     0.033210     0.954254    Biso  1.000000 O
   O326        1.0     0.428928     0.533098     0.954290    Biso  1.000000 O
   O327        1.0     0.804021     0.783068     0.954234    Biso  1.000000 O
   O328        1.0     0.262041     0.866650     0.954238    Biso  1.000000 O
   O329        1.0     0.595631     0.199827     0.954294    Biso  1.000000 O
   O330        1.0     0.762351     0.699684     0.954227    Biso  1.000000 O
   O331        1.0     0.262238     0.699859     0.954277    Biso  1.000000 O
   O332        1.0     0.387118     0.116532     0.954258    Biso  1.000000 O
   O333        1.0     0.595649     0.533069     0.954230    Biso  1.000000 O
   O334        1.0     0.303992     0.616409     0.954260    Biso  1.000000 O
   O335        1.0     0.512222     0.366452     0.954206    Biso  1.000000 O
   O336        1.0     0.470554     0.449699     0.954248    Biso  1.000000 O
   O337        1.0     0.553956     0.449759     0.954211    Biso  1.000000 O
   O338        1.0     0.803952     0.949941     0.954233    Biso  1.000000 O
   O339        1.0     0.553890     0.283216     0.954250    Biso  1.000000 O
   O340        1.0     0.762275     0.033242     0.954195    Biso  1.000000 O
   O341        1.0     0.470589     0.283214     0.954205    Biso  1.000000 O
   O342        1.0     0.428867     0.199856     0.954229    Biso  1.000000 O
   O343        1.0     0.720712     0.616393     0.954212    Biso  1.000000 O
   O344        1.0     0.845678     0.866545     0.954240    Biso  1.000000 O
   O345        1.0     0.720656     0.116553     0.954208    Biso  1.000000 O
   O346        1.0     0.220459     0.783170     0.954216    Biso  1.000000 O
   O347        1.0     0.595661     0.366539     0.954203    Biso  1.000000 O
   O348        1.0     0.345675     0.533110     0.954242    Biso  1.000000 O
   O349        1.0     0.428943     0.366418     0.954155    Biso  1.000000 O
   O350        1.0     0.387312     0.449629     0.954206    Biso  1.000000 O
   O351        1.0     0.637371     0.449792     0.954167    Biso  1.000000 O
   O352        1.0     0.678973     0.199857     0.954209    Biso  1.000000 O
   O353        1.0     0.679058     0.533049     0.954184    Biso  1.000000 O
   O354        1.0     0.637368     0.283223     0.954222    Biso  1.000000 O
   O355        1.0     0.845644     0.699756     0.954165    Biso  1.000000 O
   O356        1.0     0.887292     0.783085     0.954164    Biso  1.000000 O
   O357        1.0     0.220550     0.616365     0.954203    Biso  1.000000 O
   O358        1.0     0.178804     0.699865     0.954190    Biso  1.000000 O
   O359        1.0     0.261987     0.033274     0.954136    Biso  1.000000 O
   O360        1.0     0.262262     0.533020     0.954181    Biso  1.000000 O
   O361        1.0     0.220343     0.950008     0.954119    Biso  1.000000 O
   O362        1.0     0.804018     0.616430     0.954151    Biso  1.000000 O
   O363        1.0     0.887286     0.949860     0.954174    Biso  1.000000 O
   O364        1.0     0.387263     0.283119     0.954154    Biso  1.000000 O
   O365        1.0     0.845550     0.033196     0.954154    Biso  1.000000 O
   O366        1.0     0.928936     0.866550     0.954165    Biso  1.000000 O
   O367        1.0     0.178709     0.866621     0.954128    Biso  1.000000 O
   O368        1.0     0.303800     0.116607     0.954140    Biso  1.000000 O
   O369        1.0     0.928935     0.699850     0.954116    Biso  1.000000 O
   O370        1.0     0.679102     0.366558     0.954152    Biso  1.000000 O
   O371        1.0     0.345517     0.199859     0.954128    Biso  1.000000 O
   O372        1.0     0.970518     0.783204     0.954116    Biso  1.000000 O
   O373        1.0     0.303958     0.449675     0.954158    Biso  1.000000 O
   O374        1.0     0.137164     0.783177     0.954135    Biso  1.000000 O
   O375        1.0     0.095554     0.699799     0.954122    Biso  1.000000 O
   O376        1.0     0.345650     0.366372     0.954129    Biso  1.000000 O
   O377        1.0     0.803856     0.116528     0.954147    Biso  1.000000 O
   O378        1.0     0.762379     0.533072     0.954119    Biso  1.000000 O
   O379        1.0     0.720738     0.449825     0.954115    Biso  1.000000 O
   O380        1.0     0.053864     0.783177     0.954115    Biso  1.000000 O
   O381        1.0     0.720774     0.283235     0.954141    Biso  1.000000 O
   O382        1.0     0.887376     0.616484     0.954103    Biso  1.000000 O
   O383        1.0     0.137235     0.616439     0.954107    Biso  1.000000 O
   O384        1.0     0.012243     0.699840     0.954088    Biso  1.000000 O
   O385        1.0     0.762320     0.199982     0.954150    Biso  1.000000 O
   O386        1.0     0.012169     0.866520     0.954098    Biso  1.000000 O
   O387        1.0     0.970532     0.949875     0.954088    Biso  1.000000 O
   O388        1.0     0.178938     0.533028     0.954088    Biso  1.000000 O
   O389        1.0     0.970687     0.616461     0.954047    Biso  1.000000 O
   O390        1.0     0.095422     0.866558     0.954099    Biso  1.000000 O
   O391        1.0     0.053955     0.616457     0.954054    Biso  1.000000 O
   O392        1.0     0.928917     0.033116     0.954095    Biso  1.000000 O
   O393        1.0     0.845718     0.533106     0.954073    Biso  1.000000 O
   O394        1.0     0.137069     0.949932     0.954046    Biso  1.000000 O
   O395        1.0     0.303949     0.283130     0.954070    Biso  1.000000 O
   O396        1.0     0.220596     0.449785     0.954062    Biso  1.000000 O
   O397        1.0     0.178731     0.033222     0.954022    Biso  1.000000 O
   O398        1.0     0.762481     0.366483     0.954085    Biso  1.000000 O
   O399        1.0     0.220484     0.116538     0.954047    Biso  1.000000 O
   O400        1.0     0.887328     0.116575     0.954099    Biso  1.000000 O
   O401        1.0     0.053775     0.949873     0.954056    Biso  1.000000 O
   O402        1.0     0.262305     0.366357     0.954068    Biso  1.000000 O
   O403        1.0     0.804144     0.449848     0.954054    Biso  1.000000 O
   O404        1.0     0.262286     0.199909     0.954039    Biso  1.000000 O
   O405        1.0     0.095623     0.533070     0.954032    Biso  1.000000 O
   O406        1.0     0.929037     0.533143     0.954047    Biso  1.000000 O
   O407        1.0     0.012372     0.533070     0.954016    Biso  1.000000 O
   O408        1.0     0.012202     0.033178     0.954030    Biso  1.000000 O
   O409        1.0     0.845679     0.200114     0.954048    Biso  1.000000 O
   O410        1.0     0.804135     0.283252     0.954010    Biso  1.000000 O
   O411        1.0     0.095500     0.033191     0.953999    Biso  1.000000 O
   O412        1.0     0.137254     0.449751     0.954000    Biso  1.000000 O
   O413        1.0     0.970637     0.116553     0.954043    Biso  1.000000 O
   O414        1.0     0.220649     0.283131     0.954033    Biso  1.000000 O
   O415        1.0     0.887452     0.449782     0.954015    Biso  1.000000 O
   O416        1.0     0.845809     0.366493     0.953979    Biso  1.000000 O
   O417        1.0     0.137234     0.116581     0.953983    Biso  1.000000 O
   O418        1.0     0.970724     0.449687     0.953979    Biso  1.000000 O
   O419        1.0     0.178969     0.366469     0.954001    Biso  1.000000 O
   O420        1.0     0.053939     0.116550     0.953984    Biso  1.000000 O
   O421        1.0     0.054007     0.449703     0.953968    Biso  1.000000 O
   O422        1.0     0.178944     0.199889     0.954019    Biso  1.000000 O
   O423        1.0     0.929052     0.200040     0.954013    Biso  1.000000 O
   O424        1.0     0.887431     0.283270     0.953923    Biso  1.000000 O
   O425        1.0     0.095622     0.366464     0.953957    Biso  1.000000 O
   O426        1.0     0.929067     0.366476     0.953931    Biso  1.000000 O
   O427        1.0     0.137277     0.283202     0.953982    Biso  1.000000 O
   O428        1.0     0.012335     0.199980     0.953972    Biso  1.000000 O
   O429        1.0     0.095613     0.199901     0.953966    Biso  1.000000 O
   O430        1.0     0.012360     0.366440     0.953930    Biso  1.000000 O
   O431        1.0     0.970705     0.283233     0.953923    Biso  1.000000 O
   O432        1.0     0.054008     0.283208     0.953925    Biso  1.000000 O
   Ce145       1.0     0.470308     0.838744     0.947950    Biso  1.000000 Ce
   Ce146       1.0     0.553651     0.838755     0.947891    Biso  1.000000 Ce
   Ce147       1.0     0.512094     0.922206     0.947872    Biso  1.000000 Ce
   Ce148       1.0     0.595442     0.921962     0.947878    Biso  1.000000 Ce
   Ce149       1.0     0.428657     0.922136     0.947792    Biso  1.000000 Ce
   Ce150       1.0     0.553677     0.005386     0.947775    Biso  1.000000 Ce
   Ce151       1.0     0.386958     0.838876     0.947784    Biso  1.000000 Ce
   Ce152       1.0     0.637188     0.838584     0.947833    Biso  1.000000 Ce
   Ce153       1.0     0.470454     0.005389     0.947684    Biso  1.000000 Ce
   Ce154       1.0     0.428917     0.755445     0.947844    Biso  1.000000 Ce
   Ce155       1.0     0.512272     0.755352     0.947796    Biso  1.000000 Ce
   Ce156       1.0     0.595609     0.755258     0.947835    Biso  1.000000 Ce
   Ce157       1.0     0.345607     0.755712     0.947770    Biso  1.000000 Ce
   Ce158       1.0     0.637124     0.005166     0.947788    Biso  1.000000 Ce
   Ce159       1.0     0.345402     0.922130     0.947639    Biso  1.000000 Ce
   Ce160       1.0     0.678921     0.922030     0.947777    Biso  1.000000 Ce
   Ce161       1.0     0.470674     0.672035     0.947858    Biso  1.000000 Ce
   Ce162       1.0     0.679106     0.755432     0.947685    Biso  1.000000 Ce
   Ce163       1.0     0.387373     0.672241     0.947764    Biso  1.000000 Ce
   Ce164       1.0     0.387106     0.005320     0.947676    Biso  1.000000 Ce
   Ce165       1.0     0.303760     0.839031     0.947636    Biso  1.000000 Ce
   Ce166       1.0     0.512109     0.088696     0.947704    Biso  1.000000 Ce
   Ce167       1.0     0.720668     0.838598     0.947750    Biso  1.000000 Ce
   Ce168       1.0     0.553939     0.671983     0.947706    Biso  1.000000 Ce
   Ce169       1.0     0.595493     0.088575     0.947719    Biso  1.000000 Ce
   Ce170       1.0     0.637263     0.671896     0.947739    Biso  1.000000 Ce
   Ce171       1.0     0.428935     0.088680     0.947708    Biso  1.000000 Ce
   Ce172       1.0     0.512266     0.588651     0.947834    Biso  1.000000 Ce
   Ce173       1.0     0.428922     0.588851     0.947745    Biso  1.000000 Ce
   Ce174       1.0     0.553902     0.171986     0.947718    Biso  1.000000 Ce
   Ce175       1.0     0.762493     0.922109     0.947685    Biso  1.000000 Ce
   Ce176       1.0     0.720611     0.005331     0.947606    Biso  1.000000 Ce
   Ce177       1.0     0.262296     0.755462     0.947723    Biso  1.000000 Ce
   Ce178       1.0     0.304093     0.672107     0.947804    Biso  1.000000 Ce
   Ce179       1.0     0.595736     0.588683     0.947644    Biso  1.000000 Ce
   Ce180       1.0     0.762429     0.755276     0.947661    Biso  1.000000 Ce
   Ce181       1.0     0.679017     0.088553     0.947698    Biso  1.000000 Ce
   Ce182       1.0     0.804111     0.838738     0.947715    Biso  1.000000 Ce
   Ce183       1.0     0.720692     0.672027     0.947615    Biso  1.000000 Ce
   Ce184       1.0     0.345628     0.588768     0.947695    Biso  1.000000 Ce
   Ce185       1.0     0.553835     0.505192     0.947634    Biso  1.000000 Ce
   Ce186       1.0     0.470504     0.172109     0.947629    Biso  1.000000 Ce
   Ce187       1.0     0.470444     0.505272     0.947703    Biso  1.000000 Ce
   Ce188       1.0     0.637165     0.171874     0.947674    Biso  1.000000 Ce
   Ce189       1.0     0.512229     0.255516     0.947587    Biso  1.000000 Ce
   Ce190       1.0     0.512049     0.421961     0.947552    Biso  1.000000 Ce
   Ce191       1.0     0.553848     0.338774     0.947583    Biso  1.000000 Ce
   Ce192       1.0     0.595500     0.255489     0.947717    Biso  1.000000 Ce
   Ce193       1.0     0.262108     0.922205     0.947548    Biso  1.000000 Ce
   Ce194       1.0     0.470537     0.338723     0.947447    Biso  1.000000 Ce
   Ce195       1.0     0.303739     0.005268     0.947650    Biso  1.000000 Ce
   Ce196       1.0     0.679132     0.588493     0.947574    Biso  1.000000 Ce
   Ce197       1.0     0.595551     0.422027     0.947555    Biso  1.000000 Ce
   Ce198       1.0     0.387303     0.505383     0.947682    Biso  1.000000 Ce
   Ce199       1.0     0.428917     0.421884     0.947525    Biso  1.000000 Ce
   Ce200       1.0     0.845727     0.922094     0.947591    Biso  1.000000 Ce
   Ce201       1.0     0.428943     0.255416     0.947520    Biso  1.000000 Ce
   Ce202       1.0     0.845696     0.755245     0.947465    Biso  1.000000 Ce
   Ce203       1.0     0.345542     0.088698     0.947613    Biso  1.000000 Ce
   Ce204       1.0     0.220593     0.671979     0.947809    Biso  1.000000 Ce
   Ce205       1.0     0.803980     0.005401     0.947504    Biso  1.000000 Ce
   Ce206       1.0     0.637257     0.505291     0.947530    Biso  1.000000 Ce
   Ce207       1.0     0.804040     0.671824     0.947504    Biso  1.000000 Ce
   Ce208       1.0     0.220410     0.838900     0.947590    Biso  1.000000 Ce
   Ce209       1.0     0.887423     0.838701     0.947563    Biso  1.000000 Ce
   Ce210       1.0     0.387163     0.172060     0.947544    Biso  1.000000 Ce
   Ce211       1.0     0.262229     0.588557     0.947685    Biso  1.000000 Ce
   Ce212       1.0     0.637262     0.338877     0.947623    Biso  1.000000 Ce
   Ce213       1.0     0.762255     0.088738     0.947543    Biso  1.000000 Ce
   Ce214       1.0     0.678836     0.255426     0.947663    Biso  1.000000 Ce
   Ce215       1.0     0.304043     0.505287     0.947715    Biso  1.000000 Ce
   Ce216       1.0     0.762363     0.588645     0.947554    Biso  1.000000 Ce
   Ce217       1.0     0.720598     0.172121     0.947607    Biso  1.000000 Ce
   Ce218       1.0     0.178735     0.755475     0.947594    Biso  1.000000 Ce
   Ce219       1.0     0.387427     0.338511     0.947431    Biso  1.000000 Ce
   Ce220       1.0     0.928776     0.755420     0.947372    Biso  1.000000 Ce
   Ce221       1.0     0.345702     0.421871     0.947550    Biso  1.000000 Ce
   Ce222       1.0     0.887322     0.672074     0.947644    Biso  1.000000 Ce
   Ce223       1.0     0.928916     0.922037     0.947481    Biso  1.000000 Ce
   Ce224       1.0     0.679106     0.422073     0.947507    Biso  1.000000 Ce
   Ce225       1.0     0.178699     0.922228     0.947419    Biso  1.000000 Ce
   Ce226       1.0     0.178797     0.588468     0.947539    Biso  1.000000 Ce
   Ce227       1.0     0.095593     0.755246     0.947465    Biso  1.000000 Ce
   Ce228       1.0     0.887224     0.005132     0.947507    Biso  1.000000 Ce
   Ce229       1.0     0.137135     0.672031     0.947533    Biso  1.000000 Ce
   Ce230       1.0     0.970559     0.672068     0.947371    Biso  1.000000 Ce
   Ce231       1.0     0.220282     0.005530     0.947385    Biso  1.000000 Ce
   Ce232       1.0     0.720733     0.505279     0.947468    Biso  1.000000 Ce
   Ce233       1.0     0.970517     0.838766     0.947448    Biso  1.000000 Ce
   Ce234       1.0     0.845678     0.588736     0.947387    Biso  1.000000 Ce
   Ce235       1.0     0.012138     0.755383     0.947482    Biso  1.000000 Ce
   Ce236       1.0     0.345803     0.255319     0.947416    Biso  1.000000 Ce
   Ce237       1.0     0.137032     0.838866     0.947526    Biso  1.000000 Ce
   Ce238       1.0     0.053893     0.672114     0.947431    Biso  1.000000 Ce
   Ce239       1.0     0.262073     0.088690     0.947432    Biso  1.000000 Ce
   Ce240       1.0     0.929113     0.588752     0.947383    Biso  1.000000 Ce
   Ce241       1.0     0.845537     0.088754     0.947603    Biso  1.000000 Ce
   Ce242       1.0     0.053787     0.838627     0.947468    Biso  1.000000 Ce
   Ce243       1.0     0.220644     0.505202     0.947505    Biso  1.000000 Ce
   Ce244       1.0     0.303975     0.172063     0.947427    Biso  1.000000 Ce
   Ce245       1.0     0.012136     0.922076     0.947435    Biso  1.000000 Ce
   Ce246       1.0     0.012335     0.588597     0.947337    Biso  1.000000 Ce
   Ce247       1.0     0.720871     0.338806     0.947516    Biso  1.000000 Ce
   Ce248       1.0     0.095458     0.588740     0.947396    Biso  1.000000 Ce
   Ce249       1.0     0.803876     0.172221     0.947564    Biso  1.000000 Ce
   Ce250       1.0     0.970480     0.005293     0.947401    Biso  1.000000 Ce
   Ce251       1.0     0.804003     0.505435     0.947431    Biso  1.000000 Ce
   Ce252       1.0     0.762440     0.255539     0.947466    Biso  1.000000 Ce
   Ce253       1.0     0.304107     0.338529     0.947472    Biso  1.000000 Ce
   Ce254       1.0     0.262310     0.421813     0.947588    Biso  1.000000 Ce
   Ce255       1.0     0.095385     0.922124     0.947439    Biso  1.000000 Ce
   Ce256       1.0     0.928914     0.088534     0.947542    Biso  1.000000 Ce
   Ce257       1.0     0.887518     0.505349     0.947420    Biso  1.000000 Ce
   Ce258       1.0     0.137108     0.505324     0.947428    Biso  1.000000 Ce
   Ce259       1.0     0.762546     0.422029     0.947519    Biso  1.000000 Ce
   Ce260       1.0     0.137046     0.005470     0.947369    Biso  1.000000 Ce
   Ce261       1.0     0.178865     0.088749     0.947314    Biso  1.000000 Ce
   Ce262       1.0     0.262441     0.255301     0.947455    Biso  1.000000 Ce
   Ce263       1.0     0.053754     0.005293     0.947452    Biso  1.000000 Ce
   Ce264       1.0     0.970701     0.505217     0.947328    Biso  1.000000 Ce
   Ce265       1.0     0.053932     0.505262     0.947305    Biso  1.000000 Ce
   Ce266       1.0     0.804206     0.338698     0.947366    Biso  1.000000 Ce
   Ce267       1.0     0.178903     0.422003     0.947447    Biso  1.000000 Ce
   Ce268       1.0     0.887357     0.172284     0.947532    Biso  1.000000 Ce
   Ce269       1.0     0.220685     0.172023     0.947457    Biso  1.000000 Ce
   Ce270       1.0     0.845857     0.422053     0.947389    Biso  1.000000 Ce
   Ce271       1.0     0.220747     0.338471     0.947458    Biso  1.000000 Ce
   Ce272       1.0     0.012164     0.088742     0.947403    Biso  1.000000 Ce
   Ce273       1.0     0.845769     0.255459     0.947282    Biso  1.000000 Ce
   Ce274       1.0     0.095680     0.088926     0.947384    Biso  1.000000 Ce
   Ce275       1.0     0.929092     0.421982     0.947291    Biso  1.000000 Ce
   Ce276       1.0     0.095519     0.421935     0.947321    Biso  1.000000 Ce
   Ce277       1.0     0.179051     0.255416     0.947395    Biso  1.000000 Ce
   Ce278       1.0     0.137410     0.172208     0.947359    Biso  1.000000 Ce
   Ce279       1.0     0.887460     0.338685     0.947250    Biso  1.000000 Ce
   Ce280       1.0     0.137302     0.338704     0.947379    Biso  1.000000 Ce
   Ce281       1.0     0.970712     0.172282     0.947460    Biso  1.000000 Ce
   Ce282       1.0     0.053890     0.172209     0.947309    Biso  1.000000 Ce
   Ce283       1.0     0.012376     0.421933     0.947276    Biso  1.000000 Ce
   Ce284       1.0     0.929217     0.255583     0.947236    Biso  1.000000 Ce
   Ce285       1.0     0.054047     0.338537     0.947274    Biso  1.000000 Ce
   Ce286       1.0     0.095761     0.255359     0.947302    Biso  1.000000 Ce
   Ce287       1.0     0.012436     0.255465     0.947257    Biso  1.000000 Ce
   Ce288       1.0     0.970718     0.338708     0.947234    Biso  1.000000 Ce
   O433        1.0     0.470322     0.894230     0.941428    Biso  1.000000 O
   O434        1.0     0.511935     0.810847     0.941399    Biso  1.000000 O
   O435        1.0     0.553679     0.894318     0.941356    Biso  1.000000 O
   O436        1.0     0.428562     0.810952     0.941387    Biso  1.000000 O
   O437        1.0     0.511902     0.977583     0.941266    Biso  1.000000 O
   O438        1.0     0.595305     0.810955     0.941398    Biso  1.000000 O
   O439        1.0     0.470571     0.727578     0.941323    Biso  1.000000 O
   O440        1.0     0.386969     0.894443     0.941277    Biso  1.000000 O
   O441        1.0     0.637113     0.894300     0.941361    Biso  1.000000 O
   O442        1.0     0.595213     0.977683     0.941339    Biso  1.000000 O
   O443        1.0     0.387248     0.727843     0.941287    Biso  1.000000 O
   O444        1.0     0.678842     0.811094     0.941245    Biso  1.000000 O
   O445        1.0     0.428949     0.977567     0.941243    Biso  1.000000 O
   O446        1.0     0.345264     0.811137     0.941210    Biso  1.000000 O
   O447        1.0     0.553873     0.727651     0.941272    Biso  1.000000 O
   O448        1.0     0.637564     0.727799     0.941265    Biso  1.000000 O
   O449        1.0     0.553687     0.060787     0.941249    Biso  1.000000 O
   O450        1.0     0.470520     0.060714     0.941219    Biso  1.000000 O
   O451        1.0     0.720713     0.894325     0.941315    Biso  1.000000 O
   O452        1.0     0.678916     0.977686     0.941236    Biso  1.000000 O
   O453        1.0     0.637263     0.060707     0.941252    Biso  1.000000 O
   O454        1.0     0.512381     0.644267     0.941270    Biso  1.000000 O
   O455        1.0     0.429165     0.644329     0.941254    Biso  1.000000 O
   O456        1.0     0.304138     0.727633     0.941285    Biso  1.000000 O
   O457        1.0     0.345443     0.977479     0.941110    Biso  1.000000 O
   O458        1.0     0.303774     0.894625     0.941106    Biso  1.000000 O
   O459        1.0     0.762561     0.810884     0.941212    Biso  1.000000 O
   O460        1.0     0.720833     0.727644     0.941117    Biso  1.000000 O
   O461        1.0     0.345887     0.644421     0.941243    Biso  1.000000 O
   O462        1.0     0.595548     0.644331     0.941194    Biso  1.000000 O
   O463        1.0     0.512200     0.144116     0.941257    Biso  1.000000 O
   O464        1.0     0.595457     0.144017     0.941225    Biso  1.000000 O
   O465        1.0     0.387228     0.060779     0.941226    Biso  1.000000 O
   O466        1.0     0.554050     0.560939     0.941219    Biso  1.000000 O
   O467        1.0     0.470590     0.560911     0.941312    Biso  1.000000 O
   O468        1.0     0.262118     0.811079     0.941210    Biso  1.000000 O
   O469        1.0     0.553813     0.227436     0.941211    Biso  1.000000 O
   O470        1.0     0.762259     0.977716     0.941131    Biso  1.000000 O
   O471        1.0     0.511960     0.477583     0.941162    Biso  1.000000 O
   O472        1.0     0.387424     0.561074     0.941216    Biso  1.000000 O
   O473        1.0     0.804287     0.894244     0.941184    Biso  1.000000 O
   O474        1.0     0.678991     0.644201     0.941206    Biso  1.000000 O
   O475        1.0     0.553732     0.394329     0.941090    Biso  1.000000 O
   O476        1.0     0.512165     0.311054     0.941037    Biso  1.000000 O
   O477        1.0     0.720715     0.060866     0.941118    Biso  1.000000 O
   O478        1.0     0.470383     0.394168     0.941015    Biso  1.000000 O
   O479        1.0     0.595524     0.477639     0.941112    Biso  1.000000 O
   O480        1.0     0.428761     0.144177     0.941196    Biso  1.000000 O
   O481        1.0     0.470769     0.227661     0.941199    Biso  1.000000 O
   O482        1.0     0.803953     0.727498     0.941058    Biso  1.000000 O
   O483        1.0     0.845964     0.810851     0.941162    Biso  1.000000 O
   O484        1.0     0.262448     0.644215     0.941315    Biso  1.000000 O
   O485        1.0     0.428700     0.477451     0.941186    Biso  1.000000 O
   O486        1.0     0.678848     0.144129     0.941195    Biso  1.000000 O
   O487        1.0     0.637024     0.227413     0.941202    Biso  1.000000 O
   O488        1.0     0.637393     0.560827     0.941152    Biso  1.000000 O
   O489        1.0     0.595652     0.310949     0.941158    Biso  1.000000 O
   O490        1.0     0.220612     0.727633     0.941226    Biso  1.000000 O
   O491        1.0     0.304018     0.560923     0.941224    Biso  1.000000 O
   O492        1.0     0.762108     0.644117     0.941067    Biso  1.000000 O
   O493        1.0     0.429156     0.310890     0.940975    Biso  1.000000 O
   O494        1.0     0.261828     0.977788     0.941036    Biso  1.000000 O
   O495        1.0     0.303823     0.060742     0.941154    Biso  1.000000 O
   O496        1.0     0.637379     0.394401     0.941055    Biso  1.000000 O
   O497        1.0     0.887359     0.894212     0.941033    Biso  1.000000 O
   O498        1.0     0.845520     0.977555     0.941067    Biso  1.000000 O
   O499        1.0     0.220456     0.894633     0.941036    Biso  1.000000 O
   O500        1.0     0.387234     0.393909     0.941008    Biso  1.000000 O
   O501        1.0     0.345744     0.477533     0.941183    Biso  1.000000 O
   O502        1.0     0.803752     0.060924     0.941038    Biso  1.000000 O
   O503        1.0     0.887220     0.727691     0.940980    Biso  1.000000 O
   O504        1.0     0.387435     0.227376     0.941035    Biso  1.000000 O
   O505        1.0     0.178850     0.644115     0.941162    Biso  1.000000 O
   O506        1.0     0.345526     0.144033     0.941027    Biso  1.000000 O
   O507        1.0     0.845512     0.643995     0.941032    Biso  1.000000 O
   O508        1.0     0.720749     0.560676     0.941029    Biso  1.000000 O
   O509        1.0     0.929020     0.811040     0.941007    Biso  1.000000 O
   O510        1.0     0.178761     0.811122     0.941092    Biso  1.000000 O
   O511        1.0     0.678912     0.477743     0.941029    Biso  1.000000 O
   O512        1.0     0.679081     0.311106     0.941192    Biso  1.000000 O
   O513        1.0     0.220623     0.560836     0.941086    Biso  1.000000 O
   O514        1.0     0.762235     0.144322     0.941084    Biso  1.000000 O
   O515        1.0     0.137331     0.727532     0.941053    Biso  1.000000 O
   O516        1.0     0.970466     0.727796     0.940989    Biso  1.000000 O
   O517        1.0     0.720589     0.227721     0.941134    Biso  1.000000 O
   O518        1.0     0.804051     0.560999     0.940996    Biso  1.000000 O
   O519        1.0     0.929096     0.644287     0.940945    Biso  1.000000 O
   O520        1.0     0.053894     0.727880     0.940986    Biso  1.000000 O
   O521        1.0     0.970626     0.894348     0.940980    Biso  1.000000 O
   O522        1.0     0.928865     0.977519     0.940956    Biso  1.000000 O
   O523        1.0     0.012112     0.810988     0.941027    Biso  1.000000 O
   O524        1.0     0.262470     0.477450     0.941067    Biso  1.000000 O
   O525        1.0     0.887084     0.060808     0.941083    Biso  1.000000 O
   O526        1.0     0.095567     0.810673     0.941026    Biso  1.000000 O
   O527        1.0     0.012344     0.644344     0.940898    Biso  1.000000 O
   O528        1.0     0.345862     0.310749     0.940971    Biso  1.000000 O
   O529        1.0     0.887223     0.560897     0.940949    Biso  1.000000 O
   O530        1.0     0.137017     0.561021     0.940990    Biso  1.000000 O
   O531        1.0     0.095550     0.644334     0.940918    Biso  1.000000 O
   O532        1.0     0.053706     0.894137     0.940975    Biso  1.000000 O
   O533        1.0     0.720829     0.394346     0.941028    Biso  1.000000 O
   O534        1.0     0.137040     0.894501     0.940986    Biso  1.000000 O
   O535        1.0     0.178506     0.977689     0.940901    Biso  1.000000 O
   O536        1.0     0.304009     0.393965     0.941106    Biso  1.000000 O
   O537        1.0     0.762322     0.477501     0.941030    Biso  1.000000 O
   O538        1.0     0.220371     0.061093     0.940912    Biso  1.000000 O
   O539        1.0     0.845643     0.144404     0.941236    Biso  1.000000 O
   O540        1.0     0.304358     0.227528     0.940896    Biso  1.000000 O
   O541        1.0     0.970845     0.560621     0.940933    Biso  1.000000 O
   O542        1.0     0.262609     0.144316     0.940978    Biso  1.000000 O
   O543        1.0     0.012038     0.977725     0.940925    Biso  1.000000 O
   O544        1.0     0.053928     0.560739     0.940877    Biso  1.000000 O
   O545        1.0     0.762547     0.311017     0.940963    Biso  1.000000 O
   O546        1.0     0.178928     0.477735     0.940961    Biso  1.000000 O
   O547        1.0     0.970647     0.060730     0.940997    Biso  1.000000 O
   O548        1.0     0.845786     0.477731     0.940944    Biso  1.000000 O
   O549        1.0     0.804049     0.227668     0.940908    Biso  1.000000 O
   O550        1.0     0.095253     0.977728     0.940892    Biso  1.000000 O
   O551        1.0     0.095525     0.477252     0.940839    Biso  1.000000 O
   O552        1.0     0.262441     0.310986     0.940943    Biso  1.000000 O
   O553        1.0     0.928969     0.477485     0.940869    Biso  1.000000 O
   O554        1.0     0.804190     0.394235     0.940932    Biso  1.000000 O
   O555        1.0     0.137291     0.061095     0.940867    Biso  1.000000 O
   O556        1.0     0.220572     0.394064     0.940995    Biso  1.000000 O
   O557        1.0     0.929131     0.144099     0.941050    Biso  1.000000 O
   O558        1.0     0.054035     0.061062     0.940955    Biso  1.000000 O
   O559        1.0     0.012297     0.477440     0.940916    Biso  1.000000 O
   O560        1.0     0.179125     0.144314     0.940857    Biso  1.000000 O
   O561        1.0     0.220821     0.227662     0.940985    Biso  1.000000 O
   O562        1.0     0.887680     0.227973     0.940860    Biso  1.000000 O
   O563        1.0     0.845792     0.310842     0.940813    Biso  1.000000 O
   O564        1.0     0.887463     0.394249     0.940850    Biso  1.000000 O
   O565        1.0     0.137151     0.394334     0.940926    Biso  1.000000 O
   O566        1.0     0.179108     0.311038     0.940936    Biso  1.000000 O
   O567        1.0     0.012281     0.144248     0.940962    Biso  1.000000 O
   O568        1.0     0.095643     0.144773     0.940860    Biso  1.000000 O
   O569        1.0     0.137691     0.227803     0.940870    Biso  1.000000 O
   O570        1.0     0.053985     0.393922     0.940794    Biso  1.000000 O
   O571        1.0     0.970763     0.394190     0.940799    Biso  1.000000 O
   O572        1.0     0.970898     0.227711     0.940783    Biso  1.000000 O
   O573        1.0     0.054273     0.227799     0.940818    Biso  1.000000 O
   O574        1.0     0.095844     0.310853     0.940851    Biso  1.000000 O
   O575        1.0     0.929174     0.310975     0.940742    Biso  1.000000 O
   O576        1.0     0.012392     0.310910     0.940796    Biso  1.000000 O
   O577        1.0     0.469844     0.838193     0.928368    Biso  1.000000 O
   O578        1.0     0.511662     0.921898     0.928336    Biso  1.000000 O
   O579        1.0     0.552884     0.838616     0.928333    Biso  1.000000 O
   O580        1.0     0.595210     0.922391     0.928356    Biso  1.000000 O
   O581        1.0     0.428372     0.922006     0.928143    Biso  1.000000 O
   O582        1.0     0.386596     0.839134     0.928232    Biso  1.000000 O
   O583        1.0     0.637083     0.839156     0.928324    Biso  1.000000 O
   O584        1.0     0.552982     0.005203     0.928153    Biso  1.000000 O
   O585        1.0     0.428529     0.755534     0.928298    Biso  1.000000 O
   O586        1.0     0.470153     0.005231     0.927911    Biso  1.000000 O
   O587        1.0     0.512015     0.755571     0.928169    Biso  1.000000 O
   O588        1.0     0.595441     0.755515     0.928278    Biso  1.000000 O
   O589        1.0     0.345737     0.755792     0.928227    Biso  1.000000 O
   O590        1.0     0.678662     0.922295     0.928274    Biso  1.000000 O
   O591        1.0     0.637077     0.004489     0.928197    Biso  1.000000 O
   O592        1.0     0.345281     0.921764     0.927796    Biso  1.000000 O
   O593        1.0     0.387626     0.005007     0.928152    Biso  1.000000 O
   O594        1.0     0.470763     0.672265     0.928253    Biso  1.000000 O
   O595        1.0     0.679434     0.756530     0.927971    Biso  1.000000 O
   O596        1.0     0.720937     0.839047     0.928188    Biso  1.000000 O
   O597        1.0     0.303888     0.838975     0.928033    Biso  1.000000 O
   O598        1.0     0.387827     0.672351     0.928280    Biso  1.000000 O
   O599        1.0     0.511680     0.088183     0.928074    Biso  1.000000 O
   O600        1.0     0.554419     0.672612     0.928066    Biso  1.000000 O
   O601        1.0     0.594944     0.088295     0.928194    Biso  1.000000 O
   O602        1.0     0.637203     0.672323     0.928274    Biso  1.000000 O
   O603        1.0     0.429034     0.088174     0.928198    Biso  1.000000 O
   O604        1.0     0.304505     0.672118     0.928282    Biso  1.000000 O
   O605        1.0     0.763119     0.922269     0.928220    Biso  1.000000 O
   O606        1.0     0.512067     0.589057     0.928319    Biso  1.000000 O
   O607        1.0     0.429373     0.589293     0.928157    Biso  1.000000 O
   O608        1.0     0.720718     0.005225     0.927945    Biso  1.000000 O
   O609        1.0     0.262729     0.755614     0.928275    Biso  1.000000 O
   O610        1.0     0.553704     0.171456     0.928226    Biso  1.000000 O
   O611        1.0     0.762903     0.755267     0.927892    Biso  1.000000 O
   O612        1.0     0.595810     0.588965     0.928061    Biso  1.000000 O
   O613        1.0     0.511284     0.422302     0.928017    Biso  1.000000 O
   O614        1.0     0.804979     0.838820     0.928156    Biso  1.000000 O
   O615        1.0     0.553694     0.504735     0.928084    Biso  1.000000 O
   O616        1.0     0.679065     0.088160     0.928119    Biso  1.000000 O
   O617        1.0     0.721204     0.671721     0.927967    Biso  1.000000 O
   O618        1.0     0.553765     0.338979     0.927970    Biso  1.000000 O
   O619        1.0     0.469805     0.505492     0.928206    Biso  1.000000 O
   O620        1.0     0.512247     0.255273     0.927959    Biso  1.000000 O
   O621        1.0     0.345901     0.589411     0.928170    Biso  1.000000 O
   O622        1.0     0.470844     0.171983     0.928127    Biso  1.000000 O
   O623        1.0     0.636637     0.171245     0.928143    Biso  1.000000 O
   O624        1.0     0.470520     0.338877     0.927652    Biso  1.000000 O
   O625        1.0     0.303492     0.005007     0.928102    Biso  1.000000 O
   O626        1.0     0.595062     0.255211     0.928164    Biso  1.000000 O
   O627        1.0     0.262112     0.922523     0.927836    Biso  1.000000 O
   O628        1.0     0.428605     0.422269     0.927893    Biso  1.000000 O
   O629        1.0     0.387135     0.505541     0.928108    Biso  1.000000 O
   O630        1.0     0.594940     0.422464     0.928004    Biso  1.000000 O
   O631        1.0     0.220505     0.672118     0.928382    Biso  1.000000 O
   O632        1.0     0.846237     0.755372     0.927858    Biso  1.000000 O
   O633        1.0     0.846004     0.922150     0.927948    Biso  1.000000 O
   O634        1.0     0.679073     0.588927     0.928004    Biso  1.000000 O
   O635        1.0     0.803809     0.671588     0.928071    Biso  1.000000 O
   O636        1.0     0.803979     0.004751     0.927871    Biso  1.000000 O
   O637        1.0     0.262536     0.588210     0.928107    Biso  1.000000 O
   O638        1.0     0.637357     0.338903     0.928028    Biso  1.000000 O
   O639        1.0     0.220469     0.839120     0.927993    Biso  1.000000 O
   O640        1.0     0.345752     0.087909     0.928068    Biso  1.000000 O
   O641        1.0     0.429522     0.255068     0.928004    Biso  1.000000 O
   O642        1.0     0.887965     0.838321     0.927847    Biso  1.000000 O
   O643        1.0     0.637141     0.505515     0.927877    Biso  1.000000 O
   O644        1.0     0.762137     0.088843     0.927916    Biso  1.000000 O
   O645        1.0     0.762323     0.588227     0.927997    Biso  1.000000 O
   O646        1.0     0.387598     0.171243     0.927866    Biso  1.000000 O
   O647        1.0     0.678703     0.255739     0.928234    Biso  1.000000 O
   O648        1.0     0.887173     0.672031     0.928788    Biso  1.000000 O
   O649        1.0     0.304447     0.505220     0.928201    Biso  1.000000 O
   O650        1.0     0.387757     0.337758     0.927683    Biso  1.000000 O
   O651        1.0     0.720480     0.171671     0.928083    Biso  1.000000 O
   O652        1.0     0.178897     0.755218     0.928092    Biso  1.000000 O
   O653        1.0     0.887013     0.004820     0.927941    Biso  1.000000 O
   O654        1.0     0.929032     0.755766     0.927824    Biso  1.000000 O
   O655        1.0     0.929385     0.922220     0.927879    Biso  1.000000 O
   O656        1.0     0.178870     0.588346     0.927985    Biso  1.000000 O
   O657        1.0     0.970511     0.672582     0.927847    Biso  1.000000 O
   O658        1.0     0.219707     0.006165     0.927789    Biso  1.000000 O
   O659        1.0     0.970497     0.838613     0.927828    Biso  1.000000 O
   O660        1.0     0.345519     0.421837     0.928048    Biso  1.000000 O
   O661        1.0     0.679152     0.422448     0.927973    Biso  1.000000 O
   O662        1.0     0.845226     0.588953     0.927664    Biso  1.000000 O
   O663        1.0     0.178059     0.922718     0.927661    Biso  1.000000 O
   O664        1.0     0.137169     0.672773     0.927949    Biso  1.000000 O
   O665        1.0     0.011915     0.756027     0.927908    Biso  1.000000 O
   O666        1.0     0.721161     0.504978     0.927800    Biso  1.000000 O
   O667        1.0     0.096028     0.755005     0.927823    Biso  1.000000 O
   O668        1.0     0.262201     0.088618     0.927895    Biso  1.000000 O
   O669        1.0     0.136899     0.839086     0.927966    Biso  1.000000 O
   O670        1.0     0.929655     0.588116     0.927977    Biso  1.000000 O
   O671        1.0     0.054151     0.673009     0.927840    Biso  1.000000 O
   O672        1.0     0.845112     0.088406     0.928081    Biso  1.000000 O
   O673        1.0     0.220647     0.505585     0.927902    Biso  1.000000 O
   O674        1.0     0.054019     0.838499     0.927919    Biso  1.000000 O
   O675        1.0     0.346849     0.255344     0.927679    Biso  1.000000 O
   O676        1.0     0.012183     0.922550     0.927858    Biso  1.000000 O
   O677        1.0     0.720937     0.338568     0.928025    Biso  1.000000 O
   O678        1.0     0.970225     0.005194     0.927681    Biso  1.000000 O
   O679        1.0     0.304556     0.171757     0.927636    Biso  1.000000 O
   O680        1.0     0.012284     0.588752     0.927634    Biso  1.000000 O
   O681        1.0     0.094812     0.588371     0.927700    Biso  1.000000 O
   O682        1.0     0.804044     0.171984     0.928009    Biso  1.000000 O
   O683        1.0     0.262776     0.421539     0.928035    Biso  1.000000 O
   O684        1.0     0.803704     0.505404     0.927888    Biso  1.000000 O
   O685        1.0     0.762234     0.255575     0.927956    Biso  1.000000 O
   O686        1.0     0.304459     0.338436     0.927856    Biso  1.000000 O
   O687        1.0     0.929192     0.087324     0.928023    Biso  1.000000 O
   O688        1.0     0.887483     0.505395     0.927751    Biso  1.000000 O
   O689        1.0     0.136991     0.505597     0.927908    Biso  1.000000 O
   O690        1.0     0.762497     0.422223     0.927940    Biso  1.000000 O
   O691        1.0     0.095042     0.922330     0.927921    Biso  1.000000 O
   O692        1.0     0.136942     0.005420     0.927807    Biso  1.000000 O
   O693        1.0     0.053438     0.005456     0.927799    Biso  1.000000 O
   O694        1.0     0.970501     0.504707     0.927663    Biso  1.000000 O
   O695        1.0     0.053797     0.504438     0.927688    Biso  1.000000 O
   O696        1.0     0.887888     0.172654     0.928128    Biso  1.000000 O
   O697        1.0     0.804646     0.338302     0.927727    Biso  1.000000 O
   O698        1.0     0.221788     0.171917     0.927957    Biso  1.000000 O
   O699        1.0     0.845797     0.421951     0.927847    Biso  1.000000 O
   O700        1.0     0.262964     0.255609     0.928006    Biso  1.000000 O
   O701        1.0     0.179000     0.088853     0.927546    Biso  1.000000 O
   O702        1.0     0.178621     0.422041     0.927917    Biso  1.000000 O
   O703        1.0     0.012310     0.088903     0.927838    Biso  1.000000 O
   O704        1.0     0.220845     0.338288     0.927851    Biso  1.000000 O
   O705        1.0     0.096218     0.089278     0.927816    Biso  1.000000 O
   O706        1.0     0.846100     0.255511     0.927567    Biso  1.000000 O
   O707        1.0     0.095470     0.421251     0.927615    Biso  1.000000 O
   O708        1.0     0.887708     0.338923     0.927644    Biso  1.000000 O
   O709        1.0     0.971518     0.172141     0.927927    Biso  1.000000 O
   O710        1.0     0.929304     0.421670     0.927671    Biso  1.000000 O
   O711        1.0     0.137927     0.172944     0.927858    Biso  1.000000 O
   O712        1.0     0.179841     0.256000     0.927832    Biso  1.000000 O
   O713        1.0     0.053842     0.173023     0.927689    Biso  1.000000 O
   O714        1.0     0.137480     0.339009     0.927894    Biso  1.000000 O
   O715        1.0     0.012430     0.421946     0.927639    Biso  1.000000 O
   O716        1.0     0.970933     0.338309     0.927606    Biso  1.000000 O
   O717        1.0     0.054465     0.337846     0.927660    Biso  1.000000 O
   O718        1.0     0.013167     0.255477     0.927702    Biso  1.000000 O
   O719        1.0     0.929705     0.255459     0.927457    Biso  1.000000 O
   O720        1.0     0.096545     0.255678     0.927744    Biso  1.000000 O
   Ce289       1.0     0.469922     0.893800     0.921660    Biso  1.000000 Ce
   Ce290       1.0     0.553004     0.894186     0.921665    Biso  1.000000 Ce
   Ce291       1.0     0.511501     0.810795     0.921713    Biso  1.000000 Ce
   Ce292       1.0     0.428296     0.810819     0.921682    Biso  1.000000 Ce
   Ce293       1.0     0.511841     0.977257     0.921401    Biso  1.000000 Ce
   Ce294       1.0     0.386852     0.894596     0.921350    Biso  1.000000 Ce
   Ce295       1.0     0.595200     0.811422     0.921705    Biso  1.000000 Ce
   Ce296       1.0     0.636637     0.894304     0.921752    Biso  1.000000 Ce
   Ce297       1.0     0.594847     0.977396     0.921611    Biso  1.000000 Ce
   Ce298       1.0     0.428934     0.977280     0.921366    Biso  1.000000 Ce
   Ce299       1.0     0.345457     0.811338     0.921389    Biso  1.000000 Ce
   Ce300       1.0     0.679374     0.811599     0.921571    Biso  1.000000 Ce
   Ce301       1.0     0.387608     0.728236     0.921618    Biso  1.000000 Ce
   Ce302       1.0     0.470527     0.727421     0.921693    Biso  1.000000 Ce
   Ce303       1.0     0.553234     0.060538     0.921509    Biso  1.000000 Ce
   Ce304       1.0     0.637791     0.728588     0.921659    Biso  1.000000 Ce
   Ce305       1.0     0.554300     0.727996     0.921600    Biso  1.000000 Ce
   Ce306       1.0     0.470162     0.060578     0.921284    Biso  1.000000 Ce
   Ce307       1.0     0.345298     0.977226     0.921273    Biso  1.000000 Ce
   Ce308       1.0     0.720986     0.894351     0.921750    Biso  1.000000 Ce
   Ce309       1.0     0.303896     0.894666     0.921220    Biso  1.000000 Ce
   Ce310       1.0     0.678696     0.977158     0.921600    Biso  1.000000 Ce
   Ce311       1.0     0.304545     0.727943     0.921698    Biso  1.000000 Ce
   Ce312       1.0     0.429272     0.644662     0.921618    Biso  1.000000 Ce
   Ce313       1.0     0.637052     0.060160     0.921734    Biso  1.000000 Ce
   Ce314       1.0     0.512412     0.644713     0.921586    Biso  1.000000 Ce
   Ce315       1.0     0.346159     0.645136     0.921691    Biso  1.000000 Ce
   Ce316       1.0     0.721237     0.727995     0.921425    Biso  1.000000 Ce
   Ce317       1.0     0.763455     0.811335     0.921521    Biso  1.000000 Ce
   Ce318       1.0     0.595024     0.143567     0.921565    Biso  1.000000 Ce
   Ce319       1.0     0.387213     0.059930     0.921380    Biso  1.000000 Ce
   Ce320       1.0     0.553914     0.227362     0.921516    Biso  1.000000 Ce
   Ce321       1.0     0.553945     0.561319     0.921693    Biso  1.000000 Ce
   Ce322       1.0     0.470122     0.394480     0.920998    Biso  1.000000 Ce
   Ce323       1.0     0.262479     0.810988     0.921570    Biso  1.000000 Ce
   Ce324       1.0     0.595845     0.644898     0.921486    Biso  1.000000 Ce
   Ce325       1.0     0.512044     0.143684     0.921346    Biso  1.000000 Ce
   Ce326       1.0     0.553440     0.393941     0.921264    Biso  1.000000 Ce
   Ce327       1.0     0.511918     0.477415     0.921387    Biso  1.000000 Ce
   Ce328       1.0     0.511848     0.311093     0.921153    Biso  1.000000 Ce
   Ce329       1.0     0.470829     0.561065     0.921686    Biso  1.000000 Ce
   Ce330       1.0     0.762612     0.977365     0.921400    Biso  1.000000 Ce
   Ce331       1.0     0.387588     0.561747     0.921630    Biso  1.000000 Ce
   Ce332       1.0     0.595146     0.477330     0.921377    Biso  1.000000 Ce
   Ce333       1.0     0.804934     0.894116     0.921351    Biso  1.000000 Ce
   Ce334       1.0     0.636810     0.227377     0.921708    Biso  1.000000 Ce
   Ce335       1.0     0.595270     0.311061     0.921471    Biso  1.000000 Ce
   Ce336       1.0     0.679253     0.644436     0.921575    Biso  1.000000 Ce
   Ce337       1.0     0.262501     0.644884     0.921830    Biso  1.000000 Ce
   Ce338       1.0     0.471249     0.227360     0.921240    Biso  1.000000 Ce
   Ce339       1.0     0.720597     0.060535     0.921500    Biso  1.000000 Ce
   Ce340       1.0     0.220752     0.727616     0.921739    Biso  1.000000 Ce
   Ce341       1.0     0.846891     0.810793     0.921208    Biso  1.000000 Ce
   Ce342       1.0     0.428491     0.477902     0.921436    Biso  1.000000 Ce
   Ce343       1.0     0.678653     0.143926     0.921708    Biso  1.000000 Ce
   Ce344       1.0     0.803913     0.728030     0.921320    Biso  1.000000 Ce
   Ce345       1.0     0.845853     0.977024     0.921100    Biso  1.000000 Ce
   Ce346       1.0     0.429225     0.310592     0.920950    Biso  1.000000 Ce
   Ce347       1.0     0.637328     0.394404     0.921420    Biso  1.000000 Ce
   Ce348       1.0     0.304222     0.561466     0.921695    Biso  1.000000 Ce
   Ce349       1.0     0.429050     0.143667     0.921373    Biso  1.000000 Ce
   Ce350       1.0     0.637371     0.561090     0.921417    Biso  1.000000 Ce
   Ce351       1.0     0.178923     0.644198     0.921636    Biso  1.000000 Ce
   Ce352       1.0     0.762430     0.644431     0.921180    Biso  1.000000 Ce
   Ce353       1.0     0.887681     0.894045     0.921124    Biso  1.000000 Ce
   Ce354       1.0     0.387328     0.394099     0.921260    Biso  1.000000 Ce
   Ce355       1.0     0.261865     0.977844     0.921213    Biso  1.000000 Ce
   Ce356       1.0     0.846039     0.644722     0.920849    Biso  1.000000 Ce
   Ce357       1.0     0.220665     0.561025     0.921595    Biso  1.000000 Ce
   Ce358       1.0     0.928704     0.644739     0.920911    Biso  1.000000 Ce
   Ce359       1.0     0.887707     0.726658     0.920740    Biso  1.000000 Ce
   Ce360       1.0     0.887339     0.560460     0.921221    Biso  1.000000 Ce
   Ce361       1.0     0.220494     0.894973     0.921387    Biso  1.000000 Ce
   Ce362       1.0     0.678810     0.311041     0.921547    Biso  1.000000 Ce
   Ce363       1.0     0.345527     0.477761     0.921593    Biso  1.000000 Ce
   Ce364       1.0     0.803962     0.061001     0.921389    Biso  1.000000 Ce
   Ce365       1.0     0.303982     0.060069     0.921409    Biso  1.000000 Ce
   Ce366       1.0     0.388154     0.226958     0.921066    Biso  1.000000 Ce
   Ce367       1.0     0.929317     0.811250     0.920956    Biso  1.000000 Ce
   Ce368       1.0     0.721152     0.560808     0.921232    Biso  1.000000 Ce
   Ce369       1.0     0.887063     0.060275     0.921483    Biso  1.000000 Ce
   Ce370       1.0     0.971073     0.728476     0.921087    Biso  1.000000 Ce
   Ce371       1.0     0.720579     0.227611     0.921610    Biso  1.000000 Ce
   Ce372       1.0     0.929131     0.976907     0.921044    Biso  1.000000 Ce
   Ce373       1.0     0.970694     0.894351     0.921150    Biso  1.000000 Ce
   Ce374       1.0     0.346152     0.143373     0.921260    Biso  1.000000 Ce
   Ce375       1.0     0.136731     0.560925     0.921250    Biso  1.000000 Ce
   Ce376       1.0     0.803980     0.561406     0.921121    Biso  1.000000 Ce
   Ce377       1.0     0.678915     0.477743     0.921333    Biso  1.000000 Ce
   Ce378       1.0     0.012294     0.644786     0.921125    Biso  1.000000 Ce
   Ce379       1.0     0.054029     0.727862     0.921216    Biso  1.000000 Ce
   Ce380       1.0     0.762342     0.144251     0.921453    Biso  1.000000 Ce
   Ce381       1.0     0.137575     0.727617     0.921202    Biso  1.000000 Ce
   Ce382       1.0     0.095876     0.810794     0.921350    Biso  1.000000 Ce
   Ce383       1.0     0.970781     0.561138     0.920978    Biso  1.000000 Ce
   Ce384       1.0     0.053762     0.894360     0.921257    Biso  1.000000 Ce
   Ce385       1.0     0.012430     0.811214     0.921213    Biso  1.000000 Ce
   Ce386       1.0     0.262579     0.477233     0.921608    Biso  1.000000 Ce
   Ce387       1.0     0.346291     0.310295     0.921197    Biso  1.000000 Ce
   Ce388       1.0     0.179061     0.811270     0.921460    Biso  1.000000 Ce
   Ce389       1.0     0.178068     0.978111     0.921050    Biso  1.000000 Ce
   Ce390       1.0     0.012307     0.977713     0.921150    Biso  1.000000 Ce
   Ce391       1.0     0.136756     0.894635     0.921262    Biso  1.000000 Ce
   Ce392       1.0     0.845946     0.144235     0.921486    Biso  1.000000 Ce
   Ce393       1.0     0.053821     0.560953     0.920974    Biso  1.000000 Ce
   Ce394       1.0     0.970426     0.060404     0.921247    Biso  1.000000 Ce
   Ce395       1.0     0.095664     0.644535     0.921161    Biso  1.000000 Ce
   Ce396       1.0     0.178775     0.477737     0.921436    Biso  1.000000 Ce
   Ce397       1.0     0.220339     0.061116     0.920951    Biso  1.000000 Ce
   Ce398       1.0     0.721050     0.394261     0.921308    Biso  1.000000 Ce
   Ce399       1.0     0.262973     0.144152     0.921217    Biso  1.000000 Ce
   Ce400       1.0     0.095426     0.477223     0.921079    Biso  1.000000 Ce
   Ce401       1.0     0.304138     0.393610     0.921417    Biso  1.000000 Ce
   Ce402       1.0     0.762426     0.477505     0.921141    Biso  1.000000 Ce
   Ce403       1.0     0.304956     0.227198     0.921195    Biso  1.000000 Ce
   Ce404       1.0     0.929116     0.477375     0.921039    Biso  1.000000 Ce
   Ce405       1.0     0.845620     0.477572     0.921336    Biso  1.000000 Ce
   Ce406       1.0     0.929527     0.143823     0.921500    Biso  1.000000 Ce
   Ce407       1.0     0.762452     0.310831     0.921191    Biso  1.000000 Ce
   Ce408       1.0     0.804376     0.227360     0.921239    Biso  1.000000 Ce
   Ce409       1.0     0.137265     0.061588     0.921121    Biso  1.000000 Ce
   Ce410       1.0     0.262853     0.310668     0.921301    Biso  1.000000 Ce
   Ce411       1.0     0.179983     0.144962     0.921119    Biso  1.000000 Ce
   Ce412       1.0     0.054080     0.061404     0.921439    Biso  1.000000 Ce
   Ce413       1.0     0.012278     0.477121     0.920901    Biso  1.000000 Ce
   Ce414       1.0     0.221574     0.227778     0.921199    Biso  1.000000 Ce
   Ce415       1.0     0.137177     0.394017     0.921241    Biso  1.000000 Ce
   Ce416       1.0     0.804250     0.394149     0.921238    Biso  1.000000 Ce
   Ce417       1.0     0.096544     0.145355     0.921213    Biso  1.000000 Ce
   Ce418       1.0     0.220613     0.394054     0.921518    Biso  1.000000 Ce
   Ce419       1.0     0.179522     0.310944     0.921250    Biso  1.000000 Ce
   Ce420       1.0     0.888220     0.227585     0.921183    Biso  1.000000 Ce
   Ce421       1.0     0.845850     0.310957     0.921010    Biso  1.000000 Ce
   Ce422       1.0     0.095031     0.977977     0.921154    Biso  1.000000 Ce
   Ce423       1.0     0.012714     0.144608     0.921209    Biso  1.000000 Ce
   Ce424       1.0     0.138517     0.228118     0.921049    Biso  1.000000 Ce
   Ce425       1.0     0.887697     0.394155     0.921003    Biso  1.000000 Ce
   Ce426       1.0     0.054885     0.227904     0.920908    Biso  1.000000 Ce
   Ce427       1.0     0.096382     0.310475     0.920946    Biso  1.000000 Ce
   Ce428       1.0     0.013041     0.310411     0.920923    Biso  1.000000 Ce
   Ce429       1.0     0.054149     0.393419     0.921008    Biso  1.000000 Ce
   Ce430       1.0     0.971546     0.227396     0.920949    Biso  1.000000 Ce
   Ce431       1.0     0.929653     0.310812     0.920853    Biso  1.000000 Ce
   Ce432       1.0     0.970965     0.393836     0.920956    Biso  1.000000 Ce
   O721        1.0     0.428317     0.866214     0.915046    Biso  1.000000 O
   O722        1.0     0.470525     0.948622     0.914938    Biso  1.000000 O
   O723        1.0     0.511214     0.866539     0.915164    Biso  1.000000 O
   O724        1.0     0.553132     0.949407     0.915105    Biso  1.000000 O
   O725        1.0     0.386723     0.783877     0.914952    Biso  1.000000 O
   O726        1.0     0.594237     0.866621     0.915602    Biso  1.000000 O
   O727        1.0     0.469677     0.782242     0.914978    Biso  1.000000 O
   O728        1.0     0.553810     0.783896     0.914981    Biso  1.000000 O
   O729        1.0     0.345390     0.866098     0.914393    Biso  1.000000 O
   O730        1.0     0.386994     0.950761     0.914668    Biso  1.000000 O
   O731        1.0     0.636813     0.784612     0.915074    Biso  1.000000 O
   O732        1.0     0.678815     0.867069     0.915187    Biso  1.000000 O
   O733        1.0     0.636386     0.949502     0.914853    Biso  1.000000 O
   O734        1.0     0.511627     0.032429     0.914583    Biso  1.000000 O
   O735        1.0     0.429128     0.699983     0.915043    Biso  1.000000 O
   O736        1.0     0.594946     0.032883     0.915257    Biso  1.000000 O
   O737        1.0     0.721802     0.784105     0.914751    Biso  1.000000 O
   O738        1.0     0.346710     0.700987     0.915319    Biso  1.000000 O
   O739        1.0     0.428531     0.032785     0.914560    Biso  1.000000 O
   O740        1.0     0.512656     0.700002     0.915104    Biso  1.000000 O
   O741        1.0     0.304392     0.783232     0.914962    Biso  1.000000 O
   O742        1.0     0.596873     0.700678     0.914736    Biso  1.000000 O
   O743        1.0     0.303592     0.950780     0.914484    Biso  1.000000 O
   O744        1.0     0.720851     0.949539     0.915157    Biso  1.000000 O
   O745        1.0     0.553300     0.115840     0.914886    Biso  1.000000 O
   O746        1.0     0.763819     0.866953     0.915034    Biso  1.000000 O
   O747        1.0     0.511975     0.366967     0.914451    Biso  1.000000 O
   O748        1.0     0.346203     0.031881     0.914993    Biso  1.000000 O
   O749        1.0     0.679767     0.700249     0.915523    Biso  1.000000 O
   O750        1.0     0.553914     0.617185     0.915120    Biso  1.000000 O
   O751        1.0     0.469639     0.450361     0.914534    Biso  1.000000 O
   O752        1.0     0.262727     0.866694     0.914882    Biso  1.000000 O
   O753        1.0     0.678877     0.032565     0.915005    Biso  1.000000 O
   O754        1.0     0.595213     0.199120     0.915150    Biso  1.000000 O
   O755        1.0     0.263092     0.700615     0.915461    Biso  1.000000 O
   O756        1.0     0.512519     0.533086     0.915403    Biso  1.000000 O
   O757        1.0     0.471261     0.616883     0.914883    Biso  1.000000 O
   O758        1.0     0.470357     0.116360     0.914635    Biso  1.000000 O
   O759        1.0     0.636886     0.115655     0.915170    Biso  1.000000 O
   O760        1.0     0.553303     0.283234     0.914778    Biso  1.000000 O
   O761        1.0     0.387862     0.617249     0.914964    Biso  1.000000 O
   O762        1.0     0.512906     0.198637     0.914746    Biso  1.000000 O
   O763        1.0     0.595323     0.366828     0.914826    Biso  1.000000 O
   O764        1.0     0.552436     0.448139     0.914483    Biso  1.000000 O
   O765        1.0     0.595146     0.533066     0.914949    Biso  1.000000 O
   O766        1.0     0.304290     0.617631     0.915120    Biso  1.000000 O
   O767        1.0     0.805817     0.783517     0.914710    Biso  1.000000 O
   O768        1.0     0.428664     0.366445     0.914374    Biso  1.000000 O
   O769        1.0     0.804437     0.948787     0.914448    Biso  1.000000 O
   O770        1.0     0.428632     0.533728     0.915082    Biso  1.000000 O
   O771        1.0     0.763034     0.699548     0.914500    Biso  1.000000 O
   O772        1.0     0.470415     0.282808     0.914542    Biso  1.000000 O
   O773        1.0     0.636928     0.617106     0.914888    Biso  1.000000 O
   O774        1.0     0.220696     0.783105     0.915163    Biso  1.000000 O
   O775        1.0     0.221324     0.616926     0.915302    Biso  1.000000 O
   O776        1.0     0.636923     0.282982     0.915174    Biso  1.000000 O
   O777        1.0     0.179498     0.699601     0.914927    Biso  1.000000 O
   O778        1.0     0.846666     0.866281     0.914625    Biso  1.000000 O
   O779        1.0     0.888365     0.613753     0.914799    Biso  1.000000 O
   O780        1.0     0.762773     0.033195     0.914857    Biso  1.000000 O
   O781        1.0     0.931384     0.701622     0.914606    Biso  1.000000 O
   O782        1.0     0.842713     0.701429     0.914854    Biso  1.000000 O
   O783        1.0     0.387526     0.114344     0.914761    Biso  1.000000 O
   O784        1.0     0.386750     0.449682     0.914750    Biso  1.000000 O
   O785        1.0     0.636665     0.449657     0.914914    Biso  1.000000 O
   O786        1.0     0.346055     0.534306     0.915238    Biso  1.000000 O
   O787        1.0     0.678440     0.199945     0.915443    Biso  1.000000 O
   O788        1.0     0.887825     0.948870     0.914412    Biso  1.000000 O
   O789        1.0     0.430063     0.199413     0.914811    Biso  1.000000 O
   O790        1.0     0.720391     0.116339     0.914907    Biso  1.000000 O
   O791        1.0     0.845211     0.032629     0.914788    Biso  1.000000 O
   O792        1.0     0.888722     0.782480     0.914227    Biso  1.000000 O
   O793        1.0     0.721233     0.615891     0.914601    Biso  1.000000 O
   O794        1.0     0.845080     0.533198     0.914775    Biso  1.000000 O
   O795        1.0     0.802694     0.616977     0.914418    Biso  1.000000 O
   O796        1.0     0.262953     0.532489     0.915007    Biso  1.000000 O
   O797        1.0     0.679694     0.366823     0.914994    Biso  1.000000 O
   O798        1.0     0.137224     0.616661     0.915254    Biso  1.000000 O
   O799        1.0     0.970734     0.783772     0.914280    Biso  1.000000 O
   O800        1.0     0.929266     0.867685     0.914628    Biso  1.000000 O
   O801        1.0     0.679644     0.533523     0.914866    Biso  1.000000 O
   O802        1.0     0.389601     0.281400     0.914097    Biso  1.000000 O
   O803        1.0     0.927932     0.031858     0.914377    Biso  1.000000 O
   O804        1.0     0.178428     0.533720     0.914764    Biso  1.000000 O
   O805        1.0     0.261817     0.033137     0.914644    Biso  1.000000 O
   O806        1.0     0.346162     0.366058     0.914743    Biso  1.000000 O
   O807        1.0     0.971357     0.949679     0.914287    Biso  1.000000 O
   O808        1.0     0.970793     0.617364     0.914555    Biso  1.000000 O
   O809        1.0     0.219553     0.951357     0.914644    Biso  1.000000 O
   O810        1.0     0.012116     0.700302     0.914755    Biso  1.000000 O
   O811        1.0     0.804292     0.116891     0.914859    Biso  1.000000 O
   O812        1.0     0.304329     0.114989     0.914861    Biso  1.000000 O
   O813        1.0     0.012186     0.866538     0.914915    Biso  1.000000 O
   O814        1.0     0.720609     0.283569     0.914991    Biso  1.000000 O
   O815        1.0     0.095212     0.532524     0.914363    Biso  1.000000 O
   O816        1.0     0.928960     0.533098     0.914282    Biso  1.000000 O
   O817        1.0     0.095241     0.866353     0.914775    Biso  1.000000 O
   O818        1.0     0.054122     0.783500     0.914871    Biso  1.000000 O
   O819        1.0     0.304322     0.449171     0.914981    Biso  1.000000 O
   O820        1.0     0.887587     0.116645     0.915516    Biso  1.000000 O
   O821        1.0     0.137864     0.782998     0.914736    Biso  1.000000 O
   O822        1.0     0.346928     0.198930     0.914522    Biso  1.000000 O
   O823        1.0     0.179039     0.867124     0.914846    Biso  1.000000 O
   O824        1.0     0.762128     0.199893     0.914991    Biso  1.000000 O
   O825        1.0     0.762948     0.533085     0.914411    Biso  1.000000 O
   O826        1.0     0.096018     0.699830     0.914138    Biso  1.000000 O
   O827        1.0     0.053917     0.949614     0.914416    Biso  1.000000 O
   O828        1.0     0.053985     0.618039     0.914456    Biso  1.000000 O
   O829        1.0     0.012337     0.033801     0.914727    Biso  1.000000 O
   O830        1.0     0.720362     0.449304     0.914579    Biso  1.000000 O
   O831        1.0     0.970731     0.115691     0.915044    Biso  1.000000 O
   O832        1.0     0.220904     0.449606     0.915182    Biso  1.000000 O
   O833        1.0     0.137019     0.450072     0.914626    Biso  1.000000 O
   O834        1.0     0.135603     0.950876     0.914154    Biso  1.000000 O
   O835        1.0     0.221536     0.116809     0.914427    Biso  1.000000 O
   O836        1.0     0.012447     0.532701     0.914439    Biso  1.000000 O
   O837        1.0     0.177900     0.033040     0.914172    Biso  1.000000 O
   O838        1.0     0.804210     0.449965     0.914675    Biso  1.000000 O
   O839        1.0     0.263173     0.200748     0.914599    Biso  1.000000 O
   O840        1.0     0.304485     0.282620     0.914628    Biso  1.000000 O
   O841        1.0     0.887419     0.449727     0.914745    Biso  1.000000 O
   O842        1.0     0.762891     0.366322     0.914918    Biso  1.000000 O
   O843        1.0     0.846953     0.199388     0.914837    Biso  1.000000 O
   O844        1.0     0.054202     0.448448     0.914135    Biso  1.000000 O
   O845        1.0     0.803363     0.282275     0.914362    Biso  1.000000 O
   O846        1.0     0.261931     0.365822     0.914911    Biso  1.000000 O
   O847        1.0     0.970510     0.449200     0.914306    Biso  1.000000 O
   O848        1.0     0.095771     0.033532     0.914898    Biso  1.000000 O
   O849        1.0     0.138325     0.118837     0.914487    Biso  1.000000 O
   O850        1.0     0.930492     0.198846     0.914610    Biso  1.000000 O
   O851        1.0     0.180407     0.200272     0.914936    Biso  1.000000 O
   O852        1.0     0.054890     0.117731     0.914777    Biso  1.000000 O
   O853        1.0     0.221854     0.282891     0.914560    Biso  1.000000 O
   O854        1.0     0.178907     0.366532     0.914865    Biso  1.000000 O
   O855        1.0     0.096961     0.201134     0.914510    Biso  1.000000 O
   O856        1.0     0.845918     0.366740     0.914422    Biso  1.000000 O
   O857        1.0     0.888005     0.284244     0.914283    Biso  1.000000 O
   O858        1.0     0.138241     0.283656     0.914604    Biso  1.000000 O
   O859        1.0     0.095170     0.364984     0.914346    Biso  1.000000 O
   O860        1.0     0.013484     0.201291     0.914189    Biso  1.000000 O
   O861        1.0     0.971792     0.282312     0.914220    Biso  1.000000 O
   O862        1.0     0.055218     0.282953     0.914189    Biso  1.000000 O
   O863        1.0     0.012483     0.365926     0.914609    Biso  1.000000 O
   O864        1.0     0.929652     0.366319     0.914213    Biso  1.000000 O
   O865        1.0     0.470241     0.893326     0.901639    Biso  1.000000 O
   O866        1.0     0.553097     0.894621     0.901843    Biso  1.000000 O
   O867        1.0     0.511561     0.811757     0.902206    Biso  1.000000 O
   O868        1.0     0.386987     0.895087     0.901735    Biso  1.000000 O
   O869        1.0     0.428623     0.810358     0.902014    Biso  1.000000 O
   O870        1.0     0.511870     0.976063     0.901472    Biso  1.000000 O
   O871        1.0     0.595724     0.812666     0.901762    Biso  1.000000 O
   O872        1.0     0.429728     0.976044     0.901433    Biso  1.000000 O
   O873        1.0     0.345750     0.811125     0.901270    Biso  1.000000 O
   O874        1.0     0.635785     0.893555     0.902394    Biso  1.000000 O
   O875        1.0     0.593908     0.978234     0.901945    Biso  1.000000 O
   O876        1.0     0.679623     0.812298     0.901889    Biso  1.000000 O
   O877        1.0     0.388618     0.729109     0.901713    Biso  1.000000 O
   O878        1.0     0.471108     0.727000     0.901832    Biso  1.000000 O
   O879        1.0     0.553282     0.060519     0.901565    Biso  1.000000 O
   O880        1.0     0.639604     0.730308     0.902194    Biso  1.000000 O
   O881        1.0     0.470538     0.059780     0.901497    Biso  1.000000 O
   O882        1.0     0.554842     0.728333     0.901963    Biso  1.000000 O
   O883        1.0     0.304590     0.895812     0.901401    Biso  1.000000 O
   O884        1.0     0.721065     0.894027     0.902349    Biso  1.000000 O
   O885        1.0     0.345608     0.976759     0.901026    Biso  1.000000 O
   O886        1.0     0.678137     0.977728     0.901993    Biso  1.000000 O
   O887        1.0     0.305616     0.728578     0.902070    Biso  1.000000 O
   O888        1.0     0.637073     0.060415     0.902155    Biso  1.000000 O
   O889        1.0     0.764330     0.811245     0.901968    Biso  1.000000 O
   O890        1.0     0.346651     0.647270     0.902300    Biso  1.000000 O
   O891        1.0     0.469808     0.394058     0.901143    Biso  1.000000 O
   O892        1.0     0.554188     0.226621     0.901810    Biso  1.000000 O
   O893        1.0     0.429910     0.644508     0.901944    Biso  1.000000 O
   O894        1.0     0.553645     0.392253     0.900713    Biso  1.000000 O
   O895        1.0     0.512623     0.644585     0.901778    Biso  1.000000 O
   O896        1.0     0.721668     0.728351     0.901725    Biso  1.000000 O
   O897        1.0     0.595696     0.143823     0.901907    Biso  1.000000 O
   O898        1.0     0.553987     0.561728     0.902089    Biso  1.000000 O
   O899        1.0     0.263018     0.811644     0.902043    Biso  1.000000 O
   O900        1.0     0.387216     0.059611     0.901007    Biso  1.000000 O
   O901        1.0     0.595333     0.645288     0.901712    Biso  1.000000 O
   O902        1.0     0.513064     0.142535     0.901151    Biso  1.000000 O
   O903        1.0     0.761752     0.977493     0.901872    Biso  1.000000 O
   O904        1.0     0.471286     0.559810     0.902181    Biso  1.000000 O
   O905        1.0     0.511930     0.477818     0.901690    Biso  1.000000 O
   O906        1.0     0.221372     0.727585     0.902057    Biso  1.000000 O
   O907        1.0     0.595536     0.309957     0.901897    Biso  1.000000 O
   O908        1.0     0.595027     0.477111     0.901762    Biso  1.000000 O
   O909        1.0     0.805922     0.893806     0.900599    Biso  1.000000 O
   O910        1.0     0.510760     0.310191     0.901283    Biso  1.000000 O
   O911        1.0     0.636627     0.227898     0.902120    Biso  1.000000 O
   O912        1.0     0.262810     0.646756     0.902325    Biso  1.000000 O
   O913        1.0     0.428312     0.477988     0.901761    Biso  1.000000 O
   O914        1.0     0.387584     0.561959     0.901843    Biso  1.000000 O
   O915        1.0     0.804731     0.727830     0.901266    Biso  1.000000 O
   O916        1.0     0.638028     0.394241     0.901889    Biso  1.000000 O
   O917        1.0     0.304339     0.561894     0.902290    Biso  1.000000 O
   O918        1.0     0.720884     0.060731     0.902002    Biso  1.000000 O
   O919        1.0     0.678860     0.144729     0.902195    Biso  1.000000 O
   O920        1.0     0.471808     0.227172     0.901523    Biso  1.000000 O
   O921        1.0     0.179666     0.644191     0.902160    Biso  1.000000 O
   O922        1.0     0.429213     0.310683     0.900551    Biso  1.000000 O
   O923        1.0     0.846763     0.977224     0.901301    Biso  1.000000 O
   O924        1.0     0.679003     0.645562     0.902043    Biso  1.000000 O
   O925        1.0     0.848267     0.811505     0.900792    Biso  1.000000 O
   O926        1.0     0.428020     0.143807     0.901705    Biso  1.000000 O
   O927        1.0     0.637494     0.560835     0.902008    Biso  1.000000 O
   O928        1.0     0.387075     0.393512     0.901387    Biso  1.000000 O
   O929        1.0     0.262433     0.978125     0.901160    Biso  1.000000 O
   O930        1.0     0.888780     0.893945     0.900523    Biso  1.000000 O
   O931        1.0     0.305174     0.058114     0.901846    Biso  1.000000 O
   O932        1.0     0.886499     0.560872     0.901323    Biso  1.000000 O
   O933        1.0     0.888911     0.730020     0.900034    Biso  1.000000 O
   O934        1.0     0.761859     0.645316     0.900829    Biso  1.000000 O
   O935        1.0     0.843300     0.642108     0.900917    Biso  1.000000 O
   O936        1.0     0.931590     0.643280     0.900908    Biso  1.000000 O
   O937        1.0     0.345023     0.478739     0.902109    Biso  1.000000 O
   O938        1.0     0.971737     0.728080     0.901133    Biso  1.000000 O
   O939        1.0     0.221668     0.895935     0.901930    Biso  1.000000 O
   O940        1.0     0.220949     0.561966     0.902197    Biso  1.000000 O
   O941        1.0     0.678914     0.311001     0.901991    Biso  1.000000 O
   O942        1.0     0.804209     0.061524     0.901713    Biso  1.000000 O
   O943        1.0     0.929870     0.813259     0.901127    Biso  1.000000 O
   O944        1.0     0.136777     0.561998     0.901570    Biso  1.000000 O
   O945        1.0     0.388016     0.225680     0.901074    Biso  1.000000 O
   O946        1.0     0.720481     0.228120     0.902137    Biso  1.000000 O
   O947        1.0     0.971763     0.894513     0.901129    Biso  1.000000 O
   O948        1.0     0.762880     0.144508     0.901864    Biso  1.000000 O
   O949        1.0     0.887004     0.061280     0.901963    Biso  1.000000 O
   O950        1.0     0.345985     0.142006     0.901609    Biso  1.000000 O
   O951        1.0     0.804513     0.562049     0.901198    Biso  1.000000 O
   O952        1.0     0.930107     0.976973     0.901071    Biso  1.000000 O
   O953        1.0     0.053998     0.893974     0.901425    Biso  1.000000 O
   O954        1.0     0.971216     0.561643     0.901145    Biso  1.000000 O
   O955        1.0     0.013163     0.978785     0.901449    Biso  1.000000 O
   O956        1.0     0.012957     0.644570     0.901146    Biso  1.000000 O
   O957        1.0     0.970873     0.060474     0.901620    Biso  1.000000 O
   O958        1.0     0.721173     0.561031     0.901330    Biso  1.000000 O
   O959        1.0     0.052895     0.728418     0.901689    Biso  1.000000 O
   O960        1.0     0.263030     0.477079     0.902143    Biso  1.000000 O
   O961        1.0     0.138557     0.726941     0.901529    Biso  1.000000 O
   O962        1.0     0.179219     0.810831     0.901833    Biso  1.000000 O
   O963        1.0     0.678068     0.478404     0.901893    Biso  1.000000 O
   O964        1.0     0.012874     0.811278     0.901369    Biso  1.000000 O
   O965        1.0     0.096363     0.809668     0.901663    Biso  1.000000 O
   O966        1.0     0.096998     0.642826     0.901266    Biso  1.000000 O
   O967        1.0     0.054699     0.561852     0.901374    Biso  1.000000 O
   O968        1.0     0.178982     0.478194     0.902020    Biso  1.000000 O
   O969        1.0     0.346121     0.308951     0.901723    Biso  1.000000 O
   O970        1.0     0.846630     0.143945     0.901747    Biso  1.000000 O
   O971        1.0     0.095621     0.477820     0.901120    Biso  1.000000 O
   O972        1.0     0.219991     0.061700     0.901171    Biso  1.000000 O
   O973        1.0     0.303714     0.393025     0.902055    Biso  1.000000 O
   O974        1.0     0.264217     0.144746     0.901523    Biso  1.000000 O
   O975        1.0     0.721267     0.394458     0.901421    Biso  1.000000 O
   O976        1.0     0.762142     0.477336     0.901527    Biso  1.000000 O
   O977        1.0     0.846145     0.477865     0.901534    Biso  1.000000 O
   O978        1.0     0.305782     0.226586     0.901395    Biso  1.000000 O
   O979        1.0     0.930993     0.143252     0.901746    Biso  1.000000 O
   O980        1.0     0.137109     0.893921     0.901883    Biso  1.000000 O
   O981        1.0     0.928300     0.477307     0.901150    Biso  1.000000 O
   O982        1.0     0.177970     0.979163     0.900620    Biso  1.000000 O
   O983        1.0     0.805182     0.225651     0.901735    Biso  1.000000 O
   O984        1.0     0.762354     0.311279     0.901290    Biso  1.000000 O
   O985        1.0     0.054892     0.061842     0.901927    Biso  1.000000 O
   O986        1.0     0.137161     0.063728     0.901636    Biso  1.000000 O
   O987        1.0     0.221404     0.227813     0.901283    Biso  1.000000 O
   O988        1.0     0.012584     0.477567     0.901200    Biso  1.000000 O
   O989        1.0     0.262969     0.311354     0.901457    Biso  1.000000 O
   O990        1.0     0.804208     0.394288     0.901486    Biso  1.000000 O
   O991        1.0     0.137076     0.393385     0.901806    Biso  1.000000 O
   O992        1.0     0.181355     0.146071     0.901158    Biso  1.000000 O
   O993        1.0     0.889307     0.227235     0.901685    Biso  1.000000 O
   O994        1.0     0.094692     0.979689     0.900814    Biso  1.000000 O
   O995        1.0     0.012335     0.144854     0.901739    Biso  1.000000 O
   O996        1.0     0.097594     0.146568     0.901458    Biso  1.000000 O
   O997        1.0     0.220094     0.393738     0.901929    Biso  1.000000 O
   O998        1.0     0.179937     0.311038     0.901582    Biso  1.000000 O
   O999        1.0     0.139906     0.228410     0.901245    Biso  1.000000 O
   O1000       1.0     0.844962     0.310683     0.901441    Biso  1.000000 O
   O1001       1.0     0.887428     0.394919     0.901212    Biso  1.000000 O
   O1002       1.0     0.056280     0.228048     0.900857    Biso  1.000000 O
   O1003       1.0     0.097380     0.309732     0.900796    Biso  1.000000 O
   O1004       1.0     0.972301     0.226914     0.900964    Biso  1.000000 O
   O1005       1.0     0.053838     0.393077     0.900841    Biso  1.000000 O
   O1006       1.0     0.012968     0.310634     0.901092    Biso  1.000000 O
   O1007       1.0     0.970826     0.393957     0.901069    Biso  1.000000 O
   O1008       1.0     0.930035     0.310752     0.900997    Biso  1.000000 O
   Ce433       1.0     0.470409     0.948495     0.894831    Biso  1.000000 Ce
   Ce434       1.0     0.428629     0.865819     0.895132    Biso  1.000000 Ce
   Ce435       1.0     0.387846     0.783648     0.894864    Biso  1.000000 Ce
   Ce436       1.0     0.553126     0.949643     0.894817    Biso  1.000000 Ce
   Ce437       1.0     0.345768     0.866915     0.894700    Biso  1.000000 Ce
   Ce438       1.0     0.387428     0.949286     0.894549    Biso  1.000000 Ce
   Ce439       1.0     0.638173     0.785094     0.895082    Biso  1.000000 Ce
   Ce440       1.0     0.679420     0.867208     0.895447    Biso  1.000000 Ce
   Ce441       1.0     0.511588     0.866077     0.895046    Biso  1.000000 Ce
   Ce442       1.0     0.594935     0.867330     0.895159    Biso  1.000000 Ce
   Ce443       1.0     0.636491     0.950215     0.895391    Biso  1.000000 Ce
   Ce444       1.0     0.722043     0.784353     0.895077    Biso  1.000000 Ce
   Ce445       1.0     0.470823     0.783014     0.895320    Biso  1.000000 Ce
   Ce446       1.0     0.347107     0.701651     0.895224    Biso  1.000000 Ce
   Ce447       1.0     0.554549     0.784378     0.895244    Biso  1.000000 Ce
   Ce448       1.0     0.511617     0.032329     0.894576    Biso  1.000000 Ce
   Ce449       1.0     0.429818     0.700222     0.895076    Biso  1.000000 Ce
   Ce450       1.0     0.429110     0.031927     0.894609    Biso  1.000000 Ce
   Ce451       1.0     0.511674     0.365607     0.894434    Biso  1.000000 Ce
   Ce452       1.0     0.304345     0.950026     0.894217    Biso  1.000000 Ce
   Ce453       1.0     0.594473     0.032942     0.895224    Biso  1.000000 Ce
   Ce454       1.0     0.595773     0.199285     0.895147    Biso  1.000000 Ce
   Ce455       1.0     0.720264     0.949662     0.895508    Biso  1.000000 Ce
   Ce456       1.0     0.470132     0.449831     0.894845    Biso  1.000000 Ce
   Ce457       1.0     0.596236     0.701552     0.895190    Biso  1.000000 Ce
   Ce458       1.0     0.428157     0.365807     0.894359    Biso  1.000000 Ce
   Ce459       1.0     0.595856     0.533418     0.895226    Biso  1.000000 Ce
   Ce460       1.0     0.304533     0.784039     0.895065    Biso  1.000000 Ce
   Ce461       1.0     0.553959     0.115571     0.894808    Biso  1.000000 Ce
   Ce462       1.0     0.887630     0.615928     0.894457    Biso  1.000000 Ce
   Ce463       1.0     0.553316     0.281967     0.894900    Biso  1.000000 Ce
   Ce464       1.0     0.263389     0.701179     0.895506    Biso  1.000000 Ce
   Ce465       1.0     0.512899     0.700446     0.895372    Biso  1.000000 Ce
   Ce466       1.0     0.346097     0.031738     0.894477    Biso  1.000000 Ce
   Ce467       1.0     0.595484     0.365139     0.894900    Biso  1.000000 Ce
   Ce468       1.0     0.262465     0.867186     0.895187    Biso  1.000000 Ce
   Ce469       1.0     0.304603     0.619207     0.895754    Biso  1.000000 Ce
   Ce470       1.0     0.763763     0.866333     0.895140    Biso  1.000000 Ce
   Ce471       1.0     0.930011     0.699573     0.894498    Biso  1.000000 Ce
   Ce472       1.0     0.221513     0.617613     0.895525    Biso  1.000000 Ce
   Ce473       1.0     0.888738     0.949882     0.894332    Biso  1.000000 Ce
   Ce474       1.0     0.553765     0.449137     0.894893    Biso  1.000000 Ce
   Ce475       1.0     0.512851     0.533217     0.895255    Biso  1.000000 Ce
   Ce476       1.0     0.679501     0.701452     0.895184    Biso  1.000000 Ce
   Ce477       1.0     0.845464     0.533518     0.894567    Biso  1.000000 Ce
   Ce478       1.0     0.554110     0.616735     0.895256    Biso  1.000000 Ce
   Ce479       1.0     0.637316     0.116097     0.895657    Biso  1.000000 Ce
   Ce480       1.0     0.636787     0.282771     0.895275    Biso  1.000000 Ce
   Ce481       1.0     0.678376     0.032844     0.895407    Biso  1.000000 Ce
   Ce482       1.0     0.513310     0.198640     0.894756    Biso  1.000000 Ce
   Ce483       1.0     0.846065     0.033197     0.895104    Biso  1.000000 Ce
   Ce484       1.0     0.679071     0.200259     0.895644    Biso  1.000000 Ce
   Ce485       1.0     0.470812     0.115353     0.894643    Biso  1.000000 Ce
   Ce486       1.0     0.928696     0.533376     0.894487    Biso  1.000000 Ce
   Ce487       1.0     0.388255     0.617839     0.895382    Biso  1.000000 Ce
   Ce488       1.0     0.138107     0.616264     0.894741    Biso  1.000000 Ce
   Ce489       1.0     0.180067     0.699322     0.895167    Biso  1.000000 Ce
   Ce490       1.0     0.095979     0.533429     0.894410    Biso  1.000000 Ce
   Ce491       1.0     0.429224     0.533547     0.895400    Biso  1.000000 Ce
   Ce492       1.0     0.470428     0.282181     0.894342    Biso  1.000000 Ce
   Ce493       1.0     0.929665     0.033100     0.894758    Biso  1.000000 Ce
   Ce494       1.0     0.805802     0.782913     0.894761    Biso  1.000000 Ce
   Ce495       1.0     0.471226     0.616319     0.895270    Biso  1.000000 Ce
   Ce496       1.0     0.804616     0.949405     0.894864    Biso  1.000000 Ce
   Ce497       1.0     0.679006     0.366724     0.895088    Biso  1.000000 Ce
   Ce498       1.0     0.888500     0.115932     0.895197    Biso  1.000000 Ce
   Ce499       1.0     0.386890     0.450108     0.895218    Biso  1.000000 Ce
   Ce500       1.0     0.636983     0.449858     0.895036    Biso  1.000000 Ce
   Ce501       1.0     0.847240     0.698826     0.894652    Biso  1.000000 Ce
   Ce502       1.0     0.803671     0.616976     0.894150    Biso  1.000000 Ce
   Ce503       1.0     0.763015     0.700596     0.894436    Biso  1.000000 Ce
   Ce504       1.0     0.971988     0.784265     0.894425    Biso  1.000000 Ce
   Ce505       1.0     0.179602     0.534003     0.895265    Biso  1.000000 Ce
   Ce506       1.0     0.637130     0.617939     0.895233    Biso  1.000000 Ce
   Ce507       1.0     0.847478     0.866280     0.894171    Biso  1.000000 Ce
   Ce508       1.0     0.220968     0.783156     0.895494    Biso  1.000000 Ce
   Ce509       1.0     0.971970     0.616511     0.894515    Biso  1.000000 Ce
   Ce510       1.0     0.095821     0.866644     0.894984    Biso  1.000000 Ce
   Ce511       1.0     0.387871     0.281674     0.894320    Biso  1.000000 Ce
   Ce512       1.0     0.345824     0.534697     0.895747    Biso  1.000000 Ce
   Ce513       1.0     0.762230     0.033100     0.895358    Biso  1.000000 Ce
   Ce514       1.0     0.137404     0.450499     0.894901    Biso  1.000000 Ce
   Ce515       1.0     0.972204     0.950814     0.894331    Biso  1.000000 Ce
   Ce516       1.0     0.387334     0.114749     0.894737    Biso  1.000000 Ce
   Ce517       1.0     0.971527     0.116398     0.894900    Biso  1.000000 Ce
   Ce518       1.0     0.262820     0.534130     0.895790    Biso  1.000000 Ce
   Ce519       1.0     0.930665     0.867841     0.894007    Biso  1.000000 Ce
   Ce520       1.0     0.013355     0.700193     0.894579    Biso  1.000000 Ce
   Ce521       1.0     0.720629     0.116809     0.895545    Biso  1.000000 Ce
   Ce522       1.0     0.013038     0.867135     0.894704    Biso  1.000000 Ce
   Ce523       1.0     0.720659     0.283494     0.895239    Biso  1.000000 Ce
   Ce524       1.0     0.429923     0.198105     0.894872    Biso  1.000000 Ce
   Ce525       1.0     0.889086     0.783973     0.894284    Biso  1.000000 Ce
   Ce526       1.0     0.262907     0.032797     0.894621    Biso  1.000000 Ce
   Ce527       1.0     0.054819     0.782677     0.894843    Biso  1.000000 Ce
   Ce528       1.0     0.054370     0.950892     0.894542    Biso  1.000000 Ce
   Ce529       1.0     0.013026     0.034317     0.894832    Biso  1.000000 Ce
   Ce530       1.0     0.345696     0.365942     0.895041    Biso  1.000000 Ce
   Ce531       1.0     0.804533     0.116667     0.895149    Biso  1.000000 Ce
   Ce532       1.0     0.720332     0.617464     0.894834    Biso  1.000000 Ce
   Ce533       1.0     0.679051     0.533790     0.895016    Biso  1.000000 Ce
   Ce534       1.0     0.220499     0.951017     0.894857    Biso  1.000000 Ce
   Ce535       1.0     0.346678     0.198602     0.894552    Biso  1.000000 Ce
   Ce536       1.0     0.222027     0.117063     0.894598    Biso  1.000000 Ce
   Ce537       1.0     0.304647     0.115283     0.894954    Biso  1.000000 Ce
   Ce538       1.0     0.181162     0.200618     0.894223    Biso  1.000000 Ce
   Ce539       1.0     0.886997     0.450264     0.894499    Biso  1.000000 Ce
   Ce540       1.0     0.220707     0.449736     0.895543    Biso  1.000000 Ce
   Ce541       1.0     0.763058     0.199922     0.895211    Biso  1.000000 Ce
   Ce542       1.0     0.055026     0.616764     0.894373    Biso  1.000000 Ce
   Ce543       1.0     0.303890     0.449556     0.895489    Biso  1.000000 Ce
   Ce544       1.0     0.762775     0.533743     0.894592    Biso  1.000000 Ce
   Ce545       1.0     0.178921     0.867176     0.895319    Biso  1.000000 Ce
   Ce546       1.0     0.137841     0.782561     0.894982    Biso  1.000000 Ce
   Ce547       1.0     0.804399     0.450333     0.894736    Biso  1.000000 Ce
   Ce548       1.0     0.012931     0.533000     0.894435    Biso  1.000000 Ce
   Ce549       1.0     0.847539     0.198909     0.895021    Biso  1.000000 Ce
   Ce550       1.0     0.054439     0.449289     0.894513    Biso  1.000000 Ce
   Ce551       1.0     0.264035     0.199777     0.894693    Biso  1.000000 Ce
   Ce552       1.0     0.178604     0.034688     0.894511    Biso  1.000000 Ce
   Ce553       1.0     0.304767     0.282821     0.894902    Biso  1.000000 Ce
   Ce554       1.0     0.136603     0.951617     0.894722    Biso  1.000000 Ce
   Ce555       1.0     0.097046     0.698808     0.894633    Biso  1.000000 Ce
   Ce556       1.0     0.930742     0.199236     0.894746    Biso  1.000000 Ce
   Ce557       1.0     0.138736     0.118852     0.894738    Biso  1.000000 Ce
   Ce558       1.0     0.720723     0.450227     0.894892    Biso  1.000000 Ce
   Ce559       1.0     0.097750     0.201062     0.894398    Biso  1.000000 Ce
   Ce560       1.0     0.139096     0.283525     0.894246    Biso  1.000000 Ce
   Ce561       1.0     0.178851     0.366778     0.894994    Biso  1.000000 Ce
   Ce562       1.0     0.804697     0.282617     0.894768    Biso  1.000000 Ce
   Ce563       1.0     0.970418     0.449897     0.894431    Biso  1.000000 Ce
   Ce564       1.0     0.221675     0.283244     0.894796    Biso  1.000000 Ce
   Ce565       1.0     0.763029     0.366830     0.894732    Biso  1.000000 Ce
   Ce566       1.0     0.095425     0.035472     0.894796    Biso  1.000000 Ce
   Ce567       1.0     0.055214     0.118179     0.895150    Biso  1.000000 Ce
   Ce568       1.0     0.971943     0.282776     0.894430    Biso  1.000000 Ce
   Ce569       1.0     0.055761     0.282811     0.894150    Biso  1.000000 Ce
   Ce570       1.0     0.261923     0.366146     0.895142    Biso  1.000000 Ce
   Ce571       1.0     0.014087     0.200020     0.894309    Biso  1.000000 Ce
   Ce572       1.0     0.888001     0.282949     0.894702    Biso  1.000000 Ce
   Ce573       1.0     0.845742     0.366738     0.894572    Biso  1.000000 Ce
   Ce574       1.0     0.096295     0.365903     0.894452    Biso  1.000000 Ce
   Ce575       1.0     0.012517     0.365934     0.894503    Biso  1.000000 Ce
   Ce576       1.0     0.928878     0.366300     0.894394    Biso  1.000000 Ce
   O1009       1.0     0.428590     0.920332     0.888193    Biso  1.000000 O
   O1010       1.0     0.387329     0.838786     0.888409    Biso  1.000000 O
   O1011       1.0     0.511889     0.920643     0.888018    Biso  1.000000 O
   O1012       1.0     0.470039     0.837808     0.888597    Biso  1.000000 O
   O1013       1.0     0.638168     0.841171     0.888506    Biso  1.000000 O
   O1014       1.0     0.346028     0.921784     0.887500    Biso  1.000000 O
   O1015       1.0     0.678253     0.921910     0.889598    Biso  1.000000 O
   O1016       1.0     0.595405     0.923071     0.888382    Biso  1.000000 O
   O1017       1.0     0.596866     0.756984     0.888546    Biso  1.000000 O
   O1018       1.0     0.470483     0.003681     0.887944    Biso  1.000000 O
   O1019       1.0     0.430157     0.756023     0.888178    Biso  1.000000 O
   O1020       1.0     0.552407     0.005353     0.888055    Biso  1.000000 O
   O1021       1.0     0.722310     0.839902     0.888639    Biso  1.000000 O
   O1022       1.0     0.387851     0.004018     0.888172    Biso  1.000000 O
   O1023       1.0     0.346491     0.756448     0.888320    Biso  1.000000 O
   O1024       1.0     0.553111     0.839642     0.888595    Biso  1.000000 O
   O1025       1.0     0.680380     0.757518     0.888570    Biso  1.000000 O
   O1026       1.0     0.304151     0.840472     0.888380    Biso  1.000000 O
   O1027       1.0     0.553186     0.335674     0.888195    Biso  1.000000 O
   O1028       1.0     0.305280     0.674856     0.888928    Biso  1.000000 O
   O1029       1.0     0.635933     0.006585     0.888732    Biso  1.000000 O
   O1030       1.0     0.388377     0.672888     0.888755    Biso  1.000000 O
   O1031       1.0     0.513076     0.757611     0.888938    Biso  1.000000 O
   O1032       1.0     0.555429     0.171265     0.887977    Biso  1.000000 O
   O1033       1.0     0.553929     0.672827     0.888665    Biso  1.000000 O
   O1034       1.0     0.885742     0.673214     0.908213    Biso  1.000000 O
   O1035       1.0     0.471206     0.505498     0.888566    Biso  1.000000 O
   O1036       1.0     0.428210     0.421895     0.888103    Biso  1.000000 O
   O1037       1.0     0.763362     0.756278     0.888220    Biso  1.000000 O
   O1038       1.0     0.510907     0.086473     0.887554    Biso  1.000000 O
   O1039       1.0     0.554280     0.505705     0.888634    Biso  1.000000 O
   O1040       1.0     0.637596     0.172540     0.888986    Biso  1.000000 O
   O1041       1.0     0.470131     0.338355     0.887391    Biso  1.000000 O
   O1042       1.0     0.637508     0.338240     0.888769    Biso  1.000000 O
   O1043       1.0     0.470806     0.671459     0.888566    Biso  1.000000 O
   O1044       1.0     0.511954     0.421892     0.888210    Biso  1.000000 O
   O1045       1.0     0.845870     0.587851     0.887332    Biso  1.000000 O
   O1046       1.0     0.263269     0.591076     0.889490    Biso  1.000000 O
   O1047       1.0     0.594446     0.254551     0.888259    Biso  1.000000 O
   O1048       1.0     0.596098     0.589068     0.888872    Biso  1.000000 O
   O1049       1.0     0.221655     0.672290     0.888632    Biso  1.000000 O
   O1050       1.0     0.305276     0.004698     0.887237    Biso  1.000000 O
   O1051       1.0     0.262492     0.922651     0.888071    Biso  1.000000 O
   O1052       1.0     0.928847     0.588399     0.887632    Biso  1.000000 O
   O1053       1.0     0.678855     0.255425     0.888876    Biso  1.000000 O
   O1054       1.0     0.262764     0.755914     0.889274    Biso  1.000000 O
   O1055       1.0     0.848024     0.921653     0.887524    Biso  1.000000 O
   O1056       1.0     0.595572     0.088016     0.888880    Biso  1.000000 O
   O1057       1.0     0.761818     0.921389     0.888748    Biso  1.000000 O
   O1058       1.0     0.719975     0.005525     0.888856    Biso  1.000000 O
   O1059       1.0     0.971906     0.672943     0.887942    Biso  1.000000 O
   O1060       1.0     0.138195     0.506830     0.888029    Biso  1.000000 O
   O1061       1.0     0.805167     0.837423     0.888065    Biso  1.000000 O
   O1062       1.0     0.512363     0.588502     0.888605    Biso  1.000000 O
   O1063       1.0     0.931324     0.756948     0.887929    Biso  1.000000 O
   O1064       1.0     0.429593     0.087550     0.888036    Biso  1.000000 O
   O1065       1.0     0.385467     0.336826     0.887918    Biso  1.000000 O
   O1066       1.0     0.096272     0.588109     0.887307    Biso  1.000000 O
   O1067       1.0     0.888435     0.006236     0.888138    Biso  1.000000 O
   O1068       1.0     0.803832     0.005161     0.888854    Biso  1.000000 O
   O1069       1.0     0.512778     0.253851     0.887919    Biso  1.000000 O
   O1070       1.0     0.886126     0.506120     0.887755    Biso  1.000000 O
   O1071       1.0     0.637574     0.505648     0.888374    Biso  1.000000 O
   O1072       1.0     0.637475     0.674815     0.888885    Biso  1.000000 O
   O1073       1.0     0.472266     0.170813     0.888558    Biso  1.000000 O
   O1074       1.0     0.345768     0.592813     0.889431    Biso  1.000000 O
   O1075       1.0     0.931023     0.923456     0.887436    Biso  1.000000 O
   O1076       1.0     0.679062     0.087879     0.889155    Biso  1.000000 O
   O1077       1.0     0.138972     0.671009     0.888243    Biso  1.000000 O
   O1078       1.0     0.596204     0.420575     0.888567    Biso  1.000000 O
   O1079       1.0     0.387036     0.505503     0.888947    Biso  1.000000 O
   O1080       1.0     0.720074     0.673615     0.888167    Biso  1.000000 O
   O1081       1.0     0.180191     0.590297     0.888798    Biso  1.000000 O
   O1082       1.0     0.054792     0.838328     0.888328    Biso  1.000000 O
   O1083       1.0     0.846192     0.089088     0.888708    Biso  1.000000 O
   O1084       1.0     0.429712     0.589047     0.888798    Biso  1.000000 O
   O1085       1.0     0.972040     0.006590     0.887881    Biso  1.000000 O
   O1086       1.0     0.220489     0.839149     0.889058    Biso  1.000000 O
   O1087       1.0     0.345075     0.086694     0.887885    Biso  1.000000 O
   O1088       1.0     0.804525     0.505587     0.888196    Biso  1.000000 O
   O1089       1.0     0.012946     0.755937     0.887838    Biso  1.000000 O
   O1090       1.0     0.971824     0.839455     0.887619    Biso  1.000000 O
   O1091       1.0     0.929818     0.088358     0.888625    Biso  1.000000 O
   O1092       1.0     0.179498     0.754381     0.888634    Biso  1.000000 O
   O1093       1.0     0.678829     0.423087     0.888413    Biso  1.000000 O
   O1094       1.0     0.095962     0.922897     0.888302    Biso  1.000000 O
   O1095       1.0     0.762299     0.089077     0.888791    Biso  1.000000 O
   O1096       1.0     0.804745     0.672629     0.887652    Biso  1.000000 O
   O1097       1.0     0.846734     0.755033     0.887908    Biso  1.000000 O
   O1098       1.0     0.345738     0.422440     0.889055    Biso  1.000000 O
   O1099       1.0     0.013965     0.090008     0.888578    Biso  1.000000 O
   O1100       1.0     0.721402     0.173247     0.888909    Biso  1.000000 O
   O1101       1.0     0.304088     0.506193     0.889135    Biso  1.000000 O
   O1102       1.0     0.889918     0.839439     0.887134    Biso  1.000000 O
   O1103       1.0     0.429189     0.253030     0.887884    Biso  1.000000 O
   O1104       1.0     0.053581     0.007028     0.887864    Biso  1.000000 O
   O1105       1.0     0.178768     0.422900     0.888786    Biso  1.000000 O
   O1106       1.0     0.386677     0.169878     0.888053    Biso  1.000000 O
   O1107       1.0     0.678349     0.590105     0.888644    Biso  1.000000 O
   O1108       1.0     0.263627     0.087469     0.888840    Biso  1.000000 O
   O1109       1.0     0.889889     0.170621     0.889057    Biso  1.000000 O
   O1110       1.0     0.346786     0.254153     0.887544    Biso  1.000000 O
   O1111       1.0     0.804389     0.171681     0.888347    Biso  1.000000 O
   O1112       1.0     0.054896     0.505575     0.887778    Biso  1.000000 O
   O1113       1.0     0.137204     0.838724     0.888545    Biso  1.000000 O
   O1114       1.0     0.139412     0.174243     0.887682    Biso  1.000000 O
   O1115       1.0     0.221829     0.505881     0.889505    Biso  1.000000 O
   O1116       1.0     0.305721     0.172336     0.887851    Biso  1.000000 O
   O1117       1.0     0.762659     0.589638     0.887843    Biso  1.000000 O
   O1118       1.0     0.221482     0.006605     0.887966    Biso  1.000000 O
   O1119       1.0     0.970359     0.505678     0.888099    Biso  1.000000 O
   O1120       1.0     0.763337     0.255013     0.888591    Biso  1.000000 O
   O1121       1.0     0.179032     0.090133     0.887803    Biso  1.000000 O
   O1122       1.0     0.223367     0.172933     0.887608    Biso  1.000000 O
   O1123       1.0     0.720467     0.340326     0.888350    Biso  1.000000 O
   O1124       1.0     0.972329     0.172482     0.887647    Biso  1.000000 O
   O1125       1.0     0.845195     0.422574     0.887986    Biso  1.000000 O
   O1126       1.0     0.013898     0.924422     0.887862    Biso  1.000000 O
   O1127       1.0     0.263699     0.254661     0.888572    Biso  1.000000 O
   O1128       1.0     0.262214     0.421192     0.889268    Biso  1.000000 O
   O1129       1.0     0.096505     0.421301     0.888400    Biso  1.000000 O
   O1130       1.0     0.014767     0.588110     0.887640    Biso  1.000000 O
   O1131       1.0     0.098353     0.255473     0.887420    Biso  1.000000 O
   O1132       1.0     0.930154     0.254877     0.888188    Biso  1.000000 O
   O1133       1.0     0.180821     0.255914     0.887663    Biso  1.000000 O
   O1134       1.0     0.304440     0.340026     0.888393    Biso  1.000000 O
   O1135       1.0     0.136271     0.009771     0.887803    Biso  1.000000 O
   O1136       1.0     0.055755     0.672116     0.888242    Biso  1.000000 O
   O1137       1.0     0.763423     0.422605     0.888175    Biso  1.000000 O
   O1138       1.0     0.720537     0.505604     0.888323    Biso  1.000000 O
   O1139       1.0     0.096404     0.753299     0.888246    Biso  1.000000 O
   O1140       1.0     0.011949     0.422625     0.887836    Biso  1.000000 O
   O1141       1.0     0.846912     0.253895     0.888454    Biso  1.000000 O
   O1142       1.0     0.178234     0.922389     0.888660    Biso  1.000000 O
   O1143       1.0     0.014557     0.255144     0.887542    Biso  1.000000 O
   O1144       1.0     0.804531     0.338612     0.887873    Biso  1.000000 O
   O1145       1.0     0.054965     0.337715     0.887824    Biso  1.000000 O
   O1146       1.0     0.928808     0.421856     0.887810    Biso  1.000000 O
   O1147       1.0     0.219835     0.338519     0.888294    Biso  1.000000 O
   O1148       1.0     0.096745     0.091608     0.888432    Biso  1.000000 O
   O1149       1.0     0.055756     0.172830     0.888413    Biso  1.000000 O
   O1150       1.0     0.886611     0.338994     0.888112    Biso  1.000000 O
   O1151       1.0     0.138766     0.339221     0.887949    Biso  1.000000 O
   O1152       1.0     0.970925     0.338988     0.887721    Biso  1.000000 O
   O1153       1.0     0.427935     0.865090     0.875042    Biso  1.000000 O
   O1154       1.0     0.469823     0.948292     0.874816    Biso  1.000000 O
   O1155       1.0     0.386966     0.948736     0.874438    Biso  1.000000 O
   O1156       1.0     0.387560     0.782652     0.874845    Biso  1.000000 O
   O1157       1.0     0.680037     0.868382     0.875490    Biso  1.000000 O
   O1158       1.0     0.345171     0.865512     0.874702    Biso  1.000000 O
   O1159       1.0     0.553285     0.949835     0.874915    Biso  1.000000 O
   O1160       1.0     0.637865     0.785944     0.875157    Biso  1.000000 O
   O1161       1.0     0.638979     0.951727     0.875860    Biso  1.000000 O
   O1162       1.0     0.511839     0.866019     0.874919    Biso  1.000000 O
   O1163       1.0     0.721696     0.785483     0.874833    Biso  1.000000 O
   O1164       1.0     0.595563     0.866498     0.875428    Biso  1.000000 O
   O1165       1.0     0.470992     0.783347     0.874928    Biso  1.000000 O
   O1166       1.0     0.347452     0.701918     0.875311    Biso  1.000000 O
   O1167       1.0     0.554908     0.785448     0.875069    Biso  1.000000 O
   O1168       1.0     0.511392     0.032123     0.873900    Biso  1.000000 O
   O1169       1.0     0.303903     0.948359     0.874156    Biso  1.000000 O
   O1170       1.0     0.512367     0.366007     0.874598    Biso  1.000000 O
   O1171       1.0     0.429136     0.699608     0.875283    Biso  1.000000 O
   O1172       1.0     0.887746     0.614642     0.873699    Biso  1.000000 O
   O1173       1.0     0.594212     0.033111     0.875229    Biso  1.000000 O
   O1174       1.0     0.471068     0.449862     0.875150    Biso  1.000000 O
   O1175       1.0     0.302800     0.784217     0.875564    Biso  1.000000 O
   O1176       1.0     0.595921     0.199166     0.874852    Biso  1.000000 O
   O1177       1.0     0.595140     0.364381     0.875076    Biso  1.000000 O
   O1178       1.0     0.930635     0.700623     0.874578    Biso  1.000000 O
   O1179       1.0     0.427971     0.031617     0.874743    Biso  1.000000 O
   O1180       1.0     0.427556     0.365727     0.874730    Biso  1.000000 O
   O1181       1.0     0.263468     0.701471     0.875745    Biso  1.000000 O
   O1182       1.0     0.304323     0.619858     0.876175    Biso  1.000000 O
   O1183       1.0     0.845582     0.533561     0.872915    Biso  1.000000 O
   O1184       1.0     0.636214     0.282581     0.875416    Biso  1.000000 O
   O1185       1.0     0.553223     0.281333     0.874151    Biso  1.000000 O
   O1186       1.0     0.595326     0.701419     0.875338    Biso  1.000000 O
   O1187       1.0     0.555117     0.449770     0.875350    Biso  1.000000 O
   O1188       1.0     0.763796     0.866457     0.875044    Biso  1.000000 O
   O1189       1.0     0.261376     0.865735     0.875472    Biso  1.000000 O
   O1190       1.0     0.513430     0.533985     0.875290    Biso  1.000000 O
   O1191       1.0     0.720184     0.949631     0.875971    Biso  1.000000 O
   O1192       1.0     0.596090     0.534756     0.875413    Biso  1.000000 O
   O1193       1.0     0.553927     0.114809     0.875024    Biso  1.000000 O
   O1194       1.0     0.554562     0.616126     0.875545    Biso  1.000000 O
   O1195       1.0     0.222132     0.617211     0.875430    Biso  1.000000 O
   O1196       1.0     0.889170     0.951555     0.874486    Biso  1.000000 O
   O1197       1.0     0.513089     0.198083     0.874582    Biso  1.000000 O
   O1198       1.0     0.512236     0.701839     0.876066    Biso  1.000000 O
   O1199       1.0     0.096804     0.532357     0.873789    Biso  1.000000 O
   O1200       1.0     0.804208     0.949952     0.875471    Biso  1.000000 O
   O1201       1.0     0.139168     0.616079     0.874807    Biso  1.000000 O
   O1202       1.0     0.678187     0.032144     0.875490    Biso  1.000000 O
   O1203       1.0     0.928781     0.533224     0.874577    Biso  1.000000 O
   O1204       1.0     0.346320     0.032041     0.874041    Biso  1.000000 O
   O1205       1.0     0.678073     0.701980     0.875200    Biso  1.000000 O
   O1206       1.0     0.387726     0.450014     0.875236    Biso  1.000000 O
   O1207       1.0     0.637426     0.116306     0.876269    Biso  1.000000 O
   O1208       1.0     0.679034     0.199831     0.876068    Biso  1.000000 O
   O1209       1.0     0.972847     0.784112     0.874210    Biso  1.000000 O
   O1210       1.0     0.846065     0.033949     0.875625    Biso  1.000000 O
   O1211       1.0     0.930152     0.035166     0.874662    Biso  1.000000 O
   O1212       1.0     0.805374     0.781599     0.874618    Biso  1.000000 O
   O1213       1.0     0.179823     0.699027     0.875181    Biso  1.000000 O
   O1214       1.0     0.137394     0.450538     0.874922    Biso  1.000000 O
   O1215       1.0     0.429929     0.534092     0.875866    Biso  1.000000 O
   O1216       1.0     0.974363     0.617005     0.875234    Biso  1.000000 O
   O1217       1.0     0.636501     0.619340     0.875560    Biso  1.000000 O
   O1218       1.0     0.763570     0.700580     0.874237    Biso  1.000000 O
   O1219       1.0     0.972861     0.952281     0.874210    Biso  1.000000 O
   O1220       1.0     0.470187     0.281116     0.874479    Biso  1.000000 O
   O1221       1.0     0.636832     0.450341     0.875125    Biso  1.000000 O
   O1222       1.0     0.971349     0.118261     0.875060    Biso  1.000000 O
   O1223       1.0     0.182269     0.534703     0.875830    Biso  1.000000 O
   O1224       1.0     0.678885     0.366833     0.875050    Biso  1.000000 O
   O1225       1.0     0.846940     0.864792     0.874437    Biso  1.000000 O
   O1226       1.0     0.762110     0.032611     0.875848    Biso  1.000000 O
   O1227       1.0     0.470279     0.115671     0.874370    Biso  1.000000 O
   O1228       1.0     0.387689     0.617786     0.875733    Biso  1.000000 O
   O1229       1.0     0.848070     0.698326     0.874949    Biso  1.000000 O
   O1230       1.0     0.263349     0.033192     0.874523    Biso  1.000000 O
   O1231       1.0     0.263193     0.535390     0.876323    Biso  1.000000 O
   O1232       1.0     0.888583     0.116328     0.875396    Biso  1.000000 O
   O1233       1.0     0.387604     0.115069     0.874878    Biso  1.000000 O
   O1234       1.0     0.096313     0.867877     0.875129    Biso  1.000000 O
   O1235       1.0     0.389535     0.282556     0.873998    Biso  1.000000 O
   O1236       1.0     0.013832     0.036240     0.874633    Biso  1.000000 O
   O1237       1.0     0.804686     0.117197     0.875505    Biso  1.000000 O
   O1238       1.0     0.470994     0.616220     0.875143    Biso  1.000000 O
   O1239       1.0     0.220916     0.782787     0.875833    Biso  1.000000 O
   O1240       1.0     0.054956     0.781566     0.875265    Biso  1.000000 O
   O1241       1.0     0.804896     0.617406     0.874085    Biso  1.000000 O
   O1242       1.0     0.303290     0.116659     0.875255    Biso  1.000000 O
   O1243       1.0     0.763208     0.200774     0.875370    Biso  1.000000 O
   O1244       1.0     0.012809     0.869207     0.874975    Biso  1.000000 O
   O1245       1.0     0.932223     0.868970     0.874051    Biso  1.000000 O
   O1246       1.0     0.181704     0.200532     0.874140    Biso  1.000000 O
   O1247       1.0     0.055355     0.952652     0.874066    Biso  1.000000 O
   O1248       1.0     0.929501     0.200017     0.874760    Biso  1.000000 O
   O1249       1.0     0.430161     0.195230     0.875565    Biso  1.000000 O
   O1250       1.0     0.886945     0.450447     0.874395    Biso  1.000000 O
   O1251       1.0     0.014800     0.699856     0.874901    Biso  1.000000 O
   O1252       1.0     0.264288     0.200267     0.874383    Biso  1.000000 O
   O1253       1.0     0.346477     0.536957     0.876662    Biso  1.000000 O
   O1254       1.0     0.804551     0.450541     0.874298    Biso  1.000000 O
   O1255       1.0     0.303770     0.449119     0.876138    Biso  1.000000 O
   O1256       1.0     0.762724     0.533854     0.874647    Biso  1.000000 O
   O1257       1.0     0.345988     0.368557     0.875091    Biso  1.000000 O
   O1258       1.0     0.889029     0.782802     0.874547    Biso  1.000000 O
   O1259       1.0     0.720056     0.117174     0.876140    Biso  1.000000 O
   O1260       1.0     0.222060     0.450674     0.876022    Biso  1.000000 O
   O1261       1.0     0.721230     0.284575     0.875843    Biso  1.000000 O
   O1262       1.0     0.719952     0.618008     0.875059    Biso  1.000000 O
   O1263       1.0     0.137512     0.952917     0.875211    Biso  1.000000 O
   O1264       1.0     0.223025     0.116846     0.874796    Biso  1.000000 O
   O1265       1.0     0.055801     0.448821     0.874846    Biso  1.000000 O
   O1266       1.0     0.013161     0.531962     0.874640    Biso  1.000000 O
   O1267       1.0     0.179911     0.033769     0.874934    Biso  1.000000 O
   O1268       1.0     0.137607     0.782552     0.875533    Biso  1.000000 O
   O1269       1.0     0.302488     0.285168     0.875692    Biso  1.000000 O
   O1270       1.0     0.219929     0.950312     0.875287    Biso  1.000000 O
   O1271       1.0     0.139277     0.119459     0.874538    Biso  1.000000 O
   O1272       1.0     0.097179     0.201569     0.874257    Biso  1.000000 O
   O1273       1.0     0.805622     0.282920     0.875026    Biso  1.000000 O
   O1274       1.0     0.055523     0.617228     0.873994    Biso  1.000000 O
   O1275       1.0     0.679341     0.535157     0.875183    Biso  1.000000 O
   O1276       1.0     0.763668     0.367557     0.874953    Biso  1.000000 O
   O1277       1.0     0.848254     0.197898     0.875299    Biso  1.000000 O
   O1278       1.0     0.178300     0.866836     0.875774    Biso  1.000000 O
   O1279       1.0     0.139141     0.284370     0.874353    Biso  1.000000 O
   O1280       1.0     0.097551     0.698271     0.874445    Biso  1.000000 O
   O1281       1.0     0.347067     0.199261     0.874195    Biso  1.000000 O
   O1282       1.0     0.056324     0.283574     0.874029    Biso  1.000000 O
   O1283       1.0     0.721508     0.450564     0.875248    Biso  1.000000 O
   O1284       1.0     0.261599     0.367034     0.875484    Biso  1.000000 O
   O1285       1.0     0.094697     0.037591     0.874942    Biso  1.000000 O
   O1286       1.0     0.888063     0.283514     0.875023    Biso  1.000000 O
   O1287       1.0     0.014729     0.200894     0.874441    Biso  1.000000 O
   O1288       1.0     0.970091     0.450560     0.874562    Biso  1.000000 O
   O1289       1.0     0.056217     0.119944     0.875005    Biso  1.000000 O
   O1290       1.0     0.013161     0.366621     0.874747    Biso  1.000000 O
   O1291       1.0     0.222797     0.283167     0.874951    Biso  1.000000 O
   O1292       1.0     0.179301     0.368077     0.874801    Biso  1.000000 O
   O1293       1.0     0.097238     0.366219     0.874536    Biso  1.000000 O
   O1294       1.0     0.971014     0.284052     0.874935    Biso  1.000000 O
   O1295       1.0     0.928265     0.366591     0.874549    Biso  1.000000 O
   O1296       1.0     0.845633     0.366417     0.874399    Biso  1.000000 O
   Ce577       1.0     0.427947     0.920203     0.868288    Biso  1.000000 Ce
   Ce578       1.0     0.386669     0.837528     0.868138    Biso  1.000000 Ce
   Ce579       1.0     0.511845     0.921127     0.868309    Biso  1.000000 Ce
   Ce580       1.0     0.637645     0.841161     0.868590    Biso  1.000000 Ce
   Ce581       1.0     0.679337     0.922770     0.868978    Biso  1.000000 Ce
   Ce582       1.0     0.344983     0.920189     0.867694    Biso  1.000000 Ce
   Ce583       1.0     0.596007     0.757914     0.868547    Biso  1.000000 Ce
   Ce584       1.0     0.721723     0.840327     0.868596    Biso  1.000000 Ce
   Ce585       1.0     0.679760     0.757599     0.868490    Biso  1.000000 Ce
   Ce586       1.0     0.889813     0.670736     0.867747    Biso  1.000000 Ce
   Ce587       1.0     0.553024     0.337439     0.867928    Biso  1.000000 Ce
   Ce588       1.0     0.429598     0.755249     0.868460    Biso  1.000000 Ce
   Ce589       1.0     0.304747     0.674355     0.869051    Biso  1.000000 Ce
   Ce590       1.0     0.469772     0.003412     0.868197    Biso  1.000000 Ce
   Ce591       1.0     0.553168     0.005105     0.867934    Biso  1.000000 Ce
   Ce592       1.0     0.595455     0.923072     0.868633    Biso  1.000000 Ce
   Ce593       1.0     0.387956     0.673062     0.868714    Biso  1.000000 Ce
   Ce594       1.0     0.554895     0.170486     0.868281    Biso  1.000000 Ce
   Ce595       1.0     0.346126     0.755735     0.868186    Biso  1.000000 Ce
   Ce596       1.0     0.386615     0.004016     0.867707    Biso  1.000000 Ce
   Ce597       1.0     0.470219     0.838098     0.868557    Biso  1.000000 Ce
   Ce598       1.0     0.637797     0.171652     0.869328    Biso  1.000000 Ce
   Ce599       1.0     0.846115     0.588784     0.866947    Biso  1.000000 Ce
   Ce600       1.0     0.469954     0.338144     0.867715    Biso  1.000000 Ce
   Ce601       1.0     0.428668     0.422238     0.868605    Biso  1.000000 Ce
   Ce602       1.0     0.138490     0.505169     0.868130    Biso  1.000000 Ce
   Ce603       1.0     0.303288     0.837945     0.868426    Biso  1.000000 Ce
   Ce604       1.0     0.636742     0.005829     0.869034    Biso  1.000000 Ce
   Ce605       1.0     0.763377     0.755987     0.868124    Biso  1.000000 Ce
   Ce606       1.0     0.471861     0.506567     0.868925    Biso  1.000000 Ce
   Ce607       1.0     0.554976     0.506505     0.868639    Biso  1.000000 Ce
   Ce608       1.0     0.636728     0.338148     0.868470    Biso  1.000000 Ce
   Ce609       1.0     0.930079     0.588345     0.867737    Biso  1.000000 Ce
   Ce610       1.0     0.097654     0.588071     0.867722    Biso  1.000000 Ce
   Ce611       1.0     0.886916     0.505808     0.867514    Biso  1.000000 Ce
   Ce612       1.0     0.972653     0.671538     0.868179    Biso  1.000000 Ce
   Ce613       1.0     0.595543     0.590126     0.868544    Biso  1.000000 Ce
   Ce614       1.0     0.678650     0.255729     0.869134    Biso  1.000000 Ce
   Ce615       1.0     0.931013     0.755601     0.868444    Biso  1.000000 Ce
   Ce616       1.0     0.263792     0.590837     0.869655    Biso  1.000000 Ce
   Ce617       1.0     0.847123     0.922588     0.868398    Biso  1.000000 Ce
   Ce618       1.0     0.304144     0.004362     0.867298    Biso  1.000000 Ce
   Ce619       1.0     0.096550     0.924700     0.868429    Biso  1.000000 Ce
   Ce620       1.0     0.261581     0.921250     0.868593    Biso  1.000000 Ce
   Ce621       1.0     0.888570     0.006972     0.868489    Biso  1.000000 Ce
   Ce622       1.0     0.553829     0.673100     0.869116    Biso  1.000000 Ce
   Ce623       1.0     0.386974     0.338263     0.867737    Biso  1.000000 Ce
   Ce624       1.0     0.512500     0.422452     0.868591    Biso  1.000000 Ce
   Ce625       1.0     0.637573     0.507196     0.868647    Biso  1.000000 Ce
   Ce626       1.0     0.054945     0.839733     0.868652    Biso  1.000000 Ce
   Ce627       1.0     0.554210     0.839531     0.868252    Biso  1.000000 Ce
   Ce628       1.0     0.511916     0.087335     0.867601    Biso  1.000000 Ce
   Ce629       1.0     0.595260     0.254448     0.868434    Biso  1.000000 Ce
   Ce630       1.0     0.179518     0.422833     0.868498    Biso  1.000000 Ce
   Ce631       1.0     0.139121     0.671609     0.868080    Biso  1.000000 Ce
   Ce632       1.0     0.221891     0.672872     0.868870    Biso  1.000000 Ce
   Ce633       1.0     0.846127     0.089026     0.868860    Biso  1.000000 Ce
   Ce634       1.0     0.470855     0.671652     0.868861    Biso  1.000000 Ce
   Ce635       1.0     0.014152     0.092037     0.868664    Biso  1.000000 Ce
   Ce636       1.0     0.804139     0.506054     0.867524    Biso  1.000000 Ce
   Ce637       1.0     0.929969     0.090023     0.868021    Biso  1.000000 Ce
   Ce638       1.0     0.804208     0.005817     0.869279    Biso  1.000000 Ce
   Ce639       1.0     0.512626     0.756339     0.869004    Biso  1.000000 Ce
   Ce640       1.0     0.931286     0.923846     0.867500    Biso  1.000000 Ce
   Ce641       1.0     0.139827     0.174200     0.867753    Biso  1.000000 Ce
   Ce642       1.0     0.972044     0.008654     0.867967    Biso  1.000000 Ce
   Ce643       1.0     0.679136     0.422803     0.868909    Biso  1.000000 Ce
   Ce644       1.0     0.014417     0.755579     0.868042    Biso  1.000000 Ce
   Ce645       1.0     0.471665     0.169909     0.868097    Biso  1.000000 Ce
   Ce646       1.0     0.181030     0.589006     0.868849    Biso  1.000000 Ce
   Ce647       1.0     0.180714     0.090238     0.868216    Biso  1.000000 Ce
   Ce648       1.0     0.346448     0.591305     0.869698    Biso  1.000000 Ce
   Ce649       1.0     0.179636     0.754654     0.868738    Biso  1.000000 Ce
   Ce650       1.0     0.805163     0.838138     0.868375    Biso  1.000000 Ce
   Ce651       1.0     0.347190     0.255759     0.868059    Biso  1.000000 Ce
   Ce652       1.0     0.262231     0.755735     0.868876    Biso  1.000000 Ce
   Ce653       1.0     0.888658     0.171805     0.868046    Biso  1.000000 Ce
   Ce654       1.0     0.512923     0.589255     0.868511    Biso  1.000000 Ce
   Ce655       1.0     0.097842     0.256377     0.867252    Biso  1.000000 Ce
   Ce656       1.0     0.719430     0.673743     0.867990    Biso  1.000000 Ce
   Ce657       1.0     0.929733     0.256199     0.868452    Biso  1.000000 Ce
   Ce658       1.0     0.845635     0.422324     0.867530    Biso  1.000000 Ce
   Ce659       1.0     0.055273     0.008632     0.868081    Biso  1.000000 Ce
   Ce660       1.0     0.428395     0.087637     0.868198    Biso  1.000000 Ce
   Ce661       1.0     0.219830     0.837994     0.869288    Biso  1.000000 Ce
   Ce662       1.0     0.345454     0.087948     0.868250    Biso  1.000000 Ce
   Ce663       1.0     0.055462     0.504204     0.867688    Biso  1.000000 Ce
   Ce664       1.0     0.762667     0.922014     0.869097    Biso  1.000000 Ce
   Ce665       1.0     0.720355     0.005428     0.869254    Biso  1.000000 Ce
   Ce666       1.0     0.679069     0.088632     0.869622    Biso  1.000000 Ce
   Ce667       1.0     0.972910     0.840518     0.867581    Biso  1.000000 Ce
   Ce668       1.0     0.137222     0.839135     0.869050    Biso  1.000000 Ce
   Ce669       1.0     0.345806     0.422851     0.869171    Biso  1.000000 Ce
   Ce670       1.0     0.595753     0.421773     0.868754    Biso  1.000000 Ce
   Ce671       1.0     0.181441     0.256808     0.867757    Biso  1.000000 Ce
   Ce672       1.0     0.097039     0.421487     0.867649    Biso  1.000000 Ce
   Ce673       1.0     0.263896     0.256275     0.868358    Biso  1.000000 Ce
   Ce674       1.0     0.761943     0.088839     0.869462    Biso  1.000000 Ce
   Ce675       1.0     0.971327     0.505723     0.868157    Biso  1.000000 Ce
   Ce676       1.0     0.223249     0.172806     0.867699    Biso  1.000000 Ce
   Ce677       1.0     0.720952     0.173071     0.869498    Biso  1.000000 Ce
   Ce678       1.0     0.512366     0.253373     0.868070    Biso  1.000000 Ce
   Ce679       1.0     0.595504     0.088226     0.868863    Biso  1.000000 Ce
   Ce680       1.0     0.971530     0.173184     0.868166    Biso  1.000000 Ce
   Ce681       1.0     0.388048     0.506597     0.869387    Biso  1.000000 Ce
   Ce682       1.0     0.805039     0.171961     0.868986    Biso  1.000000 Ce
   Ce683       1.0     0.305326     0.172460     0.868141    Biso  1.000000 Ce
   Ce684       1.0     0.304791     0.507242     0.870048    Biso  1.000000 Ce
   Ce685       1.0     0.720898     0.339559     0.868951    Biso  1.000000 Ce
   Ce686       1.0     0.636542     0.674112     0.868564    Biso  1.000000 Ce
   Ce687       1.0     0.388196     0.170570     0.868318    Biso  1.000000 Ce
   Ce688       1.0     0.678247     0.590562     0.868613    Biso  1.000000 Ce
   Ce689       1.0     0.263316     0.088584     0.868090    Biso  1.000000 Ce
   Ce690       1.0     0.014550     0.255969     0.867851    Biso  1.000000 Ce
   Ce691       1.0     0.847023     0.254484     0.868308    Biso  1.000000 Ce
   Ce692       1.0     0.762896     0.256362     0.869094    Biso  1.000000 Ce
   Ce693       1.0     0.429882     0.253137     0.868078    Biso  1.000000 Ce
   Ce694       1.0     0.222307     0.506231     0.869570    Biso  1.000000 Ce
   Ce695       1.0     0.012652     0.421798     0.868314    Biso  1.000000 Ce
   Ce696       1.0     0.805591     0.671478     0.867244    Biso  1.000000 Ce
   Ce697       1.0     0.762009     0.590249     0.867898    Biso  1.000000 Ce
   Ce698       1.0     0.138073     0.007806     0.868131    Biso  1.000000 Ce
   Ce699       1.0     0.221436     0.005944     0.868166    Biso  1.000000 Ce
   Ce700       1.0     0.429831     0.588739     0.868642    Biso  1.000000 Ce
   Ce701       1.0     0.014069     0.925078     0.867563    Biso  1.000000 Ce
   Ce702       1.0     0.847247     0.754210     0.868049    Biso  1.000000 Ce
   Ce703       1.0     0.055305     0.338802     0.868000    Biso  1.000000 Ce
   Ce704       1.0     0.262286     0.422484     0.869103    Biso  1.000000 Ce
   Ce705       1.0     0.804994     0.338661     0.868021    Biso  1.000000 Ce
   Ce706       1.0     0.889022     0.838949     0.867817    Biso  1.000000 Ce
   Ce707       1.0     0.763385     0.422602     0.868405    Biso  1.000000 Ce
   Ce708       1.0     0.928591     0.422402     0.868113    Biso  1.000000 Ce
   Ce709       1.0     0.304512     0.339691     0.868838    Biso  1.000000 Ce
   Ce710       1.0     0.014129     0.588946     0.867850    Biso  1.000000 Ce
   Ce711       1.0     0.178683     0.923267     0.869005    Biso  1.000000 Ce
   Ce712       1.0     0.720990     0.506428     0.868579    Biso  1.000000 Ce
   Ce713       1.0     0.096921     0.754263     0.868271    Biso  1.000000 Ce
   Ce714       1.0     0.056305     0.174559     0.867703    Biso  1.000000 Ce
   Ce715       1.0     0.220824     0.339374     0.868378    Biso  1.000000 Ce
   Ce716       1.0     0.055790     0.671613     0.867491    Biso  1.000000 Ce
   Ce717       1.0     0.139315     0.339645     0.867352    Biso  1.000000 Ce
   Ce718       1.0     0.886471     0.339120     0.867525    Biso  1.000000 Ce
   Ce719       1.0     0.097676     0.092230     0.868541    Biso  1.000000 Ce
   Ce720       1.0     0.970556     0.339144     0.868067    Biso  1.000000 Ce
   O1297       1.0     0.385432     0.891282     0.861046    Biso  1.000000 O
   O1298       1.0     0.637151     0.897512     0.862140    Biso  1.000000 O
   O1299       1.0     0.469887     0.892576     0.861777    Biso  1.000000 O
   O1300       1.0     0.511774     0.975699     0.861299    Biso  1.000000 O
   O1301       1.0     0.679703     0.814305     0.861843    Biso  1.000000 O
   O1302       1.0     0.428291     0.810481     0.861632    Biso  1.000000 O
   O1303       1.0     0.345386     0.809781     0.861539    Biso  1.000000 O
   O1304       1.0     0.931911     0.643120     0.862251    Biso  1.000000 O
   O1305       1.0     0.427859     0.976134     0.861522    Biso  1.000000 O
   O1306       1.0     0.596173     0.813765     0.861148    Biso  1.000000 O
   O1307       1.0     0.554314     0.894220     0.861718    Biso  1.000000 O
   O1308       1.0     0.388018     0.727853     0.861197    Biso  1.000000 O
   O1309       1.0     0.344755     0.974861     0.860511    Biso  1.000000 O
   O1310       1.0     0.888519     0.560863     0.860227    Biso  1.000000 O
   O1311       1.0     0.513789     0.478747     0.862132    Biso  1.000000 O
   O1312       1.0     0.594057     0.310052     0.861251    Biso  1.000000 O
   O1313       1.0     0.720865     0.895480     0.862150    Biso  1.000000 O
   O1314       1.0     0.345899     0.646700     0.862541    Biso  1.000000 O
   O1315       1.0     0.636767     0.729844     0.861787    Biso  1.000000 O
   O1316       1.0     0.302633     0.891773     0.861376    Biso  1.000000 O
   O1317       1.0     0.263038     0.646333     0.862657    Biso  1.000000 O
   O1318       1.0     0.553529     0.728509     0.862389    Biso  1.000000 O
   O1319       1.0     0.595549     0.977855     0.862124    Biso  1.000000 O
   O1320       1.0     0.763728     0.812495     0.861597    Biso  1.000000 O
   O1321       1.0     0.140198     0.560039     0.861629    Biso  1.000000 O
   O1322       1.0     0.721196     0.729088     0.862387    Biso  1.000000 O
   O1323       1.0     0.469815     0.394353     0.861507    Biso  1.000000 O
   O1324       1.0     0.680016     0.976447     0.862042    Biso  1.000000 O
   O1325       1.0     0.846549     0.979408     0.862289    Biso  1.000000 O
   O1326       1.0     0.511320     0.309757     0.861318    Biso  1.000000 O
   O1327       1.0     0.304283     0.729416     0.861838    Biso  1.000000 O
   O1328       1.0     0.637881     0.226823     0.862228    Biso  1.000000 O
   O1329       1.0     0.471735     0.726455     0.862278    Biso  1.000000 O
   O1330       1.0     0.973311     0.726262     0.861681    Biso  1.000000 O
   O1331       1.0     0.553738     0.393908     0.861623    Biso  1.000000 O
   O1332       1.0     0.387346     0.393447     0.861363    Biso  1.000000 O
   O1333       1.0     0.180463     0.477970     0.862293    Biso  1.000000 O
   O1334       1.0     0.845328     0.476744     0.860393    Biso  1.000000 O
   O1335       1.0     0.596883     0.142858     0.862152    Biso  1.000000 O
   O1336       1.0     0.848261     0.644516     0.860631    Biso  1.000000 O
   O1337       1.0     0.513726     0.142726     0.861346    Biso  1.000000 O
   O1338       1.0     0.972751     0.064976     0.861723    Biso  1.000000 O
   O1339       1.0     0.887658     0.725854     0.861264    Biso  1.000000 O
   O1340       1.0     0.678197     0.310327     0.862257    Biso  1.000000 O
   O1341       1.0     0.554207     0.562055     0.861531    Biso  1.000000 O
   O1342       1.0     0.887780     0.062706     0.861529    Biso  1.000000 O
   O1343       1.0     0.096623     0.475566     0.860615    Biso  1.000000 O
   O1344       1.0     0.054830     0.895216     0.861670    Biso  1.000000 O
   O1345       1.0     0.468337     0.058876     0.861269    Biso  1.000000 O
   O1346       1.0     0.930575     0.979503     0.861186    Biso  1.000000 O
   O1347       1.0     0.805183     0.895121     0.862250    Biso  1.000000 O
   O1348       1.0     0.430451     0.479525     0.862466    Biso  1.000000 O
   O1349       1.0     0.596084     0.480234     0.861771    Biso  1.000000 O
   O1350       1.0     0.429093     0.311413     0.860573    Biso  1.000000 O
   O1351       1.0     0.803455     0.561719     0.860326    Biso  1.000000 O
   O1352       1.0     0.679143     0.144668     0.863059    Biso  1.000000 O
   O1353       1.0     0.636793     0.563459     0.861954    Biso  1.000000 O
   O1354       1.0     0.554753     0.060335     0.861078    Biso  1.000000 O
   O1355       1.0     0.803529     0.061718     0.863153    Biso  1.000000 O
   O1356       1.0     0.554743     0.225248     0.861357    Biso  1.000000 O
   O1357       1.0     0.181945     0.145184     0.860918    Biso  1.000000 O
   O1358       1.0     0.014963     0.812843     0.861541    Biso  1.000000 O
   O1359       1.0     0.261882     0.976694     0.861692    Biso  1.000000 O
   O1360       1.0     0.594865     0.645815     0.861899    Biso  1.000000 O
   O1361       1.0     0.221226     0.727350     0.862432    Biso  1.000000 O
   O1362       1.0     0.140099     0.229424     0.861139    Biso  1.000000 O
   O1363       1.0     0.513040     0.645195     0.862682    Biso  1.000000 O
   O1364       1.0     0.888843     0.228808     0.861422    Biso  1.000000 O
   O1365       1.0     0.304341     0.060988     0.861180    Biso  1.000000 O
   O1366       1.0     0.261738     0.809888     0.861862    Biso  1.000000 O
   O1367       1.0     0.098692     0.643259     0.860791    Biso  1.000000 O
   O1368       1.0     0.928772     0.479682     0.861119    Biso  1.000000 O
   O1369       1.0     0.097328     0.981651     0.861439    Biso  1.000000 O
   O1370       1.0     0.972286     0.229394     0.861782    Biso  1.000000 O
   O1371       1.0     0.427979     0.643568     0.861940    Biso  1.000000 O
   O1372       1.0     0.181249     0.644526     0.861873    Biso  1.000000 O
   O1373       1.0     0.637441     0.394080     0.862089    Biso  1.000000 O
   O1374       1.0     0.637040     0.062403     0.862720    Biso  1.000000 O
   O1375       1.0     0.512429     0.811825     0.861845    Biso  1.000000 O
   O1376       1.0     0.178318     0.809928     0.862595    Biso  1.000000 O
   O1377       1.0     0.888879     0.895058     0.861551    Biso  1.000000 O
   O1378       1.0     0.471743     0.561559     0.861856    Biso  1.000000 O
   O1379       1.0     0.386931     0.060426     0.861248    Biso  1.000000 O
   O1380       1.0     0.847579     0.143569     0.861610    Biso  1.000000 O
   O1381       1.0     0.305816     0.230066     0.861796    Biso  1.000000 O
   O1382       1.0     0.305512     0.563359     0.863482    Biso  1.000000 O
   O1383       1.0     0.345420     0.311156     0.863908    Biso  1.000000 O
   O1384       1.0     0.223084     0.561852     0.862500    Biso  1.000000 O
   O1385       1.0     0.928567     0.144051     0.861135    Biso  1.000000 O
   O1386       1.0     0.679074     0.479105     0.862251    Biso  1.000000 O
   O1387       1.0     0.930708     0.811907     0.861425    Biso  1.000000 O
   O1388       1.0     0.095593     0.810533     0.862734    Biso  1.000000 O
   O1389       1.0     0.345946     0.143210     0.861701    Biso  1.000000 O
   O1390       1.0     0.223385     0.228774     0.861166    Biso  1.000000 O
   O1391       1.0     0.807335     0.725901     0.860600    Biso  1.000000 O
   O1392       1.0     0.973887     0.897686     0.860095    Biso  1.000000 O
   O1393       1.0     0.429600     0.144089     0.861221    Biso  1.000000 O
   O1394       1.0     0.805129     0.227278     0.862109    Biso  1.000000 O
   O1395       1.0     0.762047     0.977564     0.862603    Biso  1.000000 O
   O1396       1.0     0.221201     0.061210     0.861489    Biso  1.000000 O
   O1397       1.0     0.719876     0.228653     0.862897    Biso  1.000000 O
   O1398       1.0     0.138864     0.394866     0.860931    Biso  1.000000 O
   O1399       1.0     0.055085     0.560153     0.860872    Biso  1.000000 O
   O1400       1.0     0.345792     0.479975     0.863690    Biso  1.000000 O
   O1401       1.0     0.013798     0.476933     0.861492    Biso  1.000000 O
   O1402       1.0     0.137907     0.896157     0.862084    Biso  1.000000 O
   O1403       1.0     0.971859     0.561583     0.861483    Biso  1.000000 O
   O1404       1.0     0.219132     0.893401     0.862649    Biso  1.000000 O
   O1405       1.0     0.014433     0.147241     0.861725    Biso  1.000000 O
   O1406       1.0     0.264862     0.144273     0.860815    Biso  1.000000 O
   O1407       1.0     0.139107     0.728206     0.861527    Biso  1.000000 O
   O1408       1.0     0.013144     0.982264     0.860958    Biso  1.000000 O
   O1409       1.0     0.720779     0.061043     0.863408    Biso  1.000000 O
   O1410       1.0     0.055932     0.065681     0.861656    Biso  1.000000 O
   O1411       1.0     0.388801     0.225859     0.861646    Biso  1.000000 O
   O1412       1.0     0.470685     0.224383     0.861421    Biso  1.000000 O
   O1413       1.0     0.763005     0.478037     0.861313    Biso  1.000000 O
   O1414       1.0     0.721558     0.395256     0.862209    Biso  1.000000 O
   O1415       1.0     0.762176     0.144617     0.862968    Biso  1.000000 O
   O1416       1.0     0.054733     0.393886     0.861347    Biso  1.000000 O
   O1417       1.0     0.677514     0.645050     0.861716    Biso  1.000000 O
   O1418       1.0     0.056428     0.228405     0.860611    Biso  1.000000 O
   O1419       1.0     0.220793     0.395166     0.861994    Biso  1.000000 O
   O1420       1.0     0.388441     0.561350     0.862389    Biso  1.000000 O
   O1421       1.0     0.763367     0.312479     0.862048    Biso  1.000000 O
   O1422       1.0     0.098543     0.312258     0.860484    Biso  1.000000 O
   O1423       1.0     0.805042     0.393301     0.861014    Biso  1.000000 O
   O1424       1.0     0.303394     0.394851     0.862241    Biso  1.000000 O
   O1425       1.0     0.263853     0.478833     0.863173    Biso  1.000000 O
   O1426       1.0     0.760669     0.644925     0.860979    Biso  1.000000 O
   O1427       1.0     0.139672     0.062254     0.861776    Biso  1.000000 O
   O1428       1.0     0.846177     0.809354     0.861200    Biso  1.000000 O
   O1429       1.0     0.013439     0.645242     0.861190    Biso  1.000000 O
   O1430       1.0     0.845923     0.308678     0.860957    Biso  1.000000 O
   O1431       1.0     0.887028     0.394827     0.861140    Biso  1.000000 O
   O1432       1.0     0.011946     0.311030     0.861385    Biso  1.000000 O
   O1433       1.0     0.263580     0.312582     0.861703    Biso  1.000000 O
   O1434       1.0     0.055805     0.726890     0.861060    Biso  1.000000 O
   O1435       1.0     0.970429     0.394186     0.861616    Biso  1.000000 O
   O1436       1.0     0.180471     0.311634     0.862180    Biso  1.000000 O
   O1437       1.0     0.719941     0.563467     0.861549    Biso  1.000000 O
   O1438       1.0     0.180180     0.979140     0.861529    Biso  1.000000 O
   O1439       1.0     0.097882     0.147248     0.861160    Biso  1.000000 O
   O1440       1.0     0.928247     0.313323     0.861073    Biso  1.000000 O
   O1441       1.0     0.595686     0.757036     0.848696    Biso  1.000000 O
   O1442       1.0     0.638768     0.842300     0.848622    Biso  1.000000 O
   O1443       1.0     0.891635     0.671534     0.847553    Biso  1.000000 O
   O1444       1.0     0.942410     0.099968     0.773143    Biso  1.000000 O
   O1445       1.0     0.679203     0.922395     0.848341    Biso  1.000000 O
   O1446       1.0     0.427870     0.919372     0.848802    Biso  1.000000 O
   O1447       1.0     0.721916     0.841635     0.848425    Biso  1.000000 O
   O1448       1.0     0.387159     0.672514     0.848432    Biso  1.000000 O
   O1449       1.0     0.552648     0.338647     0.847047    Biso  1.000000 O
   O1450       1.0     0.553672     0.705110     0.787205    Biso  1.000000 O
   O1451       1.0     0.108185     0.998028     0.782130    Biso  1.000000 O
   O1452       1.0     0.638681     0.171458     0.849381    Biso  1.000000 O
   O1453       1.0     0.471389     0.277568     0.836184    Biso  1.000000 O
   O1454       1.0     0.138484     0.504855     0.847701    Biso  1.000000 O
   O1455       1.0     0.222279     0.672454     0.848283    Biso  1.000000 O
   O1456       1.0     0.388184     0.945626     0.835674    Biso  1.000000 O
   O1457       1.0     0.556134     0.171012     0.848338    Biso  1.000000 O
   O1458       1.0     0.595379     0.533459     0.835047    Biso  1.000000 O
   O1459       1.0     0.098303     0.587727     0.848120    Biso  1.000000 O
   O1460       1.0     0.096835     0.925147     0.849257    Biso  1.000000 O
   O1461       1.0     0.097392     0.535141     0.835175    Biso  1.000000 O
   O1462       1.0     0.845978     0.589992     0.846983    Biso  1.000000 O
   O1463       1.0     0.387297     0.836251     0.847674    Biso  1.000000 O
   O1464       1.0     0.384661     0.003967     0.847714    Biso  1.000000 O
   O1465       1.0     0.427297     0.425057     0.848958    Biso  1.000000 O
   O1466       1.0     0.553097     0.005020     0.847567    Biso  1.000000 O
   O1467       1.0     0.678948     0.254671     0.848867    Biso  1.000000 O
   O1468       1.0     0.388603     0.338543     0.846327    Biso  1.000000 O
   O1469       1.0     0.469970     0.002520     0.848528    Biso  1.000000 O
   O1470       1.0     0.886524     0.506193     0.847487    Biso  1.000000 O
   O1471       1.0     0.918453     0.860211     0.831984    Biso  1.000000 O
   O1472       1.0     0.431563     0.754648     0.848989    Biso  1.000000 O
   O1473       1.0     0.637319     0.507744     0.848678    Biso  1.000000 O
   O1474       1.0     0.930381     0.754086     0.849387    Biso  1.000000 O
   O1475       1.0     0.014877     0.093781     0.848984    Biso  1.000000 O
   O1476       1.0     0.470837     0.508393     0.848458    Biso  1.000000 O
   O1477       1.0     0.846570     0.923819     0.849022    Biso  1.000000 O
   O1478       1.0     0.804764     0.786998     0.835940    Biso  1.000000 O
   O1479       1.0     0.303434     0.672612     0.849167    Biso  1.000000 O
   O1480       1.0     0.303988     0.836316     0.848153    Biso  1.000000 O
   O1481       1.0     0.096621     0.696857     0.836224    Biso  1.000000 O
   O1482       1.0     0.635979     0.338451     0.848240    Biso  1.000000 O
   O1483       1.0     0.974219     0.614203     0.834990    Biso  1.000000 O
   O1484       1.0     0.931060     0.257262     0.848794    Biso  1.000000 O
   O1485       1.0     0.594777     0.589576     0.848025    Biso  1.000000 O
   O1486       1.0     0.931713     0.588907     0.847504    Biso  1.000000 O
   O1487       1.0     0.355286     0.962387     0.770094    Biso  1.000000 O
   O1488       1.0     0.260320     0.920007     0.849177    Biso  1.000000 O
   O1489       1.0     0.845458     0.420500     0.847157    Biso  1.000000 O
   O1490       1.0     0.638497     0.451487     0.836773    Biso  1.000000 O
   O1491       1.0     0.594603     0.923797     0.848540    Biso  1.000000 O
   O1492       1.0     0.304869     0.616720     0.836462    Biso  1.000000 O
   O1493       1.0     0.181024     0.090196     0.847990    Biso  1.000000 O
   O1494       1.0     0.844008     0.087945     0.848869    Biso  1.000000 O
   O1495       1.0     0.307191     0.339166     0.848484    Biso  1.000000 O
   O1496       1.0     0.054880     0.284733     0.834671    Biso  1.000000 O
   O1497       1.0     0.804117     0.504748     0.846912    Biso  1.000000 O
   O1498       1.0     0.553265     0.672028     0.848777    Biso  1.000000 O
   O1499       1.0     0.519522     0.320306     0.824066    Biso  1.000000 O
   O1500       1.0     0.140481     0.173544     0.848188    Biso  1.000000 O
   O1501       1.0     0.013518     0.756725     0.848468    Biso  1.000000 O
   O1502       1.0     0.471063     0.670422     0.848933    Biso  1.000000 O
   O1503       1.0     0.264825     0.591065     0.850077    Biso  1.000000 O
   O1504       1.0     0.264954     0.257001     0.848413    Biso  1.000000 O
   O1505       1.0     0.511272     0.087404     0.847772    Biso  1.000000 O
   O1506       1.0     0.015138     0.255798     0.847956    Biso  1.000000 O
   O1507       1.0     0.136728     0.838251     0.849736    Biso  1.000000 O
   O1508       1.0     0.888146     0.007230     0.848754    Biso  1.000000 O
   O1509       1.0     0.303342     0.004752     0.847014    Biso  1.000000 O
   O1510       1.0     0.180071     0.754554     0.848061    Biso  1.000000 O
   O1511       1.0     0.929941     0.922396     0.847429    Biso  1.000000 O
   O1512       1.0     0.553476     0.452030     0.835868    Biso  1.000000 O
   O1513       1.0     0.888102     0.174205     0.847435    Biso  1.000000 O
   O1514       1.0     0.182363     0.256878     0.847448    Biso  1.000000 O
   O1515       1.0     0.346000     0.590498     0.849846    Biso  1.000000 O
   O1516       1.0     0.096126     0.418200     0.846663    Biso  1.000000 O
   O1517       1.0     0.680807     0.088005     0.850042    Biso  1.000000 O
   O1518       1.0     0.015147     0.040580     0.836483    Biso  1.000000 O
   O1519       1.0     0.804269     0.007053     0.849941    Biso  1.000000 O
   O1520       1.0     0.553853     0.838367     0.847893    Biso  1.000000 O
   O1521       1.0     0.218703     0.837217     0.849540    Biso  1.000000 O
   O1522       1.0     0.011320     0.421295     0.848466    Biso  1.000000 O
   O1523       1.0     0.977867     0.378430     0.820267    Biso  1.000000 O
   O1524       1.0     0.055646     0.503043     0.847355    Biso  1.000000 O
   O1525       1.0     0.680351     0.756941     0.848572    Biso  1.000000 O
   O1526       1.0     0.597843     0.198842     0.835933    Biso  1.000000 O
   O1527       1.0     0.304945     0.507205     0.850548    Biso  1.000000 O
   O1528       1.0     0.804166     0.841546     0.848642    Biso  1.000000 O
   O1529       1.0     0.969892     0.012315     0.847902    Biso  1.000000 O
   O1530       1.0     0.260945     0.754705     0.848146    Biso  1.000000 O
   O1531       1.0     0.512139     0.755211     0.849241    Biso  1.000000 O
   O1532       1.0     0.223487     0.173583     0.847743    Biso  1.000000 O
   O1533       1.0     0.430003     0.197417     0.835497    Biso  1.000000 O
   O1534       1.0     0.720183     0.007124     0.849597    Biso  1.000000 O
   O1535       1.0     0.223676     0.006463     0.847485    Biso  1.000000 O
   O1536       1.0     0.345495     0.088647     0.848445    Biso  1.000000 O
   O1537       1.0     0.306071     0.174181     0.848353    Biso  1.000000 O
   O1538       1.0     0.511971     0.590932     0.847739    Biso  1.000000 O
   O1539       1.0     0.846659     0.251048     0.847524    Biso  1.000000 O
   O1540       1.0     0.763276     0.421958     0.848610    Biso  1.000000 O
   O1541       1.0     0.971370     0.839541     0.847759    Biso  1.000000 O
   O1542       1.0     0.182100     0.533863     0.836588    Biso  1.000000 O
   O1543       1.0     0.387624     0.503662     0.849607    Biso  1.000000 O
   O1544       1.0     0.761815     0.088987     0.849844    Biso  1.000000 O
   O1545       1.0     0.345941     0.423879     0.849734    Biso  1.000000 O
   O1546       1.0     0.427639     0.088196     0.848493    Biso  1.000000 O
   O1547       1.0     0.388722     0.279540     0.834443    Biso  1.000000 O
   O1548       1.0     0.347480     0.256038     0.847828    Biso  1.000000 O
   O1549       1.0     0.429415     0.252315     0.848391    Biso  1.000000 O
   O1550       1.0     0.262968     0.088215     0.848019    Biso  1.000000 O
   O1551       1.0     0.848620     0.756841     0.847148    Biso  1.000000 O
   O1552       1.0     0.719991     0.173238     0.849835    Biso  1.000000 O
   O1553       1.0     0.595482     0.424141     0.849506    Biso  1.000000 O
   O1554       1.0     0.676770     0.589431     0.847979    Biso  1.000000 O
   O1555       1.0     0.223824     0.408030     0.824441    Biso  1.000000 O
   O1556       1.0     0.762294     0.923092     0.849152    Biso  1.000000 O
   O1557       1.0     0.720912     0.283882     0.836212    Biso  1.000000 O
   O1558       1.0     0.804471     0.171112     0.849489    Biso  1.000000 O
   O1559       1.0     0.806043     0.339299     0.846547    Biso  1.000000 O
   O1560       1.0     0.761361     0.588886     0.847491    Biso  1.000000 O
   O1561       1.0     0.636682     0.673538     0.848603    Biso  1.000000 O
   O1562       1.0     0.928390     0.422663     0.848530    Biso  1.000000 O
   O1563       1.0     0.138915     0.006850     0.847783    Biso  1.000000 O
   O1564       1.0     0.054350     0.337631     0.848546    Biso  1.000000 O
   O1565       1.0     0.222719     0.506022     0.850047    Biso  1.000000 O
   O1566       1.0     0.552650     0.780587     0.836413    Biso  1.000000 O
   O1567       1.0     0.182166     0.422352     0.847046    Biso  1.000000 O
   O1568       1.0     0.970666     0.174726     0.848962    Biso  1.000000 O
   O1569       1.0     0.881058     0.342387     0.846851    Biso  1.000000 O
   O1570       1.0     0.221840     0.338944     0.848002    Biso  1.000000 O
   O1571       1.0     0.514373     0.253752     0.848198    Biso  1.000000 O
   O1572       1.0     0.597729     0.088793     0.848520    Biso  1.000000 O
   O1573       1.0     0.017178     0.928897     0.847078    Biso  1.000000 O
   O1574       1.0     0.567448     0.148913     0.787752    Biso  1.000000 O
   O1575       1.0     0.553958     0.617783     0.834802    Biso  1.000000 O
   O1576       1.0     0.430639     0.588087     0.848028    Biso  1.000000 O
   O1577       1.0     0.970844     0.338739     0.848063    Biso  1.000000 O
   O1578       1.0     0.099605     0.091492     0.848863    Biso  1.000000 O
   O1579       1.0     0.012813     0.700789     0.836823    Biso  1.000000 O
   O1580       1.0     0.136287     0.281756     0.833835    Biso  1.000000 O
   O1581       1.0     0.096925     0.754526     0.848053    Biso  1.000000 O
   O1582       1.0     0.178688     0.922886     0.849207    Biso  1.000000 O
   O1583       1.0     0.057494     0.174392     0.847023    Biso  1.000000 O
   O1584       1.0     0.014136     0.589310     0.847885    Biso  1.000000 O
   Ce721       1.0     0.387187     0.890569     0.841306    Biso  1.000000 Ce
   Ce722       1.0     0.637689     0.896391     0.842062    Biso  1.000000 Ce
   Ce723       1.0     0.720870     0.896418     0.841860    Biso  1.000000 Ce
   Ce724       1.0     0.932273     0.644248     0.839392    Biso  1.000000 Ce
   Ce725       1.0     0.180671     0.478894     0.842327    Biso  1.000000 Ce
   Ce726       1.0     0.845981     0.979074     0.842875    Biso  1.000000 Ce
   Ce727       1.0     0.512825     0.479600     0.842348    Biso  1.000000 Ce
   Ce728       1.0     0.344831     0.971519     0.840981    Biso  1.000000 Ce
   Ce729       1.0     0.345405     0.644942     0.842745    Biso  1.000000 Ce
   Ce730       1.0     0.636045     0.729924     0.842260    Biso  1.000000 Ce
   Ce731       1.0     0.470151     0.892064     0.842107    Biso  1.000000 Ce
   Ce732       1.0     0.974133     0.067441     0.841565    Biso  1.000000 Ce
   Ce733       1.0     0.594394     0.310060     0.841857    Biso  1.000000 Ce
   Ce734       1.0     0.511220     0.974548     0.841536    Biso  1.000000 Ce
   Ce735       1.0     0.510346     0.308408     0.841697    Biso  1.000000 Ce
   Ce736       1.0     0.553794     0.727693     0.842854    Biso  1.000000 Ce
   Ce737       1.0     0.849753     0.645601     0.840583    Biso  1.000000 Ce
   Ce738       1.0     0.891208     0.229338     0.841483    Biso  1.000000 Ce
   Ce739       1.0     0.139613     0.560252     0.841771    Biso  1.000000 Ce
   Ce740       1.0     0.386419     0.395145     0.841879    Biso  1.000000 Ce
   Ce741       1.0     0.345644     0.808996     0.841298    Biso  1.000000 Ce
   Ce742       1.0     0.637453     0.226110     0.842866    Biso  1.000000 Ce
   Ce743       1.0     0.261966     0.973163     0.841271    Biso  1.000000 Ce
   Ce744       1.0     0.515952     0.144177     0.841225    Biso  1.000000 Ce
   Ce745       1.0     0.429879     0.808706     0.841881    Biso  1.000000 Ce
   Ce746       1.0     0.303396     0.727595     0.841912    Biso  1.000000 Ce
   Ce747       1.0     0.553670     0.894054     0.841818    Biso  1.000000 Ce
   Ce748       1.0     0.595094     0.977917     0.841936    Biso  1.000000 Ce
   Ce749       1.0     0.598750     0.143761     0.842329    Biso  1.000000 Ce
   Ce750       1.0     0.680033     0.311799     0.842685    Biso  1.000000 Ce
   Ce751       1.0     0.886130     0.061675     0.841900    Biso  1.000000 Ce
   Ce752       1.0     0.057367     0.894394     0.842153    Biso  1.000000 Ce
   Ce753       1.0     0.888080     0.561101     0.840865    Biso  1.000000 Ce
   Ce754       1.0     0.468111     0.057421     0.842134    Biso  1.000000 Ce
   Ce755       1.0     0.595775     0.812332     0.840777    Biso  1.000000 Ce
   Ce756       1.0     0.890030     0.726615     0.841949    Biso  1.000000 Ce
   Ce757       1.0     0.427997     0.644889     0.842269    Biso  1.000000 Ce
   Ce758       1.0     0.929234     0.479216     0.841833    Biso  1.000000 Ce
   Ce759       1.0     0.181700     0.145538     0.841369    Biso  1.000000 Ce
   Ce760       1.0     0.845338     0.477613     0.840687    Biso  1.000000 Ce
   Ce761       1.0     0.469368     0.398621     0.842295    Biso  1.000000 Ce
   Ce762       1.0     0.679540     0.813801     0.842349    Biso  1.000000 Ce
   Ce763       1.0     0.722906     0.731935     0.840612    Biso  1.000000 Ce
   Ce764       1.0     0.972925     0.229107     0.842303    Biso  1.000000 Ce
   Ce765       1.0     0.513576     0.645595     0.841958    Biso  1.000000 Ce
   Ce766       1.0     0.387483     0.726743     0.841698    Biso  1.000000 Ce
   Ce767       1.0     0.178403     0.810590     0.842769    Biso  1.000000 Ce
   Ce768       1.0     0.803819     0.897160     0.842622    Biso  1.000000 Ce
   Ce769       1.0     0.679381     0.478711     0.842588    Biso  1.000000 Ce
   Ce770       1.0     0.260921     0.809423     0.842185    Biso  1.000000 Ce
   Ce771       1.0     0.263444     0.644820     0.842496    Biso  1.000000 Ce
   Ce772       1.0     0.803130     0.061154     0.842837    Biso  1.000000 Ce
   Ce773       1.0     0.844774     0.142762     0.842053    Biso  1.000000 Ce
   Ce774       1.0     0.140282     0.394915     0.839071    Biso  1.000000 Ce
   Ce775       1.0     0.098344     0.642566     0.841365    Biso  1.000000 Ce
   Ce776       1.0     0.554207     0.562083     0.841398    Biso  1.000000 Ce
   Ce777       1.0     0.680313     0.142756     0.843669    Biso  1.000000 Ce
   Ce778       1.0     0.137822     0.895862     0.842572    Biso  1.000000 Ce
   Ce779       1.0     0.057365     0.064817     0.842447    Biso  1.000000 Ce
   Ce780       1.0     0.427720     0.974983     0.842029    Biso  1.000000 Ce
   Ce781       1.0     0.057606     0.227931     0.838739    Biso  1.000000 Ce
   Ce782       1.0     0.097227     0.980477     0.840806    Biso  1.000000 Ce
   Ce783       1.0     0.720993     0.061165     0.842311    Biso  1.000000 Ce
   Ce784       1.0     0.762887     0.814238     0.841737    Biso  1.000000 Ce
   Ce785       1.0     0.055758     0.559990     0.841429    Biso  1.000000 Ce
   Ce786       1.0     0.636311     0.561779     0.841595    Biso  1.000000 Ce
   Ce787       1.0     0.807058     0.729922     0.840826    Biso  1.000000 Ce
   Ce788       1.0     0.679122     0.978710     0.842732    Biso  1.000000 Ce
   Ce789       1.0     0.138745     0.726900     0.841019    Biso  1.000000 Ce
   Ce790       1.0     0.930855     0.810326     0.842229    Biso  1.000000 Ce
   Ce791       1.0     0.972007     0.727260     0.842379    Biso  1.000000 Ce
   Ce792       1.0     0.305172     0.562770     0.843803    Biso  1.000000 Ce
   Ce793       1.0     0.304379     0.063047     0.841288    Biso  1.000000 Ce
   Ce794       1.0     0.052705     0.392951     0.841868    Biso  1.000000 Ce
   Ce795       1.0     0.430270     0.479692     0.843167    Biso  1.000000 Ce
   Ce796       1.0     0.471472     0.726377     0.842497    Biso  1.000000 Ce
   Ce797       1.0     0.012602     0.476769     0.841708    Biso  1.000000 Ce
   Ce798       1.0     0.346270     0.144593     0.841972    Biso  1.000000 Ce
   Ce799       1.0     0.803075     0.559199     0.840863    Biso  1.000000 Ce
   Ce800       1.0     0.013279     0.811854     0.841257    Biso  1.000000 Ce
   Ce801       1.0     0.429349     0.306045     0.841404    Biso  1.000000 Ce
   Ce802       1.0     0.306097     0.229064     0.841784    Biso  1.000000 Ce
   Ce803       1.0     0.594759     0.645261     0.841933    Biso  1.000000 Ce
   Ce804       1.0     0.223468     0.229797     0.840889    Biso  1.000000 Ce
   Ce805       1.0     0.553725     0.398114     0.842294    Biso  1.000000 Ce
   Ce806       1.0     0.720457     0.394741     0.842766    Biso  1.000000 Ce
   Ce807       1.0     0.471862     0.223728     0.841817    Biso  1.000000 Ce
   Ce808       1.0     0.596054     0.479161     0.842175    Biso  1.000000 Ce
   Ce809       1.0     0.802341     0.394853     0.840958    Biso  1.000000 Ce
   Ce810       1.0     0.388146     0.225825     0.841697    Biso  1.000000 Ce
   Ce811       1.0     0.721578     0.229256     0.843239    Biso  1.000000 Ce
   Ce812       1.0     0.557094     0.061925     0.841268    Biso  1.000000 Ce
   Ce813       1.0     0.347387     0.311807     0.838794    Biso  1.000000 Ce
   Ce814       1.0     0.928484     0.979023     0.841691    Biso  1.000000 Ce
   Ce815       1.0     0.387036     0.061191     0.841663    Biso  1.000000 Ce
   Ce816       1.0     0.638937     0.060994     0.843017    Biso  1.000000 Ce
   Ce817       1.0     0.302927     0.889810     0.841749    Biso  1.000000 Ce
   Ce818       1.0     0.264340     0.480251     0.843508    Biso  1.000000 Ce
   Ce819       1.0     0.223035     0.561455     0.843228    Biso  1.000000 Ce
   Ce820       1.0     0.802629     0.225891     0.842798    Biso  1.000000 Ce
   Ce821       1.0     0.975205     0.900346     0.840614    Biso  1.000000 Ce
   Ce822       1.0     0.181427     0.643417     0.842182    Biso  1.000000 Ce
   Ce823       1.0     0.141126     0.228428     0.841074    Biso  1.000000 Ce
   Ce824       1.0     0.472629     0.561552     0.841190    Biso  1.000000 Ce
   Ce825       1.0     0.096690     0.811054     0.842571    Biso  1.000000 Ce
   Ce826       1.0     0.760215     0.642619     0.840572    Biso  1.000000 Ce
   Ce827       1.0     0.012160     0.985210     0.841568    Biso  1.000000 Ce
   Ce828       1.0     0.676115     0.644439     0.841713    Biso  1.000000 Ce
   Ce829       1.0     0.221539     0.062415     0.841417    Biso  1.000000 Ce
   Ce830       1.0     0.264059     0.145873     0.841333    Biso  1.000000 Ce
   Ce831       1.0     0.555751     0.225158     0.841805    Biso  1.000000 Ce
   Ce832       1.0     0.014982     0.643601     0.840043    Biso  1.000000 Ce
   Ce833       1.0     0.265465     0.312312     0.842309    Biso  1.000000 Ce
   Ce834       1.0     0.761999     0.311381     0.842545    Biso  1.000000 Ce
   Ce835       1.0     0.638303     0.396249     0.842601    Biso  1.000000 Ce
   Ce836       1.0     0.761887     0.477228     0.841774    Biso  1.000000 Ce
   Ce837       1.0     0.888115     0.396137     0.840890    Biso  1.000000 Ce
   Ce838       1.0     0.844634     0.814532     0.841821    Biso  1.000000 Ce
   Ce839       1.0     0.762251     0.978605     0.843354    Biso  1.000000 Ce
   Ce840       1.0     0.428490     0.142884     0.841464    Biso  1.000000 Ce
   Ce841       1.0     0.386325     0.561793     0.842972    Biso  1.000000 Ce
   Ce842       1.0     0.096911     0.310016     0.840872    Biso  1.000000 Ce
   Ce843       1.0     0.055542     0.727781     0.840636    Biso  1.000000 Ce
   Ce844       1.0     0.304751     0.395850     0.842775    Biso  1.000000 Ce
   Ce845       1.0     0.844907     0.306528     0.840836    Biso  1.000000 Ce
   Ce846       1.0     0.512385     0.809803     0.841973    Biso  1.000000 Ce
   Ce847       1.0     0.096140     0.475657     0.840006    Biso  1.000000 Ce
   Ce848       1.0     0.180169     0.978487     0.841883    Biso  1.000000 Ce
   Ce849       1.0     0.219108     0.892572     0.843163    Biso  1.000000 Ce
   Ce850       1.0     0.930234     0.146413     0.840957    Biso  1.000000 Ce
   Ce851       1.0     0.719170     0.561256     0.842031    Biso  1.000000 Ce
   Ce852       1.0     0.221016     0.727294     0.841270    Biso  1.000000 Ce
   Ce853       1.0     0.139827     0.062646     0.841900    Biso  1.000000 Ce
   Ce854       1.0     0.222256     0.392015     0.841656    Biso  1.000000 Ce
   Ce855       1.0     0.972376     0.560597     0.841521    Biso  1.000000 Ce
   Ce856       1.0     0.099330     0.145574     0.841422    Biso  1.000000 Ce
   Ce857       1.0     0.015720     0.147530     0.841948    Biso  1.000000 Ce
   Ce858       1.0     0.344960     0.479264     0.843774    Biso  1.000000 Ce
   Ce859       1.0     0.013210     0.310271     0.841823    Biso  1.000000 Ce
   Ce860       1.0     0.181109     0.309678     0.837423    Biso  1.000000 Ce
   Ce861       1.0     0.970100     0.394778     0.841670    Biso  1.000000 Ce
   Ce862       1.0     0.762004     0.144271     0.843447    Biso  1.000000 Ce
   Ce863       1.0     0.886981     0.895626     0.841876    Biso  1.000000 Ce
   Ce864       1.0     0.929904     0.311950     0.841713    Biso  1.000000 Ce
   O1585       1.0     0.792282     0.164540     0.756735    Biso  1.000000 O
   O1586       1.0     0.989981     0.798478     0.785978    Biso  1.000000 O
   O1587       1.0     0.511740     0.865022     0.835828    Biso  1.000000 O
   O1588       1.0     0.470689     0.836135     0.848464    Biso  1.000000 O
   O1589       1.0     0.762146     0.698319     0.845211    Biso  1.000000 O
   O1590       1.0     0.637499     0.952057     0.836337    Biso  1.000000 O
   O1591       1.0     0.264835     0.535542     0.837482    Biso  1.000000 O
   O1592       1.0     0.537523     0.803644     0.773477    Biso  1.000000 O
   O1593       1.0     0.070852     0.923536     0.771018    Biso  1.000000 O
   O1594       1.0     0.420824     0.525759     0.832288    Biso  1.000000 O
   O1595       1.0     0.444888     0.884216     0.771369    Biso  1.000000 O
   O1596       1.0     0.635350     0.617369     0.835213    Biso  1.000000 O
   O1597       1.0     0.802499     0.449729     0.834826    Biso  1.000000 O
   O1598       1.0     0.085951     0.126848     0.748044    Biso  1.000000 O
   O1599       1.0     0.472971     0.168100     0.847526    Biso  1.000000 O
   O1600       1.0     0.501215     0.859028     0.737932    Biso  1.000000 O
   O1601       1.0     0.798739     0.067352     0.762051    Biso  1.000000 O
   O1602       1.0     0.465678     0.413143     0.778137    Biso  1.000000 O
   O1603       1.0     0.825976     0.301743     0.801617    Biso  1.000000 O
   O1604       1.0     0.819440     0.777821     0.786908    Biso  1.000000 O
   O1605       1.0     0.571305     0.020433     0.764490    Biso  1.000000 O
   O1606       1.0     0.103584     0.197669     0.834302    Biso  1.000000 O
   O1607       1.0     0.857172     0.789742     0.761229    Biso  1.000000 O
   O1608       1.0     0.640975     0.115610     0.836720    Biso  1.000000 O
   O1609       1.0     0.712065     0.677173     0.847584    Biso  1.000000 O
   O1610       1.0     0.594938     0.302773     0.757385    Biso  1.000000 O
   O1611       1.0     0.056656     0.733782     0.822633    Biso  1.000000 O
   O1612       1.0     0.887769     0.838480     0.848551    Biso  1.000000 O
   O1613       1.0     0.261359     0.423820     0.848858    Biso  1.000000 O
   O1614       1.0     0.820260     0.548747     0.736417    Biso  1.000000 O
   O1615       1.0     0.182155     0.200272     0.835208    Biso  1.000000 O
   O1616       1.0     0.098227     0.866155     0.836392    Biso  1.000000 O
   O1617       1.0     0.182836     0.198319     0.784932    Biso  1.000000 O
   O1618       1.0     0.504381     0.375931     0.832293    Biso  1.000000 O
   O1619       1.0     0.831012     0.384628     0.827142    Biso  1.000000 O
   O1620       1.0     0.435885     0.325900     0.825116    Biso  1.000000 O
   O1621       1.0     1.000456     0.942759     0.808646    Biso  1.000000 O
   O1622       1.0     0.055940     0.283665     0.766700    Biso  1.000000 O
   O1623       1.0     0.055522     0.669085     0.847877    Biso  1.000000 O
   O1624       1.0     0.929738     0.533464     0.835153    Biso  1.000000 O
   O1625       1.0     0.304708     0.452074     0.837328    Biso  1.000000 O
   O1626       1.0     0.970817     0.671125     0.847570    Biso  1.000000 O
   O1627       1.0     0.068072     0.229577     0.820937    Biso  1.000000 O
   O1628       1.0     0.386847     0.116774     0.835403    Biso  1.000000 O
   O1629       1.0     0.557914     0.117480     0.836373    Biso  1.000000 O
   O1630       1.0     0.881157     0.225321     0.823775    Biso  1.000000 O
   O1631       1.0     0.302212     0.943201     0.836142    Biso  1.000000 O
   O1632       1.0     0.305014     0.283826     0.834753    Biso  1.000000 O
   O1633       1.0     0.345546     0.754880     0.847649    Biso  1.000000 O
   O1634       1.0     0.623291     0.881216     0.783235    Biso  1.000000 O
   O1635       1.0     0.471801     0.780610     0.835552    Biso  1.000000 O
   O1636       1.0     0.801343     0.279771     0.837218    Biso  1.000000 O
   O1637       1.0     0.294428     0.595677     0.782168    Biso  1.000000 O
   O1638       1.0     0.511909     0.424164     0.848852    Biso  1.000000 O
   O1639       1.0     0.889636     0.053555     0.760360    Biso  1.000000 O
   O1640       1.0     0.761939     0.655351     0.823304    Biso  1.000000 O
   O1641       1.0     0.928910     0.124134     0.824043    Biso  1.000000 O
   O1642       1.0     0.266341     0.041714     0.830980    Biso  1.000000 O
   O1643       1.0     0.730040     0.059522     0.816993    Biso  1.000000 O
   O1644       1.0     0.470622     0.338327     0.847798    Biso  1.000000 O
   O1645       1.0     0.400293     0.536087     0.781309    Biso  1.000000 O
   O1646       1.0     0.598567     0.033037     0.836140    Biso  1.000000 O
   O1647       1.0     0.553226     0.948493     0.835130    Biso  1.000000 O
   O1648       1.0     0.078322     0.930036     0.829221    Biso  1.000000 O
   O1649       1.0     0.669990     0.580405     0.761503    Biso  1.000000 O
   O1650       1.0     0.884636     0.115198     0.835596    Biso  1.000000 O
   O1651       1.0     0.316873     0.427202     0.766558    Biso  1.000000 O
   O1652       1.0     0.975366     0.122589     0.836219    Biso  1.000000 O
   O1653       1.0     0.094310     0.475168     0.821873    Biso  1.000000 O
   O1654       1.0     0.666511     0.476782     0.780908    Biso  1.000000 O
   O1655       1.0     0.615090     0.657481     0.779306    Biso  1.000000 O
   O1656       1.0     0.177787     0.866191     0.836870    Biso  1.000000 O
   O1657       1.0     0.018751     0.938944     0.779632    Biso  1.000000 O
   O1658       1.0     0.763336     0.759983     0.848643    Biso  1.000000 O
   O1659       1.0     0.259775     0.864080     0.836729    Biso  1.000000 O
   O1660       1.0     0.932717     0.202947     0.835639    Biso  1.000000 O
   O1661       1.0     0.595160     0.387386     0.831990    Biso  1.000000 O
   O1662       1.0     0.169933     0.056213     0.750293    Biso  1.000000 O
   O1663       1.0     0.429875     0.863967     0.835663    Biso  1.000000 O
   O1664       1.0     0.098435     0.255268     0.847274    Biso  1.000000 O
   O1665       1.0     0.389083     0.780707     0.835695    Biso  1.000000 O
   O1666       1.0     0.804003     0.952487     0.836984    Biso  1.000000 O
   O1667       1.0     0.427425     0.030408     0.836126    Biso  1.000000 O
   O1668       1.0     0.760138     0.366145     0.836321    Biso  1.000000 O
   O1669       1.0     0.596284     0.254921     0.848400    Biso  1.000000 O
   O1670       1.0     0.322196     0.007293     0.781010    Biso  1.000000 O
   O1671       1.0     0.971578     0.506351     0.848363    Biso  1.000000 O
   O1672       1.0     0.886744     0.951394     0.835900    Biso  1.000000 O
   O1673       1.0     0.720175     0.338934     0.849537    Biso  1.000000 O
   O1674       1.0     0.140104     0.671881     0.848272    Biso  1.000000 O
   O1675       1.0     0.486513     0.831717     0.767522    Biso  1.000000 O
   O1676       1.0     0.760853     0.256029     0.849828    Biso  1.000000 O
   O1677       1.0     0.468985     0.947108     0.835849    Biso  1.000000 O
   O1678       1.0     0.013599     0.532036     0.835744    Biso  1.000000 O
   O1679       1.0     0.884189     0.395540     0.822959    Biso  1.000000 O
   O1680       1.0     0.012689     0.604210     0.805279    Biso  1.000000 O
   O1681       1.0     0.219523     0.783968     0.835402    Biso  1.000000 O
   O1682       1.0     0.783097     0.228812     0.774644    Biso  1.000000 O
   O1683       1.0     0.844674     0.032767     0.835916    Biso  1.000000 O
   O1684       1.0     0.679616     0.868434     0.835374    Biso  1.000000 O
   O1685       1.0     0.849171     0.725458     0.772213    Biso  1.000000 O
   O1686       1.0     0.720985     0.952724     0.836537    Biso  1.000000 O
   O1687       1.0     0.679497     0.422947     0.849383    Biso  1.000000 O
   O1688       1.0     0.348470     0.570422     0.776955    Biso  1.000000 O
   O1689       1.0     0.490243     0.517277     0.760675    Biso  1.000000 O
   O1690       1.0     0.468501     0.624078     0.831848    Biso  1.000000 O
   O1691       1.0     0.731390     0.222339     0.763751    Biso  1.000000 O
   O1692       1.0     0.447877     0.797248     0.779693    Biso  1.000000 O
   O1693       1.0     0.305039     0.118538     0.835439    Biso  1.000000 O
   O1694       1.0     0.558073     0.511745     0.779824    Biso  1.000000 O
   O1695       1.0     0.345558     0.862838     0.834664    Biso  1.000000 O
   O1696       1.0     0.930567     0.639505     0.821431    Biso  1.000000 O
   O1697       1.0     0.679593     0.367520     0.836501    Biso  1.000000 O
   O1698       1.0     0.558695     0.281596     0.831237    Biso  1.000000 O
   O1699       1.0     0.944832     0.367183     0.802319    Biso  1.000000 O
   O1700       1.0     0.660368     0.043674     0.761832    Biso  1.000000 O
   O1701       1.0     0.175397     0.945774     0.775593    Biso  1.000000 O
   O1702       1.0     0.457076     0.567083     0.823525    Biso  1.000000 O
   O1703       1.0     0.807420     0.665507     0.847261    Biso  1.000000 O
   O1704       1.0     0.604468     0.328788     0.825539    Biso  1.000000 O
   O1705       1.0     0.137665     0.785680     0.836406    Biso  1.000000 O
   O1706       1.0     0.263052     0.699557     0.835231    Biso  1.000000 O
   O1707       1.0     0.838430     0.193859     0.832507    Biso  1.000000 O
   O1708       1.0     0.219364     0.946797     0.836413    Biso  1.000000 O
   O1709       1.0     0.638224     0.007007     0.849694    Biso  1.000000 O
   O1710       1.0     0.761430     0.199475     0.837106    Biso  1.000000 O
   O1711       1.0     0.265076     0.201666     0.835241    Biso  1.000000 O
   O1712       1.0     0.345177     0.533803     0.837464    Biso  1.000000 O
   O1713       1.0     0.513078     0.700407     0.836031    Biso  1.000000 O
   O1714       1.0     0.969943     0.450742     0.836154    Biso  1.000000 O
   O1715       1.0     0.675376     0.192969     0.833312    Biso  1.000000 O
   O1716       1.0     0.618576     0.985717     0.777338    Biso  1.000000 O
   O1717       1.0     0.678769     0.533083     0.835691    Biso  1.000000 O
   O1718       1.0     0.510208     0.308335     0.802295    Biso  1.000000 O
   O1719       1.0     0.742598     0.106746     0.777299    Biso  1.000000 O
   O1720       1.0     0.697067     0.034414     0.800439    Biso  1.000000 O
   O1721       1.0     0.130821     0.992014     0.744962    Biso  1.000000 O
   O1722       1.0     0.971422     0.956513     0.835856    Biso  1.000000 O
   O1723       1.0     0.181470     0.366191     0.833535    Biso  1.000000 O
   O1724       1.0     0.714086     0.714420     0.823818    Biso  1.000000 O
   O1725       1.0     0.764678     0.721144     0.804467    Biso  1.000000 O
   O1726       1.0     0.263843     0.156244     0.754405    Biso  1.000000 O
   O1727       1.0     0.606322     0.721834     0.771809    Biso  1.000000 O
   O1728       1.0     0.931428     0.702636     0.834873    Biso  1.000000 O
   H1          1.0     0.809834     0.592063     0.764832    Biso  1.000000 H
   H2          1.0     0.935427     0.038438     0.825566    Biso  1.000000 H
   H3          1.0     0.537046     0.902093     0.754633    Biso  1.000000 H
   H4          1.0     0.436932     0.477232     0.781793    Biso  1.000000 H
   H5          1.0     0.199231     0.188930     0.780907    Biso  1.000000 H
   H6          1.0     0.482584     0.822802     0.759902    Biso  1.000000 H
   H7          1.0     0.506767     0.824056     0.769796    Biso  1.000000 H
   H8          1.0     0.767286     0.694480     0.777115    Biso  1.000000 H
   H9          1.0     0.997900     0.840900     0.821522    Biso  1.000000 H
   H10         1.0     0.853452     0.354757     0.782584    Biso  1.000000 H
   H11         1.0     0.122876     0.166723     0.763796    Biso  1.000000 H
   H12         1.0     0.083559     0.932739     0.821545    Biso  1.000000 H
   H13         1.0     0.212209     0.340781     0.769198    Biso  1.000000 H
   H14         1.0     0.774480     0.552945     0.768435    Biso  1.000000 H
   H15         1.0     0.828364     0.756987     0.784895    Biso  1.000000 H
   H16         1.0     0.712225     0.036170     0.794347    Biso  1.000000 H
   H17         1.0     0.434188     0.320977     0.817415    Biso  1.000000 H
   H18         1.0     0.766578     0.647003     0.816231    Biso  1.000000 H
   H19         1.0     0.902586     0.233208     0.770051    Biso  1.000000 H
   H20         1.0     0.726498     0.660993     0.757599    Biso  1.000000 H
   H21         1.0     0.311640     0.536975     0.681058    Biso  1.000000 H
   H22         1.0     0.724034     0.633309     0.724690    Biso  1.000000 H
   H23         1.0     0.165621     0.038876     0.756068    Biso  1.000000 H
   H24         1.0     0.684333     0.483601     0.776928    Biso  1.000000 H
   H25         1.0     0.171765     0.532739     0.775818    Biso  1.000000 H
   H26         1.0     0.483313     0.517787     0.752949    Biso  1.000000 H
   H27         1.0     0.434108     0.455554     0.759984    Biso  1.000000 H
   H28         1.0     0.386579     0.397589     0.773862    Biso  1.000000 H
   H29         1.0     0.262586     0.130872     0.754747    Biso  1.000000 H
   H30         1.0     0.615338     0.522533     0.768240    Biso  1.000000 H
   H31         1.0     0.353462     0.940338     0.766466    Biso  1.000000 H
   H32         1.0     0.749479     0.100152     0.769946    Biso  1.000000 H
   H33         1.0     0.435183     0.686182     0.752313    Biso  1.000000 H
   H34         1.0     0.974301     0.580327     0.767706    Biso  1.000000 H
   H35         1.0     0.976529     0.609278     0.783082    Biso  1.000000 H
   H36         1.0     0.283528     0.970784     0.819645    Biso  1.000000 H
   H37         1.0     0.591474     0.313030     0.750040    Biso  1.000000 H
   H38         1.0     0.732514     0.079814     0.812615    Biso  1.000000 H
   H39         1.0     0.464121     0.608003     0.825341    Biso  1.000000 H
   H40         1.0     0.140943     0.997195     0.738057    Biso  1.000000 H
   H41         1.0     0.470489     0.198112     0.772209    Biso  1.000000 H
   H42         1.0     0.083264     0.299503     0.774450    Biso  1.000000 H
   H43         1.0     0.604775     0.200536     0.759256    Biso  1.000000 H
   H44         1.0     0.914189     0.415948     0.780336    Biso  1.000000 H
   H45         1.0     0.416978     0.859536     0.775974    Biso  1.000000 H
   H46         1.0     0.853379     0.977915     0.748235    Biso  1.000000 H
   H47         1.0     0.096830     0.193427     0.761438    Biso  1.000000 H
   H48         1.0     0.852434     0.204788     0.826535    Biso  1.000000 H
   H49         1.0     0.375715     0.969051     0.769057    Biso  1.000000 H
   H50         1.0     0.385047     0.843108     0.776581    Biso  1.000000 H
   O1729       1.0     0.344977     0.917474     0.847447    Biso  1.000000 O
   O1730       1.0     0.763686     0.769985     0.734214    Biso  1.000000 O
   O1731       1.0     0.856786     0.957192     0.752323    Biso  1.000000 O
   H51         1.0     0.655381     0.871157     0.777484    Biso  1.000000 H
   H52         1.0     0.943784     0.243160     0.775142    Biso  1.000000 H
   O1732       1.0     0.964334     0.887302     0.823505    Biso  1.000000 O
   O1733       1.0     0.085478     0.355854     0.830611    Biso  1.000000 O
   H53         1.0     0.515119     0.320172     0.816028    Biso  1.000000 H
   O1734       1.0     0.140211     0.117431     0.835209    Biso  1.000000 O
   H54         1.0     0.806660     0.293528     0.788632    Biso  1.000000 H
   O1735       1.0     0.536054     0.556761     0.765611    Biso  1.000000 O
   O1736       1.0     0.160166     0.424093     0.799342    Biso  1.000000 O
   H55         1.0     0.165645     0.990097     0.769269    Biso  1.000000 H
   O1737       1.0     0.101258     0.170561     0.764098    Biso  1.000000 O
   O1738       1.0     0.855534     0.809671     0.824362    Biso  1.000000 O
   O1739       1.0     0.720076     0.505835     0.849043    Biso  1.000000 O
   O1740       1.0     0.387689     0.171077     0.848344    Biso  1.000000 O
   O1741       1.0     0.614911     0.500800     0.772787    Biso  1.000000 O
   H56         1.0     0.703028     0.823798     0.771143    Biso  1.000000 H
   H57         1.0     0.528565     0.092966     0.796779    Biso  1.000000 H
   O1742       1.0     0.460982     0.104862     0.832073    Biso  1.000000 O
   H58         1.0     0.121009     0.365444     0.763279    Biso  1.000000 H
   H59         1.0     0.766849     0.312365     0.774102    Biso  1.000000 H
   O1743       1.0     0.889491     0.284435     0.836286    Biso  1.000000 O
   O1744       1.0     0.430769     0.685851     0.744407    Biso  1.000000 O
   H60         1.0     0.991644     0.781159     0.780396    Biso  1.000000 H
   O1745       1.0     0.319820     0.559095     0.681351    Biso  1.000000 O
   O1746       1.0     0.554596     0.488908     0.745278    Biso  1.000000 O
   H61         1.0     0.724223     0.714910     0.816916    Biso  1.000000 H
   O1747       1.0     0.654216     0.037524     0.785002    Biso  1.000000 O
   O1748       1.0     0.116912     0.367505     0.771168    Biso  1.000000 O
   O1749       1.0     0.741346     0.627669     0.728905    Biso  1.000000 O
   H62         1.0     0.168901     0.426332     0.791960    Biso  1.000000 H
   O1750       1.0     0.276925     0.736496     0.777152    Biso  1.000000 O
   O1751       1.0     0.913298     0.406515     0.787727    Biso  1.000000 O
   H63         1.0     0.679570     0.706864     0.825267    Biso  1.000000 H
   O1752       1.0     0.807943     0.569188     0.767640    Biso  1.000000 O
   H64         1.0     0.507828     0.532840     0.761415    Biso  1.000000 H
   H65         1.0     0.518859     0.217084     0.776526    Biso  1.000000 H
   O1753       1.0     0.963835     0.447126     0.763559    Biso  1.000000 O
   H66         1.0     0.627474     0.976630     0.770626    Biso  1.000000 H
   H67         1.0     0.683319     0.317604     0.763826    Biso  1.000000 H
   H68         1.0     0.896144     0.401774     0.816916    Biso  1.000000 H
   O1754       1.0     0.952044     0.045769     0.756366    Biso  1.000000 O
   O1755       1.0     0.446729     0.465495     0.765507    Biso  1.000000 O
   O1756       1.0     0.679030     0.033756     0.836372    Biso  1.000000 O
   O1757       1.0     0.810910     0.028139     0.817176    Biso  1.000000 O
   O1758       1.0     0.385481     0.915277     0.791113    Biso  1.000000 O
   O1759       1.0     0.844633     0.870691     0.836377    Biso  1.000000 O
   H69         1.0     0.812627     0.616858     0.825297    Biso  1.000000 H
   O1760       1.0     0.051283     0.445863     0.835249    Biso  1.000000 O
   H70         1.0     0.752940     0.892036     0.759820    Biso  1.000000 H
   O1761       1.0     0.063371     0.408301     0.769274    Biso  1.000000 O
   H71         1.0     0.951209     0.085334     0.767753    Biso  1.000000 H
   O1762       1.0     0.120154     0.396533     0.821840    Biso  1.000000 O
   O1763       1.0     0.930677     0.089320     0.847656    Biso  1.000000 O
   O1764       1.0     0.594190     0.701018     0.836323    Biso  1.000000 O
   H72         1.0     0.594961     0.844070     0.750173    Biso  1.000000 H
   O1765       1.0     0.057607     0.118024     0.835661    Biso  1.000000 O
   O1766       1.0     0.222611     0.117997     0.835173    Biso  1.000000 O
   H73         1.0     0.402964     0.337066     0.802259    Biso  1.000000 H
   H74         1.0     0.488345     0.839589     0.739388    Biso  1.000000 H
   H75         1.0     0.771388     0.724377     0.819764    Biso  1.000000 H
   H76         1.0     0.723481     0.117390     0.775898    Biso  1.000000 H
   H77         1.0     0.427635     0.223140     0.730280    Biso  1.000000 H
   H78         1.0     0.808794     0.811717     0.730847    Biso  1.000000 H
   O1767       1.0     0.227562     0.285599     0.834727    Biso  1.000000 O
   H79         1.0     0.329662     0.001150     0.794680    Biso  1.000000 H
   H80         1.0     0.447780     0.139585     0.771725    Biso  1.000000 H
   O1768       1.0     0.879596     0.286633     0.786242    Biso  1.000000 O
   O1769       1.0     0.154596     0.008197     0.765676    Biso  1.000000 O
   O1770       1.0     0.929123     0.366385     0.836220    Biso  1.000000 O
   H81         1.0     0.464346     0.809214     0.775627    Biso  1.000000 H
   H82         1.0     0.516929     0.041942     0.826282    Biso  1.000000 H
   H83         1.0     0.006249     0.957792     0.782950    Biso  1.000000 H
   O1771       1.0     0.514618     0.199845     0.835379    Biso  1.000000 O
   H84         1.0     0.873038     0.136795     0.737782    Biso  1.000000 H
   H85         1.0     0.839350     0.546647     0.732972    Biso  1.000000 H
   O1772       1.0     0.809603     0.422099     0.762542    Biso  1.000000 O
   H86         1.0     0.312093     0.091114     0.781229    Biso  1.000000 H
   H87         1.0     0.450225     0.906367     0.768387    Biso  1.000000 H
   O1773       1.0     0.346737     0.046396     0.831295    Biso  1.000000 O
   O1774       1.0     0.023832     0.065977     0.744537    Biso  1.000000 O
   H88         1.0     0.737734     0.780670     0.784800    Biso  1.000000 H
   O1775       1.0     0.299954     0.052683     0.749505    Biso  1.000000 O
   H89         1.0     0.776182     0.651786     0.759765    Biso  1.000000 H
   H90         1.0     0.854257     0.185345     0.779438    Biso  1.000000 H
   O1776       1.0     0.056458     0.839224     0.848519    Biso  1.000000 O
   O1777       1.0     0.718228     0.806927     0.770602    Biso  1.000000 O
   H91         1.0     0.998930     0.616177     0.800201    Biso  1.000000 H
   H92         1.0     0.303035     0.637654     0.784883    Biso  1.000000 H
   O1778       1.0     0.596332     0.869126     0.836322    Biso  1.000000 O
   H93         1.0     0.384087     0.400041     0.798951    Biso  1.000000 H
   H94         1.0     0.089144     0.995245     0.778706    Biso  1.000000 H
   H95         1.0     0.646445     0.503206     0.744522    Biso  1.000000 H
   O1779       1.0     0.137863     0.949594     0.793559    Biso  1.000000 O
   H96         1.0     0.003568     0.898720     0.773578    Biso  1.000000 H
   O1780       1.0     0.962662     0.143496     0.683552    Biso  1.000000 O
   H97         1.0     0.460104     0.430703     0.772595    Biso  1.000000 H
   H98         1.0     0.663084     0.402936     0.786049    Biso  1.000000 H
   H99         1.0     0.665435     0.122532     0.778180    Biso  1.000000 H
   O1781       1.0     0.404525     0.842733     0.780048    Biso  1.000000 O
   O1782       1.0     0.920525     0.028639     0.831290    Biso  1.000000 O
   O1783       1.0     0.743939     0.758651     0.787150    Biso  1.000000 O
   H100        1.0     0.578896     0.506135     0.778710    Biso  1.000000 H
   O1784       1.0     0.890104     0.615543     0.835592    Biso  1.000000 O
   O1785       1.0     0.240252     0.677451     0.786252    Biso  1.000000 O
   O1786       1.0     0.180678     0.034307     0.835541    Biso  1.000000 O
   O1787       1.0     0.959116     0.068207     0.824267    Biso  1.000000 O
   O1788       1.0     0.422249     0.346425     0.802488    Biso  1.000000 O
   O1789       1.0     0.535923     0.107829     0.802599    Biso  1.000000 O
   O1790       1.0     0.876538     0.117017     0.742663    Biso  1.000000 O
   O1791       1.0     0.906172     0.230385     0.778090    Biso  1.000000 O
   O1792       1.0     0.843787     0.322382     0.823661    Biso  1.000000 O
   O1793       1.0     0.818422     0.124057     0.771562    Biso  1.000000 O
   H101        1.0     0.292293     0.723187     0.780391    Biso  1.000000 H
   O1794       1.0     0.057592     0.614030     0.834796    Biso  1.000000 O
   H102        1.0     0.560164     0.169491     0.784611    Biso  1.000000 H
   H103        1.0     0.881697     0.046565     0.753078    Biso  1.000000 H
   O1795       1.0     0.460774     0.158409     0.769676    Biso  1.000000 O
   O1796       1.0     0.511739     0.920272     0.848211    Biso  1.000000 O
   O1797       1.0     0.848633     0.701351     0.835318    Biso  1.000000 O
   O1798       1.0     0.720802     0.787596     0.835654    Biso  1.000000 O
   O1799       1.0     0.098073     0.037623     0.835644    Biso  1.000000 O
   O1800       1.0     0.475620     0.633511     0.781482    Biso  1.000000 O
   O1801       1.0     0.429906     0.386545     0.831428    Biso  1.000000 O
   O1802       1.0     0.721131     0.117368     0.837083    Biso  1.000000 O
   O1803       1.0     0.015604     0.870149     0.837281    Biso  1.000000 O
   O1804       1.0     0.897032     0.777972     0.833276    Biso  1.000000 O
   H104        1.0     0.268944     0.022195     0.825149    Biso  1.000000 H
   O1805       1.0     0.725824     0.009406     0.761973    Biso  1.000000 O
   O1806       1.0     0.822960     0.796771     0.727374    Biso  1.000000 O
   O1807       1.0     0.346974     0.199598     0.835472    Biso  1.000000 O
   O1808       1.0     0.110495     0.460934     0.801996    Biso  1.000000 O
   H105        1.0     0.748316     0.747593     0.780138    Biso  1.000000 H
   O1809       1.0     0.003315     0.398368     0.769149    Biso  1.000000 O
   O1810       1.0     0.181534     0.588829     0.849206    Biso  1.000000 O
   O1811       1.0     0.816313     0.497646     0.780052    Biso  1.000000 O
   O1812       1.0     0.873134     0.175062     0.778166    Biso  1.000000 O
   O1813       1.0     0.639005     0.785138     0.836350    Biso  1.000000 O
   O1814       1.0     0.774003     0.731464     0.827414    Biso  1.000000 O
   O1815       1.0     0.005920     0.820165     0.823709    Biso  1.000000 O
   O1816       1.0     0.817865     0.367156     0.778626    Biso  1.000000 O
   H106        1.0     0.636437     0.088251     0.783942    Biso  1.000000 H
   O1817       1.0     0.268082     0.982233     0.823379    Biso  1.000000 O
   O1818       1.0     0.636131     0.360129     0.805669    Biso  1.000000 O
   H107        1.0     0.008828     0.666058     0.817209    Biso  1.000000 H
   H108        1.0     0.618418     0.333352     0.819912    Biso  1.000000 H
   H109        1.0     0.367329     0.030252     0.747933    Biso  1.000000 H
   H110        1.0     0.909934     0.114135     0.823571    Biso  1.000000 H
   H111        1.0     0.934071     0.869751     0.826581    Biso  1.000000 H
   O1819       1.0     0.386422     0.616369     0.836578    Biso  1.000000 O
   H112        1.0     0.970909     0.884972     0.816076    Biso  1.000000 H
   H113        1.0     0.843008     0.798844     0.819270    Biso  1.000000 H
   O1820       1.0     0.970423     0.781106     0.836569    Biso  1.000000 O
   H114        1.0     0.355127     0.590340     0.773085    Biso  1.000000 H
   O1821       1.0     0.963453     0.522330     0.777442    Biso  1.000000 O
   H115        1.0     0.453636     0.485611     0.761791    Biso  1.000000 H
   H116        1.0     0.335388     0.993435     0.776146    Biso  1.000000 H
   O1822       1.0     0.139588     0.950834     0.835391    Biso  1.000000 O
   H117        1.0     0.609252     0.898839     0.780433    Biso  1.000000 H
   O1823       1.0     0.345482     0.369708     0.834933    Biso  1.000000 O
   O1824       1.0     0.429561     0.699678     0.835943    Biso  1.000000 O
   H118        1.0     0.670980     0.190771     0.825415    Biso  1.000000 H
   H119        1.0     0.351069     0.342943     0.780838    Biso  1.000000 H
   O1825       1.0     0.763144     0.870731     0.835551    Biso  1.000000 O
   H120        1.0     0.358361     0.751350     0.758106    Biso  1.000000 H
   H121        1.0     0.153238     0.946149     0.787951    Biso  1.000000 H
   H122        1.0     0.007703     0.059797     0.739630    Biso  1.000000 H
   H123        1.0     0.851032     0.117341     0.766339    Biso  1.000000 H
   H124        1.0     0.398087     0.897700     0.788425    Biso  1.000000 H
   H125        1.0     0.969560     0.803419     0.785474    Biso  1.000000 H
   H126        1.0     0.112353     0.003503     0.743787    Biso  1.000000 H
   H127        1.0     0.225150     0.447154     0.826731    Biso  1.000000 H
   H128        1.0     0.862877     0.942553     0.746284    Biso  1.000000 H
   H129        1.0     0.878804     0.703058     0.770344    Biso  1.000000 H
   H130        1.0     0.269221     0.109773     0.772763    Biso  1.000000 H
   H131        1.0     0.233078     0.279758     0.771018    Biso  1.000000 H
   H132        1.0     0.352536     0.256912     0.784241    Biso  1.000000 H
   H133        1.0     0.844210     0.297771     0.797804    Biso  1.000000 H
   H134        1.0     0.653838     0.357587     0.801610    Biso  1.000000 H
   H135        1.0     0.988968     0.923826     0.806607    Biso  1.000000 H
   H136        1.0     0.653986     0.057046     0.755569    Biso  1.000000 H
   H137        1.0     0.866000     0.655243     0.759277    Biso  1.000000 H
   H138        1.0     0.061503     0.414475     0.761466    Biso  1.000000 H
   H139        1.0     0.380410     0.052485     0.765438    Biso  1.000000 H
   H140        1.0     0.195893     0.943001     0.773318    Biso  1.000000 H
   H141        1.0     0.978078     0.429407     0.765862    Biso  1.000000 H
   H142        1.0     0.978812     0.144123     0.678424    Biso  1.000000 H
   H143        1.0     0.613009     0.858904     0.782758    Biso  1.000000 H
   H144        1.0     0.826462     0.437401     0.762143    Biso  1.000000 H
   H145        1.0     0.557842     0.060289     0.765230    Biso  1.000000 H
   H146        1.0     0.325186     0.031956     0.779452    Biso  1.000000 H
   H147        1.0     0.431197     0.813699     0.780640    Biso  1.000000 H
   H148        1.0     0.998642     0.957767     0.802435    Biso  1.000000 H
   H149        1.0     0.060495     0.728905     0.815159    Biso  1.000000 H
   H150        1.0     0.315157     0.664819     0.772921    Biso  1.000000 H
   H151        1.0     0.923648     0.104901     0.770080    Biso  1.000000 H
   H152        1.0     0.429942     0.343445     0.763956    Biso  1.000000 H
   H153        1.0     0.744848     0.830642     0.765326    Biso  1.000000 H
   H154        1.0     0.457294     0.628682     0.777715    Biso  1.000000 H
   H155        1.0     0.150218     0.561315     0.773405    Biso  1.000000 H
   H156        1.0     0.346072     0.026699     0.825880    Biso  1.000000 H
   H157        1.0     0.808125     0.559190     0.730731    Biso  1.000000 H
   H158        1.0     0.809697     0.066218     0.755025    Biso  1.000000 H
   H159        1.0     0.677877     0.035011     0.796575    Biso  1.000000 H
   H160        1.0     0.340846     0.556814     0.770908    Biso  1.000000 H
   H161        1.0     0.834947     0.810613     0.722133    Biso  1.000000 H
   H162        1.0     0.828288     0.031303     0.821737    Biso  1.000000 H
   H163        1.0     0.516743     0.850983     0.732934    Biso  1.000000 H
   H164        1.0     0.405436     0.213865     0.767976    Biso  1.000000 H
   H165        1.0     0.838516     0.801714     0.760277    Biso  1.000000 H
   H166        1.0     0.381709     0.942852     0.802154    Biso  1.000000 H
   H167        1.0     0.729748     0.404550     0.760723    Biso  1.000000 H
   H168        1.0     0.816436     0.382461     0.772344    Biso  1.000000 H
   H169        1.0     0.868912     0.154097     0.774264    Biso  1.000000 H
   H170        1.0     0.457969     0.718326     0.763345    Biso  1.000000 H
   H171        1.0     0.994184     0.677356     0.745876    Biso  1.000000 H
   H172        1.0     0.051897     0.963167     0.823933    Biso  1.000000 H
   H173        1.0     0.975032     0.305324     0.770786    Biso  1.000000 H
   H174        1.0     0.230223     0.162888     0.762622    Biso  1.000000 H
   H175        1.0     0.742440     0.001696     0.757744    Biso  1.000000 H
   H176        1.0     0.839606     0.713110     0.766065    Biso  1.000000 H
   H177        1.0     0.824264     0.556518     0.764464    Biso  1.000000 H
   H178        1.0     0.596996     0.718516     0.764606    Biso  1.000000 H
   H179        1.0     0.713529     0.208713     0.763323    Biso  1.000000 H
   H180        1.0     0.064028     0.263468     0.763099    Biso  1.000000 H
   H181        1.0     0.546903     0.491837     0.777646    Biso  1.000000 H
   H182        1.0     0.573508     0.705810     0.784825    Biso  1.000000 H
   H183        1.0     0.129335     0.450199     0.800121    Biso  1.000000 H
   H184        1.0     0.825218     0.792257     0.780952    Biso  1.000000 H
   H185        1.0     0.035336     0.283223     0.764925    Biso  1.000000 H
   O1826       1.0     0.062438     0.490138     0.793179    Biso  1.000000 O
   H186        1.0     0.792344     0.436680     0.761995    Biso  1.000000 H
   H187        1.0     0.503099     0.441307     0.776241    Biso  1.000000 H
   O1827       1.0     0.281809     0.115772     0.778953    Biso  1.000000 O
   H188        1.0     0.627758     0.650701     0.785211    Biso  1.000000 H
   H189        1.0     0.975094     0.336793     0.763592    Biso  1.000000 H
   O1828       1.0     0.613047     0.552233     0.758546    Biso  1.000000 O
   H190        1.0     0.318680     0.725495     0.749512    Biso  1.000000 H
   H191        1.0     0.374132     0.062527     0.777609    Biso  1.000000 H
   H192        1.0     0.798663     0.357187     0.779005    Biso  1.000000 H
   O1829       1.0     0.974924     0.329699     0.771370    Biso  1.000000 O
   H193        1.0     0.333296     0.756172     0.743985    Biso  1.000000 H
   O1830       1.0     0.063572     0.437337     0.746749    Biso  1.000000 O
   H194        1.0     0.542131     0.080064     0.817951    Biso  1.000000 H
   H195        1.0     0.851643     0.908259     0.721200    Biso  1.000000 H
   O1831       1.0     0.326318     0.748092     0.751162    Biso  1.000000 O
   O1832       1.0     0.926287     0.325502     0.784385    Biso  1.000000 O
   O1833       1.0     0.135986     0.731817     0.823306    Biso  1.000000 O
   H196        1.0     0.378153     0.443972     0.824305    Biso  1.000000 H
   H197        1.0     0.876612     0.603545     0.754091    Biso  1.000000 H
   H198        1.0     0.099373     0.381289     0.771424    Biso  1.000000 H
   H199        1.0     0.596093     0.829050     0.768454    Biso  1.000000 H
   H200        1.0     0.775434     0.706362     0.799398    Biso  1.000000 H
   H201        1.0     0.962095     0.165765     0.686738    Biso  1.000000 H
   O1834       1.0     0.847215     0.906854     0.729057    Biso  1.000000 O
   O1835       1.0     0.972102     0.282788     0.835668    Biso  1.000000 O
   H202        1.0     0.947245     0.530847     0.772958    Biso  1.000000 H
   H203        1.0     0.476100     0.395207     0.774272    Biso  1.000000 H
   H204        1.0     0.377485     0.226346     0.763213    Biso  1.000000 H
   H205        1.0     0.963025     0.668947     0.757061    Biso  1.000000 H
   Si1         1.0     0.045935     0.525517     0.790886    Biso  1.000000 Si
   O1836       1.0     0.055613     0.785223     0.836594    Biso  1.000000 O
   H206        1.0     0.733570     0.622332     0.736184    Biso  1.000000 H
   O1837       1.0     0.276215     0.436638     0.785574    Biso  1.000000 O
   O1838       1.0     0.032156     0.541238     0.802207    Biso  1.000000 O
   H207        1.0     0.442367     0.926589     0.726854    Biso  1.000000 H
   O1839       1.0     0.181199     0.697545     0.835513    Biso  1.000000 O
   H208        1.0     0.498539     0.067561     0.777465    Biso  1.000000 H
   O1840       1.0     0.513229     0.533821     0.835327    Biso  1.000000 O
   O1841       1.0     0.321479     0.305133     0.805147    Biso  1.000000 O
   H209        1.0     0.381644     0.547955     0.780410    Biso  1.000000 H
   O1842       1.0     0.994696     0.657565     0.750618    Biso  1.000000 O
   H210        1.0     0.774679     0.754585     0.763485    Biso  1.000000 H
   H211        1.0     0.884277     0.235129     0.816693    Biso  1.000000 H
   H212        1.0     0.556034     0.813260     0.775800    Biso  1.000000 H
   O1843       1.0     0.798096     0.606845     0.831151    Biso  1.000000 O
   O1844       1.0     0.378638     0.446231     0.832378    Biso  1.000000 O
   H213        1.0     0.840378     0.346570     0.822340    Biso  1.000000 H
   O1845       1.0     0.411794     0.408960     0.785332    Biso  1.000000 O
   O1846       1.0     0.760334     0.531784     0.835802    Biso  1.000000 O
   O1847       1.0     0.182774     0.268343     0.824389    Biso  1.000000 O
   O1848       1.0     0.843048     0.634913     0.822972    Biso  1.000000 O
   H214        1.0     0.848317     0.394292     0.823149    Biso  1.000000 H
   H215        1.0     0.826168     0.906740     0.728883    Biso  1.000000 H
   H216        1.0     0.679101     0.559340     0.759164    Biso  1.000000 H
   H217        1.0     0.817824     0.519335     0.776644    Biso  1.000000 H
   H218        1.0     0.107844     0.460550     0.785282    Biso  1.000000 H
   Si2         1.0     0.893283     0.319462     0.780235    Biso  1.000000 Si
   O1849       1.0     0.056143     0.009159     0.848609    Biso  1.000000 O
   H219        1.0     0.567647     0.912103     0.769928    Biso  1.000000 H
   H220        1.0     0.336120     0.558455     0.676392    Biso  1.000000 H
   H221        1.0     0.530781     0.304372     0.766807    Biso  1.000000 H
   H222        1.0     0.810972     0.100776     0.769913    Biso  1.000000 H
   H223        1.0     0.546107     0.472250     0.740241    Biso  1.000000 H
   H224        1.0     0.259306     0.448614     0.783040    Biso  1.000000 H
   O1850       1.0     0.386688     0.205547     0.765472    Biso  1.000000 O
   H225        1.0     0.024721     0.398960     0.769847    Biso  1.000000 H
   H226        1.0     0.548067     0.124262     0.798626    Biso  1.000000 H
   O1851       1.0     0.069635     0.552212     0.786126    Biso  1.000000 O
   O1852       1.0     0.435031     0.327563     0.769951    Biso  1.000000 O
   H227        1.0     0.487410     0.645900     0.776192    Biso  1.000000 H
   H228        1.0     0.461174     0.560442     0.815947    Biso  1.000000 H
   O1853       1.0     0.358964     0.270643     0.790590    Biso  1.000000 O
   O1854       1.0     0.797137     0.290340     0.781234    Biso  1.000000 O
   O1855       1.0     0.663804     0.699921     0.830887    Biso  1.000000 O
   H229        1.0     0.288585     0.433647     0.779163    Biso  1.000000 H
   O1856       1.0     0.021055     0.520894     0.781409    Biso  1.000000 O
   O1857       1.0     0.778702     0.695135     0.783915    Biso  1.000000 O
   O1858       1.0     0.252942     0.091032     0.756925    Biso  1.000000 O
   H230        1.0     0.224570     0.684715     0.790921    Biso  1.000000 H
   O1859       1.0     0.424482     0.933887     0.730330    Biso  1.000000 O
   O1860       1.0     0.874883     0.352335     0.783485    Biso  1.000000 O
   O1861       1.0     0.105588     0.459859     0.777192    Biso  1.000000 O
   H231        1.0     0.871206     0.545190     0.759398    Biso  1.000000 H
   H232        1.0     0.163779     0.261807     0.822089    Biso  1.000000 H
   H233        1.0     0.433676     0.365642     0.826347    Biso  1.000000 H
   O1862       1.0     0.049911     0.989328     0.771385    Biso  1.000000 O
   H234        1.0     0.755252     0.737867     0.799455    Biso  1.000000 H
   O1863       1.0     0.012658     0.364822     0.835525    Biso  1.000000 O
   H235        1.0     0.616122     0.537920     0.752081    Biso  1.000000 H
   H236        1.0     0.902634     0.385383     0.786790    Biso  1.000000 H
   H237        1.0     0.027064     0.565811     0.802869    Biso  1.000000 H
   O1864       1.0     0.461815     0.397403     0.742234    Biso  1.000000 O
   H238        1.0     0.771248     0.601001     0.753515    Biso  1.000000 H
   H239        1.0     0.314535     0.780881     0.762549    Biso  1.000000 H
   O1865       1.0     0.365358     0.516042     0.723839    Biso  1.000000 O
   O1866       1.0     0.408993     0.119440     0.735638    Biso  1.000000 O
   H240        1.0     0.176862     0.217537     0.797156    Biso  1.000000 H
   H241        1.0     0.065568     0.129149     0.744816    Biso  1.000000 H
   H242        1.0     0.606491     0.699341     0.775445    Biso  1.000000 H
   H243        1.0     0.719935     0.043621     0.811817    Biso  1.000000 H
   O1867       1.0     0.590137     0.809352     0.822907    Biso  1.000000 O
   H244        1.0     0.884758     0.790800     0.827090    Biso  1.000000 H
   H245        1.0     0.461649     0.869352     0.770308    Biso  1.000000 H
   H246        1.0     0.650189     0.440445     0.784770    Biso  1.000000 H
   H247        1.0     0.337767     0.123683     0.755112    Biso  1.000000 H
   H248        1.0     0.097625     0.839962     0.769308    Biso  1.000000 H
   H249        1.0     0.443599     0.240327     0.739839    Biso  1.000000 H
   O1868       1.0     0.545012     0.890274     0.760970    Biso  1.000000 O
   O1869       1.0     0.515472     0.460035     0.774066    Biso  1.000000 O
   H250        1.0     0.547364     0.535186     0.742018    Biso  1.000000 H
   O1870       1.0     0.082197     0.855893     0.771648    Biso  1.000000 O
   O1871       1.0     0.644339     0.416279     0.786215    Biso  1.000000 O
   O1872       1.0     0.872676     0.116694     0.764153    Biso  1.000000 O
   H251        1.0     0.743434     0.776009     0.732721    Biso  1.000000 H
   H252        1.0     0.286315     0.757886     0.775827    Biso  1.000000 H
   O1873       1.0     0.684499     0.126200     0.773919    Biso  1.000000 O
   O1874       1.0     0.466125     0.331801     0.788142    Biso  1.000000 O
   O1875       1.0     0.514016     0.077535     0.782032    Biso  1.000000 O
   H253        1.0     0.054651     0.778043     0.762970    Biso  1.000000 H
   O1876       1.0     0.426772     0.242717     0.735088    Biso  1.000000 O
   H254        1.0     0.586059     0.011075     0.769372    Biso  1.000000 H
   O1877       1.0     0.140628     0.450568     0.835578    Biso  1.000000 O
   H255        1.0     0.034201     0.349425     0.747035    Biso  1.000000 H
   O1878       1.0     0.698923     0.330405     0.767424    Biso  1.000000 O
   O1879       1.0     0.242462     0.555110     0.777486    Biso  1.000000 O
   H256        1.0     0.889766     0.264682     0.784718    Biso  1.000000 H
   H257        1.0     0.339418     0.236923     0.768442    Biso  1.000000 H
   H258        1.0     0.241901     0.082248     0.750630    Biso  1.000000 H
   H259        1.0     0.309407     0.420527     0.759274    Biso  1.000000 H
   Si3         1.0     0.340163     0.303889     0.793949    Biso  1.000000 Si
   O1880       1.0     0.015124     0.647725     0.821609    Biso  1.000000 O
   H260        1.0     0.987531     0.644120     0.783229    Biso  1.000000 H
   H261        1.0     0.271895     0.079757     0.756263    Biso  1.000000 H
   H262        1.0     0.764199     0.225551     0.770552    Biso  1.000000 H
   O1881       1.0     0.802122     0.116276     0.836449    Biso  1.000000 O
   H263        1.0     0.514114     0.289363     0.797517    Biso  1.000000 H
   H264        1.0     0.939608     0.351024     0.796417    Biso  1.000000 H
   H265        1.0     0.287773     0.138982     0.777452    Biso  1.000000 H
   H266        1.0     0.355340     0.535525     0.720996    Biso  1.000000 H
   H267        1.0     0.393487     0.131711     0.739581    Biso  1.000000 H
   H268        1.0     0.449646     0.395232     0.735630    Biso  1.000000 H
   O1882       1.0     0.302602     0.782338     0.835515    Biso  1.000000 O
   H269        1.0     0.559480     0.476323     0.752094    Biso  1.000000 H
   O1883       1.0     0.169393     0.556784     0.776749    Biso  1.000000 O
   H270        1.0     0.778462     0.065646     0.759835    Biso  1.000000 H
   H271        1.0     0.182951     0.594413     0.772953    Biso  1.000000 H
   H272        1.0     0.542613     0.542253     0.772106    Biso  1.000000 H
   O1884       1.0     0.265498     0.366583     0.836487    Biso  1.000000 O
   O1885       1.0     0.426266     0.480163     0.788709    Biso  1.000000 O
   H273        1.0     0.450147     0.814261     0.745529    Biso  1.000000 H
   H274        1.0     0.642203     0.017045     0.784540    Biso  1.000000 H
   H275        1.0     0.481426     0.394987     0.739325    Biso  1.000000 H
   O1886       1.0     0.071533     0.539708     0.763162    Biso  1.000000 O
   H276        1.0     0.014884     0.044329     0.756446    Biso  1.000000 H
   H277        1.0     0.658976     0.193924     0.760866    Biso  1.000000 H
   O1887       1.0     0.554433     0.506993     0.848365    Biso  1.000000 O
   O1888       1.0     0.166318     0.236528     0.800785    Biso  1.000000 O
   O1889       1.0     0.721448     0.488395     0.770408    Biso  1.000000 O
   H278        1.0     0.447961     0.338704     0.792139    Biso  1.000000 H
   O1890       1.0     0.194298     0.615245     0.771054    Biso  1.000000 O
   H279        1.0     0.417123     0.950317     0.725098    Biso  1.000000 H
   H280        1.0     0.073659     0.552019     0.778111    Biso  1.000000 H
   H281        1.0     0.626864     0.756889     0.770477    Biso  1.000000 H
   H282        1.0     0.335888     0.826350     0.767632    Biso  1.000000 H
   O1891       1.0     0.717519     0.616560     0.836085    Biso  1.000000 O
   H283        1.0     0.529791     0.083323     0.776867    Biso  1.000000 H
   O1892       1.0     0.755181     0.331368     0.771565    Biso  1.000000 O
   H284        1.0     0.077886     0.223419     0.814364    Biso  1.000000 H
   H285        1.0     0.910639     0.049768     0.759907    Biso  1.000000 H
   H286        1.0     0.015539     0.618769     0.812483    Biso  1.000000 H
   H287        1.0     0.414609     0.100739     0.740387    Biso  1.000000 H
   H288        1.0     0.379352     0.512195     0.718002    Biso  1.000000 H
   O1893       1.0     0.324624     0.239937     0.774223    Biso  1.000000 O
   O1894       1.0     0.292831     0.299876     0.784656    Biso  1.000000 O
   O1895       1.0     0.218844     0.413882     0.733366    Biso  1.000000 O
   H289        1.0     0.005973     0.010579     0.788707    Biso  1.000000 H
   O1896       1.0     0.470081     0.806809     0.746933    Biso  1.000000 O
   O1897       1.0     0.344475     0.698771     0.836041    Biso  1.000000 O
   O1898       1.0     0.871947     0.756713     0.742224    Biso  1.000000 O
   H290        1.0     0.462077     0.558771     0.793585    Biso  1.000000 H
   H291        1.0     0.597282     0.930821     0.767219    Biso  1.000000 H
   O1899       1.0     0.470404     0.453520     0.836343    Biso  1.000000 O
   H292        1.0     0.731492     0.510452     0.770451    Biso  1.000000 H
   H293        1.0     0.649421     0.488434     0.777572    Biso  1.000000 H
   H294        1.0     0.980261     0.994805     0.782319    Biso  1.000000 H
   H295        1.0     0.478807     0.111627     0.827041    Biso  1.000000 H
   H296        1.0     0.171010     0.405896     0.802633    Biso  1.000000 H
   O1900       1.0     0.209537     0.364375     0.766851    Biso  1.000000 O
   H297        1.0     0.080720     0.485685     0.817106    Biso  1.000000 H
   O1901       1.0     0.322249     0.662222     0.764827    Biso  1.000000 O
   H298        1.0     0.623229     0.645726     0.773020    Biso  1.000000 H
   O1902       1.0     1.000021     0.877587     0.769666    Biso  1.000000 O
   O1903       1.0     0.827900     0.650291     0.781972    Biso  1.000000 O
   O1904       1.0     0.297132     0.178955     0.770357    Biso  1.000000 O
   H299        1.0     0.294292     0.037156     0.743554    Biso  1.000000 H
   O1905       1.0     0.678127     0.185691     0.763471    Biso  1.000000 O
   O1906       1.0     0.985260     0.201356     0.761160    Biso  1.000000 O
   O1907       1.0     0.539811     0.213226     0.775881    Biso  1.000000 O
   O1908       1.0     0.544624     0.558823     0.740311    Biso  1.000000 O
   H300        1.0     0.833868     0.648181     0.774322    Biso  1.000000 H
   Si4         1.0     0.467967     0.326238     0.774795    Biso  1.000000 Si
   H301        1.0     0.770871     0.765858     0.726720    Biso  1.000000 H
   O1909       1.0     0.892980     0.312610     0.767170    Biso  1.000000 O
   H302        1.0     0.082541     0.484015     0.795304    Biso  1.000000 H
   H303        1.0     0.636985     0.430553     0.755798    Biso  1.000000 H
   H304        1.0     0.831988     0.485356     0.776696    Biso  1.000000 H
   O1910       1.0     0.054888     0.347905     0.745463    Biso  1.000000 O
   H305        1.0     0.588210     0.790875     0.818133    Biso  1.000000 H
   H306        1.0     0.431711     0.401151     0.783082    Biso  1.000000 H
   O1911       1.0     0.308339     0.798418     0.767742    Biso  1.000000 O
   H307        1.0     0.809645     0.662520     0.781820    Biso  1.000000 H
   O1912       1.0     0.735386     0.364018     0.754467    Biso  1.000000 O
   H308        1.0     0.863252     0.754361     0.734952    Biso  1.000000 H
   H309        1.0     0.731817     0.234985     0.756839    Biso  1.000000 H
   O1913       1.0     0.140865     0.615426     0.835632    Biso  1.000000 O
   H310        1.0     0.548719     0.296300     0.825158    Biso  1.000000 H
   Si5         1.0     0.995741     0.531577     0.772670    Biso  1.000000 Si
   O1914       1.0     0.215804     0.294145     0.770757    Biso  1.000000 O
   H311        1.0     0.212721     0.401690     0.818169    Biso  1.000000 H
   O1915       1.0     0.183528     0.296468     0.802937    Biso  1.000000 O
   Na1         1.0     0.539774     0.608579     0.752296    Biso  1.000000 Na
   H312        1.0     0.734508     0.066867     0.780433    Biso  1.000000 H
   O1916       1.0     0.032754     0.128657     0.738947    Biso  1.000000 O
   Si6         1.0     0.804048     0.260756     0.772352    Biso  1.000000 Si
   H313        1.0     0.884944     0.737639     0.742661    Biso  1.000000 H
   O1917       1.0     0.128592     0.817772     0.762306    Biso  1.000000 O
   O1918       1.0     0.762571     0.464895     0.757066    Biso  1.000000 O
   H314        1.0     0.235463     0.412813     0.728375    Biso  1.000000 H
   H315        1.0     0.174881     0.215111     0.779708    Biso  1.000000 H
   H316        1.0     0.810787     0.157342     0.783615    Biso  1.000000 H
   O1919       1.0     0.934889     0.796490     0.771202    Biso  1.000000 O
   H317        1.0     0.617131     0.952363     0.753014    Biso  1.000000 H
   O1920       1.0     0.651151     0.132912     0.755973    Biso  1.000000 O
   O1921       1.0     0.465305     0.599889     0.754247    Biso  1.000000 O
   H318        1.0     0.997089     0.375473     0.770618    Biso  1.000000 H
   H319        1.0     0.390415     0.912774     0.759042    Biso  1.000000 H
   H320        1.0     0.124992     0.967789     0.790868    Biso  1.000000 H
   O1922       1.0     0.300291     0.662598     0.785273    Biso  1.000000 O
   O1923       1.0     0.993068     0.571972     0.770551    Biso  1.000000 O
   O1924       1.0     0.720791     0.449526     0.836392    Biso  1.000000 O
   H321        1.0     0.806916     0.172260     0.751444    Biso  1.000000 H
   O1925       1.0     0.377693     0.959857     0.808045    Biso  1.000000 O
   O1926       1.0     0.477963     0.221636     0.773898    Biso  1.000000 O
   H322        1.0     0.582573     0.142611     0.782623    Biso  1.000000 H
   H323        1.0     0.429173     0.388952     0.749255    Biso  1.000000 H
   O1927       1.0     0.114201     0.355107     0.745183    Biso  1.000000 O
   O1928       1.0     0.080155     0.799581     0.753189    Biso  1.000000 O
   H324        1.0     0.163941     0.938219     0.769142    Biso  1.000000 H
   H325        1.0     0.436657     0.769962     0.770600    Biso  1.000000 H
   O1929       1.0     0.328179     0.074647     0.779481    Biso  1.000000 O
   Si7         1.0     0.730944     0.330275     0.761804    Biso  1.000000 Si
   O1930       1.0     0.035942     0.773060     0.766542    Biso  1.000000 O
   O1931       1.0     0.639002     0.777701     0.769211    Biso  1.000000 O
   O1932       1.0     0.464223     0.545020     0.800058    Biso  1.000000 O
   O1933       1.0     0.099376     0.308331     0.779289    Biso  1.000000 O
   O1934       1.0     0.295368     0.038369     0.713273    Biso  1.000000 O
   H326        1.0     0.593933     0.368487     0.826280    Biso  1.000000 H
   O1935       1.0     0.719796     0.424703     0.763836    Biso  1.000000 O
   Si8         1.0     0.682192     0.145120     0.761992    Biso  1.000000 Si
   H327        1.0     0.620958     0.116093     0.776768    Biso  1.000000 H
   H328        1.0     0.209618     0.434953     0.731581    Biso  1.000000 H
   O1936       1.0     0.642694     0.275706     0.832577    Biso  1.000000 O
   H329        1.0     0.774964     0.162071     0.752190    Biso  1.000000 H
   O1937       1.0     0.440849     0.550939     0.764538    Biso  1.000000 O
   H330        1.0     0.548209     0.560349     0.732387    Biso  1.000000 H
   H331        1.0     0.768619     0.483785     0.752136    Biso  1.000000 H
   O1938       1.0     0.415233     0.943081     0.752278    Biso  1.000000 O
   H332        1.0     0.014443     0.648435     0.749639    Biso  1.000000 H
   O1939       1.0     0.353044     0.842407     0.767307    Biso  1.000000 O
   O1940       1.0     0.960014     0.991740     0.768854    Biso  1.000000 O
   Si9         1.0     0.129193     0.474981     0.768521    Biso  1.000000 Si
   H333        1.0     0.906975     0.098736     0.678543    Biso  1.000000 H
   O1941       1.0     0.541924     0.325289     0.767127    Biso  1.000000 O
   Si10        1.0     0.042858     0.949274     0.770188    Biso  1.000000 Si
   H334        1.0     0.413025     0.542966     0.775138    Biso  1.000000 H
   H335        1.0     0.413527     0.500219     0.787625    Biso  1.000000 H
   H336        1.0     0.729391     0.365535     0.746555    Biso  1.000000 H
   H337        1.0     0.092496     0.351186     0.745746    Biso  1.000000 H
   H338        1.0     0.082456     0.444006     0.743798    Biso  1.000000 H
   O1942       1.0     0.122560     0.512017     0.763947    Biso  1.000000 O
   H339        1.0     0.146057     0.997915     0.758963    Biso  1.000000 H
   O1943       1.0     0.633441     0.112430     0.783326    Biso  1.000000 O
   O1944       1.0     0.741017     0.675840     0.761187    Biso  1.000000 O
   O1945       1.0     0.837549     0.248966     0.773929    Biso  1.000000 O
   H340        1.0     0.033845     0.123977     0.731192    Biso  1.000000 H
   O1946       1.0     0.945740     0.672795     0.762073    Biso  1.000000 O
   O1947       1.0     0.374674     0.901622     0.763263    Biso  1.000000 O
   O1948       1.0     0.223741     0.466272     0.832781    Biso  1.000000 O
   O1949       1.0     0.480518     0.288571     0.771587    Biso  1.000000 O
   H341        1.0     0.292944     0.810182     0.763788    Biso  1.000000 H
   H342        1.0     0.053518     0.430225     0.740020    Biso  1.000000 H
   O1950       1.0     0.223268     0.615354     0.836348    Biso  1.000000 O
   H343        1.0     0.660430     0.663924     0.754091    Biso  1.000000 H
   H344        1.0     0.473202     0.145235     0.730188    Biso  1.000000 H
   H345        1.0     0.951787     0.090774     0.821978    Biso  1.000000 H
   O1951       1.0     0.488471     0.128824     0.732191    Biso  1.000000 O
   H346        1.0     0.493640     0.319538     0.798736    Biso  1.000000 H
   O1952       1.0     0.013094     0.200783     0.835418    Biso  1.000000 O
   H347        1.0     0.055426     0.339373     0.737859    Biso  1.000000 H
   H348        1.0     0.143546     0.834336     0.760016    Biso  1.000000 H
   H349        1.0     0.279805     0.667495     0.783281    Biso  1.000000 H
   O1953       1.0     0.417702     0.379928     0.755744    Biso  1.000000 O
   O1954       1.0     0.005356     0.031177     0.762682    Biso  1.000000 O
   H350        1.0     0.190193     0.366177     0.763098    Biso  1.000000 H
   Si11        1.0     0.728749     0.462519     0.760506    Biso  1.000000 Si
   H351        1.0     0.280291     0.577552     0.783522    Biso  1.000000 H
   H352        1.0     0.613722     0.482175     0.767373    Biso  1.000000 H
   O1955       1.0     0.270102     0.908836     0.752209    Biso  1.000000 O
   H353        1.0     0.694823     0.365214     0.778991    Biso  1.000000 H
   H354        1.0     0.938015     0.388916     0.799407    Biso  1.000000 H
   H355        1.0     0.097227     0.368094     0.824178    Biso  1.000000 H
   H356        1.0     0.469396     0.782779     0.744894    Biso  1.000000 H
   H357        1.0     0.862635     0.779934     0.753752    Biso  1.000000 H
   O1956       1.0     0.119306     0.576533     0.764468    Biso  1.000000 O
   H358        1.0     0.088519     0.144453     0.753980    Biso  1.000000 H
   Si12        1.0     0.162470     0.273333     0.795109    Biso  1.000000 Si
   H359        1.0     0.849941     0.641127     0.815850    Biso  1.000000 H
   H360        1.0     0.305162     0.052911     0.707995    Biso  1.000000 H
   O1957       1.0     0.595645     0.403729     0.774532    Biso  1.000000 O
   H361        1.0     0.108622     0.460462     0.810702    Biso  1.000000 H
   O1958       1.0     0.354616     0.337889     0.788711    Biso  1.000000 O
   H362        1.0     0.460918     0.540238     0.763276    Biso  1.000000 H
   Si13        1.0     0.304900     0.280753     0.773801    Biso  1.000000 Si
   O1959       1.0     0.762523     0.032934     0.837524    Biso  1.000000 O
   H363        1.0     0.416463     0.082605     0.771232    Biso  1.000000 H
   Si14        1.0     0.081003     0.889931     0.764095    Biso  1.000000 Si
   H364        1.0     0.418282     0.941205     0.743908    Biso  1.000000 H
   H365        1.0     0.333230     0.078747     0.771667    Biso  1.000000 H
   H366        1.0     0.069295     0.810665     0.747135    Biso  1.000000 H
   O1960       1.0     0.886533     0.970269     0.728981    Biso  1.000000 O
   O1961       1.0     0.434062     0.756967     0.763228    Biso  1.000000 O
   O1962       1.0     0.161707     0.475233     0.774723    Biso  1.000000 O
   O1963       1.0     0.375757     0.400262     0.806297    Biso  1.000000 O
   H367        1.0     0.113400     0.817006     0.734700    Biso  1.000000 H
   O1964       1.0     0.620911     0.442089     0.759724    Biso  1.000000 O
   H368        1.0     0.001465     0.140815     0.741919    Biso  1.000000 H
   O1965       1.0     0.464172     0.694491     0.762519    Biso  1.000000 O
   O1966       1.0     0.047114     0.980699     0.829137    Biso  1.000000 O
   O1967       1.0     0.598628     0.131857     0.764810    Biso  1.000000 O
   H369        1.0     0.121462     0.003703     0.776094    Biso  1.000000 H
   O1968       1.0     0.960704     0.253743     0.771522    Biso  1.000000 O
   H370        1.0     0.552227     0.556365     0.760048    Biso  1.000000 H
   H371        1.0     0.076164     0.425416     0.772402    Biso  1.000000 H
   H372        1.0     0.125649     0.595143     0.759751    Biso  1.000000 H
   H373        1.0     0.878340     0.091959     0.763173    Biso  1.000000 H
   H374        1.0     0.984288     0.556615     0.739788    Biso  1.000000 H
   O1969       1.0     0.326074     0.494138     0.764856    Biso  1.000000 O
   H375        1.0     0.613607     0.409194     0.779282    Biso  1.000000 H
   Si15        1.0     0.249393     0.546793     0.764439    Biso  1.000000 Si
   O1970       1.0     0.979611     0.755974     0.765149    Biso  1.000000 O
   H376        1.0     0.614534     0.807579     0.776401    Biso  1.000000 H
   O1971       1.0     0.812357     0.179156     0.787120    Biso  1.000000 O
   O1972       1.0     0.274160     0.518223     0.763304    Biso  1.000000 O
   H377        1.0     0.430902     0.536571     0.825751    Biso  1.000000 H
   H378        1.0     0.954199     0.056568     0.749061    Biso  1.000000 H
   H379        1.0     0.313178     0.584857     0.780101    Biso  1.000000 H
   O1973       1.0     0.588288     0.240716     0.766652    Biso  1.000000 O
   H380        1.0     0.406760     0.623687     0.768672    Biso  1.000000 H
   O1974       1.0     0.889583     0.301923     0.745990    Biso  1.000000 O
   O1975       1.0     0.856042     0.528626     0.761389    Biso  1.000000 O
   Si16        1.0     0.114835     0.795095     0.752502    Biso  1.000000 Si
   H381        1.0     0.573839     0.008341     0.757552    Biso  1.000000 H
   H382        1.0     0.106051     0.331071     0.776412    Biso  1.000000 H
   O1976       1.0     0.523023     0.091706     0.744857    Biso  1.000000 O
   H383        1.0     0.274992     0.039002     0.711248    Biso  1.000000 H
   O1977       1.0     0.489560     0.353343     0.768450    Biso  1.000000 O
   H384        1.0     0.378678     0.924810     0.784217    Biso  1.000000 H
   H385        1.0     0.417211     0.369910     0.802955    Biso  1.000000 H
   O1978       1.0     0.323585     0.940469     0.809019    Biso  1.000000 O
   O1979       1.0     0.333692     0.101102     0.758132    Biso  1.000000 O
   O1980       1.0     0.212187     0.174043     0.765525    Biso  1.000000 O
   Si17        1.0     0.292244     0.179129     0.756904    Biso  1.000000 Si
   O1981       1.0     0.696214     0.385608     0.783489    Biso  1.000000 O
   O1982       1.0     0.169823     0.279126     0.782041    Biso  1.000000 O
   O1983       1.0     0.754229     0.545720     0.765740    Biso  1.000000 O
   O1984       1.0     0.126040     0.810888     0.740998    Biso  1.000000 O
   O1985       1.0     0.677798     0.977659     0.750147    Biso  1.000000 O
   O1986       1.0     0.208001     0.667966     0.759771    Biso  1.000000 O
   H386        1.0     0.583168     0.114601     0.763602    Biso  1.000000 H
   H387        1.0     0.682920     0.986202     0.742769    Biso  1.000000 H
   H388        1.0     0.975210     0.466603     0.761231    Biso  1.000000 H
   H389        1.0     0.321332     0.470357     0.766772    Biso  1.000000 H
   O1987       1.0     0.391382     0.518855     0.743909    Biso  1.000000 O
   O1988       1.0     0.241955     0.720726     0.759583    Biso  1.000000 O
   Si18        1.0     0.434826     0.587591     0.759325    Biso  1.000000 Si
   H390        1.0     0.632440     0.293474     0.757924    Biso  1.000000 H
   O1989       1.0     0.749876     0.915600     0.757344    Biso  1.000000 O
   H391        1.0     0.414459     0.432916     0.787063    Biso  1.000000 H
   O1990       1.0     0.413531     0.986843     0.768479    Biso  1.000000 O
   H392        1.0     0.378644     0.514369     0.737167    Biso  1.000000 H
   H393        1.0     0.357254     0.389766     0.805279    Biso  1.000000 H
   H394        1.0     0.604691     0.968430     0.779290    Biso  1.000000 H
   H395        1.0     0.635397     0.285721     0.825713    Biso  1.000000 H
   Si19        1.0     0.974014     0.015214     0.759247    Biso  1.000000 Si
   O1991       1.0     0.888085     0.452065     0.835637    Biso  1.000000 O
   O1992       1.0     0.585032     0.923363     0.773365    Biso  1.000000 O
   O1993       1.0     0.672425     0.863217     0.772658    Biso  1.000000 O
   Si20        1.0     0.191066     0.632322     0.758905    Biso  1.000000 Si
   O1994       1.0     0.330459     0.306751     0.768267    Biso  1.000000 O
   H396        1.0     0.327912     0.924410     0.803192    Biso  1.000000 H
   Si21        1.0     0.555231     0.227274     0.764576    Biso  1.000000 Si
   O1995       1.0     0.911217     0.947439     0.762017    Biso  1.000000 O
   O1996       1.0     0.505177     0.649357     0.761357    Biso  1.000000 O
   Si22        1.0     0.973506     0.239549     0.759801    Biso  1.000000 Si
   O1997       1.0     0.907851     0.122582     0.679887    Biso  1.000000 O
   H397        1.0     0.335939     0.415848     0.767229    Biso  1.000000 H
   O1998       1.0     0.266543     0.659959     0.759573    Biso  1.000000 O
   Si23        1.0     0.467440     0.253450     0.766455    Biso  1.000000 Si
   O1999       1.0     0.955711     0.907103     0.760083    Biso  1.000000 O
   H398        1.0     0.550874     0.682557     0.789598    Biso  1.000000 H
   O2000       1.0     0.845498     0.534103     0.834755    Biso  1.000000 O
   O2001       1.0     0.190502     0.418051     0.778481    Biso  1.000000 O
   Si24        1.0     0.876416     0.324371     0.756092    Biso  1.000000 Si
   H399        1.0     0.928540     0.128209     0.681459    Biso  1.000000 H
   H400        1.0     0.173547     0.153534     0.764813    Biso  1.000000 H
   O2002       1.0     0.156151     0.151083     0.760163    Biso  1.000000 O
   Si25        1.0     0.299715     0.653909     0.754791    Biso  1.000000 Si
   O2003       1.0     0.799071     0.274936     0.759819    Biso  1.000000 O
   O2004       1.0     0.003898     0.548432     0.741712    Biso  1.000000 O
   H401        1.0     0.967240     0.367404     0.813730    Biso  1.000000 H
   O2005       1.0     0.889114     0.583550     0.753726    Biso  1.000000 O
   Si26        1.0     0.981543     0.880732     0.758060    Biso  1.000000 Si
   O2006       1.0     0.980101     0.627419     0.788235    Biso  1.000000 O
   H402        1.0     0.831371     0.308374     0.809269    Biso  1.000000 H
   O2007       1.0     0.389717     0.054211     0.772822    Biso  1.000000 O
   H403        1.0     0.626750     0.376845     0.801219    Biso  1.000000 H
   O2008       1.0     0.998900     0.513138     0.760608    Biso  1.000000 O
   Si27        1.0     0.945556     0.766927     0.762718    Biso  1.000000 Si
   Si28        1.0     0.355959     0.871182     0.757818    Biso  1.000000 Si
   Si29        1.0     0.183619     0.277089     0.769507    Biso  1.000000 Si
   H404        1.0     0.907244     0.966557     0.729519    Biso  1.000000 H
   H405        1.0     0.530093     0.081422     0.737944    Biso  1.000000 H
   H406        1.0     0.035116     0.004795     0.768247    Biso  1.000000 H
   O2009       1.0     0.372042     0.394151     0.767864    Biso  1.000000 O
   H407        1.0     0.880909     0.959779     0.722074    Biso  1.000000 H
   H408        1.0     0.943168     0.326691     0.779146    Biso  1.000000 H
   O2010       1.0     0.029078     0.942978     0.758065    Biso  1.000000 O
   H409        1.0     0.851370     0.263733     0.777709    Biso  1.000000 H
   O2011       1.0     0.133191     0.448871     0.758088    Biso  1.000000 O
   Si30        1.0     0.009947     0.762469     0.757990    Biso  1.000000 Si
   O2012       1.0     0.598621     0.824290     0.776381    Biso  1.000000 O
   O2013       1.0     0.219981     0.530103     0.758513    Biso  1.000000 O
   Si31        1.0     0.345039     0.972361     0.811033    Biso  1.000000 Si
   O2014       1.0     0.112671     0.895327     0.758710    Biso  1.000000 O
   Si32        1.0     0.104823     0.543401     0.758992    Biso  1.000000 Si
   Si33        1.0     0.524446     0.360537     0.765258    Biso  1.000000 Si
   O2015       1.0     0.890443     0.684795     0.766087    Biso  1.000000 O
   H410        1.0     0.454155     0.525021     0.797848    Biso  1.000000 H
   O2016       1.0     0.056346     0.884927     0.754737    Biso  1.000000 O
   H411        1.0     0.655477     0.843053     0.762829    Biso  1.000000 H
   H412        1.0     0.199922     0.397969     0.774916    Biso  1.000000 H
   H413        1.0     0.578254     0.310850     0.761832    Biso  1.000000 H
   O2017       1.0     0.534033     0.255444     0.759262    Biso  1.000000 O
   O2018       1.0     0.230106     0.939999     0.765188    Biso  1.000000 O
   O2019       1.0     0.928417     0.539925     0.759543    Biso  1.000000 O
   H414        1.0     0.881495     0.279991     0.744216    Biso  1.000000 H
   H415        1.0     0.193986     0.727152     0.759914    Biso  1.000000 H
   H416        1.0     0.491842     0.629941     0.760686    Biso  1.000000 H
   O2020       1.0     0.425694     0.612598     0.769307    Biso  1.000000 O
   Si34        1.0     0.591786     0.421830     0.762681    Biso  1.000000 Si
   H417        1.0     0.931172     0.428982     0.760855    Biso  1.000000 H
   O2021       1.0     0.643191     0.831578     0.756701    Biso  1.000000 O
   H418        1.0     0.612536     0.635345     0.755570    Biso  1.000000 H
   O2022       1.0     0.832258     0.481765     0.747814    Biso  1.000000 O
   H419        1.0     0.162938     0.156472     0.752445    Biso  1.000000 H
   Si35        1.0     0.433905     0.969989     0.759179    Biso  1.000000 Si
   O2023       1.0     0.766620     0.732642     0.765721    Biso  1.000000 O
   O2024       1.0     0.225010     0.875771     0.758501    Biso  1.000000 O
   H420        1.0     0.242912     0.960610     0.765354    Biso  1.000000 H
   Si36        1.0     0.499753     0.122487     0.744822    Biso  1.000000 Si
   Si37        1.0     0.235378     0.913570     0.755127    Biso  1.000000 Si
   Si38        1.0     0.238818     0.682326     0.755060    Biso  1.000000 Si
   H421        1.0     0.660974     0.041475     0.777286    Biso  1.000000 H
   H422        1.0     0.512702     0.130698     0.816558    Biso  1.000000 H
   O2025       1.0     0.517314     0.715167     0.757091    Biso  1.000000 O
   O2026       1.0     0.842120     0.316021     0.756499    Biso  1.000000 O
   O2027       1.0     0.237147     0.230109     0.760481    Biso  1.000000 O
   O2028       1.0     0.591824     0.638685     0.754031    Biso  1.000000 O
   O2029       1.0     0.254054     0.583099     0.758252    Biso  1.000000 O
   H423        1.0     0.550674     0.868984     0.757786    Biso  1.000000 H
   Si39        1.0     0.643917     0.790450     0.756398    Biso  1.000000 Si
   Si40        1.0     0.918447     0.696542     0.758883    Biso  1.000000 Si
   O2030       1.0     0.736468     0.075510     0.755143    Biso  1.000000 O
   O2031       1.0     0.372009     0.625533     0.759330    Biso  1.000000 O
   O2032       1.0     0.365779     0.270446     0.755921    Biso  1.000000 O
   H424        1.0     0.255992     0.726349     0.765647    Biso  1.000000 H
   O2033       1.0     0.969267     0.843918     0.755432    Biso  1.000000 O
   O2034       1.0     0.355645     0.041397     0.753649    Biso  1.000000 O
   H425        1.0     0.878125     0.446582     0.763964    Biso  1.000000 H
   Si41        1.0     0.746314     0.713468     0.756984    Biso  1.000000 Si
   O2035       1.0     0.729491     0.042572     0.782202    Biso  1.000000 O
   H426        1.0     0.804084     0.195794     0.782031    Biso  1.000000 H
   O2036       1.0     0.176096     0.740004     0.759279    Biso  1.000000 O
   H427        1.0     0.667028     0.023248     0.758314    Biso  1.000000 H
   H428        1.0     0.923850     0.521148     0.754553    Biso  1.000000 H
   O2037       1.0     0.653384     0.294097     0.755809    Biso  1.000000 O
   O2038       1.0     0.912714     0.415414     0.760458    Biso  1.000000 O
   Si42        1.0     0.493531     0.683856     0.755710    Biso  1.000000 Si
   O2039       1.0     0.157009     0.635051     0.755139    Biso  1.000000 O
   O2040       1.0     0.478331     0.247855     0.753816    Biso  1.000000 O
   H429        1.0     0.875336     0.124573     0.750986    Biso  1.000000 H
   H430        1.0     0.409261     0.010828     0.769537    Biso  1.000000 H
   O2041       1.0     0.732554     0.298126     0.753694    Biso  1.000000 O
   O2042       1.0     0.923615     0.735376     0.762395    Biso  1.000000 O
   O2043       1.0     0.308628     0.616276     0.750661    Biso  1.000000 O
   O2044       1.0     0.710637     0.135858     0.754671    Biso  1.000000 O
   H431        1.0     0.353571     0.637926     0.760226    Biso  1.000000 H
   O2045       1.0     0.184208     0.236024     0.766059    Biso  1.000000 O
   Si43        1.0     0.382467     0.378042     0.756085    Biso  1.000000 Si
   H432        1.0     0.709441     0.002711     0.757300    Biso  1.000000 H
   O2046       1.0     0.794099     0.638148     0.758708    Biso  1.000000 O
   H433        1.0     0.223485     0.547777     0.780155    Biso  1.000000 H
   O2047       1.0     0.504939     0.029598     0.832750    Biso  1.000000 O
   Si44        1.0     0.304237     0.514295     0.756515    Biso  1.000000 Si
   O2048       1.0     0.717573     0.735256     0.755513    Biso  1.000000 O
   H434        1.0     0.709852     0.399228     0.779260    Biso  1.000000 H
   O2049       1.0     0.530954     0.376271     0.752694    Biso  1.000000 O
   O2050       1.0     0.276120     0.273487     0.766173    Biso  1.000000 O
   H435        1.0     0.896623     0.208070     0.779886    Biso  1.000000 H
   H436        1.0     0.853572     0.747880     0.769231    Biso  1.000000 H
   O2051       1.0     0.000409     0.262896     0.755480    Biso  1.000000 O
   O2052       1.0     0.585766     0.393840     0.753424    Biso  1.000000 O
   H437        1.0     0.468724     0.603271     0.746243    Biso  1.000000 H
   H438        1.0     0.116843     0.406295     0.814673    Biso  1.000000 H
   H439        1.0     0.387430     0.542203     0.746024    Biso  1.000000 H
   Si45        1.0     0.192643     0.454123     0.772142    Biso  1.000000 Si
   H440        1.0     0.729058     0.052853     0.753437    Biso  1.000000 H
   O2053       1.0     0.685990     0.917624     0.758121    Biso  1.000000 O
   H441        1.0     0.123145     0.744565     0.818992    Biso  1.000000 H
   O2054       1.0     0.127705     0.280271     0.795801    Biso  1.000000 O
   H442        1.0     0.364271     0.257963     0.748982    Biso  1.000000 H
   O2055       1.0     0.288364     0.218630     0.753206    Biso  1.000000 O
   Na2         1.0     0.136632     0.107632     0.747061    Biso  1.000000 Na
   O2056       1.0     0.206827     0.609086     0.750070    Biso  1.000000 O
   Si46        1.0     0.206586     0.209875     0.759221    Biso  1.000000 Si
   H443        1.0     0.504091     0.357682     0.826394    Biso  1.000000 H
   O2057       1.0     0.578619     0.829189     0.751709    Biso  1.000000 O
   O2058       1.0     0.894387     0.220090     0.754878    Biso  1.000000 O
   O2059       1.0     0.505237     0.134902     0.823838    Biso  1.000000 O
   O2060       1.0     0.072875     0.694406     0.751056    Biso  1.000000 O
   H444        1.0     0.148300     0.956380     0.749712    Biso  1.000000 H
   O2061       1.0     0.558070     0.765201     0.752698    Biso  1.000000 O
   H445        1.0     0.890417     0.950687     0.760232    Biso  1.000000 H
   Si47        1.0     0.859554     0.492017     0.755673    Biso  1.000000 Si
   O2062       1.0     0.335318     0.002330     0.802755    Biso  1.000000 O
   Si48        1.0     0.008576     0.512008     0.747575    Biso  1.000000 Si
   Si49        1.0     0.929340     0.923564     0.753318    Biso  1.000000 Si
   O2063       1.0     0.906588     0.897152     0.748332    Biso  1.000000 O
   O2064       1.0     0.709883     0.474969     0.750058    Biso  1.000000 O
   H446        1.0     0.091116     0.706662     0.752640    Biso  1.000000 H
   Si50        1.0     0.332223     0.069596     0.749481    Biso  1.000000 Si
   O2065       1.0     0.019038     0.729265     0.750824    Biso  1.000000 O
   H447        1.0     0.710034     0.790592     0.765457    Biso  1.000000 H
   O2066       1.0     0.850464     0.639111     0.757315    Biso  1.000000 O
   H448        1.0     0.835005     0.464016     0.742366    Biso  1.000000 H
   O2067       1.0     0.306275     0.682031     0.745423    Biso  1.000000 O
   Si51        1.0     0.349923     0.307194     0.756501    Biso  1.000000 Si
   H449        1.0     0.806814     0.140071     0.766649    Biso  1.000000 H
   H450        1.0     0.543499     0.090027     0.758197    Biso  1.000000 H
   H451        1.0     0.678813     0.882667     0.768211    Biso  1.000000 H
   H452        1.0     0.631886     0.563978     0.759263    Biso  1.000000 H
   O2068       1.0     0.897292     0.838495     0.758932    Biso  1.000000 O
   O2069       1.0     0.544802     0.063197     0.823553    Biso  1.000000 O
   Si52        1.0     0.617121     0.147141     0.754449    Biso  1.000000 Si
   O2070       1.0     0.948115     0.239397     0.750400    Biso  1.000000 O
   O2071       1.0     0.372032     0.338993     0.755553    Biso  1.000000 O
   Na3         1.0     0.032869     0.828214     0.778634    Biso  1.000000 Na
   O2072       1.0     0.373130     0.857245     0.746845    Biso  1.000000 O
   Na4         1.0     0.768405     0.684558     0.724479    Biso  1.000000 Na
   O2073       1.0     0.323584     0.884133     0.754843    Biso  1.000000 O
   Si53        1.0     0.034189     0.912297     0.749526    Biso  1.000000 Si
   O2074       1.0     0.002961     0.893644     0.748255    Biso  1.000000 O
   O2075       1.0     0.138354     0.340007     0.845246    Biso  1.000000 O
   O2076       1.0     0.515940     0.156303     0.749231    Biso  1.000000 O
   Si54        1.0     0.406154     0.765753     0.755396    Biso  1.000000 Si
   O2077       1.0     0.570304     0.700332     0.751553    Biso  1.000000 O
   O2078       1.0     0.620795     0.187585     0.755953    Biso  1.000000 O
   Si55        1.0     0.663419     0.941113     0.751461    Biso  1.000000 Si
   O2079       1.0     0.122956     0.755971     0.752890    Biso  1.000000 O
   Si56        1.0     0.923911     0.577984     0.754929    Biso  1.000000 Si
   H453        1.0     0.265337     0.342878     0.743120    Biso  1.000000 H
   O2080       1.0     0.432305     0.258568     0.767045    Biso  1.000000 O
   O2081       1.0     0.180090     0.539714     0.740637    Biso  1.000000 O
   Si57        1.0     0.265643     0.249958     0.755581    Biso  1.000000 Si
   O2082       1.0     0.652722     0.641641     0.756226    Biso  1.000000 O
   O2083       1.0     0.409277     0.586635     0.750089    Biso  1.000000 O
   Si58        1.0     0.820994     0.289559     0.750355    Biso  1.000000 Si
   O2084       1.0     0.615202     0.778862     0.748936    Biso  1.000000 O
   O2085       1.0     0.461220     0.949816     0.764309    Biso  1.000000 O
   H454        1.0     0.874122     0.221260     0.752396    Biso  1.000000 H
   O2086       1.0     0.376998     0.755452     0.762159    Biso  1.000000 O
   O2087       1.0     0.495918     0.921347     0.747085    Biso  1.000000 O
   H455        1.0     0.707194     0.920178     0.757365    Biso  1.000000 H
   O2088       1.0     0.042000     0.499071     0.747851    Biso  1.000000 O
   O2089       1.0     0.674846     0.776416     0.751543    Biso  1.000000 O
   O2090       1.0     0.882075     0.363854     0.753685    Biso  1.000000 O
   H456        1.0     0.117662     0.285688     0.788479    Biso  1.000000 H
   O2091       1.0     0.004062     0.794010     0.749610    Biso  1.000000 O
   O2092       1.0     0.105216     0.548583     0.745549    Biso  1.000000 O
   O2093       1.0     0.714392     0.540847     0.750245    Biso  1.000000 O
   H457        1.0     0.991153     0.309442     0.746092    Biso  1.000000 H
   O2094       1.0     0.169874     0.294391     0.758009    Biso  1.000000 O
   Si59        1.0     0.545352     0.728077     0.750071    Biso  1.000000 Si
   O2095       1.0     0.342530     0.985554     0.823647    Biso  1.000000 O
   O2096       1.0     0.557428     0.197049     0.755586    Biso  1.000000 O
   O2097       1.0     0.320554     0.165644     0.749989    Biso  1.000000 O
   H458        1.0     0.304870     0.678412     0.737437    Biso  1.000000 H
   H459        1.0     0.058017     0.526707     0.758383    Biso  1.000000 H
   H460        1.0     0.475477     0.030905     0.762034    Biso  1.000000 H
   O2098       1.0     0.803454     0.936741     0.759692    Biso  1.000000 O
   O2099       1.0     0.446305     0.998299     0.751114    Biso  1.000000 O
   O2100       1.0     0.948717     0.785429     0.750618    Biso  1.000000 O
   Si60        1.0     0.776836     0.934030     0.750811    Biso  1.000000 Si
   O2101       1.0     0.989006     0.333458     0.747811    Biso  1.000000 O
   H461        1.0     0.239940     0.858151     0.757300    Biso  1.000000 H
   H462        1.0     0.923941     0.814994     0.767622    Biso  1.000000 H
   Si61        1.0     0.747944     0.549795     0.752592    Biso  1.000000 Si
   H463        1.0     0.933016     0.644229     0.813865    Biso  1.000000 H
   Si62        1.0     0.511302     0.251093     0.749044    Biso  1.000000 Si
   O2102       1.0     0.317662     0.551194     0.754767    Biso  1.000000 O
   H464        1.0     0.880856     0.822174     0.760348    Biso  1.000000 H
   O2103       1.0     0.632841     0.944928     0.757874    Biso  1.000000 O
   O2104       1.0     0.670536     0.409909     0.750413    Biso  1.000000 O
   O2105       1.0     0.759725     0.846816     0.762034    Biso  1.000000 O
   H465        1.0     0.495418     0.897421     0.744229    Biso  1.000000 H
   O2106       1.0     0.613944     0.683136     0.739083    Biso  1.000000 O
   H466        1.0     0.303481     0.200288     0.773884    Biso  1.000000 H
   H467        1.0     0.502811     0.474045     0.769493    Biso  1.000000 H
   Si63        1.0     0.725178     0.106353     0.747098    Biso  1.000000 Si
   O2107       1.0     0.938842     0.364387     0.750082    Biso  1.000000 O
   O2108       1.0     0.189737     0.448200     0.758563    Biso  1.000000 O
   O2109       1.0     0.979961     0.994619     0.748118    Biso  1.000000 O
   O2110       1.0     0.473246     0.112007     0.753202    Biso  1.000000 O
   Si64        1.0     0.237905     0.595156     0.746780    Biso  1.000000 Si
   Si65        1.0     0.584767     0.668544     0.745119    Biso  1.000000 Si
   H468        1.0     0.027385     0.092358     0.743118    Biso  1.000000 H
   Si66        1.0     0.212424     0.528389     0.745038    Biso  1.000000 Si
   O2111       1.0     0.661906     0.510882     0.749672    Biso  1.000000 O
   Si67        1.0     0.560383     0.380890     0.745242    Biso  1.000000 Si
   Si68        1.0     0.293215     0.879430     0.748266    Biso  1.000000 Si
   H469        1.0     0.912431     0.115580     0.741635    Biso  1.000000 H
   Si69        1.0     0.581453     0.791191     0.746580    Biso  1.000000 Si
   O2112       1.0     0.154720     0.936368     0.754113    Biso  1.000000 O
   O2113       1.0     0.889598     0.492325     0.748862    Biso  1.000000 O
   O2114       1.0     0.405282     0.804943     0.751668    Biso  1.000000 O
   O2115       1.0     0.770458     0.971578     0.746180    Biso  1.000000 O
   H470        1.0     0.848783     0.088649     0.743244    Biso  1.000000 H
   H471        1.0     0.004025     0.263183     0.747477    Biso  1.000000 H
   O2116       1.0     0.536374     0.387061     0.774617    Biso  1.000000 O
   Si70        1.0     0.973561     0.812975     0.747058    Biso  1.000000 Si
   O2117       1.0     0.052426     0.631734     0.747850    Biso  1.000000 O
   Si71        1.0     0.909714     0.387278     0.750599    Biso  1.000000 Si
   H472        1.0     0.574252     0.961183     0.743978    Biso  1.000000 H
   H473        1.0     0.688459     0.420197     0.753457    Biso  1.000000 H
   O2118       1.0     0.838830     0.257597     0.745321    Biso  1.000000 O
   O2119       1.0     0.476318     0.053438     0.765220    Biso  1.000000 O
   H474        1.0     0.761231     0.315997     0.733072    Biso  1.000000 H
   O2120       1.0     0.300200     0.490906     0.745557    Biso  1.000000 O
   O2121       1.0     0.740561     0.311784     0.732677    Biso  1.000000 O
   O2122       1.0     0.565220     0.447622     0.763981    Biso  1.000000 O
   Si72        1.0     0.821087     0.654134     0.751701    Biso  1.000000 Si
   Si73        1.0     0.380598     0.609144     0.747316    Biso  1.000000 Si
   O2123       1.0     0.433875     0.062143     0.750228    Biso  1.000000 O
   Si74        1.0     0.141301     0.899893     0.751018    Biso  1.000000 Si
   Si75        1.0     0.161679     0.436899     0.750967    Biso  1.000000 Si
   O2124       1.0     0.277728     0.843440     0.751282    Biso  1.000000 O
   Si76        1.0     0.690543     0.742403     0.747351    Biso  1.000000 Si
   Si77        1.0     0.150690     0.732139     0.750238    Biso  1.000000 Si
   H475        1.0     0.429347     0.520200     0.742912    Biso  1.000000 H
   O2125       1.0     0.992539     0.991797     0.788971    Biso  1.000000 O
   O2126       1.0     0.548007     0.927911     0.739019    Biso  1.000000 O
   H476        1.0     0.247216     0.698455     0.783274    Biso  1.000000 H
   O2127       1.0     0.570321     0.344854     0.740193    Biso  1.000000 O
   Si78        1.0     0.920141     0.219194     0.745474    Biso  1.000000 Si
   Si79        1.0     0.695824     0.509389     0.745379    Biso  1.000000 Si
   O2128       1.0     0.764489     0.711212     0.745672    Biso  1.000000 O
   O2129       1.0     0.665180     0.347072     0.743983    Biso  1.000000 O
   O2130       1.0     0.911537     0.693158     0.745693    Biso  1.000000 O
   O2131       1.0     0.589452     0.978719     0.743818    Biso  1.000000 O
   Si80        1.0     0.320059     0.580706     0.745711    Biso  1.000000 Si
   O2132       1.0     0.222521     0.473549     0.775536    Biso  1.000000 O
   O2133       1.0     0.368792     0.398920     0.745692    Biso  1.000000 O
   O2134       1.0     0.838551     0.191779     0.742084    Biso  1.000000 O
   H477        1.0     0.037490     0.716854     0.751704    Biso  1.000000 H
   H478        1.0     0.231517     0.488273     0.770067    Biso  1.000000 H
   O2135       1.0     0.217991     0.925515     0.744204    Biso  1.000000 O
   O2136       1.0     0.669170     0.710560     0.748639    Biso  1.000000 O
   O2137       1.0     0.929330     0.180777     0.743222    Biso  1.000000 O
   H479        1.0     0.050388     0.611926     0.743121    Biso  1.000000 H
   O2138       1.0     0.554862     0.085518     0.764980    Biso  1.000000 O
   H480        1.0     0.822829     0.945324     0.757477    Biso  1.000000 H
   Si81        1.0     0.895781     0.859069     0.747305    Biso  1.000000 Si
   H481        1.0     0.632576     0.854197     0.744080    Biso  1.000000 H
   H482        1.0     0.594607     0.262053     0.763147    Biso  1.000000 H
   Si82        1.0     0.724613     0.286304     0.741163    Biso  1.000000 Si
   O2139       1.0     0.408887     0.744403     0.743607    Biso  1.000000 O
   O2140       1.0     0.107700     0.647470     0.743198    Biso  1.000000 O
   Si83        1.0     0.660740     0.307060     0.743197    Biso  1.000000 Si
   H483        1.0     0.809019     0.004314     0.816079    Biso  1.000000 H
   Si84        1.0     0.140847     0.659211     0.746143    Biso  1.000000 Si
   O2141       1.0     0.939749     0.579182     0.742933    Biso  1.000000 O
   O2142       1.0     0.264362     0.993706     0.739519    Biso  1.000000 O
   O2143       1.0     0.861539     0.462041     0.764782    Biso  1.000000 O
   H484        1.0     0.542897     0.788061     0.767614    Biso  1.000000 H
   O2144       1.0     0.981714     0.152296     0.744806    Biso  1.000000 O
   Si85        1.0     0.074043     0.660895     0.743279    Biso  1.000000 Si
   O2145       1.0     0.235660     0.682147     0.741497    Biso  1.000000 O
   H485        1.0     0.106219     0.311056     0.721005    Biso  1.000000 H
   O2146       1.0     0.489435     0.678667     0.742246    Biso  1.000000 O
   O2147       1.0     0.271722     0.365451     0.745340    Biso  1.000000 O
   H486        1.0     0.782750     0.718896     0.784203    Biso  1.000000 H
   H487        1.0     0.426172     0.282291     0.767673    Biso  1.000000 H
   O2148       1.0     0.705573     0.028614     0.738994    Biso  1.000000 O
   O2149       1.0     0.939683     0.602128     0.763994    Biso  1.000000 O
   O2150       1.0     0.796824     0.395531     0.742530    Biso  1.000000 O
   O2151       1.0     0.755253     0.588563     0.749697    Biso  1.000000 O
   O2152       1.0     0.753596     0.122229     0.741350    Biso  1.000000 O
   O2153       1.0     0.164462     0.870702     0.754437    Biso  1.000000 O
   O2154       1.0     0.770213     0.525873     0.745979    Biso  1.000000 O
   O2155       1.0     0.081600     0.230637     0.754490    Biso  1.000000 O
   H488        1.0     0.046017     0.473712     0.747850    Biso  1.000000 H
   Si86        1.0     0.537905     0.185897     0.745062    Biso  1.000000 Si
   Si87        1.0     0.454835     0.081247     0.759340    Biso  1.000000 Si
   H489        1.0     0.799991     0.406754     0.749874    Biso  1.000000 H
   O2156       1.0     0.162130     0.396184     0.750856    Biso  1.000000 O
   O2157       1.0     0.783998     0.843212     0.741948    Biso  1.000000 O
   H490        1.0     0.476265     0.941428     0.759045    Biso  1.000000 H
   H491        1.0     0.058356     0.042639     0.742100    Biso  1.000000 H
   O2158       1.0     0.518243     0.217696     0.742023    Biso  1.000000 O
   O2159       1.0     0.784510     0.790534     0.754413    Biso  1.000000 O
   H492        1.0     0.554611     0.924667     0.731266    Biso  1.000000 H
   Si88        1.0     0.672129     0.610104     0.752332    Biso  1.000000 Si
   O2160       1.0     0.450774     0.518867     0.741491    Biso  1.000000 O
   O2161       1.0     0.354510     0.584775     0.743357    Biso  1.000000 O
   O2162       1.0     0.819696     0.694286     0.754039    Biso  1.000000 O
   H493        1.0     0.586989     0.494279     0.739617    Biso  1.000000 H
   H494        1.0     0.610803     0.698397     0.732783    Biso  1.000000 H
   O2163       1.0     0.208642     0.011223     0.740727    Biso  1.000000 O
   Si89        1.0     0.389521     0.824777     0.741454    Biso  1.000000 Si
   O2164       1.0     0.603512     0.136922     0.742401    Biso  1.000000 O
   O2165       1.0     0.202467     0.202674     0.745950    Biso  1.000000 O
   O2166       1.0     0.635884     0.074708     0.740593    Biso  1.000000 O
   O2167       1.0     0.403319     0.451196     0.744330    Biso  1.000000 O
   H495        1.0     0.282121     0.985157     0.736051    Biso  1.000000 H
   O2168       1.0     0.512079     0.285594     0.741333    Biso  1.000000 O
   Si90        1.0     0.516970     0.947038     0.740384    Biso  1.000000 Si
   O2169       1.0     0.341996     0.083634     0.737572    Biso  1.000000 O
   H496        1.0     0.719851     0.011486     0.736943    Biso  1.000000 H
   O2170       1.0     0.224275     0.494056     0.739375    Biso  1.000000 O
   H497        1.0     0.196901     0.284202     0.807824    Biso  1.000000 H
   Si91        1.0     0.963988     0.354612     0.741177    Biso  1.000000 Si
   H498        1.0     0.635028     0.099095     0.740980    Biso  1.000000 H
   O2171       1.0     0.988876     0.484845     0.740907    Biso  1.000000 O
   Si92        1.0     0.435753     0.027841     0.742922    Biso  1.000000 Si
   H499        1.0     0.943651     0.976368     0.767330    Biso  1.000000 H
   O2172       1.0     0.656261     0.927596     0.739192    Biso  1.000000 O
   O2173       1.0     0.939913     0.949525     0.743726    Biso  1.000000 O
   O2174       1.0     0.348431     0.458206     0.740135    Biso  1.000000 O
   O2175       1.0     0.300027     0.423377     0.742314    Biso  1.000000 O
   Si93        1.0     0.786107     0.831296     0.754704    Biso  1.000000 Si
   H500        1.0     0.547293     0.443310     0.768651    Biso  1.000000 H
   O2176       1.0     0.138549     0.694921     0.752073    Biso  1.000000 O
   O2177       1.0     0.833059     0.071261     0.742507    Biso  1.000000 O
   O2178       1.0     0.232969     0.559165     0.740500    Biso  1.000000 O
   O2179       1.0     0.804182     0.305683     0.739758    Biso  1.000000 O
   H501        1.0     0.849529     0.178594     0.736452    Biso  1.000000 H
   H502        1.0     0.273613     0.828407     0.744619    Biso  1.000000 H
   H503        1.0     0.557450     0.389971     0.775467    Biso  1.000000 H
   O2180       1.0     0.690171     0.289132     0.739126    Biso  1.000000 O
   O2181       1.0     0.934735     0.116090     0.741044    Biso  1.000000 O
   O2182       1.0     0.325768     0.307169     0.746600    Biso  1.000000 O
   O2183       1.0     0.786186     0.908906     0.740846    Biso  1.000000 O
   O2184       1.0     0.791887     0.229865     0.737433    Biso  1.000000 O
   O2185       1.0     0.048742     0.925648     0.738040    Biso  1.000000 O
   H504        1.0     0.995465     0.364696     0.822875    Biso  1.000000 H
   O2186       1.0     0.662996     0.594370     0.740724    Biso  1.000000 O
   Si94        1.0     0.826674     0.227542     0.737408    Biso  1.000000 Si
   Si95        1.0     0.187515     0.044625     0.739203    Biso  1.000000 Si
   Si96        1.0     0.673162     0.384498     0.739909    Biso  1.000000 Si
   H505        1.0     0.982569     0.184859     0.755144    Biso  1.000000 H
   O2187       1.0     0.375846     0.165034     0.747815    Biso  1.000000 O
   H506        1.0     0.244551     0.325554     0.724622    Biso  1.000000 H
   H507        1.0     0.569671     0.341801     0.732126    Biso  1.000000 H
   O2188       1.0     0.075660     0.031483     0.738904    Biso  1.000000 O
   O2189       1.0     0.819378     0.007407     0.738877    Biso  1.000000 O
   H508        1.0     0.096613     0.237907     0.749325    Biso  1.000000 H
   Na5         1.0     0.246613     0.620793     0.776841    Biso  1.000000 Na
   Si97        1.0     0.313704     0.459615     0.738607    Biso  1.000000 Si
   O2190       1.0     0.524525     0.981443     0.747116    Biso  1.000000 O
   O2191       1.0     0.704264     0.092405     0.737283    Biso  1.000000 O
   H509        1.0     0.067813     0.219571     0.749438    Biso  1.000000 H
   H510        1.0     0.766026     0.732730     0.741298    Biso  1.000000 H
   O2192       1.0     0.252838     0.622126     0.738838    Biso  1.000000 O
   H511        1.0     0.046394     0.165632     0.738392    Biso  1.000000 H
   H512        1.0     0.650040     0.707009     0.745486    Biso  1.000000 H
   H513        1.0     0.226516     0.733660     0.740835    Biso  1.000000 H
   O2193       1.0     0.161134     0.450204     0.738200    Biso  1.000000 O
   Si98        1.0     0.950519     0.151818     0.738614    Biso  1.000000 Si
   O2194       1.0     0.257629     0.275973     0.745602    Biso  1.000000 O
   O2195       1.0     0.625742     0.871697     0.738906    Biso  1.000000 O
   H514        1.0     0.778777     0.781163     0.746997    Biso  1.000000 H
   Si99        1.0     0.346211     0.173207     0.740976    Biso  1.000000 Si
   Si100       1.0     0.375511     0.432891     0.738498    Biso  1.000000 Si
   O2196       1.0     0.404062     0.020111     0.737648    Biso  1.000000 O
   O2197       1.0     0.133324     0.898592     0.737850    Biso  1.000000 O
   H515        1.0     0.729354     0.029488     0.775162    Biso  1.000000 H
   Si101       1.0     0.963032     0.975523     0.738474    Biso  1.000000 Si
   O2198       1.0     0.162903     0.737024     0.737923    Biso  1.000000 O
   H516        1.0     0.322582     0.326454     0.741810    Biso  1.000000 H
   O2199       1.0     0.463887     0.739706     0.738760    Biso  1.000000 O
   O2200       1.0     0.534212     0.727809     0.737368    Biso  1.000000 O
   O2201       1.0     0.934061     0.489653     0.735982    Biso  1.000000 O
   O2202       1.0     0.608480     0.498599     0.737831    Biso  1.000000 O
   Si102       1.0     0.111200     0.529492     0.733842    Biso  1.000000 Si
   O2203       1.0     0.219222     0.753430     0.737030    Biso  1.000000 O
   Si103       1.0     0.786897     0.992775     0.736457    Biso  1.000000 Si
   O2204       1.0     0.388431     0.637379     0.738503    Biso  1.000000 O
   O2205       1.0     0.296860     0.878961     0.734907    Biso  1.000000 O
   Si104       1.0     0.899254     0.493256     0.735960    Biso  1.000000 Si
   O2206       1.0     0.363896     0.801361     0.736505    Biso  1.000000 O
   H517        1.0     0.712554     0.401399     0.729708    Biso  1.000000 H
   O2207       1.0     0.861411     0.860236     0.744209    Biso  1.000000 O
   O2208       1.0     0.109325     0.311713     0.728995    Biso  1.000000 O
   O2209       1.0     0.751854     0.187045     0.736718    Biso  1.000000 O
   O2210       1.0     0.913075     0.839973     0.737343    Biso  1.000000 O
   O2211       1.0     0.818253     0.648072     0.738310    Biso  1.000000 O
   Si105       1.0     0.170373     0.286282     0.744327    Biso  1.000000 Si
   O2212       1.0     0.558454     0.406874     0.735089    Biso  1.000000 O
   O2213       1.0     0.737077     0.877605     0.735090    Biso  1.000000 O
   O2214       1.0     0.883987     0.462917     0.729640    Biso  1.000000 O
   Si106       1.0     0.432944     0.720283     0.737033    Biso  1.000000 Si
   O2215       1.0     0.346322     0.212512     0.737120    Biso  1.000000 O
   O2216       1.0     0.766341     0.024973     0.733701    Biso  1.000000 O
   O2217       1.0     0.301398     0.570081     0.734926    Biso  1.000000 O
   H518        1.0     0.068302     0.544400     0.724918    Biso  1.000000 H
   O2218       1.0     0.159943     0.660176     0.734986    Biso  1.000000 O
   O2219       1.0     0.679770     0.869577     0.734819    Biso  1.000000 O
   H519        1.0     0.403160     0.475928     0.744324    Biso  1.000000 H
   O2220       1.0     0.849657     0.416587     0.736470    Biso  1.000000 O
   H520        1.0     0.740376     0.964635     0.730802    Biso  1.000000 H
   O2221       1.0     0.082564     0.527008     0.725973    Biso  1.000000 O
   O2222       1.0     0.563302     0.651832     0.735837    Biso  1.000000 O
   Si107       1.0     0.772224     0.875523     0.735340    Biso  1.000000 Si
   H521        1.0     0.185465     0.875025     0.755423    Biso  1.000000 H
   O2223       1.0     0.968424     0.825467     0.734457    Biso  1.000000 O
   H522        1.0     0.940914     0.626769     0.763290    Biso  1.000000 H
   H523        1.0     0.801066     0.705291     0.752128    Biso  1.000000 H
   O2224       1.0     0.057012     0.188511     0.737617    Biso  1.000000 O
   Si108       1.0     0.234815     0.998253     0.732300    Biso  1.000000 Si
   H524        1.0     0.954850     0.084765     0.733108    Biso  1.000000 H
   H525        1.0     0.143897     0.385067     0.748901    Biso  1.000000 H
   O2225       1.0     0.238095     0.320785     0.732124    Biso  1.000000 O
   H526        1.0     0.789341     0.534328     0.742691    Biso  1.000000 H
   O2226       1.0     0.213079     0.071879     0.734321    Biso  1.000000 O
   H527        1.0     0.481422     0.726198     0.739620    Biso  1.000000 H
   O2227       1.0     0.905535     0.407472     0.739086    Biso  1.000000 O
   O2228       1.0     0.736190     0.249068     0.739112    Biso  1.000000 O
   O2229       1.0     0.633862     0.297135     0.734555    Biso  1.000000 O
   H528        1.0     0.854350     0.143660     0.720572    Biso  1.000000 H
   O2230       1.0     0.701745     0.747490     0.734836    Biso  1.000000 O
   Si109       1.0     0.290976     0.387326     0.736425    Biso  1.000000 Si
   O2231       1.0     0.866567     0.158599     0.724925    Biso  1.000000 O
   H529        1.0     0.240292     0.495802     0.734120    Biso  1.000000 H
   O2232       1.0     0.494598     0.617325     0.735235    Biso  1.000000 O
   O2233       1.0     0.979756     0.388635     0.736969    Biso  1.000000 O
   O2234       1.0     0.906441     0.235879     0.734310    Biso  1.000000 O
   O2235       1.0     0.577376     0.791192     0.733073    Biso  1.000000 O
   O2236       1.0     0.871859     0.662739     0.733797    Biso  1.000000 O
   H530        1.0     0.380194     0.179522     0.754597    Biso  1.000000 H
   O2237       1.0     0.966212     0.063814     0.732700    Biso  1.000000 O
   O2238       1.0     0.624316     0.017165     0.731292    Biso  1.000000 O
   O2239       1.0     0.269692     0.989427     0.764202    Biso  1.000000 O
   O2240       1.0     0.953391     0.328722     0.731551    Biso  1.000000 O
   H531        1.0     0.424624     0.350668     0.725624    Biso  1.000000 H
   H532        1.0     0.339170     0.374502     0.736366    Biso  1.000000 H
   H533        1.0     0.619686     0.218274     0.735034    Biso  1.000000 H
   H534        1.0     0.250288     0.787263     0.735040    Biso  1.000000 H
   Si110       1.0     0.592326     0.999709     0.732129    Biso  1.000000 Si
   O2241       1.0     0.706663     0.385576     0.735603    Biso  1.000000 O
   Si111       1.0     0.651865     0.892360     0.732795    Biso  1.000000 Si
   Si112       1.0     0.905737     0.670635     0.734716    Biso  1.000000 Si
   Si113       1.0     0.130721     0.340526     0.734092    Biso  1.000000 Si
   O2242       1.0     0.415804     0.835966     0.733350    Biso  1.000000 O
   Si114       1.0     0.702051     0.058613     0.729927    Biso  1.000000 Si
   Si115       1.0     0.240016     0.653304     0.732062    Biso  1.000000 Si
   O2243       1.0     0.052846     0.813804     0.733055    Biso  1.000000 O
   O2244       1.0     0.146162     0.257641     0.740887    Biso  1.000000 O
   H535        1.0     0.959086     0.697582     0.730888    Biso  1.000000 H
   O2245       1.0     0.985288     0.954924     0.730910    Biso  1.000000 O
   O2246       1.0     0.634963     0.234029     0.733218    Biso  1.000000 O
   H536        1.0     0.527679     0.707123     0.733573    Biso  1.000000 H
   Si116       1.0     0.822253     0.392875     0.733283    Biso  1.000000 Si
   O2247       1.0     0.694269     0.509490     0.731984    Biso  1.000000 O
   H537        1.0     0.695806     0.804835     0.734102    Biso  1.000000 H
   Si117       1.0     0.759228     0.225233     0.733091    Biso  1.000000 Si
   Si118       1.0     0.212607     0.927746     0.731016    Biso  1.000000 Si
   O2248       1.0     0.979910     0.701920     0.730845    Biso  1.000000 O
   O2249       1.0     0.712879     0.818627     0.732624    Biso  1.000000 O
   Si119       1.0     0.756979     0.149541     0.731358    Biso  1.000000 Si
   H538        1.0     0.202896     0.128672     0.736873    Biso  1.000000 H
   O2250       1.0     0.202653     0.275780     0.739590    Biso  1.000000 O
   O2251       1.0     0.161683     0.322336     0.738129    Biso  1.000000 O
   O2252       1.0     0.990560     0.276459     0.731819    Biso  1.000000 O
   H539        1.0     0.288086     0.996152     0.767416    Biso  1.000000 H
   O2253       1.0     0.265927     0.803195     0.733643    Biso  1.000000 O
   Si120       1.0     0.965585     0.481662     0.730833    Biso  1.000000 Si
   O2254       1.0     0.117722     0.490872     0.737419    Biso  1.000000 O
   O2255       1.0     0.566479     0.027752     0.732819    Biso  1.000000 O
   O2256       1.0     0.061846     0.669571     0.730865    Biso  1.000000 O
   Si121       1.0     0.840875     0.038172     0.735354    Biso  1.000000 Si
   O2257       1.0     0.226355     0.962671     0.726704    Biso  1.000000 O
   O2258       1.0     0.186972     0.143920     0.738562    Biso  1.000000 O
   O2259       1.0     0.704878     0.624212     0.751716    Biso  1.000000 O
   O2260       1.0     0.559440     0.172644     0.735190    Biso  1.000000 O
   O2261       1.0     0.155691     0.197150     0.734269    Biso  1.000000 O
   Si122       1.0     0.235988     0.281165     0.735251    Biso  1.000000 Si
   Na6         1.0     0.214935     0.365389     0.745910    Biso  1.000000 Na
   H540        1.0     0.487933     0.598945     0.730425    Biso  1.000000 H
   Si123       1.0     0.935593     0.600484     0.731659    Biso  1.000000 Si
   H541        1.0     0.536633     0.998087     0.743345    Biso  1.000000 H
   Si124       1.0     0.188807     0.183466     0.735254    Biso  1.000000 Si
   O2262       1.0     0.137182     0.546890     0.726872    Biso  1.000000 O
   Si125       1.0     0.636888     0.054645     0.728888    Biso  1.000000 Si
   H542        1.0     0.037063     0.797219     0.732083    Biso  1.000000 H
   O2263       1.0     0.653129     0.396305     0.729542    Biso  1.000000 O
   H543        1.0     0.988564     0.191914     0.724461    Biso  1.000000 H
   Si126       1.0     0.881406     0.423226     0.730993    Biso  1.000000 Si
   O2264       1.0     0.670177     0.157317     0.728697    Biso  1.000000 O
   O2265       1.0     0.320437     0.366019     0.733652    Biso  1.000000 O
   O2266       1.0     0.832951     0.354687     0.731614    Biso  1.000000 O
   O2267       1.0     0.459729     0.032882     0.733081    Biso  1.000000 O
   O2268       1.0     0.721330     0.970816     0.727784    Biso  1.000000 O
   Si127       1.0     0.187848     0.754911     0.730835    Biso  1.000000 Si
   Si128       1.0     0.709815     0.858089     0.729555    Biso  1.000000 Si
   O2269       1.0     0.103626     0.219056     0.731451    Biso  1.000000 O
   O2270       1.0     0.319706     0.936276     0.728836    Biso  1.000000 O
   O2271       1.0     0.505556     0.956974     0.728123    Biso  1.000000 O
   O2272       1.0     0.369634     0.982015     0.726435    Biso  1.000000 O
   O2273       1.0     0.967323     0.444453     0.725645    Biso  1.000000 O
   O2274       1.0     0.433501     0.097188     0.768909    Biso  1.000000 O
   H544        1.0     0.688604     0.146900     0.726692    Biso  1.000000 H
   Si129       1.0     0.589086     0.153441     0.731320    Biso  1.000000 Si
   O2275       1.0     0.363166     0.689484     0.729260    Biso  1.000000 O
   Si130       1.0     0.461012     0.521636     0.728418    Biso  1.000000 Si
   H545        1.0     0.109081     0.112116     0.730645    Biso  1.000000 H
   H546        1.0     0.332699     0.221376     0.731685    Biso  1.000000 H
   O2276       1.0     0.178259     0.926163     0.728525    Biso  1.000000 O
   H547        1.0     0.027746     0.572379     0.732003    Biso  1.000000 H
   O2277       1.0     0.654817     0.645362     0.727215    Biso  1.000000 O
   Si131       1.0     0.490126     0.655756     0.730966    Biso  1.000000 Si
   O2278       1.0     0.166237     0.033607     0.729013    Biso  1.000000 O
   O2279       1.0     0.063621     0.874800     0.725291    Biso  1.000000 O
   O2280       1.0     0.022307     0.423241     0.727718    Biso  1.000000 O
   H548        1.0     0.855251     0.876336     0.738048    Biso  1.000000 H
   Si132       1.0     0.329282     0.108614     0.728375    Biso  1.000000 Si
   O2281       1.0     0.617358     0.592719     0.727612    Biso  1.000000 O
   Si133       1.0     0.817093     0.320135     0.728215    Biso  1.000000 Si
   O2282       1.0     0.341027     0.146700     0.730803    Biso  1.000000 O
   Si134       1.0     0.651565     0.604589     0.728587    Biso  1.000000 Si
   H549        1.0     0.426312     0.150202     0.728687    Biso  1.000000 H
   Si135       1.0     0.938779     0.836271     0.728171    Biso  1.000000 Si
   Si136       1.0     0.515713     0.288056     0.727725    Biso  1.000000 Si
   O2283       1.0     0.947047     0.002831     0.730612    Biso  1.000000 O
   O2284       1.0     0.120347     0.091967     0.728145    Biso  1.000000 O
   O2285       1.0     0.925745     0.637770     0.735124    Biso  1.000000 O
   O2286       1.0     0.209110     0.645528     0.726313    Biso  1.000000 O
   O2287       1.0     0.817797     0.841679     0.759620    Biso  1.000000 O
   H550        1.0     0.996381     0.254627     0.728674    Biso  1.000000 H
   O2288       1.0     0.911935     0.583524     0.723636    Biso  1.000000 O
   O2289       1.0     0.669998     0.055488     0.724439    Biso  1.000000 O
   O2290       1.0     0.435435     0.304735     0.726879    Biso  1.000000 O
   Si137       1.0     0.842200     0.649603     0.728319    Biso  1.000000 Si
   O2291       1.0     0.293917     0.107743     0.728372    Biso  1.000000 O
   H551        1.0     0.026614     0.741715     0.735525    Biso  1.000000 H
   O2292       1.0     0.335145     0.750875     0.726598    Biso  1.000000 O
   Si138       1.0     0.133898     0.461410     0.730546    Biso  1.000000 Si
   Si139       1.0     0.050236     0.911877     0.725478    Biso  1.000000 Si
   H552        1.0     0.876203     0.171408     0.719097    Biso  1.000000 H
   O2293       1.0     0.839331     0.230920     0.724928    Biso  1.000000 O
   H553        1.0     0.029532     0.316231     0.720150    Biso  1.000000 H
   Si140       1.0     0.137363     0.230656     0.731226    Biso  1.000000 Si
   O2294       1.0     0.788776     0.142473     0.725122    Biso  1.000000 O
   O2295       1.0     0.491826     0.502761     0.726534    Biso  1.000000 O
   Si141       1.0     0.170347     0.558050     0.728872    Biso  1.000000 Si
   O2296       1.0     0.509966     0.390425     0.725224    Biso  1.000000 O
   O2297       1.0     0.022412     0.746339     0.727719    Biso  1.000000 O
   Si142       1.0     0.391591     0.014178     0.725186    Biso  1.000000 Si
   Si143       1.0     0.988409     0.412164     0.726550    Biso  1.000000 Si
   H554        1.0     0.271650     0.993289     0.756247    Biso  1.000000 H
   O2298       1.0     0.417593     0.372906     0.727825    Biso  1.000000 O
   O2299       1.0     0.179292     0.794491     0.730394    Biso  1.000000 O
   O2300       1.0     0.470509     0.341988     0.714300    Biso  1.000000 O
   Si144       1.0     0.146629     0.910546     0.726047    Biso  1.000000 Si
   Si145       1.0     0.073023     0.020811     0.725778    Biso  1.000000 Si
   O2301       1.0     0.525876     0.451850     0.725777    Biso  1.000000 O
   O2302       1.0     0.540030     0.260028     0.725128    Biso  1.000000 O
   O2303       1.0     0.305487     0.463517     0.725735    Biso  1.000000 O
   O2304       1.0     0.810631     0.732465     0.722351    Biso  1.000000 O
   Si146       1.0     0.376036     0.651795     0.727117    Biso  1.000000 Si
   O2305       1.0     0.915103     0.693159     0.724268    Biso  1.000000 O
   O2306       1.0     0.889039     0.528287     0.730606    Biso  1.000000 O
   Si147       1.0     0.538500     0.414127     0.724429    Biso  1.000000 Si
   O2307       1.0     0.787084     0.970509     0.725159    Biso  1.000000 O
   O2308       1.0     0.438171     0.169184     0.725361    Biso  1.000000 O
   Si148       1.0     0.307982     0.900113     0.724275    Biso  1.000000 Si
   O2309       1.0     0.043367     0.583666     0.727757    Biso  1.000000 O
   Si149       1.0     0.965355     0.296154     0.724796    Biso  1.000000 Si
   H555        1.0     0.483802     0.345690     0.708168    Biso  1.000000 H
   O2310       1.0     0.039276     0.010292     0.724247    Biso  1.000000 O
   O2311       1.0     0.956383     0.157181     0.725413    Biso  1.000000 O
   H556        1.0     0.814006     0.756883     0.724090    Biso  1.000000 H
   Si150       1.0     0.352013     0.786700     0.724857    Biso  1.000000 Si
   O2312       1.0     0.229308     0.896855     0.725068    Biso  1.000000 O
   H557        1.0     0.761547     0.594167     0.724574    Biso  1.000000 H
   O2313       1.0     0.239657     0.026802     0.723032    Biso  1.000000 O
   O2314       1.0     0.384151     0.424520     0.725556    Biso  1.000000 O
   Si151       1.0     0.175129     0.636554     0.725927    Biso  1.000000 Si
   H558        1.0     0.471590     0.149853     0.763229    Biso  1.000000 H
   Si152       1.0     0.628062     0.266409     0.725263    Biso  1.000000 Si
   O2315       1.0     0.705248     0.688743     0.725292    Biso  1.000000 O
   O2316       1.0     0.645553     0.783419     0.727207    Biso  1.000000 O
   O2317       1.0     0.728459     0.054779     0.721079    Biso  1.000000 O
   H559        1.0     0.037643     0.410711     0.723987    Biso  1.000000 H
   Si153       1.0     0.077558     0.195040     0.726780    Biso  1.000000 Si
   O2318       1.0     0.095330     0.991222     0.722769    Biso  1.000000 O
   Si154       1.0     0.762407     0.045457     0.722177    Biso  1.000000 Si
   O2319       1.0     0.264951     0.665694     0.723564    Biso  1.000000 O
   O2320       1.0     0.317158     0.000641     0.729630    Biso  1.000000 O
   H560        1.0     0.512487     0.099672     0.724336    Biso  1.000000 H
   O2321       1.0     0.003573     0.209215     0.723654    Biso  1.000000 O
   O2322       1.0     0.649758     0.472443     0.725222    Biso  1.000000 O
   H561        1.0     0.563371     0.044757     0.727127    Biso  1.000000 H
   O2323       1.0     0.872887     0.027013     0.739477    Biso  1.000000 O
   Si155       1.0     0.336142     0.969896     0.724475    Biso  1.000000 Si
   H562        1.0     0.720645     0.608087     0.752876    Biso  1.000000 H
   O2324       1.0     0.614429     0.177081     0.725624    Biso  1.000000 O
   Si156       1.0     0.618721     0.493976     0.724785    Biso  1.000000 Si
   O2325       1.0     0.273327     0.391733     0.724800    Biso  1.000000 O
   O2326       1.0     0.965923     0.597635     0.725129    Biso  1.000000 O
   O2327       1.0     0.842741     0.046635     0.722183    Biso  1.000000 O
   O2328       1.0     0.781854     0.078734     0.722808    Biso  1.000000 O
   O2329       1.0     0.550471     0.841477     0.724388    Biso  1.000000 O
   H563        1.0     0.429603     0.282068     0.730205    Biso  1.000000 H
   H564        1.0     0.264531     0.807450     0.725699    Biso  1.000000 H
   Si157       1.0     0.957050     0.035562     0.723638    Biso  1.000000 Si
   O2330       1.0     0.529686     0.322350     0.722613    Biso  1.000000 O
   O2331       1.0     0.280336     0.522329     0.722390    Biso  1.000000 O
   O2332       1.0     0.523469     0.785667     0.724528    Biso  1.000000 O
   O2333       1.0     0.132798     0.371096     0.724674    Biso  1.000000 O
   H565        1.0     0.882183     0.007584     0.735337    Biso  1.000000 H
   Si158       1.0     0.065406     0.835230     0.722663    Biso  1.000000 Si
   O2334       1.0     0.943870     0.872980     0.722922    Biso  1.000000 O
   O2335       1.0     0.464788     0.560307     0.723602    Biso  1.000000 O
   H566        1.0     0.629673     0.783198     0.732642    Biso  1.000000 H
   Si159       1.0     0.291335     0.561015     0.722389    Biso  1.000000 Si
   Si160       1.0     0.227680     0.064649     0.721783    Biso  1.000000 Si
   O2336       1.0     0.586149     0.973856     0.721971    Biso  1.000000 O
   O2337       1.0     0.429405     0.708710     0.723810    Biso  1.000000 O
   O2338       1.0     0.839165     0.294644     0.722611    Biso  1.000000 O
   Si161       1.0     0.555861     0.801416     0.722780    Biso  1.000000 Si
   Si162       1.0     0.991691     0.732076     0.722868    Biso  1.000000 Si
   Si163       1.0     0.554604     0.660618     0.723012    Biso  1.000000 Si
   O2339       1.0     0.527243     0.084203     0.721319    Biso  1.000000 O
   O2340       1.0     0.941184     0.268182     0.721616    Biso  1.000000 O
   H567        1.0     0.455571     0.024352     0.725695    Biso  1.000000 H
   O2341       1.0     0.847518     0.612049     0.723561    Biso  1.000000 O
   O2342       1.0     0.519332     0.666702     0.723961    Biso  1.000000 O
   O2343       1.0     0.381136     0.049942     0.720299    Biso  1.000000 O
   O2344       1.0     0.783475     0.872320     0.722742    Biso  1.000000 O
   O2345       1.0     0.017507     0.910653     0.720655    Biso  1.000000 O
   Si164       1.0     0.683811     0.482977     0.722629    Biso  1.000000 Si
   O2346       1.0     0.707672     0.452733     0.721861    Biso  1.000000 O
   O2347       1.0     0.966936     0.760692     0.723081    Biso  1.000000 O
   Si165       1.0     0.703338     0.728843     0.723022    Biso  1.000000 Si
   O2348       1.0     0.776320     0.577028     0.722016    Biso  1.000000 O
   O2349       1.0     0.170396     0.598326     0.729448    Biso  1.000000 O
   O2350       1.0     0.436183     0.506348     0.720117    Biso  1.000000 O
   O2351       1.0     0.734106     0.143318     0.721051    Biso  1.000000 O
   Si166       1.0     0.912264     0.245394     0.721457    Biso  1.000000 Si
   H568        1.0     0.637214     0.659003     0.726991    Biso  1.000000 H
   H569        1.0     0.832662     0.850404     0.754355    Biso  1.000000 H
   O2352       1.0     0.810560     0.404843     0.721446    Biso  1.000000 O
   H570        1.0     0.507316     0.370421     0.720732    Biso  1.000000 H
   O2353       1.0     0.112207     0.430489     0.728937    Biso  1.000000 O
   Si167       1.0     0.344078     0.714372     0.721339    Biso  1.000000 Si
   O2354       1.0     0.337569     0.881373     0.720136    Biso  1.000000 O
   O2355       1.0     0.349631     0.627382     0.723087    Biso  1.000000 O
   O2356       1.0     0.047425     0.327976     0.722186    Biso  1.000000 O
   O2357       1.0     0.570249     0.695312     0.720335    Biso  1.000000 O
   O2358       1.0     0.314439     0.693775     0.719268    Biso  1.000000 O
   O2359       1.0     0.584921     0.124992     0.721605    Biso  1.000000 O
   O2360       1.0     0.099537     0.826480     0.720605    Biso  1.000000 O
   O2361       1.0     0.252173     0.085063     0.715135    Biso  1.000000 O
   Si168       1.0     0.993071     0.939393     0.719054    Biso  1.000000 Si
   O2362       1.0     0.643814     0.897699     0.720019    Biso  1.000000 O
   O2363       1.0     0.461456     0.656741     0.722748    Biso  1.000000 O
   O2364       1.0     0.246453     0.144010     0.722801    Biso  1.000000 O
   O2365       1.0     0.971399     0.509884     0.721477    Biso  1.000000 O
   O2366       1.0     0.486054     0.280752     0.721378    Biso  1.000000 O
   O2367       1.0     0.615184     0.071468     0.720111    Biso  1.000000 O
   Si169       1.0     0.460213     0.303882     0.717073    Biso  1.000000 Si
   O2368       1.0     0.625676     0.532187     0.720460    Biso  1.000000 O
   H571        1.0     0.565662     0.856688     0.722041    Biso  1.000000 H
   O2369       1.0     0.791519     0.326835     0.719328    Biso  1.000000 O
   Si170       1.0     0.420758     0.837564     0.720104    Biso  1.000000 Si
   O2370       1.0     0.125680     0.937947     0.720174    Biso  1.000000 O
   O2371       1.0     0.615919     0.733647     0.719947    Biso  1.000000 O
   O2372       1.0     0.088047     0.158555     0.722300    Biso  1.000000 O
   O2373       1.0     0.252167     0.463079     0.717366    Biso  1.000000 O
   O2374       1.0     0.204720     0.188506     0.723459    Biso  1.000000 O
   O2375       1.0     0.759078     0.224450     0.719800    Biso  1.000000 O
   O2376       1.0     0.077718     0.385003     0.720581    Biso  1.000000 O
   Si171       1.0     0.645255     0.165757     0.719313    Biso  1.000000 Si
   H572        1.0     0.160497     0.801133     0.733425    Biso  1.000000 H
   O2377       1.0     0.986556     0.027473     0.717015    Biso  1.000000 O
   O2378       1.0     0.194687     0.545396     0.719912    Biso  1.000000 O
   Si172       1.0     0.603454     0.564064     0.719225    Biso  1.000000 Si
   O2379       1.0     0.594785     0.262840     0.720727    Biso  1.000000 O
   H573        1.0     0.308326     0.016514     0.723808    Biso  1.000000 H
   Si173       1.0     0.897601     0.548874     0.719599    Biso  1.000000 Si
   Si174       1.0     0.270931     0.117134     0.718635    Biso  1.000000 Si
   O2380       1.0     0.139931     0.478166     0.718664    Biso  1.000000 O
   Si175       1.0     0.283168     0.484047     0.718120    Biso  1.000000 Si
   H574        1.0     0.688347     0.674704     0.723782    Biso  1.000000 H
   O2381       1.0     0.341613     0.095346     0.716526    Biso  1.000000 O
   O2382       1.0     0.069730     0.935481     0.717734    Biso  1.000000 O
   Si176       1.0     0.066398     0.666006     0.717485    Biso  1.000000 Si
   O2383       1.0     0.337818     0.817357     0.717555    Biso  1.000000 O
   O2384       1.0     0.867319     0.724303     0.718446    Biso  1.000000 O
   O2385       1.0     0.249350     0.259371     0.724909    Biso  1.000000 O
   O2386       1.0     0.571543     0.542694     0.719459    Biso  1.000000 O
   Si177       1.0     0.849611     0.260807     0.716825    Biso  1.000000 Si
   O2387       1.0     0.929511     0.809448     0.718772    Biso  1.000000 O
   Si178       1.0     0.408518     0.401913     0.719041    Biso  1.000000 Si
   O2388       1.0     0.189798     0.739806     0.718251    Biso  1.000000 O
   O2389       1.0     0.884406     0.263436     0.716100    Biso  1.000000 O
   Si179       1.0     0.508281     0.477706     0.717871    Biso  1.000000 Si
   O2390       1.0     0.082515     0.052888     0.718492    Biso  1.000000 O
   O2391       1.0     0.150104     0.878905     0.717443    Biso  1.000000 O
   Si180       1.0     0.644800     0.387721     0.716691    Biso  1.000000 Si
   Si181       1.0     0.794195     0.110884     0.716122    Biso  1.000000 Si
   O2392       1.0     0.669835     0.589499     0.718014    Biso  1.000000 O
   O2393       1.0     0.829900     0.673475     0.718569    Biso  1.000000 O
   O2394       1.0     0.320645     0.569759     0.715623    Biso  1.000000 O
   O2395       1.0     0.757858     0.419391     0.716799    Biso  1.000000 O
   O2396       1.0     0.418290     0.003922     0.717172    Biso  1.000000 O
   O2397       1.0     0.884397     0.407946     0.718747    Biso  1.000000 O
   Si182       1.0     0.110669     0.400566     0.720042    Biso  1.000000 Si
   O2398       1.0     0.379147     0.775442     0.717218    Biso  1.000000 O
   O2399       1.0     0.642249     0.347454     0.716327    Biso  1.000000 O
   O2400       1.0     0.446385     0.863467     0.716492    Biso  1.000000 O
   O2401       1.0     0.279866     0.900556     0.715489    Biso  1.000000 O
   Si183       1.0     0.507322     0.939756     0.715903    Biso  1.000000 Si
   H575        1.0     0.520116     0.764850     0.728381    Biso  1.000000 H
   O2402       1.0     0.403024     0.654015     0.718367    Biso  1.000000 O
   Si184       1.0     0.716464     0.963200     0.714549    Biso  1.000000 Si
   O2403       1.0     0.265156     0.582967     0.717471    Biso  1.000000 O
   O2404       1.0     0.389071     0.848105     0.715339    Biso  1.000000 O
   O2405       1.0     0.710935     0.860905     0.716129    Biso  1.000000 O
   O2406       1.0     0.477933     0.917181     0.715065    Biso  1.000000 O
   O2407       1.0     0.439216     0.420393     0.716160    Biso  1.000000 O
   O2408       1.0     0.065824     0.626237     0.714104    Biso  1.000000 O
   Si185       1.0     0.015891     0.007195     0.714384    Biso  1.000000 Si
   O2409       1.0     0.613404     0.402617     0.713717    Biso  1.000000 O
   Si186       1.0     0.111240     0.075196     0.716350    Biso  1.000000 Si
   Si187       1.0     0.834860     0.712269     0.715115    Biso  1.000000 Si
   O2410       1.0     0.733569     0.737124     0.716558    Biso  1.000000 O
   Si188       1.0     0.643909     0.756776     0.716961    Biso  1.000000 Si
   Si189       1.0     0.097855     0.957874     0.715432    Biso  1.000000 Si
   O2411       1.0     0.589203     0.481849     0.717336    Biso  1.000000 O
   O2412       1.0     0.008744     0.608806     0.712253    Biso  1.000000 O
   O2413       1.0     0.708190     0.924286     0.714283    Biso  1.000000 O
   O2414       1.0     0.862133     0.826043     0.713506    Biso  1.000000 O
   O2415       1.0     0.930550     0.049868     0.716214    Biso  1.000000 O
   Si190       1.0     0.170547     0.039507     0.715688    Biso  1.000000 Si
   H576        1.0     0.112687     0.843367     0.717214    Biso  1.000000 H
   O2416       1.0     0.433467     0.801418     0.716450    Biso  1.000000 O
   O2417       1.0     0.651572     0.269154     0.714835    Biso  1.000000 O
   Si191       1.0     0.041279     0.596361     0.714840    Biso  1.000000 Si
   O2418       1.0     0.673795     0.735614     0.716255    Biso  1.000000 O
   O2419       1.0     0.303607     0.241125     0.717769    Biso  1.000000 O
   Si192       1.0     0.433476     0.673860     0.716631    Biso  1.000000 Si
   Si193       1.0     0.283404     0.684701     0.714131    Biso  1.000000 Si
   O2420       1.0     0.574649     0.351158     0.713917    Biso  1.000000 O
   O2421       1.0     0.097073     0.683757     0.714988    Biso  1.000000 O
   O2422       1.0     0.538313     0.919217     0.715242    Biso  1.000000 O
   O2423       1.0     0.007660     0.968905     0.711946    Biso  1.000000 O
   O2424       1.0     0.057510     0.212179     0.717132    Biso  1.000000 O
   Si194       1.0     0.562897     0.257118     0.715168    Biso  1.000000 Si
   Si195       1.0     0.899760     0.714168     0.714443    Biso  1.000000 Si
   Si196       1.0     0.354129     0.851688     0.713390    Biso  1.000000 Si
   O2425       1.0     0.982182     0.308580     0.713667    Biso  1.000000 O
   O2426       1.0     0.197663     0.065622     0.714503    Biso  1.000000 O
   O2427       1.0     0.775790     0.021269     0.712710    Biso  1.000000 O
   O2428       1.0     0.160106     0.642614     0.714061    Biso  1.000000 O
   O2429       1.0     0.555879     0.410729     0.712722    Biso  1.000000 O
   O2430       1.0     0.828297     0.104035     0.713015    Biso  1.000000 O
   O2431       1.0     0.563785     0.631247     0.714635    Biso  1.000000 O
   O2432       1.0     0.143323     0.244869     0.718931    Biso  1.000000 O
   Si197       1.0     0.245434     0.889885     0.713317    Biso  1.000000 Si
   O2433       1.0     0.986492     0.389152     0.715709    Biso  1.000000 O
   O2434       1.0     0.927766     0.113439     0.713435    Biso  1.000000 O
   Si198       1.0     0.608851     0.106031     0.713765    Biso  1.000000 Si
   Si199       1.0     0.943762     0.775095     0.714237    Biso  1.000000 Si
   Si200       1.0     0.780633     0.981052     0.712402    Biso  1.000000 Si
   O2435       1.0     0.044840     0.124206     0.713535    Biso  1.000000 O
   O2436       1.0     0.915402     0.211344     0.714234    Biso  1.000000 O
   Si201       1.0     0.953878     0.140462     0.713014    Biso  1.000000 Si
   Si202       1.0     0.733981     0.447374     0.713034    Biso  1.000000 Si
   Si203       1.0     0.343649     0.599825     0.713431    Biso  1.000000 Si
   O2437       1.0     0.964152     0.926025     0.713101    Biso  1.000000 O
   Si204       1.0     0.062027     0.354793     0.713665    Biso  1.000000 Si
   Si205       1.0     0.230032     0.173383     0.715759    Biso  1.000000 Si
   O2438       1.0     0.637277     0.129996     0.713462    Biso  1.000000 O
   Si206       1.0     0.595047     0.709616     0.712377    Biso  1.000000 Si
   Si207       1.0     0.365471     0.071481     0.710727    Biso  1.000000 Si
   O2439       1.0     0.985224     0.122265     0.711477    Biso  1.000000 O
   O2440       1.0     0.047132     0.823569     0.711930    Biso  1.000000 O
   Si208       1.0     0.846007     0.069635     0.711134    Biso  1.000000 Si
   Si209       1.0     0.433932     0.176401     0.712032    Biso  1.000000 Si
   O2441       1.0     0.189769     0.458296     0.712830    Biso  1.000000 O
   Si210       1.0     0.546866     0.327584     0.710776    Biso  1.000000 Si
   Si211       1.0     0.975444     0.595906     0.712251    Biso  1.000000 Si
   O2442       1.0     0.659643     0.192786     0.711002    Biso  1.000000 O
   O2443       1.0     0.591615     0.885085     0.712180    Biso  1.000000 O
   H577        1.0     0.855450     0.813417     0.707136    Biso  1.000000 H
   Si212       1.0     0.024177     0.209290     0.712601    Biso  1.000000 Si
   O2444       1.0     0.867993     0.558511     0.713048    Biso  1.000000 O
   O2445       1.0     0.255046     0.201834     0.714541    Biso  1.000000 O
   O2446       1.0     0.919162     0.747046     0.712394    Biso  1.000000 O
   O2447       1.0     0.332760     0.969059     0.711318    Biso  1.000000 O
   O2448       1.0     0.748622     0.966880     0.709012    Biso  1.000000 O
   Si213       1.0     0.788408     0.407465     0.711265    Biso  1.000000 Si
   Si214       1.0     0.946853     0.891754     0.711206    Biso  1.000000 Si
   Si215       1.0     0.268366     0.239525     0.715431    Biso  1.000000 Si
   O2449       1.0     0.139334     0.054906     0.711395    Biso  1.000000 O
   O2450       1.0     0.486288     0.455860     0.709973    Biso  1.000000 O
   O2451       1.0     0.039420     0.680785     0.710722    Biso  1.000000 O
   O2452       1.0     0.267501     0.719438     0.711259    Biso  1.000000 O
   H578        1.0     0.881936     0.818518     0.714455    Biso  1.000000 H
   O2453       1.0     0.752083     0.482254     0.711342    Biso  1.000000 O
   O2454       1.0     0.570013     0.791719     0.710668    Biso  1.000000 O
   Si216       1.0     0.850241     0.593464     0.711642    Biso  1.000000 Si
   O2455       1.0     0.921837     0.528677     0.712478    Biso  1.000000 O
   O2456       1.0     0.690159     0.985822     0.709628    Biso  1.000000 O
   O2457       1.0     0.994705     0.718173     0.710283    Biso  1.000000 O
   O2458       1.0     0.417776     0.212546     0.711376    Biso  1.000000 O
   O2459       1.0     0.880398     0.076941     0.709213    Biso  1.000000 O
   Si217       1.0     0.267328     0.381652     0.712034    Biso  1.000000 Si
   O2460       1.0     0.035274     0.369906     0.706809    Biso  1.000000 O
   O2461       1.0     0.374543     0.582399     0.711222    Biso  1.000000 O
   Si218       1.0     0.583416     0.388028     0.708912    Biso  1.000000 Si
   O2462       1.0     0.243643     0.849606     0.710929    Biso  1.000000 O
   Si219       1.0     0.078484     0.137214     0.711369    Biso  1.000000 Si
   Si220       1.0     0.626724     0.879240     0.710233    Biso  1.000000 Si
   O2463       1.0     0.363489     0.243449     0.710813    Biso  1.000000 O
   O2464       1.0     0.531583     0.497345     0.710500    Biso  1.000000 O
   Si221       1.0     0.596790     0.972805     0.709136    Biso  1.000000 Si
   O2465       1.0     0.682426     0.496477     0.709775    Biso  1.000000 O
   Si222       1.0     0.222896     0.460759     0.707833    Biso  1.000000 Si
   Si223       1.0     0.565374     0.507748     0.711319    Biso  1.000000 Si
   Si224       1.0     0.523651     0.073932     0.708339    Biso  1.000000 Si
   Si225       1.0     0.784408     0.878567     0.709635    Biso  1.000000 Si
   O2466       1.0     0.632079     0.970809     0.708880    Biso  1.000000 O
   O2467       1.0     0.363153     0.719615     0.709964    Biso  1.000000 O
   Si226       1.0     0.462528     0.571289     0.710181    Biso  1.000000 Si
   O2468       1.0     0.556759     0.220757     0.709665    Biso  1.000000 O
   O2469       1.0     0.637009     0.840331     0.709520    Biso  1.000000 O
   Si227       1.0     0.956007     0.522079     0.710120    Biso  1.000000 Si
   Si228       1.0     0.784589     0.574120     0.708970    Biso  1.000000 Si
   Si229       1.0     0.915531     0.078496     0.708721    Biso  1.000000 Si
   O2470       1.0     0.616800     0.678802     0.709569    Biso  1.000000 O
   Si230       1.0     0.739572     0.140899     0.707661    Biso  1.000000 Si
   O2471       1.0     0.138360     0.729702     0.709397    Biso  1.000000 O
   O2472       1.0     0.670343     0.401143     0.708601    Biso  1.000000 O
   O2473       1.0     0.811411     0.903596     0.707606    Biso  1.000000 O
   Si231       1.0     0.431564     0.507614     0.706551    Biso  1.000000 Si
   O2474       1.0     0.181595     0.006723     0.708898    Biso  1.000000 O
   Si232       1.0     0.718134     0.891448     0.707656    Biso  1.000000 Si
   Si233       1.0     0.464630     0.886657     0.707828    Biso  1.000000 Si
   O2475       1.0     0.101236     0.107059     0.708960    Biso  1.000000 O
   O2476       1.0     0.535444     0.036254     0.706389    Biso  1.000000 O
   O2477       1.0     0.254322     0.343604     0.710245    Biso  1.000000 O
   O2478       1.0     0.708708     0.622707     0.707509    Biso  1.000000 O
   Si234       1.0     0.647196     0.317765     0.707591    Biso  1.000000 Si
   O2479       1.0     0.817386     0.587115     0.707551    Biso  1.000000 O
   O2480       1.0     0.446327     0.289696     0.705840    Biso  1.000000 O
   O2481       1.0     0.770613     0.121473     0.706409    Biso  1.000000 O
   O2482       1.0     0.598861     0.584839     0.707553    Biso  1.000000 O
   O2483       1.0     0.504901     0.967503     0.706159    Biso  1.000000 O
   O2484       1.0     0.555455     0.289333     0.707208    Biso  1.000000 O
   Si235       1.0     0.160721     0.478291     0.707968    Biso  1.000000 Si
   O2485       1.0     0.414281     0.146161     0.707550    Biso  1.000000 O
   O2486       1.0     0.466008     0.172563     0.706617    Biso  1.000000 O
   O2487       1.0     0.489834     0.078253     0.705195    Biso  1.000000 O
   Si236       1.0     0.786053     0.334034     0.706238    Biso  1.000000 Si
   Si237       1.0     0.455854     0.439184     0.705783    Biso  1.000000 Si
   Si238       1.0     0.564977     0.908251     0.706969    Biso  1.000000 Si
   O2488       1.0     0.014566     0.241958     0.705480    Biso  1.000000 O
   O2489       1.0     0.914319     0.901551     0.707306    Biso  1.000000 O
   O2490       1.0     0.289735     0.131074     0.708214    Biso  1.000000 O
   O2491       1.0     0.261555     0.785933     0.707134    Biso  1.000000 O
   Si239       1.0     0.756304     0.217390     0.706706    Biso  1.000000 Si
   O2492       1.0     0.396074     0.384654     0.707943    Biso  1.000000 O
   Si240       1.0     0.170778     0.744263     0.706960    Biso  1.000000 Si
   O2493       1.0     0.472132     0.757820     0.706764    Biso  1.000000 O
   O2494       1.0     0.765476     0.785196     0.706684    Biso  1.000000 O
   O2495       1.0     0.431215     0.588144     0.707376    Biso  1.000000 O
   O2496       1.0     0.970691     0.558194     0.707209    Biso  1.000000 O
   Si241       1.0     0.328628     0.239510     0.707999    Biso  1.000000 Si
   O2497       1.0     0.834298     0.255070     0.704966    Biso  1.000000 O
   O2498       1.0     0.491958     0.590487     0.706657    Biso  1.000000 O
   Si242       1.0     0.015852     0.133628     0.706101    Biso  1.000000 Si
   Si243       1.0     0.881991     0.395452     0.706119    Biso  1.000000 Si
   Si244       1.0     0.379665     0.753799     0.705824    Biso  1.000000 Si
   O2499       1.0     0.296977     0.485166     0.705775    Biso  1.000000 O
   O2500       1.0     0.753003     0.891550     0.705598    Biso  1.000000 O
   O2501       1.0     0.907500     0.368424     0.703884    Biso  1.000000 O
   Si245       1.0     0.204021     0.533037     0.707427    Biso  1.000000 Si
   Si246       1.0     0.678065     0.603149     0.705678    Biso  1.000000 Si
   O2502       1.0     0.862752     0.937016     0.705803    Biso  1.000000 O
   Si247       1.0     0.440702     0.777340     0.706075    Biso  1.000000 Si
   O2503       1.0     0.781337     0.373550     0.704693    Biso  1.000000 O
   Si248       1.0     0.113444     0.703719     0.705214    Biso  1.000000 Si
   O2504       1.0     0.229149     0.405282     0.708403    Biso  1.000000 O
   Si249       1.0     0.651254     0.226047     0.704408    Biso  1.000000 Si
   O2505       1.0     0.403325     0.531757     0.703455    Biso  1.000000 O
   O2506       1.0     0.349688     0.043432     0.703207    Biso  1.000000 O
   O2507       1.0     0.288808     0.660920     0.703520    Biso  1.000000 O
   O2508       1.0     0.585090     0.006600     0.703330    Biso  1.000000 O
   O2509       1.0     0.742562     0.180422     0.704089    Biso  1.000000 O
   O2510       1.0     0.016208     0.174514     0.706202    Biso  1.000000 O
   O2511       1.0     0.898581     0.689502     0.703878    Biso  1.000000 O
   O2512       1.0     0.225966     0.911185     0.704184    Biso  1.000000 O
   O2513       1.0     0.031644     0.021991     0.703569    Biso  1.000000 O
   O2514       1.0     0.458707     0.534337     0.703667    Biso  1.000000 O
   O2515       1.0     0.807920     0.967258     0.704821    Biso  1.000000 O
   Si250       1.0     0.744516     0.752730     0.704866    Biso  1.000000 Si
   Si251       1.0     0.002703     0.382076     0.704219    Biso  1.000000 Si
   Si252       1.0     0.251121     0.590029     0.705436    Biso  1.000000 Si
   O2516       1.0     0.957798     0.622789     0.704652    Biso  1.000000 O
   O2517       1.0     0.230379     0.623567     0.704672    Biso  1.000000 O
   O2518       1.0     0.852104     0.374443     0.704158    Biso  1.000000 O
   O2519       1.0     0.636737     0.775151     0.705301    Biso  1.000000 O
   Si253       1.0     0.420972     0.997244     0.703942    Biso  1.000000 Si
   O2520       1.0     0.125614     0.292307     0.704557    Biso  1.000000 O
   O2521       1.0     0.168090     0.783925     0.704483    Biso  1.000000 O
   Si254       1.0     0.152855     0.877206     0.703885    Biso  1.000000 Si
   O2522       1.0     0.385422     0.093204     0.702390    Biso  1.000000 O
   O2523       1.0     0.827410     0.720457     0.702230    Biso  1.000000 O
   O2524       1.0     0.785159     0.534958     0.705449    Biso  1.000000 O
   O2525       1.0     0.966093     0.868032     0.703321    Biso  1.000000 O
   O2526       1.0     0.433930     0.469071     0.702194    Biso  1.000000 O
   O2527       1.0     0.428542     0.958101     0.703059    Biso  1.000000 O
   O2528       1.0     0.526455     0.348967     0.702356    Biso  1.000000 O
   O2529       1.0     0.116584     0.412408     0.707378    Biso  1.000000 O
   O2530       1.0     0.046452     0.566113     0.706220    Biso  1.000000 O
   O2531       1.0     0.762389     0.598678     0.702851    Biso  1.000000 O
   O2532       1.0     0.292975     0.385991     0.702856    Biso  1.000000 O
   Si255       1.0     0.574621     0.612591     0.703506    Biso  1.000000 Si
   O2533       1.0     0.581269     0.941803     0.702820    Biso  1.000000 O
   Si256       1.0     0.142385     0.257303     0.706206    Biso  1.000000 Si
   O2534       1.0     0.946585     0.168649     0.703663    Biso  1.000000 O
   Si257       1.0     0.661425     0.980048     0.702162    Biso  1.000000 Si
   O2535       1.0     0.737256     0.249230     0.702193    Biso  1.000000 O
   Si258       1.0     0.391568     0.228111     0.704020    Biso  1.000000 Si
   O2536       1.0     0.099035     0.965928     0.702268    Biso  1.000000 O
   O2537       1.0     0.577755     0.730905     0.702771    Biso  1.000000 O
   O2538       1.0     0.790487     0.843660     0.703663    Biso  1.000000 O
   Si259       1.0     0.014847     0.694688     0.702578    Biso  1.000000 Si
   Si260       1.0     0.400837     0.572720     0.702793    Biso  1.000000 Si
   O2539       1.0     0.800626     0.436875     0.703267    Biso  1.000000 O
   O2540       1.0     0.172296     0.516255     0.703699    Biso  1.000000 O
   O2541       1.0     0.413800     0.753116     0.702683    Biso  1.000000 O
   O2542       1.0     0.224933     0.500620     0.704778    Biso  1.000000 O
   O2543       1.0     0.087908     0.338977     0.706391    Biso  1.000000 O
   O2544       1.0     0.713971     0.117410     0.701925    Biso  1.000000 O
   O2545       1.0     0.325092     0.201911     0.703049    Biso  1.000000 O
   O2546       1.0     0.287008     0.973869     0.699542    Biso  1.000000 O
   Si261       1.0     0.828322     0.934592     0.701776    Biso  1.000000 Si
   O2547       1.0     0.830162     0.051359     0.700773    Biso  1.000000 O
   O2548       1.0     0.652151     0.628339     0.701908    Biso  1.000000 O
   O2549       1.0     0.332277     0.619772     0.702801    Biso  1.000000 O
   O2550       1.0     0.493301     0.872889     0.701574    Biso  1.000000 O
   Si262       1.0     0.970900     0.315342     0.701087    Biso  1.000000 Si
   O2551       1.0     0.440167     0.679802     0.703535    Biso  1.000000 O
   O2552       1.0     0.757639     0.312467     0.702043    Biso  1.000000 O
   O2553       1.0     0.935140     0.311328     0.701740    Biso  1.000000 O
   O2554       1.0     0.385069     0.915577     0.701296    Biso  1.000000 O
   O2555       1.0     0.865964     0.618165     0.702846    Biso  1.000000 O
   O2556       1.0     0.719790     0.433103     0.701790    Biso  1.000000 O
   O2557       1.0     0.542819     0.097537     0.700064    Biso  1.000000 O
   O2558       1.0     0.959888     0.782357     0.702571    Biso  1.000000 O
   Si263       1.0     0.269141     0.748817     0.702084    Biso  1.000000 Si
   O2559       1.0     0.217693     0.155424     0.704367    Biso  1.000000 O
   O2560       1.0     0.349875     0.863319     0.700481    Biso  1.000000 O
   Si264       1.0     0.918669     0.193497     0.702087    Biso  1.000000 Si
   O2561       1.0     0.598152     0.096840     0.701339    Biso  1.000000 O
   O2562       1.0     0.748798     0.664567     0.701032    Biso  1.000000 O
   Si265       1.0     0.247419     0.819738     0.701842    Biso  1.000000 Si
   O2563       1.0     0.521968     0.171810     0.700655    Biso  1.000000 O
   O2564       1.0     0.175501     0.262881     0.702493    Biso  1.000000 O
   Si266       1.0     0.149948     0.642209     0.701237    Biso  1.000000 Si
   O2565       1.0     0.119863     0.870462     0.699857    Biso  1.000000 O
   O2566       1.0     0.617629     0.225927     0.700219    Biso  1.000000 O
   O2567       1.0     0.398685     0.323499     0.699569    Biso  1.000000 O
   O2568       1.0     0.167746     0.912368     0.700505    Biso  1.000000 O
   O2569       1.0     0.815343     0.325144     0.699372    Biso  1.000000 O
   Si267       1.0     0.737856     0.625652     0.700100    Biso  1.000000 Si
   Si268       1.0     0.762187     0.507011     0.701304    Biso  1.000000 Si
   O2570       1.0     0.225396     0.562242     0.701882    Biso  1.000000 O
   O2571       1.0     0.236381     0.005900     0.699185    Biso  1.000000 O
   Si269       1.0     0.320536     0.963172     0.699086    Biso  1.000000 Si
   O2572       1.0     0.619463     0.310194     0.699349    Biso  1.000000 O
   Si270       1.0     0.563604     0.767671     0.700003    Biso  1.000000 Si
   O2573       1.0     0.960093     0.491829     0.701093    Biso  1.000000 O
   O2574       1.0     0.087883     0.724968     0.699094    Biso  1.000000 O
   O2575       1.0     0.638508     0.895471     0.698844    Biso  1.000000 O
   O2576       1.0     0.445688     0.019287     0.698160    Biso  1.000000 O
   O2577       1.0     0.528379     0.768881     0.699027    Biso  1.000000 O
   O2578       1.0     0.172639     0.847258     0.699420    Biso  1.000000 O
   O2579       1.0     0.787974     0.219565     0.701100    Biso  1.000000 O
   Si271       1.0     0.642477     0.811725     0.700034    Biso  1.000000 Si
   O2580       1.0     0.441633     0.897678     0.698335    Biso  1.000000 O
   Si272       1.0     0.892881     0.924160     0.699574    Biso  1.000000 Si
   O2581       1.0     0.984008     0.352627     0.698035    Biso  1.000000 O
   O2582       1.0     0.672862     0.328629     0.699022    Biso  1.000000 O
   O2583       1.0     0.077031     0.160052     0.700391    Biso  1.000000 O
   O2584       1.0     0.327497     0.431138     0.697968    Biso  1.000000 O
   Si273       1.0     0.044785     0.818225     0.698734    Biso  1.000000 Si
   Si274       1.0     0.544654     0.202715     0.698616    Biso  1.000000 Si
   Si275       1.0     0.688277     0.418800     0.698691    Biso  1.000000 Si
   Si276       1.0     0.556347     0.019890     0.697044    Biso  1.000000 Si
   Si277       1.0     0.410683     0.118214     0.698147    Biso  1.000000 Si
   Si278       1.0     0.626704     0.655590     0.699316    Biso  1.000000 Si
   O2585       1.0     0.348174     0.365142     0.698765    Biso  1.000000 O
   O2586       1.0     0.263961     0.253794     0.703116    Biso  1.000000 O
   O2587       1.0     0.131813     0.675949     0.698329    Biso  1.000000 O
   Si279       1.0     0.383458     0.360599     0.698352    Biso  1.000000 Si
   O2588       1.0     0.438898     0.095076     0.697633    Biso  1.000000 O
   O2589       1.0     0.634057     0.499029     0.698233    Biso  1.000000 O
   O2590       1.0     0.144462     0.460132     0.697728    Biso  1.000000 O
   O2591       1.0     0.734167     0.530232     0.698555    Biso  1.000000 O
   Si280       1.0     0.786100     0.807123     0.698514    Biso  1.000000 Si
   O2592       1.0     0.816867     0.787910     0.698771    Biso  1.000000 O
   Si281       1.0     0.668604     0.490511     0.697503    Biso  1.000000 Si
   O2593       1.0     0.717465     0.767750     0.698202    Biso  1.000000 O
   O2594       1.0     0.697260     0.891050     0.696771    Biso  1.000000 O
   Si282       1.0     0.201196     0.004208     0.697711    Biso  1.000000 Si
   O2595       1.0     0.130020     0.609814     0.698075    Biso  1.000000 O
   Si283       1.0     0.488706     0.164798     0.696700    Biso  1.000000 Si
   Si284       1.0     0.301958     0.629058     0.696944    Biso  1.000000 Si
   O2596       1.0     0.577366     0.517499     0.698509    Biso  1.000000 O
   Si285       1.0     0.423198     0.294638     0.696117    Biso  1.000000 Si
   O2597       1.0     0.587769     0.382057     0.695764    Biso  1.000000 O
   Si286       1.0     0.416679     0.925702     0.696587    Biso  1.000000 Si
   Si287       1.0     0.908776     0.334362     0.696588    Biso  1.000000 Si
   O2598       1.0     0.889046     0.173145     0.698776    Biso  1.000000 O
   O2599       1.0     0.762843     0.726597     0.697296    Biso  1.000000 O
   O2600       1.0     0.512569     0.643644     0.697087    Biso  1.000000 O
   O2601       1.0     0.302219     0.749427     0.697362    Biso  1.000000 O
   O2602       1.0     0.993593     0.668070     0.696700    Biso  1.000000 O
   O2603       1.0     0.546401     0.593930     0.698210    Biso  1.000000 O
   O2604       1.0     0.390996     0.003540     0.697702    Biso  1.000000 O
   O2605       1.0     0.687274     0.573459     0.697006    Biso  1.000000 O
   Si288       1.0     0.497156     0.750677     0.697357    Biso  1.000000 Si
   O2606       1.0     0.548543     0.887203     0.697237    Biso  1.000000 O
   O2607       1.0     0.357722     0.771570     0.697069    Biso  1.000000 O
   O2608       1.0     0.278824     0.598202     0.697426    Biso  1.000000 O
   Si289       1.0     0.199265     0.924042     0.695965    Biso  1.000000 Si
   O2609       1.0     0.006926     0.417193     0.697704    Biso  1.000000 O
   O2610       1.0     0.377763     0.197053     0.697015    Biso  1.000000 O
   Si290       1.0     0.512564     0.603282     0.696758    Biso  1.000000 Si
   O2611       1.0     0.187682     0.728254     0.696422    Biso  1.000000 O
   O2612       1.0     0.505312     0.711194     0.697513    Biso  1.000000 O
   O2613       1.0     0.086565     0.460559     0.697777    Biso  1.000000 O
   O2614       1.0     0.653199     0.012957     0.695006    Biso  1.000000 O
   Si291       1.0     0.818603     0.231250     0.696054    Biso  1.000000 Si
   O2615       1.0     0.925043     0.074752     0.695993    Biso  1.000000 O
   Si292       1.0     0.322229     0.391434     0.695183    Biso  1.000000 Si
   Si293       1.0     0.472178     0.090220     0.694308    Biso  1.000000 Si
   O2616       1.0     0.216874     0.809126     0.696337    Biso  1.000000 O
   O2617       1.0     0.867595     0.761276     0.695563    Biso  1.000000 O
   Si294       1.0     0.110632     0.322625     0.697842    Biso  1.000000 Si
   O2618       1.0     0.051544     0.779256     0.695894    Biso  1.000000 O
   O2619       1.0     0.329225     0.925103     0.695686    Biso  1.000000 O
   O2620       1.0     0.338006     0.143546     0.694947    Biso  1.000000 O
   Si295       1.0     0.306272     0.125719     0.696427    Biso  1.000000 Si
   O2621       1.0     0.317746     0.263690     0.697829    Biso  1.000000 O
   Si296       1.0     0.843026     0.346477     0.694920    Biso  1.000000 Si
   Si297       1.0     0.244776     0.327118     0.697621    Biso  1.000000 Si
   O2622       1.0     0.669033     0.948542     0.694436    Biso  1.000000 O
   Si298       1.0     0.357209     0.899902     0.694923    Biso  1.000000 Si
   Si299       1.0     0.740979     0.283607     0.694930    Biso  1.000000 Si
   O2623       1.0     0.595449     0.637787     0.695791    Biso  1.000000 O
   Si300       1.0     0.833030     0.753894     0.694905    Biso  1.000000 Si
   Si301       1.0     0.181960     0.810219     0.695823    Biso  1.000000 Si
   O2624       1.0     0.405325     0.258044     0.696013    Biso  1.000000 O
   O2625       1.0     0.460572     0.416890     0.694629    Biso  1.000000 O
   Si302       1.0     0.307407     0.463847     0.694929    Biso  1.000000 Si
   O2626       1.0     0.068934     0.842548     0.693511    Biso  1.000000 O
   O2627       1.0     0.670036     0.450967     0.694585    Biso  1.000000 O
   O2628       1.0     0.184411     0.369124     0.697992    Biso  1.000000 O
   O2629       1.0     0.882562     0.424240     0.696811    Biso  1.000000 O
   Si303       1.0     0.013372     0.263519     0.694104    Biso  1.000000 Si
   O2630       1.0     0.179787     0.639669     0.694230    Biso  1.000000 O
   O2631       1.0     0.674715     0.808248     0.694673    Biso  1.000000 O
   O2632       1.0     0.013022     0.832002     0.695349    Biso  1.000000 O
   O2633       1.0     0.447143     0.800953     0.695177    Biso  1.000000 O
   Si304       1.0     0.115770     0.437409     0.696752    Biso  1.000000 Si
   O2634       1.0     0.032318     0.716989     0.693634    Biso  1.000000 O
   Si305       1.0     0.360857     0.018545     0.693615    Biso  1.000000 Si
   O2635       1.0     0.874179     0.325025     0.694044    Biso  1.000000 O
   O2636       1.0     0.020091     0.114713     0.694218    Biso  1.000000 O
   Si306       1.0     0.509199     0.968113     0.692886    Biso  1.000000 Si
   Si307       1.0     0.214745     0.641828     0.694127    Biso  1.000000 Si
   O2637       1.0     0.196745     0.964917     0.693643    Biso  1.000000 O
   O2638       1.0     0.220289     0.298465     0.697725    Biso  1.000000 O
   Si308       1.0     0.966577     0.644095     0.693672    Biso  1.000000 Si
   O2639       1.0     0.224687     0.680017     0.694701    Biso  1.000000 O
   Si309       1.0     0.571887     0.090633     0.692704    Biso  1.000000 Si
   O2640       1.0     0.984703     0.286599     0.693199    Biso  1.000000 O
   O2641       1.0     0.041063     0.287805     0.693811    Biso  1.000000 O
   Si310       1.0     0.345170     0.183453     0.693827    Biso  1.000000 Si
   Si311       1.0     0.264428     0.994235     0.691881    Biso  1.000000 Si
   O2642       1.0     0.668801     0.228728     0.692596    Biso  1.000000 O
   O2643       1.0     0.912794     0.954405     0.694225    Biso  1.000000 O
   O2644       1.0     0.944187     0.013636     0.693760    Biso  1.000000 O
   O2645       1.0     0.839748     0.199816     0.694398    Biso  1.000000 O
   Si312       1.0     0.667354     0.908723     0.692671    Biso  1.000000 Si
   Si313       1.0     0.060443     0.741160     0.692584    Biso  1.000000 Si
   Si314       1.0     0.214066     0.392556     0.697094    Biso  1.000000 Si
   Si315       1.0     0.984340     0.854096     0.692855    Biso  1.000000 Si
   O2646       1.0     0.128497     0.229954     0.697942    Biso  1.000000 O
   O2647       1.0     0.276014     0.310237     0.694119    Biso  1.000000 O
   O2648       1.0     0.051719     0.517971     0.692398    Biso  1.000000 O
   O2649       1.0     0.269631     0.834271     0.692696    Biso  1.000000 O
   O2650       1.0     0.483886     0.127682     0.691270    Biso  1.000000 O
   Si316       1.0     0.515487     0.887892     0.692259    Biso  1.000000 Si
   O2651       1.0     0.244855     0.739672     0.692726    Biso  1.000000 O
   O2652       1.0     0.338013     0.988825     0.691328    Biso  1.000000 O
   O2653       1.0     0.539251     0.989030     0.691006    Biso  1.000000 O
   Si317       1.0     0.905553     0.682404     0.691009    Biso  1.000000 Si
   Si318       1.0     0.704217     0.092508     0.691702    Biso  1.000000 Si
   O2654       1.0     0.924157     0.221034     0.692270    Biso  1.000000 O
   O2655       1.0     0.525666     0.229761     0.691613    Biso  1.000000 O
   O2656       1.0     0.980744     0.068530     0.691030    Biso  1.000000 O
   Si319       1.0     0.050481     0.558793     0.693123    Biso  1.000000 Si
   O2657       1.0     0.305335     0.086152     0.693384    Biso  1.000000 O
   Si320       1.0     0.033479     0.015755     0.690373    Biso  1.000000 Si
   Si321       1.0     0.755896     0.691735     0.691018    Biso  1.000000 Si
   O2658       1.0     0.724975     0.060015     0.690934    Biso  1.000000 O
   O2659       1.0     0.671562     0.076038     0.691221    Biso  1.000000 O
   Si322       1.0     0.101614     0.852280     0.690171    Biso  1.000000 Si
   O2660       1.0     0.573005     0.195156     0.690841    Biso  1.000000 O
   Si323       1.0     0.284533     0.269938     0.693810    Biso  1.000000 Si
   O2661       1.0     0.775700     0.483063     0.691531    Biso  1.000000 O
   O2662       1.0     0.937574     0.664837     0.689853    Biso  1.000000 O
   Si324       1.0     0.519269     0.355196     0.689347    Biso  1.000000 Si
   Si325       1.0     0.708770     0.546233     0.691004    Biso  1.000000 Si
   Si326       1.0     0.801948     0.455337     0.691320    Biso  1.000000 Si
   O2663       1.0     0.566567     0.051401     0.689300    Biso  1.000000 O
   Si327       1.0     0.093941     0.977360     0.689490    Biso  1.000000 Si
   O2664       1.0     0.509516     0.927976     0.689569    Biso  1.000000 O
   Si328       1.0     0.194444     0.276948     0.692269    Biso  1.000000 Si
   Si329       1.0     0.813487     0.052329     0.688936    Biso  1.000000 Si
   O2665       1.0     0.397213     0.585296     0.689987    Biso  1.000000 O
   Si330       1.0     0.606682     0.510926     0.690778    Biso  1.000000 Si
   O2666       1.0     0.879896     0.898834     0.690046    Biso  1.000000 O
   Si331       1.0     0.328006     0.766072     0.690214    Biso  1.000000 Si
   Si332       1.0     0.205279     0.145428     0.691978    Biso  1.000000 Si
   O2667       1.0     0.778842     0.048120     0.688832    Biso  1.000000 O
   Si333       1.0     0.948840     0.052596     0.689570    Biso  1.000000 Si
   Si334       1.0     0.506576     0.677408     0.690073    Biso  1.000000 Si
   Si335       1.0     0.951065     0.791402     0.689947    Biso  1.000000 Si
   Si336       1.0     0.216866     0.716244     0.690102    Biso  1.000000 Si
   O2668       1.0     0.062395     0.994155     0.687949    Biso  1.000000 O
   O2669       1.0     0.188624     0.108213     0.690723    Biso  1.000000 O
   O2670       1.0     0.194076     0.037504     0.689939    Biso  1.000000 O
   O2671       1.0     0.829863     0.926608     0.688508    Biso  1.000000 O
   Si337       1.0     0.863084     0.623895     0.689536    Biso  1.000000 Si
   O2672       1.0     0.687267     0.514221     0.688980    Biso  1.000000 O
   O2673       1.0     0.916466     0.786835     0.688957    Biso  1.000000 O
   O2674       1.0     0.621897     0.820888     0.689904    Biso  1.000000 O
   O2675       1.0     0.639440     0.681058     0.689791    Biso  1.000000 O
   O2676       1.0     0.207622     0.441869     0.691687    Biso  1.000000 O
   Si338       1.0     0.601328     0.218399     0.688411    Biso  1.000000 Si
   O2677       1.0     0.578512     0.780901     0.688564    Biso  1.000000 O
   O2678       1.0     0.278484     0.028719     0.687067    Biso  1.000000 O
   O2679       1.0     0.134092     0.347823     0.692394    Biso  1.000000 O
   Si339       1.0     0.441698     0.674158     0.690209    Biso  1.000000 Si
   O2680       1.0     0.711237     0.294963     0.688830    Biso  1.000000 O
   O2681       1.0     0.081427     0.575707     0.690196    Biso  1.000000 O
   O2682       1.0     0.235448     0.362976     0.691408    Biso  1.000000 O
   O2683       1.0     0.691950     0.395070     0.688020    Biso  1.000000 O
   O2684       1.0     0.484164     0.989931     0.686407    Biso  1.000000 O
   Si340       1.0     0.067148     0.482544     0.689054    Biso  1.000000 Si
   Si341       1.0     0.699416     0.785539     0.688452    Biso  1.000000 Si
   O2685       1.0     0.278196     0.454954     0.687713    Biso  1.000000 O
   O2686       1.0     0.495898     0.325750     0.686725    Biso  1.000000 O
   Si342       1.0     0.955667     0.473317     0.689117    Biso  1.000000 Si
   O2687       1.0     0.481436     0.193732     0.687498    Biso  1.000000 O
   Si343       1.0     0.865710     0.178901     0.688753    Biso  1.000000 Si
   Si344       1.0     0.460566     0.020899     0.686078    Biso  1.000000 Si
   O2688       1.0     0.728266     0.621775     0.687197    Biso  1.000000 O
   O2689       1.0     0.832774     0.475322     0.689536    Biso  1.000000 O
   O2690       1.0     0.005427     0.995436     0.686647    Biso  1.000000 O
   O2691       1.0     0.326782     0.486090     0.686622    Biso  1.000000 O
   O2692       1.0     0.474509     0.059053     0.685370    Biso  1.000000 O
   O2693       1.0     0.116691     0.817620     0.686887    Biso  1.000000 O
   Si345       1.0     0.107459     0.602290     0.687847    Biso  1.000000 Si
   O2694       1.0     0.117787     0.004741     0.686086    Biso  1.000000 O
   O2695       1.0     0.962061     0.828798     0.686696    Biso  1.000000 O
   O2696       1.0     0.441941     0.303879     0.684937    Biso  1.000000 O
   O2697       1.0     0.827864     0.625806     0.686493    Biso  1.000000 O
   O2698       1.0     0.091645     0.310631     0.687523    Biso  1.000000 O
   O2699       1.0     0.880059     0.658321     0.686139    Biso  1.000000 O
   O2700       1.0     0.428369     0.638058     0.687382    Biso  1.000000 O
   Si346       1.0     0.617206     0.303827     0.685868    Biso  1.000000 Si
   O2701       1.0     0.931459     0.443303     0.688658    Biso  1.000000 O
   O2702       1.0     0.505749     0.391731     0.686445    Biso  1.000000 O
   Si347       1.0     0.010187     0.084359     0.686011    Biso  1.000000 Si
   O2703       1.0     0.109229     0.180870     0.684718    Biso  1.000000 O
   Si348       1.0     0.681422     0.315832     0.686435    Biso  1.000000 Si
   O2704       1.0     0.185203     0.177207     0.688611    Biso  1.000000 O
   O2705       1.0     0.923284     0.344381     0.684975    Biso  1.000000 O
   O2706       1.0     0.408325     0.135426     0.686007    Biso  1.000000 O
   Si349       1.0     0.078357     0.162739     0.687086    Biso  1.000000 Si
   Si350       1.0     0.657079     0.042051     0.685756    Biso  1.000000 Si
   O2707       1.0     0.286285     0.144445     0.687407    Biso  1.000000 O
   Si351       1.0     0.892494     0.758420     0.686099    Biso  1.000000 Si
   Si352       1.0     0.930225     0.982249     0.686682    Biso  1.000000 Si
   O2708       1.0     0.763340     0.273231     0.685461    Biso  1.000000 O
   O2709       1.0     0.904448     0.719845     0.685443    Biso  1.000000 O
   O2710       1.0     0.772098     0.811643     0.686324    Biso  1.000000 O
   O2711       1.0     0.993887     0.886552     0.685735    Biso  1.000000 O
   O2712       1.0     0.393349     0.372522     0.686184    Biso  1.000000 O
   O2713       1.0     0.032774     0.053111     0.685011    Biso  1.000000 O
   Si353       1.0     0.013208     0.433996     0.685772    Biso  1.000000 Si
   O2714       1.0     0.311088     0.640185     0.684532    Biso  1.000000 O
   Si354       1.0     0.167623     0.346184     0.688335    Biso  1.000000 Si
   O2715       1.0     0.015188     0.236134     0.684183    Biso  1.000000 O
   O2716       1.0     0.042012     0.457031     0.684951    Biso  1.000000 O
   O2717       1.0     0.985549     0.458592     0.683848    Biso  1.000000 O
   O2718       1.0     0.483186     0.761906     0.685520    Biso  1.000000 O
   Si355       1.0     0.583190     0.367726     0.683348    Biso  1.000000 Si
   O2719       1.0     0.820885     0.088473     0.683924    Biso  1.000000 O
   O2720       1.0     0.549734     0.354019     0.682650    Biso  1.000000 O
   O2721       1.0     0.815279     0.249093     0.684218    Biso  1.000000 O
   O2722       1.0     0.202219     0.904413     0.684193    Biso  1.000000 O
   O2723       1.0     0.314456     0.800031     0.685329    Biso  1.000000 O
   O2724       1.0     0.499977     0.588930     0.685135    Biso  1.000000 O
   O2725       1.0     0.781579     0.670681     0.684447    Biso  1.000000 O
   O2726       1.0     0.978692     0.617175     0.684696    Biso  1.000000 O
   O2727       1.0     0.255399     0.965641     0.683030    Biso  1.000000 O
   O2728       1.0     0.411272     0.935185     0.683689    Biso  1.000000 O
   O2729       1.0     0.831535     0.367306     0.684012    Biso  1.000000 O
   Si356       1.0     0.057952     0.308036     0.684278    Biso  1.000000 Si
   O2730       1.0     0.474195     0.673114     0.685315    Biso  1.000000 O
   O2731       1.0     0.726947     0.700056     0.683833    Biso  1.000000 O
   O2732       1.0     0.093772     0.638763     0.684509    Biso  1.000000 O
   Si357       1.0     0.480689     0.419682     0.683597    Biso  1.000000 Si
   O2733       1.0     0.575446     0.116511     0.682493    Biso  1.000000 O
   O2734       1.0     0.174928     0.306210     0.686668    Biso  1.000000 O
   O2735       1.0     0.200756     0.243200     0.684558    Biso  1.000000 O
   O2736       1.0     0.169304     0.800059     0.683713    Biso  1.000000 O
   O2737       1.0     0.589793     0.264445     0.682492    Biso  1.000000 O
   O2738       1.0     0.025411     0.575630     0.685177    Biso  1.000000 O
   Si358       1.0     0.748203     0.043513     0.682561    Biso  1.000000 Si
   Si359       1.0     0.898654     0.430805     0.685156    Biso  1.000000 Si
   O2739       1.0     0.227120     0.623227     0.683312    Biso  1.000000 O
   Si360       1.0     0.290321     0.065523     0.683390    Biso  1.000000 Si
   Si361       1.0     0.181380     0.072096     0.684148    Biso  1.000000 Si
   O2740       1.0     0.363243     0.039628     0.682223    Biso  1.000000 O
   O2741       1.0     0.679430     0.173647     0.682119    Biso  1.000000 O
   Si362       1.0     0.500207     0.224896     0.682423    Biso  1.000000 Si
   O2742       1.0     0.651190     0.296113     0.682709    Biso  1.000000 O
   O2743       1.0     0.367453     0.896138     0.682101    Biso  1.000000 O
   Si363       1.0     0.121530     0.218503     0.685331    Biso  1.000000 Si
   O2744       1.0     0.824031     0.021441     0.681389    Biso  1.000000 O
   O2745       1.0     0.482405     0.259684     0.681819    Biso  1.000000 O
   O2746       1.0     0.799160     0.423624     0.682662    Biso  1.000000 O
   O2747       1.0     0.318279     0.389558     0.681725    Biso  1.000000 O
   O2748       1.0     0.048386     0.905862     0.681897    Biso  1.000000 O
   O2749       1.0     0.385110     0.484475     0.681602    Biso  1.000000 O
   Si364       1.0     0.457136     0.788291     0.682651    Biso  1.000000 Si
   O2750       1.0     0.826182     0.750110     0.681664    Biso  1.000000 O
   O2751       1.0     0.512720     0.860612     0.682141    Biso  1.000000 O
   O2752       1.0     0.118562     0.418412     0.684638    Biso  1.000000 O
   O2753       1.0     0.880400     0.591582     0.684266    Biso  1.000000 O
   O2754       1.0     0.043947     0.344612     0.682004    Biso  1.000000 O
   O2755       1.0     0.094939     0.945013     0.681345    Biso  1.000000 O
   O2756       1.0     0.622226     0.540018     0.682926    Biso  1.000000 O
   O2757       1.0     0.599710     0.480531     0.682129    Biso  1.000000 O
   O2758       1.0     0.604955     0.337474     0.680440    Biso  1.000000 O
   O2759       1.0     0.426102     0.703452     0.683119    Biso  1.000000 O
   H579        1.0     0.579796     0.607978     0.668213    Biso  1.000000 H
   Si365       1.0     0.662491     0.208917     0.680669    Biso  1.000000 Si
   O2760       1.0     0.492435     0.458241     0.681609    Biso  1.000000 O
   O2761       1.0     0.100567     0.878932     0.680180    Biso  1.000000 O
   Si366       1.0     0.286975     0.822532     0.681747    Biso  1.000000 Si
   Si367       1.0     0.474966     0.299164     0.680272    Biso  1.000000 Si
   O2762       1.0     0.048943     0.181480     0.682433    Biso  1.000000 O
   Si368       1.0     0.853152     0.905004     0.681265    Biso  1.000000 Si
   O2763       1.0     0.339205     0.200490     0.681838    Biso  1.000000 O
   O2764       1.0     0.147240     0.061605     0.681607    Biso  1.000000 O
   O2765       1.0     0.849397     0.146537     0.683243    Biso  1.000000 O
   Si369       1.0     0.419463     0.603415     0.681444    Biso  1.000000 Si
   O2766       1.0     0.707864     0.116054     0.680956    Biso  1.000000 O
   O2767       1.0     0.232122     0.144657     0.683314    Biso  1.000000 O
   O2768       1.0     0.690320     0.753783     0.680716    Biso  1.000000 O
   Si370       1.0     0.600366     0.804033     0.681259    Biso  1.000000 Si
   O2769       1.0     0.870057     0.526424     0.681566    Biso  1.000000 O
   O2770       1.0     0.626794     0.204514     0.680146    Biso  1.000000 O
   O2771       1.0     0.532910     0.678541     0.680791    Biso  1.000000 O
   O2772       1.0     0.717957     0.811476     0.681339    Biso  1.000000 O
   O2773       1.0     0.663281     0.902402     0.679556    Biso  1.000000 O
   O2774       1.0     0.964811     0.765812     0.681110    Biso  1.000000 O
   O2775       1.0     0.727539     0.562465     0.680447    Biso  1.000000 O
   O2776       1.0     0.069326     0.738380     0.679634    Biso  1.000000 O
   O2777       1.0     0.744149     0.004225     0.678953    Biso  1.000000 O
   O2778       1.0     0.627482     0.048204     0.678560    Biso  1.000000 O
   O2779       1.0     0.336393     0.742082     0.680115    Biso  1.000000 O
   Si371       1.0     0.798271     0.637304     0.679569    Biso  1.000000 Si
   O2780       1.0     0.444954     0.490460     0.678694    Biso  1.000000 O
   O2781       1.0     0.943588     0.502434     0.681396    Biso  1.000000 O
   O2782       1.0     0.082145     0.127493     0.680334    Biso  1.000000 O
   O2783       1.0     0.792039     0.145187     0.679284    Biso  1.000000 O
   Si372       1.0     0.913287     0.222634     0.679420    Biso  1.000000 Si
   O2784       1.0     0.446688     0.578152     0.679472    Biso  1.000000 O
   Si373       1.0     0.136724     0.795855     0.678780    Biso  1.000000 Si
   O2785       1.0     0.883278     0.200871     0.679550    Biso  1.000000 O
   Si374       1.0     0.856889     0.488043     0.680458    Biso  1.000000 Si
   Si375       1.0     0.351294     0.476563     0.677583    Biso  1.000000 Si
   O2786       1.0     0.264913     0.090850     0.679049    Biso  1.000000 O
   O2787       1.0     0.906700     0.002927     0.678844    Biso  1.000000 O
   O2788       1.0     0.124082     0.757766     0.678103    Biso  1.000000 O
   O2789       1.0     0.957486     0.970353     0.678818    Biso  1.000000 O
   Si376       1.0     0.184482     0.208391     0.679927    Biso  1.000000 Si
   O2790       1.0     0.274514     0.262281     0.681123    Biso  1.000000 O
   O2791       1.0     0.090509     0.492640     0.679751    Biso  1.000000 O
   O2792       1.0     0.776005     0.606494     0.677486    Biso  1.000000 O
   O2793       1.0     0.882409     0.461114     0.678952    Biso  1.000000 O
   Si377       1.0     0.822749     0.124718     0.678252    Biso  1.000000 Si
   O2794       1.0     0.488968     0.528917     0.677368    Biso  1.000000 O
   Si378       1.0     0.996385     0.587776     0.678165    Biso  1.000000 Si
   Si379       1.0     0.789825     0.266570     0.677271    Biso  1.000000 Si
   Si380       1.0     0.200163     0.456106     0.679174    Biso  1.000000 Si
   Si381       1.0     0.080498     0.910498     0.676750    Biso  1.000000 Si
   O2795       1.0     0.838576     0.870543     0.676986    Biso  1.000000 O
   O2796       1.0     0.428363     0.769419     0.678299    Biso  1.000000 O
   Si382       1.0     0.015762     0.904117     0.677023    Biso  1.000000 Si
   Si383       1.0     0.262914     0.131712     0.678395    Biso  1.000000 Si
   Si384       1.0     0.741272     0.599987     0.676942    Biso  1.000000 Si
   O2797       1.0     0.435956     0.016065     0.676256    Biso  1.000000 O
   O2798       1.0     0.974338     0.556308     0.677146    Biso  1.000000 O
   O2799       1.0     0.685925     0.343357     0.676564    Biso  1.000000 O
   H580        1.0     0.043418     0.690515     0.676882    Biso  1.000000 H
   O2800       1.0     0.678586     0.025264     0.676696    Biso  1.000000 O
   Si385       1.0     0.130942     0.027671     0.676308    Biso  1.000000 Si
   Si386       1.0     0.265665     0.467403     0.675743    Biso  1.000000 Si
   O2801       1.0     0.093889     0.239736     0.680869    Biso  1.000000 O
   O2802       1.0     0.353426     0.436574     0.675784    Biso  1.000000 O
   O2803       1.0     0.581478     0.835370     0.676601    Biso  1.000000 O
   O2804       1.0     0.213080     0.712341     0.676821    Biso  1.000000 O
   Si387       1.0     0.705202     0.153489     0.676032    Biso  1.000000 Si
   Si388       1.0     0.479847     0.568359     0.676576    Biso  1.000000 Si
   Si389       1.0     0.749032     0.821282     0.676731    Biso  1.000000 Si
   Si390       1.0     0.991793     0.977654     0.676103    Biso  1.000000 Si
   Si391       1.0     0.808411     0.388519     0.676409    Biso  1.000000 Si
   Si392       1.0     0.026153     0.206666     0.675807    Biso  1.000000 Si
   O2805       1.0     0.940803     0.052638     0.676430    Biso  1.000000 O
   Si393       1.0     0.684056     0.383623     0.675606    Biso  1.000000 Si
   O2806       1.0     0.467780     0.820576     0.675662    Biso  1.000000 O
   Si394       1.0     0.648605     0.675867     0.676766    Biso  1.000000 Si
   O2807       1.0     0.745258     0.935710     0.675377    Biso  1.000000 O
   O2808       1.0     0.737879     0.169483     0.676122    Biso  1.000000 O
   O2809       1.0     0.592705     0.397335     0.674839    Biso  1.000000 O
   O2810       1.0     0.123622     0.589833     0.676561    Biso  1.000000 O
   O2811       1.0     0.017518     0.403001     0.677293    Biso  1.000000 O
   Si395       1.0     0.478515     0.490258     0.674932    Biso  1.000000 Si
   Si396       1.0     0.705591     0.720526     0.675575    Biso  1.000000 Si
   O2812       1.0     0.231946     0.459402     0.673834    Biso  1.000000 O
   O2813       1.0     0.269551     0.507526     0.674475    Biso  1.000000 O
   O2814       1.0     0.151031     0.220519     0.678018    Biso  1.000000 O
   O2815       1.0     0.183028     0.491279     0.676884    Biso  1.000000 O
   Si397       1.0     0.388970     0.919252     0.674755    Biso  1.000000 Si
   O2816       1.0     0.074029     0.397031     0.675145    Biso  1.000000 O
   O2817       1.0     0.649837     0.634046     0.676235    Biso  1.000000 O
   O2818       1.0     0.897437     0.396062     0.677458    Biso  1.000000 O
   O2819       1.0     0.875980     0.769402     0.674806    Biso  1.000000 O
   O2820       1.0     0.905674     0.260624     0.674656    Biso  1.000000 O
   O2821       1.0     0.264134     0.800908     0.674742    Biso  1.000000 O
   Si398       1.0     0.885259     0.559802     0.675943    Biso  1.000000 Si
   O2822       1.0     0.747885     0.862070     0.674098    Biso  1.000000 O
   O2823       1.0     0.006743     0.941950     0.674375    Biso  1.000000 O
   O2824       1.0     0.298212     0.854904     0.674960    Biso  1.000000 O
   O2825       1.0     0.569243     0.611220     0.675526    Biso  1.000000 O
   Si399       1.0     0.414241     0.479425     0.673611    Biso  1.000000 Si
   O2826       1.0     0.178130     0.363612     0.676735    Biso  1.000000 O
   Si400       1.0     0.912474     0.360222     0.673562    Biso  1.000000 Si
   O2827       1.0     0.007131     0.099695     0.673558    Biso  1.000000 O
   O2828       1.0     0.046841     0.667236     0.673712    Biso  1.000000 O
   Si401       1.0     0.043669     0.377554     0.674177    Biso  1.000000 Si
   Si402       1.0     0.391061     0.357439     0.673742    Biso  1.000000 Si
   Si403       1.0     0.327136     0.650932     0.673128    Biso  1.000000 Si
   Si404       1.0     0.403890     0.145763     0.673130    Biso  1.000000 Si
   O2829       1.0     0.386799     0.316610     0.673834    Biso  1.000000 O
   O2830       1.0     0.461953     0.409837     0.672454    Biso  1.000000 O
   O2831       1.0     0.349637     0.681895     0.674658    Biso  1.000000 O
   O2832       1.0     0.651220     0.395111     0.672975    Biso  1.000000 O
   O2833       1.0     0.780139     0.365203     0.673417    Biso  1.000000 O
   O2834       1.0     0.313468     0.059804     0.673574    Biso  1.000000 O
   Si405       1.0     0.421093     0.732402     0.673889    Biso  1.000000 Si
   O2835       1.0     0.058812     0.285997     0.672974    Biso  1.000000 O
   O2836       1.0     0.678717     0.694752     0.672945    Biso  1.000000 O
   O2837       1.0     0.241338     0.565114     0.673043    Biso  1.000000 O
   O2838       1.0     0.918672     0.551957     0.672321    Biso  1.000000 O
   Si406       1.0     0.098658     0.734679     0.672248    Biso  1.000000 Si
   Si407       1.0     0.260601     0.946170     0.671505    Biso  1.000000 Si
   Si408       1.0     0.092775     0.659533     0.672984    Biso  1.000000 Si
   O2839       1.0     0.375320     0.247150     0.672737    Biso  1.000000 O
   Si409       1.0     0.491717     0.848113     0.672205    Biso  1.000000 Si
   Si410       1.0     0.338393     0.402706     0.671536    Biso  1.000000 Si
   Si411       1.0     0.949297     0.531580     0.672682    Biso  1.000000 Si
   O2840       1.0     0.867717     0.929589     0.672337    Biso  1.000000 O
   O2841       1.0     0.516080     0.210431     0.671567    Biso  1.000000 O
   O2842       1.0     0.748670     0.064857     0.671308    Biso  1.000000 O
   Si412       1.0     0.199609     0.914430     0.671224    Biso  1.000000 Si
   O2843       1.0     0.797190     0.302756     0.671839    Biso  1.000000 O
   O2844       1.0     0.789207     0.975262     0.670916    Biso  1.000000 O
   O2845       1.0     0.108234     0.695484     0.672054    Biso  1.000000 O
   Si413       1.0     0.232602     0.603824     0.671876    Biso  1.000000 Si
   Si414       1.0     0.754221     0.973494     0.670677    Biso  1.000000 Si
   O2846       1.0     0.680913     0.959753     0.670806    Biso  1.000000 O
   Si415       1.0     0.343280     0.040291     0.671189    Biso  1.000000 Si
   O2847       1.0     0.939132     0.204552     0.672248    Biso  1.000000 O
   Si416       1.0     0.842015     0.768697     0.671192    Biso  1.000000 Si
   O2848       1.0     0.619623     0.783183     0.671989    Biso  1.000000 O
   O2849       1.0     0.997150     0.188939     0.670815    Biso  1.000000 O
   Si417       1.0     0.361333     0.209495     0.671925    Biso  1.000000 Si
   O2850       1.0     0.156465     0.006895     0.670225    Biso  1.000000 O
   O2851       1.0     0.384550     0.179225     0.671842    Biso  1.000000 O
   Si418       1.0     0.813983     0.003513     0.669975    Biso  1.000000 Si
   Si419       1.0     0.573405     0.127387     0.669633    Biso  1.000000 Si
   Si420       1.0     0.105953     0.410507     0.672152    Biso  1.000000 Si
   O2852       1.0     0.674240     0.228070     0.669671    Biso  1.000000 O
   O2853       1.0     0.195117     0.077966     0.671879    Biso  1.000000 O
   O2854       1.0     0.287382     0.920045     0.670661    Biso  1.000000 O
   Si421       1.0     0.541800     0.652639     0.671037    Biso  1.000000 Si
   O2855       1.0     0.413505     0.440244     0.670580    Biso  1.000000 O
   O2856       1.0     0.564199     0.901559     0.670403    Biso  1.000000 O
   O2857       1.0     0.537813     0.283713     0.668706    Biso  1.000000 O
   Si422       1.0     0.353056     0.720681     0.670854    Biso  1.000000 Si
   O2858       1.0     0.402328     0.613154     0.670178    Biso  1.000000 O
   Si423       1.0     0.639323     0.534867     0.670879    Biso  1.000000 Si
   Si424       1.0     0.767620     0.156700     0.670102    Biso  1.000000 Si
   O2859       1.0     0.178040     0.945481     0.669970    Biso  1.000000 O
   O2860       1.0     0.830673     0.807340     0.669739    Biso  1.000000 O
   O2861       1.0     0.361893     0.373872     0.668652    Biso  1.000000 O
   Si425       1.0     0.915034     0.032817     0.669930    Biso  1.000000 Si
   O2862       1.0     0.387149     0.730139     0.670339    Biso  1.000000 O
   Si426       1.0     0.739616     0.899784     0.668925    Biso  1.000000 Si
   O2863       1.0     0.231378     0.927089     0.667915    Biso  1.000000 O
   O2864       1.0     0.557127     0.163033     0.668019    Biso  1.000000 O
   Si427       1.0     0.675143     0.920633     0.668495    Biso  1.000000 Si
   Si428       1.0     0.569621     0.267265     0.667783    Biso  1.000000 Si
   H581        1.0     0.585299     0.621170     0.680259    Biso  1.000000 H
   O2865       1.0     0.344953     0.619626     0.667719    Biso  1.000000 O
   Si429       1.0     0.600205     0.477004     0.668601    Biso  1.000000 Si
   O2866       1.0     0.182790     0.427292     0.672569    Biso  1.000000 O
   O2867       1.0     0.483526     0.306642     0.667157    Biso  1.000000 O
   O2868       1.0     0.664661     0.507510     0.668455    Biso  1.000000 O
   O2869       1.0     0.620147     0.682540     0.669337    Biso  1.000000 O
   O2870       1.0     0.897818     0.327209     0.667386    Biso  1.000000 O
   O2871       1.0     0.778285     0.243842     0.667256    Biso  1.000000 O
   O2872       1.0     0.812676     0.649372     0.668144    Biso  1.000000 O
   O2873       1.0     0.370699     0.947387     0.668194    Biso  1.000000 O
   Si430       1.0     0.075663     0.251284     0.670020    Biso  1.000000 Si
   Si431       1.0     0.616814     0.034035     0.666539    Biso  1.000000 Si
   Si432       1.0     0.620824     0.406218     0.667393    Biso  1.000000 Si
   O2874       1.0     0.708396     0.399666     0.667332    Biso  1.000000 O
   O2875       1.0     0.341416     0.002013     0.666809    Biso  1.000000 O
   Si433       1.0     0.580346     0.865963     0.667753    Biso  1.000000 Si
   Si434       1.0     0.672094     0.997247     0.667245    Biso  1.000000 Si
   O2876       1.0     0.941238     0.370338     0.667033    Biso  1.000000 O
   O2877       1.0     0.584965     0.016632     0.666145    Biso  1.000000 O
   O2878       1.0     0.433232     0.153787     0.666124    Biso  1.000000 O
   O2879       1.0     0.477452     0.883486     0.667922    Biso  1.000000 O
   O2880       1.0     0.839029     0.490179     0.668985    Biso  1.000000 O
   O2881       1.0     0.349385     0.499735     0.666540    Biso  1.000000 O
   O2882       1.0     0.407435     0.897234     0.666034    Biso  1.000000 O
   O2883       1.0     0.390115     0.112847     0.667437    Biso  1.000000 O
   O2884       1.0     0.106265     0.033696     0.666579    Biso  1.000000 O
   Si435       1.0     0.831714     0.846870     0.666485    Biso  1.000000 Si
   O2885       1.0     0.197343     0.193589     0.668153    Biso  1.000000 O
   Si436       1.0     0.965415     0.763069     0.667752    Biso  1.000000 Si
   O2886       1.0     0.655540     0.570432     0.667884    Biso  1.000000 O
   O2887       1.0     0.048969     0.225233     0.667151    Biso  1.000000 O
   Si437       1.0     0.256588     0.535512     0.666085    Biso  1.000000 Si
   O2888       1.0     0.283550     0.449793     0.666014    Biso  1.000000 O
   O2889       1.0     0.134472     0.810180     0.666265    Biso  1.000000 O
   Si438       1.0     0.085099     0.121690     0.666927    Biso  1.000000 Si
   O2890       1.0     0.755057     0.794787     0.666639    Biso  1.000000 O
   Si439       1.0     0.379000     0.283479     0.666543    Biso  1.000000 Si
   O2891       1.0     1.001168    -0.000024     0.665392    Biso  1.000000 O
   O2892       1.0     0.544298     0.967332     0.665942    Biso  1.000000 O
   O2893       1.0     0.058903     0.096373     0.663858    Biso  1.000000 O
   O2894       1.0     0.013328     0.883734     0.665712    Biso  1.000000 O
   O2895       1.0     0.892205     0.062758     0.666552    Biso  1.000000 O
   O2896       1.0     0.417848     0.373149     0.666776    Biso  1.000000 O
   O2897       1.0     0.301293     0.666297     0.665805    Biso  1.000000 O
   O2898       1.0     0.843181     0.986915     0.665085    Biso  1.000000 O
   O2899       1.0     0.705362     0.901360     0.665462    Biso  1.000000 O
   H582        1.0     0.039937     0.669273     0.665768    Biso  1.000000 H
   O2900       1.0     0.728187     0.734465     0.666060    Biso  1.000000 O
   Si440       1.0     0.776811     0.331011     0.665886    Biso  1.000000 Si
   Si441       1.0     0.100977     0.485937     0.667309    Biso  1.000000 Si
   O2901       1.0     0.275583     0.146038     0.666750    Biso  1.000000 O
   O2902       1.0     0.824968     0.400661     0.665218    Biso  1.000000 O
   Si442       1.0     0.431660     0.410045     0.665354    Biso  1.000000 Si
   O2903       1.0     0.203499     0.606909     0.664630    Biso  1.000000 O
   O2904       1.0     0.555526     0.097487     0.663938    Biso  1.000000 O
   O2905       1.0     0.620008     0.445578     0.664928    Biso  1.000000 O
   Si443       1.0     0.290619     0.882535     0.665596    Biso  1.000000 Si
   Si444       1.0     0.189883     0.390587     0.667678    Biso  1.000000 Si
   O2906       1.0     0.825212     0.117592     0.665206    Biso  1.000000 O
   Si445       1.0     0.272846     0.265288     0.667615    Biso  1.000000 Si
   O2907       1.0     0.726907     0.609141     0.664898    Biso  1.000000 O
   O2908       1.0     0.259072     0.622503     0.665905    Biso  1.000000 O
   Si446       1.0     0.543131     0.198496     0.664058    Biso  1.000000 Si
   O2909       1.0     0.003653     0.599264     0.665262    Biso  1.000000 O
   O2910       1.0     0.604934     0.126034     0.663582    Biso  1.000000 O
   Si447       1.0     0.168223     0.509065     0.666031    Biso  1.000000 Si
   O2911       1.0     0.567101     0.228741     0.663675    Biso  1.000000 O
   O2912       1.0     0.638399     0.002761     0.664071    Biso  1.000000 O
   O2913       1.0     0.371491     0.560318     0.664689    Biso  1.000000 O
   O2914       1.0     0.104920     0.446039     0.665809    Biso  1.000000 O
   Si448       1.0     0.900526     0.286673     0.664216    Biso  1.000000 Si
   O2915       1.0     0.512421     0.637893     0.665987    Biso  1.000000 O
   O2916       1.0     0.176609     0.548578     0.665024    Biso  1.000000 O
   Si449       1.0     0.649552     0.609990     0.665346    Biso  1.000000 Si
   Si450       1.0     0.224554     0.715014     0.664235    Biso  1.000000 Si
   O2917       1.0     0.976297     0.725686     0.664860    Biso  1.000000 O
   O2918       1.0     0.077074     0.907933     0.663498    Biso  1.000000 O
   O2919       1.0     0.405269     0.504545     0.663493    Biso  1.000000 O
   Si451       1.0     0.967210     0.197371     0.664246    Biso  1.000000 Si
   O2920       1.0     0.133075     0.503058     0.665808    Biso  1.000000 O
   O2921       1.0     0.239773     0.750914     0.663278    Biso  1.000000 O
   O2922       1.0     0.189051     0.883327     0.663502    Biso  1.000000 O
   O2923       1.0     0.719122     0.494305     0.664554    Biso  1.000000 O
   Si452       1.0     0.176899     0.980710     0.663735    Biso  1.000000 Si
   Si453       1.0     0.426387     0.019256     0.663141    Biso  1.000000 Si
   O2924       1.0     0.262967     0.977926     0.662903    Biso  1.000000 O
   O2925       1.0     0.485051     0.580912     0.663998    Biso  1.000000 O
   O2926       1.0     0.696432     0.150979     0.663203    Biso  1.000000 O
   Si454       1.0     0.374217     0.600785     0.663338    Biso  1.000000 Si
   O2927       1.0     0.613044     0.513954     0.664417    Biso  1.000000 O
   O2928       1.0     0.612996     0.872864     0.663817    Biso  1.000000 O
   O2929       1.0     0.782295     0.479675     0.664489    Biso  1.000000 O
   Si455       1.0     0.261510     0.782314     0.663068    Biso  1.000000 Si
   O2930       1.0     0.568064     0.476071     0.663609    Biso  1.000000 O
   O2931       1.0     0.532813     0.036372     0.661875    Biso  1.000000 O
   O2932       1.0     0.579388     0.724655     0.664017    Biso  1.000000 O
   Si456       1.0     0.024495     0.093729     0.662011    Biso  1.000000 Si
   O2933       1.0     0.566222     0.661880     0.662308    Biso  1.000000 O
   O2934       1.0     0.223859     0.389559     0.664253    Biso  1.000000 O
   O2935       1.0     0.980675     0.659113     0.662529    Biso  1.000000 O
   Si457       1.0     0.117897     0.597489     0.663449    Biso  1.000000 Si
   O2936       1.0     0.758898     0.124272     0.662985    Biso  1.000000 O
   O2937       1.0     0.802007     0.031591     0.661625    Biso  1.000000 O
   O2938       1.0     0.870528     0.574029     0.664667    Biso  1.000000 O
   O2939       1.0     0.101033     0.633573     0.663218    Biso  1.000000 O
   O2940       1.0     0.509293     0.832149     0.661980    Biso  1.000000 O
   O2941       1.0     0.478550     0.481428     0.661859    Biso  1.000000 O
   Si458       1.0     0.859525     0.952693     0.662054    Biso  1.000000 Si
   O2942       1.0     0.361863     0.058766     0.661859    Biso  1.000000 O
   O2943       1.0     0.590131     0.292947     0.661331    Biso  1.000000 O
   O2944       1.0     0.783501     0.182931     0.661881    Biso  1.000000 O
   O2945       1.0     0.442821     0.729383     0.663168    Biso  1.000000 O
   O2946       1.0     0.985454     0.793168     0.662852    Biso  1.000000 O
   Si459       1.0     0.549169     0.928873     0.661918    Biso  1.000000 Si
   O2947       1.0     0.247710     0.685782     0.661478    Biso  1.000000 O
   O2948       1.0     0.208305     0.996947     0.661684    Biso  1.000000 O
   O2949       1.0     0.286283     0.229420     0.664322    Biso  1.000000 O
   O2950       1.0     0.241083     0.275536     0.662074    Biso  1.000000 O
   Si460       1.0     0.513631     0.297962     0.660021    Biso  1.000000 Si
   O2951       1.0     0.041977     0.364500     0.661737    Biso  1.000000 O
   Si461       1.0     0.554573     0.003407     0.660842    Biso  1.000000 Si
   O2952       1.0     0.121117     0.384485     0.663243    Biso  1.000000 O
   O2953       1.0     0.745131     0.314626     0.661441    Biso  1.000000 O
   O2954       1.0     0.293332     0.769537     0.660062    Biso  1.000000 O
   O2955       1.0     0.419281     0.058255     0.660616    Biso  1.000000 O
   Si462       1.0     0.374129     0.521536     0.660230    Biso  1.000000 Si
   O2956       1.0     0.839865     0.745178     0.660410    Biso  1.000000 O
   O2957       1.0     0.550600     0.784839     0.661957    Biso  1.000000 O
   Si463       1.0     0.592812     0.687324     0.661117    Biso  1.000000 Si
   Si464       1.0     0.364923     0.979079     0.660210    Biso  1.000000 Si
   O2958       1.0     0.348810     0.291078     0.660722    Biso  1.000000 O
   O2959       1.0     0.086455     0.158795     0.661199    Biso  1.000000 O
   Si465       1.0     0.746449     0.087708     0.660394    Biso  1.000000 Si
   O2960       1.0     0.260292     0.870348     0.660587    Biso  1.000000 O
   O2961       1.0     0.802901     0.858813     0.659916    Biso  1.000000 O
   O2962       1.0     0.397059     0.997617     0.659770    Biso  1.000000 O
   O2963       1.0     0.342455     0.209272     0.660756    Biso  1.000000 O
   O2964       1.0     0.934825     0.766499     0.661416    Biso  1.000000 O
   O2965       1.0     0.960916     0.513398     0.661497    Biso  1.000000 O
   O2966       1.0     0.324414     0.412823     0.659702    Biso  1.000000 O
   O2967       1.0     0.089136     0.747802     0.659852    Biso  1.000000 O
   O2968       1.0     0.644421     0.272961     0.658819    Biso  1.000000 O
   Si466       1.0     0.271386     0.655837     0.660183    Biso  1.000000 Si
   O2969       1.0     0.215271     0.130940     0.660696    Biso  1.000000 O
   O2970       1.0     0.988459     0.339246     0.659161    Biso  1.000000 O
   Si467       1.0     0.753508     0.758126     0.660504    Biso  1.000000 Si
   O2971       1.0     0.650401     0.918892     0.658834    Biso  1.000000 O
   O2972       1.0     0.113087     0.102885     0.661957    Biso  1.000000 O
   O2973       1.0     0.784384     0.738075     0.659504    Biso  1.000000 O
   Si468       1.0     0.390178     0.080510     0.659271    Biso  1.000000 Si
   Si469       1.0     0.195566     0.097629     0.660096    Biso  1.000000 Si
   O2974       1.0     0.741164     0.981015     0.658144    Biso  1.000000 O
   Si470       1.0     0.686121     0.491763     0.659187    Biso  1.000000 Si
   O2975       1.0     0.618033     0.064086     0.657369    Biso  1.000000 O
   Si471       1.0     0.671620     0.248006     0.658096    Biso  1.000000 Si
   O2976       1.0     0.926391     0.012167     0.659231    Biso  1.000000 O
   O2977       1.0     0.234147     0.517027     0.658057    Biso  1.000000 O
   O2978       1.0     0.282605     0.548178     0.658017    Biso  1.000000 O
   O2979       1.0     0.760700     0.903436     0.658246    Biso  1.000000 O
   O2980       1.0     0.293981     0.293919     0.662372    Biso  1.000000 O
   Si472       1.0     0.632054     0.776101     0.659132    Biso  1.000000 Si
   Si473       1.0     0.792104     0.220179     0.657930    Biso  1.000000 Si
   O2981       1.0     0.870785     0.276749     0.657744    Biso  1.000000 O
   O2982       1.0     0.337872     0.729229     0.659062    Biso  1.000000 O
   O2983       1.0     0.073048     0.496348     0.659739    Biso  1.000000 O
   O2984       1.0     0.683544     0.450686     0.658068    Biso  1.000000 O
   Si474       1.0     0.181363     0.582798     0.658058    Biso  1.000000 Si
   O2985       1.0     0.857746     0.851717     0.657831    Biso  1.000000 O
   O2986       1.0     0.164840     0.114967     0.657669    Biso  1.000000 O
   Si475       1.0     0.814515     0.487107     0.659411    Biso  1.000000 Si
   O2987       1.0     0.100012     0.256035     0.660645    Biso  1.000000 O
   O2988       1.0     0.972254     0.232098     0.657736    Biso  1.000000 O
   Si476       1.0     0.750203     0.483054     0.658649    Biso  1.000000 Si
   O2989       1.0     0.826911     0.228899     0.656959    Biso  1.000000 O
   O2990       1.0     0.562616     0.850011     0.657499    Biso  1.000000 O
   O2991       1.0     0.674778     0.626280     0.657910    Biso  1.000000 O
   O2992       1.0     0.659435     0.802215     0.657546    Biso  1.000000 O
   Si477       1.0     0.536704     0.073527     0.655893    Biso  1.000000 Si
   Si478       1.0     0.209552     0.170463     0.657878    Biso  1.000000 Si
   O2993       1.0     0.455983     0.007573     0.656583    Biso  1.000000 O
   O2994       1.0     0.619275     0.609176     0.658455    Biso  1.000000 O
   O2995       1.0     0.097580     0.568646     0.657575    Biso  1.000000 O
   O2996       1.0     0.713447     0.091950     0.656224    Biso  1.000000 O
   Si479       1.0     0.961486     0.365380     0.656461    Biso  1.000000 Si
   O2997       1.0     0.015148     0.057849     0.656624    Biso  1.000000 O
   O2998       1.0     0.923575     0.112345     0.656961    Biso  1.000000 O
   O2999       1.0     0.656864     0.109917     0.655849    Biso  1.000000 O
   O3000       1.0     0.468405     0.942849     0.657242    Biso  1.000000 O
   O3001       1.0     0.690270     0.007949     0.656528    Biso  1.000000 O
   Si480       1.0     0.968803     0.694352     0.656714    Biso  1.000000 Si
   Si481       1.0     0.709865     0.423092     0.656315    Biso  1.000000 Si
   O3002       1.0     0.055388     0.012797     0.656986    Biso  1.000000 O
   Si482       1.0     0.997191     0.628325     0.656173    Biso  1.000000 Si
   O3003       1.0     0.617075     0.387624     0.655742    Biso  1.000000 O
   Si483       1.0     0.503477     0.609077     0.657334    Biso  1.000000 Si
   O3004       1.0     0.402321     0.281425     0.656665    Biso  1.000000 O
   O3005       1.0     0.181578     0.820689     0.655784    Biso  1.000000 O
   Si484       1.0     0.484284     0.907131     0.657099    Biso  1.000000 Si
   O3006       1.0     0.518805     0.913678     0.657451    Biso  1.000000 O
   Si485       1.0     0.538974     0.820483     0.656405    Biso  1.000000 Si
   Si486       1.0     0.293868     0.427777     0.655671    Biso  1.000000 Si
   O3007       1.0     0.928625     0.279601     0.656331    Biso  1.000000 O
   O3008       1.0     0.700163     0.271155     0.656164    Biso  1.000000 O
   O3009       1.0     0.156870     0.759096     0.655208    Biso  1.000000 O
   Si487       1.0     0.020282     0.017616     0.655520    Biso  1.000000 Si
   O3010       1.0     0.149432     0.599837     0.657206    Biso  1.000000 O
   Si488       1.0     0.622390     0.103798     0.654347    Biso  1.000000 Si
   Si489       1.0     0.895057     0.088556     0.655881    Biso  1.000000 Si
   Si490       1.0     0.823837     0.650233     0.655623    Biso  1.000000 Si
   O3011       1.0     0.958708     0.165680     0.655989    Biso  1.000000 O
   O3012       1.0     0.197775     0.713228     0.655627    Biso  1.000000 O
   Si491       1.0     0.398192     0.881149     0.654344    Biso  1.000000 Si
   Si492       1.0     0.690162     0.121508     0.654551    Biso  1.000000 Si
   Si493       1.0     0.151666     0.799171     0.655077    Biso  1.000000 Si
   Si494       1.0     0.090422     0.018999     0.655312    Biso  1.000000 Si
   O3013       1.0     0.836415     0.930844     0.655239    Biso  1.000000 O
   O3014       1.0     0.887829     0.963473     0.655213    Biso  1.000000 O
   O3015       1.0     0.506507     0.094342     0.654480    Biso  1.000000 O
   O3016       1.0     0.398922     0.840946     0.654592    Biso  1.000000 O
   Si495       1.0     0.237481     0.991650     0.654484    Biso  1.000000 Si
   Si496       1.0     0.570430     0.755548     0.655848    Biso  1.000000 Si
   O3017       1.0     0.901326     0.813161     0.653379    Biso  1.000000 O
   Si497       1.0     0.439275     0.161863     0.653005    Biso  1.000000 Si
   O3018       1.0     0.963957     0.897873     0.653913    Biso  1.000000 O
   O3019       1.0     0.974663     0.402223     0.653950    Biso  1.000000 O
   O3020       1.0     0.313691     0.880308     0.655642    Biso  1.000000 O
   Si498       1.0     0.311079     0.218552     0.655739    Biso  1.000000 Si
   O3021       1.0     0.911662     0.618183     0.654885    Biso  1.000000 O
   O3022       1.0     0.273848     0.394656     0.654489    Biso  1.000000 O
   Si499       1.0     0.021914     0.341203     0.654265    Biso  1.000000 Si
   Si500       1.0     0.997557     0.886065     0.653871    Biso  1.000000 Si
   O3023       1.0     0.791766     0.341037     0.654302    Biso  1.000000 O
   Si501       1.0     0.631697     0.888069     0.653785    Biso  1.000000 Si
   Si502       1.0     0.706496     0.615642     0.654098    Biso  1.000000 Si
   O3024       1.0     0.020228     0.124083     0.653063    Biso  1.000000 O
   O3025       1.0     0.855215     0.631178     0.654214    Biso  1.000000 O
   O3026       1.0     0.739678     0.445682     0.654133    Biso  1.000000 O
   O3027       1.0     0.527908     0.328590     0.652678    Biso  1.000000 O
   Si503       1.0     0.617271     0.291587     0.653074    Biso  1.000000 Si
   O3028       1.0     0.182686     0.493625     0.654845    Biso  1.000000 O
   O3029       1.0     0.251439     0.809189     0.653865    Biso  1.000000 O
   O3030       1.0     0.366377     0.892574     0.651399    Biso  1.000000 O
   O3031       1.0     0.242388     0.181813     0.654321    Biso  1.000000 O
   O3032       1.0     0.643844     0.739443     0.654539    Biso  1.000000 O
   O3033       1.0     0.173121     0.385144     0.656129    Biso  1.000000 O
   O3034       1.0     0.105694     0.983470     0.653748    Biso  1.000000 O
   Si504       1.0     0.272463     0.160170     0.654239    Biso  1.000000 Si
   O3035       1.0     0.936488     0.681333     0.652733    Biso  1.000000 O
   O3036       1.0     0.544761     0.528452     0.653394    Biso  1.000000 O
   Si505       1.0     0.814653     0.729516     0.652956    Biso  1.000000 Si
   O3037       1.0     0.868608     0.113252     0.652906    Biso  1.000000 O
   Si506       1.0     0.187487     0.859615     0.652567    Biso  1.000000 Si
   O3038       1.0     0.506091     0.268451     0.651200    Biso  1.000000 O
   Si507       1.0     0.879218     0.599448     0.654306    Biso  1.000000 Si
   O3039       1.0     0.015624     0.512352     0.654518    Biso  1.000000 O
   Si508       1.0     0.825558     0.414824     0.652651    Biso  1.000000 Si
   O3040       1.0     0.122900     0.923716     0.652006    Biso  1.000000 O
   O3041       1.0     0.466266     0.139479     0.648808    Biso  1.000000 O
   O3042       1.0     0.530059     0.192788     0.651674    Biso  1.000000 O
   O3043       1.0     0.572251     0.931989     0.652062    Biso  1.000000 O
   Si509       1.0     0.834052     0.110894     0.652576    Biso  1.000000 Si
   O3044       1.0     0.161852     0.974186     0.652016    Biso  1.000000 O
   Si510       1.0     0.092470     0.903238     0.651632    Biso  1.000000 Si
   O3045       1.0     0.046348     0.713471     0.651684    Biso  1.000000 O
   Si511       1.0     0.316585     0.753127     0.651953    Biso  1.000000 Si
   O3046       1.0     0.429658     0.418550     0.652117    Biso  1.000000 O
   Si512       1.0     0.553772     0.489542     0.652390    Biso  1.000000 Si
   Si513       1.0     0.241878     0.378386     0.653358    Biso  1.000000 Si
   Si514       1.0     0.781604     0.878581     0.651332    Biso  1.000000 Si
   Si515       1.0     0.320160     0.291013     0.653318    Biso  1.000000 Si
   O3047       1.0     0.444113     0.201773     0.650513    Biso  1.000000 O
   Si516       1.0     0.722317     0.300341     0.651792    Biso  1.000000 Si
   Si517       1.0     0.491754     0.462451     0.651259    Biso  1.000000 Si
   O3048       1.0     0.821128     0.689302     0.651717    Biso  1.000000 O
   O3049       1.0     0.487357     0.422014     0.650954    Biso  1.000000 O
   O3050       1.0     0.600389     0.776273     0.652441    Biso  1.000000 O
   O3051       1.0     0.824033     0.455283     0.651948    Biso  1.000000 O
   O3052       1.0     0.427258     0.785554     0.652670    Biso  1.000000 O
   O3053       1.0     0.025545     0.648425     0.651453    Biso  1.000000 O
   O3054       1.0     0.766758     0.071414     0.650925    Biso  1.000000 O
   Si518       1.0     0.916429     0.982482     0.650943    Biso  1.000000 Si
   O3055       1.0     0.381281     0.608451     0.650428    Biso  1.000000 O
   Si519       1.0     0.853904     0.248599     0.650266    Biso  1.000000 Si
   O3056       1.0     0.533239     0.593404     0.652749    Biso  1.000000 O
   Si520       1.0     0.134171     0.110651     0.651664    Biso  1.000000 Si
   Si521       1.0     0.226662     0.299277     0.652143    Biso  1.000000 Si
   Si522       1.0     0.796176     0.049789     0.649978    Biso  1.000000 Si
   Si523       1.0     0.925390     0.785938     0.650278    Biso  1.000000 Si
   O3057       1.0     0.191357     0.298571     0.652752    Biso  1.000000 O
   O3058       1.0     0.238549     0.337680     0.653280    Biso  1.000000 O
   O3059       1.0     0.655495     0.861532     0.649774    Biso  1.000000 O
   Si524       1.0     0.250489     0.848238     0.650149    Biso  1.000000 Si
   Si525       1.0     0.986039     0.809939     0.650601    Biso  1.000000 Si
   O3060       1.0     0.039727     0.307803     0.650562    Biso  1.000000 O
   Si526       1.0     0.442172     0.749396     0.651235    Biso  1.000000 Si
   Si527       1.0     0.982274     0.504266     0.651170    Biso  1.000000 Si
   Si528       1.0     0.715031     0.990012     0.649375    Biso  1.000000 Si
   Si529       1.0     0.140853     0.376528     0.652105    Biso  1.000000 Si
   O3061       1.0     0.664434     0.222236     0.648088    Biso  1.000000 O
   Si530       1.0     0.469112     0.975707     0.649505    Biso  1.000000 Si
   O3062       1.0     0.810014     0.522230     0.652263    Biso  1.000000 O
   O3063       1.0     0.525869     0.466832     0.650550    Biso  1.000000 O
   Si531       1.0     0.214523     0.497485     0.649178    Biso  1.000000 Si
   O3064       1.0     0.626484     0.327911     0.648333    Biso  1.000000 O
   O3065       1.0     0.997624     0.847846     0.649490    Biso  1.000000 O
   O3066       1.0     0.204814     0.072285     0.650166    Biso  1.000000 O
   O3067       1.0     0.347402     0.968447     0.648763    Biso  1.000000 O
   O3068       1.0     0.801683     0.626638     0.648603    Biso  1.000000 O
   Si532       1.0     0.071972     0.739586     0.648352    Biso  1.000000 Si
   O3069       1.0     0.246531     0.027502     0.649061    Biso  1.000000 O
   O3070       1.0     0.941708     0.955529     0.648561    Biso  1.000000 O
   Si533       1.0     0.871991     0.828287     0.648477    Biso  1.000000 Si
   O3071       1.0     0.755097     0.515575     0.650573    Biso  1.000000 O
   Si534       1.0     0.937118     0.140700     0.648875    Biso  1.000000 Si
   Si535       1.0     0.172280     0.729736     0.648191    Biso  1.000000 Si
   O3072       1.0     0.297912     0.185286     0.649848    Biso  1.000000 O
   Si536       1.0     0.048013     0.502128     0.650299    Biso  1.000000 Si
   Si537       1.0     0.130597     0.961402     0.648168    Biso  1.000000 Si
   O3073       1.0     0.102398     0.865908     0.647854    Biso  1.000000 O
   Si538       1.0     0.094834     0.168875     0.648502    Biso  1.000000 Si
   O3074       1.0     0.879360     0.220992     0.647534    Biso  1.000000 O
   O3075       1.0     0.369589     0.516857     0.647163    Biso  1.000000 O
   O3076       1.0     0.557276     0.002942     0.647174    Biso  1.000000 O
   O3077       1.0     0.823069     0.074968     0.648170    Biso  1.000000 O
   O3078       1.0     0.602182     0.686631     0.647993    Biso  1.000000 O
   O3079       1.0     0.980122     0.465561     0.647294    Biso  1.000000 O
   O3080       1.0     0.279365     0.644964     0.647722    Biso  1.000000 O
   Si539       1.0     0.670430     0.826138     0.647358    Biso  1.000000 Si
   O3081       1.0     0.316132     0.252771     0.648433    Biso  1.000000 O
   O3082       1.0     0.225777     0.459746     0.647162    Biso  1.000000 O
   O3083       1.0     0.953361     0.806570     0.646136    Biso  1.000000 O
   Si540       1.0     0.949192     0.259587     0.647180    Biso  1.000000 Si
   Si541       1.0     0.928301     0.645451     0.647008    Biso  1.000000 Si
   O3084       1.0     0.777679     0.228110     0.646129    Biso  1.000000 O
   O3085       1.0     0.699163     0.583355     0.646471    Biso  1.000000 O
   Si542       1.0     0.108353     0.249787     0.647953    Biso  1.000000 Si
   O3086       1.0     0.140242     0.267857     0.646231    Biso  1.000000 O
   O3087       1.0     0.746648     0.764270     0.647304    Biso  1.000000 O
   O3088       1.0     0.797688     0.400022     0.646326    Biso  1.000000 O
   O3089       1.0     0.485142     0.625866     0.647299    Biso  1.000000 O
   O3090       1.0     0.473178     0.883153     0.647173    Biso  1.000000 O
   O3091       1.0     0.196646     0.577656     0.645999    Biso  1.000000 O
   O3092       1.0     0.384769     0.093804     0.646669    Biso  1.000000 O
   O3093       1.0     0.705661     0.333349     0.646802    Biso  1.000000 O
   O3094       1.0     0.218441     0.860233     0.646385    Biso  1.000000 O
   O3095       1.0     0.909975     0.901405     0.645045    Biso  1.000000 O
   O3096       1.0     0.942641     0.352207     0.646062    Biso  1.000000 O
   Si543       1.0     0.492027     0.115423     0.644470    Biso  1.000000 Si
   O3097       1.0     0.702070     0.400128     0.645812    Biso  1.000000 O
   O3098       1.0     0.233906     0.959638     0.646009    Biso  1.000000 O
   O3099       1.0     0.143654     0.336496     0.648457    Biso  1.000000 O
   O3100       1.0     0.411192     0.150025     0.646317    Biso  1.000000 O
   O3101       1.0     0.015570     0.910055     0.645514    Biso  1.000000 O
   O3102       1.0     0.686396     0.504065     0.646264    Biso  1.000000 O
[truncated: 268,251 more chars]
