# Supplementary material for: New Atomistic Insights on the Chemical Mechanical Polishing of Silica Glass with Ceria Nanoparticles
Source: Langmuir. 2023 Apr 8;39(15):5527–41. doi: 10.1021/acs.langmuir.3c00304 (PMC10116594; doi:10.1021/acs.langmuir.3c00304)
Supplement: Supplementary file 3 — la3c00304_si_003.zip [file la3c00304_si_003.zip › Structures/pre_gel_0_ceria_111_neutral.cif]

#======================================================================
# CRYSTAL DATA
#----------------------------------------------------------------------
data_PRE-COMPRESSION Silica_gel_0%_Ceria_111_pH_neutral

_chemical_name_common                  'O5373 Ce864 H423 Si1728'
_cell_length_a                         45.914001
_cell_length_b                         39.763000
_cell_length_c                         120.000000
_cell_angle_alpha                      90.000000
_cell_angle_beta                       90.000000
_cell_angle_gamma                      90.000000
_cell_volume                           219081.415520
_space_group_name_H-M_alt              'P 1'
_space_group_IT_number                 1

loop_
_space_group_symop_operation_xyz
   'x, y, z'

loop_
   _atom_site_label
   _atom_site_occupancy
   _atom_site_fract_x
   _atom_site_fract_y
   _atom_site_fract_z
   _atom_site_adp_type
   _atom_site_B_iso_or_equiv
   _atom_site_type_symbol
   O1          1.0     0.162434     0.310112     0.854867    Biso  1.000000 O
   O2          1.0     0.204077     0.226693     0.854867    Biso  1.000000 O
   O3          1.0     0.079083     0.310112     0.854867    Biso  1.000000 O
   O4          1.0     0.287429     0.226718     0.854867    Biso  1.000000 O
   O5          1.0     0.120747     0.226693     0.854858    Biso  1.000000 O
   O6          1.0     0.245786     0.310112     0.854858    Biso  1.000000 O
   O7          1.0     0.995731     0.310138     0.854858    Biso  1.000000 O
   O8          1.0     0.037418     0.226693     0.854858    Biso  1.000000 O
   O9          1.0     0.912401     0.310163     0.854858    Biso  1.000000 O
   O10         1.0     0.787407     0.226769     0.854850    Biso  1.000000 O
   O11         1.0     0.870737     0.226769     0.854850    Biso  1.000000 O
   O12         1.0     0.370780     0.226718     0.854850    Biso  1.000000 O
   O13         1.0     0.829050     0.310188     0.854850    Biso  1.000000 O
   O14         1.0     0.954088     0.226718     0.854850    Biso  1.000000 O
   O15         1.0     0.329137     0.310112     0.854850    Biso  1.000000 O
   O16         1.0     0.120747     0.393532     0.854850    Biso  1.000000 O
   O17         1.0     0.329072     0.143324     0.854850    Biso  1.000000 O
   O18         1.0     0.245720     0.143299     0.854850    Biso  1.000000 O
   O19         1.0     0.704055     0.226794     0.854850    Biso  1.000000 O
   O20         1.0     0.412423     0.143349     0.854842    Biso  1.000000 O
   O21         1.0     0.204099     0.393532     0.854842    Biso  1.000000 O
   O22         1.0     0.745720     0.310213     0.854842    Biso  1.000000 O
   O23         1.0     0.454088     0.226743     0.854842    Biso  1.000000 O
   O24         1.0     0.037396     0.393532     0.854842    Biso  1.000000 O
   O25         1.0     0.620726     0.226794     0.854842    Biso  1.000000 O
   O26         1.0     0.537396     0.226769     0.854842    Biso  1.000000 O
   O27         1.0     0.495753     0.143374     0.854842    Biso  1.000000 O
   O28         1.0     0.162391     0.143299     0.854833    Biso  1.000000 O
   O29         1.0     0.662412     0.143374     0.854833    Biso  1.000000 O
   O30         1.0     0.954045     0.393557     0.854833    Biso  1.000000 O
   O31         1.0     0.745764     0.143349     0.854833    Biso  1.000000 O
   O32         1.0     0.412445     0.310138     0.854833    Biso  1.000000 O
   O33         1.0     0.579083     0.143374     0.854833    Biso  1.000000 O
   O34         1.0     0.662369     0.310213     0.854833    Biso  1.000000 O
   O35         1.0     0.370737     0.059980     0.854833    Biso  1.000000 O
   O36         1.0     0.287450     0.393532     0.854833    Biso  1.000000 O
   O37         1.0     0.870693     0.393582     0.854825    Biso  1.000000 O
   O38         1.0     0.079061     0.143299     0.854825    Biso  1.000000 O
   O39         1.0     0.829094     0.143349     0.854825    Biso  1.000000 O
   O40         1.0     0.454088     0.060006     0.854825    Biso  1.000000 O
   O41         1.0     0.579039     0.310188     0.854825    Biso  1.000000 O
   O42         1.0     0.912423     0.143324     0.854825    Biso  1.000000 O
   O43         1.0     0.995753     0.143299     0.854825    Biso  1.000000 O
   O44         1.0     0.495753     0.310163     0.854825    Biso  1.000000 O
   O45         1.0     0.787363     0.393607     0.854817    Biso  1.000000 O
   O46         1.0     0.287363     0.059955     0.854817    Biso  1.000000 O
   O47         1.0     0.370780     0.393507     0.854817    Biso  1.000000 O
   O48         1.0     0.537440     0.060006     0.854817    Biso  1.000000 O
   O49         1.0     0.079039     0.476901     0.854808    Biso  1.000000 O
   O50         1.0     0.162391     0.476901     0.854808    Biso  1.000000 O
   O51         1.0     0.704034     0.393607     0.854808    Biso  1.000000 O
   O52         1.0     0.620769     0.059980     0.854808    Biso  1.000000 O
   O53         1.0     0.204012     0.059955     0.854800    Biso  1.000000 O
   O54         1.0     0.245764     0.476901     0.854800    Biso  1.000000 O
   O55         1.0     0.412401     0.976662     0.854800    Biso  1.000000 O
   O56         1.0     0.995688     0.476926     0.854800    Biso  1.000000 O
   O57         1.0     0.620704     0.393582     0.854800    Biso  1.000000 O
   O58         1.0     0.704099     0.059980     0.854800    Biso  1.000000 O
   O59         1.0     0.454088     0.393532     0.854800    Biso  1.000000 O
   O60         1.0     0.329028     0.976637     0.854792    Biso  1.000000 O
   O61         1.0     0.537396     0.393557     0.854792    Biso  1.000000 O
   O62         1.0     0.912336     0.476951     0.854792    Biso  1.000000 O
   O63         1.0     0.495775     0.976662     0.854792    Biso  1.000000 O
   O64         1.0     0.787429     0.059955     0.854783    Biso  1.000000 O
   O65         1.0     0.329115     0.476875     0.854783    Biso  1.000000 O
   O66         1.0     0.120704     0.059930     0.854783    Biso  1.000000 O
   O67         1.0     0.870758     0.059955     0.854783    Biso  1.000000 O
   O68         1.0     0.829006     0.476976     0.854783    Biso  1.000000 O
   O69         1.0     0.954066     0.059930     0.854775    Biso  1.000000 O
   O70         1.0     0.037396     0.059930     0.854775    Biso  1.000000 O
   O71         1.0     0.579126     0.976662     0.854775    Biso  1.000000 O
   O72         1.0     0.412445     0.476875     0.854767    Biso  1.000000 O
   O73         1.0     0.245655     0.976637     0.854767    Biso  1.000000 O
   O74         1.0     0.745698     0.476976     0.854767    Biso  1.000000 O
   O75         1.0     0.370715     0.893343     0.854767    Biso  1.000000 O
   O76         1.0     0.204055     0.560244     0.854767    Biso  1.000000 O
   O77         1.0     0.120704     0.560244     0.854767    Biso  1.000000 O
   O78         1.0     0.454088     0.893343     0.854767    Biso  1.000000 O
   O79         1.0     0.495753     0.476901     0.854758    Biso  1.000000 O
   O80         1.0     0.287407     0.560219     0.854758    Biso  1.000000 O
   O81         1.0     0.662369     0.476951     0.854758    Biso  1.000000 O
   O82         1.0     0.662456     0.976637     0.854758    Biso  1.000000 O
   O83         1.0     0.579061     0.476926     0.854758    Biso  1.000000 O
   O84         1.0     0.037352     0.560270     0.854758    Biso  1.000000 O
   O85         1.0     0.370737     0.560219     0.854750    Biso  1.000000 O
   O86         1.0     0.537461     0.893343     0.854750    Biso  1.000000 O
   O87         1.0     0.287320     0.893318     0.854750    Biso  1.000000 O
   O88         1.0     0.162325     0.976611     0.854750    Biso  1.000000 O
   O89         1.0     0.954001     0.560270     0.854750    Biso  1.000000 O
   O90         1.0     0.745786     0.976637     0.854742    Biso  1.000000 O
   O91         1.0     0.412380     0.810050     0.854742    Biso  1.000000 O
   O92         1.0     0.454088     0.560194     0.854742    Biso  1.000000 O
   O93         1.0     0.870671     0.560295     0.854733    Biso  1.000000 O
   O94         1.0     0.329050     0.643513     0.854733    Biso  1.000000 O
   O95         1.0     0.829094     0.976637     0.854733    Biso  1.000000 O
   O96         1.0     0.495775     0.810075     0.854733    Biso  1.000000 O
   O97         1.0     0.329006     0.810050     0.854733    Biso  1.000000 O
   O98         1.0     0.245698     0.643538     0.854733    Biso  1.000000 O
   O99         1.0     0.537418     0.560219     0.854733    Biso  1.000000 O
   O100        1.0     0.079017     0.976611     0.854733    Biso  1.000000 O
   O101        1.0     0.412401     0.643513     0.854733    Biso  1.000000 O
   O102        1.0     0.370693     0.726781     0.854725    Biso  1.000000 O
   O103        1.0     0.787363     0.560295     0.854725    Biso  1.000000 O
   O104        1.0     0.454066     0.726781     0.854725    Biso  1.000000 O
   O105        1.0     0.620813     0.893343     0.854725    Biso  1.000000 O
   O106        1.0     0.995731     0.976611     0.854725    Biso  1.000000 O
   O107        1.0     0.912423     0.976611     0.854725    Biso  1.000000 O
   O108        1.0     0.162347     0.643538     0.854725    Biso  1.000000 O
   O109        1.0     0.495753     0.643513     0.854725    Biso  1.000000 O
   O110        1.0     0.620726     0.560244     0.854725    Biso  1.000000 O
   O111        1.0     0.704055     0.560270     0.854717    Biso  1.000000 O
   O112        1.0     0.203990     0.893343     0.854717    Biso  1.000000 O
   O113        1.0     0.287342     0.726806     0.854717    Biso  1.000000 O
   O114        1.0     0.245655     0.810050     0.854717    Biso  1.000000 O
   O115        1.0     0.537440     0.726806     0.854717    Biso  1.000000 O
   O116        1.0     0.079017     0.643563     0.854708    Biso  1.000000 O
   O117        1.0     0.579126     0.810075     0.854708    Biso  1.000000 O
   O118        1.0     0.704121     0.893343     0.854708    Biso  1.000000 O
   O119        1.0     0.579104     0.643538     0.854708    Biso  1.000000 O
   O120        1.0     0.203990     0.726806     0.854708    Biso  1.000000 O
   O121        1.0     0.995688     0.643588     0.854700    Biso  1.000000 O
   O122        1.0     0.120682     0.893318     0.854700    Biso  1.000000 O
   O123        1.0     0.912358     0.643588     0.854692    Biso  1.000000 O
   O124        1.0     0.787450     0.893343     0.854692    Biso  1.000000 O
   O125        1.0     0.662412     0.643563     0.854692    Biso  1.000000 O
   O126        1.0     0.162325     0.810075     0.854692    Biso  1.000000 O
   O127        1.0     0.829050     0.643588     0.854692    Biso  1.000000 O
   O128        1.0     0.620791     0.726806     0.854692    Biso  1.000000 O
   O129        1.0     0.662456     0.810075     0.854692    Biso  1.000000 O
   O130        1.0     0.037374     0.893318     0.854683    Biso  1.000000 O
   O131        1.0     0.745742     0.643563     0.854683    Biso  1.000000 O
   O132        1.0     0.120660     0.726831     0.854683    Biso  1.000000 O
   O133        1.0     0.870758     0.893343     0.854683    Biso  1.000000 O
   O134        1.0     0.954066     0.893318     0.854683    Biso  1.000000 O
   O135        1.0     0.037352     0.726831     0.854675    Biso  1.000000 O
   O136        1.0     0.704099     0.726831     0.854675    Biso  1.000000 O
   O137        1.0     0.079017     0.810075     0.854675    Biso  1.000000 O
   O138        1.0     0.745786     0.810100     0.854675    Biso  1.000000 O
   O139        1.0     0.954045     0.726857     0.854667    Biso  1.000000 O
   O140        1.0     0.787429     0.726831     0.854667    Biso  1.000000 O
   O141        1.0     0.870737     0.726831     0.854667    Biso  1.000000 O
   O142        1.0     0.829094     0.810100     0.854667    Biso  1.000000 O
   O143        1.0     0.995709     0.810075     0.854667    Biso  1.000000 O
   O144        1.0     0.912401     0.810075     0.854658    Biso  1.000000 O
   Ce1         1.0     0.204099     0.282298     0.848850    Biso  1.000000 Ce
   Ce2         1.0     0.120747     0.282298     0.848842    Biso  1.000000 Ce
   Ce3         1.0     0.037418     0.282298     0.848842    Biso  1.000000 Ce
   Ce4         1.0     0.245742     0.198904     0.848842    Biso  1.000000 Ce
   Ce5         1.0     0.287450     0.282298     0.848842    Biso  1.000000 Ce
   Ce6         1.0     0.162434     0.365692     0.848833    Biso  1.000000 Ce
   Ce7         1.0     0.870737     0.282373     0.848833    Biso  1.000000 Ce
   Ce8         1.0     0.954066     0.282348     0.848833    Biso  1.000000 Ce
   Ce9         1.0     0.079083     0.365717     0.848833    Biso  1.000000 Ce
   Ce10        1.0     0.787407     0.282398     0.848833    Biso  1.000000 Ce
   Ce11        1.0     0.162412     0.198904     0.848833    Biso  1.000000 Ce
   Ce12        1.0     0.329094     0.198929     0.848825    Biso  1.000000 Ce
   Ce13        1.0     0.745742     0.198979     0.848825    Biso  1.000000 Ce
   Ce14        1.0     0.829072     0.198979     0.848825    Biso  1.000000 Ce
   Ce15        1.0     0.995731     0.365717     0.848825    Biso  1.000000 Ce
   Ce16        1.0     0.079083     0.198904     0.848825    Biso  1.000000 Ce
   Ce17        1.0     0.662391     0.198979     0.848825    Biso  1.000000 Ce
   Ce18        1.0     0.245786     0.365717     0.848825    Biso  1.000000 Ce
   Ce19        1.0     0.704055     0.282398     0.848825    Biso  1.000000 Ce
   Ce20        1.0     0.912423     0.198954     0.848825    Biso  1.000000 Ce
   Ce21        1.0     0.995753     0.198929     0.848817    Biso  1.000000 Ce
   Ce22        1.0     0.412423     0.198929     0.848817    Biso  1.000000 Ce
   Ce23        1.0     0.370780     0.282323     0.848817    Biso  1.000000 Ce
   Ce24        1.0     0.370758     0.115560     0.848817    Biso  1.000000 Ce
   Ce25        1.0     0.912380     0.365742     0.848817    Biso  1.000000 Ce
   Ce26        1.0     0.287385     0.115535     0.848817    Biso  1.000000 Ce
   Ce27        1.0     0.579061     0.198979     0.848808    Biso  1.000000 Ce
   Ce28        1.0     0.829050     0.365767     0.848808    Biso  1.000000 Ce
   Ce29        1.0     0.495753     0.198954     0.848808    Biso  1.000000 Ce
   Ce30        1.0     0.454088     0.115560     0.848808    Biso  1.000000 Ce
   Ce31        1.0     0.329115     0.365692     0.848808    Biso  1.000000 Ce
   Ce32        1.0     0.620704     0.282398     0.848808    Biso  1.000000 Ce
   Ce33        1.0     0.454088     0.282348     0.848800    Biso  1.000000 Ce
   Ce34        1.0     0.620747     0.115585     0.848800    Biso  1.000000 Ce
   Ce35        1.0     0.537396     0.282348     0.848800    Biso  1.000000 Ce
   Ce36        1.0     0.704099     0.115585     0.848800    Biso  1.000000 Ce
   Ce37        1.0     0.537418     0.115585     0.848800    Biso  1.000000 Ce
   Ce38        1.0     0.120726     0.449086     0.848800    Biso  1.000000 Ce
   Ce39        1.0     0.204055     0.115535     0.848800    Biso  1.000000 Ce
   Ce40        1.0     0.745698     0.365792     0.848800    Biso  1.000000 Ce
   Ce41        1.0     0.329050     0.032191     0.848792    Biso  1.000000 Ce
   Ce42        1.0     0.204077     0.449086     0.848792    Biso  1.000000 Ce
   Ce43        1.0     0.037374     0.449086     0.848792    Biso  1.000000 Ce
   Ce44        1.0     0.787429     0.115585     0.848792    Biso  1.000000 Ce
   Ce45        1.0     0.412423     0.032216     0.848792    Biso  1.000000 Ce
   Ce46        1.0     0.870758     0.115560     0.848783    Biso  1.000000 Ce
   Ce47        1.0     0.120726     0.115535     0.848783    Biso  1.000000 Ce
   Ce48        1.0     0.662369     0.365767     0.848783    Biso  1.000000 Ce
   Ce49        1.0     0.412445     0.365717     0.848783    Biso  1.000000 Ce
   Ce50        1.0     0.954088     0.115535     0.848783    Biso  1.000000 Ce
   Ce51        1.0     0.287450     0.449086     0.848783    Biso  1.000000 Ce
   Ce52        1.0     0.954023     0.449111     0.848783    Biso  1.000000 Ce
   Ce53        1.0     0.037396     0.115535     0.848775    Biso  1.000000 Ce
   Ce54        1.0     0.495775     0.032241     0.848775    Biso  1.000000 Ce
   Ce55        1.0     0.579039     0.365767     0.848775    Biso  1.000000 Ce
   Ce56        1.0     0.495753     0.365742     0.848775    Biso  1.000000 Ce
   Ce57        1.0     0.870693     0.449136     0.848767    Biso  1.000000 Ce
   Ce58        1.0     0.579104     0.032216     0.848767    Biso  1.000000 Ce
   Ce59        1.0     0.245698     0.032191     0.848767    Biso  1.000000 Ce
   Ce60        1.0     0.370715     0.948897     0.848758    Biso  1.000000 Ce
   Ce61        1.0     0.370780     0.449061     0.848758    Biso  1.000000 Ce
   Ce62        1.0     0.662434     0.032216     0.848758    Biso  1.000000 Ce
   Ce63        1.0     0.787363     0.449161     0.848758    Biso  1.000000 Ce
   Ce64        1.0     0.454088     0.948897     0.848750    Biso  1.000000 Ce
   Ce65        1.0     0.079039     0.532430     0.848750    Biso  1.000000 Ce
   Ce66        1.0     0.162391     0.532430     0.848750    Biso  1.000000 Ce
   Ce67        1.0     0.704034     0.449136     0.848742    Biso  1.000000 Ce
   Ce68        1.0     0.245742     0.532430     0.848742    Biso  1.000000 Ce
   Ce69        1.0     0.745764     0.032216     0.848742    Biso  1.000000 Ce
   Ce70        1.0     0.162347     0.032191     0.848742    Biso  1.000000 Ce
   Ce71        1.0     0.287342     0.948872     0.848742    Biso  1.000000 Ce
   Ce72        1.0     0.454088     0.449086     0.848733    Biso  1.000000 Ce
   Ce73        1.0     0.620704     0.449111     0.848733    Biso  1.000000 Ce
   Ce74        1.0     0.995688     0.532455     0.848733    Biso  1.000000 Ce
   Ce75        1.0     0.537461     0.948897     0.848733    Biso  1.000000 Ce
   Ce76        1.0     0.829094     0.032216     0.848733    Biso  1.000000 Ce
   Ce77        1.0     0.537396     0.449111     0.848733    Biso  1.000000 Ce
   Ce78        1.0     0.329094     0.532430     0.848725    Biso  1.000000 Ce
   Ce79        1.0     0.912423     0.032191     0.848725    Biso  1.000000 Ce
   Ce80        1.0     0.412401     0.865579     0.848725    Biso  1.000000 Ce
   Ce81        1.0     0.912358     0.532480     0.848725    Biso  1.000000 Ce
   Ce82        1.0     0.079039     0.032191     0.848725    Biso  1.000000 Ce
   Ce83        1.0     0.995731     0.032191     0.848725    Biso  1.000000 Ce
   Ce84        1.0     0.620791     0.948897     0.848717    Biso  1.000000 Ce
   Ce85        1.0     0.412423     0.532404     0.848717    Biso  1.000000 Ce
   Ce86        1.0     0.495775     0.865604     0.848708    Biso  1.000000 Ce
   Ce87        1.0     0.329028     0.865579     0.848708    Biso  1.000000 Ce
   Ce88        1.0     0.829028     0.532480     0.848708    Biso  1.000000 Ce
   Ce89        1.0     0.287385     0.615723     0.848708    Biso  1.000000 Ce
   Ce90        1.0     0.204012     0.948897     0.848700    Biso  1.000000 Ce
   Ce91        1.0     0.495753     0.532430     0.848700    Biso  1.000000 Ce
   Ce92        1.0     0.204034     0.615748     0.848700    Biso  1.000000 Ce
   Ce93        1.0     0.370715     0.615723     0.848700    Biso  1.000000 Ce
   Ce94        1.0     0.454066     0.782310     0.848700    Biso  1.000000 Ce
   Ce95        1.0     0.745698     0.532480     0.848700    Biso  1.000000 Ce
   Ce96        1.0     0.704121     0.948897     0.848700    Biso  1.000000 Ce
   Ce97        1.0     0.370693     0.782310     0.848692    Biso  1.000000 Ce
   Ce98        1.0     0.120682     0.615773     0.848692    Biso  1.000000 Ce
   Ce99        1.0     0.579061     0.532430     0.848692    Biso  1.000000 Ce
   Ce100       1.0     0.454066     0.615723     0.848692    Biso  1.000000 Ce
   Ce101       1.0     0.662391     0.532455     0.848692    Biso  1.000000 Ce
   Ce102       1.0     0.412380     0.699017     0.848692    Biso  1.000000 Ce
   Ce103       1.0     0.329028     0.699017     0.848692    Biso  1.000000 Ce
   Ce104       1.0     0.495753     0.699017     0.848683    Biso  1.000000 Ce
   Ce105       1.0     0.245677     0.865579     0.848683    Biso  1.000000 Ce
   Ce106       1.0     0.579126     0.865604     0.848683    Biso  1.000000 Ce
   Ce107       1.0     0.037352     0.615773     0.848683    Biso  1.000000 Ce
   Ce108       1.0     0.120682     0.948872     0.848683    Biso  1.000000 Ce
   Ce109       1.0     0.537418     0.615748     0.848683    Biso  1.000000 Ce
   Ce110       1.0     0.537440     0.782310     0.848683    Biso  1.000000 Ce
   Ce111       1.0     0.287342     0.782310     0.848675    Biso  1.000000 Ce
   Ce112       1.0     0.787429     0.948897     0.848675    Biso  1.000000 Ce
   Ce113       1.0     0.245677     0.699042     0.848675    Biso  1.000000 Ce
   Ce114       1.0     0.954023     0.615773     0.848675    Biso  1.000000 Ce
   Ce115       1.0     0.870758     0.948897     0.848667    Biso  1.000000 Ce
   Ce116       1.0     0.037374     0.948872     0.848667    Biso  1.000000 Ce
   Ce117       1.0     0.954066     0.948872     0.848667    Biso  1.000000 Ce
   Ce118       1.0     0.870693     0.615799     0.848658    Biso  1.000000 Ce
   Ce119       1.0     0.620747     0.615748     0.848658    Biso  1.000000 Ce
   Ce120       1.0     0.662456     0.865604     0.848658    Biso  1.000000 Ce
   Ce121       1.0     0.579104     0.699042     0.848658    Biso  1.000000 Ce
   Ce122       1.0     0.162347     0.699042     0.848658    Biso  1.000000 Ce
   Ce123       1.0     0.787385     0.615773     0.848658    Biso  1.000000 Ce
   Ce124       1.0     0.203990     0.782310     0.848658    Biso  1.000000 Ce
   Ce125       1.0     0.162347     0.865579     0.848650    Biso  1.000000 Ce
   Ce126       1.0     0.704077     0.615773     0.848650    Biso  1.000000 Ce
   Ce127       1.0     0.620791     0.782335     0.848650    Biso  1.000000 Ce
   Ce128       1.0     0.079017     0.699067     0.848642    Biso  1.000000 Ce
   Ce129       1.0     0.745786     0.865604     0.848642    Biso  1.000000 Ce
   Ce130       1.0     0.662434     0.699067     0.848633    Biso  1.000000 Ce
   Ce131       1.0     0.995709     0.699067     0.848633    Biso  1.000000 Ce
   Ce132       1.0     0.079039     0.865579     0.848633    Biso  1.000000 Ce
   Ce133       1.0     0.829094     0.865604     0.848633    Biso  1.000000 Ce
   Ce134       1.0     0.745764     0.699067     0.848633    Biso  1.000000 Ce
   Ce135       1.0     0.704121     0.782335     0.848625    Biso  1.000000 Ce
   Ce136       1.0     0.120682     0.782335     0.848625    Biso  1.000000 Ce
   Ce137       1.0     0.912380     0.699067     0.848625    Biso  1.000000 Ce
   Ce138       1.0     0.912423     0.865604     0.848625    Biso  1.000000 Ce
   Ce139       1.0     0.995731     0.865579     0.848625    Biso  1.000000 Ce
   Ce140       1.0     0.829072     0.699067     0.848625    Biso  1.000000 Ce
   Ce141       1.0     0.787429     0.782335     0.848617    Biso  1.000000 Ce
   Ce142       1.0     0.037374     0.782335     0.848617    Biso  1.000000 Ce
   Ce143       1.0     0.870758     0.782335     0.848617    Biso  1.000000 Ce
   Ce144       1.0     0.954066     0.782335     0.848608    Biso  1.000000 Ce
   O145        1.0     0.245764     0.254508     0.842292    Biso  1.000000 O
   O146        1.0     0.162412     0.254508     0.842292    Biso  1.000000 O
   O147        1.0     0.120747     0.337902     0.842292    Biso  1.000000 O
   O148        1.0     0.204099     0.337902     0.842283    Biso  1.000000 O
   O149        1.0     0.079083     0.254533     0.842283    Biso  1.000000 O
   O150        1.0     0.037418     0.337927     0.842283    Biso  1.000000 O
   O151        1.0     0.829072     0.254609     0.842283    Biso  1.000000 O
   O152        1.0     0.995753     0.254558     0.842283    Biso  1.000000 O
   O153        1.0     0.745720     0.254609     0.842283    Biso  1.000000 O
   O154        1.0     0.912401     0.254583     0.842283    Biso  1.000000 O
   O155        1.0     0.329094     0.254508     0.842283    Biso  1.000000 O
   O156        1.0     0.287407     0.171139     0.842275    Biso  1.000000 O
   O157        1.0     0.954045     0.337952     0.842275    Biso  1.000000 O
   O158        1.0     0.287450     0.337902     0.842275    Biso  1.000000 O
   O159        1.0     0.370737     0.171164     0.842275    Biso  1.000000 O
   O160        1.0     0.204055     0.171139     0.842275    Biso  1.000000 O
   O161        1.0     0.870715     0.337978     0.842275    Biso  1.000000 O
   O162        1.0     0.662391     0.254609     0.842267    Biso  1.000000 O
   O163        1.0     0.704055     0.171214     0.842267    Biso  1.000000 O
   O164        1.0     0.787429     0.171214     0.842267    Biso  1.000000 O
   O165        1.0     0.787385     0.338003     0.842267    Biso  1.000000 O
   O166        1.0     0.620726     0.171214     0.842267    Biso  1.000000 O
   O167        1.0     0.412423     0.254533     0.842258    Biso  1.000000 O
   O168        1.0     0.454088     0.171164     0.842258    Biso  1.000000 O
   O169        1.0     0.120726     0.171139     0.842258    Biso  1.000000 O
   O170        1.0     0.870737     0.171189     0.842258    Biso  1.000000 O
   O171        1.0     0.162412     0.421271     0.842258    Biso  1.000000 O
   O172        1.0     0.079061     0.421296     0.842258    Biso  1.000000 O
   O173        1.0     0.329072     0.087795     0.842258    Biso  1.000000 O
   O174        1.0     0.954066     0.171164     0.842258    Biso  1.000000 O
   O175        1.0     0.537374     0.171189     0.842258    Biso  1.000000 O
   O176        1.0     0.037396     0.171139     0.842258    Biso  1.000000 O
   O177        1.0     0.579017     0.254583     0.842258    Biso  1.000000 O
   O178        1.0     0.412401     0.087820     0.842250    Biso  1.000000 O
   O179        1.0     0.704055     0.338003     0.842250    Biso  1.000000 O
   O180        1.0     0.370780     0.337902     0.842250    Biso  1.000000 O
   O181        1.0     0.495709     0.254558     0.842250    Biso  1.000000 O
   O182        1.0     0.995709     0.421321     0.842250    Biso  1.000000 O
   O183        1.0     0.245764     0.421296     0.842250    Biso  1.000000 O
   O184        1.0     0.495753     0.087820     0.842242    Biso  1.000000 O
   O185        1.0     0.245698     0.087795     0.842242    Biso  1.000000 O
   O186        1.0     0.912358     0.421346     0.842233    Biso  1.000000 O
   O187        1.0     0.579061     0.087820     0.842233    Biso  1.000000 O
   O188        1.0     0.620682     0.338003     0.842233    Biso  1.000000 O
   O189        1.0     0.662412     0.087820     0.842233    Biso  1.000000 O
   O190        1.0     0.329115     0.421271     0.842233    Biso  1.000000 O
   O191        1.0     0.454066     0.337927     0.842233    Biso  1.000000 O
   O192        1.0     0.537374     0.337952     0.842225    Biso  1.000000 O
   O193        1.0     0.370737     0.004477     0.842225    Biso  1.000000 O
   O194        1.0     0.745742     0.087820     0.842225    Biso  1.000000 O
   O195        1.0     0.829028     0.421372     0.842225    Biso  1.000000 O
   O196        1.0     0.454088     0.004477     0.842225    Biso  1.000000 O
   O197        1.0     0.162369     0.087770     0.842217    Biso  1.000000 O
   O198        1.0     0.829072     0.087820     0.842217    Biso  1.000000 O
   O199        1.0     0.120704     0.504665     0.842217    Biso  1.000000 O
   O200        1.0     0.745698     0.421372     0.842217    Biso  1.000000 O
   O201        1.0     0.912401     0.087795     0.842208    Biso  1.000000 O
   O202        1.0     0.287342     0.004451     0.842208    Biso  1.000000 O
   O203        1.0     0.204055     0.504640     0.842208    Biso  1.000000 O
   O204        1.0     0.995731     0.087770     0.842208    Biso  1.000000 O
   O205        1.0     0.037352     0.504665     0.842208    Biso  1.000000 O
   O206        1.0     0.079039     0.087795     0.842208    Biso  1.000000 O
   O207        1.0     0.537440     0.004477     0.842208    Biso  1.000000 O
   O208        1.0     0.412423     0.421271     0.842200    Biso  1.000000 O
   O209        1.0     0.662347     0.421346     0.842200    Biso  1.000000 O
   O210        1.0     0.287407     0.504640     0.842200    Biso  1.000000 O
   O211        1.0     0.412401     0.921158     0.842192    Biso  1.000000 O
   O212        1.0     0.954001     0.504690     0.842192    Biso  1.000000 O
   O213        1.0     0.579039     0.421346     0.842192    Biso  1.000000 O
   O214        1.0     0.620769     0.004477     0.842192    Biso  1.000000 O
   O215        1.0     0.495731     0.421296     0.842183    Biso  1.000000 O
   O216        1.0     0.329006     0.921133     0.842183    Biso  1.000000 O
   O217        1.0     0.495753     0.921158     0.842183    Biso  1.000000 O
   O218        1.0     0.870671     0.504690     0.842175    Biso  1.000000 O
   O219        1.0     0.370737     0.504640     0.842175    Biso  1.000000 O
   O220        1.0     0.204012     0.004451     0.842175    Biso  1.000000 O
   O221        1.0     0.704099     0.004477     0.842175    Biso  1.000000 O
   O222        1.0     0.787363     0.504715     0.842167    Biso  1.000000 O
   O223        1.0     0.245698     0.587959     0.842158    Biso  1.000000 O
   O224        1.0     0.787407     0.004477     0.842158    Biso  1.000000 O
   O225        1.0     0.454066     0.504640     0.842158    Biso  1.000000 O
   O226        1.0     0.162347     0.587984     0.842158    Biso  1.000000 O
   O227        1.0     0.454066     0.837864     0.842158    Biso  1.000000 O
   O228        1.0     0.370693     0.837839     0.842158    Biso  1.000000 O
   O229        1.0     0.120682     0.004451     0.842158    Biso  1.000000 O
   O230        1.0     0.704034     0.504690     0.842158    Biso  1.000000 O
   O231        1.0     0.579104     0.921158     0.842158    Biso  1.000000 O
   O232        1.0     0.079017     0.587984     0.842158    Biso  1.000000 O
   O233        1.0     0.329050     0.587959     0.842158    Biso  1.000000 O
   O234        1.0     0.870737     0.004451     0.842150    Biso  1.000000 O
   O235        1.0     0.245655     0.921133     0.842150    Biso  1.000000 O
   O236        1.0     0.620704     0.504665     0.842150    Biso  1.000000 O
   O237        1.0     0.537374     0.504665     0.842150    Biso  1.000000 O
   O238        1.0     0.954066     0.004451     0.842150    Biso  1.000000 O
   O239        1.0     0.037374     0.004426     0.842142    Biso  1.000000 O
   O240        1.0     0.412401     0.587959     0.842142    Biso  1.000000 O
   O241        1.0     0.995688     0.588009     0.842142    Biso  1.000000 O
   O242        1.0     0.412380     0.754571     0.842142    Biso  1.000000 O
   O243        1.0     0.537440     0.837864     0.842133    Biso  1.000000 O
   O244        1.0     0.495731     0.587959     0.842133    Biso  1.000000 O
   O245        1.0     0.287320     0.837839     0.842133    Biso  1.000000 O
   O246        1.0     0.370693     0.671277     0.842133    Biso  1.000000 O
   O247        1.0     0.454045     0.671277     0.842133    Biso  1.000000 O
   O248        1.0     0.287342     0.671277     0.842133    Biso  1.000000 O
   O249        1.0     0.495753     0.754571     0.842133    Biso  1.000000 O
   O250        1.0     0.662456     0.921158     0.842133    Biso  1.000000 O
   O251        1.0     0.329006     0.754546     0.842133    Biso  1.000000 O
   O252        1.0     0.912336     0.588009     0.842133    Biso  1.000000 O
   O253        1.0     0.162325     0.921133     0.842125    Biso  1.000000 O
   O254        1.0     0.579061     0.587984     0.842117    Biso  1.000000 O
   O255        1.0     0.203990     0.671277     0.842117    Biso  1.000000 O
   O256        1.0     0.537418     0.671277     0.842117    Biso  1.000000 O
   O257        1.0     0.829028     0.588009     0.842117    Biso  1.000000 O
   O258        1.0     0.745764     0.921158     0.842108    Biso  1.000000 O
   O259        1.0     0.662391     0.588009     0.842108    Biso  1.000000 O
   O260        1.0     0.245655     0.754546     0.842108    Biso  1.000000 O
   O261        1.0     0.745698     0.588009     0.842108    Biso  1.000000 O
   O262        1.0     0.203990     0.837839     0.842108    Biso  1.000000 O
   O263        1.0     0.120682     0.671302     0.842108    Biso  1.000000 O
   O264        1.0     0.620769     0.837889     0.842108    Biso  1.000000 O
   O265        1.0     0.579104     0.754596     0.842108    Biso  1.000000 O
   O266        1.0     0.829072     0.921158     0.842100    Biso  1.000000 O
   O267        1.0     0.079017     0.921133     0.842100    Biso  1.000000 O
   O268        1.0     0.912401     0.921133     0.842100    Biso  1.000000 O
   O269        1.0     0.037352     0.671328     0.842092    Biso  1.000000 O
   O270        1.0     0.620747     0.671302     0.842092    Biso  1.000000 O
   O271        1.0     0.995731     0.921133     0.842092    Biso  1.000000 O
   O272        1.0     0.162325     0.754571     0.842092    Biso  1.000000 O
   O273        1.0     0.954045     0.671302     0.842092    Biso  1.000000 O
   O274        1.0     0.704099     0.837864     0.842083    Biso  1.000000 O
   O275        1.0     0.704077     0.671302     0.842083    Biso  1.000000 O
   O276        1.0     0.870715     0.671328     0.842075    Biso  1.000000 O
   O277        1.0     0.787385     0.671302     0.842075    Biso  1.000000 O
   O278        1.0     0.662434     0.754596     0.842075    Biso  1.000000 O
   O279        1.0     0.120660     0.837839     0.842075    Biso  1.000000 O
   O280        1.0     0.787429     0.837889     0.842067    Biso  1.000000 O
   O281        1.0     0.079017     0.754596     0.842067    Biso  1.000000 O
   O282        1.0     0.745764     0.754596     0.842067    Biso  1.000000 O
   O283        1.0     0.037374     0.837839     0.842067    Biso  1.000000 O
   O284        1.0     0.870737     0.837864     0.842067    Biso  1.000000 O
   O285        1.0     0.954066     0.837864     0.842058    Biso  1.000000 O
   O286        1.0     0.995709     0.754571     0.842058    Biso  1.000000 O
   O287        1.0     0.829072     0.754596     0.842058    Biso  1.000000 O
   O288        1.0     0.912401     0.754596     0.842058    Biso  1.000000 O
   O289        1.0     0.204143     0.282272     0.829292    Biso  1.000000 O
   O290        1.0     0.120791     0.282247     0.829292    Biso  1.000000 O
   O291        1.0     0.037461     0.282272     0.829283    Biso  1.000000 O
   O292        1.0     0.245786     0.198853     0.829283    Biso  1.000000 O
   O293        1.0     0.287494     0.282247     0.829283    Biso  1.000000 O
   O294        1.0     0.787429     0.282348     0.829275    Biso  1.000000 O
   O295        1.0     0.162456     0.365616     0.829275    Biso  1.000000 O
   O296        1.0     0.870758     0.282348     0.829275    Biso  1.000000 O
   O297        1.0     0.954110     0.282323     0.829275    Biso  1.000000 O
   O298        1.0     0.745764     0.198954     0.829275    Biso  1.000000 O
   O299        1.0     0.079104     0.365667     0.829275    Biso  1.000000 O
   O300        1.0     0.995753     0.365667     0.829267    Biso  1.000000 O
   O301        1.0     0.162456     0.198929     0.829267    Biso  1.000000 O
   O302        1.0     0.329115     0.198904     0.829267    Biso  1.000000 O
   O303        1.0     0.829094     0.198979     0.829267    Biso  1.000000 O
   O304        1.0     0.912445     0.198954     0.829267    Biso  1.000000 O
   O305        1.0     0.079126     0.198904     0.829267    Biso  1.000000 O
   O306        1.0     0.412445     0.198904     0.829267    Biso  1.000000 O
   O307        1.0     0.704077     0.282398     0.829267    Biso  1.000000 O
   O308        1.0     0.245807     0.365667     0.829258    Biso  1.000000 O
   O309        1.0     0.995775     0.198929     0.829258    Biso  1.000000 O
   O310        1.0     0.370802     0.282247     0.829258    Biso  1.000000 O
   O311        1.0     0.662412     0.198979     0.829258    Biso  1.000000 O
   O312        1.0     0.579061     0.198954     0.829258    Biso  1.000000 O
   O313        1.0     0.829072     0.365717     0.829258    Biso  1.000000 O
   O314        1.0     0.912401     0.365717     0.829250    Biso  1.000000 O
   O315        1.0     0.454110     0.115560     0.829250    Biso  1.000000 O
   O316        1.0     0.620726     0.282348     0.829250    Biso  1.000000 O
   O317        1.0     0.370780     0.115585     0.829250    Biso  1.000000 O
   O318        1.0     0.287407     0.115560     0.829250    Biso  1.000000 O
   O319        1.0     0.329137     0.365591     0.829250    Biso  1.000000 O
   O320        1.0     0.495753     0.198929     0.829250    Biso  1.000000 O
   O321        1.0     0.120769     0.449010     0.829242    Biso  1.000000 O
   O322        1.0     0.454110     0.282298     0.829242    Biso  1.000000 O
   O323        1.0     0.537440     0.115585     0.829242    Biso  1.000000 O
   O324        1.0     0.704121     0.115585     0.829242    Biso  1.000000 O
   O325        1.0     0.537396     0.282298     0.829242    Biso  1.000000 O
   O326        1.0     0.620747     0.115585     0.829242    Biso  1.000000 O
   O327        1.0     0.745720     0.365742     0.829242    Biso  1.000000 O
   O328        1.0     0.204077     0.115535     0.829233    Biso  1.000000 O
   O329        1.0     0.204121     0.449010     0.829233    Biso  1.000000 O
   O330        1.0     0.787450     0.115610     0.829233    Biso  1.000000 O
   O331        1.0     0.037396     0.449010     0.829233    Biso  1.000000 O
   O332        1.0     0.329072     0.032216     0.829233    Biso  1.000000 O
   O333        1.0     0.870780     0.115585     0.829225    Biso  1.000000 O
   O334        1.0     0.662391     0.365717     0.829225    Biso  1.000000 O
   O335        1.0     0.412445     0.032241     0.829225    Biso  1.000000 O
   O336        1.0     0.954045     0.449010     0.829225    Biso  1.000000 O
   O337        1.0     0.120769     0.115560     0.829225    Biso  1.000000 O
   O338        1.0     0.287472     0.449010     0.829217    Biso  1.000000 O
   O339        1.0     0.954132     0.115560     0.829217    Biso  1.000000 O
   O340        1.0     0.412467     0.365667     0.829217    Biso  1.000000 O
   O341        1.0     0.495796     0.032241     0.829217    Biso  1.000000 O
   O342        1.0     0.037440     0.115535     0.829217    Biso  1.000000 O
   O343        1.0     0.579039     0.365692     0.829208    Biso  1.000000 O
   O344        1.0     0.870715     0.449061     0.829208    Biso  1.000000 O
   O345        1.0     0.495775     0.365667     0.829208    Biso  1.000000 O
   O346        1.0     0.579126     0.032241     0.829200    Biso  1.000000 O
   O347        1.0     0.787363     0.449061     0.829200    Biso  1.000000 O
   O348        1.0     0.370758     0.948897     0.829200    Biso  1.000000 O
   O349        1.0     0.245720     0.032266     0.829200    Biso  1.000000 O
   O350        1.0     0.370802     0.449010     0.829192    Biso  1.000000 O
   O351        1.0     0.454132     0.948922     0.829192    Biso  1.000000 O
   O352        1.0     0.662456     0.032216     0.829192    Biso  1.000000 O
   O353        1.0     0.079061     0.532329     0.829192    Biso  1.000000 O
   O354        1.0     0.162412     0.532379     0.829192    Biso  1.000000 O
   O355        1.0     0.245742     0.532329     0.829183    Biso  1.000000 O
   O356        1.0     0.704055     0.449061     0.829183    Biso  1.000000 O
   O357        1.0     0.745786     0.032241     0.829183    Biso  1.000000 O
   O358        1.0     0.995709     0.532354     0.829175    Biso  1.000000 O
   O359        1.0     0.162391     0.032216     0.829175    Biso  1.000000 O
   O360        1.0     0.537483     0.948922     0.829175    Biso  1.000000 O
   O361        1.0     0.454110     0.449010     0.829175    Biso  1.000000 O
   O362        1.0     0.287385     0.948897     0.829175    Biso  1.000000 O
   O363        1.0     0.620726     0.449061     0.829175    Biso  1.000000 O
   O364        1.0     0.829115     0.032216     0.829167    Biso  1.000000 O
   O365        1.0     0.537418     0.449036     0.829167    Biso  1.000000 O
   O366        1.0     0.329115     0.532354     0.829167    Biso  1.000000 O
   O367        1.0     0.912445     0.032216     0.829167    Biso  1.000000 O
   O368        1.0     0.412423     0.865579     0.829167    Biso  1.000000 O
   O369        1.0     0.912358     0.532354     0.829158    Biso  1.000000 O
   O370        1.0     0.079083     0.032216     0.829158    Biso  1.000000 O
   O371        1.0     0.995775     0.032216     0.829158    Biso  1.000000 O
   O372        1.0     0.412423     0.532329     0.829150    Biso  1.000000 O
   O373        1.0     0.620813     0.948897     0.829150    Biso  1.000000 O
   O374        1.0     0.329072     0.865579     0.829150    Biso  1.000000 O
   O375        1.0     0.495796     0.865604     0.829150    Biso  1.000000 O
   O376        1.0     0.829050     0.532404     0.829142    Biso  1.000000 O
   O377        1.0     0.204055     0.615698     0.829142    Biso  1.000000 O
   O378        1.0     0.287407     0.615648     0.829142    Biso  1.000000 O
   O379        1.0     0.204034     0.948922     0.829142    Biso  1.000000 O
   O380        1.0     0.370737     0.615673     0.829133    Biso  1.000000 O
   O381        1.0     0.745720     0.532379     0.829133    Biso  1.000000 O
   O382        1.0     0.495775     0.532354     0.829133    Biso  1.000000 O
   O383        1.0     0.454088     0.782285     0.829133    Biso  1.000000 O
   O384        1.0     0.370715     0.782285     0.829133    Biso  1.000000 O
   O385        1.0     0.120704     0.615673     0.829133    Biso  1.000000 O
   O386        1.0     0.579083     0.532354     0.829133    Biso  1.000000 O
   O387        1.0     0.454088     0.615673     0.829133    Biso  1.000000 O
   O388        1.0     0.704143     0.948897     0.829125    Biso  1.000000 O
   O389        1.0     0.662391     0.532379     0.829125    Biso  1.000000 O
   O390        1.0     0.329050     0.698966     0.829125    Biso  1.000000 O
   O391        1.0     0.412401     0.698992     0.829125    Biso  1.000000 O
   O392        1.0     0.037396     0.615698     0.829125    Biso  1.000000 O
   O393        1.0     0.495753     0.698992     0.829125    Biso  1.000000 O
   O394        1.0     0.579126     0.865604     0.829125    Biso  1.000000 O
   O395        1.0     0.245698     0.865553     0.829117    Biso  1.000000 O
   O396        1.0     0.537440     0.615673     0.829117    Biso  1.000000 O
   O397        1.0     0.537461     0.782310     0.829117    Biso  1.000000 O
   O398        1.0     0.287385     0.782285     0.829117    Biso  1.000000 O
   O399        1.0     0.787450     0.948897     0.829117    Biso  1.000000 O
   O400        1.0     0.954045     0.615698     0.829108    Biso  1.000000 O
   O401        1.0     0.120726     0.948897     0.829108    Biso  1.000000 O
   O402        1.0     0.245720     0.698992     0.829108    Biso  1.000000 O
   O403        1.0     0.870802     0.948922     0.829108    Biso  1.000000 O
   O404        1.0     0.954110     0.948872     0.829100    Biso  1.000000 O
   O405        1.0     0.870715     0.615698     0.829100    Biso  1.000000 O
   O406        1.0     0.037440     0.948897     0.829100    Biso  1.000000 O
   O407        1.0     0.620769     0.615698     0.829092    Biso  1.000000 O
   O408        1.0     0.579126     0.699017     0.829092    Biso  1.000000 O
   O409        1.0     0.662478     0.865604     0.829092    Biso  1.000000 O
   O410        1.0     0.162369     0.698966     0.829092    Biso  1.000000 O
   O411        1.0     0.704099     0.615698     0.829092    Biso  1.000000 O
   O412        1.0     0.787407     0.615698     0.829092    Biso  1.000000 O
   O413        1.0     0.162391     0.865604     0.829092    Biso  1.000000 O
   O414        1.0     0.204034     0.782260     0.829092    Biso  1.000000 O
   O415        1.0     0.620813     0.782335     0.829083    Biso  1.000000 O
   O416        1.0     0.079061     0.699017     0.829075    Biso  1.000000 O
   O417        1.0     0.745786     0.865604     0.829075    Biso  1.000000 O
   O418        1.0     0.662434     0.699017     0.829075    Biso  1.000000 O
   O419        1.0     0.995753     0.698992     0.829067    Biso  1.000000 O
   O420        1.0     0.079083     0.865604     0.829067    Biso  1.000000 O
   O421        1.0     0.829137     0.865629     0.829067    Biso  1.000000 O
   O422        1.0     0.745786     0.699017     0.829058    Biso  1.000000 O
   O423        1.0     0.912423     0.699017     0.829058    Biso  1.000000 O
   O424        1.0     0.704143     0.782310     0.829058    Biso  1.000000 O
   O425        1.0     0.120726     0.782310     0.829058    Biso  1.000000 O
   O426        1.0     0.995775     0.865579     0.829058    Biso  1.000000 O
   O427        1.0     0.912445     0.865579     0.829058    Biso  1.000000 O
   O428        1.0     0.829094     0.698992     0.829058    Biso  1.000000 O
   O429        1.0     0.787472     0.782310     0.829050    Biso  1.000000 O
   O430        1.0     0.037418     0.782285     0.829050    Biso  1.000000 O
   O431        1.0     0.870780     0.782285     0.829042    Biso  1.000000 O
   O432        1.0     0.954110     0.782310     0.829042    Biso  1.000000 O
   Ce145       1.0     0.245851     0.254357     0.822717    Biso  1.000000 Ce
   Ce146       1.0     0.745786     0.254483     0.822708    Biso  1.000000 Ce
   Ce147       1.0     0.037483     0.337751     0.822700    Biso  1.000000 Ce
   Ce148       1.0     0.204186     0.337801     0.822700    Biso  1.000000 Ce
   Ce149       1.0     0.162521     0.254483     0.822700    Biso  1.000000 Ce
   Ce150       1.0     0.120813     0.337751     0.822700    Biso  1.000000 Ce
   Ce151       1.0     0.079170     0.254407     0.822700    Biso  1.000000 Ce
   Ce152       1.0     0.995796     0.254407     0.822692    Biso  1.000000 Ce
   Ce153       1.0     0.829137     0.254533     0.822692    Biso  1.000000 Ce
   Ce154       1.0     0.912467     0.254433     0.822692    Biso  1.000000 Ce
   Ce155       1.0     0.662412     0.254483     0.822692    Biso  1.000000 Ce
   Ce156       1.0     0.287494     0.337751     0.822692    Biso  1.000000 Ce
   Ce157       1.0     0.704099     0.171064     0.822692    Biso  1.000000 Ce
   Ce158       1.0     0.954132     0.337801     0.822692    Biso  1.000000 Ce
   Ce159       1.0     0.287472     0.171013     0.822692    Biso  1.000000 Ce
   Ce160       1.0     0.329202     0.254433     0.822683    Biso  1.000000 Ce
   Ce161       1.0     0.870780     0.337852     0.822683    Biso  1.000000 Ce
   Ce162       1.0     0.370802     0.171038     0.822683    Biso  1.000000 Ce
   Ce163       1.0     0.162478     0.421070     0.822683    Biso  1.000000 Ce
   Ce164       1.0     0.620769     0.171114     0.822683    Biso  1.000000 Ce
   Ce165       1.0     0.204121     0.171013     0.822675    Biso  1.000000 Ce
   Ce166       1.0     0.787429     0.337877     0.822675    Biso  1.000000 Ce
   Ce167       1.0     0.329115     0.087644     0.822675    Biso  1.000000 Ce
   Ce168       1.0     0.787472     0.171139     0.822675    Biso  1.000000 Ce
   Ce169       1.0     0.870758     0.171114     0.822675    Biso  1.000000 Ce
   Ce170       1.0     0.079126     0.421145     0.822667    Biso  1.000000 Ce
   Ce171       1.0     0.412532     0.254433     0.822667    Biso  1.000000 Ce
   Ce172       1.0     0.954110     0.171064     0.822667    Biso  1.000000 Ce
   Ce173       1.0     0.704077     0.337877     0.822667    Biso  1.000000 Ce
   Ce174       1.0     0.120835     0.171139     0.822667    Biso  1.000000 Ce
   Ce175       1.0     0.370889     0.337801     0.822667    Biso  1.000000 Ce
   Ce176       1.0     0.037483     0.171089     0.822667    Biso  1.000000 Ce
   Ce177       1.0     0.454132     0.171038     0.822667    Biso  1.000000 Ce
   Ce178       1.0     0.579083     0.254508     0.822658    Biso  1.000000 Ce
   Ce179       1.0     0.995753     0.421120     0.822658    Biso  1.000000 Ce
   Ce180       1.0     0.537461     0.171164     0.822658    Biso  1.000000 Ce
   Ce181       1.0     0.412445     0.087695     0.822658    Biso  1.000000 Ce
   Ce182       1.0     0.245851     0.421196     0.822658    Biso  1.000000 Ce
   Ce183       1.0     0.495796     0.254483     0.822650    Biso  1.000000 Ce
   Ce184       1.0     0.662456     0.087695     0.822650    Biso  1.000000 Ce
   Ce185       1.0     0.495840     0.087770     0.822650    Biso  1.000000 Ce
   Ce186       1.0     0.329181     0.421095     0.822650    Biso  1.000000 Ce
   Ce187       1.0     0.579148     0.087770     0.822642    Biso  1.000000 Ce
   Ce188       1.0     0.912423     0.421170     0.822642    Biso  1.000000 Ce
   Ce189       1.0     0.620704     0.337852     0.822633    Biso  1.000000 Ce
   Ce190       1.0     0.245764     0.087695     0.822633    Biso  1.000000 Ce
   Ce191       1.0     0.745786     0.087745     0.822633    Biso  1.000000 Ce
   Ce192       1.0     0.370802     0.004401     0.822633    Biso  1.000000 Ce
   Ce193       1.0     0.829094     0.421196     0.822633    Biso  1.000000 Ce
   Ce194       1.0     0.120791     0.504514     0.822633    Biso  1.000000 Ce
   Ce195       1.0     0.537418     0.337827     0.822633    Biso  1.000000 Ce
   Ce196       1.0     0.454175     0.004451     0.822625    Biso  1.000000 Ce
   Ce197       1.0     0.454175     0.337877     0.822625    Biso  1.000000 Ce
   Ce198       1.0     0.829137     0.087770     0.822625    Biso  1.000000 Ce
   Ce199       1.0     0.287429     0.004376     0.822625    Biso  1.000000 Ce
   Ce200       1.0     0.912489     0.087770     0.822625    Biso  1.000000 Ce
   Ce201       1.0     0.162434     0.087720     0.822625    Biso  1.000000 Ce
   Ce202       1.0     0.037418     0.504489     0.822617    Biso  1.000000 Ce
   Ce203       1.0     0.204121     0.504489     0.822617    Biso  1.000000 Ce
   Ce204       1.0     0.745742     0.421221     0.822617    Biso  1.000000 Ce
   Ce205       1.0     0.995818     0.087720     0.822617    Biso  1.000000 Ce
   Ce206       1.0     0.079148     0.087820     0.822608    Biso  1.000000 Ce
   Ce207       1.0     0.412489     0.921082     0.822608    Biso  1.000000 Ce
   Ce208       1.0     0.662369     0.421170     0.822608    Biso  1.000000 Ce
   Ce209       1.0     0.537505     0.004426     0.822600    Biso  1.000000 Ce
   Ce210       1.0     0.954066     0.504514     0.822600    Biso  1.000000 Ce
   Ce211       1.0     0.287494     0.504489     0.822600    Biso  1.000000 Ce
   Ce212       1.0     0.412532     0.421221     0.822600    Biso  1.000000 Ce
   Ce213       1.0     0.579039     0.421170     0.822592    Biso  1.000000 Ce
   Ce214       1.0     0.620813     0.004376     0.822592    Biso  1.000000 Ce
   Ce215       1.0     0.495840     0.921082     0.822592    Biso  1.000000 Ce
   Ce216       1.0     0.329137     0.921158     0.822583    Biso  1.000000 Ce
   Ce217       1.0     0.495796     0.421196     0.822583    Biso  1.000000 Ce
   Ce218       1.0     0.370824     0.504489     0.822583    Biso  1.000000 Ce
   Ce219       1.0     0.870715     0.504539     0.822583    Biso  1.000000 Ce
   Ce220       1.0     0.204077     0.004426     0.822575    Biso  1.000000 Ce
   Ce221       1.0     0.704143     0.004401     0.822575    Biso  1.000000 Ce
   Ce222       1.0     0.245742     0.587808     0.822567    Biso  1.000000 Ce
   Ce223       1.0     0.787407     0.504539     0.822567    Biso  1.000000 Ce
   Ce224       1.0     0.079061     0.587808     0.822567    Biso  1.000000 Ce
   Ce225       1.0     0.454110     0.837739     0.822567    Biso  1.000000 Ce
   Ce226       1.0     0.162456     0.587883     0.822567    Biso  1.000000 Ce
   Ce227       1.0     0.370758     0.837764     0.822558    Biso  1.000000 Ce
   Ce228       1.0     0.454153     0.504565     0.822558    Biso  1.000000 Ce
   Ce229       1.0     0.787494     0.004426     0.822558    Biso  1.000000 Ce
   Ce230       1.0     0.245742     0.921082     0.822558    Biso  1.000000 Ce
   Ce231       1.0     0.704055     0.504514     0.822558    Biso  1.000000 Ce
   Ce232       1.0     0.329115     0.587833     0.822558    Biso  1.000000 Ce
   Ce233       1.0     0.870824     0.004426     0.822550    Biso  1.000000 Ce
   Ce234       1.0     0.579192     0.921108     0.822550    Biso  1.000000 Ce
   Ce235       1.0     0.620747     0.504464     0.822550    Biso  1.000000 Ce
   Ce236       1.0     0.412445     0.587858     0.822550    Biso  1.000000 Ce
   Ce237       1.0     0.120747     0.004401     0.822550    Biso  1.000000 Ce
   Ce238       1.0     0.954132     0.004376     0.822550    Biso  1.000000 Ce
   Ce239       1.0     0.995731     0.587833     0.822550    Biso  1.000000 Ce
   Ce240       1.0     0.537440     0.504539     0.822542    Biso  1.000000 Ce
   Ce241       1.0     0.454088     0.671152     0.822542    Biso  1.000000 Ce
   Ce242       1.0     0.495775     0.754445     0.822542    Biso  1.000000 Ce
   Ce243       1.0     0.495818     0.587883     0.822542    Biso  1.000000 Ce
   Ce244       1.0     0.037461     0.004426     0.822542    Biso  1.000000 Ce
   Ce245       1.0     0.412380     0.754445     0.822533    Biso  1.000000 Ce
   Ce246       1.0     0.287450     0.837814     0.822533    Biso  1.000000 Ce
   Ce247       1.0     0.537483     0.837764     0.822533    Biso  1.000000 Ce
   Ce248       1.0     0.287385     0.671101     0.822533    Biso  1.000000 Ce
   Ce249       1.0     0.370737     0.671152     0.822533    Biso  1.000000 Ce
   Ce250       1.0     0.912380     0.587833     0.822533    Biso  1.000000 Ce
   Ce251       1.0     0.329050     0.754395     0.822533    Biso  1.000000 Ce
   Ce252       1.0     0.537461     0.671202     0.822525    Biso  1.000000 Ce
   Ce253       1.0     0.662521     0.921108     0.822525    Biso  1.000000 Ce
   Ce254       1.0     0.579148     0.587858     0.822525    Biso  1.000000 Ce
   Ce255       1.0     0.204099     0.671202     0.822517    Biso  1.000000 Ce
   Ce256       1.0     0.162412     0.921133     0.822517    Biso  1.000000 Ce
   Ce257       1.0     0.829072     0.587883     0.822508    Biso  1.000000 Ce
   Ce258       1.0     0.662456     0.587858     0.822508    Biso  1.000000 Ce
   Ce259       1.0     0.245764     0.754495     0.822508    Biso  1.000000 Ce
   Ce260       1.0     0.204099     0.837764     0.822508    Biso  1.000000 Ce
   Ce261       1.0     0.745742     0.587833     0.822508    Biso  1.000000 Ce
   Ce262       1.0     0.579170     0.754521     0.822508    Biso  1.000000 Ce
   Ce263       1.0     0.745829     0.921108     0.822508    Biso  1.000000 Ce
   Ce264       1.0     0.120747     0.671152     0.822500    Biso  1.000000 Ce
   Ce265       1.0     0.620835     0.837839     0.822500    Biso  1.000000 Ce
   Ce266       1.0     0.829159     0.921133     0.822500    Biso  1.000000 Ce
   Ce267       1.0     0.912489     0.921057     0.822492    Biso  1.000000 Ce
   Ce268       1.0     0.037418     0.671177     0.822492    Biso  1.000000 Ce
   Ce269       1.0     0.620813     0.671202     0.822492    Biso  1.000000 Ce
   Ce270       1.0     0.079126     0.921133     0.822492    Biso  1.000000 Ce
   Ce271       1.0     0.954088     0.671152     0.822492    Biso  1.000000 Ce
   Ce272       1.0     0.995840     0.921108     0.822492    Biso  1.000000 Ce
   Ce273       1.0     0.162412     0.754445     0.822483    Biso  1.000000 Ce
   Ce274       1.0     0.704143     0.671202     0.822483    Biso  1.000000 Ce
   Ce275       1.0     0.787450     0.671177     0.822475    Biso  1.000000 Ce
   Ce276       1.0     0.870780     0.671202     0.822475    Biso  1.000000 Ce
   Ce277       1.0     0.704143     0.837789     0.822475    Biso  1.000000 Ce
   Ce278       1.0     0.662499     0.754521     0.822467    Biso  1.000000 Ce
   Ce279       1.0     0.120791     0.837839     0.822467    Biso  1.000000 Ce
   Ce280       1.0     0.787472     0.837814     0.822467    Biso  1.000000 Ce
   Ce281       1.0     0.870802     0.837764     0.822458    Biso  1.000000 Ce
   Ce282       1.0     0.745829     0.754521     0.822458    Biso  1.000000 Ce
   Ce283       1.0     0.037505     0.837789     0.822458    Biso  1.000000 Ce
   Ce284       1.0     0.079126     0.754521     0.822450    Biso  1.000000 Ce
   Ce285       1.0     0.954175     0.837814     0.822450    Biso  1.000000 Ce
   Ce286       1.0     0.829137     0.754495     0.822450    Biso  1.000000 Ce
   Ce287       1.0     0.912489     0.754495     0.822450    Biso  1.000000 Ce
   Ce288       1.0     0.995796     0.754470     0.822450    Biso  1.000000 Ce
   O433        1.0     0.245829     0.309987     0.816242    Biso  1.000000 O
   O434        1.0     0.704143     0.226769     0.816242    Biso  1.000000 O
   O435        1.0     0.287494     0.226643     0.816233    Biso  1.000000 O
   O436        1.0     0.204143     0.226643     0.816233    Biso  1.000000 O
   O437        1.0     0.079170     0.310037     0.816233    Biso  1.000000 O
   O438        1.0     0.162478     0.310062     0.816225    Biso  1.000000 O
   O439        1.0     0.912445     0.310062     0.816225    Biso  1.000000 O
   O440        1.0     0.787494     0.226794     0.816225    Biso  1.000000 O
   O441        1.0     0.745786     0.310112     0.816225    Biso  1.000000 O
   O442        1.0     0.995818     0.310087     0.816225    Biso  1.000000 O
   O443        1.0     0.329115     0.143274     0.816225    Biso  1.000000 O
   O444        1.0     0.870780     0.226743     0.816225    Biso  1.000000 O
   O445        1.0     0.370845     0.226643     0.816217    Biso  1.000000 O
   O446        1.0     0.954132     0.226718     0.816217    Biso  1.000000 O
   O447        1.0     0.620660     0.226743     0.816217    Biso  1.000000 O
   O448        1.0     0.037483     0.226743     0.816217    Biso  1.000000 O
   O449        1.0     0.120813     0.393381     0.816217    Biso  1.000000 O
   O450        1.0     0.037440     0.393356     0.816217    Biso  1.000000 O
   O451        1.0     0.120835     0.226743     0.816217    Biso  1.000000 O
   O452        1.0     0.329181     0.310037     0.816217    Biso  1.000000 O
   O453        1.0     0.829094     0.310163     0.816217    Biso  1.000000 O
   O454        1.0     0.204164     0.393406     0.816217    Biso  1.000000 O
   O455        1.0     0.662434     0.143349     0.816217    Biso  1.000000 O
   O456        1.0     0.662369     0.310138     0.816208    Biso  1.000000 O
   O457        1.0     0.745829     0.143400     0.816200    Biso  1.000000 O
   O458        1.0     0.287516     0.393381     0.816200    Biso  1.000000 O
   O459        1.0     0.412489     0.143324     0.816200    Biso  1.000000 O
   O460        1.0     0.454110     0.226618     0.816200    Biso  1.000000 O
   O461        1.0     0.954066     0.393406     0.816192    Biso  1.000000 O
   O462        1.0     0.245764     0.143349     0.816192    Biso  1.000000 O
   O463        1.0     0.829115     0.143374     0.816192    Biso  1.000000 O
   O464        1.0     0.495775     0.143324     0.816192    Biso  1.000000 O
   O465        1.0     0.537374     0.226718     0.816192    Biso  1.000000 O
   O466        1.0     0.579061     0.143349     0.816192    Biso  1.000000 O
   O467        1.0     0.162434     0.143324     0.816192    Biso  1.000000 O
   O468        1.0     0.912423     0.143400     0.816183    Biso  1.000000 O
   O469        1.0     0.412489     0.309987     0.816183    Biso  1.000000 O
   O470        1.0     0.870693     0.393431     0.816183    Biso  1.000000 O
   O471        1.0     0.995818     0.143400     0.816183    Biso  1.000000 O
   O472        1.0     0.162434     0.476674     0.816183    Biso  1.000000 O
   O473        1.0     0.079126     0.143400     0.816175    Biso  1.000000 O
   O474        1.0     0.370780     0.060031     0.816175    Biso  1.000000 O
   O475        1.0     0.079083     0.476725     0.816175    Biso  1.000000 O
   O476        1.0     0.787407     0.393481     0.816175    Biso  1.000000 O
   O477        1.0     0.454153     0.060081     0.816175    Biso  1.000000 O
   O478        1.0     0.579039     0.310087     0.816175    Biso  1.000000 O
   O479        1.0     0.995709     0.476725     0.816175    Biso  1.000000 O
   O480        1.0     0.537461     0.060031     0.816167    Biso  1.000000 O
   O481        1.0     0.370845     0.393406     0.816167    Biso  1.000000 O
   O482        1.0     0.287429     0.060031     0.816167    Biso  1.000000 O
   O483        1.0     0.704055     0.393507     0.816158    Biso  1.000000 O
   O484        1.0     0.412467     0.976687     0.816158    Biso  1.000000 O
   O485        1.0     0.620791     0.060006     0.816158    Biso  1.000000 O
   O486        1.0     0.495731     0.310037     0.816158    Biso  1.000000 O
   O487        1.0     0.704143     0.060056     0.816150    Biso  1.000000 O
   O488        1.0     0.245764     0.476775     0.816150    Biso  1.000000 O
   O489        1.0     0.329137     0.476699     0.816150    Biso  1.000000 O
   O490        1.0     0.912358     0.476775     0.816142    Biso  1.000000 O
   O491        1.0     0.620704     0.393481     0.816142    Biso  1.000000 O
   O492        1.0     0.495818     0.976662     0.816142    Biso  1.000000 O
   O493        1.0     0.787450     0.060081     0.816133    Biso  1.000000 O
   O494        1.0     0.870780     0.060056     0.816133    Biso  1.000000 O
   O495        1.0     0.954110     0.060006     0.816133    Biso  1.000000 O
   O496        1.0     0.204055     0.060056     0.816133    Biso  1.000000 O
   O497        1.0     0.329115     0.976762     0.816133    Biso  1.000000 O
   O498        1.0     0.829006     0.476750     0.816125    Biso  1.000000 O
   O499        1.0     0.454132     0.893393     0.816125    Biso  1.000000 O
   O500        1.0     0.537374     0.393431     0.816125    Biso  1.000000 O
   O501        1.0     0.120747     0.560094     0.816125    Biso  1.000000 O
   O502        1.0     0.370758     0.893368     0.816125    Biso  1.000000 O
   O503        1.0     0.454110     0.393406     0.816125    Biso  1.000000 O
   O504        1.0     0.120726     0.060006     0.816117    Biso  1.000000 O
   O505        1.0     0.245742     0.976737     0.816117    Biso  1.000000 O
   O506        1.0     0.037483     0.060006     0.816117    Biso  1.000000 O
   O507        1.0     0.204055     0.560068     0.816108    Biso  1.000000 O
   O508        1.0     0.037374     0.560094     0.816108    Biso  1.000000 O
   O509        1.0     0.287407     0.560068     0.816108    Biso  1.000000 O
   O510        1.0     0.579126     0.976687     0.816108    Biso  1.000000 O
   O511        1.0     0.745720     0.476800     0.816100    Biso  1.000000 O
   O512        1.0     0.412489     0.476750     0.816100    Biso  1.000000 O
   O513        1.0     0.662412     0.476750     0.816100    Biso  1.000000 O
   O514        1.0     0.537527     0.893393     0.816100    Biso  1.000000 O
   O515        1.0     0.370780     0.560094     0.816100    Biso  1.000000 O
   O516        1.0     0.287407     0.893393     0.816092    Biso  1.000000 O
   O517        1.0     0.954023     0.560094     0.816092    Biso  1.000000 O
   O518        1.0     0.579061     0.476775     0.816083    Biso  1.000000 O
   O519        1.0     0.662478     0.976712     0.816083    Biso  1.000000 O
   O520        1.0     0.495753     0.476725     0.816083    Biso  1.000000 O
   O521        1.0     0.454088     0.560119     0.816083    Biso  1.000000 O
   O522        1.0     0.412401     0.810050     0.816083    Biso  1.000000 O
   O523        1.0     0.495796     0.810075     0.816075    Biso  1.000000 O
   O524        1.0     0.329072     0.809974     0.816075    Biso  1.000000 O
   O525        1.0     0.745807     0.976737     0.816075    Biso  1.000000 O
   O526        1.0     0.412401     0.643437     0.816075    Biso  1.000000 O
   O527        1.0     0.162369     0.976762     0.816075    Biso  1.000000 O
   O528        1.0     0.870693     0.560094     0.816067    Biso  1.000000 O
   O529        1.0     0.454066     0.726806     0.816067    Biso  1.000000 O
   O530        1.0     0.829137     0.976737     0.816067    Biso  1.000000 O
   O531        1.0     0.245698     0.643387     0.816067    Biso  1.000000 O
   O532        1.0     0.495775     0.643488     0.816067    Biso  1.000000 O
   O533        1.0     0.537440     0.560094     0.816058    Biso  1.000000 O
   O534        1.0     0.620769     0.560043     0.816058    Biso  1.000000 O
   O535        1.0     0.912445     0.976662     0.816058    Biso  1.000000 O
   O536        1.0     0.329050     0.643463     0.816058    Biso  1.000000 O
   O537        1.0     0.204034     0.893368     0.816058    Biso  1.000000 O
   O538        1.0     0.537461     0.726806     0.816058    Biso  1.000000 O
   O539        1.0     0.162391     0.643437     0.816058    Biso  1.000000 O
   O540        1.0     0.787363     0.560119     0.816058    Biso  1.000000 O
   O541        1.0     0.370715     0.726756     0.816050    Biso  1.000000 O
   O542        1.0     0.995775     0.976687     0.816050    Biso  1.000000 O
   O543        1.0     0.079061     0.643387     0.816050    Biso  1.000000 O
   O544        1.0     0.704077     0.560068     0.816050    Biso  1.000000 O
   O545        1.0     0.620835     0.893419     0.816050    Biso  1.000000 O
   O546        1.0     0.579061     0.643412     0.816050    Biso  1.000000 O
   O547        1.0     0.245742     0.810024     0.816050    Biso  1.000000 O
   O548        1.0     0.287385     0.726681     0.816042    Biso  1.000000 O
   O549        1.0     0.079083     0.976712     0.816042    Biso  1.000000 O
   O550        1.0     0.579170     0.810100     0.816042    Biso  1.000000 O
   O551        1.0     0.995753     0.643387     0.816042    Biso  1.000000 O
   O552        1.0     0.204077     0.726731     0.816025    Biso  1.000000 O
   O553        1.0     0.662456     0.643437     0.816025    Biso  1.000000 O
   O554        1.0     0.912401     0.643387     0.816025    Biso  1.000000 O
   O555        1.0     0.704164     0.893368     0.816025    Biso  1.000000 O
   O556        1.0     0.745764     0.643412     0.816017    Biso  1.000000 O
   O557        1.0     0.787472     0.893393     0.816017    Biso  1.000000 O
   O558        1.0     0.870802     0.893393     0.816017    Biso  1.000000 O
   O559        1.0     0.620813     0.726781     0.816017    Biso  1.000000 O
   O560        1.0     0.829094     0.643437     0.816017    Biso  1.000000 O
   O561        1.0     0.162412     0.810050     0.816017    Biso  1.000000 O
   O562        1.0     0.120747     0.893393     0.816008    Biso  1.000000 O
   O563        1.0     0.120726     0.726706     0.816008    Biso  1.000000 O
   O564        1.0     0.662456     0.810100     0.816000    Biso  1.000000 O
   O565        1.0     0.037461     0.893343     0.816000    Biso  1.000000 O
   O566        1.0     0.954175     0.893393     0.816000    Biso  1.000000 O
   O567        1.0     0.704143     0.726781     0.816000    Biso  1.000000 O
   O568        1.0     0.954110     0.726706     0.815992    Biso  1.000000 O
   O569        1.0     0.745807     0.810100     0.815992    Biso  1.000000 O
   O570        1.0     0.037440     0.726756     0.815992    Biso  1.000000 O
   O571        1.0     0.829115     0.810100     0.815983    Biso  1.000000 O
   O572        1.0     0.787450     0.726731     0.815983    Biso  1.000000 O
   O573        1.0     0.912489     0.810075     0.815983    Biso  1.000000 O
   O574        1.0     0.079126     0.810075     0.815983    Biso  1.000000 O
   O575        1.0     0.870780     0.726756     0.815983    Biso  1.000000 O
   O576        1.0     0.995818     0.810050     0.815975    Biso  1.000000 O
   O577        1.0     0.245742     0.254458     0.803158    Biso  1.000000 O
   O578        1.0     0.662347     0.254659     0.803150    Biso  1.000000 O
   O579        1.0     0.745764     0.254684     0.803150    Biso  1.000000 O
   O580        1.0     0.204099     0.337902     0.803150    Biso  1.000000 O
   O581        1.0     0.704055     0.171265     0.803142    Biso  1.000000 O
   O582        1.0     0.329094     0.254458     0.803142    Biso  1.000000 O
   O583        1.0     0.829115     0.254709     0.803133    Biso  1.000000 O
   O584        1.0     0.995775     0.254609     0.803133    Biso  1.000000 O
   O585        1.0     0.037461     0.337902     0.803133    Biso  1.000000 O
   O586        1.0     0.287363     0.171114     0.803133    Biso  1.000000 O
   O587        1.0     0.120769     0.337902     0.803133    Biso  1.000000 O
   O588        1.0     0.912423     0.254634     0.803133    Biso  1.000000 O
   O589        1.0     0.287450     0.337877     0.803133    Biso  1.000000 O
   O590        1.0     0.162434     0.254558     0.803133    Biso  1.000000 O
   O591        1.0     0.370737     0.171164     0.803133    Biso  1.000000 O
   O592        1.0     0.079104     0.254583     0.803133    Biso  1.000000 O
   O593        1.0     0.954066     0.337927     0.803125    Biso  1.000000 O
   O594        1.0     0.620660     0.171265     0.803125    Biso  1.000000 O
   O595        1.0     0.704055     0.338078     0.803125    Biso  1.000000 O
   O596        1.0     0.787429     0.171340     0.803125    Biso  1.000000 O
   O597        1.0     0.787407     0.338078     0.803117    Biso  1.000000 O
   O598        1.0     0.079061     0.421246     0.803117    Biso  1.000000 O
   O599        1.0     0.870758     0.338003     0.803117    Biso  1.000000 O
   O600        1.0     0.204012     0.171164     0.803117    Biso  1.000000 O
   O601        1.0     0.162412     0.421196     0.803117    Biso  1.000000 O
   O602        1.0     0.954045     0.171265     0.803108    Biso  1.000000 O
   O603        1.0     0.870715     0.171315     0.803108    Biso  1.000000 O
   O604        1.0     0.412445     0.254483     0.803108    Biso  1.000000 O
   O605        1.0     0.995709     0.421246     0.803108    Biso  1.000000 O
   O606        1.0     0.370802     0.337852     0.803108    Biso  1.000000 O
   O607        1.0     0.329050     0.087871     0.803100    Biso  1.000000 O
   O608        1.0     0.120704     0.171214     0.803100    Biso  1.000000 O
   O609        1.0     0.245764     0.421271     0.803100    Biso  1.000000 O
   O610        1.0     0.037418     0.171265     0.803100    Biso  1.000000 O
   O611        1.0     0.537309     0.171265     0.803100    Biso  1.000000 O
   O612        1.0     0.578908     0.254609     0.803092    Biso  1.000000 O
   O613        1.0     0.454066     0.171189     0.803092    Biso  1.000000 O
   O614        1.0     0.412380     0.087845     0.803092    Biso  1.000000 O
   O615        1.0     0.495644     0.254533     0.803083    Biso  1.000000 O
   O616        1.0     0.662391     0.087871     0.803083    Biso  1.000000 O
   O617        1.0     0.537331     0.337952     0.803083    Biso  1.000000 O
   O618        1.0     0.912336     0.421296     0.803083    Biso  1.000000 O
   O619        1.0     0.120704     0.504590     0.803083    Biso  1.000000 O
   O620        1.0     0.620595     0.338028     0.803075    Biso  1.000000 O
   O621        1.0     0.579017     0.087896     0.803075    Biso  1.000000 O
   O622        1.0     0.495731     0.087896     0.803075    Biso  1.000000 O
   O623        1.0     0.245633     0.087871     0.803075    Biso  1.000000 O
   O624        1.0     0.329115     0.421221     0.803075    Biso  1.000000 O
   O625        1.0     0.745698     0.087921     0.803075    Biso  1.000000 O
   O626        1.0     0.454066     0.004602     0.803067    Biso  1.000000 O
   O627        1.0     0.037331     0.504590     0.803067    Biso  1.000000 O
   O628        1.0     0.370737     0.004577     0.803067    Biso  1.000000 O
   O629        1.0     0.829028     0.087946     0.803058    Biso  1.000000 O
   O630        1.0     0.829028     0.421346     0.803058    Biso  1.000000 O
   O631        1.0     0.995731     0.087896     0.803058    Biso  1.000000 O
   O632        1.0     0.912358     0.087946     0.803058    Biso  1.000000 O
   O633        1.0     0.204012     0.504590     0.803058    Biso  1.000000 O
   O634        1.0     0.162325     0.087896     0.803058    Biso  1.000000 O
   O635        1.0     0.745698     0.421346     0.803050    Biso  1.000000 O
   O636        1.0     0.287320     0.004577     0.803050    Biso  1.000000 O
   O637        1.0     0.454045     0.337927     0.803050    Biso  1.000000 O
   O638        1.0     0.412380     0.921233     0.803050    Biso  1.000000 O
   O639        1.0     0.953979     0.504615     0.803042    Biso  1.000000 O
   O640        1.0     0.287407     0.504590     0.803042    Biso  1.000000 O
   O641        1.0     0.537396     0.004577     0.803042    Biso  1.000000 O
   O642        1.0     0.079017     0.087946     0.803042    Biso  1.000000 O
   O643        1.0     0.662282     0.421296     0.803042    Biso  1.000000 O
   O644        1.0     0.579017     0.421296     0.803033    Biso  1.000000 O
   O645        1.0     0.495753     0.921208     0.803033    Biso  1.000000 O
   O646        1.0     0.412401     0.421221     0.803033    Biso  1.000000 O
   O647        1.0     0.328985     0.921258     0.803025    Biso  1.000000 O
   O648        1.0     0.370715     0.504615     0.803017    Biso  1.000000 O
   O649        1.0     0.620747     0.004552     0.803017    Biso  1.000000 O
   O650        1.0     0.870606     0.504640     0.803017    Biso  1.000000 O
   O651        1.0     0.454023     0.837889     0.803017    Biso  1.000000 O
   O652        1.0     0.203947     0.004602     0.803008    Biso  1.000000 O
   O653        1.0     0.370649     0.837864     0.803008    Biso  1.000000 O
   O654        1.0     0.787363     0.504665     0.803000    Biso  1.000000 O
   O655        1.0     0.078974     0.587908     0.803000    Biso  1.000000 O
   O656        1.0     0.704055     0.004577     0.803000    Biso  1.000000 O
   O657        1.0     0.245655     0.587908     0.803000    Biso  1.000000 O
   O658        1.0     0.162347     0.587959     0.803000    Biso  1.000000 O
   O659        1.0     0.245633     0.921233     0.803000    Biso  1.000000 O
   O660        1.0     0.787363     0.004577     0.802992    Biso  1.000000 O
   O661        1.0     0.328985     0.587934     0.802992    Biso  1.000000 O
   O662        1.0     0.495666     0.421246     0.802992    Biso  1.000000 O
   O663        1.0     0.870693     0.004602     0.802992    Biso  1.000000 O
   O664        1.0     0.703990     0.504590     0.802992    Biso  1.000000 O
   O665        1.0     0.454066     0.504640     0.802983    Biso  1.000000 O
   O666        1.0     0.620660     0.504565     0.802983    Biso  1.000000 O
   O667        1.0     0.995622     0.587934     0.802983    Biso  1.000000 O
   O668        1.0     0.412358     0.588009     0.802983    Biso  1.000000 O
   O669        1.0     0.954023     0.004552     0.802983    Biso  1.000000 O
   O670        1.0     0.579083     0.921258     0.802983    Biso  1.000000 O
   O671        1.0     0.495688     0.587908     0.802983    Biso  1.000000 O
   O672        1.0     0.412314     0.754571     0.802983    Biso  1.000000 O
   O673        1.0     0.120639     0.004577     0.802975    Biso  1.000000 O
   O674        1.0     0.495688     0.754621     0.802975    Biso  1.000000 O
   O675        1.0     0.537309     0.504640     0.802975    Biso  1.000000 O
   O676        1.0     0.453957     0.671328     0.802975    Biso  1.000000 O
   O677        1.0     0.287320     0.837864     0.802975    Biso  1.000000 O
   O678        1.0     0.537396     0.837940     0.802975    Biso  1.000000 O
   O679        1.0     0.370628     0.671277     0.802967    Biso  1.000000 O
   O680        1.0     0.912271     0.587908     0.802958    Biso  1.000000 O
   O681        1.0     0.037309     0.004527     0.802958    Biso  1.000000 O
   O682        1.0     0.537331     0.671328     0.802958    Biso  1.000000 O
   O683        1.0     0.328963     0.754495     0.802958    Biso  1.000000 O
   O684        1.0     0.287298     0.671227     0.802958    Biso  1.000000 O
   O685        1.0     0.579039     0.587934     0.802958    Biso  1.000000 O
   O686        1.0     0.828963     0.587934     0.802950    Biso  1.000000 O
   O687        1.0     0.203968     0.671252     0.802950    Biso  1.000000 O
   O688        1.0     0.662434     0.921258     0.802950    Biso  1.000000 O
   O689        1.0     0.662369     0.587959     0.802950    Biso  1.000000 O
   O690        1.0     0.162282     0.921284     0.802942    Biso  1.000000 O
   O691        1.0     0.203990     0.837839     0.802942    Biso  1.000000 O
   O692        1.0     0.579061     0.754646     0.802942    Biso  1.000000 O
   O693        1.0     0.829028     0.921309     0.802933    Biso  1.000000 O
   O694        1.0     0.120682     0.671252     0.802933    Biso  1.000000 O
   O695        1.0     0.745677     0.587908     0.802933    Biso  1.000000 O
   O696        1.0     0.620682     0.671328     0.802933    Biso  1.000000 O
   O697        1.0     0.745742     0.921309     0.802933    Biso  1.000000 O
   O698        1.0     0.037352     0.671302     0.802933    Biso  1.000000 O
   O699        1.0     0.245633     0.754546     0.802925    Biso  1.000000 O
   O700        1.0     0.912401     0.921233     0.802925    Biso  1.000000 O
   O701        1.0     0.162303     0.754521     0.802925    Biso  1.000000 O
   O702        1.0     0.078996     0.921208     0.802925    Biso  1.000000 O
   O703        1.0     0.620726     0.837990     0.802917    Biso  1.000000 O
   O704        1.0     0.954023     0.671252     0.802917    Biso  1.000000 O
   O705        1.0     0.704055     0.671328     0.802908    Biso  1.000000 O
   O706        1.0     0.995753     0.921233     0.802908    Biso  1.000000 O
   O707        1.0     0.787363     0.671277     0.802908    Biso  1.000000 O
   O708        1.0     0.870693     0.671302     0.802900    Biso  1.000000 O
   O709        1.0     0.662412     0.754671     0.802900    Biso  1.000000 O
   O710        1.0     0.870715     0.837915     0.802892    Biso  1.000000 O
   O711        1.0     0.704055     0.837940     0.802892    Biso  1.000000 O
   O712        1.0     0.120660     0.837889     0.802892    Biso  1.000000 O
   O713        1.0     0.787385     0.837990     0.802883    Biso  1.000000 O
   O714        1.0     0.745742     0.754671     0.802883    Biso  1.000000 O
   O715        1.0     0.829050     0.754621     0.802883    Biso  1.000000 O
   O716        1.0     0.079039     0.754596     0.802883    Biso  1.000000 O
   O717        1.0     0.037396     0.837864     0.802883    Biso  1.000000 O
   O718        1.0     0.995709     0.754521     0.802883    Biso  1.000000 O
   O719        1.0     0.912401     0.754596     0.802875    Biso  1.000000 O
   O720        1.0     0.954088     0.837915     0.802875    Biso  1.000000 O
   Ce289       1.0     0.703358     0.229359     0.796350    Biso  1.000000 Ce
   Ce290       1.0     0.246461     0.312326     0.796800    Biso  1.000000 Ce
   Ce291       1.0     0.286361     0.227724     0.796742    Biso  1.000000 Ce
   Ce292       1.0     0.620247     0.230264     0.797475    Biso  1.000000 Ce
   Ce293       1.0     0.746766     0.309785     0.796650    Biso  1.000000 Ce
   Ce294       1.0     0.203032     0.227347     0.796817    Biso  1.000000 Ce
   Ce295       1.0     0.785665     0.229862     0.796342    Biso  1.000000 Ce
   Ce296       1.0     0.663371     0.313231     0.796958    Biso  1.000000 Ce
   Ce297       1.0     0.996254     0.310087     0.796450    Biso  1.000000 Ce
   Ce298       1.0     0.326632     0.143374     0.796258    Biso  1.000000 Ce
   Ce299       1.0     0.662260     0.143676     0.796258    Biso  1.000000 Ce
   Ce300       1.0     0.328309     0.309459     0.796858    Biso  1.000000 Ce
   Ce301       1.0     0.914013     0.310288     0.796758    Biso  1.000000 Ce
   Ce302       1.0     0.162412     0.310439     0.796133    Biso  1.000000 Ce
   Ce303       1.0     0.036612     0.394085     0.795858    Biso  1.000000 Ce
   Ce304       1.0     0.368624     0.224656     0.797100    Biso  1.000000 Ce
   Ce305       1.0     0.954219     0.226014     0.796767    Biso  1.000000 Ce
   Ce306       1.0     0.204665     0.392249     0.797075    Biso  1.000000 Ce
   Ce307       1.0     0.745459     0.145286     0.796425    Biso  1.000000 Ce
   Ce308       1.0     0.037374     0.228076     0.796333    Biso  1.000000 Ce
   Ce309       1.0     0.870323     0.226240     0.795250    Biso  1.000000 Ce
   Ce310       1.0     0.078168     0.310389     0.796400    Biso  1.000000 Ce
   Ce311       1.0     0.120464     0.391092     0.796625    Biso  1.000000 Ce
   Ce312       1.0     0.288082     0.394186     0.796117    Biso  1.000000 Ce
   Ce313       1.0     0.829464     0.312602     0.796492    Biso  1.000000 Ce
   Ce314       1.0     0.119092     0.227749     0.796208    Biso  1.000000 Ce
   Ce315       1.0     0.994773     0.143073     0.796833    Biso  1.000000 Ce
   Ce316       1.0     0.159341     0.473757     0.796617    Biso  1.000000 Ce
   Ce317       1.0     0.994969     0.476825     0.796300    Biso  1.000000 Ce
   Ce318       1.0     0.411792     0.143299     0.795892    Biso  1.000000 Ce
   Ce319       1.0     0.954132     0.393657     0.796492    Biso  1.000000 Ce
   Ce320       1.0     0.079213     0.474989     0.796325    Biso  1.000000 Ce
   Ce321       1.0     0.913142     0.144984     0.796350    Biso  1.000000 Ce
   Ce322       1.0     0.577166     0.144431     0.796017    Biso  1.000000 Ce
   Ce323       1.0     0.245089     0.143274     0.796883    Biso  1.000000 Ce
   Ce324       1.0     0.454241     0.224933     0.796325    Biso  1.000000 Ce
   Ce325       1.0     0.411508     0.310188     0.797033    Biso  1.000000 Ce
   Ce326       1.0     0.162826     0.146518     0.796300    Biso  1.000000 Ce
   Ce327       1.0     0.828658     0.142167     0.797367    Biso  1.000000 Ce
   Ce328       1.0     0.871216     0.394990     0.796392    Biso  1.000000 Ce
   Ce329       1.0     0.410594     0.978120     0.796492    Biso  1.000000 Ce
   Ce330       1.0     0.453195     0.059628     0.795575    Biso  1.000000 Ce
   Ce331       1.0     0.496123     0.142821     0.796442    Biso  1.000000 Ce
   Ce332       1.0     0.285882     0.059503     0.796667    Biso  1.000000 Ce
   Ce333       1.0     0.537483     0.228328     0.796825    Biso  1.000000 Ce
   Ce334       1.0     0.079605     0.145965     0.796858    Biso  1.000000 Ce
   Ce335       1.0     0.788191     0.393255     0.796875    Biso  1.000000 Ce
   Ce336       1.0     0.370671     0.392224     0.795592    Biso  1.000000 Ce
   Ce337       1.0     0.369865     0.061288     0.796250    Biso  1.000000 Ce
   Ce338       1.0     0.701986     0.392651     0.795933    Biso  1.000000 Ce
   Ce339       1.0     0.536852     0.060986     0.796583    Biso  1.000000 Ce
   Ce340       1.0     0.621052     0.061464     0.796525    Biso  1.000000 Ce
   Ce341       1.0     0.326894     0.475870     0.795717    Biso  1.000000 Ce
   Ce342       1.0     0.953696     0.059905     0.796667    Biso  1.000000 Ce
   Ce343       1.0     0.455177     0.894123     0.796933    Biso  1.000000 Ce
   Ce344       1.0     0.703184     0.059251     0.796725    Biso  1.000000 Ce
   Ce345       1.0     0.910223     0.476699     0.795892    Biso  1.000000 Ce
   Ce346       1.0     0.579475     0.310414     0.796417    Biso  1.000000 Ce
   Ce347       1.0     0.370933     0.894500     0.797150    Biso  1.000000 Ce
   Ce348       1.0     0.496493     0.977592     0.796317    Biso  1.000000 Ce
   Ce349       1.0     0.872588     0.061288     0.796217    Biso  1.000000 Ce
   Ce350       1.0     0.120922     0.559088     0.796700    Biso  1.000000 Ce
   Ce351       1.0     0.244631     0.474637     0.796558    Biso  1.000000 Ce
   Ce352       1.0     0.494620     0.310163     0.796617    Biso  1.000000 Ce
   Ce353       1.0     0.787734     0.060031     0.796125    Biso  1.000000 Ce
   Ce354       1.0     0.246896     0.977995     0.796642    Biso  1.000000 Ce
   Ce355       1.0     0.330727     0.977039     0.795858    Biso  1.000000 Ce
   Ce356       1.0     0.618482     0.391645     0.796383    Biso  1.000000 Ce
   Ce357       1.0     0.037570     0.058874     0.796092    Biso  1.000000 Ce
   Ce358       1.0     0.829333     0.478862     0.796517    Biso  1.000000 Ce
   Ce359       1.0     0.038899     0.560420     0.795525    Biso  1.000000 Ce
   Ce360       1.0     0.286187     0.559415     0.796642    Biso  1.000000 Ce
   Ce361       1.0     0.288082     0.894676     0.796692    Biso  1.000000 Ce
   Ce362       1.0     0.371390     0.559163     0.796983    Biso  1.000000 Ce
   Ce363       1.0     0.536939     0.892312     0.796508    Biso  1.000000 Ce
   Ce364       1.0     0.204273     0.558610     0.797025    Biso  1.000000 Ce
   Ce365       1.0     0.119201     0.063300     0.796758    Biso  1.000000 Ce
   Ce366       1.0     0.202095     0.061514     0.796417    Biso  1.000000 Ce
   Ce367       1.0     0.535174     0.393431     0.797217    Biso  1.000000 Ce
   Ce368       1.0     0.413011     0.479390     0.797125    Biso  1.000000 Ce
   Ce369       1.0     0.579627     0.977240     0.796625    Biso  1.000000 Ce
   Ce370       1.0     0.661715     0.477001     0.796275    Biso  1.000000 Ce
   Ce371       1.0     0.955221     0.559163     0.796008    Biso  1.000000 Ce
   Ce372       1.0     0.453130     0.560144     0.796392    Biso  1.000000 Ce
   Ce373       1.0     0.743564     0.479365     0.796700    Biso  1.000000 Ce
   Ce374       1.0     0.453565     0.395192     0.797367    Biso  1.000000 Ce
   Ce375       1.0     0.330117     0.811030     0.796792    Biso  1.000000 Ce
   Ce376       1.0     0.494664     0.809119     0.797083    Biso  1.000000 Ce
   Ce377       1.0     0.494882     0.642582     0.796358    Biso  1.000000 Ce
   Ce378       1.0     0.538071     0.726077     0.796708    Biso  1.000000 Ce
   Ce379       1.0     0.204273     0.891231     0.796317    Biso  1.000000 Ce
   Ce380       1.0     0.413752     0.810402     0.796567    Biso  1.000000 Ce
   Ce381       1.0     0.578015     0.476574     0.796517    Biso  1.000000 Ce
   Ce382       1.0     0.412881     0.643060     0.796750    Biso  1.000000 Ce
   Ce383       1.0     0.455743     0.724543     0.797350    Biso  1.000000 Ce
   Ce384       1.0     0.618613     0.559565     0.796842    Biso  1.000000 Ce
   Ce385       1.0     0.576578     0.642356     0.796433    Biso  1.000000 Ce
   Ce386       1.0     0.496080     0.476096     0.796342    Biso  1.000000 Ce
   Ce387       1.0     0.661759     0.977466     0.796333    Biso  1.000000 Ce
   Ce388       1.0     0.747071     0.977617     0.796433    Biso  1.000000 Ce
   Ce389       1.0     0.911726     0.977718     0.796883    Biso  1.000000 Ce
   Ce390       1.0     0.163240     0.977391     0.796425    Biso  1.000000 Ce
   Ce391       1.0     0.871956     0.560270     0.796775    Biso  1.000000 Ce
   Ce392       1.0     0.828026     0.979051     0.796517    Biso  1.000000 Ce
   Ce393       1.0     0.245807     0.642431     0.796600    Biso  1.000000 Ce
   Ce394       1.0     0.077928     0.642306     0.795467    Biso  1.000000 Ce
   Ce395       1.0     0.535763     0.558685     0.797000    Biso  1.000000 Ce
   Ce396       1.0     0.325935     0.643588     0.795500    Biso  1.000000 Ce
   Ce397       1.0     0.244958     0.809572     0.796608    Biso  1.000000 Ce
   Ce398       1.0     0.704818     0.559565     0.797367    Biso  1.000000 Ce
   Ce399       1.0     0.660409     0.642557     0.796075    Biso  1.000000 Ce
   Ce400       1.0     0.163088     0.641677     0.796450    Biso  1.000000 Ce
   Ce401       1.0     0.994860     0.978095     0.796267    Biso  1.000000 Ce
   Ce402       1.0     0.996711     0.643286     0.795700    Biso  1.000000 Ce
   Ce403       1.0     0.579279     0.810553     0.796408    Biso  1.000000 Ce
   Ce404       1.0     0.620247     0.893871     0.796008    Biso  1.000000 Ce
   Ce405       1.0     0.914013     0.642683     0.796425    Biso  1.000000 Ce
   Ce406       1.0     0.788692     0.562810     0.796317    Biso  1.000000 Ce
   Ce407       1.0     0.287734     0.725146     0.796342    Biso  1.000000 Ce
   Ce408       1.0     0.745873     0.644041     0.796442    Biso  1.000000 Ce
   Ce409       1.0     0.370802     0.725021     0.796333    Biso  1.000000 Ce
   Ce410       1.0     0.870323     0.892161     0.796208    Biso  1.000000 Ce
   Ce411       1.0     0.079366     0.976863     0.796950    Biso  1.000000 Ce
   Ce412       1.0     0.204186     0.725499     0.795867    Biso  1.000000 Ce
   Ce413       1.0     0.162456     0.807987     0.797042    Biso  1.000000 Ce
   Ce414       1.0     0.830575     0.643261     0.796867    Biso  1.000000 Ce
   Ce415       1.0     0.788147     0.894123     0.797233    Biso  1.000000 Ce
   Ce416       1.0     0.621270     0.727083     0.796000    Biso  1.000000 Ce
   Ce417       1.0     0.705210     0.894198     0.796383    Biso  1.000000 Ce
   Ce418       1.0     0.704208     0.727636     0.796625    Biso  1.000000 Ce
   Ce419       1.0     0.952411     0.892916     0.796533    Biso  1.000000 Ce
   Ce420       1.0     0.913164     0.809270     0.796475    Biso  1.000000 Ce
   Ce421       1.0     0.829616     0.810477     0.796842    Biso  1.000000 Ce
   Ce422       1.0     0.953609     0.725524     0.796042    Biso  1.000000 Ce
   Ce423       1.0     0.745350     0.809899     0.796450    Biso  1.000000 Ce
   Ce424       1.0     0.121728     0.893947     0.796825    Biso  1.000000 Ce
   Ce425       1.0     0.786557     0.727863     0.796008    Biso  1.000000 Ce
   Ce426       1.0     0.036830     0.894902     0.796942    Biso  1.000000 Ce
   Ce427       1.0     0.121836     0.726630     0.796833    Biso  1.000000 Ce
   Ce428       1.0     0.662521     0.811332     0.796258    Biso  1.000000 Ce
   Ce429       1.0     0.870933     0.727234     0.796292    Biso  1.000000 Ce
   Ce430       1.0     0.993902     0.808214     0.796550    Biso  1.000000 Ce
   Ce431       1.0     0.037309     0.725725     0.795950    Biso  1.000000 Ce
   Ce432       1.0     0.078669     0.811357     0.796575    Biso  1.000000 Ce
   O721        1.0     0.664111     0.200211     0.790100    Biso  1.000000 O
   O722        1.0     0.704426     0.284787     0.790450    Biso  1.000000 O
   O723        1.0     0.285534     0.281694     0.790467    Biso  1.000000 O
   O724        1.0     0.745655     0.203129     0.789175    Biso  1.000000 O
   O725        1.0     0.621553     0.283731     0.789733    Biso  1.000000 O
   O726        1.0     0.329769     0.197973     0.790575    Biso  1.000000 O
   O727        1.0     0.204513     0.280814     0.789425    Biso  1.000000 O
   O728        1.0     0.245546     0.368207     0.790325    Biso  1.000000 O
   O729        1.0     0.244740     0.200463     0.789800    Biso  1.000000 O
   O730        1.0     0.955134     0.281744     0.790317    Biso  1.000000 O
   O731        1.0     0.788256     0.286045     0.789750    Biso  1.000000 O
   O732        1.0     0.037091     0.448734     0.789125    Biso  1.000000 O
   O733        1.0     0.370105     0.282650     0.790717    Biso  1.000000 O
   O734        1.0     0.996842     0.201796     0.790175    Biso  1.000000 O
   O735        1.0     0.994207     0.369011     0.789358    Biso  1.000000 O
   O736        1.0     0.162391     0.366622     0.790825    Biso  1.000000 O
   O737        1.0     0.705558     0.115006     0.789192    Biso  1.000000 O
   O738        1.0     0.870998     0.280009     0.789608    Biso  1.000000 O
   O739        1.0     0.076404     0.368483     0.789617    Biso  1.000000 O
   O740        1.0     0.910441     0.198577     0.789733    Biso  1.000000 O
   O741        1.0     0.037004     0.283278     0.789500    Biso  1.000000 O
   O742        1.0     0.161563     0.201469     0.789133    Biso  1.000000 O
   O743        1.0     0.118613     0.283153     0.789017    Biso  1.000000 O
   O744        1.0     0.659690     0.366622     0.788950    Biso  1.000000 O
   O745        1.0     0.827830     0.199331     0.789675    Biso  1.000000 O
   O746        1.0     0.577014     0.200739     0.790342    Biso  1.000000 O
   O747        1.0     0.119724     0.445339     0.789092    Biso  1.000000 O
   O748        1.0     0.747528     0.365340     0.789450    Biso  1.000000 O
   O749        1.0     0.410332     0.197772     0.789925    Biso  1.000000 O
   O750        1.0     0.287276     0.112567     0.790183    Biso  1.000000 O
   O751        1.0     0.952672     0.113598     0.790017    Biso  1.000000 O
   O752        1.0     0.203206     0.446998     0.789600    Biso  1.000000 O
   O753        1.0     0.620203     0.115660     0.789058    Biso  1.000000 O
   O754        1.0     0.913382     0.367402     0.789042    Biso  1.000000 O
   O755        1.0     0.330335     0.364661     0.788750    Biso  1.000000 O
   O756        1.0     0.366816     0.117823     0.789883    Biso  1.000000 O
   O757        1.0     0.078342     0.200111     0.789717    Biso  1.000000 O
   O758        1.0     0.953413     0.450117     0.789733    Biso  1.000000 O
   O759        1.0     0.830509     0.368131     0.788725    Biso  1.000000 O
   O760        1.0     0.451888     0.115660     0.790800    Biso  1.000000 O
   O761        1.0     0.286470     0.446395     0.789392    Biso  1.000000 O
   O762        1.0     0.786950     0.116817     0.789383    Biso  1.000000 O
   O763        1.0     0.452150     0.279934     0.789767    Biso  1.000000 O
   O764        1.0     0.496777     0.036718     0.789408    Biso  1.000000 O
   O765        1.0     0.036111     0.119659     0.791092    Biso  1.000000 O
   O766        1.0     0.411661     0.033322     0.789783    Biso  1.000000 O
   O767        1.0     0.533236     0.117119     0.789342    Biso  1.000000 O
   O768        1.0     0.870257     0.116239     0.790342    Biso  1.000000 O
   O769        1.0     0.455700     0.952846     0.790567    Biso  1.000000 O
   O770        1.0     0.161650     0.529387     0.789767    Biso  1.000000 O
   O771        1.0     0.079257     0.532933     0.790000    Biso  1.000000 O
   O772        1.0     0.494511     0.198929     0.789708    Biso  1.000000 O
   O773        1.0     0.204208     0.120690     0.789433    Biso  1.000000 O
   O774        1.0     0.368450     0.948419     0.791058    Biso  1.000000 O
   O775        1.0     0.246483     0.033172     0.790025    Biso  1.000000 O
   O776        1.0     0.869060     0.453738     0.788867    Biso  1.000000 O
   O777        1.0     0.538376     0.282901     0.789583    Biso  1.000000 O
   O778        1.0     0.997256     0.530921     0.788942    Biso  1.000000 O
   O779        1.0     0.414492     0.866182     0.789633    Biso  1.000000 O
   O780        1.0     0.329703     0.530191     0.790292    Biso  1.000000 O
   O781        1.0     0.119702     0.116968     0.789700    Biso  1.000000 O
   O782        1.0     0.332600     0.865352     0.789558    Biso  1.000000 O
   O783        1.0     0.369560     0.447275     0.788917    Biso  1.000000 O
   O784        1.0     0.330945     0.032845     0.789758    Biso  1.000000 O
   O785        1.0     0.412837     0.366044     0.789333    Biso  1.000000 O
   O786        1.0     0.495666     0.865025     0.790425    Biso  1.000000 O
   O787        1.0     0.578669     0.033146     0.789600    Biso  1.000000 O
   O788        1.0     0.912031     0.034655     0.789825    Biso  1.000000 O
   O789        1.0     0.538311     0.950406     0.789192    Biso  1.000000 O
   O790        1.0     0.786427     0.448583     0.790067    Biso  1.000000 O
   O791        1.0     0.286993     0.948168     0.790442    Biso  1.000000 O
   O792        1.0     0.703750     0.450469     0.790358    Biso  1.000000 O
   O793        1.0     0.830487     0.033524     0.789850    Biso  1.000000 O
   O794        1.0     0.664329     0.032719     0.789508    Biso  1.000000 O
   O795        1.0     0.744871     0.029575     0.790767    Biso  1.000000 O
   O796        1.0     0.243172     0.530795     0.790008    Biso  1.000000 O
   O797        1.0     0.993139     0.034027     0.789392    Biso  1.000000 O
   O798        1.0     0.578364     0.363453     0.789950    Biso  1.000000 O
   O799        1.0     0.205972     0.947036     0.789933    Biso  1.000000 O
   O800        1.0     0.912140     0.531801     0.789283    Biso  1.000000 O
   O801        1.0     0.411225     0.533436     0.791000    Biso  1.000000 O
   O802        1.0     0.494533     0.368886     0.790400    Biso  1.000000 O
   O803        1.0     0.119506     0.614139     0.788800    Biso  1.000000 O
   O804        1.0     0.246417     0.869074     0.790900    Biso  1.000000 O
   O805        1.0     0.620747     0.449463     0.789342    Biso  1.000000 O
   O806        1.0     0.456462     0.780726     0.789925    Biso  1.000000 O
   O807        1.0     0.371325     0.616729     0.790475    Biso  1.000000 O
   O808        1.0     0.161955     0.033498     0.790942    Biso  1.000000 O
   O809        1.0     0.619767     0.615195     0.789350    Biso  1.000000 O
   O810        1.0     0.579300     0.533159     0.790383    Biso  1.000000 O
   O811        1.0     0.077362     0.032769     0.790942    Biso  1.000000 O
   O812        1.0     0.495905     0.698992     0.789475    Biso  1.000000 O
   O813        1.0     0.453282     0.616302     0.790508    Biso  1.000000 O
   O814        1.0     0.537548     0.780173     0.790450    Biso  1.000000 O
   O815        1.0     0.536764     0.448709     0.789117    Biso  1.000000 O
   O816        1.0     0.453391     0.447376     0.791100    Biso  1.000000 O
   O817        1.0     0.535305     0.615874     0.791017    Biso  1.000000 O
   O818        1.0     0.492747     0.531977     0.788908    Biso  1.000000 O
   O819        1.0     0.371542     0.783794     0.790275    Biso  1.000000 O
   O820        1.0     0.287167     0.615497     0.790142    Biso  1.000000 O
   O821        1.0     0.829094     0.537485     0.789942    Biso  1.000000 O
   O822        1.0     0.203184     0.612630     0.789925    Biso  1.000000 O
   O823        1.0     0.660605     0.531675     0.790425    Biso  1.000000 O
   O824        1.0     0.036634     0.615950     0.790000    Biso  1.000000 O
   O825        1.0     0.285643     0.782436     0.789850    Biso  1.000000 O
   O826        1.0     0.579409     0.698061     0.789883    Biso  1.000000 O
   O827        1.0     0.581718     0.868219     0.788958    Biso  1.000000 O
   O828        1.0     0.412859     0.702085     0.789275    Biso  1.000000 O
   O829        1.0     0.747223     0.533637     0.789525    Biso  1.000000 O
   O830        1.0     0.870911     0.949476     0.789267    Biso  1.000000 O
   O831        1.0     0.702792     0.613409     0.790333    Biso  1.000000 O
   O832        1.0     0.620660     0.949953     0.789700    Biso  1.000000 O
   O833        1.0     0.786666     0.947514     0.790508    Biso  1.000000 O
   O834        1.0     0.953282     0.615245     0.789833    Biso  1.000000 O
   O835        1.0     0.873720     0.615623     0.790267    Biso  1.000000 O
   O836        1.0     0.703794     0.950934     0.789733    Biso  1.000000 O
   O837        1.0     0.162521     0.862812     0.789750    Biso  1.000000 O
   O838        1.0     0.787320     0.622589     0.790008    Biso  1.000000 O
   O839        1.0     0.328135     0.701054     0.788767    Biso  1.000000 O
   O840        1.0     0.245590     0.694440     0.789608    Biso  1.000000 O
   O841        1.0     0.201616     0.780751     0.789583    Biso  1.000000 O
   O842        1.0     0.662042     0.698212     0.790108    Biso  1.000000 O
   O843        1.0     0.956658     0.947061     0.790292    Biso  1.000000 O
   O844        1.0     0.079431     0.697684     0.789525    Biso  1.000000 O
   O845        1.0     0.828462     0.865453     0.789775    Biso  1.000000 O
   O846        1.0     0.163153     0.693610     0.789742    Biso  1.000000 O
   O847        1.0     0.122468     0.947086     0.790708    Biso  1.000000 O
   O848        1.0     0.915211     0.865553     0.789450    Biso  1.000000 O
   O849        1.0     0.954611     0.782939     0.789408    Biso  1.000000 O
   O850        1.0     0.744305     0.864321     0.789733    Biso  1.000000 O
   O851        1.0     0.663284     0.863894     0.789700    Biso  1.000000 O
   O852        1.0     0.745677     0.701456     0.790125    Biso  1.000000 O
   O853        1.0     0.036612     0.951135     0.790358    Biso  1.000000 O
   O854        1.0     0.620377     0.783693     0.789867    Biso  1.000000 O
   O855        1.0     0.117785     0.780650     0.789500    Biso  1.000000 O
   O856        1.0     0.912097     0.700425     0.789208    Biso  1.000000 O
   O857        1.0     0.871042     0.781707     0.789958    Biso  1.000000 O
   O858        1.0     0.996276     0.699469     0.788158    Biso  1.000000 O
   O859        1.0     0.787320     0.782159     0.790625    Biso  1.000000 O
   O860        1.0     0.828919     0.697860     0.790075    Biso  1.000000 O
   O861        1.0     0.704055     0.782838     0.791008    Biso  1.000000 O
   O862        1.0     0.036612     0.781505     0.790308    Biso  1.000000 O
   O863        1.0     0.995622     0.866911     0.789342    Biso  1.000000 O
   O864        1.0     0.079235     0.863667     0.790917    Biso  1.000000 O
   O865        1.0     0.704121     0.228630     0.776367    Biso  1.000000 O
   O866        1.0     0.244827     0.309408     0.777542    Biso  1.000000 O
   O867        1.0     0.202727     0.225436     0.776642    Biso  1.000000 O
   O868        1.0     0.286579     0.227246     0.777100    Biso  1.000000 O
   O869        1.0     0.786579     0.228102     0.777800    Biso  1.000000 O
   O870        1.0     0.621140     0.229007     0.777042    Biso  1.000000 O
   O871        1.0     0.745132     0.313533     0.776542    Biso  1.000000 O
   O872        1.0     0.328135     0.305862     0.776908    Biso  1.000000 O
   O873        1.0     0.661977     0.310288     0.776533    Biso  1.000000 O
   O874        1.0     0.909374     0.309056     0.776750    Biso  1.000000 O
   O875        1.0     0.120922     0.392199     0.777917    Biso  1.000000 O
   O876        1.0     0.996036     0.310515     0.776983    Biso  1.000000 O
   O877        1.0     0.329224     0.141966     0.777275    Biso  1.000000 O
   O878        1.0     0.035283     0.392802     0.776325    Biso  1.000000 O
   O879        1.0     0.659625     0.144858     0.776842    Biso  1.000000 O
   O880        1.0     0.204643     0.392174     0.776508    Biso  1.000000 O
   O881        1.0     0.369190     0.223876     0.777608    Biso  1.000000 O
   O882        1.0     0.078429     0.308805     0.775942    Biso  1.000000 O
   O883        1.0     0.161933     0.309132     0.776800    Biso  1.000000 O
   O884        1.0     0.036503     0.230717     0.775458    Biso  1.000000 O
   O885        1.0     0.829703     0.312401     0.777083    Biso  1.000000 O
   O886        1.0     0.287167     0.391847     0.776592    Biso  1.000000 O
   O887        1.0     0.871390     0.229485     0.776592    Biso  1.000000 O
   O888        1.0     0.744392     0.147222     0.776783    Biso  1.000000 O
   O889        1.0     0.952890     0.226014     0.777533    Biso  1.000000 O
   O890        1.0     0.996080     0.477303     0.775467    Biso  1.000000 O
   O891        1.0     0.911835     0.148530     0.776492    Biso  1.000000 O
   O892        1.0     0.162652     0.475819     0.776567    Biso  1.000000 O
   O893        1.0     0.078799     0.478711     0.776233    Biso  1.000000 O
   O894        1.0     0.245350     0.145034     0.776900    Biso  1.000000 O
   O895        1.0     0.995862     0.145965     0.776958    Biso  1.000000 O
   O896        1.0     0.412097     0.976611     0.777058    Biso  1.000000 O
   O897        1.0     0.452977     0.224656     0.777942    Biso  1.000000 O
   O898        1.0     0.118439     0.229560     0.776675    Biso  1.000000 O
   O899        1.0     0.081261     0.144280     0.775558    Biso  1.000000 O
   O900        1.0     0.578647     0.144883     0.777908    Biso  1.000000 O
   O901        1.0     0.830531     0.142469     0.776525    Biso  1.000000 O
   O902        1.0     0.954676     0.395996     0.775892    Biso  1.000000 O
   O903        1.0     0.784837     0.393205     0.775650    Biso  1.000000 O
   O904        1.0     0.411291     0.140382     0.775575    Biso  1.000000 O
   O905        1.0     0.706081     0.058522     0.776075    Biso  1.000000 O
   O906        1.0     0.407937     0.308679     0.776983    Biso  1.000000 O
   O907        1.0     0.578320     0.311118     0.776992    Biso  1.000000 O
   O908        1.0     0.453674     0.896436     0.777558    Biso  1.000000 O
   O909        1.0     0.538637     0.060685     0.777058    Biso  1.000000 O
   O910        1.0     0.869321     0.394387     0.775708    Biso  1.000000 O
   O911        1.0     0.452019     0.058295     0.776442    Biso  1.000000 O
   O912        1.0     0.535719     0.226618     0.777467    Biso  1.000000 O
   O913        1.0     0.370257     0.058773     0.777167    Biso  1.000000 O
   O914        1.0     0.328593     0.475191     0.776583    Biso  1.000000 O
   O915        1.0     0.619898     0.060182     0.776925    Biso  1.000000 O
   O916        1.0     0.120399     0.557554     0.777192    Biso  1.000000 O
   O917        1.0     0.157403     0.147474     0.778017    Biso  1.000000 O
   O918        1.0     0.288104     0.057365     0.775925    Biso  1.000000 O
   O919        1.0     0.701986     0.395720     0.776433    Biso  1.000000 O
   O920        1.0     0.370889     0.895984     0.776750    Biso  1.000000 O
   O921        1.0     0.494729     0.142218     0.775800    Biso  1.000000 O
   O922        1.0     0.370257     0.394940     0.776975    Biso  1.000000 O
   O923        1.0     0.912859     0.480648     0.775742    Biso  1.000000 O
   O924        1.0     0.952389     0.065035     0.777242    Biso  1.000000 O
   O925        1.0     0.619441     0.394336     0.775933    Biso  1.000000 O
   O926        1.0     0.787908     0.059653     0.776617    Biso  1.000000 O
   O927        1.0     0.871238     0.062445     0.776342    Biso  1.000000 O
   O928        1.0     0.244718     0.977064     0.776108    Biso  1.000000 O
   O929        1.0     0.247092     0.477529     0.776192    Biso  1.000000 O
   O930        1.0     0.829529     0.481654     0.776642    Biso  1.000000 O
   O931        1.0     0.495100     0.978196     0.776450    Biso  1.000000 O
   O932        1.0     0.955417     0.560697     0.777317    Biso  1.000000 O
   O933        1.0     0.202727     0.557478     0.777592    Biso  1.000000 O
   O934        1.0     0.538289     0.889872     0.777258    Biso  1.000000 O
   O935        1.0     0.037178     0.559540     0.776500    Biso  1.000000 O
   O936        1.0     0.329246     0.976662     0.776708    Biso  1.000000 O
   O937        1.0     0.494315     0.308302     0.777233    Biso  1.000000 O
   O938        1.0     0.285490     0.558761     0.777242    Biso  1.000000 O
   O939        1.0     0.038964     0.061188     0.777150    Biso  1.000000 O
   O940        1.0     0.454415     0.560672     0.777083    Biso  1.000000 O
   O941        1.0     0.201812     0.060106     0.776633    Biso  1.000000 O
   O942        1.0     0.287320     0.893268     0.777417    Biso  1.000000 O
   O943        1.0     0.414078     0.642683     0.776442    Biso  1.000000 O
   O944        1.0     0.535850     0.726781     0.777675    Biso  1.000000 O
   O945        1.0     0.369604     0.561150     0.776908    Biso  1.000000 O
   O946        1.0     0.412902     0.810150     0.777267    Biso  1.000000 O
   O947        1.0     0.663501     0.475341     0.776717    Biso  1.000000 O
   O948        1.0     0.121662     0.059000     0.777208    Biso  1.000000 O
   O949        1.0     0.454088     0.393833     0.776533    Biso  1.000000 O
   O950        1.0     0.328898     0.809999     0.777883    Biso  1.000000 O
   O951        1.0     0.454415     0.724065     0.776642    Biso  1.000000 O
   O952        1.0     0.580455     0.979705     0.777017    Biso  1.000000 O
   O953        1.0     0.577318     0.643261     0.776700    Biso  1.000000 O
   O954        1.0     0.747180     0.478913     0.776433    Biso  1.000000 O
   O955        1.0     0.495448     0.647260     0.777200    Biso  1.000000 O
   O956        1.0     0.201681     0.890049     0.776858    Biso  1.000000 O
   O957        1.0     0.533563     0.392400     0.777425    Biso  1.000000 O
   O958        1.0     0.412358     0.477152     0.777050    Biso  1.000000 O
   O959        1.0     0.618809     0.557604     0.777467    Biso  1.000000 O
   O960        1.0     0.495100     0.811206     0.777917    Biso  1.000000 O
   O961        1.0     0.661890     0.977341     0.775917    Biso  1.000000 O
   O962        1.0     0.161432     0.976033     0.776908    Biso  1.000000 O
   O963        1.0     0.745938     0.975128     0.776375    Biso  1.000000 O
   O964        1.0     0.870628     0.560345     0.776033    Biso  1.000000 O
   O965        1.0     0.577079     0.475090     0.775808    Biso  1.000000 O
   O966        1.0     0.079235     0.645726     0.776108    Biso  1.000000 O
   O967        1.0     0.532539     0.559113     0.777392    Biso  1.000000 O
   O968        1.0     0.162456     0.640721     0.776458    Biso  1.000000 O
   O969        1.0     0.827874     0.975580     0.776792    Biso  1.000000 O
   O970        1.0     0.994816     0.977014     0.777158    Biso  1.000000 O
   O971        1.0     0.911835     0.981339     0.776775    Biso  1.000000 O
   O972        1.0     0.245045     0.809245     0.776608    Biso  1.000000 O
   O973        1.0     0.786906     0.561225     0.777325    Biso  1.000000 O
   O974        1.0     0.493771     0.478410     0.776925    Biso  1.000000 O
   O975        1.0     0.246962     0.636622     0.776975    Biso  1.000000 O
   O976        1.0     0.745764     0.644921     0.777417    Biso  1.000000 O
   O977        1.0     0.871390     0.894223     0.776825    Biso  1.000000 O
   O978        1.0     0.660234     0.640067     0.778350    Biso  1.000000 O
   O979        1.0     0.786253     0.895732     0.777467    Biso  1.000000 O
   O980        1.0     0.916126     0.645500     0.776950    Biso  1.000000 O
   O981        1.0     0.620486     0.897493     0.777200    Biso  1.000000 O
   O982        1.0     0.330226     0.644091     0.777383    Biso  1.000000 O
   O983        1.0     0.369430     0.726982     0.777183    Biso  1.000000 O
   O984        1.0     0.702966     0.558333     0.777808    Biso  1.000000 O
   O985        1.0     0.577188     0.811810     0.776650    Biso  1.000000 O
   O986        1.0     0.998236     0.643136     0.776117    Biso  1.000000 O
   O987        1.0     0.161323     0.807208     0.777550    Biso  1.000000 O
   O988        1.0     0.286906     0.726002     0.776200    Biso  1.000000 O
   O989        1.0     0.829507     0.639288     0.776033    Biso  1.000000 O
   O990        1.0     0.201660     0.723235     0.776725    Biso  1.000000 O
   O991        1.0     0.831315     0.808968     0.777492    Biso  1.000000 O
   O992        1.0     0.080825     0.975756     0.777283    Biso  1.000000 O
   O993        1.0     0.701050     0.732088     0.776750    Biso  1.000000 O
   O994        1.0     0.619506     0.725323     0.776733    Biso  1.000000 O
   O995        1.0     0.748356     0.809798     0.777017    Biso  1.000000 O
   O996        1.0     0.704360     0.894626     0.776350    Biso  1.000000 O
   O997        1.0     0.954654     0.892262     0.777233    Biso  1.000000 O
   O998        1.0     0.954480     0.727485     0.776050    Biso  1.000000 O
   O999        1.0     0.910855     0.811961     0.776842    Biso  1.000000 O
   O1000       1.0     0.660365     0.813872     0.776608    Biso  1.000000 O
   O1001       1.0     0.039226     0.725247     0.776958    Biso  1.000000 O
   O1002       1.0     0.997909     0.806705     0.777133    Biso  1.000000 O
   O1003       1.0     0.789040     0.724820     0.776708    Biso  1.000000 O
   O1004       1.0     0.120247     0.727334     0.776567    Biso  1.000000 O
   O1005       1.0     0.870083     0.727184     0.776283    Biso  1.000000 O
   O1006       1.0     0.078952     0.811131     0.777125    Biso  1.000000 O
   O1007       1.0     0.120138     0.890602     0.777742    Biso  1.000000 O
   O1008       1.0     0.038028     0.894751     0.777925    Biso  1.000000 O
   Ce433       1.0     0.662739     0.201544     0.771125    Biso  1.000000 Ce
   Ce434       1.0     0.704143     0.285014     0.770067    Biso  1.000000 Ce
   Ce435       1.0     0.286579     0.279883     0.770783    Biso  1.000000 Ce
   Ce436       1.0     0.328309     0.196816     0.770267    Biso  1.000000 Ce
   Ce437       1.0     0.745590     0.200865     0.769483    Biso  1.000000 Ce
   Ce438       1.0     0.619833     0.283907     0.770250    Biso  1.000000 Ce
   Ce439       1.0     0.036852     0.448960     0.769883    Biso  1.000000 Ce
   Ce440       1.0     0.246178     0.365717     0.769458    Biso  1.000000 Ce
   Ce441       1.0     0.954001     0.282222     0.769850    Biso  1.000000 Ce
   Ce442       1.0     0.702705     0.118251     0.770275    Biso  1.000000 Ce
   Ce443       1.0     0.955743     0.115258     0.769850    Biso  1.000000 Ce
   Ce444       1.0     0.369081     0.281116     0.771100    Biso  1.000000 Ce
   Ce445       1.0     0.203467     0.281443     0.770133    Biso  1.000000 Ce
   Ce446       1.0     0.659102     0.366245     0.770233    Biso  1.000000 Ce
   Ce447       1.0     0.997256     0.200035     0.770825    Biso  1.000000 Ce
   Ce448       1.0     0.246809     0.198753     0.770708    Biso  1.000000 Ce
   Ce449       1.0     0.744740     0.365440     0.769708    Biso  1.000000 Ce
   Ce450       1.0     0.329050     0.532656     0.770908    Biso  1.000000 Ce
   Ce451       1.0     0.498192     0.034354     0.769833    Biso  1.000000 Ce
   Ce452       1.0     0.161585     0.201066     0.770133    Biso  1.000000 Ce
   Ce453       1.0     0.952150     0.450419     0.770283    Biso  1.000000 Ce
   Ce454       1.0     0.330270     0.865905     0.770742    Biso  1.000000 Ce
   Ce455       1.0     0.913077     0.199583     0.769650    Biso  1.000000 Ce
   Ce456       1.0     0.992965     0.367402     0.769433    Biso  1.000000 Ce
   Ce457       1.0     0.869822     0.284385     0.770375    Biso  1.000000 Ce
   Ce458       1.0     0.161650     0.366170     0.770800    Biso  1.000000 Ce
   Ce459       1.0     0.788278     0.284762     0.770392    Biso  1.000000 Ce
   Ce460       1.0     0.077667     0.532480     0.770483    Biso  1.000000 Ce
   Ce461       1.0     0.039182     0.118150     0.770350    Biso  1.000000 Ce
   Ce462       1.0     0.495949     0.865428     0.770617    Biso  1.000000 Ce
   Ce463       1.0     0.119506     0.448859     0.769717    Biso  1.000000 Ce
   Ce464       1.0     0.578538     0.202148     0.770667    Biso  1.000000 Ce
   Ce465       1.0     0.619855     0.116893     0.769300    Biso  1.000000 Ce
   Ce466       1.0     0.288082     0.114051     0.770167    Biso  1.000000 Ce
   Ce467       1.0     0.162064     0.530795     0.770350    Biso  1.000000 Ce
   Ce468       1.0     0.620726     0.612881     0.770425    Biso  1.000000 Ce
   Ce469       1.0     0.204251     0.447703     0.769983    Biso  1.000000 Ce
   Ce470       1.0     0.079344     0.366346     0.769767    Biso  1.000000 Ce
   Ce471       1.0     0.288343     0.447954     0.770517    Biso  1.000000 Ce
   Ce472       1.0     0.411922     0.031990     0.770192    Biso  1.000000 Ce
   Ce473       1.0     0.410289     0.197042     0.770025    Biso  1.000000 Ce
   Ce474       1.0     0.910528     0.367176     0.770483    Biso  1.000000 Ce
   Ce475       1.0     0.996842     0.531927     0.769308    Biso  1.000000 Ce
   Ce476       1.0     0.916082     0.033901     0.770658    Biso  1.000000 Ce
   Ce477       1.0     0.203838     0.948344     0.770408    Biso  1.000000 Ce
   Ce478       1.0     0.036547     0.282801     0.769508    Biso  1.000000 Ce
   Ce479       1.0     0.455678     0.951261     0.770092    Biso  1.000000 Ce
   Ce480       1.0     0.369931     0.948721     0.770217    Biso  1.000000 Ce
   Ce481       1.0     0.454502     0.281090     0.770592    Biso  1.000000 Ce
   Ce482       1.0     0.245241     0.865377     0.771025    Biso  1.000000 Ce
   Ce483       1.0     0.827634     0.198174     0.770392    Biso  1.000000 Ce
   Ce484       1.0     0.368428     0.114478     0.769533    Biso  1.000000 Ce
   Ce485       1.0     0.412271     0.867138     0.770942    Biso  1.000000 Ce
   Ce486       1.0     0.329050     0.364409     0.769208    Biso  1.000000 Ce
   Ce487       1.0     0.996842     0.033624     0.769933    Biso  1.000000 Ce
   Ce488       1.0     0.118569     0.284888     0.769783    Biso  1.000000 Ce
   Ce489       1.0     0.080564     0.199180     0.769600    Biso  1.000000 Ce
   Ce490       1.0     0.371412     0.449790     0.769733    Biso  1.000000 Ce
   Ce491       1.0     0.870236     0.452506     0.769525    Biso  1.000000 Ce
   Ce492       1.0     0.451300     0.116616     0.769558    Biso  1.000000 Ce
   Ce493       1.0     0.243913     0.034253     0.770292    Biso  1.000000 Ce
   Ce494       1.0     0.829507     0.031487     0.770933    Biso  1.000000 Ce
   Ce495       1.0     0.536764     0.949501     0.770917    Biso  1.000000 Ce
   Ce496       1.0     0.536699     0.117446     0.770167    Biso  1.000000 Ce
   Ce497       1.0     0.286557     0.947263     0.770683    Biso  1.000000 Ce
   Ce498       1.0     0.411356     0.533964     0.770817    Biso  1.000000 Ce
   Ce499       1.0     0.871521     0.115635     0.771350    Biso  1.000000 Ce
   Ce500       1.0     0.369648     0.616075     0.770500    Biso  1.000000 Ce
   Ce501       1.0     0.121270     0.615044     0.769542    Biso  1.000000 Ce
   Ce502       1.0     0.827482     0.369439     0.769000    Biso  1.000000 Ce
   Ce503       1.0     0.787494     0.116918     0.769717    Biso  1.000000 Ce
   Ce504       1.0     0.203947     0.116515     0.769633    Biso  1.000000 Ce
   Ce505       1.0     0.581609     0.034630     0.769958    Biso  1.000000 Ce
   Ce506       1.0     0.414383     0.366673     0.770317    Biso  1.000000 Ce
   Ce507       1.0     0.453674     0.782034     0.770625    Biso  1.000000 Ce
   Ce508       1.0     0.121140     0.117169     0.770167    Biso  1.000000 Ce
   Ce509       1.0     0.663480     0.035183     0.769983    Biso  1.000000 Ce
   Ce510       1.0     0.913991     0.533084     0.769867    Biso  1.000000 Ce
   Ce511       1.0     0.494795     0.700023     0.769825    Biso  1.000000 Ce
   Ce512       1.0     0.577536     0.697583     0.769525    Biso  1.000000 Ce
   Ce513       1.0     0.703032     0.615472     0.771117    Biso  1.000000 Ce
   Ce514       1.0     0.493292     0.534567     0.769967    Biso  1.000000 Ce
   Ce515       1.0     0.747288     0.034178     0.770150    Biso  1.000000 Ce
   Ce516       1.0     0.495949     0.198224     0.770275    Biso  1.000000 Ce
   Ce517       1.0     0.537832     0.783568     0.771008    Biso  1.000000 Ce
   Ce518       1.0     0.243673     0.531399     0.769683    Biso  1.000000 Ce
   Ce519       1.0     0.536939     0.281015     0.770908    Biso  1.000000 Ce
   Ce520       1.0     0.576121     0.532530     0.770408    Biso  1.000000 Ce
   Ce521       1.0     0.952411     0.782235     0.769608    Biso  1.000000 Ce
   Ce522       1.0     0.705101     0.450041     0.769917    Biso  1.000000 Ce
   Ce523       1.0     0.785839     0.449614     0.770308    Biso  1.000000 Ce
   Ce524       1.0     0.286666     0.615296     0.770217    Biso  1.000000 Ce
   Ce525       1.0     0.535828     0.615321     0.770658    Biso  1.000000 Ce
   Ce526       1.0     0.453631     0.616578     0.770458    Biso  1.000000 Ce
   Ce527       1.0     0.577689     0.365994     0.770217    Biso  1.000000 Ce
   Ce528       1.0     0.287146     0.778513     0.769925    Biso  1.000000 Ce
   Ce529       1.0     0.660125     0.531876     0.771192    Biso  1.000000 Ce
   Ce530       1.0     0.578952     0.865201     0.770025    Biso  1.000000 Ce
   Ce531       1.0     0.496711     0.364635     0.770508    Biso  1.000000 Ce
   Ce532       1.0     0.160801     0.863567     0.770808    Biso  1.000000 Ce
   Ce533       1.0     0.827961     0.535246     0.769450    Biso  1.000000 Ce
   Ce534       1.0     0.872065     0.951362     0.769858    Biso  1.000000 Ce
   Ce535       1.0     0.619658     0.448759     0.770117    Biso  1.000000 Ce
   Ce536       1.0     0.162216     0.031109     0.770400    Biso  1.000000 Ce
   Ce537       1.0     0.328527     0.031562     0.770842    Biso  1.000000 Ce
   Ce538       1.0     0.871434     0.614642     0.770217    Biso  1.000000 Ce
   Ce539       1.0     0.787973     0.948168     0.769833    Biso  1.000000 Ce
   Ce540       1.0     0.785425     0.616100     0.770108    Biso  1.000000 Ce
   Ce541       1.0     0.660517     0.696854     0.770308    Biso  1.000000 Ce
   Ce542       1.0     0.204752     0.613158     0.769858    Biso  1.000000 Ce
   Ce543       1.0     0.703533     0.949903     0.770217    Biso  1.000000 Ce
   Ce544       1.0     0.038485     0.614642     0.768242    Biso  1.000000 Ce
   Ce545       1.0     0.954545     0.616503     0.769750    Biso  1.000000 Ce
   Ce546       1.0     0.870105     0.781832     0.770300    Biso  1.000000 Ce
   Ce547       1.0     0.912053     0.867465     0.769967    Biso  1.000000 Ce
   Ce548       1.0     0.079845     0.033071     0.770933    Biso  1.000000 Ce
   Ce549       1.0     0.202618     0.782034     0.769758    Biso  1.000000 Ce
   Ce550       1.0     0.535000     0.450368     0.770525    Biso  1.000000 Ce
   Ce551       1.0     0.829246     0.865403     0.770508    Biso  1.000000 Ce
   Ce552       1.0     0.413621     0.697080     0.770333    Biso  1.000000 Ce
   Ce553       1.0     0.161585     0.697382     0.769575    Biso  1.000000 Ce
   Ce554       1.0     0.370301     0.781782     0.770283    Biso  1.000000 Ce
   Ce555       1.0     0.787821     0.782034     0.770425    Biso  1.000000 Ce
   Ce556       1.0     0.079192     0.698463     0.769242    Biso  1.000000 Ce
   Ce557       1.0     0.912968     0.698463     0.770267    Biso  1.000000 Ce
   Ce558       1.0     0.743259     0.700375     0.770350    Biso  1.000000 Ce
   Ce559       1.0     0.745394     0.532606     0.770475    Biso  1.000000 Ce
   Ce560       1.0     0.454894     0.446697     0.770625    Biso  1.000000 Ce
   Ce561       1.0     0.744109     0.866836     0.770567    Biso  1.000000 Ce
   Ce562       1.0     0.619746     0.952443     0.769650    Biso  1.000000 Ce
   Ce563       1.0     0.120051     0.780374     0.769300    Biso  1.000000 Ce
   Ce564       1.0     0.119615     0.950180     0.769917    Biso  1.000000 Ce
   Ce565       1.0     0.244392     0.696326     0.770250    Biso  1.000000 Ce
   Ce566       1.0     0.996820     0.700626     0.768483    Biso  1.000000 Ce
   Ce567       1.0     0.036764     0.782109     0.769308    Biso  1.000000 Ce
   Ce568       1.0     0.702487     0.784473     0.770067    Biso  1.000000 Ce
   Ce569       1.0     0.038245     0.948646     0.770925    Biso  1.000000 Ce
   Ce570       1.0     0.995230     0.865302     0.770550    Biso  1.000000 Ce
   Ce571       1.0     0.955722     0.949803     0.769983    Biso  1.000000 Ce
   Ce572       1.0     0.659428     0.866459     0.769267    Biso  1.000000 Ce
   Ce573       1.0     0.329529     0.698111     0.769750    Biso  1.000000 Ce
   Ce574       1.0     0.828375     0.696125     0.769967    Biso  1.000000 Ce
   Ce575       1.0     0.619920     0.782738     0.770125    Biso  1.000000 Ce
   Ce576       1.0     0.078451     0.866082     0.770367    Biso  1.000000 Ce
   O1009       1.0     0.660452     0.257501     0.764283    Biso  1.000000 O
   O1010       1.0     0.701986     0.172422     0.764817    Biso  1.000000 O
   O1011       1.0     0.330553     0.250484     0.764217    Biso  1.000000 O
   O1012       1.0     0.703446     0.337500     0.763717    Biso  1.000000 O
   O1013       1.0     0.244827     0.253955     0.765067    Biso  1.000000 O
   O1014       1.0     0.617001     0.170510     0.763383    Biso  1.000000 O
   O1015       1.0     0.285512     0.167568     0.764458    Biso  1.000000 O
   O1016       1.0     0.038507     0.505596     0.761900    Biso  1.000000 O
   O1017       1.0     0.954959     0.172975     0.763533    Biso  1.000000 O
   O1018       1.0     0.745655     0.257476     0.762817    Biso  1.000000 O
   O1019       1.0     0.204905     0.337902     0.763017    Biso  1.000000 O
   O1020       1.0     0.993967     0.420441     0.763942    Biso  1.000000 O
   O1021       1.0     0.081849     0.421145     0.763508    Biso  1.000000 O
   O1022       1.0     0.412227     0.253753     0.764700    Biso  1.000000 O
   O1023       1.0     0.246330     0.418982     0.762800    Biso  1.000000 O
   O1024       1.0     0.911312     0.421145     0.762783    Biso  1.000000 O
   O1025       1.0     0.996733     0.087443     0.763050    Biso  1.000000 O
   O1026       1.0     0.454197     0.006614     0.762650    Biso  1.000000 O
   O1027       1.0     0.993597     0.254231     0.763700    Biso  1.000000 O
   O1028       1.0     0.914841     0.254357     0.762533    Biso  1.000000 O
   O1029       1.0     0.370061     0.168423     0.764183    Biso  1.000000 O
   O1030       1.0     0.288365     0.333174     0.763475    Biso  1.000000 O
   O1031       1.0     0.955025     0.340945     0.763092    Biso  1.000000 O
   O1032       1.0     0.119201     0.502527     0.764075    Biso  1.000000 O
   O1033       1.0     0.828484     0.256067     0.763700    Biso  1.000000 O
   O1034       1.0     0.122207     0.338204     0.762683    Biso  1.000000 O
   O1035       1.0     0.330291     0.921434     0.764183    Biso  1.000000 O
   O1036       1.0     0.369539     0.505923     0.764433    Biso  1.000000 O
   O1037       1.0     0.410158     0.088877     0.762367    Biso  1.000000 O
   O1038       1.0     0.288169     0.838141     0.764567    Biso  1.000000 O
   O1039       1.0     0.620377     0.335261     0.763250    Biso  1.000000 O
   O1040       1.0     0.452433     0.840706     0.763025    Biso  1.000000 O
   O1041       1.0     0.869256     0.175289     0.763408    Biso  1.000000 O
   O1042       1.0     0.121597     0.176043     0.763717    Biso  1.000000 O
   O1043       1.0     0.662303     0.090788     0.763675    Biso  1.000000 O
   O1044       1.0     0.785752     0.176144     0.763225    Biso  1.000000 O
   O1045       1.0     0.034020     0.339914     0.763117    Biso  1.000000 O
   O1046       1.0     0.163109     0.253653     0.763775    Biso  1.000000 O
   O1047       1.0     0.496014     0.921837     0.764250    Biso  1.000000 O
   O1048       1.0     0.788082     0.340140     0.763267    Biso  1.000000 O
   O1049       1.0     0.536002     0.004502     0.763183    Biso  1.000000 O
   O1050       1.0     0.248639     0.087921     0.764467    Biso  1.000000 O
   O1051       1.0     0.579801     0.255036     0.762908    Biso  1.000000 O
   O1052       1.0     0.326545     0.588814     0.764375    Biso  1.000000 O
   O1053       1.0     0.495862     0.088198     0.763408    Biso  1.000000 O
   O1054       1.0     0.911901     0.088047     0.764500    Biso  1.000000 O
   O1055       1.0     0.869648     0.006740     0.763500    Biso  1.000000 O
   O1056       1.0     0.286753     0.506300     0.763842    Biso  1.000000 O
   O1057       1.0     0.078320     0.255237     0.763517    Biso  1.000000 O
   O1058       1.0     0.038681     0.171340     0.763908    Biso  1.000000 O
   O1059       1.0     0.620878     0.667279     0.764383    Biso  1.000000 O
   O1060       1.0     0.161911     0.586777     0.763258    Biso  1.000000 O
   O1061       1.0     0.577841     0.586198     0.762825    Biso  1.000000 O
   O1062       1.0     0.202749     0.502351     0.765108    Biso  1.000000 O
   O1063       1.0     0.661519     0.418681     0.762467    Biso  1.000000 O
   O1064       1.0     0.661410     0.585243     0.764292    Biso  1.000000 O
   O1065       1.0     0.370606     0.336770     0.763650    Biso  1.000000 O
   O1066       1.0     0.201224     0.170058     0.763833    Biso  1.000000 O
   O1067       1.0     0.746308     0.090386     0.763525    Biso  1.000000 O
   O1068       1.0     0.160321     0.423233     0.763242    Biso  1.000000 O
   O1069       1.0     0.536394     0.838443     0.762908    Biso  1.000000 O
   O1070       1.0     0.956244     0.505244     0.763458    Biso  1.000000 O
   O1071       1.0     0.243891     0.920932     0.764050    Biso  1.000000 O
   O1072       1.0     0.204905     0.003923     0.764083    Biso  1.000000 O
   O1073       1.0     0.868537     0.337349     0.763358    Biso  1.000000 O
   O1074       1.0     0.329028     0.421875     0.763000    Biso  1.000000 O
   O1075       1.0     0.453043     0.338883     0.764892    Biso  1.000000 O
   O1076       1.0     0.494969     0.756029     0.763600    Biso  1.000000 O
   O1077       1.0     0.536699     0.173905     0.763817    Biso  1.000000 O
   O1078       1.0     0.371564     0.837286     0.764600    Biso  1.000000 O
   O1079       1.0     0.829006     0.424390     0.763508    Biso  1.000000 O
   O1080       1.0     0.744958     0.421196     0.763833    Biso  1.000000 O
   O1081       1.0     0.789127     0.005734     0.764358    Biso  1.000000 O
   O1082       1.0     0.911596     0.590197     0.762800    Biso  1.000000 O
   O1083       1.0     0.455830     0.169882     0.762267    Biso  1.000000 O
   O1084       1.0     0.163022     0.923170     0.762992    Biso  1.000000 O
   O1085       1.0     0.827482     0.588386     0.763325    Biso  1.000000 O
   O1086       1.0     0.369495     0.003546     0.764258    Biso  1.000000 O
   O1087       1.0     0.535959     0.507356     0.762583    Biso  1.000000 O
   O1088       1.0     0.203206     0.835274     0.763767    Biso  1.000000 O
   O1089       1.0     0.494969     0.252773     0.763725    Biso  1.000000 O
   O1090       1.0     0.703162     0.006388     0.763400    Biso  1.000000 O
   O1091       1.0     0.412750     0.920328     0.763175    Biso  1.000000 O
   O1092       1.0     0.827700     0.088851     0.763833    Biso  1.000000 O
   O1093       1.0     0.869147     0.504212     0.762092    Biso  1.000000 O
   O1094       1.0     0.080694     0.089229     0.764992    Biso  1.000000 O
   O1095       1.0     0.079170     0.585670     0.762917    Biso  1.000000 O
   O1096       1.0     0.494882     0.585771     0.763533    Biso  1.000000 O
   O1097       1.0     0.161519     0.089782     0.763825    Biso  1.000000 O
   O1098       1.0     0.954262     0.005508     0.763350    Biso  1.000000 O
   O1099       1.0     0.410332     0.587305     0.764308    Biso  1.000000 O
   O1100       1.0     0.910550     0.756532     0.763650    Biso  1.000000 O
   O1101       1.0     0.455438     0.671629     0.763092    Biso  1.000000 O
   O1102       1.0     0.578081     0.087091     0.763758    Biso  1.000000 O
   O1103       1.0     0.619593     0.004980     0.762867    Biso  1.000000 O
   O1104       1.0     0.452585     0.505571     0.763808    Biso  1.000000 O
   O1105       1.0     0.329790     0.084551     0.762942    Biso  1.000000 O
   O1106       1.0     0.040837     0.005935     0.764083    Biso  1.000000 O
   O1107       1.0     0.538485     0.336997     0.764058    Biso  1.000000 O
   O1108       1.0     0.828549     0.922717     0.763392    Biso  1.000000 O
   O1109       1.0     0.993466     0.583935     0.763833    Biso  1.000000 O
   O1110       1.0     0.413447     0.423861     0.765133    Biso  1.000000 O
   O1111       1.0     0.786165     0.503357     0.764075    Biso  1.000000 O
   O1112       1.0     0.954437     0.839273     0.763875    Biso  1.000000 O
   O1113       1.0     0.121815     0.670799     0.763117    Biso  1.000000 O
   O1114       1.0     0.578386     0.419511     0.762825    Biso  1.000000 O
   O1115       1.0     0.284488     0.003219     0.763508    Biso  1.000000 O
   O1116       1.0     0.871804     0.839801     0.764208    Biso  1.000000 O
   O1117       1.0     0.742475     0.921032     0.763250    Biso  1.000000 O
   O1118       1.0     0.535153     0.673189     0.762625    Biso  1.000000 O
   O1119       1.0     0.164394     0.753162     0.764033    Biso  1.000000 O
   O1120       1.0     0.995905     0.754797     0.763392    Biso  1.000000 O
   O1121       1.0     0.369452     0.670900     0.763408    Biso  1.000000 O
   O1122       1.0     0.704230     0.669592     0.764600    Biso  1.000000 O
   O1123       1.0     0.079192     0.756985     0.763117    Biso  1.000000 O
   O1124       1.0     0.245437     0.587204     0.762608    Biso  1.000000 O
   O1125       1.0     0.743368     0.588436     0.764175    Biso  1.000000 O
   O1126       1.0     0.411029     0.754722     0.764150    Biso  1.000000 O
   O1127       1.0     0.245394     0.751452     0.763792    Biso  1.000000 O
   O1128       1.0     0.576033     0.922365     0.764292    Biso  1.000000 O
   O1129       1.0     0.788539     0.836330     0.764067    Biso  1.000000 O
   O1130       1.0     0.828527     0.756356     0.763250    Biso  1.000000 O
   O1131       1.0     0.202879     0.667404     0.762800    Biso  1.000000 O
   O1132       1.0     0.704600     0.504741     0.763483    Biso  1.000000 O
   O1133       1.0     0.578299     0.754043     0.764225    Biso  1.000000 O
   O1134       1.0     0.704208     0.837311     0.763567    Biso  1.000000 O
   O1135       1.0     0.038529     0.671805     0.762267    Biso  1.000000 O
   O1136       1.0     0.785207     0.671831     0.763808    Biso  1.000000 O
   O1137       1.0     0.744784     0.755099     0.763600    Biso  1.000000 O
   O1138       1.0     0.619005     0.504791     0.764442    Biso  1.000000 O
   O1139       1.0     0.286383     0.670020     0.762942    Biso  1.000000 O
   O1140       1.0     0.661563     0.921661     0.762842    Biso  1.000000 O
   O1141       1.0     0.912837     0.926087     0.763942    Biso  1.000000 O
   O1142       1.0     0.658862     0.754143     0.763133    Biso  1.000000 O
   O1143       1.0     0.955068     0.671101     0.763567    Biso  1.000000 O
   O1144       1.0     0.326611     0.754495     0.763033    Biso  1.000000 O
   O1145       1.0     0.619332     0.839725     0.762700    Biso  1.000000 O
   O1146       1.0     0.123884     0.000201     0.763225    Biso  1.000000 O
   O1147       1.0     0.996123     0.921585     0.764425    Biso  1.000000 O
   O1148       1.0     0.080934     0.920630     0.764392    Biso  1.000000 O
   O1149       1.0     0.495274     0.421271     0.764583    Biso  1.000000 O
   O1150       1.0     0.038158     0.839424     0.763242    Biso  1.000000 O
   O1151       1.0     0.870519     0.670498     0.763850    Biso  1.000000 O
   O1152       1.0     0.120421     0.838191     0.762983    Biso  1.000000 O
   O1153       1.0     0.660997     0.201494     0.751608    Biso  1.000000 O
   O1154       1.0     0.705732     0.284184     0.750308    Biso  1.000000 O
   O1155       1.0     0.284924     0.277293     0.751125    Biso  1.000000 O
   O1156       1.0     0.326828     0.194528     0.749375    Biso  1.000000 O
   O1157       1.0     0.370257     0.283253     0.751742    Biso  1.000000 O
   O1158       1.0     0.037657     0.449815     0.750875    Biso  1.000000 O
   O1159       1.0     0.240776     0.194150     0.749800    Biso  1.000000 O
   O1160       1.0     0.619354     0.280361     0.750267    Biso  1.000000 O
   O1161       1.0     0.662478     0.365264     0.750467    Biso  1.000000 O
   O1162       1.0     0.951845     0.114856     0.750942    Biso  1.000000 O
   O1163       1.0     0.201442     0.283957     0.750075    Biso  1.000000 O
   O1164       1.0     0.743020     0.202701     0.751225    Biso  1.000000 O
   O1165       1.0     0.247964     0.363277     0.749542    Biso  1.000000 O
   O1166       1.0     0.997517     0.200488     0.750983    Biso  1.000000 O
   O1167       1.0     0.954676     0.285818     0.750108    Biso  1.000000 O
   O1168       1.0     0.788387     0.283128     0.750925    Biso  1.000000 O
   O1169       1.0     0.076665     0.533109     0.749500    Biso  1.000000 O
   O1170       1.0     0.951932     0.452229     0.750917    Biso  1.000000 O
   O1171       1.0     0.914013     0.199256     0.751550    Biso  1.000000 O
   O1172       1.0     0.328375     0.532857     0.750058    Biso  1.000000 O
   O1173       1.0     0.621031     0.116717     0.750200    Biso  1.000000 O
   O1174       1.0     0.704709     0.119106     0.751050    Biso  1.000000 O
   O1175       1.0     0.991920     0.367452     0.750558    Biso  1.000000 O
   O1176       1.0     0.119658     0.447401     0.750150    Biso  1.000000 O
   O1177       1.0     0.245655     0.862888     0.750808    Biso  1.000000 O
   O1178       1.0     0.077928     0.365792     0.750417    Biso  1.000000 O
   O1179       1.0     0.496406     0.869452     0.751658    Biso  1.000000 O
   O1180       1.0     0.327939     0.864824     0.751500    Biso  1.000000 O
   O1181       1.0     0.497256     0.030732     0.750283    Biso  1.000000 O
   O1182       1.0     0.620247     0.615170     0.751067    Biso  1.000000 O
   O1183       1.0     0.451649     0.948621     0.750233    Biso  1.000000 O
   O1184       1.0     0.579780     0.199633     0.750492    Biso  1.000000 O
   O1185       1.0     0.205144     0.448784     0.749950    Biso  1.000000 O
   O1186       1.0     0.412075     0.200337     0.750050    Biso  1.000000 O
   O1187       1.0     0.911138     0.364937     0.750475    Biso  1.000000 O
   O1188       1.0     0.122272     0.283102     0.749533    Biso  1.000000 O
   O1189       1.0     0.413882     0.032845     0.750958    Biso  1.000000 O
   O1190       1.0     0.201507     0.948168     0.751025    Biso  1.000000 O
   O1191       1.0     0.828527     0.201368     0.751033    Biso  1.000000 O
   O1192       1.0     0.411051     0.867339     0.749183    Biso  1.000000 O
   O1193       1.0     0.409592     0.532656     0.750492    Biso  1.000000 O
   O1194       1.0     0.164503     0.533360     0.750908    Biso  1.000000 O
   O1195       1.0     0.997212     0.032191     0.750900    Biso  1.000000 O
   O1196       1.0     0.079496     0.199230     0.749550    Biso  1.000000 O
   O1197       1.0     0.290325     0.448985     0.750025    Biso  1.000000 O
   O1198       1.0     0.454153     0.281191     0.751800    Biso  1.000000 O
   O1199       1.0     0.288365     0.114931     0.750800    Biso  1.000000 O
   O1200       1.0     0.534151     0.948671     0.750025    Biso  1.000000 O
   O1201       1.0     0.744544     0.366220     0.750625    Biso  1.000000 O
   O1202       1.0     0.829355     0.369037     0.749475    Biso  1.000000 O
   O1203       1.0     0.370192     0.449891     0.750092    Biso  1.000000 O
   O1204       1.0     0.992638     0.533813     0.749742    Biso  1.000000 O
   O1205       1.0     0.912641     0.532329     0.750558    Biso  1.000000 O
   O1206       1.0     0.038311     0.114503     0.751192    Biso  1.000000 O
   O1207       1.0     0.454894     0.116666     0.750925    Biso  1.000000 O
   O1208       1.0     0.121096     0.617282     0.750375    Biso  1.000000 O
   O1209       1.0     0.536394     0.615069     0.751875    Biso  1.000000 O
   O1210       1.0     0.163632     0.366019     0.749617    Biso  1.000000 O
   O1211       1.0     0.368254     0.115610     0.750792    Biso  1.000000 O
   O1212       1.0     0.286906     0.947766     0.750625    Biso  1.000000 O
   O1213       1.0     0.785773     0.123255     0.751342    Biso  1.000000 O
   O1214       1.0     0.203620     0.115887     0.750108    Biso  1.000000 O
   O1215       1.0     0.245546     0.034127     0.749925    Biso  1.000000 O
   O1216       1.0     0.915211     0.032643     0.750950    Biso  1.000000 O
   O1217       1.0     0.664961     0.035033     0.750633    Biso  1.000000 O
   O1218       1.0     0.328941     0.367201     0.750250    Biso  1.000000 O
   O1219       1.0     0.748573     0.032291     0.750567    Biso  1.000000 O
   O1220       1.0     0.579801     0.530116     0.750633    Biso  1.000000 O
   O1221       1.0     0.371085     0.948419     0.750800    Biso  1.000000 O
   O1222       1.0     0.536111     0.784448     0.750308    Biso  1.000000 O
   O1223       1.0     0.871346     0.285366     0.751125    Biso  1.000000 O
   O1224       1.0     0.454306     0.781254     0.751167    Biso  1.000000 O
   O1225       1.0     0.869539     0.117220     0.750325    Biso  1.000000 O
   O1226       1.0     0.162565     0.197797     0.750042    Biso  1.000000 O
   O1227       1.0     0.535370     0.283781     0.751417    Biso  1.000000 O
   O1228       1.0     0.451278     0.616100     0.751850    Biso  1.000000 O
   O1229       1.0     0.787080     0.451877     0.749492    Biso  1.000000 O
   O1230       1.0     0.414732     0.366547     0.751708    Biso  1.000000 O
   O1231       1.0     0.955242     0.785253     0.749217    Biso  1.000000 O
   O1232       1.0     0.039509     0.284536     0.750458    Biso  1.000000 O
   O1233       1.0     0.830270     0.033599     0.751258    Biso  1.000000 O
   O1234       1.0     0.662173     0.697910     0.751067    Biso  1.000000 O
   O1235       1.0     0.118417     0.116641     0.750683    Biso  1.000000 O
   O1236       1.0     0.702008     0.455826     0.750150    Biso  1.000000 O
   O1237       1.0     0.246308     0.528054     0.751392    Biso  1.000000 O
   O1238       1.0     0.575881     0.363328     0.749983    Biso  1.000000 O
   O1239       1.0     0.869582     0.949400     0.750225    Biso  1.000000 O
   O1240       1.0     0.368755     0.616100     0.752092    Biso  1.000000 O
   O1241       1.0     0.871934     0.782034     0.750533    Biso  1.000000 O
   O1242       1.0     0.204948     0.611423     0.750717    Biso  1.000000 O
   O1243       1.0     0.870018     0.451576     0.749117    Biso  1.000000 O
   O1244       1.0     0.827024     0.534215     0.750508    Biso  1.000000 O
   O1245       1.0     0.163218     0.866987     0.751367    Biso  1.000000 O
   O1246       1.0     0.704317     0.617358     0.750492    Biso  1.000000 O
   O1247       1.0     0.826110     0.865931     0.751042    Biso  1.000000 O
   O1248       1.0     0.535697     0.118276     0.750383    Biso  1.000000 O
   O1249       1.0     0.493836     0.697130     0.749433    Biso  1.000000 O
   O1250       1.0     0.784554     0.616000     0.750500    Biso  1.000000 O
   O1251       1.0     0.199917     0.784498     0.749942    Biso  1.000000 O
   O1252       1.0     0.577928     0.697885     0.751517    Biso  1.000000 O
   O1253       1.0     0.868733     0.618540     0.749900    Biso  1.000000 O
   O1254       1.0     0.578473     0.037095     0.749233    Biso  1.000000 O
   O1255       1.0     0.493466     0.532706     0.750583    Biso  1.000000 O
   O1256       1.0     0.743303     0.869401     0.749983    Biso  1.000000 O
   O1257       1.0     0.742453     0.700601     0.751383    Biso  1.000000 O
   O1258       1.0     0.080346     0.031637     0.750750    Biso  1.000000 O
   O1259       1.0     0.954480     0.615597     0.750733    Biso  1.000000 O
   O1260       1.0     0.080498     0.699696     0.750467    Biso  1.000000 O
   O1261       1.0     0.787995     0.949274     0.751100    Biso  1.000000 O
   O1262       1.0     0.326959     0.030254     0.749725    Biso  1.000000 O
   O1263       1.0     0.494751     0.199406     0.750192    Biso  1.000000 O
   O1264       1.0     0.287842     0.781002     0.749933    Biso  1.000000 O
   O1265       1.0     0.619158     0.951664     0.750817    Biso  1.000000 O
   O1266       1.0     0.660365     0.533310     0.751333    Biso  1.000000 O
   O1267       1.0     0.289127     0.617157     0.750833    Biso  1.000000 O
   O1268       1.0     0.411661     0.696577     0.750192    Biso  1.000000 O
   O1269       1.0     0.161781     0.031788     0.751333    Biso  1.000000 O
   O1270       1.0     0.909962     0.864723     0.750850    Biso  1.000000 O
   O1271       1.0     0.537026     0.450092     0.750333    Biso  1.000000 O
   O1272       1.0     0.039334     0.784850     0.750183    Biso  1.000000 O
   O1273       1.0     0.036699     0.615346     0.749283    Biso  1.000000 O
   O1274       1.0     0.995404     0.700199     0.749892    Biso  1.000000 O
   O1275       1.0     0.327830     0.699746     0.748325    Biso  1.000000 O
   O1276       1.0     0.621945     0.450343     0.749383    Biso  1.000000 O
   O1277       1.0     0.700418     0.953927     0.750075    Biso  1.000000 O
   O1278       1.0     0.577231     0.866962     0.751000    Biso  1.000000 O
   O1279       1.0     0.371259     0.783165     0.749950    Biso  1.000000 O
   O1280       1.0     0.494795     0.364786     0.751467    Biso  1.000000 O
   O1281       1.0     0.788278     0.783668     0.750933    Biso  1.000000 O
   O1282       1.0     0.245829     0.698564     0.750325    Biso  1.000000 O
   O1283       1.0     0.453304     0.446093     0.750600    Biso  1.000000 O
   O1284       1.0     0.742148     0.535800     0.750100    Biso  1.000000 O
   O1285       1.0     0.161519     0.698866     0.749500    Biso  1.000000 O
   O1286       1.0     0.619027     0.782335     0.751358    Biso  1.000000 O
   O1287       1.0     0.994163     0.865805     0.750900    Biso  1.000000 O
   O1288       1.0     0.662064     0.865327     0.750025    Biso  1.000000 O
   O1289       1.0     0.954545     0.948520     0.749892    Biso  1.000000 O
   O1290       1.0     0.118069     0.782486     0.749717    Biso  1.000000 O
   O1291       1.0     0.037483     0.946961     0.751375    Biso  1.000000 O
   O1292       1.0     0.911552     0.701833     0.750392    Biso  1.000000 O
   O1293       1.0     0.118090     0.947665     0.749808    Biso  1.000000 O
   O1294       1.0     0.701006     0.783492     0.750050    Biso  1.000000 O
   O1295       1.0     0.828462     0.701481     0.750992    Biso  1.000000 O
   O1296       1.0     0.076774     0.863894     0.751100    Biso  1.000000 O
   Ce577       1.0     0.660735     0.255589     0.744383    Biso  1.000000 Ce
   Ce578       1.0     0.702858     0.172774     0.744183    Biso  1.000000 Ce
   Ce579       1.0     0.621488     0.174132     0.744442    Biso  1.000000 Ce
   Ce580       1.0     0.327416     0.252949     0.744417    Biso  1.000000 Ce
   Ce581       1.0     0.703054     0.338833     0.744675    Biso  1.000000 Ce
   Ce582       1.0     0.037766     0.502779     0.743333    Biso  1.000000 Ce
   Ce583       1.0     0.244544     0.254583     0.744058    Biso  1.000000 Ce
   Ce584       1.0     0.953652     0.171567     0.744775    Biso  1.000000 Ce
   Ce585       1.0     0.285621     0.837889     0.745158    Biso  1.000000 Ce
   Ce586       1.0     0.284924     0.168448     0.743608    Biso  1.000000 Ce
   Ce587       1.0     0.995688     0.420215     0.743225    Biso  1.000000 Ce
   Ce588       1.0     0.247680     0.419410     0.743992    Biso  1.000000 Ce
   Ce589       1.0     0.370889     0.504967     0.743675    Biso  1.000000 Ce
   Ce590       1.0     0.411291     0.254357     0.745342    Biso  1.000000 Ce
   Ce591       1.0     0.662434     0.586072     0.744508    Biso  1.000000 Ce
   Ce592       1.0     0.328288     0.919825     0.744208    Biso  1.000000 Ce
   Ce593       1.0     0.576796     0.587481     0.744433    Biso  1.000000 Ce
   Ce594       1.0     0.080346     0.420944     0.743133    Biso  1.000000 Ce
   Ce595       1.0     0.454676     0.006539     0.743642    Biso  1.000000 Ce
   Ce596       1.0     0.995034     0.087443     0.744000    Biso  1.000000 Ce
   Ce597       1.0     0.620268     0.670347     0.744008    Biso  1.000000 Ce
   Ce598       1.0     0.327874     0.589342     0.744267    Biso  1.000000 Ce
   Ce599       1.0     0.747964     0.256017     0.743417    Biso  1.000000 Ce
   Ce600       1.0     0.912532     0.424390     0.743367    Biso  1.000000 Ce
   Ce601       1.0     0.871564     0.002641     0.744383    Biso  1.000000 Ce
   Ce602       1.0     0.203750     0.338330     0.743333    Biso  1.000000 Ce
   Ce603       1.0     0.453304     0.838242     0.743292    Biso  1.000000 Ce
   Ce604       1.0     0.494751     0.089153     0.743908    Biso  1.000000 Ce
   Ce605       1.0     0.912031     0.256369     0.744183    Biso  1.000000 Ce
   Ce606       1.0     0.538899     0.007746     0.743700    Biso  1.000000 Ce
   Ce607       1.0     0.162739     0.586902     0.744217    Biso  1.000000 Ce
   Ce608       1.0     0.161715     0.920278     0.743925    Biso  1.000000 Ce
   Ce609       1.0     0.994315     0.255690     0.744033    Biso  1.000000 Ce
   Ce610       1.0     0.537657     0.838795     0.744467    Biso  1.000000 Ce
   Ce611       1.0     0.910006     0.089782     0.745250    Biso  1.000000 Ce
   Ce612       1.0     0.619920     0.337801     0.744325    Biso  1.000000 Ce
   Ce613       1.0     0.245742     0.087619     0.743500    Biso  1.000000 Ce
   Ce614       1.0     0.494141     0.923019     0.744467    Biso  1.000000 Ce
   Ce615       1.0     0.662652     0.421799     0.743375    Biso  1.000000 Ce
   Ce616       1.0     0.203750     0.003144     0.744992    Biso  1.000000 Ce
   Ce617       1.0     0.119898     0.502955     0.743992    Biso  1.000000 Ce
   Ce618       1.0     0.288670     0.336896     0.743075    Biso  1.000000 Ce
   Ce619       1.0     0.912314     0.756331     0.744367    Biso  1.000000 Ce
   Ce620       1.0     0.661890     0.091039     0.743933    Biso  1.000000 Ce
   Ce621       1.0     0.951779     0.339788     0.743950    Biso  1.000000 Ce
   Ce622       1.0     0.120203     0.171114     0.744292    Biso  1.000000 Ce
   Ce623       1.0     0.494294     0.756206     0.743992    Biso  1.000000 Ce
   Ce624       1.0     0.412205     0.088198     0.744075    Biso  1.000000 Ce
   Ce625       1.0     0.452912     0.337173     0.744725    Biso  1.000000 Ce
   Ce626       1.0     0.287930     0.501019     0.744292    Biso  1.000000 Ce
   Ce627       1.0     0.371542     0.838091     0.744158    Biso  1.000000 Ce
   Ce628       1.0     0.245372     0.918366     0.744392    Biso  1.000000 Ce
   Ce629       1.0     0.953674     0.838895     0.745083    Biso  1.000000 Ce
   Ce630       1.0     0.871586     0.174006     0.744050    Biso  1.000000 Ce
   Ce631       1.0     0.911247     0.588789     0.744000    Biso  1.000000 Ce
   Ce632       1.0     0.370933     0.168800     0.743600    Biso  1.000000 Ce
   Ce633       1.0     0.162042     0.256520     0.742533    Biso  1.000000 Ce
   Ce634       1.0     0.202553     0.837739     0.744542    Biso  1.000000 Ce
   Ce635       1.0     0.577798     0.256319     0.743475    Biso  1.000000 Ce
   Ce636       1.0     0.828963     0.257476     0.743758    Biso  1.000000 Ce
   Ce637       1.0     0.204600     0.504389     0.744175    Biso  1.000000 Ce
   Ce638       1.0     0.827286     0.588361     0.744133    Biso  1.000000 Ce
   Ce639       1.0     0.036067     0.173050     0.743117    Biso  1.000000 Ce
   Ce640       1.0     0.953718     0.505721     0.743533    Biso  1.000000 Ce
   Ce641       1.0     0.121989     0.337927     0.743342    Biso  1.000000 Ce
   Ce642       1.0     0.537744     0.503383     0.744058    Biso  1.000000 Ce
   Ce643       1.0     0.037374     0.005256     0.744550    Biso  1.000000 Ce
   Ce644       1.0     0.785164     0.339134     0.743458    Biso  1.000000 Ce
   Ce645       1.0     0.789999     0.006111     0.744183    Biso  1.000000 Ce
   Ce646       1.0     0.996559     0.757035     0.743250    Biso  1.000000 Ce
   Ce647       1.0     0.828767     0.423434     0.743592    Biso  1.000000 Ce
   Ce648       1.0     0.744283     0.090235     0.744517    Biso  1.000000 Ce
   Ce649       1.0     0.703054     0.004954     0.744342    Biso  1.000000 Ce
   Ce650       1.0     0.329420     0.422076     0.743558    Biso  1.000000 Ce
   Ce651       1.0     0.954306     0.002666     0.744258    Biso  1.000000 Ce
   Ce652       1.0     0.788082     0.175515     0.743492    Biso  1.000000 Ce
   Ce653       1.0     0.078756     0.257199     0.743233    Biso  1.000000 Ce
   Ce654       1.0     0.078712     0.588210     0.742192    Biso  1.000000 Ce
   Ce655       1.0     0.410267     0.588311     0.744717    Biso  1.000000 Ce
   Ce656       1.0     0.451627     0.506350     0.745358    Biso  1.000000 Ce
   Ce657       1.0     0.370127     0.335790     0.743583    Biso  1.000000 Ce
   Ce658       1.0     0.120551     0.671981     0.743358    Biso  1.000000 Ce
   Ce659       1.0     0.744217     0.420793     0.743967    Biso  1.000000 Ce
   Ce660       1.0     0.035218     0.338958     0.744017    Biso  1.000000 Ce
   Ce661       1.0     0.078299     0.755275     0.743267    Biso  1.000000 Ce
   Ce662       1.0     0.202313     0.170435     0.744183    Biso  1.000000 Ce
   Ce663       1.0     0.452651     0.669341     0.744308    Biso  1.000000 Ce
   Ce664       1.0     0.872305     0.837889     0.743950    Biso  1.000000 Ce
   Ce665       1.0     0.163545     0.419536     0.744075    Biso  1.000000 Ce
   Ce666       1.0     0.869408     0.338279     0.743017    Biso  1.000000 Ce
   Ce667       1.0     0.703467     0.669542     0.744200    Biso  1.000000 Ce
   Ce668       1.0     0.368907     0.003320     0.743300    Biso  1.000000 Ce
   Ce669       1.0     0.077667     0.089556     0.743983    Biso  1.000000 Ce
   Ce670       1.0     0.746483     0.923170     0.744108    Biso  1.000000 Ce
   Ce671       1.0     0.494816     0.254986     0.743442    Biso  1.000000 Ce
   Ce672       1.0     0.494403     0.586601     0.744483    Biso  1.000000 Ce
   Ce673       1.0     0.701028     0.840077     0.743542    Biso  1.000000 Ce
   Ce674       1.0     0.788670     0.838015     0.743775    Biso  1.000000 Ce
   Ce675       1.0     0.995535     0.588009     0.743358    Biso  1.000000 Ce
   Ce676       1.0     0.745415     0.588487     0.743900    Biso  1.000000 Ce
   Ce677       1.0     0.871346     0.506099     0.743667    Biso  1.000000 Ce
   Ce678       1.0     0.161715     0.753414     0.743042    Biso  1.000000 Ce
   Ce679       1.0     0.413251     0.421648     0.743283    Biso  1.000000 Ce
   Ce680       1.0     0.412597     0.924125     0.743950    Biso  1.000000 Ce
   Ce681       1.0     0.742061     0.755225     0.744600    Biso  1.000000 Ce
   Ce682       1.0     0.830879     0.754646     0.744058    Biso  1.000000 Ce
   Ce683       1.0     0.830444     0.921108     0.744117    Biso  1.000000 Ce
   Ce684       1.0     0.370497     0.671780     0.743125    Biso  1.000000 Ce
   Ce685       1.0     0.244392     0.753037     0.743542    Biso  1.000000 Ce
   Ce686       1.0     0.534020     0.669089     0.744733    Biso  1.000000 Ce
   Ce687       1.0     0.288169     0.670950     0.743675    Biso  1.000000 Ce
   Ce688       1.0     0.620704     0.005432     0.744125    Biso  1.000000 Ce
   Ce689       1.0     0.453522     0.172246     0.743967    Biso  1.000000 Ce
   Ce690       1.0     0.578103     0.420139     0.743733    Biso  1.000000 Ce
   Ce691       1.0     0.784859     0.673138     0.744025    Biso  1.000000 Ce
   Ce692       1.0     0.161977     0.085205     0.744367    Biso  1.000000 Ce
   Ce693       1.0     0.538833     0.173729     0.744075    Biso  1.000000 Ce
   Ce694       1.0     0.536568     0.338204     0.743533    Biso  1.000000 Ce
   Ce695       1.0     0.784859     0.506476     0.743808    Biso  1.000000 Ce
   Ce696       1.0     0.575903     0.754697     0.744492    Biso  1.000000 Ce
   Ce697       1.0     0.658993     0.924553     0.743142    Biso  1.000000 Ce
   Ce698       1.0     0.576883     0.920454     0.745025    Biso  1.000000 Ce
   Ce699       1.0     0.203707     0.671831     0.743283    Biso  1.000000 Ce
   Ce700       1.0     0.828898     0.090939     0.744533    Biso  1.000000 Ce
   Ce701       1.0     0.327983     0.085959     0.742733    Biso  1.000000 Ce
   Ce702       1.0     0.580651     0.089807     0.743217    Biso  1.000000 Ce
   Ce703       1.0     0.287450     0.001383     0.743367    Biso  1.000000 Ce
   Ce704       1.0     0.038529     0.671780     0.743142    Biso  1.000000 Ce
   Ce705       1.0     0.620312     0.838040     0.743375    Biso  1.000000 Ce
   Ce706       1.0     0.037048     0.839751     0.743450    Biso  1.000000 Ce
   Ce707       1.0     0.411857     0.754646     0.743883    Biso  1.000000 Ce
   Ce708       1.0     0.245938     0.586223     0.743842    Biso  1.000000 Ce
   Ce709       1.0     0.953805     0.671051     0.743358    Biso  1.000000 Ce
   Ce710       1.0     0.912750     0.921988     0.743867    Biso  1.000000 Ce
   Ce711       1.0     0.702727     0.507054     0.743492    Biso  1.000000 Ce
   Ce712       1.0     0.079758     0.922013     0.742942    Biso  1.000000 Ce
   Ce713       1.0     0.660147     0.753439     0.743783    Biso  1.000000 Ce
   Ce714       1.0     0.994904     0.919850     0.744392    Biso  1.000000 Ce
   Ce715       1.0     0.621379     0.503508     0.743308    Biso  1.000000 Ce
   Ce716       1.0     0.118526     0.836154     0.744450    Biso  1.000000 Ce
   Ce717       1.0     0.868864     0.671981     0.743167    Biso  1.000000 Ce
   Ce718       1.0     0.121052     0.005231     0.743658    Biso  1.000000 Ce
   Ce719       1.0     0.329529     0.755149     0.743567    Biso  1.000000 Ce
   Ce720       1.0     0.495100     0.421170     0.743758    Biso  1.000000 Ce
   O1297       1.0     0.284728     0.224631     0.737408    Biso  1.000000 O
   O1298       1.0     0.704600     0.231019     0.737875    Biso  1.000000 O
   O1299       1.0     0.666180     0.145864     0.737317    Biso  1.000000 O
   O1300       1.0     0.622120     0.227473     0.737700    Biso  1.000000 O
   O1301       1.0     0.660125     0.309685     0.738217    Biso  1.000000 O
   O1302       1.0     0.285839     0.891432     0.738658    Biso  1.000000 O
   O1303       1.0     0.080607     0.478887     0.736792    Biso  1.000000 O
   O1304       1.0     0.995034     0.474637     0.737233    Biso  1.000000 O
   O1305       1.0     0.368537     0.226869     0.738275    Biso  1.000000 O
   O1306       1.0     0.452760     0.061439     0.737283    Biso  1.000000 O
   O1307       1.0     0.661933     0.642054     0.738392    Biso  1.000000 O
   O1308       1.0     0.493989     0.807761     0.737017    Biso  1.000000 O
   O1309       1.0     0.329507     0.307547     0.737008    Biso  1.000000 O
   O1310       1.0     0.912510     0.144607     0.738342    Biso  1.000000 O
   O1311       1.0     0.496210     0.981868     0.736967    Biso  1.000000 O
   O1312       1.0     0.952171     0.393305     0.737192    Biso  1.000000 O
   O1313       1.0     0.576012     0.644192     0.738033    Biso  1.000000 O
   O1314       1.0     0.996058     0.143324     0.738492    Biso  1.000000 O
   O1315       1.0     0.744718     0.311621     0.738000    Biso  1.000000 O
   O1316       1.0     0.328070     0.478208     0.737683    Biso  1.000000 O
   O1317       1.0     0.954023     0.227096     0.737533    Biso  1.000000 O
   O1318       1.0     0.534826     0.559716     0.737883    Biso  1.000000 O
   O1319       1.0     0.246831     0.475643     0.737833    Biso  1.000000 O
   O1320       1.0     0.368929     0.565350     0.738067    Biso  1.000000 O
   O1321       1.0     0.702422     0.392828     0.737192    Biso  1.000000 O
   O1322       1.0     0.287538     0.393406     0.735742    Biso  1.000000 O
   O1323       1.0     0.204905     0.229208     0.737242    Biso  1.000000 O
   O1324       1.0     0.911138     0.810527     0.736800    Biso  1.000000 O
   O1325       1.0     0.409701     0.309609     0.738233    Biso  1.000000 O
   O1326       1.0     0.953696     0.060031     0.738200    Biso  1.000000 O
   O1327       1.0     0.872283     0.225788     0.737867    Biso  1.000000 O
   O1328       1.0     0.246199     0.308754     0.736867    Biso  1.000000 O
   O1329       1.0     0.245720     0.141161     0.736425    Biso  1.000000 O
   O1330       1.0     0.037614     0.059503     0.737517    Biso  1.000000 O
   O1331       1.0     0.035436     0.560798     0.736458    Biso  1.000000 O
   O1332       1.0     0.411421     0.478359     0.737267    Biso  1.000000 O
   O1333       1.0     0.124603     0.391947     0.737183    Biso  1.000000 O
   O1334       1.0     0.246962     0.808239     0.738083    Biso  1.000000 O
   O1335       1.0     0.036917     0.392601     0.737708    Biso  1.000000 O
   O1336       1.0     0.748290     0.148228     0.737875    Biso  1.000000 O
   O1337       1.0     0.202618     0.891407     0.738042    Biso  1.000000 O
   O1338       1.0     0.871238     0.057717     0.738433    Biso  1.000000 O
   O1339       1.0     0.158928     0.312728     0.735442    Biso  1.000000 O
   O1340       1.0     0.621836     0.392400     0.737633    Biso  1.000000 O
   O1341       1.0     0.952803     0.563489     0.737517    Biso  1.000000 O
   O1342       1.0     0.118700     0.558610     0.736767    Biso  1.000000 O
   O1343       1.0     0.204404     0.397757     0.736833    Biso  1.000000 O
   O1344       1.0     0.453500     0.892664     0.737175    Biso  1.000000 O
   O1345       1.0     0.871303     0.394362     0.737108    Biso  1.000000 O
   O1346       1.0     0.077449     0.144531     0.736050    Biso  1.000000 O
   O1347       1.0     0.203750     0.064633     0.737808    Biso  1.000000 O
   O1348       1.0     0.366577     0.890677     0.737600    Biso  1.000000 O
   O1349       1.0     0.787995     0.230566     0.737375    Biso  1.000000 O
   O1350       1.0     0.451344     0.229032     0.737325    Biso  1.000000 O
   O1351       1.0     0.703925     0.056636     0.737317    Biso  1.000000 O
   O1352       1.0     0.868145     0.559415     0.738117    Biso  1.000000 O
   O1353       1.0     0.534652     0.891281     0.737067    Biso  1.000000 O
   O1354       1.0     0.995622     0.309509     0.736858    Biso  1.000000 O
   O1355       1.0     0.414732     0.980560     0.736883    Biso  1.000000 O
   O1356       1.0     0.164133     0.646782     0.737075    Biso  1.000000 O
   O1357       1.0     0.036721     0.228579     0.737383    Biso  1.000000 O
   O1358       1.0     0.328854     0.643714     0.736808    Biso  1.000000 O
   O1359       1.0     0.996297     0.812288     0.737558    Biso  1.000000 O
   O1360       1.0     0.744457     0.979478     0.738092    Biso  1.000000 O
   O1361       1.0     0.619027     0.558761     0.737575    Biso  1.000000 O
   O1362       1.0     0.786862     0.394915     0.737283    Biso  1.000000 O
   O1363       1.0     0.909984     0.311596     0.737842    Biso  1.000000 O
   O1364       1.0     0.831838     0.974021     0.737233    Biso  1.000000 O
   O1365       1.0     0.161476     0.978674     0.738117    Biso  1.000000 O
   O1366       1.0     0.328767     0.814853     0.737400    Biso  1.000000 O
   O1367       1.0     0.206887     0.559616     0.736800    Biso  1.000000 O
   O1368       1.0     0.536917     0.061414     0.737183    Biso  1.000000 O
   O1369       1.0     0.287908     0.555491     0.736467    Biso  1.000000 O
   O1370       1.0     0.119332     0.228957     0.736983    Biso  1.000000 O
   O1371       1.0     0.413752     0.809999     0.736025    Biso  1.000000 O
   O1372       1.0     0.577362     0.310741     0.736250    Biso  1.000000 O
   O1373       1.0     0.326654     0.976335     0.737458    Biso  1.000000 O
   O1374       1.0     0.327373     0.140709     0.736442    Biso  1.000000 O
   O1375       1.0     0.913578     0.975404     0.737750    Biso  1.000000 O
   O1376       1.0     0.579736     0.144204     0.737517    Biso  1.000000 O
   O1377       1.0     0.162717     0.476850     0.738275    Biso  1.000000 O
   O1378       1.0     0.955199     0.725499     0.738100    Biso  1.000000 O
   O1379       1.0     0.741647     0.812514     0.738100    Biso  1.000000 O
   O1380       1.0     0.700440     0.558157     0.737075    Biso  1.000000 O
   O1381       1.0     0.911334     0.480924     0.736500    Biso  1.000000 O
   O1382       1.0     0.410049     0.639665     0.737133    Biso  1.000000 O
   O1383       1.0     0.242780     0.976461     0.737600    Biso  1.000000 O
   O1384       1.0     0.079083     0.311244     0.737525    Biso  1.000000 O
   O1385       1.0     0.411617     0.139049     0.737592    Biso  1.000000 O
   O1386       1.0     0.120726     0.725775     0.737008    Biso  1.000000 O
   O1387       1.0     0.826741     0.311772     0.736275    Biso  1.000000 O
   O1388       1.0     0.451867     0.727485     0.738300    Biso  1.000000 O
   O1389       1.0     0.448970     0.558761     0.737183    Biso  1.000000 O
   O1390       1.0     0.787603     0.562634     0.737325    Biso  1.000000 O
   O1391       1.0     0.824912     0.481654     0.737192    Biso  1.000000 O
   O1392       1.0     0.658078     0.979981     0.736858    Biso  1.000000 O
   O1393       1.0     0.495187     0.309282     0.737458    Biso  1.000000 O
   O1394       1.0     0.576513     0.978347     0.738142    Biso  1.000000 O
   O1395       1.0     0.161367     0.146694     0.738108    Biso  1.000000 O
   O1396       1.0     0.787625     0.893821     0.736875    Biso  1.000000 O
   O1397       1.0     0.828375     0.811785     0.737150    Biso  1.000000 O
   O1398       1.0     0.578124     0.805397     0.737758    Biso  1.000000 O
   O1399       1.0     0.537178     0.727234     0.738317    Biso  1.000000 O
   O1400       1.0     0.995252     0.974977     0.737158    Biso  1.000000 O
   O1401       1.0     0.287908     0.059553     0.736875    Biso  1.000000 O
   O1402       1.0     0.037592     0.725951     0.737142    Biso  1.000000 O
   O1403       1.0     0.623339     0.064910     0.737717    Biso  1.000000 O
   O1404       1.0     0.536133     0.228026     0.737183    Biso  1.000000 O
   O1405       1.0     0.493727     0.145713     0.737117    Biso  1.000000 O
   O1406       1.0     0.744522     0.646832     0.736750    Biso  1.000000 O
   O1407       1.0     0.619070     0.724467     0.737417    Biso  1.000000 O
   O1408       1.0     0.453674     0.390740     0.737308    Biso  1.000000 O
   O1409       1.0     0.079344     0.641979     0.736908    Biso  1.000000 O
   O1410       1.0     0.826175     0.645399     0.736433    Biso  1.000000 O
   O1411       1.0     0.785490     0.063401     0.736850    Biso  1.000000 O
   O1412       1.0     0.369582     0.056208     0.736658    Biso  1.000000 O
   O1413       1.0     0.119593     0.890250     0.736117    Biso  1.000000 O
   O1414       1.0     0.159494     0.811332     0.736283    Biso  1.000000 O
   O1415       1.0     0.825805     0.144129     0.736808    Biso  1.000000 O
   O1416       1.0     0.784401     0.729824     0.737058    Biso  1.000000 O
   O1417       1.0     0.707170     0.897442     0.736725    Biso  1.000000 O
   O1418       1.0     0.576665     0.476071     0.736992    Biso  1.000000 O
   O1419       1.0     0.202487     0.727033     0.737625    Biso  1.000000 O
   O1420       1.0     0.700854     0.724644     0.737217    Biso  1.000000 O
   O1421       1.0     0.871172     0.729698     0.736975    Biso  1.000000 O
   O1422       1.0     0.493422     0.643161     0.738208    Biso  1.000000 O
   O1423       1.0     0.372065     0.393255     0.736825    Biso  1.000000 O
   O1424       1.0     0.493858     0.474713     0.737683    Biso  1.000000 O
   O1425       1.0     0.911552     0.642960     0.736467    Biso  1.000000 O
   O1426       1.0     0.951496     0.890049     0.737275    Biso  1.000000 O
   O1427       1.0     0.617981     0.893494     0.737717    Biso  1.000000 O
   O1428       1.0     0.869408     0.893846     0.736800    Biso  1.000000 O
   O1429       1.0     0.077275     0.811282     0.736217    Biso  1.000000 O
   O1430       1.0     0.077101     0.975153     0.737992    Biso  1.000000 O
   O1431       1.0     0.744283     0.477177     0.737800    Biso  1.000000 O
   O1432       1.0     0.662717     0.477856     0.736333    Biso  1.000000 O
   O1433       1.0     0.285686     0.722632     0.736092    Biso  1.000000 O
   O1434       1.0     0.658688     0.811357     0.736733    Biso  1.000000 O
   O1435       1.0     0.246352     0.640193     0.737483    Biso  1.000000 O
   O1436       1.0     0.536568     0.395292     0.737008    Biso  1.000000 O
   O1437       1.0     0.119876     0.061942     0.737225    Biso  1.000000 O
   O1438       1.0     0.995796     0.642783     0.736058    Biso  1.000000 O
   O1439       1.0     0.369321     0.725574     0.737750    Biso  1.000000 O
   O1440       1.0     0.036024     0.893343     0.737367    Biso  1.000000 O
   O1441       1.0     0.661040     0.255564     0.725342    Biso  1.000000 O
   O1442       1.0     0.704709     0.175238     0.725333    Biso  1.000000 O
   O1443       1.0     0.329398     0.588738     0.723708    Biso  1.000000 O
   O1444       1.0     0.661302     0.587883     0.724458    Biso  1.000000 O
   O1445       1.0     0.618134     0.667253     0.725508    Biso  1.000000 O
   O1446       1.0     0.703685     0.335739     0.724583    Biso  1.000000 O
   O1447       1.0     0.286470     0.838468     0.725633    Biso  1.000000 O
   O1448       1.0     0.037352     0.500968     0.724175    Biso  1.000000 O
   O1449       1.0     0.159080     0.920303     0.725075    Biso  1.000000 O
   O1450       1.0     0.870737     0.002892     0.724950    Biso  1.000000 O
   O1451       1.0     0.327242     0.918945     0.724783    Biso  1.000000 O
   O1452       1.0     0.915233     0.422755     0.724217    Biso  1.000000 O
   O1453       1.0     0.623013     0.172070     0.725417    Biso  1.000000 O
   O1454       1.0     0.536764     0.839097     0.724058    Biso  1.000000 O
   O1455       1.0     0.250054     0.422327     0.725000    Biso  1.000000 O
   O1456       1.0     0.203141     0.337223     0.724200    Biso  1.000000 O
   O1457       1.0     0.287211     0.167492     0.723800    Biso  1.000000 O
   O1458       1.0     0.450778     0.338480     0.725417    Biso  1.000000 O
   O1459       1.0     0.328680     0.252748     0.724317    Biso  1.000000 O
   O1460       1.0     0.246417     0.255866     0.723167    Biso  1.000000 O
   O1461       1.0     0.955286     0.173126     0.725133    Biso  1.000000 O
   O1462       1.0     0.915124     0.755124     0.725892    Biso  1.000000 O
   O1463       1.0     0.411138     0.251993     0.725992    Biso  1.000000 O
   O1464       1.0     0.577514     0.591580     0.724875    Biso  1.000000 O
   O1465       1.0     0.995317     0.253049     0.723633    Biso  1.000000 O
   O1466       1.0     0.121945     0.172799     0.725125    Biso  1.000000 O
   O1467       1.0     0.536002     0.006187     0.724917    Biso  1.000000 O
   O1468       1.0     0.202269     0.006212     0.724192    Biso  1.000000 O
   O1469       1.0     0.452977     0.836305     0.723467    Biso  1.000000 O
   O1470       1.0     0.995818     0.089103     0.725592    Biso  1.000000 O
   O1471       1.0     0.370758     0.502779     0.723800    Biso  1.000000 O
   O1472       1.0     0.996864     0.414783     0.724300    Biso  1.000000 O
   O1473       1.0     0.663763     0.419460     0.724817    Biso  1.000000 O
   O1474       1.0     0.122817     0.502351     0.724667    Biso  1.000000 O
   O1475       1.0     0.496428     0.087192     0.723950    Biso  1.000000 O
   O1476       1.0     0.953043     0.838946     0.724842    Biso  1.000000 O
   O1477       1.0     0.164351     0.588864     0.725983    Biso  1.000000 O
   O1478       1.0     0.495666     0.923547     0.725950    Biso  1.000000 O
   O1479       1.0     0.081566     0.425270     0.725675    Biso  1.000000 O
   O1480       1.0     0.454654     0.004250     0.723158    Biso  1.000000 O
   O1481       1.0     0.828571     0.588914     0.724517    Biso  1.000000 O
   O1482       1.0     0.245611     0.086211     0.723225    Biso  1.000000 O
   O1483       1.0     0.908372     0.254458     0.725250    Biso  1.000000 O
   O1484       1.0     0.789454     0.005482     0.725250    Biso  1.000000 O
   O1485       1.0     0.370671     0.838166     0.723975    Biso  1.000000 O
   O1486       1.0     0.539204     0.507180     0.725100    Biso  1.000000 O
   O1487       1.0     0.413447     0.087896     0.724483    Biso  1.000000 O
   O1488       1.0     0.494250     0.755074     0.724900    Biso  1.000000 O
   O1489       1.0     0.910615     0.588688     0.724483    Biso  1.000000 O
   O1490       1.0     0.998323     0.755954     0.725000    Biso  1.000000 O
   O1491       1.0     0.913904     0.087644     0.725508    Biso  1.000000 O
   O1492       1.0     0.702574     0.839348     0.725608    Biso  1.000000 O
   O1493       1.0     0.079888     0.755703     0.724250    Biso  1.000000 O
   O1494       1.0     0.667596     0.092272     0.724025    Biso  1.000000 O
   O1495       1.0     0.455961     0.508312     0.724092    Biso  1.000000 O
   O1496       1.0     0.036307     0.003169     0.724550    Biso  1.000000 O
   O1497       1.0     0.454437     0.670171     0.724667    Biso  1.000000 O
   O1498       1.0     0.952716     0.006639     0.724808    Biso  1.000000 O
   O1499       1.0     0.287973     0.500566     0.723958    Biso  1.000000 O
   O1500       1.0     0.744936     0.254609     0.722992    Biso  1.000000 O
   O1501       1.0     0.373655     0.168071     0.724275    Biso  1.000000 O
   O1502       1.0     0.164373     0.755577     0.722333    Biso  1.000000 O
   O1503       1.0     0.952411     0.338103     0.723792    Biso  1.000000 O
   O1504       1.0     0.204077     0.838719     0.724767    Biso  1.000000 O
   O1505       1.0     0.995078     0.584714     0.722275    Biso  1.000000 O
   O1506       1.0     0.204208     0.506979     0.724417    Biso  1.000000 O
   O1507       1.0     0.871717     0.168574     0.723933    Biso  1.000000 O
   O1508       1.0     0.329311     0.421296     0.723600    Biso  1.000000 O
   O1509       1.0     0.746526     0.925584     0.723933    Biso  1.000000 O
   O1510       1.0     0.737880     0.758494     0.724758    Biso  1.000000 O
   O1511       1.0     0.701921     0.000428     0.724892    Biso  1.000000 O
   O1512       1.0     0.745894     0.588889     0.724075    Biso  1.000000 O
   O1513       1.0     0.365727     0.335890     0.724425    Biso  1.000000 O
   O1514       1.0     0.077732     0.257023     0.724683    Biso  1.000000 O
   O1515       1.0     0.243738     0.918869     0.723700    Biso  1.000000 O
   O1516       1.0     0.825674     0.753967     0.724433    Biso  1.000000 O
   O1517       1.0     0.163588     0.249704     0.723217    Biso  1.000000 O
   O1518       1.0     0.621096     0.334784     0.723900    Biso  1.000000 O
   O1519       1.0     0.832034     0.422881     0.724458    Biso  1.000000 O
   O1520       1.0     0.123318     0.339637     0.722833    Biso  1.000000 O
   O1521       1.0     0.832273     0.259588     0.723900    Biso  1.000000 O
   O1522       1.0     0.290456     0.336192     0.722767    Biso  1.000000 O
   O1523       1.0     0.580193     0.254256     0.722367    Biso  1.000000 O
   O1524       1.0     0.537069     0.168146     0.724783    Biso  1.000000 O
   O1525       1.0     0.036808     0.169756     0.722925    Biso  1.000000 O
   O1526       1.0     0.873350     0.839524     0.723067    Biso  1.000000 O
   O1527       1.0     0.071961     0.589669     0.723667    Biso  1.000000 O
   O1528       1.0     0.495884     0.586374     0.723800    Biso  1.000000 O
   O1529       1.0     0.369321     0.999069     0.723975    Biso  1.000000 O
   O1530       1.0     0.951758     0.504816     0.723400    Biso  1.000000 O
   O1531       1.0     0.415146     0.425320     0.724967    Biso  1.000000 O
   O1532       1.0     0.036699     0.337801     0.724067    Biso  1.000000 O
   O1533       1.0     0.491288     0.252219     0.724658    Biso  1.000000 O
   O1534       1.0     0.747180     0.419661     0.724617    Biso  1.000000 O
   O1535       1.0     0.870149     0.502251     0.723600    Biso  1.000000 O
   O1536       1.0     0.870192     0.337978     0.723792    Biso  1.000000 O
   O1537       1.0     0.786165     0.342077     0.723908    Biso  1.000000 O
   O1538       1.0     0.581326     0.425018     0.723967    Biso  1.000000 O
   O1539       1.0     0.740842     0.092599     0.723933    Biso  1.000000 O
   O1540       1.0     0.245502     0.755476     0.724783    Biso  1.000000 O
   O1541       1.0     0.704861     0.668083     0.724650    Biso  1.000000 O
   O1542       1.0     0.616871     0.003445     0.724625    Biso  1.000000 O
   O1543       1.0     0.786797     0.837361     0.723208    Biso  1.000000 O
   O1544       1.0     0.200701     0.170963     0.723492    Biso  1.000000 O
   O1545       1.0     0.411400     0.922013     0.724017    Biso  1.000000 O
   O1546       1.0     0.372936     0.666927     0.723008    Biso  1.000000 O
   O1547       1.0     0.075010     0.088550     0.723717    Biso  1.000000 O
   O1548       1.0     0.411683     0.589845     0.723342    Biso  1.000000 O
   O1549       1.0     0.079518     0.922868     0.723550    Biso  1.000000 O
   O1550       1.0     0.785665     0.177778     0.723917    Biso  1.000000 O
   O1551       1.0     0.164111     0.421145     0.724767    Biso  1.000000 O
   O1552       1.0     0.578821     0.920655     0.724433    Biso  1.000000 O
   O1553       1.0     0.531646     0.338581     0.723625    Biso  1.000000 O
   O1554       1.0     0.124210     0.672987     0.723158    Biso  1.000000 O
   O1555       1.0     0.163109     0.083495     0.724042    Biso  1.000000 O
   O1556       1.0     0.665026     0.924301     0.722908    Biso  1.000000 O
   O1557       1.0     0.827656     0.922390     0.723975    Biso  1.000000 O
   O1558       1.0     0.786187     0.670649     0.723583    Biso  1.000000 O
   O1559       1.0     0.783225     0.506828     0.724358    Biso  1.000000 O
   O1560       1.0     0.202030     0.675201     0.722958    Biso  1.000000 O
   O1561       1.0     0.040881     0.838543     0.723908    Biso  1.000000 O
   O1562       1.0     0.615825     0.839650     0.723933    Biso  1.000000 O
   O1563       1.0     0.579409     0.755677     0.724358    Biso  1.000000 O
   O1564       1.0     0.287603     0.668033     0.722892    Biso  1.000000 O
   O1565       1.0     0.038115     0.667656     0.722417    Biso  1.000000 O
   O1566       1.0     0.328048     0.083721     0.722683    Biso  1.000000 O
   O1567       1.0     0.535697     0.673189     0.724625    Biso  1.000000 O
   O1568       1.0     0.410245     0.755577     0.722708    Biso  1.000000 O
   O1569       1.0     0.661694     0.754395     0.724158    Biso  1.000000 O
   O1570       1.0     0.951888     0.671780     0.722758    Biso  1.000000 O
   O1571       1.0     0.452760     0.172698     0.723600    Biso  1.000000 O
   O1572       1.0     0.829137     0.087619     0.724283    Biso  1.000000 O
   O1573       1.0     0.286187     0.997410     0.722442    Biso  1.000000 O
   O1574       1.0     0.991963     0.922491     0.723792    Biso  1.000000 O
   O1575       1.0     0.246134     0.590524     0.723000    Biso  1.000000 O
   O1576       1.0     0.705166     0.504741     0.723208    Biso  1.000000 O
   O1577       1.0     0.579888     0.086437     0.723092    Biso  1.000000 O
   O1578       1.0     0.120268     0.834595     0.721283    Biso  1.000000 O
   O1579       1.0     0.620159     0.501345     0.724317    Biso  1.000000 O
   O1580       1.0     0.870083     0.672887     0.720967    Biso  1.000000 O
   O1581       1.0     0.329790     0.756608     0.723450    Biso  1.000000 O
   O1582       1.0     0.915560     0.922164     0.723758    Biso  1.000000 O
   O1583       1.0     0.119615     0.003144     0.724267    Biso  1.000000 O
   O1584       1.0     0.493553     0.420491     0.722858    Biso  1.000000 O
   Ce721       1.0     0.286645     0.225914     0.718067    Biso  1.000000 Ce
   Ce722       1.0     0.663414     0.149737     0.718242    Biso  1.000000 Ce
   Ce723       1.0     0.620421     0.227599     0.717908    Biso  1.000000 Ce
   Ce724       1.0     0.288017     0.890350     0.717642    Biso  1.000000 Ce
   Ce725       1.0     0.702901     0.228554     0.717617    Biso  1.000000 Ce
   Ce726       1.0     0.914536     0.144003     0.719292    Biso  1.000000 Ce
   Ce727       1.0     0.997778     0.471242     0.717583    Biso  1.000000 Ce
   Ce728       1.0     0.659690     0.639036     0.718150    Biso  1.000000 Ce
   Ce729       1.0     0.872523     0.226467     0.717517    Biso  1.000000 Ce
   Ce730       1.0     0.455460     0.062219     0.716408    Biso  1.000000 Ce
   Ce731       1.0     0.413447     0.480296     0.718642    Biso  1.000000 Ce
   Ce732       1.0     0.662848     0.309408     0.718392    Biso  1.000000 Ce
   Ce733       1.0     0.494011     0.809622     0.718108    Biso  1.000000 Ce
   Ce734       1.0     0.536067     0.559641     0.718275    Biso  1.000000 Ce
   Ce735       1.0     0.743869     0.309106     0.717358    Biso  1.000000 Ce
   Ce736       1.0     0.287407     0.392023     0.717167    Biso  1.000000 Ce
   Ce737       1.0     0.578146     0.646455     0.718783    Biso  1.000000 Ce
   Ce738       1.0     0.913251     0.807208     0.718025    Biso  1.000000 Ce
   Ce739       1.0     0.412358     0.309433     0.718500    Biso  1.000000 Ce
   Ce740       1.0     0.622011     0.392098     0.718342    Biso  1.000000 Ce
   Ce741       1.0     0.245285     0.474185     0.718692    Biso  1.000000 Ce
   Ce742       1.0     0.748290     0.977869     0.717983    Biso  1.000000 Ce
   Ce743       1.0     0.872457     0.394311     0.717692    Biso  1.000000 Ce
   Ce744       1.0     0.161149     0.311118     0.716000    Biso  1.000000 Ce
   Ce745       1.0     0.911552     0.974524     0.718358    Biso  1.000000 Ce
   Ce746       1.0     0.870584     0.058849     0.718367    Biso  1.000000 Ce
   Ce747       1.0     0.244827     0.143022     0.717733    Biso  1.000000 Ce
   Ce748       1.0     0.036808     0.057164     0.718167    Biso  1.000000 Ce
   Ce749       1.0     0.995513     0.811156     0.718525    Biso  1.000000 Ce
   Ce750       1.0     0.163523     0.974574     0.718375    Biso  1.000000 Ce
   Ce751       1.0     0.702509     0.560043     0.717325    Biso  1.000000 Ce
   Ce752       1.0     0.327939     0.972814     0.717550    Biso  1.000000 Ce
   Ce753       1.0     0.288692     0.557252     0.716550    Biso  1.000000 Ce
   Ce754       1.0     0.036067     0.225235     0.717217    Biso  1.000000 Ce
   Ce755       1.0     0.330248     0.640344     0.716875    Biso  1.000000 Ce
   Ce756       1.0     0.034870     0.556573     0.716975    Biso  1.000000 Ce
   Ce757       1.0     0.163066     0.477303     0.717617    Biso  1.000000 Ce
   Ce758       1.0     0.954502     0.390111     0.716708    Biso  1.000000 Ce
   Ce759       1.0     0.078908     0.475945     0.717817    Biso  1.000000 Ce
   Ce760       1.0     0.329072     0.811357     0.717575    Biso  1.000000 Ce
   Ce761       1.0     0.244893     0.811156     0.718492    Biso  1.000000 Ce
   Ce762       1.0     0.497038     0.978548     0.717725    Biso  1.000000 Ce
   Ce763       1.0     0.994620     0.143123     0.718675    Biso  1.000000 Ce
   Ce764       1.0     0.121444     0.891231     0.717067    Biso  1.000000 Ce
   Ce765       1.0     0.702727     0.389961     0.717642    Biso  1.000000 Ce
   Ce766       1.0     0.453805     0.891708     0.717425    Biso  1.000000 Ce
   Ce767       1.0     0.867992     0.561552     0.719117    Biso  1.000000 Ce
   Ce768       1.0     0.035850     0.390363     0.717392    Biso  1.000000 Ce
   Ce769       1.0     0.206146     0.728994     0.716767    Biso  1.000000 Ce
   Ce770       1.0     0.538485     0.224656     0.717033    Biso  1.000000 Ce
   Ce771       1.0     0.368210     0.225209     0.717758    Biso  1.000000 Ce
   Ce772       1.0     0.369430     0.559088     0.718233    Biso  1.000000 Ce
   Ce773       1.0     0.537614     0.057968     0.717058    Biso  1.000000 Ce
   Ce774       1.0     0.327787     0.306642     0.717025    Biso  1.000000 Ce
   Ce775       1.0     0.119266     0.556497     0.717933    Biso  1.000000 Ce
   Ce776       1.0     0.741212     0.811156     0.717983    Biso  1.000000 Ce
   Ce777       1.0     0.244849     0.309358     0.716558    Biso  1.000000 Ce
   Ce778       1.0     0.203010     0.893997     0.717058    Biso  1.000000 Ce
   Ce779       1.0     0.618177     0.562508     0.718042    Biso  1.000000 Ce
   Ce780       1.0     0.744435     0.146292     0.717858    Biso  1.000000 Ce
   Ce781       1.0     0.576970     0.809622     0.717542    Biso  1.000000 Ce
   Ce782       1.0     0.202378     0.563413     0.717458    Biso  1.000000 Ce
   Ce783       1.0     0.120944     0.728190     0.717425    Biso  1.000000 Ce
   Ce784       1.0     0.913556     0.478183     0.716917    Biso  1.000000 Ce
   Ce785       1.0     0.204905     0.060257     0.718833    Biso  1.000000 Ce
   Ce786       1.0     0.951932     0.226970     0.718433    Biso  1.000000 Ce
   Ce787       1.0     0.118591     0.226593     0.717633    Biso  1.000000 Ce
   Ce788       1.0     0.120072     0.396776     0.717667    Biso  1.000000 Ce
   Ce789       1.0     0.994664     0.976611     0.718558    Biso  1.000000 Ce
   Ce790       1.0     0.039422     0.723411     0.717492    Biso  1.000000 Ce
   Ce791       1.0     0.788888     0.396348     0.718025    Biso  1.000000 Ce
   Ce792       1.0     0.867535     0.730352     0.717833    Biso  1.000000 Ce
   Ce793       1.0     0.783704     0.727988     0.719067    Biso  1.000000 Ce
   Ce794       1.0     0.491789     0.306969     0.718300    Biso  1.000000 Ce
   Ce795       1.0     0.577253     0.974901     0.719242    Biso  1.000000 Ce
   Ce796       1.0     0.790826     0.232201     0.716350    Biso  1.000000 Ce
   Ce797       1.0     0.162499     0.141891     0.717533    Biso  1.000000 Ce
   Ce798       1.0     0.413599     0.142117     0.717058    Biso  1.000000 Ce
   Ce799       1.0     0.992007     0.307673     0.717433    Biso  1.000000 Ce
   Ce800       1.0     0.454415     0.726630     0.717267    Biso  1.000000 Ce
   Ce801       1.0     0.786601     0.891105     0.717150    Biso  1.000000 Ce
   Ce802       1.0     0.702966     0.057767     0.718817    Biso  1.000000 Ce
   Ce803       1.0     0.623710     0.066846     0.717958    Biso  1.000000 Ce
   Ce804       1.0     0.619158     0.726253     0.717383    Biso  1.000000 Ce
   Ce805       1.0     0.079671     0.145764     0.717458    Biso  1.000000 Ce
   Ce806       1.0     0.705210     0.894047     0.718217    Biso  1.000000 Ce
   Ce807       1.0     0.330792     0.477052     0.716725    Biso  1.000000 Ce
   Ce808       1.0     0.951671     0.560747     0.716883    Biso  1.000000 Ce
   Ce809       1.0     0.161650     0.640545     0.717592    Biso  1.000000 Ce
   Ce810       1.0     0.413077     0.811609     0.716317    Biso  1.000000 Ce
   Ce811       1.0     0.574748     0.312879     0.717233    Biso  1.000000 Ce
   Ce812       1.0     0.660017     0.981339     0.716767    Biso  1.000000 Ce
   Ce813       1.0     0.081544     0.311973     0.717483    Biso  1.000000 Ce
   Ce814       1.0     0.330509     0.141036     0.717342    Biso  1.000000 Ce
   Ce815       1.0     0.953631     0.726907     0.717833    Biso  1.000000 Ce
   Ce816       1.0     0.536089     0.892136     0.718817    Biso  1.000000 Ce
   Ce817       1.0     0.829986     0.978196     0.717783    Biso  1.000000 Ce
   Ce818       1.0     0.785991     0.561779     0.718483    Biso  1.000000 Ce
   Ce819       1.0     0.413882     0.978648     0.717667    Biso  1.000000 Ce
   Ce820       1.0     0.369953     0.891507     0.718117    Biso  1.000000 Ce
   Ce821       1.0     0.370127     0.059327     0.718150    Biso  1.000000 Ce
   Ce822       1.0     0.285338     0.058044     0.716650    Biso  1.000000 Ce
   Ce823       1.0     0.450364     0.227599     0.717517    Biso  1.000000 Ce
   Ce824       1.0     0.828527     0.641375     0.716442    Biso  1.000000 Ce
   Ce825       1.0     0.495579     0.476347     0.718842    Biso  1.000000 Ce
   Ce826       1.0     0.784837     0.063023     0.718133    Biso  1.000000 Ce
   Ce827       1.0     0.371630     0.395720     0.717000    Biso  1.000000 Ce
   Ce828       1.0     0.621401     0.896436     0.717842    Biso  1.000000 Ce
   Ce829       1.0     0.204404     0.392249     0.717225    Biso  1.000000 Ce
   Ce830       1.0     0.080411     0.643211     0.716625    Biso  1.000000 Ce
   Ce831       1.0     0.830509     0.811533     0.717450    Biso  1.000000 Ce
   Ce832       1.0     0.868297     0.895858     0.717667    Biso  1.000000 Ce
   Ce833       1.0     0.205972     0.229258     0.717083    Biso  1.000000 Ce
   Ce834       1.0     0.495121     0.644343     0.717242    Biso  1.000000 Ce
   Ce835       1.0     0.827656     0.481780     0.716958    Biso  1.000000 Ce
   Ce836       1.0     0.581870     0.144003     0.717183    Biso  1.000000 Ce
   Ce837       1.0     0.452215     0.561552     0.717375    Biso  1.000000 Ce
   Ce838       1.0     0.911008     0.310465     0.717050    Biso  1.000000 Ce
   Ce839       1.0     0.744261     0.474562     0.717642    Biso  1.000000 Ce
   Ce840       1.0     0.287908     0.725146     0.717325    Biso  1.000000 Ce
   Ce841       1.0     0.242671     0.974725     0.717650    Biso  1.000000 Ce
   Ce842       1.0     0.993422     0.642557     0.717108    Biso  1.000000 Ce
   Ce843       1.0     0.827308     0.315167     0.716692    Biso  1.000000 Ce
   Ce844       1.0     0.163937     0.810251     0.717125    Biso  1.000000 Ce
   Ce845       1.0     0.826524     0.145487     0.717508    Biso  1.000000 Ce
   Ce846       1.0     0.414950     0.644116     0.717383    Biso  1.000000 Ce
   Ce847       1.0     0.747223     0.640897     0.717417    Biso  1.000000 Ce
   Ce848       1.0     0.035327     0.896311     0.717025    Biso  1.000000 Ce
   Ce849       1.0     0.701747     0.722933     0.718417    Biso  1.000000 Ce
   Ce850       1.0     0.451409     0.391268     0.718350    Biso  1.000000 Ce
   Ce851       1.0     0.955242     0.061540     0.718500    Biso  1.000000 Ce
   Ce852       1.0     0.577667     0.478435     0.717867    Biso  1.000000 Ce
   Ce853       1.0     0.493880     0.143877     0.718492    Biso  1.000000 Ce
   Ce854       1.0     0.912597     0.642331     0.717158    Biso  1.000000 Ce
   Ce855       1.0     0.539748     0.396399     0.717300    Biso  1.000000 Ce
   Ce856       1.0     0.075010     0.977441     0.717008    Biso  1.000000 Ce
   Ce857       1.0     0.664046     0.471896     0.717267    Biso  1.000000 Ce
   Ce858       1.0     0.658601     0.810175     0.717900    Biso  1.000000 Ce
   Ce859       1.0     0.076338     0.806604     0.716783    Biso  1.000000 Ce
   Ce860       1.0     0.535784     0.726354     0.718308    Biso  1.000000 Ce
   Ce861       1.0     0.371826     0.723914     0.716500    Biso  1.000000 Ce
   Ce862       1.0     0.116827     0.059477     0.717558    Biso  1.000000 Ce
   Ce863       1.0     0.952738     0.889017     0.717292    Biso  1.000000 Ce
   Ce864       1.0     0.243477     0.646204     0.716150    Biso  1.000000 Ce
   O1585       1.0     0.661824     0.033976     0.713608    Biso  1.000000 O
   O1586       1.0     0.122337     0.279053     0.712033    Biso  1.000000 O
   O1587       1.0     0.789236     0.452908     0.713342    Biso  1.000000 O
   O1588       1.0     0.409156     0.362749     0.712775    Biso  1.000000 O
   O1589       1.0     0.828222     0.864623     0.711875    Biso  1.000000 O
   O1590       1.0     0.661018     0.696250     0.714458    Biso  1.000000 O
   O1591       1.0     0.449819     0.282549     0.710950    Biso  1.000000 O
   O1592       1.0     0.077732     0.365314     0.712100    Biso  1.000000 O
   O1593       1.0     0.410594     0.530242     0.712417    Biso  1.000000 O
   O1594       1.0     0.744936     0.032643     0.712025    Biso  1.000000 O
   O1595       1.0     0.831446     0.369615     0.711600    Biso  1.000000 O
   O1596       1.0     0.119245     0.610593     0.714517    Biso  1.000000 O
   O1597       1.0     0.870279     0.614290     0.712425    Biso  1.000000 O
   O1598       1.0     0.785861     0.286850     0.712200    Biso  1.000000 O
   O1599       1.0     0.786057     0.615044     0.711300    Biso  1.000000 O
   O1600       1.0     0.368559     0.279657     0.711992    Biso  1.000000 O
   O1601       1.0     0.245045     0.700601     0.711892    Biso  1.000000 O
   O1602       1.0     0.202117     0.618791     0.712608    Biso  1.000000 O
   O1603       1.0     0.452803     0.616855     0.711575    Biso  1.000000 O
   O1604       1.0     0.624820     0.120992     0.712842    Biso  1.000000 O
   O1605       1.0     0.080781     0.698866     0.712750    Biso  1.000000 O
   O1606       1.0     0.707497     0.443276     0.711858    Biso  1.000000 O
   O1607       1.0     0.329181     0.695043     0.713033    Biso  1.000000 O
   O1608       1.0     0.578037     0.367276     0.712117    Biso  1.000000 O
   O1609       1.0     0.954371     0.616905     0.712225    Biso  1.000000 O
   O1610       1.0     0.745110     0.699947     0.713992    Biso  1.000000 O
   O1611       1.0     0.121444     0.115962     0.712208    Biso  1.000000 O
   O1612       1.0     0.495862     0.865905     0.711933    Biso  1.000000 O
   O1613       1.0     0.205907     0.113045     0.711617    Biso  1.000000 O
   O1614       1.0     0.908786     0.534995     0.711292    Biso  1.000000 O
   O1615       1.0     0.618526     0.953022     0.711650    Biso  1.000000 O
   O1616       1.0     0.870780     0.783190     0.711933    Biso  1.000000 O
   O1617       1.0     0.785425     0.118603     0.714108    Biso  1.000000 O
   O1618       1.0     0.535414     0.282524     0.713733    Biso  1.000000 O
   O1619       1.0     0.204273     0.285642     0.710942    Biso  1.000000 O
   O1620       1.0     0.203271     0.946407     0.711708    Biso  1.000000 O
   O1621       1.0     0.663545     0.863894     0.712342    Biso  1.000000 O
   O1622       1.0     0.992508     0.197445     0.712225    Biso  1.000000 O
   O1623       1.0     0.534347     0.780776     0.712167    Biso  1.000000 O
   O1624       1.0     0.077558     0.200689     0.712792    Biso  1.000000 O
   O1625       1.0     0.995034     0.700928     0.710550    Biso  1.000000 O
   O1626       1.0     0.413033     0.867716     0.711417    Biso  1.000000 O
   O1627       1.0     0.378817     0.451978     0.710242    Biso  1.000000 O
   O1628       1.0     0.454741     0.946810     0.713108    Biso  1.000000 O
   O1629       1.0     0.206212     0.450067     0.711408    Biso  1.000000 O
   O1630       1.0     0.415320     0.697935     0.711117    Biso  1.000000 O
   O1631       1.0     0.995731     0.363956     0.711792    Biso  1.000000 O
   O1632       1.0     0.286514     0.278047     0.710892    Biso  1.000000 O
   O1633       1.0     0.871869     0.948998     0.712583    Biso  1.000000 O
   O1634       1.0     0.160365     0.531348     0.712017    Biso  1.000000 O
   O1635       1.0     0.537004     0.946558     0.713450    Biso  1.000000 O
   O1636       1.0     0.245698     0.199331     0.711600    Biso  1.000000 O
   O1637       1.0     0.284205     0.116088     0.709850    Biso  1.000000 O
   O1638       1.0     0.581849     0.197772     0.712800    Biso  1.000000 O
   O1639       1.0     0.538071     0.450947     0.713275    Biso  1.000000 O
   O1640       1.0     0.832077     0.201268     0.712117    Biso  1.000000 O
   O1641       1.0     0.161781     0.865302     0.711058    Biso  1.000000 O
   O1642       1.0     0.952411     0.116742     0.712483    Biso  1.000000 O
   O1643       1.0     0.036568     0.782184     0.711908    Biso  1.000000 O
   O1644       1.0     0.039922     0.443679     0.712383    Biso  1.000000 O
   O1645       1.0     0.244762     0.866761     0.712167    Biso  1.000000 O
   O1646       1.0     0.331054     0.532430     0.710542    Biso  1.000000 O
   O1647       1.0     0.454045     0.115132     0.710042    Biso  1.000000 O
   O1648       1.0     0.580019     0.534316     0.711758    Biso  1.000000 O
   O1649       1.0     0.743651     0.866182     0.711342    Biso  1.000000 O
   O1650       1.0     0.911029     0.364711     0.710842    Biso  1.000000 O
   O1651       1.0     0.618548     0.783970     0.711892    Biso  1.000000 O
   O1652       1.0     0.077928     0.032015     0.711583    Biso  1.000000 O
   O1653       1.0     0.916191     0.201318     0.710667    Biso  1.000000 O
   O1654       1.0     0.824258     0.535724     0.712167    Biso  1.000000 O
   O1655       1.0     0.248399     0.363353     0.712183    Biso  1.000000 O
   O1656       1.0     0.454349     0.783819     0.711933    Biso  1.000000 O
   O1657       1.0     0.409788     0.197168     0.712758    Biso  1.000000 O
   O1658       1.0     0.241887     0.030003     0.712508    Biso  1.000000 O
   O1659       1.0     0.661389     0.364560     0.711933    Biso  1.000000 O
   O1660       1.0     0.079540     0.534391     0.710408    Biso  1.000000 O
   O1661       1.0     0.703141     0.281065     0.711050    Biso  1.000000 O
   O1662       1.0     0.412576     0.033951     0.711775    Biso  1.000000 O
   O1663       1.0     0.662347     0.200714     0.710975    Biso  1.000000 O
   O1664       1.0     0.032256     0.949325     0.711500    Biso  1.000000 O
   O1665       1.0     0.207518     0.783517     0.711192    Biso  1.000000 O
   O1666       1.0     0.119898     0.450645     0.711075    Biso  1.000000 O
   O1667       1.0     0.497125     0.032115     0.710108    Biso  1.000000 O
   O1668       1.0     0.616588     0.614063     0.711808    Biso  1.000000 O
   O1669       1.0     0.530731     0.622715     0.707517    Biso  1.000000 O
   O1670       1.0     0.953718     0.283304     0.709783    Biso  1.000000 O
   O1671       1.0     0.372022     0.110907     0.711167    Biso  1.000000 O
   O1672       1.0     0.329616     0.196816     0.712700    Biso  1.000000 O
   O1673       1.0     0.495165     0.696099     0.711742    Biso  1.000000 O
   O1674       1.0     0.328201     0.866559     0.711417    Biso  1.000000 O
   O1675       1.0     0.994119     0.033574     0.713142    Biso  1.000000 O
   O1676       1.0     0.949950     0.781807     0.711275    Biso  1.000000 O
   O1677       1.0     0.956288     0.448306     0.710225    Biso  1.000000 O
   O1678       1.0     0.995339     0.864522     0.711133    Biso  1.000000 O
   O1679       1.0     0.881931     0.108493     0.708317    Biso  1.000000 O
   O1680       1.0     0.657338     0.542011     0.708817    Biso  1.000000 O
   O1681       1.0     0.361045     0.606896     0.706933    Biso  1.000000 O
   O1682       1.0     0.335736     0.022835     0.708633    Biso  1.000000 O
   O1683       1.0     0.294986     0.940196     0.708567    Biso  1.000000 O
   O1684       1.0     0.876378     0.278651     0.707917    Biso  1.000000 O
   O1685       1.0     0.834560     0.027211     0.708200    Biso  1.000000 O
   O1686       1.0     0.716470     0.944220     0.706983    Biso  1.000000 O
   O1687       1.0     0.025374     0.278852     0.707533    Biso  1.000000 O
   O1688       1.0     0.700984     0.136961     0.707275    Biso  1.000000 O
   O1689       1.0     0.169621     0.025476     0.708767    Biso  1.000000 O
   O1690       1.0     0.026550     0.114604     0.709033    Biso  1.000000 O
   O1691       1.0     0.332252     0.372356     0.707508    Biso  1.000000 O
   O1692       1.0     0.451474     0.462918     0.708067    Biso  1.000000 O
   O1693       1.0     0.078538     0.876619     0.707667    Biso  1.000000 O
   O1694       1.0     0.502548     0.525011     0.709658    Biso  1.000000 O
   O1695       1.0     0.569086     0.858059     0.707467    Biso  1.000000 O
   O1696       1.0     0.745285     0.192013     0.709050    Biso  1.000000 O
   O1697       1.0     0.629503     0.439177     0.707850    Biso  1.000000 O
   O1698       1.0     0.503158     0.192943     0.708542    Biso  1.000000 O
   O1699       1.0     0.363876     0.788120     0.707150    Biso  1.000000 O
   O1700       1.0     0.253038     0.527048     0.708333    Biso  1.000000 O
   O1701       1.0     0.880864     0.446973     0.707950    Biso  1.000000 O
   O1702       1.0     0.955613     0.961547     0.708208    Biso  1.000000 O
   O1703       1.0     0.152851     0.195181     0.707075    Biso  1.000000 O
   O1704       1.0     0.623906     0.727762     0.700183    Biso  1.000000 O
   O1705       1.0     0.696345     0.610165     0.708625    Biso  1.000000 O
   O1706       1.0     0.737618     0.360109     0.708217    Biso  1.000000 O
   O1707       1.0     0.361088     0.939240     0.708642    Biso  1.000000 O
   O1708       1.0     0.700549     0.792018     0.708342    Biso  1.000000 O
   O1709       1.0     0.483295     0.357921     0.707733    Biso  1.000000 O
   O1710       1.0     0.005902     0.520635     0.707300    Biso  1.000000 O
   O1711       1.0     0.169099     0.362121     0.707025    Biso  1.000000 O
   O1712       1.0     0.906869     0.029047     0.708917    Biso  1.000000 O
   O1713       1.0     0.276190     0.446948     0.707733    Biso  1.000000 O
   O1714       1.0     0.744152     0.542514     0.708900    Biso  1.000000 O
   O1715       1.0     0.906434     0.710133     0.708133    Biso  1.000000 O
   O1716       1.0     0.110184     0.769937     0.706625    Biso  1.000000 O
   O1717       1.0     0.129133     0.941755     0.707525    Biso  1.000000 O
   O1718       1.0     0.531145     0.104444     0.707325    Biso  1.000000 O
   O1719       1.0     0.772030     0.775042     0.707900    Biso  1.000000 O
   O1720       1.0     0.572462     0.025476     0.709267    Biso  1.000000 O
   O1721       1.0     0.626149     0.276287     0.708325    Biso  1.000000 O
   O1722       1.0     0.295335     0.609436     0.706900    Biso  1.000000 O
   O1723       1.0     0.918827     0.844906     0.705533    Biso  1.000000 O
   O1724       1.0     0.028662     0.606820     0.706575    Biso  1.000000 O
   O1725       1.0     0.289106     0.798783     0.707833    Biso  1.000000 O
   O1726       1.0     0.788518     0.963333     0.708508    Biso  1.000000 O
   O1727       1.0     0.821166     0.711792     0.708258    Biso  1.000000 O
   O1728       1.0     0.162521     0.707693     0.708567    Biso  1.000000 O
   H1          1.0     0.750621     0.369011     0.701683    Biso  1.000000 H
   H2          1.0     0.154637     0.376003     0.700975    Biso  1.000000 H
   H3          1.0     0.873067     0.124362     0.702542    Biso  1.000000 H
   H4          1.0     0.586923     0.036843     0.703375    Biso  1.000000 H
   H5          1.0     0.701376     0.952016     0.701558    Biso  1.000000 H
   H6          1.0     0.751078     0.524105     0.702750    Biso  1.000000 H
   H7          1.0     0.237291     0.533536     0.702192    Biso  1.000000 H
   H8          1.0     0.288910     0.777331     0.702983    Biso  1.000000 H
   H9          1.0     0.904735     0.860172     0.701700    Biso  1.000000 H
   H10         1.0     0.826872     0.695320     0.702317    Biso  1.000000 H
   H11         1.0     0.447010     0.446294     0.702792    Biso  1.000000 H
   H12         1.0     0.663719     0.523150     0.702850    Biso  1.000000 H
   H13         1.0     0.613386     0.286724     0.701508    Biso  1.000000 H
   H14         1.0     0.040707     0.285768     0.701758    Biso  1.000000 H
   H15         1.0     0.044300     0.615195     0.700517    Biso  1.000000 H
   H16         1.0     0.292090     0.448759     0.701350    Biso  1.000000 H
   H17         1.0     0.990678     0.528557     0.701958    Biso  1.000000 H
   H18         1.0     0.158732     0.689435     0.702442    Biso  1.000000 H
   H19         1.0     0.325151     0.035209     0.701917    Biso  1.000000 H
   H20         1.0     0.709021     0.622865     0.701850    Biso  1.000000 H
   H21         1.0     0.583700     0.867616     0.701592    Biso  1.000000 H
   H22         1.0     0.758832     0.199457     0.701808    Biso  1.000000 H
   H23         1.0     0.335867     0.355054     0.701042    Biso  1.000000 H
   H24         1.0     0.697979     0.112592     0.701983    Biso  1.000000 H
   H25         1.0     0.116326     0.954782     0.701792    Biso  1.000000 H
   H26         1.0     0.786579     0.943893     0.701817    Biso  1.000000 H
   H27         1.0     0.375114     0.617936     0.701283    Biso  1.000000 H
   H28         1.0     0.620138     0.736262     0.693100    Biso  1.000000 H
   H29         1.0     0.867078     0.456957     0.702450    Biso  1.000000 H
   H30         1.0     0.543255     0.113171     0.701133    Biso  1.000000 H
   H31         1.0     0.041316     0.119332     0.703217    Biso  1.000000 H
   H32         1.0     0.819205     0.035259     0.702542    Biso  1.000000 H
   H33         1.0     0.157338     0.034605     0.702408    Biso  1.000000 H
   H34         1.0     0.705340     0.774212     0.702083    Biso  1.000000 H
   H35         1.0     0.496842     0.368936     0.701200    Biso  1.000000 H
   H36         1.0     0.167574     0.200136     0.700417    Biso  1.000000 H
   H37         1.0     0.283356     0.950356     0.701467    Biso  1.000000 H
   H38         1.0     0.864900     0.288057     0.701283    Biso  1.000000 H
   H39         1.0     0.957028     0.943339     0.702350    Biso  1.000000 H
   H40         1.0     0.367666     0.770515     0.701208    Biso  1.000000 H
   H41         1.0     0.486693     0.203606     0.703217    Biso  1.000000 H
   H42         1.0     0.613473     0.447476     0.701383    Biso  1.000000 H
   H43         1.0     0.918718     0.042326     0.702325    Biso  1.000000 H
   H44         1.0     0.377793     0.950582     0.703367    Biso  1.000000 H
   H45         1.0     0.077210     0.859669     0.700542    Biso  1.000000 H
   H46         1.0     0.128719     0.778337     0.701008    Biso  1.000000 H
   H47         1.0     0.788779     0.785580     0.703192    Biso  1.000000 H
   H48         1.0     0.911922     0.689963     0.701825    Biso  1.000000 H
   H49         1.0     0.487346     0.526218     0.702883    Biso  1.000000 H
   O1729       1.0     0.788975     0.905591     0.700258    Biso  1.000000 O
   H50         1.0     0.291763     0.257903     0.696792    Biso  1.000000 H
   H51         1.0     0.306094     0.230466     0.688483    Biso  1.000000 H
   H52         1.0     0.863920     0.181073     0.699325    Biso  1.000000 H
   H53         1.0     0.956157     0.799009     0.699658    Biso  1.000000 H
   O1730       1.0     0.327874     0.316500     0.699142    Biso  1.000000 O
   O1731       1.0     0.585072     0.309886     0.699842    Biso  1.000000 O
   H54         1.0     0.895696     0.198074     0.698642    Biso  1.000000 H
   H55         1.0     0.391907     0.273093     0.701667    Biso  1.000000 H
   H56         1.0     0.064751     0.226693     0.691883    Biso  1.000000 H
   O1732       1.0     0.786601     0.217388     0.698550    Biso  1.000000 O
   O1733       1.0     0.123601     0.391721     0.699783    Biso  1.000000 O
   O1734       1.0     0.207497     0.549330     0.700100    Biso  1.000000 O
   O1735       1.0     0.820839     0.796821     0.701183    Biso  1.000000 O
   H57         1.0     0.012240     0.187863     0.699908    Biso  1.000000 H
   O1736       1.0     0.440977     0.401353     0.700517    Biso  1.000000 O
   H58         1.0     0.560984     0.202726     0.695533    Biso  1.000000 H
   H59         1.0     0.721915     0.827176     0.673550    Biso  1.000000 H
   O1737       1.0     0.401969     0.975882     0.700075    Biso  1.000000 O
   O1738       1.0     0.197369     0.221412     0.698642    Biso  1.000000 O
   O1739       1.0     0.782964     0.388779     0.700158    Biso  1.000000 O
   O1740       1.0     0.613974     0.886905     0.700617    Biso  1.000000 O
   H60         1.0     0.958292     0.834645     0.694117    Biso  1.000000 H
   O1741       1.0     0.152851     0.651586     0.699692    Biso  1.000000 O
   O1742       1.0     0.069783     0.143601     0.699833    Biso  1.000000 O
   O1743       1.0     0.074923     0.632674     0.697875    Biso  1.000000 O
   O1744       1.0     0.291131     0.736790     0.699708    Biso  1.000000 O
   O1745       1.0     0.523805     0.391193     0.699975    Biso  1.000000 O
   O1746       1.0     0.838633     0.478787     0.699642    Biso  1.000000 O
   O1747       1.0     0.959119     0.547871     0.698950    Biso  1.000000 O
   O1748       1.0     0.458052     0.224606     0.700075    Biso  1.000000 O
   O1749       1.0     0.613734     0.058170     0.700117    Biso  1.000000 O
   O1750       1.0     0.789977     0.057943     0.700333    Biso  1.000000 O
   H61         1.0     0.321013     0.270377     0.674033    Biso  1.000000 H
   H62         1.0     0.985538     0.688680     0.697875    Biso  1.000000 H
   H63         1.0     0.177266     0.054850     0.659108    Biso  1.000000 H
   O1751       1.0     0.400662     0.644116     0.699792    Biso  1.000000 O
   O1752       1.0     0.072483     0.301537     0.699417    Biso  1.000000 O
   O1753       1.0     0.670035     0.971783     0.700333    Biso  1.000000 O
   O1754       1.0     0.696106     0.076478     0.701200    Biso  1.000000 O
   H64         1.0     0.038398     0.419712     0.692042    Biso  1.000000 H
   O1755       1.0     0.829006     0.655081     0.699175    Biso  1.000000 O
   O1756       1.0     0.876508     0.886653     0.700633    Biso  1.000000 O
   H65         1.0     0.224746     0.417172     0.687650    Biso  1.000000 H
   O1757       1.0     0.585529     0.469356     0.700667    Biso  1.000000 O
   O1758       1.0     0.297535     0.055378     0.698883    Biso  1.000000 O
   O1759       1.0     0.084811     0.970651     0.698200    Biso  1.000000 O
   H66         1.0     0.208607     0.543143     0.692333    Biso  1.000000 H
   O1760       1.0     0.951431     0.902271     0.699267    Biso  1.000000 O
   H67         1.0     0.240254     0.181098     0.699033    Biso  1.000000 H
   H68         1.0     0.490744     0.010990     0.698408    Biso  1.000000 H
   O1761       1.0     0.497844     0.815482     0.695625    Biso  1.000000 O
   H69         1.0     0.237270     0.486482     0.682300    Biso  1.000000 H
   H70         1.0     0.523914     0.959963     0.675433    Biso  1.000000 H
   H71         1.0     0.888095     0.537887     0.699625    Biso  1.000000 H
   O1762       1.0     0.072636     0.820537     0.699117    Biso  1.000000 O
   O1763       1.0     0.326393     0.459674     0.700658    Biso  1.000000 O
   H72         1.0     0.147058     0.538164     0.696742    Biso  1.000000 H
   O1764       1.0     0.915255     0.652793     0.698967    Biso  1.000000 O
   H73         1.0     0.446422     0.982773     0.678175    Biso  1.000000 H
   O1765       1.0     0.738620     0.639891     0.699950    Biso  1.000000 O
   O1766       1.0     0.749423     0.484973     0.699692    Biso  1.000000 O
   O1767       1.0     0.375702     0.732289     0.698333    Biso  1.000000 O
   H74         1.0     0.182101     0.865377     0.697900    Biso  1.000000 H
   O1768       1.0     0.948665     0.060207     0.700142    Biso  1.000000 O
   H75         1.0     0.344318     0.207479     0.699033    Biso  1.000000 H
   O1769       1.0     0.842662     0.145261     0.700108    Biso  1.000000 O
   O1770       1.0     0.708433     0.734502     0.701025    Biso  1.000000 O
   O1771       1.0     0.673890     0.487011     0.700058    Biso  1.000000 O
   H76         1.0     0.091606     0.487036     0.692383    Biso  1.000000 H
   O1772       1.0     0.572679     0.139652     0.700058    Biso  1.000000 O
   H77         1.0     0.749357     0.863441     0.678942    Biso  1.000000 H
   H78         1.0     0.137387     0.461962     0.696408    Biso  1.000000 H
   H79         1.0     0.948752     0.481629     0.699000    Biso  1.000000 H
   H80         1.0     0.450843     0.930035     0.698208    Biso  1.000000 H
   O1773       1.0     0.252951     0.967658     0.699592    Biso  1.000000 O
   O1774       1.0     0.459838     0.549430     0.699583    Biso  1.000000 O
   H81         1.0     0.915821     0.348515     0.697392    Biso  1.000000 H
   H82         1.0     0.277519     0.615245     0.701283    Biso  1.000000 H
   O1775       1.0     0.127216     0.053467     0.699925    Biso  1.000000 O
   H83         1.0     0.035828     0.762971     0.699958    Biso  1.000000 H
   H84         1.0     0.443481     0.791188     0.697483    Biso  1.000000 H
   H85         1.0     0.900858     0.919649     0.678608    Biso  1.000000 H
   H86         1.0     0.233632     0.171743     0.668617    Biso  1.000000 H
   H87         1.0     0.899987     0.298393     0.671350    Biso  1.000000 H
   H88         1.0     0.383761     0.118854     0.698600    Biso  1.000000 H
   H89         1.0     0.302304     0.122853     0.699158    Biso  1.000000 H
   H90         1.0     0.415080     0.177401     0.685592    Biso  1.000000 H
   O1776       1.0     0.155051     0.799864     0.699117    Biso  1.000000 O
   H91         1.0     0.421832     0.619118     0.661358    Biso  1.000000 H
   H92         1.0     0.451039     0.852627     0.648742    Biso  1.000000 H
   O1777       1.0     0.835911     0.311672     0.699000    Biso  1.000000 O
   H93         1.0     0.428715     0.707266     0.698542    Biso  1.000000 H
   H94         1.0     0.472340     0.388728     0.675883    Biso  1.000000 H
   H95         1.0     0.870040     0.084777     0.689200    Biso  1.000000 H
   H96         1.0     0.807924     0.636220     0.658308    Biso  1.000000 H
   H97         1.0     0.947881     0.262681     0.698517    Biso  1.000000 H
   H98         1.0     0.631485     0.400825     0.651158    Biso  1.000000 H
   O1778       1.0     0.248290     0.632221     0.697950    Biso  1.000000 O
   H99         1.0     0.999368     0.888389     0.697192    Biso  1.000000 H
   H100        1.0     0.942523     0.410910     0.686933    Biso  1.000000 H
   H101        1.0     0.427038     0.279129     0.698333    Biso  1.000000 H
   H102        1.0     0.699983     0.852979     0.675242    Biso  1.000000 H
   H103        1.0     0.556105     0.226542     0.686083    Biso  1.000000 H
   H104        1.0     0.059699     0.161683     0.696333    Biso  1.000000 H
   H105        1.0     0.072244     0.265297     0.693458    Biso  1.000000 H
   H106        1.0     0.406869     0.395971     0.696317    Biso  1.000000 H
   O1779       1.0     0.715054     0.841913     0.679317    Biso  1.000000 O
   O1780       1.0     0.154680     0.472600     0.693875    Biso  1.000000 O
   H107        1.0     0.934334     0.518170     0.695892    Biso  1.000000 H
   O1781       1.0     0.968789     0.813294     0.694142    Biso  1.000000 O
   H108        1.0     0.572309     0.466916     0.694583    Biso  1.000000 H
   O1782       1.0     0.072505     0.246184     0.687675    Biso  1.000000 O
   O1783       1.0     0.438189     0.629455     0.657825    Biso  1.000000 O
   O1784       1.0     0.884022     0.067223     0.687867    Biso  1.000000 O
   H109        1.0     0.243564     0.158741     0.687508    Biso  1.000000 H
   O1785       1.0     0.406717     0.287177     0.696917    Biso  1.000000 O
   O1786       1.0     0.981683     0.681538     0.689842    Biso  1.000000 O
   O1787       1.0     0.032779     0.397480     0.694292    Biso  1.000000 O
   O1788       1.0     0.017729     0.889118     0.693067    Biso  1.000000 O
   O1789       1.0     0.041861     0.739456     0.696625    Biso  1.000000 O
   O1790       1.0     0.293745     0.233408     0.694925    Biso  1.000000 O
   O1791       1.0     0.237074     0.151196     0.673192    Biso  1.000000 O
   H110        1.0     0.243913     0.628122     0.689917    Biso  1.000000 H
   O1792       1.0     0.426950     0.800719     0.693233    Biso  1.000000 O
   O1793       1.0     0.762513     0.882051     0.680808    Biso  1.000000 O
   O1794       1.0     0.385525     0.404974     0.695458    Biso  1.000000 O
   H111        1.0     0.954371     0.429294     0.698525    Biso  1.000000 H
   O1795       1.0     0.867862     0.544702     0.697908    Biso  1.000000 O
   O1796       1.0     0.490548     0.986570     0.695533    Biso  1.000000 O
   O1797       1.0     0.029926     0.191837     0.694892    Biso  1.000000 O
   O1798       1.0     0.787037     0.638860     0.659058    Biso  1.000000 O
   O1799       1.0     0.333711     0.254106     0.677583    Biso  1.000000 O
   O1800       1.0     0.398419     0.131077     0.693358    Biso  1.000000 O
   O1801       1.0     0.186348     0.059804     0.666200    Biso  1.000000 O
   O1802       1.0     0.875463     0.199180     0.695208    Biso  1.000000 O
   O1803       1.0     0.944984     0.238488     0.695375    Biso  1.000000 O
   H112        1.0     0.798362     0.378920     0.696033    Biso  1.000000 H
   O1804       1.0     0.238446     0.158036     0.695425    Biso  1.000000 O
   O1805       1.0     0.252733     0.502779     0.681625    Biso  1.000000 O
   O1806       1.0     0.548482     0.220607     0.693042    Biso  1.000000 O
   H113        1.0     0.449819     0.905440     0.687925    Biso  1.000000 H
   O1807       1.0     0.452760     0.838317     0.655350    Biso  1.000000 O
   H114        1.0     0.121140     0.383195     0.692242    Biso  1.000000 H
   O1808       1.0     0.430326     0.967206     0.679508    Biso  1.000000 O
   O1809       1.0     0.919153     0.326082     0.693433    Biso  1.000000 O
   H115        1.0     0.397809     0.207178     0.687333    Biso  1.000000 H
   O1810       1.0     0.218082     0.412192     0.695375    Biso  1.000000 O
   O1811       1.0     0.358583     0.216810     0.693867    Biso  1.000000 O
   O1812       1.0     0.455787     0.906421     0.695633    Biso  1.000000 O
   O1813       1.0     0.193035     0.883661     0.694075    Biso  1.000000 O
   H116        1.0     0.958640     0.049468     0.694392    Biso  1.000000 H
   O1814       1.0     0.416910     0.201268     0.684833    Biso  1.000000 O
   O1815       1.0     0.930740     0.491663     0.696292    Biso  1.000000 O
   H117        1.0     0.795335     0.202952     0.693167    Biso  1.000000 H
   O1816       1.0     0.503354     0.966024     0.675567    Biso  1.000000 O
   O1817       1.0     0.134382     0.555994     0.693300    Biso  1.000000 O
   O1818       1.0     0.907980     0.320574     0.671317    Biso  1.000000 O
   H118        1.0     0.667705     0.986671     0.694283    Biso  1.000000 H
   O1819       1.0     0.445790     0.713704     0.693683    Biso  1.000000 O
   O1820       1.0     0.469399     0.375550     0.682733    Biso  1.000000 O
   O1821       1.0     0.322342     0.127958     0.694717    Biso  1.000000 O
   H119        1.0     0.158405     0.800669     0.691308    Biso  1.000000 H
   H120        1.0     0.751013     0.638584     0.693375    Biso  1.000000 H
   H121        1.0     0.814196     0.650529     0.693958    Biso  1.000000 H
   O1822       1.0     0.951300     0.405855     0.694058    Biso  1.000000 O
   O1823       1.0     0.638324     0.421900     0.654092    Biso  1.000000 O
   O1824       1.0     0.905475     0.899228     0.682625    Biso  1.000000 O
   H122        1.0     0.760487     0.476448     0.693383    Biso  1.000000 H
   O1825       1.0     0.073507     0.488721     0.696342    Biso  1.000000 O
   H123        1.0     0.456440     0.567010     0.694242    Biso  1.000000 H
   H124        1.0     0.389402     0.740412     0.693033    Biso  1.000000 H
   H125        1.0     0.269809     0.491713     0.677950    Biso  1.000000 H
   H126        1.0     0.581304     0.142494     0.692925    Biso  1.000000 H
   H127        1.0     0.294790     0.731308     0.692025    Biso  1.000000 H
   O1826       1.0     0.651130     0.840103     0.692492    Biso  1.000000 O
   H128        1.0     0.400335     0.655584     0.693058    Biso  1.000000 H
   H129        1.0     0.623361     0.877650     0.694200    Biso  1.000000 H
   H130        1.0     0.342989     0.454166     0.696200    Biso  1.000000 H
   H131        1.0     0.243477     0.957398     0.693267    Biso  1.000000 H
   H132        1.0     0.142832     0.637804     0.694308    Biso  1.000000 H
   H133        1.0     0.187808     0.881800     0.686083    Biso  1.000000 H
   H134        1.0     0.825086     0.318739     0.692708    Biso  1.000000 H
   H135        1.0     0.773882     0.047984     0.696725    Biso  1.000000 H
   H136        1.0     0.900009     0.650555     0.693342    Biso  1.000000 H
   H137        1.0     0.304787     0.062797     0.691508    Biso  1.000000 H
   H138        1.0     0.338720     0.310288     0.692933    Biso  1.000000 H
   H139        1.0     0.621270     0.063124     0.693042    Biso  1.000000 H
   H140        1.0     0.832600     0.471167     0.692533    Biso  1.000000 H
   H141        1.0     0.882411     0.899404     0.694000    Biso  1.000000 H
   H142        1.0     0.088796     0.625682     0.692517    Biso  1.000000 H
   H143        1.0     0.727730     0.728391     0.700325    Biso  1.000000 H
   H144        1.0     0.826807     0.796218     0.693675    Biso  1.000000 H
   H145        1.0     0.829529     0.142243     0.694033    Biso  1.000000 H
   H146        1.0     0.937470     0.897216     0.693833    Biso  1.000000 H
   H147        1.0     0.962430     0.561150     0.692175    Biso  1.000000 H
   H148        1.0     0.073921     0.806830     0.692667    Biso  1.000000 H
   H149        1.0     0.081979     0.948369     0.694333    Biso  1.000000 H
   H150        1.0     0.692469     0.484898     0.696742    Biso  1.000000 H
   H151        1.0     0.080956     0.305586     0.692200    Biso  1.000000 H
   H152        1.0     0.126715     0.072102     0.695075    Biso  1.000000 H
   H153        1.0     0.782964     0.897115     0.693042    Biso  1.000000 H
   H154        1.0     0.524655     0.404396     0.693200    Biso  1.000000 H
   H155        1.0     0.686043     0.069059     0.694650    Biso  1.000000 H
   H156        1.0     0.409657     0.969268     0.692850    Biso  1.000000 H
   H157        1.0     0.453195     0.396172     0.694292    Biso  1.000000 H
   H158        1.0     0.499630     0.839776     0.694092    Biso  1.000000 H
   H159        1.0     0.581522     0.322536     0.693475    Biso  1.000000 H
   H160        1.0     0.444897     0.217137     0.694358    Biso  1.000000 H
   H161        1.0     0.196019     0.241330     0.694583    Biso  1.000000 H
   H162        1.0     0.345450     0.247718     0.671167    Biso  1.000000 H
   H163        1.0     0.033650     0.385660     0.686917    Biso  1.000000 H
   H164        1.0     0.385525     0.429847     0.698925    Biso  1.000000 H
   H165        1.0     0.499412     0.970500     0.667733    Biso  1.000000 H
   H166        1.0     0.637126     0.438171     0.648200    Biso  1.000000 H
   H167        1.0     0.058196     0.744939     0.691000    Biso  1.000000 H
   H168        1.0     0.253082     0.883032     0.662650    Biso  1.000000 H
   H169        1.0     0.285272     0.886201     0.662250    Biso  1.000000 H
   H170        1.0     0.751601     0.903025     0.678208    Biso  1.000000 H
   H171        1.0     0.851810     0.526067     0.699075    Biso  1.000000 H
   H172        1.0     0.349218     0.229585     0.687583    Biso  1.000000 H
   H173        1.0     0.965806     0.665996     0.690450    Biso  1.000000 H
   H174        1.0     0.438341     0.722959     0.686567    Biso  1.000000 H
   H175        1.0     0.185782     0.039408     0.670642    Biso  1.000000 H
   H176        1.0     0.145446     0.561326     0.686725    Biso  1.000000 H
   H177        1.0     0.425992     0.796972     0.685375    Biso  1.000000 H
   H178        1.0     0.276974     0.450142     0.663842    Biso  1.000000 H
   H179        1.0     0.926994     0.228529     0.698608    Biso  1.000000 H
   H180        1.0     0.781809     0.632296     0.651608    Biso  1.000000 H
   H181        1.0     0.491702     0.985564     0.687025    Biso  1.000000 H
   H182        1.0     0.238380     0.348590     0.698608    Biso  1.000000 H
   H183        1.0     0.015790     0.961145     0.695408    Biso  1.000000 H
   H184        1.0     0.017598     0.873073     0.687042    Biso  1.000000 H
   H185        1.0     0.462865     0.353897     0.679550    Biso  1.000000 H
   H186        1.0     0.403515     0.116440     0.687283    Biso  1.000000 H
   H187        1.0     0.323191     0.110077     0.689483    Biso  1.000000 H
   H188        1.0     0.315677     0.093479     0.675183    Biso  1.000000 H
   H189        1.0     0.764494     0.459498     0.673567    Biso  1.000000 H
   H190        1.0     0.669317     0.830621     0.689608    Biso  1.000000 H
   H191        1.0     0.891972     0.334482     0.669617    Biso  1.000000 H
   H192        1.0     0.189572     0.874255     0.665442    Biso  1.000000 H
   H193        1.0     0.773163     0.154214     0.674825    Biso  1.000000 H
   H194        1.0     0.655791     0.854085     0.699625    Biso  1.000000 H
   H195        1.0     0.154288     0.463547     0.686308    Biso  1.000000 H
   H196        1.0     0.919828     0.329351     0.685142    Biso  1.000000 H
   H197        1.0     0.472209     0.828760     0.654908    Biso  1.000000 H
   H198        1.0     0.492922     0.805648     0.688125    Biso  1.000000 H
   H199        1.0     0.437056     0.618993     0.650642    Biso  1.000000 H
   H200        1.0     0.747310     0.951714     0.667600    Biso  1.000000 H
   H201        1.0     0.250381     0.341674     0.686250    Biso  1.000000 H
   H202        1.0     0.052598     0.039182     0.690525    Biso  1.000000 H
   H203        1.0     0.990961     0.011619     0.685125    Biso  1.000000 H
   H204        1.0     0.022520     0.191736     0.687258    Biso  1.000000 H
   H205        1.0     0.195953     0.450494     0.670500    Biso  1.000000 H
   H206        1.0     0.896306     0.072178     0.694142    Biso  1.000000 H
   H207        1.0     0.227556     0.133944     0.668633    Biso  1.000000 H
   H208        1.0     0.420939     0.964942     0.672550    Biso  1.000000 H
   H209        1.0     0.212201     0.434751     0.699117    Biso  1.000000 H
   H210        1.0     0.896894     0.882957     0.677742    Biso  1.000000 H
   H211        1.0     0.001851     0.814878     0.684600    Biso  1.000000 H
   H212        1.0     0.074683     0.514297     0.699500    Biso  1.000000 H
   O1827       1.0     0.269787     0.886452     0.667442    Biso  1.000000 O
   H213        1.0     0.003855     0.952594     0.683950    Biso  1.000000 H
   O1828       1.0     0.242083     0.329905     0.693033    Biso  1.000000 O
   H214        1.0     0.012218     0.804089     0.672817    Biso  1.000000 H
   O1829       1.0     0.001633     0.968715     0.689775    Biso  1.000000 O
   O1830       1.0     0.015725     0.821417     0.678567    Biso  1.000000 O
   O1831       1.0     0.322712     0.072932     0.678333    Biso  1.000000 O
   H215        1.0     0.117698     0.630637     0.673475    Biso  1.000000 H
   O1832       1.0     0.178072     0.880039     0.671717    Biso  1.000000 O
   O1833       1.0     0.771464     0.472575     0.679717    Biso  1.000000 O
   O1834       1.0     0.786928     0.170410     0.677458    Biso  1.000000 O
   H216        1.0     0.143333     0.355154     0.674467    Biso  1.000000 H
   H217        1.0     0.528858     0.758117     0.676333    Biso  1.000000 H
   H218        1.0     0.132748     0.601916     0.679458    Biso  1.000000 H
   O1835       1.0     0.289803     0.466187     0.667142    Biso  1.000000 O
   H219        1.0     0.780089     0.619093     0.679775    Biso  1.000000 H
   H220        1.0     0.272074     0.920932     0.675392    Biso  1.000000 H
   H221        1.0     0.239818     0.614818     0.672158    Biso  1.000000 H
   H222        1.0     0.870083     0.635390     0.678317    Biso  1.000000 H
   H223        1.0     0.081609     0.001107     0.690025    Biso  1.000000 H
   H224        1.0     0.245524     0.652516     0.671600    Biso  1.000000 H
   H225        1.0     0.077427     0.773835     0.675158    Biso  1.000000 H
   H226        1.0     0.377096     0.685713     0.662175    Biso  1.000000 H
   O1836       1.0     0.037244     0.047381     0.695867    Biso  1.000000 O
   H227        1.0     0.955199     0.609310     0.678625    Biso  1.000000 H
   H228        1.0     0.970859     0.040238     0.679975    Biso  1.000000 H
   O1837       1.0     0.735614     0.937102     0.671792    Biso  1.000000 O
   H229        1.0     0.098968     0.034605     0.688575    Biso  1.000000 H
   H230        1.0     0.196607     0.460353     0.682975    Biso  1.000000 H
   O1838       1.0     0.988195     0.036542     0.684792    Biso  1.000000 O
   H231        1.0     0.855948     0.654780     0.688675    Biso  1.000000 H
   H232        1.0     0.017707     0.051908     0.691392    Biso  1.000000 H
   O1839       1.0     0.577340     0.697457     0.712267    Biso  1.000000 O
   H233        1.0     0.049680     0.791515     0.679108    Biso  1.000000 H
   H234        1.0     0.774208     0.655962     0.678200    Biso  1.000000 H
   H235        1.0     0.277911     0.953499     0.684958    Biso  1.000000 H
   H236        1.0     0.113778     0.364560     0.668933    Biso  1.000000 H
   H237        1.0     0.160561     0.887559     0.667783    Biso  1.000000 H
   H238        1.0     0.791371     0.180545     0.670458    Biso  1.000000 H
   O1840       1.0     0.209348     0.457611     0.676550    Biso  1.000000 O
   H239        1.0     0.375724     0.721022     0.659225    Biso  1.000000 H
   O1841       1.0     0.126236     0.624676     0.680425    Biso  1.000000 O
   O1842       1.0     0.514527     0.772879     0.673000    Biso  1.000000 O
   H240        1.0     0.318683     0.056585     0.672692    Biso  1.000000 H
   H241        1.0     0.769852     0.494329     0.676017    Biso  1.000000 H
   O1843       1.0     0.127673     0.371451     0.674775    Biso  1.000000 O
   O1844       1.0     0.779435     0.639665     0.683808    Biso  1.000000 O
   H242        1.0     0.720390     0.929382     0.666658    Biso  1.000000 H
   O1845       1.0     0.084136     0.021980     0.684575    Biso  1.000000 O
   O1846       1.0     0.870911     0.656062     0.682517    Biso  1.000000 O
   O1847       1.0     0.239077     0.634987     0.676583    Biso  1.000000 O
   O1848       1.0     0.064468     0.776903     0.681425    Biso  1.000000 O
   O1849       1.0     0.370541     0.707391     0.665317    Biso  1.000000 O
   H243        1.0     0.308686     0.462591     0.663967    Biso  1.000000 H
   H244        1.0     0.534303     0.626738     0.699667    Biso  1.000000 H
   O1850       1.0     0.268589     0.944521     0.678450    Biso  1.000000 O
   H245        1.0     0.060570     0.911274     0.689442    Biso  1.000000 H
   O1851       1.0     0.947358     0.594120     0.684125    Biso  1.000000 O
   H246        1.0     0.447881     0.287856     0.681217    Biso  1.000000 H
   H247        1.0     0.935771     0.608556     0.688942    Biso  1.000000 H
   H248        1.0     0.913752     0.058723     0.677450    Biso  1.000000 H
   H249        1.0     0.072004     0.923069     0.678350    Biso  1.000000 H
   H250        1.0     0.822320     0.927470     0.681350    Biso  1.000000 H
   O1852       1.0     0.078734     0.914795     0.685425    Biso  1.000000 O
   H251        1.0     0.093022     0.195584     0.666200    Biso  1.000000 H
   H252        1.0     0.789389     0.360561     0.679092    Biso  1.000000 H
   O1853       1.0     0.801586     0.342454     0.676200    Biso  1.000000 O
   O1854       1.0     0.440672     0.305057     0.676433    Biso  1.000000 O
   H253        1.0     0.638694     0.598572     0.678775    Biso  1.000000 H
   H254        1.0     0.567256     0.704046     0.676075    Biso  1.000000 H
   H255        1.0     0.870061     0.957222     0.674933    Biso  1.000000 H
   O1855       1.0     0.835018     0.932198     0.675100    Biso  1.000000 O
   H256        1.0     0.323453     0.730101     0.671117    Biso  1.000000 H
   O1856       1.0     0.931894     0.050600     0.673783    Biso  1.000000 O
   H257        1.0     0.135100     0.412419     0.671767    Biso  1.000000 H
   O1857       1.0     0.075402     0.186404     0.669975    Biso  1.000000 O
   H258        1.0     0.687154     0.736539     0.663783    Biso  1.000000 H
   O1858       1.0     0.883347     0.975882     0.672367    Biso  1.000000 O
   O1859       1.0     0.548939     0.708196     0.672208    Biso  1.000000 O
   H259        1.0     0.255064     0.542841     0.673633    Biso  1.000000 H
   H260        1.0     0.232587     0.428941     0.671392    Biso  1.000000 H
   H261        1.0     0.879906     0.684606     0.671167    Biso  1.000000 H
   H262        1.0     0.531123     0.608857     0.672975    Biso  1.000000 H
   H263        1.0     0.078103     0.269698     0.675425    Biso  1.000000 H
   O1860       1.0     0.142593     0.435556     0.670875    Biso  1.000000 O
   O1861       1.0     0.861219     0.439403     0.670717    Biso  1.000000 O
   H264        1.0     0.978982     0.662073     0.675475    Biso  1.000000 H
   O1862       1.0     0.309296     0.747026     0.669025    Biso  1.000000 O
   O1863       1.0     0.952847     0.211076     0.672267    Biso  1.000000 O
   O1864       1.0     0.623971     0.603878     0.673358    Biso  1.000000 O
   H265        1.0     0.027464     0.853985     0.671817    Biso  1.000000 H
   O1865       1.0     0.853443     0.353168     0.665583    Biso  1.000000 O
   O1866       1.0     0.969791     0.649297     0.669300    Biso  1.000000 O
   H266        1.0     0.843838     0.427282     0.668067    Biso  1.000000 H
   O1867       1.0     0.251252     0.565400     0.670192    Biso  1.000000 O
   O1868       1.0     0.905127     0.246586     0.666408    Biso  1.000000 O
   H267        1.0     0.931851     0.438272     0.670567    Biso  1.000000 H
   H268        1.0     0.108681     0.910243     0.670650    Biso  1.000000 H
   Si1         1.0     0.498497     0.762166     0.661233    Biso  1.000000 Si
   H269        1.0     0.886048     0.243644     0.662675    Biso  1.000000 H
   H270        1.0     0.599011     0.079622     0.660542    Biso  1.000000 H
   O1869       1.0     0.916561     0.421447     0.669892    Biso  1.000000 O
   O1870       1.0     0.547023     0.593290     0.671550    Biso  1.000000 O
   O1871       1.0     0.076425     0.285743     0.669008    Biso  1.000000 O
   O1872       1.0     0.246091     0.410180     0.668608    Biso  1.000000 O
   H271        1.0     0.954959     0.221211     0.679792    Biso  1.000000 H
   H272        1.0     0.374112     0.903906     0.666467    Biso  1.000000 H
   H273        1.0     0.448382     0.095189     0.665458    Biso  1.000000 H
   H274        1.0     0.565993     0.915449     0.674225    Biso  1.000000 H
   H275        1.0     0.848674     0.780047     0.669158    Biso  1.000000 H
   O1873       1.0     0.029947     0.874305     0.666833    Biso  1.000000 O
   O1874       1.0     0.692490     0.712622     0.664375    Biso  1.000000 O
   H276        1.0     0.487934     0.468300     0.666442    Biso  1.000000 H
   H277        1.0     0.396567     0.724970     0.672467    Biso  1.000000 H
   H278        1.0     0.434965     0.203003     0.670133    Biso  1.000000 H
   O1875       1.0     0.011587     0.387446     0.664808    Biso  1.000000 O
   O1876       1.0     0.353247     0.902397     0.664883    Biso  1.000000 O
   O1877       1.0     0.558109     0.930941     0.668800    Biso  1.000000 O
   O1878       1.0     0.415995     0.735659     0.674817    Biso  1.000000 O
   H279        1.0     0.649715     0.711189     0.664967    Biso  1.000000 H
   H280        1.0     0.864508     0.368383     0.660792    Biso  1.000000 H
   O1879       1.0     0.063401     0.364962     0.667108    Biso  1.000000 O
   Si2         1.0     0.817986     0.354350     0.664675    Biso  1.000000 Si
   O1880       1.0     0.479309     0.445389     0.666975    Biso  1.000000 O
   O1881       1.0     0.498214     0.795564     0.652925    Biso  1.000000 O
   H281        1.0     0.274971     0.130649     0.664442    Biso  1.000000 H
   O1882       1.0     0.116566     0.914242     0.663183    Biso  1.000000 O
   O1883       1.0     0.520059     0.734401     0.655975    Biso  1.000000 O
   H282        1.0     0.149540     0.660337     0.652875    Biso  1.000000 H
   O1884       1.0     0.428715     0.103639     0.666175    Biso  1.000000 O
   O1885       1.0     0.449623     0.199180     0.664317    Biso  1.000000 O
   H283        1.0     0.993706     0.377537     0.661600    Biso  1.000000 H
   O1886       1.0     0.880342     0.701657     0.665267    Biso  1.000000 O
   O1887       1.0     0.628610     0.716696     0.665542    Biso  1.000000 O
   O1888       1.0     0.465043     0.750396     0.664433    Biso  1.000000 O
   O1889       1.0     0.811147     0.394689     0.663108    Biso  1.000000 O
   H284        1.0     0.474670     0.638709     0.659383    Biso  1.000000 H
   O1890       1.0     0.036677     0.709051     0.661408    Biso  1.000000 O
   H285        1.0     0.073812     0.344692     0.665333    Biso  1.000000 H
   H286        1.0     0.324062     0.383975     0.657700    Biso  1.000000 H
   O1891       1.0     0.832382     0.768529     0.665683    Biso  1.000000 O
   H287        1.0     0.254628     0.964238     0.667683    Biso  1.000000 H
   H288        1.0     0.291676     0.006136     0.664267    Biso  1.000000 H
   Si3         1.0     0.888966     0.437366     0.662617    Biso  1.000000 Si
   O1892       1.0     0.130440     0.494656     0.662750    Biso  1.000000 O
   H289        1.0     0.213530     0.229912     0.663475    Biso  1.000000 H
   O1893       1.0     0.581958     0.086990     0.664650    Biso  1.000000 O
   H290        1.0     0.642462     0.850313     0.659017    Biso  1.000000 H
   H291        1.0     0.665200     0.085859     0.661967    Biso  1.000000 H
   Si4         1.0     0.934007     0.227020     0.662250    Biso  1.000000 Si
   H292        1.0     0.799582     0.125594     0.651175    Biso  1.000000 H
   O1894       1.0     0.995492     0.759475     0.662083    Biso  1.000000 O
   H293        1.0     0.883304     0.840681     0.662917    Biso  1.000000 H
   H294        1.0     0.650738     0.002163     0.659608    Biso  1.000000 H
   Si5         1.0     0.435205     0.302870     0.663117    Biso  1.000000 Si
   H295        1.0     0.974147     0.760783     0.662633    Biso  1.000000 H
   Si6         1.0     0.829202     0.940875     0.662450    Biso  1.000000 Si
   O1895       1.0     0.292503     0.118100     0.661875    Biso  1.000000 O
   Si7         1.0     0.547698     0.710686     0.658525    Biso  1.000000 Si
   H296        1.0     0.295596     0.266630     0.659967    Biso  1.000000 H
   O1896       1.0     0.669404     0.062143     0.660858    Biso  1.000000 O
   H297        1.0     0.493684     0.791590     0.644992    Biso  1.000000 H
   O1897       1.0     0.564381     0.152453     0.663633    Biso  1.000000 O
   O1898       1.0     0.803176     0.966552     0.660350    Biso  1.000000 O
   Si8         1.0     0.136995     0.455826     0.659492    Biso  1.000000 Si
   O1899       1.0     0.640066     0.981515     0.659283    Biso  1.000000 O
   O1900       1.0     0.414710     0.270478     0.660058    Biso  1.000000 O
   Si9         1.0     0.045041     0.176672     0.664058    Biso  1.000000 Si
   O1901       1.0     0.884872     0.817594     0.665250    Biso  1.000000 O
   H298        1.0     0.509801     0.211453     0.656208    Biso  1.000000 H
   O1902       1.0     0.338263     0.399643     0.660658    Biso  1.000000 O
   Si10        1.0     0.889881     0.974926     0.658875    Biso  1.000000 Si
   Si11        1.0     0.937557     0.053769     0.660650    Biso  1.000000 Si
   O1903       1.0     0.250773     0.983301     0.662092    Biso  1.000000 O
   H299        1.0     0.938298     0.338556     0.660350    Biso  1.000000 H
   O1904       1.0     0.496167     0.643387     0.660650    Biso  1.000000 O
   H300        1.0     0.051226     0.698614     0.656892    Biso  1.000000 H
   O1905       1.0     0.306050     0.021653     0.661350    Biso  1.000000 O
   O1906       1.0     0.909831     0.940422     0.658683    Biso  1.000000 O
   O1907       1.0     0.761249     0.525262     0.659192    Biso  1.000000 O
   O1908       1.0     0.133598     0.670397     0.656933    Biso  1.000000 O
   O1909       1.0     0.300301     0.289691     0.659817    Biso  1.000000 O
   O1910       1.0     0.700527     0.423710     0.658125    Biso  1.000000 O
   Si12        1.0     0.043320     0.386339     0.658858    Biso  1.000000 Si
   O1911       1.0     0.047807     0.137188     0.660950    Biso  1.000000 O
   O1912       1.0     0.961058     0.024973     0.658300    Biso  1.000000 O
   O1913       1.0     0.418587     0.336469     0.658850    Biso  1.000000 O
   H301        1.0     0.684780     0.221663     0.657775    Biso  1.000000 H
   O1914       1.0     0.754911     0.402233     0.657550    Biso  1.000000 O
   O1915       1.0     0.899551     0.474009     0.657575    Biso  1.000000 O
   O1916       1.0     0.016683     0.181852     0.671783    Biso  1.000000 O
   O1917       1.0     0.661454     0.838745     0.657558    Biso  1.000000 O
   H302        1.0     0.127869     0.512411     0.657392    Biso  1.000000 H
   O1918       1.0     0.229451     0.217916     0.660383    Biso  1.000000 O
   Si13        1.0     0.430413     0.759073     0.665342    Biso  1.000000 Si
   Si14        1.0     0.306290     0.757740     0.655667    Biso  1.000000 Si
   H303        1.0     0.550660     0.170058     0.662642    Biso  1.000000 H
   Si15        1.0     0.970140     0.661218     0.656717    Biso  1.000000 Si
   Si16        1.0     0.622229     0.596258     0.660067    Biso  1.000000 Si
   H304        1.0     0.781113     0.525136     0.656342    Biso  1.000000 H
   H305        1.0     0.879231     0.192189     0.661700    Biso  1.000000 H
   O1919       1.0     0.080847     0.789050     0.658800    Biso  1.000000 O
   Si17        1.0     0.008320     0.726957     0.655400    Biso  1.000000 Si
   O1920       1.0     0.111556     0.732565     0.656333    Biso  1.000000 O
   O1921       1.0     0.466764     0.302392     0.657500    Biso  1.000000 O
   O1922       1.0     0.054450     0.424364     0.658350    Biso  1.000000 O
   O1923       1.0     0.580324     0.724141     0.654542    Biso  1.000000 O
   O1924       1.0     0.699438     0.204336     0.656200    Biso  1.000000 O
   O1925       1.0     0.110511     0.432337     0.654092    Biso  1.000000 O
   H306        1.0     0.679575     0.420391     0.656875    Biso  1.000000 H
   O1926       1.0     0.698937     0.897241     0.657250    Biso  1.000000 O
   O1927       1.0     0.954045     0.351860     0.657175    Biso  1.000000 O
   O1928       1.0     0.748421     0.804643     0.658967    Biso  1.000000 O
   O1929       1.0     0.858017     0.192415     0.661750    Biso  1.000000 O
   O1930       1.0     0.162979     0.964615     0.658817    Biso  1.000000 O
   Si18        1.0     0.254781     0.566909     0.656717    Biso  1.000000 Si
   O1931       1.0     0.219976     0.748284     0.657458    Biso  1.000000 O
   Si19        1.0     0.562094     0.115208     0.657992    Biso  1.000000 Si
   H307        1.0     0.427125     0.878882     0.658250    Biso  1.000000 H
   O1932       1.0     0.629503     0.556070     0.656892    Biso  1.000000 O
   O1933       1.0     0.416256     0.899982     0.658208    Biso  1.000000 O
   H308        1.0     0.685238     0.878958     0.656342    Biso  1.000000 H
   O1934       1.0     0.858083     0.648316     0.655692    Biso  1.000000 O
   Si20        1.0     0.556911     0.590700     0.658417    Biso  1.000000 Si
   O1935       1.0     0.919763     0.198803     0.653967    Biso  1.000000 O
   O1936       1.0     0.981748     0.698790     0.655083    Biso  1.000000 O
   Si21        1.0     0.240057     0.401605     0.655533    Biso  1.000000 Si
   O1937       1.0     0.452716     0.393758     0.657358    Biso  1.000000 O
   O1938       1.0     0.965610     0.832784     0.654033    Biso  1.000000 O
   H309        1.0     0.144553     0.952116     0.660100    Biso  1.000000 H
   H310        1.0     0.769003     0.808666     0.658050    Biso  1.000000 H
   Si22        1.0     0.085050     0.272691     0.656308    Biso  1.000000 Si
   O1939       1.0     0.514135     0.989639     0.652942    Biso  1.000000 O
   O1940       1.0     0.935662     0.090712     0.655175    Biso  1.000000 O
   O1941       1.0     0.529294     0.102658     0.657517    Biso  1.000000 O
   Si23        1.0     0.039726     0.878178     0.654142    Biso  1.000000 Si
   O1942       1.0     0.904539     0.022433     0.654050    Biso  1.000000 O
   O1943       1.0     0.789476     0.104217     0.653025    Biso  1.000000 O
   O1944       1.0     0.138912     0.795689     0.655617    Biso  1.000000 O
   O1945       1.0     0.988609     0.635264     0.649158    Biso  1.000000 O
   O1946       1.0     0.415952     0.155069     0.654258    Biso  1.000000 O
   Si24        1.0     0.409243     0.115660     0.655283    Biso  1.000000 Si
   Si25        1.0     0.788735     0.410457     0.653250    Biso  1.000000 Si
   Si26        1.0     0.991637     0.014234     0.652975    Biso  1.000000 Si
   O1947       1.0     0.285272     0.548626     0.653925    Biso  1.000000 O
   Si27        1.0     0.722982     0.705882     0.657567    Biso  1.000000 Si
   Si28        1.0     0.107919     0.891407     0.652625    Biso  1.000000 Si
   O1948       1.0     0.851265     0.577522     0.651775    Biso  1.000000 O
   O1949       1.0     0.821667     0.906068     0.655408    Biso  1.000000 O
   O1950       1.0     0.237858     0.360913     0.655783    Biso  1.000000 O
   O1951       1.0     0.272967     0.773433     0.653917    Biso  1.000000 O
   O1952       1.0     0.589602     0.603652     0.656308    Biso  1.000000 O
   O1953       1.0     0.194821     0.121243     0.655025    Biso  1.000000 O
   O1954       1.0     0.330727     0.785655     0.652558    Biso  1.000000 O
   O1955       1.0     0.803916     0.334406     0.653858    Biso  1.000000 O
   Si29        1.0     0.343098     0.893242     0.652158    Biso  1.000000 Si
   H311        1.0     0.191488     0.103388     0.660750    Biso  1.000000 H
   Si30        1.0     0.465588     0.430853     0.655158    Biso  1.000000 Si
   Si31        1.0     0.863832     0.692302     0.653208    Biso  1.000000 Si
   O1956       1.0     0.953805     0.250057     0.653558    Biso  1.000000 O
   Si32        1.0     0.565122     0.926137     0.655392    Biso  1.000000 Si
   O1957       1.0     0.861175     0.963861     0.653433    Biso  1.000000 O
   H312        1.0     0.068694     0.799361     0.653267    Biso  1.000000 H
   O1958       1.0     0.074313     0.876896     0.654158    Biso  1.000000 O
   O1959       1.0     0.805658     0.037296     0.654292    Biso  1.000000 O
   O1960       1.0     0.413011     0.757714     0.653692    Biso  1.000000 O
   Si33        1.0     0.612667     0.711088     0.653658    Biso  1.000000 Si
   O1961       1.0     0.565165     0.336921     0.655442    Biso  1.000000 O
   O1962       1.0     0.002810     0.975882     0.651842    Biso  1.000000 O
   O1963       1.0     0.528575     0.221990     0.655500    Biso  1.000000 O
   Si34        1.0     0.439278     0.184996     0.652217    Biso  1.000000 Si
   O1964       1.0     0.929107     0.880769     0.653225    Biso  1.000000 O
   H313        1.0     0.208324     0.730025     0.655083    Biso  1.000000 H
   O1965       1.0     0.209500     0.418656     0.652583    Biso  1.000000 O
   O1966       1.0     0.796554     0.449488     0.652542    Biso  1.000000 O
   Si35        1.0     0.110838     0.773055     0.653925    Biso  1.000000 Si
   O1967       1.0     0.169186     0.252395     0.654842    Biso  1.000000 O
   O1968       1.0     0.542841     0.676081     0.652033    Biso  1.000000 O
   H314        1.0     0.786841     0.287478     0.652517    Biso  1.000000 H
   O1969       1.0     0.039465     0.199683     0.653008    Biso  1.000000 O
   O1970       1.0     0.873895     0.886729     0.654308    Biso  1.000000 O
   O1971       1.0     0.306856     0.723462     0.648092    Biso  1.000000 O
   H315        1.0     0.218583     0.912909     0.650217    Biso  1.000000 H
   O1972       1.0     0.108769     0.240877     0.656858    Biso  1.000000 O
   O1973       1.0     0.735832     0.742474     0.655625    Biso  1.000000 O
   H316        1.0     0.986083     0.830345     0.652633    Biso  1.000000 H
   O1974       1.0     0.372109     0.105198     0.654108    Biso  1.000000 O
   O1975       1.0     0.757155     0.996856     0.653375    Biso  1.000000 O
   O1976       1.0     0.131180     0.860775     0.651858    Biso  1.000000 O
   O1977       1.0     0.339744     0.853180     0.649875    Biso  1.000000 O
   Si36        1.0     0.792830     0.997963     0.652708    Biso  1.000000 Si
   O1978       1.0     0.251231     0.606468     0.652983    Biso  1.000000 O
   O1979       1.0     0.221458     0.889520     0.651967    Biso  1.000000 O
   O1980       1.0     0.879797     0.415587     0.651700    Biso  1.000000 O
   O1981       1.0     0.645816     0.620854     0.653725    Biso  1.000000 O
   H317        1.0     0.526593     0.972235     0.649483    Biso  1.000000 H
   Si37        1.0     0.731607     0.526696     0.652317    Biso  1.000000 Si
   O1982       1.0     0.833863     0.506602     0.651683    Biso  1.000000 O
   O1983       1.0     0.913186     0.821568     0.646217    Biso  1.000000 O
   H318        1.0     0.549266     0.321983     0.653083    Biso  1.000000 H
   O1984       1.0     0.107527     0.302367     0.650900    Biso  1.000000 O
   O1985       1.0     0.227295     0.543420     0.651592    Biso  1.000000 O
   O1986       1.0     0.581892     0.891105     0.652250    Biso  1.000000 O
   O1987       1.0     0.336716     0.581068     0.652550    Biso  1.000000 O
   O1988       1.0     0.692490     0.784398     0.653317    Biso  1.000000 O
   Si38        1.0     0.902884     0.907552     0.651100    Biso  1.000000 Si
   O1989       1.0     0.010258     0.573724     0.648308    Biso  1.000000 O
   H319        1.0     0.997626     0.181425     0.668458    Biso  1.000000 H
   O1990       1.0     0.492943     0.051530     0.652033    Biso  1.000000 O
   O1991       1.0     0.163741     0.455801     0.650875    Biso  1.000000 O
   Si39        1.0     0.836085     0.764656     0.652242    Biso  1.000000 Si
   O1992       1.0     0.534129     0.611071     0.651300    Biso  1.000000 O
   Si40        1.0     0.723832     0.404899     0.650667    Biso  1.000000 Si
   O1993       1.0     0.440955     0.457134     0.651075    Biso  1.000000 O
   O1994       1.0     0.773751     0.273269     0.648525    Biso  1.000000 O
   Si41        1.0     0.518099     0.646757     0.649950    Biso  1.000000 Si
   O1995       1.0     0.832905     0.154365     0.646692    Biso  1.000000 O
   O1996       1.0     0.024894     0.912230     0.648850    Biso  1.000000 O
   O1997       1.0     0.056257     0.263863     0.649367    Biso  1.000000 O
   Si42        1.0     0.114018     0.696628     0.649100    Biso  1.000000 Si
   Si43        1.0     0.424293     0.372080     0.653033    Biso  1.000000 Si
   O1998       1.0     0.586422     0.961195     0.652250    Biso  1.000000 O
   O1999       1.0     0.313347     0.911501     0.648742    Biso  1.000000 O
   O2000       1.0     0.716601     0.562156     0.648842    Biso  1.000000 O
   O2001       1.0     0.395152     0.395544     0.654933    Biso  1.000000 O
   O2002       1.0     0.628675     0.221663     0.650183    Biso  1.000000 O
   O2003       1.0     0.080607     0.088751     0.650367    Biso  1.000000 O
   O2004       1.0     0.884850     0.117597     0.649400    Biso  1.000000 O
   O2005       1.0     0.554297     0.551141     0.655150    Biso  1.000000 O
   Si44        1.0     0.727774     0.779971     0.651833    Biso  1.000000 Si
   O2006       1.0     0.745720     0.684355     0.665125    Biso  1.000000 O
   O2007       1.0     0.839875     0.722883     0.650383    Biso  1.000000 O
   O2008       1.0     0.595352     0.530745     0.641517    Biso  1.000000 O
   O2009       1.0     0.936468     0.658854     0.651400    Biso  1.000000 O
   Si45        1.0     0.077122     0.443478     0.650458    Biso  1.000000 Si
   Si46        1.0     0.939169     0.847371     0.646617    Biso  1.000000 Si
   Si47        1.0     0.363048     0.408998     0.651283    Biso  1.000000 Si
   Si48        1.0     0.407000     0.251641     0.648625    Biso  1.000000 Si
   Si49        1.0     0.897504     0.794130     0.654858    Biso  1.000000 Si
   O2010       1.0     0.013024     0.041093     0.647283    Biso  1.000000 O
   O2011       1.0     0.626062     0.155572     0.649992    Biso  1.000000 O
   O2012       1.0     0.358496     0.448055     0.648292    Biso  1.000000 O
   O2013       1.0     0.267348     0.416015     0.649075    Biso  1.000000 O
   O2014       1.0     0.201660     0.308176     0.650883    Biso  1.000000 O
   Si50        1.0     0.290609     0.106179     0.649050    Biso  1.000000 Si
   O2015       1.0     0.075511     0.482308     0.649317    Biso  1.000000 O
   O2016       1.0     0.428018     0.795689     0.670258    Biso  1.000000 O
   O2017       1.0     0.046369     0.631693     0.646325    Biso  1.000000 O
   O2018       1.0     0.716361     0.492065     0.648617    Biso  1.000000 O
   O2019       1.0     0.267696     0.073812     0.647958    Biso  1.000000 O
   Si51        1.0     0.684628     0.054146     0.648925    Biso  1.000000 Si
   O2020       1.0     0.519101     0.286724     0.647958    Biso  1.000000 O
   Si52        1.0     0.852921     0.538138     0.647767    Biso  1.000000 Si
   O2021       1.0     0.457660     0.996152     0.648283    Biso  1.000000 O
   Si53        1.0     0.137474     0.230994     0.649642    Biso  1.000000 Si
   O2022       1.0     0.868776     0.778588     0.648625    Biso  1.000000 O
   Si54        1.0     0.617764     0.973015     0.648158    Biso  1.000000 Si
   O2023       1.0     0.424664     0.216608     0.645900    Biso  1.000000 O
   O2024       1.0     0.081500     0.683449     0.644725    Biso  1.000000 O
   O2025       1.0     0.701028     0.018308     0.648825    Biso  1.000000 O
   O2026       1.0     0.028575     0.845459     0.647808    Biso  1.000000 O
   O2027       1.0     0.708281     0.370948     0.646833    Biso  1.000000 O
   O2028       1.0     0.276125     0.664135     0.647933    Biso  1.000000 O
   O2029       1.0     0.370715     0.243543     0.646683    Biso  1.000000 O
   O2030       1.0     0.715294     0.953600     0.646708    Biso  1.000000 O
   Si55        1.0     0.854184     0.616528     0.647258    Biso  1.000000 Si
   O2031       1.0     0.390687     0.579207     0.648067    Biso  1.000000 O
   Si56        1.0     0.056105     0.118653     0.649617    Biso  1.000000 Si
   O2032       1.0     0.373503     0.644871     0.649042    Biso  1.000000 O
   Si57        1.0     0.669208     0.811911     0.647967    Biso  1.000000 Si
   O2033       1.0     0.617546     0.673616     0.649700    Biso  1.000000 O
   Si58        1.0     0.320403     0.012901     0.649175    Biso  1.000000 Si
   Si59        1.0     0.489851     0.013077     0.646917    Biso  1.000000 Si
   H320        1.0     0.613538     0.237859     0.648675    Biso  1.000000 H
   O2034       1.0     0.187459     0.840958     0.647358    Biso  1.000000 O
   O2035       1.0     0.553274     0.487765     0.648117    Biso  1.000000 O
   O2036       1.0     0.044017     0.371325     0.646442    Biso  1.000000 O
   O2037       1.0     0.370933     0.908734     0.644942    Biso  1.000000 O
   Si60        1.0     0.806116     0.072731     0.647842    Biso  1.000000 Si
   O2038       1.0     0.993836     0.504112     0.645108    Biso  1.000000 O
   Si61        1.0     0.294899     0.308679     0.647650    Biso  1.000000 Si
   Si62        1.0     0.243520     0.758067     0.647942    Biso  1.000000 Si
   O2039       1.0     0.710546     0.083092     0.647650    Biso  1.000000 O
   Si63        1.0     0.014440     0.612504     0.644900    Biso  1.000000 Si
   Si64        1.0     0.152677     0.830294     0.648117    Biso  1.000000 Si
   Si65        1.0     0.315546     0.550688     0.647050    Biso  1.000000 Si
   Si66        1.0     0.243891     0.977668     0.648867    Biso  1.000000 Si
   O2040       1.0     0.174173     0.011644     0.644542    Biso  1.000000 O
   O2041       1.0     0.471011     0.172799     0.646958    Biso  1.000000 O
   O2042       1.0     0.719476     0.688228     0.645425    Biso  1.000000 O
   O2043       1.0     0.358801     0.036114     0.648667    Biso  1.000000 O
   Si67        1.0     0.628262     0.535070     0.645292    Biso  1.000000 Si
   Si68        1.0     0.843621     0.883962     0.647650    Biso  1.000000 Si
   Si69        1.0     0.836738     0.192591     0.651425    Biso  1.000000 Si
   Si70        1.0     0.903232     0.490079     0.645092    Biso  1.000000 Si
   Si71        1.0     0.919001     0.113120     0.645592    Biso  1.000000 Si
   Si72        1.0     0.727403     0.993084     0.646333    Biso  1.000000 Si
   O2044       1.0     0.935749     0.505068     0.643583    Biso  1.000000 O
   O2045       1.0     0.414383     0.518271     0.646125    Biso  1.000000 O
   Si73        1.0     0.332970     0.817846     0.643850    Biso  1.000000 Si
   O2046       1.0     0.133619     0.059980     0.645167    Biso  1.000000 O
   O2047       1.0     0.331424     0.512461     0.646450    Biso  1.000000 O
   O2048       1.0     0.535262     0.924151     0.647292    Biso  1.000000 O
   O2049       1.0     0.186327     0.700928     0.644400    Biso  1.000000 O
   Si74        1.0     0.364072     0.605437     0.646967    Biso  1.000000 Si
   Si75        1.0     0.485734     0.300682     0.646033    Biso  1.000000 Si
   Si76        1.0     0.819162     0.473028     0.645183    Biso  1.000000 Si
   O2050       1.0     0.020626     0.737570     0.643158    Biso  1.000000 O
   O2051       1.0     0.490286     0.432638     0.645408    Biso  1.000000 O
   O2052       1.0     0.891623     0.693710     0.644233    Biso  1.000000 O
   O2053       1.0     0.109073     0.913739     0.641717    Biso  1.000000 O
   O2054       1.0     0.836738     0.087644     0.643300    Biso  1.000000 O
   Si77        1.0     0.509866     0.084249     0.647558    Biso  1.000000 Si
   Si78        1.0     0.581544     0.359379     0.646325    Biso  1.000000 Si
   H321        1.0     0.611687     0.138797     0.648325    Biso  1.000000 H
   Si79        1.0     0.176787     0.971003     0.646408    Biso  1.000000 Si
   Si80        1.0     0.406869     0.909765     0.645708    Biso  1.000000 Si
   Si81        1.0     0.235832     0.218419     0.647233    Biso  1.000000 Si
   O2055       1.0     0.811169     0.787667     0.645775    Biso  1.000000 O
   Si82        1.0     0.230518     0.331565     0.646858    Biso  1.000000 Si
   O2056       1.0     0.616827     0.352312     0.645408    Biso  1.000000 O
   O2057       1.0     0.722873     0.155396     0.644158    Biso  1.000000 O
   Si83        1.0     0.561746     0.527450     0.644725    Biso  1.000000 Si
   O2058       1.0     0.630853     0.730176     0.643992    Biso  1.000000 O
   O2059       1.0     0.143507     0.192214     0.646483    Biso  1.000000 O
   Si84        1.0     0.352463     0.078792     0.646858    Biso  1.000000 Si
   Si85        1.0     0.018687     0.948520     0.643550    Biso  1.000000 Si
   Si86        1.0     0.708346     0.913613     0.644958    Biso  1.000000 Si
   Si87        1.0     0.533781     0.249931     0.646350    Biso  1.000000 Si
   O2060       1.0     0.211461     0.960566     0.647042    Biso  1.000000 O
   Si88        1.0     0.185717     0.433619     0.643983    Biso  1.000000 Si
   Si89        1.0     0.038616     0.230742     0.644833    Biso  1.000000 Si
   Si90        1.0     0.281940     0.701079     0.641400    Biso  1.000000 Si
   Si91        1.0     0.703206     0.188819     0.643675    Biso  1.000000 Si
   Si92        1.0     0.189027     0.273722     0.646367    Biso  1.000000 Si
   O2061       1.0     0.272618     0.137037     0.642408    Biso  1.000000 O
   O2062       1.0     0.834190     0.845585     0.645133    Biso  1.000000 O
   O2063       1.0     0.324324     0.973392     0.647058    Biso  1.000000 O
   H322        1.0     0.203925     0.689385     0.642392    Biso  1.000000 H
   Si93        1.0     0.013961     0.537686     0.642017    Biso  1.000000 Si
   O2064       1.0     0.243303     0.014813     0.643875    Biso  1.000000 O
   O2065       1.0     0.005162     0.244197     0.644425    Biso  1.000000 O
   Si94        1.0     0.853465     0.123255     0.642433    Biso  1.000000 Si
   O2066       1.0     0.575750     0.110681     0.645550    Biso  1.000000 O
   O2067       1.0     0.645468     0.499359     0.643792    Biso  1.000000 O
   O2068       1.0     0.110250     0.528934     0.642700    Biso  1.000000 O
   O2069       1.0     0.313303     0.342907     0.645758    Biso  1.000000 O
   O2070       1.0     0.170079     0.539446     0.641908    Biso  1.000000 O
   O2071       1.0     0.792939     0.386616     0.642383    Biso  1.000000 O
   H323        1.0     0.755739     0.663783     0.662025    Biso  1.000000 H
   O2072       1.0     0.930413     0.148656     0.640667    Biso  1.000000 O
   O2073       1.0     0.423749     0.091970     0.644083    Biso  1.000000 O
   O2074       1.0     0.260313     0.310138     0.645442    Biso  1.000000 O
   O2075       1.0     0.390295     0.711390     0.643375    Biso  1.000000 O
   O2076       1.0     0.708433     0.624450     0.641242    Biso  1.000000 O
   Si95        1.0     0.255826     0.633026     0.643150    Biso  1.000000 Si
   Si96        1.0     0.924424     0.187888     0.640692    Biso  1.000000 Si
   O2077       1.0     0.615869     0.009909     0.641317    Biso  1.000000 O
   O2078       1.0     0.322668     0.099263     0.644158    Biso  1.000000 O
   O2079       1.0     0.570196     0.398788     0.644225    Biso  1.000000 O
   O2080       1.0     0.267979     0.952997     0.643200    Biso  1.000000 O
   O2081       1.0     0.849828     0.222493     0.643667    Biso  1.000000 O
   O2082       1.0     0.269025     0.231874     0.644817    Biso  1.000000 O
   Si97        1.0     0.634708     0.188517     0.642608    Biso  1.000000 Si
   Si98        1.0     0.960513     0.350024     0.643875    Biso  1.000000 Si
   Si99        1.0     0.214793     0.861907     0.642325    Biso  1.000000 Si
   O2083       1.0     0.252820     0.722355     0.642467    Biso  1.000000 O
   Si100       1.0     0.641721     0.648417     0.643892    Biso  1.000000 Si
   Si101       1.0     0.970162     0.242411     0.641800    Biso  1.000000 Si
   O2084       1.0     0.633598     0.944194     0.640733    Biso  1.000000 O
   H324        1.0     0.435575     0.814576     0.664858    Biso  1.000000 H
   O2085       1.0     0.184388     0.074567     0.640258    Biso  1.000000 O
   Si102       1.0     0.189550     0.114554     0.641800    Biso  1.000000 Si
   O2086       1.0     0.049898     0.535070     0.641358    Biso  1.000000 O
   Si103       1.0     0.411988     0.742323     0.640983    Biso  1.000000 Si
   O2087       1.0     0.962778     0.447351     0.641450    Biso  1.000000 O
   Si104       1.0     0.303393     0.943993     0.641450    Biso  1.000000 Si
   Si105       1.0     0.802391     0.348263     0.640908    Biso  1.000000 Si
   O2088       1.0     0.300257     0.817041     0.639492    Biso  1.000000 O
   O2089       1.0     0.026332     0.105953     0.643275    Biso  1.000000 O
   Si106       1.0     0.901729     0.030305     0.640817    Biso  1.000000 Si
   O2090       1.0     0.483796     0.107763     0.642217    Biso  1.000000 O
   Si107       1.0     0.078037     0.511908     0.640275    Biso  1.000000 Si
   O2091       1.0     0.669012     0.185122     0.639475    Biso  1.000000 O
   O2092       1.0     0.656401     0.057315     0.640425    Biso  1.000000 O
   H325        1.0     0.563793     0.471242     0.644042    Biso  1.000000 H
   Si108       1.0     0.102235     0.073712     0.640800    Biso  1.000000 Si
   Si109       1.0     0.205384     0.545432     0.640500    Biso  1.000000 Si
   O2093       1.0     0.955939     0.207354     0.638217    Biso  1.000000 O
   O2094       1.0     0.733567     0.431859     0.641525    Biso  1.000000 O
   O2095       1.0     0.826219     0.627166     0.640083    Biso  1.000000 O
   Si110       1.0     0.071024     0.647637     0.638767    Biso  1.000000 Si
   O2096       1.0     0.246983     0.848175     0.639150    Biso  1.000000 O
   O2097       1.0     0.575859     0.835023     0.639592    Biso  1.000000 O
   Si111       1.0     0.433201     0.485527     0.641825    Biso  1.000000 Si
   O2098       1.0     0.738293     0.895355     0.641175    Biso  1.000000 O
   O2099       1.0     0.642702     0.792923     0.642217    Biso  1.000000 O
   Si112       1.0     0.965261     0.487614     0.639125    Biso  1.000000 Si
   O2100       1.0     0.568040     0.258305     0.643542    Biso  1.000000 O
   O2101       1.0     0.214248     0.247542     0.642633    Biso  1.000000 O
   O2102       1.0     0.688548     0.829741     0.638850    Biso  1.000000 O
   Si113       1.0     0.718387     0.586500     0.638075    Biso  1.000000 Si
   O2103       1.0     0.880189     0.530845     0.640183    Biso  1.000000 O
   O2104       1.0     0.048809     0.958705     0.637650    Biso  1.000000 O
   Si114       1.0     0.338829     0.474034     0.640742    Biso  1.000000 Si
   Si115       1.0     0.916866     0.666273     0.640150    Biso  1.000000 Si
   Si116       1.0     0.161149     0.044187     0.638642    Biso  1.000000 Si
   O2105       1.0     0.412097     0.283580     0.639892    Biso  1.000000 O
   O2106       1.0     0.419023     0.947992     0.643142    Biso  1.000000 O
   Si117       1.0     0.587054     0.873777     0.639992    Biso  1.000000 Si
   Si118       1.0     0.719933     0.116214     0.639642    Biso  1.000000 Si
   O2107       1.0     0.106133     0.774589     0.639650    Biso  1.000000 O
   Si119       1.0     0.267217     0.042955     0.639567    Biso  1.000000 Si
   O2108       1.0     0.486453     0.338581     0.640342    Biso  1.000000 O
   O2109       1.0     0.148299     0.338304     0.638042    Biso  1.000000 O
   Si120       1.0     0.871390     0.427231     0.638758    Biso  1.000000 Si
   O2110       1.0     0.072287     0.143802     0.641567    Biso  1.000000 O
   Si121       1.0     0.126693     0.305435     0.639667    Biso  1.000000 Si
   O2111       1.0     0.300105     0.027362     0.640008    Biso  1.000000 O
   Si122       1.0     0.406869     0.552750     0.639767    Biso  1.000000 Si
   O2112       1.0     0.232108     0.185851     0.639517    Biso  1.000000 O
   O2113       1.0     0.308403     0.453411     0.639792    Biso  1.000000 O
   O2114       1.0     0.171299     0.399693     0.638183    Biso  1.000000 O
   O2115       1.0     0.223026     0.644368     0.639125    Biso  1.000000 O
   O2116       1.0     0.841377     0.448231     0.639233    Biso  1.000000 O
   O2117       1.0     0.727752     0.311269     0.640225    Biso  1.000000 O
   O2118       1.0     0.503311     0.651183     0.637908    Biso  1.000000 O
   O2119       1.0     0.431306     0.363177     0.639425    Biso  1.000000 O
   O2120       1.0     0.903058     0.918869     0.637875    Biso  1.000000 O
   O2121       1.0     0.994555     0.344089     0.640525    Biso  1.000000 O
   O2122       1.0     0.669992     0.667555     0.639717    Biso  1.000000 O
   Si123       1.0     0.012502     0.071423     0.638750    Biso  1.000000 Si
   O2123       1.0     0.950494     0.385258     0.638092    Biso  1.000000 O
   O2124       1.0     0.866707     0.023011     0.638642    Biso  1.000000 O
   O2125       1.0     0.473494     0.269094     0.637708    Biso  1.000000 O
   O2126       1.0     0.133750     0.702990     0.638033    Biso  1.000000 O
   Si124       1.0     0.433637     0.982798     0.639083    Biso  1.000000 Si
   O2127       1.0     0.420308     0.878933     0.637808    Biso  1.000000 O
   O2128       1.0     0.895500     0.458542     0.636408    Biso  1.000000 O
   O2129       1.0     0.921745     0.765410     0.659975    Biso  1.000000 O
   O2130       1.0     0.099599     0.622715     0.638183    Biso  1.000000 O
   Si125       1.0     0.758832     0.292408     0.637758    Biso  1.000000 Si
   Si126       1.0     0.383674     0.673843     0.639350    Biso  1.000000 Si
   O2131       1.0     0.354119     0.387194     0.640933    Biso  1.000000 O
   O2132       1.0     0.893344     0.625883     0.638717    Biso  1.000000 O
   O2133       1.0     0.939909     0.322008     0.638350    Biso  1.000000 O
   Si127       1.0     0.702879     0.662274     0.637117    Biso  1.000000 Si
   O2134       1.0     0.070937     0.429998     0.637708    Biso  1.000000 O
   Si128       1.0     0.278477     0.435405     0.638133    Biso  1.000000 Si
   O2135       1.0     0.623557     0.880467     0.638933    Biso  1.000000 O
   O2136       1.0     0.670122     0.331640     0.636733    Biso  1.000000 O
   Si129       1.0     0.705449     0.342655     0.637250    Biso  1.000000 Si
   Si130       1.0     0.848412     0.987727     0.637783    Biso  1.000000 Si
   Si131       1.0     0.810341     0.822775     0.638658    Biso  1.000000 Si
   Si132       1.0     0.719040     0.468652     0.637600    Biso  1.000000 Si
   O2137       1.0     0.680381     0.906974     0.637550    Biso  1.000000 O
   O2138       1.0     0.780089     0.844302     0.639758    Biso  1.000000 O
   O2139       1.0     0.834408     0.348037     0.635642    Biso  1.000000 O
   O2140       1.0     0.082088     0.045142     0.635433    Biso  1.000000 O
   O2141       1.0     0.147188     0.271911     0.638225    Biso  1.000000 O
   Si133       1.0     0.482641     0.144909     0.637492    Biso  1.000000 Si
   O2142       1.0     0.733044     0.789855     0.638475    Biso  1.000000 O
   O2143       1.0     0.537461     0.069487     0.640017    Biso  1.000000 O
   O2144       1.0     0.229712     0.779317     0.637633    Biso  1.000000 O
   O2145       1.0     0.205275     0.584463     0.636408    Biso  1.000000 O
   O2146       1.0     0.412663     0.014913     0.636683    Biso  1.000000 O
   O2147       1.0     0.802457     0.200387     0.656192    Biso  1.000000 O
   O2148       1.0     0.436991     0.568292     0.636167    Biso  1.000000 O
   O2149       1.0     0.799320     0.495989     0.635675    Biso  1.000000 O
   O2150       1.0     0.445441     0.735407     0.637525    Biso  1.000000 O
   Si134       1.0     0.353334     0.249151     0.635167    Biso  1.000000 Si
   O2151       1.0     0.814065     0.994593     0.637583    Biso  1.000000 O
   O2152       1.0     0.949253     0.856449     0.634433    Biso  1.000000 O
   O2153       1.0     0.464651     0.498730     0.636975    Biso  1.000000 O
   O2154       1.0     0.363527     0.326157     0.635608    Biso  1.000000 O
   O2155       1.0     0.312606     0.276413     0.636733    Biso  1.000000 O
   O2156       1.0     0.160452     0.628147     0.636225    Biso  1.000000 O
   O2157       1.0     0.753583     0.588311     0.635783    Biso  1.000000 O
   O2158       1.0     0.324171     0.208209     0.634425    Biso  1.000000 O
   Si135       1.0     0.138280     0.538289     0.635192    Biso  1.000000 Si
   O2159       1.0     0.153374     0.951286     0.638225    Biso  1.000000 O
   Si136       1.0     0.022520     0.831778     0.634575    Biso  1.000000 Si
   O2160       1.0     0.644444     0.560244     0.636825    Biso  1.000000 O
   O2161       1.0     0.717145     0.218570     0.635817    Biso  1.000000 O
   O2162       1.0     0.007166     0.794658     0.634925    Biso  1.000000 O
   Si137       1.0     0.019863     0.370017     0.636583    Biso  1.000000 Si
   Si138       1.0     0.245764     0.149938     0.635000    Biso  1.000000 Si
   Si139       1.0     0.165962     0.717401     0.634642    Biso  1.000000 Si
   Si140       1.0     0.337936     0.354752     0.636550    Biso  1.000000 Si
   Si141       1.0     0.645664     0.909363     0.635283    Biso  1.000000 Si
   O2163       1.0     0.199373     0.456731     0.634008    Biso  1.000000 O
   O2164       1.0     0.356732     0.813822     0.634142    Biso  1.000000 O
   Si142       1.0     0.627673     0.762040     0.635750    Biso  1.000000 Si
   O2165       1.0     0.779000     0.323190     0.634650    Biso  1.000000 O
   O2166       1.0     0.161040     0.758092     0.635625    Biso  1.000000 O
   Si143       1.0     0.634077     0.327390     0.635633    Biso  1.000000 Si
   O2167       1.0     0.495448     0.011040     0.633967    Biso  1.000000 O
   O2168       1.0     0.306312     0.562382     0.634725    Biso  1.000000 O
   O2169       1.0     0.686218     0.459045     0.634617    Biso  1.000000 O
   O2170       1.0     0.162325     0.136760     0.637200    Biso  1.000000 O
   O2171       1.0     0.142048     0.819581     0.635233    Biso  1.000000 O
   O2172       1.0     0.993335     0.942610     0.633350    Biso  1.000000 O
   O2173       1.0     0.219998     0.123934     0.636158    Biso  1.000000 O
   O2174       1.0     0.919415     0.077484     0.633608    Biso  1.000000 O
   O2175       1.0     0.978394     0.075170     0.636008    Biso  1.000000 O
   O2176       1.0     0.922899     0.003873     0.634108    Biso  1.000000 O
   O2177       1.0     0.399486     0.771396     0.633200    Biso  1.000000 O
   O2178       1.0     0.594503     0.773458     0.633050    Biso  1.000000 O
   Si144       1.0     0.629155     0.040213     0.633792    Biso  1.000000 Si
   O2179       1.0     0.849523     0.901894     0.635692    Biso  1.000000 O
   O2180       1.0     0.897352     0.207756     0.633733    Biso  1.000000 O
   Si145       1.0     0.288518     0.243719     0.634008    Biso  1.000000 Si
   O2181       1.0     0.254563     0.461962     0.634867    Biso  1.000000 O
   O2182       1.0     0.277933     0.619445     0.633792    Biso  1.000000 O
   Si146       1.0     0.009670     0.755853     0.631442    Biso  1.000000 Si
   O2183       1.0     0.113887     0.388804     0.635167    Biso  1.000000 O
   O2184       1.0     0.004770     0.406659     0.635717    Biso  1.000000 O
   Si147       1.0     0.969857     0.415763     0.633492    Biso  1.000000 Si
   O2185       1.0     0.696912     0.571109     0.628633    Biso  1.000000 O
   Si148       1.0     0.276408     0.837336     0.632417    Biso  1.000000 Si
   O2186       1.0     0.224637     0.352363     0.634783    Biso  1.000000 O
   O2187       1.0     0.737117     0.998340     0.633442    Biso  1.000000 O
   Si149       1.0     0.195322     0.622463     0.633158    Biso  1.000000 Si
   Si150       1.0     0.866925     0.227724     0.631833    Biso  1.000000 Si
   Si151       1.0     0.387093     0.300782     0.631758    Biso  1.000000 Si
   Si152       1.0     0.493836     0.423459     0.632225    Biso  1.000000 Si
   Si153       1.0     0.125474     0.933657     0.631908    Biso  1.000000 Si
   O2188       1.0     0.294006     0.697357     0.628600    Biso  1.000000 O
   Si154       1.0     0.568018     0.084425     0.634683    Biso  1.000000 Si
   O2189       1.0     0.617459     0.289364     0.635633    Biso  1.000000 O
   O2190       1.0     0.786340     0.060810     0.633133    Biso  1.000000 O
   Si155       1.0     0.147319     0.375651     0.632808    Biso  1.000000 Si
   O2191       1.0     0.357059     0.605236     0.633925    Biso  1.000000 O
   Si156       1.0     0.147537     0.172723     0.634050    Biso  1.000000 Si
   O2192       1.0     0.867557     0.268415     0.629625    Biso  1.000000 O
   Si157       1.0     0.461559     0.356789     0.632667    Biso  1.000000 Si
   Si158       1.0     0.759311     0.871363     0.633342    Biso  1.000000 Si
   O2193       1.0     0.611034     0.189774     0.632617    Biso  1.000000 O
   O2194       1.0     0.960949     0.266906     0.632075    Biso  1.000000 O
   Si159       1.0     0.381779     0.025350     0.632925    Biso  1.000000 Si
   Si160       1.0     0.534717     0.912808     0.633817    Biso  1.000000 Si
   O2195       1.0     0.524001     0.402711     0.630233    Biso  1.000000 O
   O2196       1.0     0.543015     0.542766     0.634133    Biso  1.000000 O
   O2197       1.0     0.050420     0.220708     0.632242    Biso  1.000000 O
   Si161       1.0     0.657621     0.482006     0.632292    Biso  1.000000 Si
   O2198       1.0     0.101167     0.303523     0.630875    Biso  1.000000 O
   O2199       1.0     0.003158     0.542414     0.629517    Biso  1.000000 O
   Si162       1.0     0.557978     0.411186     0.631808    Biso  1.000000 Si
   H326        1.0     0.436882     0.582250     0.629492    Biso  1.000000 H
   O2200       1.0     0.563924     0.891734     0.631933    Biso  1.000000 O
   Si163       1.0     0.575990     0.806680     0.629633    Biso  1.000000 Si
   O2201       1.0     0.864769     0.133843     0.630075    Biso  1.000000 O
   O2202       1.0     0.629024     0.632824     0.632383    Biso  1.000000 O
   O2203       1.0     0.691946     0.118049     0.631742    Biso  1.000000 O
   Si164       1.0     0.129764     0.615296     0.630625    Biso  1.000000 Si
   O2204       1.0     0.747593     0.111863     0.631267    Biso  1.000000 O
   O2205       1.0     0.937666     0.682519     0.631325    Biso  1.000000 O
   O2206       1.0     0.107222     0.103337     0.631817    Biso  1.000000 O
   O2207       1.0     0.204905     0.882353     0.631475    Biso  1.000000 O
   O2208       1.0     0.221675     0.522923     0.630508    Biso  1.000000 O
   Si165       1.0     0.134534     0.781028     0.631183    Biso  1.000000 Si
   O2209       1.0     0.598336     0.063476     0.632500    Biso  1.000000 O
   Si166       1.0     0.715272     0.815909     0.630867    Biso  1.000000 Si
   O2210       1.0     0.566646     0.331640     0.632717    Biso  1.000000 O
   O2211       1.0     0.054428     0.833312     0.629633    Biso  1.000000 O
   O2212       1.0     0.871325     0.397254     0.629608    Biso  1.000000 O
   O2213       1.0     0.414884     0.469104     0.631642    Biso  1.000000 O
   O2214       1.0     0.468724     0.395317     0.629875    Biso  1.000000 O
   H327        1.0     0.912358     0.744587     0.661583    Biso  1.000000 H
   O2215       1.0     0.514157     0.145537     0.631000    Biso  1.000000 O
   O2216       1.0     0.977393     0.738174     0.629558    Biso  1.000000 O
   O2217       1.0     0.504988     0.891583     0.632117    Biso  1.000000 O
   O2218       1.0     0.131136     0.574554     0.628958    Biso  1.000000 O
   O2219       1.0     0.007492     0.611649     0.627833    Biso  1.000000 O
   Si167       1.0     0.582676     0.280110     0.633558    Biso  1.000000 Si
   O2220       1.0     0.753147     0.263386     0.628167    Biso  1.000000 O
   O2221       1.0     0.814305     0.679652     0.627000    Biso  1.000000 O
   H328        1.0     0.794660     0.221739     0.653183    Biso  1.000000 H
   O2222       1.0     0.519014     0.235168     0.630617    Biso  1.000000 O
   O2223       1.0     0.377379     0.065463     0.631533    Biso  1.000000 O
   O2224       1.0     0.861807     0.962805     0.628642    Biso  1.000000 O
   O2225       1.0     0.053753     0.651661     0.627233    Biso  1.000000 O
   Si168       1.0     0.414013     0.092221     0.630750    Biso  1.000000 Si
   Si169       1.0     0.820077     0.639590     0.627417    Biso  1.000000 Si
   O2226       1.0     0.002635     0.857305     0.627883    Biso  1.000000 O
   Si170       1.0     0.875572     0.924301     0.629892    Biso  1.000000 Si
   O2227       1.0     0.114714     0.167794     0.629217    Biso  1.000000 O
   Si171       1.0     0.227055     0.471569     0.628150    Biso  1.000000 Si
   O2228       1.0     0.308294     0.934763     0.628317    Biso  1.000000 O
   O2229       1.0     0.404931     0.662148     0.630158    Biso  1.000000 O
   O2230       1.0     0.400531     0.129568     0.629700    Biso  1.000000 O
   O2231       1.0     0.102757     0.963157     0.628125    Biso  1.000000 O
   Si172       1.0     0.090996     0.139024     0.630308    Biso  1.000000 Si
   O2232       1.0     0.282005     0.408847     0.628492    Biso  1.000000 O
   Si173       1.0     0.067496     0.966200     0.626658    Biso  1.000000 Si
   Si174       1.0     0.664961     0.554058     0.626200    Biso  1.000000 Si
   O2233       1.0     0.490373     0.762895     0.628483    Biso  1.000000 O
   O2234       1.0     0.543211     0.793652     0.626467    Biso  1.000000 O
   O2235       1.0     0.033693     0.059402     0.628325    Biso  1.000000 O
   O2236       1.0     0.735048     0.488318     0.627025    Biso  1.000000 O
   O2237       1.0     0.356710     0.479919     0.629183    Biso  1.000000 O
   Si175       1.0     0.093283     0.414757     0.628725    Biso  1.000000 Si
   O2238       1.0     0.258657     0.058622     0.627658    Biso  1.000000 O
   O2239       1.0     0.293048     0.870659     0.627508    Biso  1.000000 O
   O2240       1.0     0.968419     0.490582     0.625592    Biso  1.000000 O
   Si176       1.0     0.944657     0.298594     0.626942    Biso  1.000000 Si
   Si177       1.0     0.383260     0.800619     0.626708    Biso  1.000000 Si
   O2241       1.0     0.150499     0.033272     0.626275    Biso  1.000000 O
   O2242       1.0     0.141025     0.509770     0.625400    Biso  1.000000 O
   O2243       1.0     0.461755     0.156553     0.627300    Biso  1.000000 O
   O2244       1.0     0.493292     0.827327     0.627800    Biso  1.000000 O
   O2245       1.0     0.452193     0.977718     0.627300    Biso  1.000000 O
   Si178       1.0     0.851962     0.364434     0.625467    Biso  1.000000 Si
   O2246       1.0     0.564468     0.449488     0.627933    Biso  1.000000 O
   Si179       1.0     0.950865     0.075346     0.627400    Biso  1.000000 Si
   O2247       1.0     0.717733     0.359555     0.626033    Biso  1.000000 O
   O2248       1.0     0.666855     0.514926     0.625233    Biso  1.000000 O
   Si180       1.0     0.292307     0.591203     0.626600    Biso  1.000000 Si
   O2249       1.0     0.736703     0.847396     0.626708    Biso  1.000000 O
   Si181       1.0     0.502766     0.670674     0.626175    Biso  1.000000 Si
   O2250       1.0     0.532147     0.690768     0.625192    Biso  1.000000 O
   Si182       1.0     0.465239     0.735231     0.626350    Biso  1.000000 Si
   Si183       1.0     0.063314     0.041244     0.624633    Biso  1.000000 Si
   O2251       1.0     0.113016     0.447074     0.625517    Biso  1.000000 O
   O2252       1.0     0.407545     0.832482     0.623850    Biso  1.000000 O
   O2253       1.0     0.079344     0.503282     0.626500    Biso  1.000000 O
   O2254       1.0     0.790478     0.621004     0.622350    Biso  1.000000 O
   O2255       1.0     0.862569     0.570581     0.623792    Biso  1.000000 O
   Si184       1.0     0.486148     0.250434     0.626333    Biso  1.000000 Si
   O2256       1.0     0.713443     0.670146     0.624767    Biso  1.000000 O
   Si185       1.0     0.421549     0.868722     0.625058    Biso  1.000000 Si
   Si186       1.0     0.772814     0.585544     0.624283    Biso  1.000000 Si
   O2257       1.0     0.033672     0.357594     0.624583    Biso  1.000000 O
   Si187       1.0     0.803611     0.033071     0.625458    Biso  1.000000 Si
   O2258       1.0     0.874156     0.335387     0.621800    Biso  1.000000 O
   O2259       1.0     0.763188     0.704348     0.624425    Biso  1.000000 O
   O2260       1.0     0.488435     0.453361     0.623925    Biso  1.000000 O
   O2261       1.0     0.347389     0.671378     0.629067    Biso  1.000000 O
   Si188       1.0     0.969334     0.860649     0.623975    Biso  1.000000 Si
   O2262       1.0     0.541469     0.946835     0.626825    Biso  1.000000 O
   O2263       1.0     0.818683     0.812263     0.625625    Biso  1.000000 O
   O2264       1.0     0.794681     0.555466     0.626917    Biso  1.000000 O
   Si189       1.0     0.725988     0.238614     0.624492    Biso  1.000000 Si
   O2265       1.0     0.034870     0.756759     0.621617    Biso  1.000000 O
   Si190       1.0     0.802718     0.516762     0.624117    Biso  1.000000 Si
   Si191       1.0     0.480071     0.492845     0.625050    Biso  1.000000 Si
   O2266       1.0     0.364878     0.003621     0.624000    Biso  1.000000 O
   Si192       1.0     0.965000     0.702236     0.624575    Biso  1.000000 Si
   O2267       1.0     0.617393     0.340920     0.624375    Biso  1.000000 O
   O2268       1.0     0.381975     0.535448     0.626150    Biso  1.000000 O
   O2269       1.0     0.477414     0.698036     0.625742    Biso  1.000000 O
   O2270       1.0     0.375245     0.277117     0.622017    Biso  1.000000 O
   O2271       1.0     0.508276     0.515605     0.620875    Biso  1.000000 O
   O2272       1.0     0.775755     0.898725     0.625608    Biso  1.000000 O
   O2273       1.0     0.809078     0.745819     0.622042    Biso  1.000000 O
   O2274       1.0     0.183626     0.712320     0.622917    Biso  1.000000 O
   O2275       1.0     0.633728     0.456932     0.625967    Biso  1.000000 O
   O2276       1.0     0.165745     0.197143     0.625408    Biso  1.000000 O
   Si193       1.0     0.877989     0.606770     0.623825    Biso  1.000000 Si
   Si194       1.0     0.866794     0.531147     0.622583    Biso  1.000000 Si
   O2277       1.0     0.996123     0.679224     0.623333    Biso  1.000000 O
   O2278       1.0     0.642745     0.753942     0.623667    Biso  1.000000 O
   Si195       1.0     0.508211     0.792646     0.622967    Biso  1.000000 Si
   O2279       1.0     0.060265     0.002012     0.622192    Biso  1.000000 O
   O2280       1.0     0.138868     0.910922     0.621733    Biso  1.000000 O
   O2281       1.0     0.262513     0.811533     0.623208    Biso  1.000000 O
   Si196       1.0     0.231367     0.787516     0.624458    Biso  1.000000 Si
   Si197       1.0     0.019123     0.646153     0.621500    Biso  1.000000 Si
   O2282       1.0     0.587294     0.672233     0.623992    Biso  1.000000 O
   O2283       1.0     0.257046     0.154013     0.621675    Biso  1.000000 O
   O2284       1.0     0.320207     0.360737     0.625050    Biso  1.000000 O
   O2285       1.0     0.368145     0.180394     0.623858    Biso  1.000000 O
   Si198       1.0     0.480529     0.999195     0.622575    Biso  1.000000 Si
   O2286       1.0     0.577711     0.389131     0.623892    Biso  1.000000 O
   O2287       1.0     0.644553     0.020471     0.622717    Biso  1.000000 O
   Si199       1.0     0.978089     0.939768     0.620975    Biso  1.000000 Si
   O2288       1.0     0.555147     0.106104     0.624600    Biso  1.000000 O
   Si200       1.0     0.389271     0.482584     0.624033    Biso  1.000000 Si
   O2289       1.0     0.455264     0.872796     0.622308    Biso  1.000000 O
   O2290       1.0     0.845712     0.216105     0.621758    Biso  1.000000 O
   Si201       1.0     0.880472     0.293690     0.620108    Biso  1.000000 Si
   O2291       1.0     0.641809     0.911928     0.621858    Biso  1.000000 O
   O2292       1.0     0.835606     0.514121     0.620542    Biso  1.000000 O
   O2293       1.0     0.265061     0.580288     0.618900    Biso  1.000000 O
   O2294       1.0     0.851701     0.633076     0.620950    Biso  1.000000 O
   Si202       1.0     0.324171     0.693660     0.622025    Biso  1.000000 Si
   Si203       1.0     0.334451     0.188894     0.622750    Biso  1.000000 Si
   O2295       1.0     0.969639     0.899178     0.619617    Biso  1.000000 O
   Si204       1.0     0.766890     0.096321     0.621600    Biso  1.000000 Si
   Si205       1.0     0.489415     0.865679     0.623517    Biso  1.000000 Si
   Si206       1.0     0.796119     0.708523     0.619650    Biso  1.000000 Si
   O2296       1.0     0.218561     0.301612     0.622800    Biso  1.000000 O
   O2297       1.0     0.953544     0.038176     0.620450    Biso  1.000000 O
   Si207       1.0     0.010716     0.564721     0.618933    Biso  1.000000 Si
   O2298       1.0     0.966524     0.428891     0.620883    Biso  1.000000 O
   Si208       1.0     0.936033     0.003295     0.621033    Biso  1.000000 Si
   O2299       1.0     0.439278     0.085733     0.622100    Biso  1.000000 O
   Si209       1.0     0.313325     0.899329     0.621792    Biso  1.000000 Si
   O2300       1.0     0.955656     0.108895     0.619483    Biso  1.000000 O
   Si210       1.0     0.583025     0.350024     0.622367    Biso  1.000000 Si
   Si211       1.0     0.607135     0.640218     0.621958    Biso  1.000000 Si
   O2301       1.0     0.700810     0.797827     0.620458    Biso  1.000000 O
   O2302       1.0     0.281592     0.243266     0.620675    Biso  1.000000 O
   O2303       1.0     0.714335     0.733320     0.619667    Biso  1.000000 O
   O2304       1.0     0.951997     0.966627     0.620433    Biso  1.000000 O
   O2305       1.0     0.466916     0.219501     0.621075    Biso  1.000000 O
   O2306       1.0     0.314762     0.155748     0.620225    Biso  1.000000 O
   Si212       1.0     0.117916     0.482408     0.619800    Biso  1.000000 Si
   Si213       1.0     0.351440     0.620552     0.622042    Biso  1.000000 Si
   Si214       1.0     0.540162     0.533058     0.621092    Biso  1.000000 Si
   O2307       1.0     0.593544     0.824435     0.619317    Biso  1.000000 O
   Si215       1.0     0.747005     0.993914     0.621067    Biso  1.000000 Si
   O2308       1.0     0.461058     0.336318     0.620875    Biso  1.000000 O
   O2309       1.0     0.152938     0.379524     0.619575    Biso  1.000000 O
   O2310       1.0     0.005837     0.226970     0.619808    Biso  1.000000 O
   O2311       1.0     0.200070     0.621306     0.620017    Biso  1.000000 O
   Si216       1.0     0.040685     0.238413     0.620400    Biso  1.000000 Si
   Si217       1.0     0.230257     0.341423     0.622208    Biso  1.000000 Si
   O2312       1.0     0.121444     0.638936     0.620108    Biso  1.000000 O
   O2313       1.0     0.915276     0.286875     0.621400    Biso  1.000000 O
   Si218       1.0     0.601037     0.190152     0.619500    Biso  1.000000 Si
   O2314       1.0     0.566712     0.201217     0.618967    Biso  1.000000 O
   Si219       1.0     0.082894     0.296356     0.619383    Biso  1.000000 Si
   Si220       1.0     0.291327     0.378317     0.620108    Biso  1.000000 Si
   O2315       1.0     0.051575     0.276689     0.621025    Biso  1.000000 O
   Si221       1.0     0.524546     0.121193     0.620133    Biso  1.000000 Si
   O2316       1.0     0.202901     0.807962     0.620333    Biso  1.000000 O
   O2317       1.0     0.570000     0.266756     0.621400    Biso  1.000000 O
   O2318       1.0     0.705732     0.267736     0.619175    Biso  1.000000 O
   Si222       1.0     0.393605     0.155899     0.620017    Biso  1.000000 Si
   O2319       1.0     0.798231     0.109549     0.617658    Biso  1.000000 O
   O2320       1.0     0.347040     0.890401     0.620208    Biso  1.000000 O
   O2321       1.0     0.440846     0.624299     0.619542    Biso  1.000000 O
   O2322       1.0     0.335954     0.731761     0.620175    Biso  1.000000 O
   Si223       1.0     0.732064     0.699545     0.618858    Biso  1.000000 Si
   O2323       1.0     0.125234     0.769409     0.618950    Biso  1.000000 O
   O2324       1.0     0.961058     0.322938     0.618467    Biso  1.000000 O
   O2325       1.0     0.058065     0.941000     0.616925    Biso  1.000000 O
   O2326       1.0     0.778477     0.011845     0.619408    Biso  1.000000 O
   O2327       1.0     0.201769     0.935417     0.618067    Biso  1.000000 O
   O2328       1.0     0.069129     0.135981     0.619975    Biso  1.000000 O
   Si224       1.0     0.872218     0.135654     0.616717    Biso  1.000000 Si
   O2329       1.0     0.895152     0.510625     0.618425    Biso  1.000000 O
   O2330       1.0     0.017402     0.161859     0.619325    Biso  1.000000 O
   Si225       1.0     0.211112     0.895933     0.619000    Biso  1.000000 Si
   O2331       1.0     0.492377     0.283329     0.617692    Biso  1.000000 O
   O2332       1.0     0.907545     0.143626     0.615342    Biso  1.000000 O
   Si226       1.0     0.686740     0.116390     0.618233    Biso  1.000000 Si
   O2333       1.0     0.825827     0.050348     0.616483    Biso  1.000000 O
   O2334       1.0     0.043886     0.557227     0.615525    Biso  1.000000 O
   Si227       1.0     0.561376     0.691950     0.617733    Biso  1.000000 Si
   O2335       1.0     0.586205     0.607223     0.620233    Biso  1.000000 O
   O2336       1.0     0.320186     0.603652     0.617933    Biso  1.000000 O
   O2337       1.0     0.497125     0.095164     0.617875    Biso  1.000000 O
   Si228       1.0     0.244043     0.548525     0.617275    Biso  1.000000 Si
   Si229       1.0     0.454284     0.181953     0.617292    Biso  1.000000 Si
   Si230       1.0     0.067735     0.841762     0.616992    Biso  1.000000 Si
   O2338       1.0     0.883064     0.909941     0.617783    Biso  1.000000 O
   O2339       1.0     0.494185     0.642104     0.617317    Biso  1.000000 O
   O2340       1.0     0.962343     0.176596     0.617792    Biso  1.000000 O
   Si231       1.0     0.820338     0.781028     0.616408    Biso  1.000000 Si
   O2341       1.0     0.469791     0.035058     0.617417    Biso  1.000000 O
   Si232       1.0     0.549571     0.235294     0.617508    Biso  1.000000 Si
   O2342       1.0     0.264516     0.350200     0.619292    Biso  1.000000 O
   Si233       1.0     0.412793     0.647914     0.617942    Biso  1.000000 Si
   O2343       1.0     0.454371     0.506803     0.616275    Biso  1.000000 O
   O2344       1.0     0.727338     0.209642     0.614608    Biso  1.000000 O
   O2345       1.0     0.401860     0.894223     0.618483    Biso  1.000000 O
   O2346       1.0     0.230387     0.752307     0.617583    Biso  1.000000 O
   O2347       1.0     0.075663     0.395996     0.618675    Biso  1.000000 O
   O2348       1.0     0.647929     0.569047     0.616258    Biso  1.000000 O
   O2349       1.0     0.753583     0.956568     0.617225    Biso  1.000000 O
   O2350       1.0     0.962321     0.832181     0.614475    Biso  1.000000 O
   O2351       1.0     0.746766     0.581596     0.615175    Biso  1.000000 O
   O2352       1.0     0.229603     0.464125     0.615308    Biso  1.000000 O
   Si234       1.0     0.966808     0.464125     0.615217    Biso  1.000000 Si
   O2353       1.0     0.831119     0.374117     0.615400    Biso  1.000000 O
   O2354       1.0     0.779631     0.502678     0.615150    Biso  1.000000 O
   O2355       1.0     0.694995     0.078440     0.615783    Biso  1.000000 O
   O2356       1.0     0.367448     0.787214     0.615625    Biso  1.000000 O
   O2357       1.0     0.081696     0.058371     0.614742    Biso  1.000000 O
   O2358       1.0     0.652045     0.121218     0.616267    Biso  1.000000 O
   Si235       1.0     0.745045     0.493499     0.614150    Biso  1.000000 Si
   O2359       1.0     0.442479     0.736715     0.615092    Biso  1.000000 O
   Si236       1.0     0.942937     0.142595     0.613550    Biso  1.000000 Si
   O2360       1.0     0.283182     0.100772     0.614408    Biso  1.000000 O
   Si237       1.0     0.268241     0.064558     0.615025    Biso  1.000000 Si
   O2361       1.0     0.126454     0.701682     0.613067    Biso  1.000000 O
   O2362       1.0     0.570109     0.729573     0.614317    Biso  1.000000 O
   O2363       1.0     0.096703     0.863743     0.616442    Biso  1.000000 O
   Si238       1.0     0.285164     0.141363     0.614800    Biso  1.000000 Si
   Si239       1.0     0.157730     0.027236     0.613525    Biso  1.000000 Si
   Si240       1.0     0.206560     0.724115     0.613292    Biso  1.000000 Si
   O2364       1.0     0.504792     0.982723     0.614683    Biso  1.000000 O
   O2365       1.0     0.419828     0.182079     0.615333    Biso  1.000000 O
   Si241       1.0     0.776778     0.926137     0.615667    Biso  1.000000 Si
   Si242       1.0     0.994272     0.190353     0.615075    Biso  1.000000 Si
   Si243       1.0     0.056388     0.364535     0.615008    Biso  1.000000 Si
   O2366       1.0     0.560287     0.999447     0.613750    Biso  1.000000 O
   Si244       1.0     0.465980     0.075875     0.614842    Biso  1.000000 Si
   Si245       1.0     0.537984     0.968262     0.615608    Biso  1.000000 Si
   O2367       1.0     0.913033     0.792722     0.610283    Biso  1.000000 O
   O2368       1.0     0.244174     0.895732     0.616025    Biso  1.000000 O
   Si246       1.0     0.065710     0.526847     0.611508    Biso  1.000000 Si
   O2369       1.0     0.105807     0.273495     0.612500    Biso  1.000000 O
   O2370       1.0     0.199482     0.240978     0.614958    Biso  1.000000 O
   O2371       1.0     0.193035     0.420315     0.609842    Biso  1.000000 O
   O2372       1.0     0.900401     0.606418     0.613500    Biso  1.000000 O
   O2373       1.0     0.621967     0.218218     0.613050    Biso  1.000000 O
   O2374       1.0     0.852725     0.775092     0.611375    Biso  1.000000 O
   Si247       1.0     0.715141     0.359304     0.612558    Biso  1.000000 Si
   O2375       1.0     0.562552     0.502603     0.618575    Biso  1.000000 O
   O2376       1.0     0.001459     0.953499     0.612117    Biso  1.000000 O
   O2377       1.0     0.810298     0.939743     0.614692    Biso  1.000000 O
   Si248       1.0     0.565318     0.464075     0.615217    Biso  1.000000 Si
   O2378       1.0     0.171995     0.989563     0.611292    Biso  1.000000 O
   O2379       1.0     0.708041     0.146443     0.613358    Biso  1.000000 O
   O2380       1.0     0.915080     0.859015     0.612275    Biso  1.000000 O
   O2381       1.0     0.861328     0.103086     0.610675    Biso  1.000000 O
   O2382       1.0     0.076469     0.332394     0.613600    Biso  1.000000 O
   Si249       1.0     0.056257     0.767774     0.611492    Biso  1.000000 Si
   Si250       1.0     0.706974     0.765662     0.612475    Biso  1.000000 Si
   O2383       1.0     0.909309     0.005709     0.611892    Biso  1.000000 O
   O2384       1.0     0.724790     0.016976     0.613283    Biso  1.000000 O
   O2385       1.0     0.951801     0.708624     0.612383    Biso  1.000000 O
   O2386       1.0     0.380080     0.609637     0.615100    Biso  1.000000 O
   O2387       1.0     0.546587     0.564671     0.612942    Biso  1.000000 O
   O2388       1.0     0.069935     0.804995     0.611983    Biso  1.000000 O
   O2389       1.0     0.265671     0.517919     0.613292    Biso  1.000000 O
   Si251       1.0     0.127521     0.883434     0.612775    Biso  1.000000 Si
   Si252       1.0     0.177375     0.211528     0.613417    Biso  1.000000 Si
   Si253       1.0     0.362634     0.984735     0.612675    Biso  1.000000 Si
   Si254       1.0     0.483295     0.319895     0.612650    Biso  1.000000 Si
   Si255       1.0     0.385002     0.557076     0.615033    Biso  1.000000 Si
   O2390       1.0     0.372893     0.943717     0.613067    Biso  1.000000 O
   O2391       1.0     0.293266     0.037874     0.613367    Biso  1.000000 O
   O2392       1.0     0.323975     0.675955     0.610108    Biso  1.000000 O
   O2393       1.0     0.989938     0.562860     0.608367    Biso  1.000000 O
   O2394       1.0     0.166507     0.289893     0.611825    Biso  1.000000 O
   Si256       1.0     0.200919     0.280789     0.613175    Biso  1.000000 Si
   O2395       1.0     0.606482     0.155119     0.613367    Biso  1.000000 O
   O2396       1.0     0.748334     0.082162     0.611275    Biso  1.000000 O
   O2397       1.0     0.207257     0.359606     0.613908    Biso  1.000000 O
   Si257       1.0     0.630243     0.448885     0.612950    Biso  1.000000 Si
   Si258       1.0     0.040794     0.139979     0.612242    Biso  1.000000 Si
   O2398       1.0     0.473341     0.573121     0.614150    Biso  1.000000 O
   Si259       1.0     0.116392     0.740412     0.610575    Biso  1.000000 Si
   H329        1.0     0.706930     0.911174     0.604442    Biso  1.000000 H
   O2399       1.0     0.329812     0.215980     0.612658    Biso  1.000000 O
   Si260       1.0     0.373328     0.903076     0.612000    Biso  1.000000 Si
   O2400       1.0     0.183081     0.053894     0.610225    Biso  1.000000 O
   O2401       1.0     0.382345     0.133692     0.609692    Biso  1.000000 O
   Si261       1.0     0.824171     0.087569     0.610300    Biso  1.000000 Si
   O2402       1.0     0.695147     0.907703     0.610983    Biso  1.000000 O
   O2403       1.0     0.868319     0.285391     0.607700    Biso  1.000000 O
   O2404       1.0     0.042558     0.860322     0.610458    Biso  1.000000 O
   O2405       1.0     0.082197     0.740789     0.610075    Biso  1.000000 O
   O2406       1.0     0.734264     0.390891     0.607825    Biso  1.000000 O
   Si262       1.0     0.179401     0.383397     0.610783    Biso  1.000000 Si
   Si263       1.0     0.840158     0.201167     0.609008    Biso  1.000000 Si
   O2407       1.0     0.501372     0.790333     0.610133    Biso  1.000000 O
   Si264       1.0     0.646491     0.738727     0.610717    Biso  1.000000 Si
   O2408       1.0     0.222285     0.689058     0.610933    Biso  1.000000 O
   Si265       1.0     0.469987     0.615824     0.612233    Biso  1.000000 Si
   O2409       1.0     0.636451     0.408219     0.610442    Biso  1.000000 O
   O2410       1.0     0.851723     0.162865     0.610783    Biso  1.000000 O
   O2411       1.0     0.019929     0.635063     0.608717    Biso  1.000000 O
   O2412       1.0     0.722808     0.320776     0.609125    Biso  1.000000 O
   Si266       1.0     0.661911     0.921887     0.611000    Biso  1.000000 Si
   Si267       1.0     0.931851     0.826170     0.607142    Biso  1.000000 Si
   O2413       1.0     0.395500     0.470890     0.611733    Biso  1.000000 O
   Si268       1.0     0.646883     0.996882     0.611092    Biso  1.000000 Si
   O2414       1.0     0.147580     0.850263     0.612325    Biso  1.000000 O
   Si269       1.0     0.117742     0.663330     0.609533    Biso  1.000000 Si
   O2415       1.0     0.045346     0.496215     0.607442    Biso  1.000000 O
   O2416       1.0     0.934944     0.468702     0.609558    Biso  1.000000 O
   O2417       1.0     0.787080     0.409728     0.609167    Biso  1.000000 O
   O2418       1.0     0.394716     0.333878     0.609658    Biso  1.000000 O
   O2419       1.0     0.506970     0.870533     0.611742    Biso  1.000000 O
   O2420       1.0     0.195605     0.868244     0.610375    Biso  1.000000 O
   O2421       1.0     0.744239     0.456027     0.607975    Biso  1.000000 O
   O2422       1.0     0.665265     0.962251     0.611267    Biso  1.000000 O
   Si270       1.0     0.356253     0.750547     0.610950    Biso  1.000000 Si
   O2423       1.0     0.218169     0.563363     0.609792    Biso  1.000000 O
   O2424       1.0     0.596441     0.459246     0.609033    Biso  1.000000 O
   O2425       1.0     0.511761     0.341398     0.609767    Biso  1.000000 O
   O2426       1.0     0.622904     0.645122     0.610017    Biso  1.000000 O
   Si271       1.0     0.720869     0.057616     0.609358    Biso  1.000000 Si
   Si272       1.0     0.301085     0.238790     0.609533    Biso  1.000000 Si
   O2427       1.0     0.568694     0.341347     0.610150    Biso  1.000000 O
   O2428       1.0     0.796881     0.699620     0.606358    Biso  1.000000 O
   O2429       1.0     0.654659     0.699268     0.609975    Biso  1.000000 O
   O2430       1.0     0.298841     0.901240     0.609475    Biso  1.000000 O
   O2431       1.0     0.384937     0.729271     0.608967    Biso  1.000000 O
   O2432       1.0     0.329594     0.985715     0.608233    Biso  1.000000 O
   O2433       1.0     0.905367     0.669291     0.607408    Biso  1.000000 O
   Si273       1.0     0.202661     0.600156     0.608467    Biso  1.000000 Si
   O2434       1.0     0.528074     0.144858     0.609142    Biso  1.000000 O
   O2435       1.0     0.300257     0.395669     0.608050    Biso  1.000000 O
   O2436       1.0     0.053818     0.222996     0.608925    Biso  1.000000 O
   Si274       1.0     0.391798     0.292986     0.606767    Biso  1.000000 Si
   O2437       1.0     0.022237     0.106053     0.608042    Biso  1.000000 O
   Si275       1.0     0.193862     0.960214     0.607483    Biso  1.000000 Si
   Si276       1.0     0.704164     0.286724     0.607175    Biso  1.000000 Si
   O2438       1.0     0.681927     0.368332     0.609317    Biso  1.000000 O
   O2439       1.0     0.993161     0.469255     0.606283    Biso  1.000000 O
   O2440       1.0     0.392625     0.402082     0.608842    Biso  1.000000 O
   Si277       1.0     0.905976     0.490406     0.607575    Biso  1.000000 Si
   Si278       1.0     0.450908     0.542540     0.610275    Biso  1.000000 Si
   Si279       1.0     0.575097     0.585569     0.609083    Biso  1.000000 Si
   Si280       1.0     0.032713     0.947564     0.606633    Biso  1.000000 Si
   Si281       1.0     0.884937     0.774992     0.604725    Biso  1.000000 Si
   O2441       1.0     0.728688     0.523753     0.607283    Biso  1.000000 O
   O2442       1.0     0.123753     0.474185     0.606858    Biso  1.000000 O
   O2443       1.0     0.553426     0.668712     0.607483    Biso  1.000000 O
   O2444       1.0     0.418151     0.678621     0.609500    Biso  1.000000 O
   O2445       1.0     0.536547     0.450343     0.608375    Biso  1.000000 O
   Si282       1.0     0.188722     0.827251     0.609317    Biso  1.000000 Si
   Si283       1.0     0.722111     0.176471     0.606608    Biso  1.000000 Si
   Si284       1.0     0.899007     0.890627     0.607433    Biso  1.000000 Si
   Si285       1.0     0.222394     0.437341     0.605658    Biso  1.000000 Si
   O2446       1.0     0.239753     0.064608     0.607400    Biso  1.000000 O
   O2447       1.0     0.590234     0.052486     0.606983    Biso  1.000000 O
   Si286       1.0     0.585246     0.828962     0.605950    Biso  1.000000 Si
   O2448       1.0     0.796358     0.785303     0.606417    Biso  1.000000 O
   O2449       1.0     0.128610     0.035133     0.606808    Biso  1.000000 O
   O2450       1.0     0.675633     0.756558     0.605608    Biso  1.000000 O
   Si287       1.0     0.417650     0.719111     0.606775    Biso  1.000000 Si
   Si288       1.0     0.137866     0.268642     0.606883    Biso  1.000000 Si
   Si289       1.0     0.755412     0.419838     0.603825    Biso  1.000000 Si
   O2451       1.0     0.362330     0.550738     0.605550    Biso  1.000000 O
   O2452       1.0     0.614018     0.988909     0.608975    Biso  1.000000 O
   Si290       1.0     0.818160     0.394487     0.605142    Biso  1.000000 Si
   O2453       1.0     0.189093     0.180821     0.606067    Biso  1.000000 O
   O2454       1.0     0.466437     0.170385     0.605242    Biso  1.000000 O
   O2455       1.0     0.670972     0.297286     0.604675    Biso  1.000000 O
   Si291       1.0     0.965522     0.325152     0.604958    Biso  1.000000 Si
   O2456       1.0     0.879013     0.466967     0.603975    Biso  1.000000 O
   O2457       1.0     0.741190     0.695370     0.605283    Biso  1.000000 O
   O2458       1.0     0.150869     0.230893     0.606625    Biso  1.000000 O
   Si292       1.0     0.632204     0.134950     0.606500    Biso  1.000000 Si
   Si293       1.0     0.585834     0.012348     0.605517    Biso  1.000000 Si
   O2459       1.0     0.091976     0.538792     0.604000    Biso  1.000000 O
   O2460       1.0     0.898767     0.735659     0.602983    Biso  1.000000 O
   O2461       1.0     0.422769     0.275206     0.604642    Biso  1.000000 O
   O2462       1.0     0.529926     0.235722     0.606175    Biso  1.000000 O
   Si294       1.0     0.732652     0.563187     0.604700    Biso  1.000000 Si
   O2463       1.0     0.736050     0.774765     0.605075    Biso  1.000000 O
   O2464       1.0     0.805506     0.200136     0.603492    Biso  1.000000 O
   Si295       1.0     0.636538     0.558962     0.604083    Biso  1.000000 Si
   O2465       1.0     0.418347     0.557528     0.611500    Biso  1.000000 O
   Si296       1.0     0.924054     0.702940     0.603583    Biso  1.000000 Si
   Si297       1.0     0.100558     0.056359     0.603508    Biso  1.000000 Si
   O2466       1.0     0.559198     0.855192     0.605508    Biso  1.000000 O
   Si298       1.0     0.581173     0.749994     0.603683    Biso  1.000000 Si
   O2467       1.0     0.170362     0.593466     0.603917    Biso  1.000000 O
   O2468       1.0     0.249314     0.412419     0.602408    Biso  1.000000 O
   O2469       1.0     0.084266     0.666700     0.604833    Biso  1.000000 O
   O2470       1.0     0.202161     0.113699     0.605667    Biso  1.000000 O
   O2471       1.0     0.600057     0.559515     0.605217    Biso  1.000000 O
   O2472       1.0     0.386048     0.004200     0.604083    Biso  1.000000 O
   O2473       1.0     0.631746     0.345925     0.601992    Biso  1.000000 O
   O2474       1.0     0.316635     0.275130     0.604308    Biso  1.000000 O
   Si299       1.0     0.905693     0.630385     0.602650    Biso  1.000000 Si
   Si300       1.0     0.265083     0.898499     0.605400    Biso  1.000000 Si
   Si301       1.0     0.652045     0.378342     0.603183    Biso  1.000000 Si
   Si302       1.0     0.830771     0.951337     0.604158    Biso  1.000000 Si
   O2475       1.0     0.188744     0.739507     0.602592    Biso  1.000000 O
   Si303       1.0     0.207867     0.074089     0.603975    Biso  1.000000 Si
   O2476       1.0     0.617067     0.746020     0.603742    Biso  1.000000 O
   O2477       1.0     0.039400     0.370797     0.603258    Biso  1.000000 O
   O2478       1.0     0.756458     0.166411     0.604283    Biso  1.000000 O
   O2479       1.0     0.764429     0.910143     0.604375    Biso  1.000000 O
   O2480       1.0     0.543364     0.943566     0.605458    Biso  1.000000 O
   O2481       1.0     0.616152     0.276639     0.602708    Biso  1.000000 O
   O2482       1.0     0.864246     0.969796     0.603008    Biso  1.000000 O
   Si304       1.0     0.306682     0.013706     0.603675    Biso  1.000000 Si
   O2483       1.0     0.575859     0.790383     0.602258    Biso  1.000000 O
   O2484       1.0     0.224942     0.974474     0.603517    Biso  1.000000 O
   O2485       1.0     0.654463     0.464326     0.604458    Biso  1.000000 O
   Si305       1.0     0.402492     0.366723     0.602558    Biso  1.000000 Si
   O2486       1.0     0.284227     0.157659     0.602275    Biso  1.000000 O
   Si306       1.0     0.393801     0.441918     0.602500    Biso  1.000000 Si
   O2487       1.0     0.999521     0.328144     0.601108    Biso  1.000000 O
   O2488       1.0     0.129024     0.904811     0.601350    Biso  1.000000 O
   O2489       1.0     0.861524     0.220230     0.600433    Biso  1.000000 O
   Si307       1.0     0.540358     0.351659     0.602908    Biso  1.000000 Si
   O2490       1.0     0.949950     0.137062     0.600667    Biso  1.000000 O
   Si308       1.0     0.644226     0.667430     0.602242    Biso  1.000000 Si
   O2491       1.0     0.004400     0.194628     0.601750    Biso  1.000000 O
   O2492       1.0     0.458945     0.083696     0.601742    Biso  1.000000 O
   O2493       1.0     0.044148     0.980761     0.599783    Biso  1.000000 O
   Si309       1.0     0.618983     0.236426     0.601642    Biso  1.000000 Si
   O2494       1.0     0.613190     0.844780     0.599108    Biso  1.000000 O
   O2495       1.0     0.036547     0.762593     0.600483    Biso  1.000000 O
   O2496       1.0     0.944135     0.354023     0.600233    Biso  1.000000 O
   O2497       1.0     0.219301     0.287478     0.602458    Biso  1.000000 O
   O2498       1.0     0.836912     0.426401     0.601408    Biso  1.000000 O
   O2499       1.0     0.168249     0.804643     0.601367    Biso  1.000000 O
   O2500       1.0     0.222634     0.626286     0.600950    Biso  1.000000 O
   O2501       1.0     0.473058     0.250610     0.599600    Biso  1.000000 O
   Si310       1.0     0.639478     0.306290     0.599400    Biso  1.000000 Si
   O2502       1.0     0.049723     0.162588     0.600450    Biso  1.000000 O
   O2503       1.0     0.466263     0.312275     0.600050    Biso  1.000000 O
   Si311       1.0     0.019144     0.484647     0.598975    Biso  1.000000 Si
   Si312       1.0     0.893235     0.994995     0.600392    Biso  1.000000 Si
   O2504       1.0     0.487106     0.421321     0.599200    Biso  1.000000 O
   O2505       1.0     0.279806     0.220934     0.600200    Biso  1.000000 O
   O2506       1.0     0.182319     0.935518     0.598017    Biso  1.000000 O
   O2507       1.0     0.658971     0.021150     0.600900    Biso  1.000000 O
   O2508       1.0     0.283944     0.460906     0.601958    Biso  1.000000 O
   O2509       1.0     0.372261     0.280210     0.596567    Biso  1.000000 O
   Si313       1.0     0.277541     0.502100     0.601392    Biso  1.000000 Si
   Si314       1.0     0.527595     0.861731     0.601208    Biso  1.000000 Si
   O2510       1.0     0.646404     0.903755     0.600050    Biso  1.000000 O
   O2511       1.0     0.138062     0.645877     0.600133    Biso  1.000000 O
   O2512       1.0     0.705493     0.583356     0.599325    Biso  1.000000 O
   Si315       1.0     0.237400     0.664135     0.601708    Biso  1.000000 Si
   O2513       1.0     0.024938     0.044313     0.598508    Biso  1.000000 O
   O2514       1.0     0.652089     0.525237     0.599392    Biso  1.000000 O
   O2515       1.0     0.029926     0.913940     0.598900    Biso  1.000000 O
   O2516       1.0     0.923052     0.912406     0.600167    Biso  1.000000 O
   O2517       1.0     0.177811     0.497045     0.599217    Biso  1.000000 O
   Si316       1.0     0.282419     0.419762     0.599367    Biso  1.000000 Si
   O2518       1.0     0.955286     0.288887     0.600050    Biso  1.000000 O
   O2519       1.0     0.132792     0.751352     0.598992    Biso  1.000000 O
   O2520       1.0     0.622316     0.103790     0.599408    Biso  1.000000 O
   O2521       1.0     0.438733     0.375550     0.600858    Biso  1.000000 O
   O2522       1.0     0.153243     0.136861     0.596508    Biso  1.000000 O
   Si317       1.0     0.870236     0.258783     0.597375    Biso  1.000000 Si
   Si318       1.0     0.186719     0.145713     0.598942    Biso  1.000000 Si
   Si319       1.0     0.036852     0.873752     0.598175    Biso  1.000000 Si
   Si320       1.0     0.299865     0.675377     0.600608    Biso  1.000000 Si
   O2523       1.0     0.110859     0.092171     0.597758    Biso  1.000000 O
   O2524       1.0     0.874613     0.876569     0.599625    Biso  1.000000 O
   Si321       1.0     0.770484     0.700425     0.596842    Biso  1.000000 Si
   O2525       1.0     0.462604     0.813973     0.596725    Biso  1.000000 O
   Si322       1.0     0.766694     0.778060     0.598700    Biso  1.000000 Si
   O2526       1.0     0.830749     0.914418     0.598325    Biso  1.000000 O
   O2527       1.0     0.377859     0.892312     0.599450    Biso  1.000000 O
   O2528       1.0     0.166028     0.379197     0.598300    Biso  1.000000 O
   O2529       1.0     0.719018     0.260343     0.598117    Biso  1.000000 O
   Si323       1.0     0.521388     0.427810     0.598600    Biso  1.000000 Si
   O2530       1.0     0.673607     0.644569     0.599533    Biso  1.000000 O
   O2531       1.0     0.814327     0.083595     0.596592    Biso  1.000000 O
   Si324       1.0     0.380472     0.118527     0.597742    Biso  1.000000 Si
   Si325       1.0     0.991898     0.555944     0.594608    Biso  1.000000 Si
   O2532       1.0     0.220848     0.824208     0.597633    Biso  1.000000 O
   O2533       1.0     0.811038     0.367804     0.595458    Biso  1.000000 O
   Si326       1.0     0.015268     0.082564     0.597217    Biso  1.000000 Si
   Si327       1.0     0.495426     0.797752     0.597308    Biso  1.000000 Si
   O2534       1.0     0.566254     0.111234     0.599825    Biso  1.000000 O
   Si328       1.0     0.039748     0.201217     0.598258    Biso  1.000000 Si
   O2535       1.0     0.913861     0.519101     0.598517    Biso  1.000000 O
   Si329       1.0     0.591301     0.083671     0.598108    Biso  1.000000 Si
   O2536       1.0     0.406325     0.092397     0.596617    Biso  1.000000 O
   O2537       1.0     0.279915     0.995599     0.597875    Biso  1.000000 O
   O2538       1.0     0.937143     0.625028     0.596508    Biso  1.000000 O
   O2539       1.0     0.262164     0.932475     0.598758    Biso  1.000000 O
   O2540       1.0     0.933811     0.829540     0.593375    Biso  1.000000 O
   O2541       1.0     0.338611     0.754093     0.598992    Biso  1.000000 O
   O2542       1.0     0.651348     0.159319     0.598300    Biso  1.000000 O
   O2543       1.0     0.538529     0.390916     0.599675    Biso  1.000000 O
   O2544       1.0     0.647537     0.588965     0.596083    Biso  1.000000 O
   O2545       1.0     0.904190     0.256771     0.594567    Biso  1.000000 O
   O2546       1.0     0.489023     0.937857     0.596700    Biso  1.000000 O
   O2547       1.0     0.571481     0.611272     0.598708    Biso  1.000000 O
   Si330       1.0     0.015965     0.629203     0.595458    Biso  1.000000 Si
   O2548       1.0     0.759311     0.566557     0.596225    Biso  1.000000 O
   O2549       1.0     0.306595     0.524835     0.598783    Biso  1.000000 O
   Si331       1.0     0.449558     0.279028     0.595983    Biso  1.000000 Si
   O2550       1.0     0.466786     0.621155     0.598467    Biso  1.000000 O
   O2551       1.0     0.436468     0.972562     0.596900    Biso  1.000000 O
   Si332       1.0     0.165592     0.765913     0.596842    Biso  1.000000 Si
   O2552       1.0     0.875136     0.794306     0.593458    Biso  1.000000 O
   Si333       1.0     0.504378     0.236803     0.596508    Biso  1.000000 Si
   O2553       1.0     0.707889     0.053190     0.596233    Biso  1.000000 O
   Si334       1.0     0.544126     0.139602     0.597133    Biso  1.000000 Si
   Si335       1.0     0.145489     0.482308     0.596525    Biso  1.000000 Si
   O2554       1.0     0.982707     0.086135     0.593108    Biso  1.000000 O
   Si336       1.0     0.782310     0.178960     0.596142    Biso  1.000000 Si
   O2555       1.0     0.811082     0.978422     0.597908    Biso  1.000000 O
   Si337       1.0     0.853204     0.456404     0.595325    Biso  1.000000 Si
   Si338       1.0     0.551771     0.644821     0.596933    Biso  1.000000 Si
   O2556       1.0     0.270528     0.658024     0.604700    Biso  1.000000 O
   O2557       1.0     0.262317     0.866559     0.597583    Biso  1.000000 O
   Si339       1.0     0.253866     0.969142     0.596525    Biso  1.000000 Si
   O2558       1.0     0.460143     0.536353     0.597333    Biso  1.000000 O
   O2559       1.0     0.080368     0.034555     0.594883    Biso  1.000000 O
   O2560       1.0     0.427277     0.437643     0.595633    Biso  1.000000 O
   O2561       1.0     0.293353     0.714383     0.597383    Biso  1.000000 O
   O2562       1.0     0.704578     0.181048     0.595208    Biso  1.000000 O
   O2563       1.0     0.649540     0.231874     0.595433    Biso  1.000000 O
   Si340       1.0     0.147580     0.609184     0.595325    Biso  1.000000 Si
   O2564       1.0     0.008472     0.520232     0.593392    Biso  1.000000 O
   Si341       1.0     0.339134     0.537359     0.596042    Biso  1.000000 Si
   O2565       1.0     0.215577     0.457963     0.593900    Biso  1.000000 O
   Si342       1.0     0.019319     0.352765     0.593700    Biso  1.000000 Si
   O2566       1.0     0.327983     0.036994     0.596658    Biso  1.000000 O
   O2567       1.0     0.881147     0.630787     0.592908    Biso  1.000000 O
   Si343       1.0     0.337457     0.282750     0.594050    Biso  1.000000 Si
   Si344       1.0     0.453652     0.408068     0.594800    Biso  1.000000 Si
   Si345       1.0     0.679009     0.607550     0.594350    Biso  1.000000 Si
   O2568       1.0     0.008864     0.590675     0.590883    Biso  1.000000 O
   O2569       1.0     0.928519     0.078213     0.594258    Biso  1.000000 O
   O2570       1.0     0.348979     0.099364     0.595467    Biso  1.000000 O
   O2571       1.0     0.769264     0.740412     0.593200    Biso  1.000000 O
   Si346       1.0     0.410899     0.000578     0.594650    Biso  1.000000 Si
   O2572       1.0     0.364246     0.439932     0.594383    Biso  1.000000 O
   Si347       1.0     0.048939     0.018057     0.594000    Biso  1.000000 Si
   O2573       1.0     0.515856     0.829867     0.594742    Biso  1.000000 O
   Si348       1.0     0.151414     0.923849     0.592892    Biso  1.000000 Si
   O2574       1.0     0.564643     0.731383     0.593883    Biso  1.000000 O
   O2575       1.0     0.919219     0.973594     0.594742    Biso  1.000000 O
   O2576       1.0     0.593610     0.219953     0.594458    Biso  1.000000 O
   O2577       1.0     0.383870     0.149637     0.589642    Biso  1.000000 O
   Si349       1.0     0.630940     0.874129     0.592325    Biso  1.000000 Si
   O2578       1.0     0.831881     0.845233     0.590533    Biso  1.000000 O
   O2579       1.0     0.427342     0.729321     0.593558    Biso  1.000000 O
   O2580       1.0     0.122272     0.582174     0.592317    Biso  1.000000 O
   Si350       1.0     0.523544     0.932500     0.594833    Biso  1.000000 Si
   O2581       1.0     0.133227     0.284838     0.594233    Biso  1.000000 O
   Si351       1.0     0.951540     0.106883     0.591975    Biso  1.000000 Si
   Si352       1.0     0.284772     0.187511     0.592767    Biso  1.000000 Si
   O2582       1.0     0.937579     0.686995     0.592158    Biso  1.000000 O
   Si353       1.0     0.653657     0.488771     0.593792    Biso  1.000000 Si
   O2583       1.0     0.760487     0.421900     0.590367    Biso  1.000000 O
   Si354       1.0     0.105698     0.542917     0.591883    Biso  1.000000 Si
   O2584       1.0     0.887202     0.027991     0.592333    Biso  1.000000 O
   O2585       1.0     0.831990     0.489777     0.592775    Biso  1.000000 O
   O2586       1.0     0.798123     0.145361     0.592475    Biso  1.000000 O
   Si355       1.0     0.464608     0.177778     0.591750    Biso  1.000000 Si
   O2587       1.0     0.430065     0.033146     0.593092    Biso  1.000000 O
   O2588       1.0     0.245742     0.509519     0.594592    Biso  1.000000 O
   O2589       1.0     0.067779     0.870483     0.592033    Biso  1.000000 O
   Si356       1.0     0.069086     0.672837     0.592783    Biso  1.000000 Si
   O2590       1.0     0.959228     0.551090     0.589433    Biso  1.000000 O
   O2591       1.0     0.543756     0.326535     0.592458    Biso  1.000000 O
   Si357       1.0     0.434312     0.072630     0.592558    Biso  1.000000 Si
   Si358       1.0     0.210001     0.497623     0.592317    Biso  1.000000 Si
   O2592       1.0     0.988239     0.652919     0.591017    Biso  1.000000 O
   O2593       1.0     0.585181     0.006614     0.592150    Biso  1.000000 O
   Si359       1.0     0.846953     0.883384     0.591900    Biso  1.000000 Si
   O2594       1.0     0.529011     0.892513     0.593383    Biso  1.000000 O
   O2595       1.0     0.010759     0.852979     0.592550    Biso  1.000000 O
   O2596       1.0     0.031450     0.456907     0.589458    Biso  1.000000 O
   O2597       1.0     0.335715     0.321606     0.590450    Biso  1.000000 O
   O2598       1.0     0.518752     0.638458     0.593608    Biso  1.000000 O
   O2599       1.0     0.492333     0.201192     0.591075    Biso  1.000000 O
   O2600       1.0     0.383783     0.364585     0.591083    Biso  1.000000 O
   Si360       1.0     0.131202     0.114428     0.589558    Biso  1.000000 Si
   O2601       1.0     0.043930     0.646405     0.589417    Biso  1.000000 O
   O2602       1.0     0.149998     0.443452     0.590633    Biso  1.000000 O
   O2603       1.0     0.350198     0.500616     0.591825    Biso  1.000000 O
   O2604       1.0     0.555582     0.170862     0.590158    Biso  1.000000 O
   O2605       1.0     0.413316     0.848226     0.589308    Biso  1.000000 O
   Si361       1.0     0.929716     0.281795     0.590567    Biso  1.000000 Si
   O2606       1.0     0.499913     0.764555     0.589925    Biso  1.000000 O
   O2607       1.0     0.232631     0.682469     0.589908    Biso  1.000000 O
   O2608       1.0     0.761794     0.808063     0.589725    Biso  1.000000 O
   O2609       1.0     0.203424     0.064507     0.591067    Biso  1.000000 O
   Si362       1.0     0.680991     0.032995     0.590467    Biso  1.000000 Si
   O2610       1.0     0.430740     0.191736     0.589792    Biso  1.000000 O
   O2611       1.0     0.314261     0.658351     0.589808    Biso  1.000000 O
   O2612       1.0     0.626693     0.680758     0.591325    Biso  1.000000 O
   O2613       1.0     0.659821     0.387546     0.590442    Biso  1.000000 O
   O2614       1.0     0.059481     0.710988     0.589667    Biso  1.000000 O
   Si363       1.0     0.465392     0.962905     0.589992    Biso  1.000000 Si
   O2615       1.0     0.128305     0.511807     0.589500    Biso  1.000000 O
   Si364       1.0     0.754650     0.914720     0.591533    Biso  1.000000 Si
   O2616       1.0     0.756588     0.993310     0.589150    Biso  1.000000 O
   O2617       1.0     0.853073     0.268491     0.585900    Biso  1.000000 O
   O2618       1.0     0.502505     0.575233     0.590292    Biso  1.000000 O
   O2619       1.0     0.508930     0.509972     0.589733    Biso  1.000000 O
   O2620       1.0     0.779305     0.671780     0.587208    Biso  1.000000 O
   O2621       1.0     0.657577     0.855142     0.586500    Biso  1.000000 O
   Si365       1.0     0.925164     0.357367     0.589083    Biso  1.000000 Si
   Si366       1.0     0.927974     0.938133     0.589900    Biso  1.000000 Si
   Si367       1.0     0.953848     0.652994     0.587700    Biso  1.000000 Si
   Si368       1.0     0.243782     0.843397     0.589175    Biso  1.000000 Si
   Si369       1.0     0.043189     0.747202     0.588000    Biso  1.000000 Si
   Si370       1.0     0.676722     0.162764     0.589358    Biso  1.000000 Si
   O2622       1.0     0.517141     0.124714     0.590100    Biso  1.000000 O
   O2623       1.0     0.000544     0.380957     0.587375    Biso  1.000000 O
   Si371       1.0     0.444766     0.831854     0.586517    Biso  1.000000 Si
   Si372       1.0     0.849741     0.811433     0.585792    Biso  1.000000 Si
   Si373       1.0     0.154724     0.402434     0.588125    Biso  1.000000 Si
   Si374       1.0     0.331402     0.070694     0.589050    Biso  1.000000 Si
   Si375       1.0     0.494816     0.613862     0.589533    Biso  1.000000 Si
   Si376       1.0     0.816461     0.115308     0.587558    Biso  1.000000 Si
   Si377       1.0     0.314240     0.739406     0.590550    Biso  1.000000 Si
   Si378       1.0     0.218147     0.288761     0.588908    Biso  1.000000 Si
   O2624       1.0     0.725792     0.938687     0.588842    Biso  1.000000 O
   Si379       1.0     0.929651     0.528255     0.587083    Biso  1.000000 Si
   O2625       1.0     0.621945     0.485829     0.588575    Biso  1.000000 O
   O2626       1.0     0.641547     0.302844     0.586383    Biso  1.000000 O
   Si380       1.0     0.390534     0.879687     0.587733    Biso  1.000000 Si
   O2627       1.0     0.564425     0.667555     0.587108    Biso  1.000000 O
   O2628       1.0     0.136865     0.960969     0.588708    Biso  1.000000 O
   O2629       1.0     0.527878     0.446043     0.586758    Biso  1.000000 O
   O2630       1.0     0.209696     0.149461     0.588767    Biso  1.000000 O
   Si381       1.0     0.789062     0.975052     0.587833    Biso  1.000000 Si
   O2631       1.0     0.316592     0.194326     0.585967    Biso  1.000000 O
   O2632       1.0     0.915538     0.316701     0.586483    Biso  1.000000 O
   Si382       1.0     0.485996     0.540176     0.588533    Biso  1.000000 Si
   O2633       1.0     0.899747     0.387773     0.587933    Biso  1.000000 O
   O2634       1.0     0.160300     0.022031     0.585617    Biso  1.000000 O
   Si383       1.0     0.905889     0.056912     0.585667    Biso  1.000000 Si
   Si384       1.0     0.397700     0.182959     0.584700    Biso  1.000000 Si
   O2635       1.0     0.868341     0.445012     0.584083    Biso  1.000000 O
   O2636       1.0     0.696367     0.997661     0.585558    Biso  1.000000 O
   O2637       1.0     0.035349     0.326560     0.585108    Biso  1.000000 O
   O2638       1.0     0.288104     0.412343     0.586050    Biso  1.000000 O
   O2639       1.0     0.032430     0.100345     0.587192    Biso  1.000000 O
   Si385       1.0     0.799299     0.349219     0.584567    Biso  1.000000 Si
   O2640       1.0     0.299255     0.081231     0.586100    Biso  1.000000 O
   O2641       1.0     0.939038     0.771546     0.584267    Biso  1.000000 O
   O2642       1.0     0.185325     0.285542     0.585592    Biso  1.000000 O
   O2643       1.0     0.748029     0.875965     0.587125    Biso  1.000000 O
   O2644       1.0     0.764865     0.346126     0.583658    Biso  1.000000 O
   O2645       1.0     0.515507     0.258104     0.586408    Biso  1.000000 O
   O2646       1.0     0.043211     0.215099     0.585792    Biso  1.000000 O
   O2647       1.0     0.768306     0.195961     0.584833    Biso  1.000000 O
   Si386       1.0     0.940301     0.810301     0.581992    Biso  1.000000 Si
   O2648       1.0     0.584288     0.067802     0.586050    Biso  1.000000 O
   O2649       1.0     0.829551     0.637100     0.585258    Biso  1.000000 O
   O2650       1.0     0.259158     0.178633     0.583475    Biso  1.000000 O
   O2651       1.0     0.486279     0.993411     0.586042    Biso  1.000000 O
   Si387       1.0     0.719236     0.263310     0.584225    Biso  1.000000 Si
   O2652       1.0     0.470793     0.150819     0.582017    Biso  1.000000 O
   Si388       1.0     0.582306     0.193798     0.585025    Biso  1.000000 Si
   O2653       1.0     0.779566     0.936122     0.585575    Biso  1.000000 O
   O2654       1.0     0.679292     0.485351     0.583658    Biso  1.000000 O
   O2655       1.0     0.965457     0.432362     0.582217    Biso  1.000000 O
   Si389       1.0     0.351091     0.465835     0.584783    Biso  1.000000 Si
   Si390       1.0     0.356819     0.347911     0.584017    Biso  1.000000 Si
   O2656       1.0     0.127260     0.382868     0.583542    Biso  1.000000 O
   O2657       1.0     0.151893     0.086940     0.582825    Biso  1.000000 O
   O2658       1.0     0.115978     0.140784     0.581242    Biso  1.000000 O
   O2659       1.0     0.329594     0.256168     0.584517    Biso  1.000000 O
   O2660       1.0     0.849218     0.129090     0.585617    Biso  1.000000 O
   Si391       1.0     0.770724     0.566381     0.583867    Biso  1.000000 Si
   Si392       1.0     0.726968     0.977693     0.583600    Biso  1.000000 Si
   O2661       1.0     0.165048     0.616025     0.584367    Biso  1.000000 O
   O2662       1.0     0.795901     0.539069     0.583375    Biso  1.000000 O
   O2663       1.0     0.439648     0.272892     0.582575    Biso  1.000000 O
   O2664       1.0     0.156249     0.899731     0.582467    Biso  1.000000 O
   O2665       1.0     0.960644     0.933934     0.584200    Biso  1.000000 O
   O2666       1.0     0.342706     0.557855     0.584242    Biso  1.000000 O
   O2667       1.0     0.077166     0.545281     0.583325    Biso  1.000000 O
   O2668       1.0     0.606286     0.891029     0.583867    Biso  1.000000 O
   O2669       1.0     0.090060     0.329276     0.579892    Biso  1.000000 O
   O2670       1.0     0.373786     0.212207     0.585425    Biso  1.000000 O
   Si393       1.0     0.811800     0.503106     0.582550    Biso  1.000000 Si
   O2671       1.0     0.973407     0.818550     0.580083    Biso  1.000000 O
   O2672       1.0     0.095526     0.666851     0.583950    Biso  1.000000 O
   O2673       1.0     0.680599     0.124940     0.584467    Biso  1.000000 O
   O2674       1.0     0.166855     0.765963     0.583458    Biso  1.000000 O
   Si394       1.0     0.530579     0.485150     0.582658    Biso  1.000000 Si
   Si395       1.0     0.176264     0.057063     0.582558    Biso  1.000000 Si
   Si396       1.0     0.560700     0.707014     0.583192    Biso  1.000000 Si
   O2675       1.0     0.940781     0.493373     0.582367    Biso  1.000000 O
   Si397       1.0     0.864377     0.634962     0.581258    Biso  1.000000 Si
   O2676       1.0     0.244762     0.968715     0.583758    Biso  1.000000 O
   O2677       1.0     0.396655     0.989437     0.583325    Biso  1.000000 O
   O2678       1.0     0.710219     0.830898     0.580933    Biso  1.000000 O
   O2679       1.0     0.534848     0.958202     0.584983    Biso  1.000000 O
   O2680       1.0     0.301302     0.769962     0.583517    Biso  1.000000 O
   Si398       1.0     0.151980     0.288484     0.583300    Biso  1.000000 Si
   O2681       1.0     0.059437     0.777708     0.581767    Biso  1.000000 O
   Si399       1.0     0.745285     0.837261     0.582642    Biso  1.000000 Si
   O2682       1.0     0.724855     0.302719     0.583492    Biso  1.000000 O
   Si400       1.0     0.659189     0.230466     0.582667    Biso  1.000000 Si
   O2683       1.0     0.463541     0.394588     0.582858    Biso  1.000000 O
   O2684       1.0     0.537026     0.024319     0.584575    Biso  1.000000 O
   O2685       1.0     0.411378     0.905515     0.581433    Biso  1.000000 O
   Si401       1.0     0.571634     0.031185     0.582417    Biso  1.000000 Si
   O2686       1.0     0.888640     0.087795     0.580417    Biso  1.000000 O
   O2687       1.0     0.790216     0.471393     0.580850    Biso  1.000000 O
   Si402       1.0     0.763667     0.445112     0.579358    Biso  1.000000 Si
   O2688       1.0     0.259790     0.814174     0.582158    Biso  1.000000 O
   O2689       1.0     0.948295     0.367905     0.579733    Biso  1.000000 O
   O2690       1.0     0.666333     0.057516     0.581008    Biso  1.000000 O
   O2691       1.0     0.565601     0.490682     0.582533    Biso  1.000000 O
   O2692       1.0     0.235026     0.260569     0.581292    Biso  1.000000 O
   Si403       1.0     0.974910     0.394739     0.579508    Biso  1.000000 Si
   O2693       1.0     0.710720     0.366798     0.582250    Biso  1.000000 O
   O2694       1.0     0.606286     0.167165     0.581108    Biso  1.000000 O
   O2695       1.0     0.734961     0.469331     0.578775    Biso  1.000000 O
   O2696       1.0     0.945899     0.260820     0.580642    Biso  1.000000 O
   O2697       1.0     0.467439     0.855293     0.580358    Biso  1.000000 O
   O2698       1.0     0.650804     0.724115     0.579583    Biso  1.000000 O
   O2699       1.0     0.680599     0.612177     0.580992    Biso  1.000000 O
   O2700       1.0     0.095374     0.204009     0.578617    Biso  1.000000 O
   O2701       1.0     0.013220     0.739959     0.581083    Biso  1.000000 O
   Si404       1.0     0.999848     0.844680     0.579933    Biso  1.000000 Si
   O2702       1.0     0.227229     0.325076     0.583892    Biso  1.000000 O
   Si405       1.0     0.561310     0.320524     0.581683    Biso  1.000000 Si
   O2703       1.0     0.686414     0.253930     0.580567    Biso  1.000000 O
   O2704       1.0     0.145119     0.323819     0.577242    Biso  1.000000 O
   O2705       1.0     0.814436     0.312904     0.583450    Biso  1.000000 O
   Si406       1.0     0.341443     0.219148     0.580775    Biso  1.000000 Si
   O2706       1.0     0.835235     0.780173     0.578842    Biso  1.000000 O
   O2707       1.0     0.950364     0.124991     0.579867    Biso  1.000000 O
   O2708       1.0     0.199482     0.515932     0.581067    Biso  1.000000 O
   O2709       1.0     0.041752     0.010412     0.580692    Biso  1.000000 O
   O2710       1.0     0.457268     0.940975     0.579583    Biso  1.000000 O
   O2711       1.0     0.587228     0.292055     0.581708    Biso  1.000000 O
   Si407       1.0     0.796053     0.642281     0.580400    Biso  1.000000 Si
   O2712       1.0     0.437361     0.803259     0.577825    Biso  1.000000 O
   O2713       1.0     0.905606     0.928376     0.580342    Biso  1.000000 O
   Si408       1.0     0.674958     0.826723     0.578742    Biso  1.000000 Si
   O2714       1.0     0.668445     0.786183     0.581350    Biso  1.000000 O
   O2715       1.0     0.665701     0.190504     0.580333    Biso  1.000000 O
   Si409       1.0     0.499869     0.738878     0.579508    Biso  1.000000 Si
   O2716       1.0     0.526811     0.711566     0.580117    Biso  1.000000 O
   Si410       1.0     0.076360     0.873777     0.579083    Biso  1.000000 Si
   Si411       1.0     0.236987     0.149687     0.580000    Biso  1.000000 Si
   Si412       1.0     0.431110     0.721148     0.580167    Biso  1.000000 Si
   O2717       1.0     0.067714     0.268239     0.580083    Biso  1.000000 O
   O2718       1.0     0.781134     0.603803     0.579808    Biso  1.000000 O
   Si413       1.0     0.682297     0.388477     0.579592    Biso  1.000000 Si
   O2719       1.0     0.331511     0.372935     0.578883    Biso  1.000000 O
   O2720       1.0     0.904169     0.545457     0.580092    Biso  1.000000 O
   O2721       1.0     0.224071     0.866534     0.580925    Biso  1.000000 O
   O2722       1.0     0.853465     0.897090     0.579608    Biso  1.000000 O
   Si414       1.0     0.518077     0.992028     0.580458    Biso  1.000000 Si
   O2723       1.0     0.438777     0.081256     0.579333    Biso  1.000000 O
   Si415       1.0     0.061201     0.308075     0.577742    Biso  1.000000 Si
   O2724       1.0     0.250839     0.113347     0.580317    Biso  1.000000 O
   Si416       1.0     0.891014     0.417750     0.578658    Biso  1.000000 Si
   Si417       1.0     0.153069     0.986822     0.579883    Biso  1.000000 Si
   Si418       1.0     0.042057     0.454015     0.576567    Biso  1.000000 Si
   Si419       1.0     0.732957     0.337927     0.577925    Biso  1.000000 Si
   Si420       1.0     0.501699     0.131605     0.578358    Biso  1.000000 Si
   O2725       1.0     0.361567     0.873878     0.580008    Biso  1.000000 O
   O2726       1.0     0.742235     0.245329     0.576083    Biso  1.000000 O
   Si421       1.0     0.066363     0.227925     0.576650    Biso  1.000000 Si
   O2727       1.0     0.692882     0.426100     0.577325    Biso  1.000000 O
   Si422       1.0     0.624690     0.697986     0.579200    Biso  1.000000 Si
   O2728       1.0     0.807858     0.374368     0.574967    Biso  1.000000 O
   O2729       1.0     0.179553     0.400599     0.578600    Biso  1.000000 O
   Si423       1.0     0.599033     0.484647     0.578675    Biso  1.000000 Si
   O2730       1.0     0.865684     0.830848     0.576042    Biso  1.000000 O
   Si424       1.0     0.118809     0.350175     0.576675    Biso  1.000000 Si
   O2731       1.0     0.329377     0.713628     0.580858    Biso  1.000000 O
   O2732       1.0     0.415211     0.684807     0.578450    Biso  1.000000 O
   O2733       1.0     0.741931     0.556548     0.576492    Biso  1.000000 O
   O2734       1.0     0.466633     0.724669     0.577725    Biso  1.000000 O
   Si425       1.0     0.216710     0.692226     0.578558    Biso  1.000000 Si
   Si426       1.0     0.837087     0.290245     0.576350    Biso  1.000000 Si
   Si427       1.0     0.620203     0.286472     0.577092    Biso  1.000000 Si
   O2735       1.0     0.103803     0.896738     0.576892    Biso  1.000000 O
   O2736       1.0     0.956811     0.192113     0.576467    Biso  1.000000 O
   O2737       1.0     0.078821     0.837135     0.573308    Biso  1.000000 O
   O2738       1.0     0.909113     0.720142     0.577100    Biso  1.000000 O
   Si428       1.0     0.326175     0.675326     0.578292    Biso  1.000000 Si
   O2739       1.0     0.999935     0.145713     0.576300    Biso  1.000000 O
   Si429       1.0     0.872414     0.120640     0.575367    Biso  1.000000 Si
   Si430       1.0     0.938559     0.740487     0.575150    Biso  1.000000 Si
   Si431       1.0     0.024894     0.118754     0.575583    Biso  1.000000 Si
   Si432       1.0     0.700571     0.464804     0.574908    Biso  1.000000 Si
   Si433       1.0     0.947467     0.460780     0.575567    Biso  1.000000 Si
   Si434       1.0     0.297600     0.383346     0.577125    Biso  1.000000 Si
   O2740       1.0     0.946988     0.637754     0.575158    Biso  1.000000 O
   O2741       1.0     0.878621     0.664990     0.574333    Biso  1.000000 O
   O2742       1.0     0.805658     0.987073     0.576850    Biso  1.000000 O
   O2743       1.0     0.349109     0.061691     0.577467    Biso  1.000000 O
   O2744       1.0     0.803067     0.102608     0.575600    Biso  1.000000 O
   O2745       1.0     0.590212     0.713704     0.576025    Biso  1.000000 O
   O2746       1.0     0.274056     0.352790     0.577883    Biso  1.000000 O
   O2747       1.0     0.925752     0.043583     0.575375    Biso  1.000000 O
   O2748       1.0     0.313347     0.831326     0.577517    Biso  1.000000 O
   O2749       1.0     0.320687     0.470789     0.576342    Biso  1.000000 O
   O2750       1.0     0.468768     0.540301     0.576725    Biso  1.000000 O
   O2751       1.0     0.869669     0.598597     0.574900    Biso  1.000000 O
   Si435       1.0     0.289781     0.802555     0.576275    Biso  1.000000 Si
   O2752       1.0     0.210720     0.731962     0.577467    Biso  1.000000 O
   O2753       1.0     0.566908     0.357141     0.575083    Biso  1.000000 O
   Si436       1.0     0.281548     0.096648     0.575867    Biso  1.000000 Si
   O2754       1.0     0.374439     0.326585     0.575100    Biso  1.000000 O
   O2755       1.0     0.632204     0.247567     0.576283    Biso  1.000000 O
   Si437       1.0     0.668053     0.095617     0.576142    Biso  1.000000 Si
   Si438       1.0     0.113582     0.172422     0.573617    Biso  1.000000 Si
   O2756       1.0     0.488086     0.619873     0.576358    Biso  1.000000 O
   O2757       1.0     0.918347     0.821618     0.572050    Biso  1.000000 O
   O2758       1.0     0.377575     0.462088     0.575358    Biso  1.000000 O
   O2759       1.0     0.024633     0.826321     0.573208    Biso  1.000000 O
   O2760       1.0     0.401490     0.171541     0.572000    Biso  1.000000 O
   O2761       1.0     0.985255     0.879285     0.575892    Biso  1.000000 O
   O2762       1.0     0.075184     0.464326     0.573600    Biso  1.000000 O
   Si439       1.0     0.055321     0.807032     0.572700    Biso  1.000000 Si
   O2763       1.0     0.858932     0.961371     0.574517    Biso  1.000000 O
   Si440       1.0     0.967243     0.154968     0.573133    Biso  1.000000 Si
   O2764       1.0     0.888052     0.157081     0.572308    Biso  1.000000 O
   O2765       1.0     0.965675     0.714735     0.572758    Biso  1.000000 O
   Si441       1.0     0.874940     0.924603     0.574358    Biso  1.000000 Si
   O2766       1.0     0.181513     0.967809     0.575192    Biso  1.000000 O
   O2767       1.0     0.358692     0.662752     0.574400    Biso  1.000000 O
   O2768       1.0     0.240450     0.685864     0.568767    Biso  1.000000 O
   O2769       1.0     0.037548     0.419184     0.569350    Biso  1.000000 O
   Si442       1.0     0.668620     0.753590     0.573333    Biso  1.000000 Si
   Si443       1.0     0.433071     0.921409     0.572625    Biso  1.000000 Si
   O2770       1.0     0.605502     0.448658     0.572567    Biso  1.000000 O
   Si444       1.0     0.514179     0.273018     0.573558    Biso  1.000000 Si
   O2771       1.0     0.055517     0.133843     0.571558    Biso  1.000000 O
   Si445       1.0     0.977806     0.918417     0.573733    Biso  1.000000 Si
   O2772       1.0     0.636080     0.112617     0.572042    Biso  1.000000 O
   O2773       1.0     0.412314     0.751226     0.573483    Biso  1.000000 O
   O2774       1.0     0.019994     0.481956     0.571267    Biso  1.000000 O
   Si446       1.0     0.166855     0.640118     0.573592    Biso  1.000000 Si
   O2775       1.0     0.918021     0.439454     0.573425    Biso  1.000000 O
   Si447       1.0     0.758941     0.211201     0.572708    Biso  1.000000 Si
   O2776       1.0     0.571046     0.212761     0.574108    Biso  1.000000 O
   O2777       1.0     0.186327     0.672736     0.576592    Biso  1.000000 O
   O2778       1.0     0.536459     0.306265     0.572950    Biso  1.000000 O
   Si448       1.0     0.944069     0.227951     0.572175    Biso  1.000000 Si
   O2779       1.0     0.834517     0.504263     0.571983    Biso  1.000000 O
   O2780       1.0     0.050246     0.894223     0.573833    Biso  1.000000 O
   O2781       1.0     0.300932     0.129366     0.571875    Biso  1.000000 O
   Si449       1.0     0.134621     0.894047     0.571258    Biso  1.000000 Si
   O2782       1.0     0.147493     0.256973     0.574925    Biso  1.000000 O
   O2783       1.0     0.420438     0.502829     0.570567    Biso  1.000000 O
   Si450       1.0     0.186566     0.757010     0.572850    Biso  1.000000 Si
   O2784       1.0     0.652568     0.560119     0.570125    Biso  1.000000 O
   Si451       1.0     0.604042     0.900309     0.570600    Biso  1.000000 Si
   O2785       1.0     0.490199     0.095893     0.573300    Biso  1.000000 O
   O2786       1.0     0.736050     0.978196     0.570617    Biso  1.000000 O
   O2787       1.0     0.909309     0.222996     0.570542    Biso  1.000000 O
   Si452       1.0     0.225835     0.237708     0.571083    Biso  1.000000 Si
   O2788       1.0     0.857974     0.315469     0.569483    Biso  1.000000 O
   Si453       1.0     0.481814     0.406659     0.571975    Biso  1.000000 Si
   Si454       1.0     0.256131     0.973342     0.571442    Biso  1.000000 Si
   O2789       1.0     0.128806     0.997561     0.570292    Biso  1.000000 O
   O2790       1.0     0.144880     0.190831     0.570792    Biso  1.000000 O
   Si455       1.0     0.242584     0.340367     0.572983    Biso  1.000000 Si
   O2791       1.0     0.592455     0.572618     0.570892    Biso  1.000000 O
   O2792       1.0     0.770832     0.420944     0.568983    Biso  1.000000 O
   Si456       1.0     0.103868     0.669341     0.571325    Biso  1.000000 Si
   O2793       1.0     0.701769     0.744008     0.569942    Biso  1.000000 O
   Si457       1.0     0.890491     0.568569     0.569942    Biso  1.000000 Si
   Si458       1.0     0.448970     0.275558     0.569000    Biso  1.000000 Si
   Si459       1.0     0.614301     0.143727     0.570142    Biso  1.000000 Si
   O2794       1.0     0.038398     0.568795     0.569208    Biso  1.000000 O
   Si460       1.0     0.070436     0.551618     0.570242    Biso  1.000000 Si
   Si461       1.0     0.344906     0.549632     0.570283    Biso  1.000000 Si
   O2795       1.0     0.619049     0.937681     0.568183    Biso  1.000000 O
   Si462       1.0     0.334538     0.859593     0.571650    Biso  1.000000 Si
   Si463       1.0     0.998258     0.724769     0.569750    Biso  1.000000 Si
   O2796       1.0     0.518273     0.491864     0.570183    Biso  1.000000 O
   O2797       1.0     0.009256     0.932651     0.570883    Biso  1.000000 O
   O2798       1.0     0.264930     0.013203     0.570775    Biso  1.000000 O
   O2799       1.0     0.215729     0.564847     0.566667    Biso  1.000000 O
   Si464       1.0     0.393562     0.662601     0.570775    Biso  1.000000 Si
   O2800       1.0     0.521976     0.148807     0.568933    Biso  1.000000 O
   O2801       1.0     0.754846     0.831854     0.569775    Biso  1.000000 O
   O2802       1.0     0.187960     0.055403     0.569808    Biso  1.000000 O
   O2803       1.0     0.583286     0.020522     0.570183    Biso  1.000000 O
   O2804       1.0     0.298471     0.664009     0.570092    Biso  1.000000 O
   O2805       1.0     0.482794     0.290018     0.569850    Biso  1.000000 O
   Si465       1.0     0.888836     0.701330     0.568108    Biso  1.000000 Si
   O2806       1.0     0.860260     0.726152     0.567183    Biso  1.000000 O
   O2807       1.0     0.508995     0.762342     0.569233    Biso  1.000000 O
   Si466       1.0     0.671952     0.593869     0.569017    Biso  1.000000 Si
   O2808       1.0     0.821471     0.265624     0.567950    Biso  1.000000 O
   Si467       1.0     0.198306     0.529512     0.568475    Biso  1.000000 Si
   O2809       1.0     0.479135     0.446873     0.571967    Biso  1.000000 O
   O2810       1.0     0.406848     0.624073     0.569150    Biso  1.000000 O
   O2811       1.0     0.873829     0.401655     0.567783    Biso  1.000000 O
   O2812       1.0     0.263405     0.479919     0.568367    Biso  1.000000 O
   O2813       1.0     0.850024     0.204688     0.566867    Biso  1.000000 O
   O2814       1.0     0.665962     0.372281     0.568700    Biso  1.000000 O
   O2815       1.0     0.134273     0.647411     0.570033    Biso  1.000000 O
   Si468       1.0     0.396960     0.982773     0.570467    Biso  1.000000 Si
   O2816       1.0     0.984057     0.397732     0.566600    Biso  1.000000 O
   O2817       1.0     0.514418     0.389256     0.570583    Biso  1.000000 O
   Si469       1.0     0.476369     0.867515     0.568267    Biso  1.000000 Si
   O2818       1.0     0.801586     0.656087     0.567758    Biso  1.000000 O
   Si470       1.0     0.420416     0.788472     0.567592    Biso  1.000000 Si
   O2819       1.0     0.611230     0.511908     0.570017    Biso  1.000000 O
   O2820       1.0     0.384654     0.101703     0.568783    Biso  1.000000 O
   Si471       1.0     0.845189     0.763725     0.566767    Biso  1.000000 Si
   O2821       1.0     0.279610     0.947992     0.566708    Biso  1.000000 O
   O2822       1.0     0.194690     0.220657     0.572050    Biso  1.000000 O
   O2823       1.0     0.114475     0.707517     0.569050    Biso  1.000000 O
   O2824       1.0     0.248160     0.624022     0.567783    Biso  1.000000 O
   O2825       1.0     0.539770     0.608606     0.568250    Biso  1.000000 O
   O2826       1.0     0.569979     0.892513     0.566233    Biso  1.000000 O
   O2827       1.0     0.351483     0.152805     0.565858    Biso  1.000000 O
   Si472       1.0     0.886331     0.194276     0.565908    Biso  1.000000 Si
   O2828       1.0     0.310515     0.533184     0.568325    Biso  1.000000 O
   O2829       1.0     0.663676     0.828534     0.565833    Biso  1.000000 O
   Si473       1.0     0.458880     0.084098     0.568342    Biso  1.000000 Si
   Si474       1.0     0.052141     0.997108     0.568608    Biso  1.000000 Si
   O2830       1.0     0.509975     0.882353     0.568625    Biso  1.000000 O
   O2831       1.0     0.222982     0.371275     0.569075    Biso  1.000000 O
   O2832       1.0     0.634099     0.671479     0.569525    Biso  1.000000 O
   O2833       1.0     0.060069     0.958026     0.567542    Biso  1.000000 O
   O2834       1.0     0.311387     0.889822     0.566775    Biso  1.000000 O
   Si475       1.0     0.885634     0.823202     0.565583    Biso  1.000000 Si
   Si476       1.0     0.828266     0.972185     0.568258    Biso  1.000000 Si
   O2835       1.0     0.339439     0.221110     0.566717    Biso  1.000000 O
   O2836       1.0     0.788060     0.216659     0.565633    Biso  1.000000 O
   O2837       1.0     0.226402     0.153686     0.567150    Biso  1.000000 O
   Si477       1.0     0.793919     0.394035     0.564450    Biso  1.000000 Si
   O2838       1.0     0.012894     0.092347     0.566075    Biso  1.000000 O
   O2839       1.0     0.621597     0.307069     0.566108    Biso  1.000000 O
   O2840       1.0     0.977763     0.588386     0.566475    Biso  1.000000 O
   Si478       1.0     0.161846     0.226995     0.568233    Biso  1.000000 Si
   Si479       1.0     0.445921     0.528783     0.567208    Biso  1.000000 Si
   Si480       1.0     0.384937     0.142670     0.564958    Biso  1.000000 Si
   Si481       1.0     0.198218     0.399643     0.567017    Biso  1.000000 Si
   O2841       1.0     0.019406     0.696980     0.564167    Biso  1.000000 O
   O2842       1.0     0.413142     0.948495     0.566558    Biso  1.000000 O
   O2843       1.0     0.451671     0.895280     0.565100    Biso  1.000000 O
   Si482       1.0     0.221741     0.878279     0.568092    Biso  1.000000 Si
   O2844       1.0     0.200113     0.788019     0.565808    Biso  1.000000 O
   Si483       1.0     0.299974     0.491713     0.567333    Biso  1.000000 Si
   O2845       1.0     0.735222     0.334079     0.565258    Biso  1.000000 O
   O2846       1.0     0.581849     0.137112     0.565025    Biso  1.000000 O
   O2847       1.0     0.368101     0.520157     0.568092    Biso  1.000000 O
   Si484       1.0     0.389968     0.489525     0.566383    Biso  1.000000 Si
   Si485       1.0     0.620835     0.549154     0.565658    Biso  1.000000 Si
   Si486       1.0     0.264908     0.658577     0.565442    Biso  1.000000 Si
   O2848       1.0     0.516466     0.990645     0.567358    Biso  1.000000 O
   Si487       1.0     0.547480     0.378895     0.565975    Biso  1.000000 Si
   O2849       1.0     0.963998     0.476171     0.564550    Biso  1.000000 O
   Si488       1.0     0.728318     0.561502     0.563858    Biso  1.000000 Si
   O2850       1.0     0.420329     0.298946     0.565058    Biso  1.000000 O
   O2851       1.0     0.164808     0.531449     0.564408    Biso  1.000000 O
   O2852       1.0     0.736856     0.188869     0.564775    Biso  1.000000 O
   O2853       1.0     0.055125     0.310339     0.564725    Biso  1.000000 O
   Si489       1.0     0.947249     0.610090     0.564550    Biso  1.000000 Si
   O2854       1.0     0.061702     0.224002     0.563558    Biso  1.000000 O
   O2855       1.0     0.852354     0.108015     0.565408    Biso  1.000000 O
   O2856       1.0     0.935945     0.760883     0.563517    Biso  1.000000 O
   Si490       1.0     0.040467     0.924377     0.566017    Biso  1.000000 Si
   O2857       1.0     0.094067     0.578276     0.565442    Biso  1.000000 O
   O2858       1.0     0.141112     0.859241     0.564767    Biso  1.000000 O
   O2859       1.0     0.527051     0.244474     0.565242    Biso  1.000000 O
   O2860       1.0     0.117546     0.360234     0.563933    Biso  1.000000 O
   Si491       1.0     0.821623     0.227448     0.562958    Biso  1.000000 Si
   O2861       1.0     0.280612     0.070417     0.565317    Biso  1.000000 O
   O2862       1.0     0.020429     0.632472     0.564658    Biso  1.000000 O
   O2863       1.0     0.919175     0.583809     0.564300    Biso  1.000000 O
   Si492       1.0     0.393344     0.330081     0.564142    Biso  1.000000 Si
   O2864       1.0     0.188701     0.619672     0.565092    Biso  1.000000 O
   O2865       1.0     0.202531     0.912557     0.566125    Biso  1.000000 O
   Si493       1.0     0.359215     0.075950     0.565708    Biso  1.000000 Si
   O2866       1.0     0.400684     0.820159     0.563917    Biso  1.000000 O
   O2867       1.0     0.455874     0.241355     0.561908    Biso  1.000000 O
   Si494       1.0     0.507558     0.621834     0.564867    Biso  1.000000 Si
   O2868       1.0     0.688918     0.091869     0.565100    Biso  1.000000 O
   O2869       1.0     0.725835     0.042955     0.563700    Biso  1.000000 O
   O2870       1.0     0.704208     0.591002     0.563708    Biso  1.000000 O
   O2871       1.0     0.362743     0.985866     0.566567    Biso  1.000000 O
   O2872       1.0     0.364573     0.579509     0.562975    Biso  1.000000 O
   Si495       1.0     0.220085     0.602570     0.562433    Biso  1.000000 Si
   O2873       1.0     0.253713     0.890728     0.565683    Biso  1.000000 O
   O2874       1.0     0.073725     0.520559     0.562000    Biso  1.000000 O
   O2875       1.0     0.285926     0.789050     0.563642    Biso  1.000000 O
   O2876       1.0     0.097203     0.162966     0.561867    Biso  1.000000 O
   O2877       1.0     0.073834     0.661419     0.563600    Biso  1.000000 O
   Si496       1.0     0.197304     0.952192     0.564642    Biso  1.000000 Si
   O2878       1.0     0.413120     0.014360     0.564233    Biso  1.000000 O
   Si497       1.0     0.817550     0.103136     0.563133    Biso  1.000000 Si
   O2879       1.0     0.098031     0.098081     0.562100    Biso  1.000000 O
   O2880       1.0     0.870018     0.788069     0.561275    Biso  1.000000 O
   Si498       1.0     0.572549     0.599301     0.563842    Biso  1.000000 Si
   Si499       1.0     0.012153     0.592511     0.563300    Biso  1.000000 Si
   O2881       1.0     0.700832     0.469708     0.560842    Biso  1.000000 O
   O2882       1.0     0.590517     0.632749     0.563608    Biso  1.000000 O
   O2883       1.0     0.409134     0.367025     0.563558    Biso  1.000000 O
   O2884       1.0     0.293592     0.396977     0.564192    Biso  1.000000 O
   Si500       1.0     0.012240     0.411488     0.560117    Biso  1.000000 Si
   Si501       1.0     0.936991     0.048387     0.562775    Biso  1.000000 Si
   O2885       1.0     0.566058     0.409753     0.562650    Biso  1.000000 O
   Si502       1.0     0.490852     0.475870     0.563292    Biso  1.000000 Si
   Si503       1.0     0.074944     0.127933     0.560708    Biso  1.000000 Si
   O2886       1.0     0.960687     0.241330     0.561142    Biso  1.000000 O
   O2887       1.0     0.217058     0.434449     0.565425    Biso  1.000000 O
   Si504       1.0     0.322930     0.134396     0.561667    Biso  1.000000 Si
   O2888       1.0     0.625517     0.873928     0.564617    Biso  1.000000 O
   O2889       1.0     0.165309     0.734100     0.565575    Biso  1.000000 O
   O2890       1.0     0.651174     0.764480     0.562700    Biso  1.000000 O
   O2891       1.0     0.459707     0.047859     0.562142    Biso  1.000000 O
   O2892       1.0     0.135318     0.922692     0.561967    Biso  1.000000 O
   Si505       1.0     0.086967     0.482710     0.561808    Biso  1.000000 Si
   O2893       1.0     0.426123     0.562080     0.563300    Biso  1.000000 O
   O2894       1.0     0.022695     0.000578     0.561325    Biso  1.000000 O
   O2895       1.0     0.629655     0.170007     0.561658    Biso  1.000000 O
   O2896       1.0     0.866751     0.546589     0.561142    Biso  1.000000 O
   O2897       1.0     0.061593     0.790383     0.560675    Biso  1.000000 O
   O2898       1.0     0.795117     0.877524     0.562175    Biso  1.000000 O
   O2899       1.0     0.649410     0.616327     0.562583    Biso  1.000000 O
   O2900       1.0     0.959773     0.925383     0.562100    Biso  1.000000 O
   Si506       1.0     0.998279     0.483490     0.560875    Biso  1.000000 Si
   O2901       1.0     0.970009     0.031612     0.562542    Biso  1.000000 O
   Si507       1.0     0.282376     0.910268     0.562092    Biso  1.000000 Si
   O2902       1.0     0.226946     0.972160     0.563400    Biso  1.000000 O
   Si508       1.0     0.596463     0.429319     0.561167    Biso  1.000000 Si
   O2903       1.0     0.079431     0.015643     0.563242    Biso  1.000000 O
   Si509       1.0     0.536786     0.894550     0.561200    Biso  1.000000 Si
   O2904       1.0     0.461711     0.395242     0.561633    Biso  1.000000 O
   O2905       1.0     0.960404     0.149159     0.560017    Biso  1.000000 O
   O2906       1.0     0.758854     0.740487     0.562008    Biso  1.000000 O
   Si510       1.0     0.550442     0.147373     0.560567    Biso  1.000000 Si
   O2907       1.0     0.214423     0.502276     0.561058    Biso  1.000000 O
   Si511       1.0     0.556737     0.223625     0.562158    Biso  1.000000 Si
   O2908       1.0     0.121728     0.487262     0.560992    Biso  1.000000 O
   Si512       1.0     0.038790     0.663984     0.560225    Biso  1.000000 Si
   O2909       1.0     0.813739     0.761084     0.560633    Biso  1.000000 O
   Si513       1.0     0.233872     0.469130     0.561325    Biso  1.000000 Si
   O2910       1.0     0.246744     0.316375     0.562075    Biso  1.000000 O
   Si514       1.0     0.741473     0.007796     0.561433    Biso  1.000000 Si
   O2911       1.0     0.606612     0.815431     0.560533    Biso  1.000000 O
   O2912       1.0     0.877488     0.914871     0.561583    Biso  1.000000 O
   O2913       1.0     0.820795     0.410457     0.558042    Biso  1.000000 O
   Si515       1.0     0.839787     0.517717     0.559883    Biso  1.000000 Si
   Si516       1.0     0.399813     0.589090     0.561275    Biso  1.000000 Si
   O2914       1.0     0.241081     0.250912     0.559883    Biso  1.000000 O
   Si517       1.0     0.624102     0.643312     0.561000    Biso  1.000000 Si
   Si518       1.0     0.634948     0.839751     0.559100    Biso  1.000000 Si
   O2915       1.0     0.008124     0.282549     0.558375    Biso  1.000000 O
   O2916       1.0     0.831315     0.002414     0.559217    Biso  1.000000 O
   O2917       1.0     0.476478     0.839600     0.558942    Biso  1.000000 O
   O2918       1.0     0.339962     0.283605     0.560817    Biso  1.000000 O
   O2919       1.0     0.992137     0.757337     0.561200    Biso  1.000000 O
   Si519       1.0     0.281766     0.032493     0.560483    Biso  1.000000 Si
   Si520       1.0     0.133489     0.729875     0.560483    Biso  1.000000 Si
   O2920       1.0     0.505227     0.658602     0.559317    Biso  1.000000 O
   O2921       1.0     0.815808     0.940799     0.562525    Biso  1.000000 O
   Si521       1.0     0.636451     0.955486     0.557683    Biso  1.000000 Si
   O2922       1.0     0.906412     0.334482     0.558433    Biso  1.000000 O
   O2923       1.0     0.447053     0.780952     0.558675    Biso  1.000000 O
   O2924       1.0     0.708695     0.530166     0.559258    Biso  1.000000 O
   Si522       1.0     0.112493     0.008903     0.559192    Biso  1.000000 Si
   Si523       1.0     0.723810     0.734577     0.559608    Biso  1.000000 Si
   O2925       1.0     0.466633     0.504162     0.559725    Biso  1.000000 O
   O2926       1.0     0.115520     0.764731     0.559558    Biso  1.000000 O
   O2927       1.0     0.451409     0.112441     0.558575    Biso  1.000000 O
   O2928       1.0     0.348020     0.841863     0.560642    Biso  1.000000 O
   Si524       1.0     0.771638     0.847773     0.558742    Biso  1.000000 Si
   O2929       1.0     0.944505     0.087217     0.559558    Biso  1.000000 O
   O2930       1.0     0.171712     0.389458     0.558033    Biso  1.000000 O
   O2931       1.0     0.672083     0.956392     0.556983    Biso  1.000000 O
   O2932       1.0     0.910093     0.695068     0.557500    Biso  1.000000 O
   O2933       1.0     0.619811     0.991952     0.556542    Biso  1.000000 O
   O2934       1.0     0.334408     0.096648     0.559758    Biso  1.000000 O
   Si525       1.0     0.872827     0.325504     0.557167    Biso  1.000000 Si
   O2935       1.0     0.396611     0.682343     0.558942    Biso  1.000000 O
   O2936       1.0     0.624864     0.403818     0.557483    Biso  1.000000 O
   O2937       1.0     0.777105     0.366723     0.557000    Biso  1.000000 O
   O2938       1.0     0.556933     0.776174     0.557467    Biso  1.000000 O
   O2939       1.0     0.883108     0.850213     0.555267    Biso  1.000000 O
   O2940       1.0     0.156728     0.093127     0.556792    Biso  1.000000 O
   O2941       1.0     0.757808     0.563212     0.556000    Biso  1.000000 O
   Si526       1.0     0.524524     0.760657     0.557217    Biso  1.000000 Si
   Si527       1.0     0.855295     0.399844     0.556050    Biso  1.000000 Si
   O2942       1.0     0.450081     0.177275     0.554675    Biso  1.000000 O
   Si528       1.0     0.186283     0.069587     0.557350    Biso  1.000000 Si
   O2943       1.0     0.528575     0.931947     0.557683    Biso  1.000000 O
   Si529       1.0     0.587511     0.009431     0.557425    Biso  1.000000 Si
   O2944       1.0     0.213181     0.848603     0.559283    Biso  1.000000 O
   O2945       1.0     0.809187     0.526369     0.554250    Biso  1.000000 O
   O2946       1.0     0.307031     0.341021     0.556900    Biso  1.000000 O
   O2947       1.0     0.775319     0.014461     0.557925    Biso  1.000000 O
   Si530       1.0     0.142898     0.515630     0.555458    Biso  1.000000 Si
   O2948       1.0     0.315046     0.015265     0.560158    Biso  1.000000 O
   O2949       1.0     0.811016     0.066092     0.558142    Biso  1.000000 O
   O2950       1.0     0.957725     0.306969     0.556000    Biso  1.000000 O
   O2951       1.0     0.808577     0.134396     0.555492    Biso  1.000000 O
   Si531       1.0     0.530535     0.972412     0.556775    Biso  1.000000 Si
   Si532       1.0     0.654833     0.380957     0.556542    Biso  1.000000 Si
   Si533       1.0     0.709304     0.071197     0.556117    Biso  1.000000 Si
   O2952       1.0     0.550159     0.186857     0.555317    Biso  1.000000 O
   O2953       1.0     0.701986     0.230315     0.554117    Biso  1.000000 O
   O2954       1.0     0.213007     0.095767     0.557000    Biso  1.000000 O
   Si534       1.0     0.341116     0.245429     0.555783    Biso  1.000000 Si
   Si535       1.0     0.975607     0.271911     0.554300    Biso  1.000000 Si
   Si536       1.0     0.796903     0.659885     0.554575    Biso  1.000000 Si
   O2955       1.0     0.363854     0.045193     0.557075    Biso  1.000000 O
   Si537       1.0     0.227643     0.132736     0.555467    Biso  1.000000 Si
   O2956       1.0     0.005946     0.449111     0.554250    Biso  1.000000 O
   O2957       1.0     0.898615     0.185524     0.553617    Biso  1.000000 O
   Si538       1.0     0.437122     0.024470     0.555533    Biso  1.000000 Si
   O2958       1.0     0.753278     0.498453     0.553667    Biso  1.000000 O
   O2959       1.0     0.014157     0.384553     0.549942    Biso  1.000000 O
   Si539       1.0     0.787538     0.738174     0.554292    Biso  1.000000 Si
   Si540       1.0     0.136995     0.378719     0.554433    Biso  1.000000 Si
   Si541       1.0     0.198218     0.813822     0.555175    Biso  1.000000 Si
   O2960       1.0     0.913469     0.032241     0.554133    Biso  1.000000 O
   O2961       1.0     0.005075     0.516686     0.553908    Biso  1.000000 O
   Si542       1.0     0.999042     0.022911     0.555050    Biso  1.000000 Si
   Si543       1.0     0.962495     0.767648     0.554533    Biso  1.000000 Si
   O2962       1.0     0.664416     0.281543     0.554525    Biso  1.000000 O
   Si544       1.0     0.751753     0.340140     0.553542    Biso  1.000000 Si
   Si545       1.0     0.038028     0.298971     0.553733    Biso  1.000000 Si
   O2963       1.0     0.546609     0.357795     0.554650    Biso  1.000000 O
   Si546       1.0     0.431285     0.386968     0.555683    Biso  1.000000 Si
   Si547       1.0     0.347105     0.008626     0.557183    Biso  1.000000 Si
   Si548       1.0     0.712963     0.191107     0.554375    Biso  1.000000 Si
   O2964       1.0     0.682624     0.168750     0.554100    Biso  1.000000 O
   O2965       1.0     0.562748     0.983452     0.555258    Biso  1.000000 O
   O2966       1.0     0.119680     0.411991     0.551158    Biso  1.000000 O
   Si549       1.0     0.637823     0.306114     0.554533    Biso  1.000000 Si
   O2967       1.0     0.720957     0.697231     0.555708    Biso  1.000000 O
   Si550       1.0     0.808795     0.908282     0.555508    Biso  1.000000 Si
   O2968       1.0     0.498192     0.593642     0.555925    Biso  1.000000 O
   Si551       1.0     0.379405     0.836506     0.554200    Biso  1.000000 Si
   Si552       1.0     0.122621     0.082564     0.553983    Biso  1.000000 Si
   O2969       1.0     0.947162     0.632120     0.552817    Biso  1.000000 O
   O2970       1.0     0.369539     0.329578     0.553983    Biso  1.000000 O
   O2971       1.0     0.401490     0.142092     0.553367    Biso  1.000000 O
   O2972       1.0     0.106133     0.822649     0.551417    Biso  1.000000 O
   Si553       1.0     0.462364     0.213741     0.552250    Biso  1.000000 Si
   Si554       1.0     0.716492     0.497146     0.552492    Biso  1.000000 Si
   Si555       1.0     0.090277     0.785529     0.553225    Biso  1.000000 Si
   O2973       1.0     0.762447     0.652742     0.552992    Biso  1.000000 O
   Si556       1.0     0.335823     0.318915     0.553608    Biso  1.000000 Si
   Si557       1.0     0.018774     0.093127     0.552775    Biso  1.000000 Si
   O2974       1.0     0.392168     0.474461     0.554592    Biso  1.000000 O
   Si558       1.0     0.137148     0.841536     0.552758    Biso  1.000000 Si
   O2975       1.0     0.161628     0.236325     0.555175    Biso  1.000000 O
   O2976       1.0     0.267217     0.665518     0.552258    Biso  1.000000 O
   O2977       1.0     0.857320     0.360410     0.552525    Biso  1.000000 O
   Si559       1.0     0.806682     0.026834     0.553858    Biso  1.000000 Si
   O2978       1.0     0.174762     0.960139     0.554558    Biso  1.000000 O
   O2979       1.0     0.502722     0.454518     0.553058    Biso  1.000000 O
   O2980       1.0     0.801281     0.700073     0.551450    Biso  1.000000 O
   O2981       1.0     0.079431     0.456379     0.551942    Biso  1.000000 O
   O2982       1.0     0.524350     0.722305     0.552742    Biso  1.000000 O
   O2983       1.0     0.120029     0.042602     0.552692    Biso  1.000000 O
   O2984       1.0     0.048896     0.116842     0.552283    Biso  1.000000 O
   Si560       1.0     0.586009     0.793024     0.552175    Biso  1.000000 Si
   Si561       1.0     0.074792     0.233584     0.551675    Biso  1.000000 Si
   Si562       1.0     0.109030     0.581646     0.553067    Biso  1.000000 Si
   O2985       1.0     0.304678     0.488519     0.553867    Biso  1.000000 O
   O2986       1.0     0.591976     0.458642     0.552258    Biso  1.000000 O
   O2987       1.0     0.312519     0.154717     0.550675    Biso  1.000000 O
   Si563       1.0     0.244457     0.286749     0.552883    Biso  1.000000 Si
   O2988       1.0     0.044801     0.907502     0.553817    Biso  1.000000 O
   Si564       1.0     0.872131     0.888037     0.552225    Biso  1.000000 Si
   O2989       1.0     0.725683     0.929055     0.551383    Biso  1.000000 O
   Si565       1.0     0.471098     0.803536     0.552758    Biso  1.000000 Si
   Si566       1.0     0.296424     0.769560     0.552467    Biso  1.000000 Si
   O2990       1.0     0.575445     0.247592     0.553667    Biso  1.000000 O
   Si567       1.0     0.957660     0.116591     0.552100    Biso  1.000000 Si
   Si568       1.0     0.775167     0.530040     0.550533    Biso  1.000000 Si
   O2991       1.0     0.543647     0.118854     0.551158    Biso  1.000000 O
   O2992       1.0     0.125103     0.546865     0.550717    Biso  1.000000 O
   Si569       1.0     0.142244     0.946684     0.551542    Biso  1.000000 Si
   Si570       1.0     0.648865     0.179438     0.550883    Biso  1.000000 Si
   O2993       1.0     0.616348     0.549254     0.552450    Biso  1.000000 O
   Si571       1.0     0.436359     0.141539     0.551117    Biso  1.000000 Si
   O2994       1.0     0.018426     0.052486     0.550033    Biso  1.000000 O
   O2995       1.0     0.106547     0.251440     0.552633    Biso  1.000000 O
   O2996       1.0     0.453544     0.991248     0.551050    Biso  1.000000 O
   O2997       1.0     0.120029     0.977567     0.551158    Biso  1.000000 O
   O2998       1.0     0.330727     0.771396     0.552033    Biso  1.000000 O
   Si572       1.0     0.290630     0.373714     0.552200    Biso  1.000000 Si
   O2999       1.0     0.854336     0.488268     0.552200    Biso  1.000000 O
   O3000       1.0     0.788953     0.819908     0.551008    Biso  1.000000 O
   O3001       1.0     0.961079     0.804919     0.550608    Biso  1.000000 O
   O3002       1.0     0.750098     0.869854     0.551575    Biso  1.000000 O
   O3003       1.0     0.721980     0.992355     0.551275    Biso  1.000000 O
   O3004       1.0     0.570458     0.583633     0.551800    Biso  1.000000 O
   O3005       1.0     0.826937     0.230516     0.550025    Biso  1.000000 O
   O3006       1.0     0.684410     0.396223     0.550542    Biso  1.000000 O
   Si573       1.0     0.639260     0.752509     0.550900    Biso  1.000000 Si
   O3007       1.0     0.284619     0.730855     0.552225    Biso  1.000000 O
   Si574       1.0     0.934595     0.333099     0.550500    Biso  1.000000 Si
   O3008       1.0     0.224833     0.597968     0.549408    Biso  1.000000 O
   Si575       1.0     0.702204     0.959259     0.549842    Biso  1.000000 Si
   O3009       1.0     0.013721     0.579509     0.550367    Biso  1.000000 O
   O3010       1.0     0.872109     0.295149     0.548450    Biso  1.000000 O
   O3011       1.0     0.649519     0.218469     0.549233    Biso  1.000000 O
   O3012       1.0     0.647558     0.344441     0.551175    Biso  1.000000 O
   O3013       1.0     0.534804     0.872947     0.549817    Biso  1.000000 O
   O3014       1.0     0.260335     0.131152     0.551742    Biso  1.000000 O
   Si576       1.0     0.673629     0.246988     0.548267    Biso  1.000000 Si
   O3015       1.0     0.605959     0.762593     0.549217    Biso  1.000000 O
   O3016       1.0     0.502548     0.784297     0.550767    Biso  1.000000 O
   O3017       1.0     0.713573     0.758620     0.549217    Biso  1.000000 O
   O3018       1.0     0.164329     0.815834     0.551717    Biso  1.000000 O
   O3019       1.0     0.867557     0.426603     0.546842    Biso  1.000000 O
   O3020       1.0     0.368123     0.244826     0.546250    Biso  1.000000 O
   O3021       1.0     0.054493     0.265448     0.548142    Biso  1.000000 O
   O3022       1.0     0.267957     0.023942     0.548467    Biso  1.000000 O
   O3023       1.0     0.583809     0.038931     0.547542    Biso  1.000000 O
   O3024       1.0     0.837109     0.892488     0.550117    Biso  1.000000 O
   O3025       1.0     0.733828     0.089530     0.548350    Biso  1.000000 O
   Si577       1.0     0.964564     0.917888     0.548517    Biso  1.000000 Si
   Si578       1.0     0.511391     0.685864     0.548833    Biso  1.000000 Si
   O3026       1.0     0.493553     0.205996     0.545625    Biso  1.000000 O
   O3027       1.0     0.625321     0.929709     0.547842    Biso  1.000000 O
   O3028       1.0     0.285185     0.908156     0.548992    Biso  1.000000 O
   O3029       1.0     0.990112     0.109499     0.546792    Biso  1.000000 O
   O3030       1.0     0.766672     0.307547     0.547067    Biso  1.000000 O
   O3031       1.0     0.242366     0.461862     0.548633    Biso  1.000000 O
   O3032       1.0     0.131877     0.611498     0.550108    Biso  1.000000 O
   O3033       1.0     0.910703     0.244373     0.546725    Biso  1.000000 O
   O3034       1.0     0.729669     0.356185     0.544642    Biso  1.000000 O
   O3035       1.0     0.374984     0.735256     0.546900    Biso  1.000000 O
   O3036       1.0     0.133358     0.712849     0.548258    Biso  1.000000 O
   O3037       1.0     0.417846     0.418329     0.548908    Biso  1.000000 O
   O3038       1.0     0.403537     0.602118     0.548417    Biso  1.000000 O
   O3039       1.0     0.953130     0.738526     0.545892    Biso  1.000000 O
   O3040       1.0     0.641961     0.713150     0.549508    Biso  1.000000 O
   O3041       1.0     0.362700     0.418027     0.547783    Biso  1.000000 O
   O3042       1.0     0.036002     0.661620     0.547208    Biso  1.000000 O
   O3043       1.0     0.814937     0.632397     0.547342    Biso  1.000000 O
   O3044       1.0     0.615237     0.292181     0.545642    Biso  1.000000 O
   Si579       1.0     0.381953     0.694716     0.547133    Biso  1.000000 Si
   O3045       1.0     0.645315     0.841561     0.546225    Biso  1.000000 O
   O3046       1.0     0.956723     0.877700     0.548225    Biso  1.000000 O
   O3047       1.0     0.621423     0.653321     0.547992    Biso  1.000000 O
   O3048       1.0     0.686239     0.050248     0.548875    Biso  1.000000 O
   O3049       1.0     0.568999     0.516762     0.546650    Biso  1.000000 O
   O3050       1.0     0.385917     0.871564     0.547008    Biso  1.000000 O
   Si580       1.0     0.925840     0.711541     0.546183    Biso  1.000000 Si
   O3051       1.0     0.209805     0.151975     0.546475    Biso  1.000000 O
   O3052       1.0     0.189528     0.041747     0.547467    Biso  1.000000 O
   O3053       1.0     0.440737     0.359279     0.546717    Biso  1.000000 O
   Si581       1.0     0.090343     0.423861     0.544733    Biso  1.000000 Si
   O3054       1.0     0.377771     0.803561     0.545700    Biso  1.000000 O
   Si582       1.0     0.736899     0.672635     0.546942    Biso  1.000000 Si
   O3055       1.0     0.356710     0.667329     0.544858    Biso  1.000000 O
   O3056       1.0     0.782702     0.920479     0.547142    Biso  1.000000 O
   O3057       1.0     0.942000     0.370973     0.546058    Biso  1.000000 O
   O3058       1.0     0.311343     0.245706     0.547825    Biso  1.000000 O
   O3059       1.0     0.163000     0.499007     0.545633    Biso  1.000000 O
   Si583       1.0     0.138607     0.256847     0.547308    Biso  1.000000 Si
   Si584       1.0     0.390534     0.443478     0.546350    Biso  1.000000 Si
   Si585       1.0     0.913534     0.205945     0.543392    Biso  1.000000 Si
   O3060       1.0     0.210393     0.798858     0.543492    Biso  1.000000 O
   Si586       1.0     0.749510     0.906018     0.545325    Biso  1.000000 Si
   Si587       1.0     0.586292     0.552046     0.545283    Biso  1.000000 Si
   O3061       1.0     0.081696     0.584387     0.543858    Biso  1.000000 O
   O3062       1.0     0.072527     0.201444     0.543817    Biso  1.000000 O
   O3063       1.0     0.509997     0.981968     0.546533    Biso  1.000000 O
   O3064       1.0     0.152677     0.292584     0.544550    Biso  1.000000 O
   O3065       1.0     0.259529     0.383698     0.545517    Biso  1.000000 O
   Si588       1.0     0.013939     0.542791     0.544192    Biso  1.000000 Si
   Si589       1.0     0.358300     0.769711     0.543983    Biso  1.000000 Si
   Si590       1.0     0.276844     0.698262     0.544567    Biso  1.000000 Si
   O3066       1.0     0.420765     0.044690     0.545417    Biso  1.000000 O
   O3067       1.0     0.040293     0.331514     0.544775    Biso  1.000000 O
   O3068       1.0     0.984819     0.005105     0.544200    Biso  1.000000 O
   O3069       1.0     0.134447     0.351784     0.544008    Biso  1.000000 O
   Si591       1.0     0.584854     0.272816     0.542917    Biso  1.000000 Si
   O3070       1.0     0.442305     0.226215     0.542267    Biso  1.000000 O
   O3071       1.0     0.140785     0.868320     0.543217    Biso  1.000000 O
   O3072       1.0     0.271834     0.291276     0.544067    Biso  1.000000 O
   Si592       1.0     0.282419     0.153610     0.544358    Biso  1.000000 Si
   O3073       1.0     0.782637     0.759198     0.542592    Biso  1.000000 O
   O3074       1.0     0.997169     0.921485     0.543275    Biso  1.000000 O
   O3075       1.0     0.980420     0.261449     0.541683    Biso  1.000000 O
   O3076       1.0     0.352790     0.988306     0.546192    Biso  1.000000 O
   O3077       1.0     0.218561     0.284234     0.542892    Biso  1.000000 O
   O3078       1.0     0.065165     0.393808     0.542358    Biso  1.000000 O
   Si593       1.0     0.964738     0.839901     0.543675    Biso  1.000000 Si
   Si594       1.0     0.809339     0.141589     0.541900    Biso  1.000000 Si
   O3079       1.0     0.451867     0.294621     0.542158    Biso  1.000000 O
   Si595       1.0     0.575140     0.479340     0.542675    Biso  1.000000 Si
   Si596       1.0     0.897635     0.278676     0.540625    Biso  1.000000 Si
   Si597       1.0     0.036764     0.370822     0.541167    Biso  1.000000 Si
   Si598       1.0     0.863876     0.464527     0.542167    Biso  1.000000 Si
   O3080       1.0     0.117154     0.098106     0.541967    Biso  1.000000 O
   O3081       1.0     0.949275     0.949777     0.542408    Biso  1.000000 O
   O3082       1.0     0.633619     0.050726     0.539650    Biso  1.000000 O
   O3083       1.0     0.889032     0.900485     0.541325    Biso  1.000000 O
   Si599       1.0     0.562639     0.344617     0.542367    Biso  1.000000 Si
   Si600       1.0     0.711286     0.388929     0.541325    Biso  1.000000 Si
   Si601       1.0     0.489676     0.589543     0.542917    Biso  1.000000 Si
   O3084       1.0     0.727491     0.177753     0.542467    Biso  1.000000 O
   O3085       1.0     0.711896     0.649725     0.541542    Biso  1.000000 O
   O3086       1.0     0.934160     0.120715     0.541283    Biso  1.000000 O
   O3087       1.0     0.326589     0.302065     0.541583    Biso  1.000000 O
   Si602       1.0     0.904735     0.029626     0.540892    Biso  1.000000 Si
   O3088       1.0     0.579453     0.814828     0.541450    Biso  1.000000 O
   O3089       1.0     0.630505     0.161859     0.540917    Biso  1.000000 O
   O3090       1.0     0.537135     0.664965     0.541450    Biso  1.000000 O
   O3091       1.0     0.899246     0.730151     0.539833    Biso  1.000000 O
   O3092       1.0     0.458553     0.609335     0.542600    Biso  1.000000 O
   O3093       1.0     0.086139     0.766944     0.541942    Biso  1.000000 O
   O3094       1.0     0.660975     0.769006     0.541325    Biso  1.000000 O
   Si603       1.0     0.302457     0.510399     0.541933    Biso  1.000000 Si
   O3095       1.0     0.921375     0.308855     0.540233    Biso  1.000000 O
   O3096       1.0     0.312737     0.382718     0.542208    Biso  1.000000 O
   O3097       1.0     0.499368     0.139652     0.541883    Biso  1.000000 O
   O3098       1.0     0.285621     0.787139     0.540958    Biso  1.000000 O
   O3099       1.0     0.301498     0.551442     0.541100    Biso  1.000000 O
   Si604       1.0     0.477371     0.982547     0.541667    Biso  1.000000 Si
   O3100       1.0     0.804896     0.182557     0.538783    Biso  1.000000 O
   Si605       1.0     0.522738     0.110102     0.540950    Biso  1.000000 Si
   Si606       1.0     0.936229     0.640168     0.539817    Biso  1.000000 Si
   O3101       1.0     0.704404     0.499409     0.539408    Biso  1.000000 O
   O3102       1.0     0.563205     0.304328     0.541258    Biso  1.000000 O
   O3103       1.0     0.393279     0.940246     0.541067    Biso  1.000000 O
   Si607       1.0     0.032561     0.916430     0.541483    Biso  1.000000 Si
   O3104       1.0     0.457595     0.810402     0.540333    Biso  1.000000 O
   O3105       1.0     0.815677     0.022860     0.541225    Biso  1.000000 O
   Si608       1.0     0.510781     0.452154     0.540350    Biso  1.000000 Si
   O3106       1.0     0.945964     0.194980     0.538842    Biso  1.000000 O
   O3107       1.0     0.191837     0.553530     0.541200    Biso  1.000000 O
   O3108       1.0     0.735288     0.419083     0.539242    Biso  1.000000 O
   O3109       1.0     0.896981     0.474587     0.538575    Biso  1.000000 O
   O3110       1.0     0.145555     0.931494     0.539275    Biso  1.000000 O
   O3111       1.0     0.492987     0.550336     0.539133    Biso  1.000000 O
   O3112       1.0     0.482075     0.692604     0.541483    Biso  1.000000 O
   O3113       1.0     0.601211     0.101577     0.539783    Biso  1.000000 O
   Si609       1.0     0.786057     0.799085     0.539125    Biso  1.000000 Si
   O3114       1.0     0.936838     0.681035     0.538258    Biso  1.000000 O
   O3115       1.0     0.999325     0.840807     0.539867    Biso  1.000000 O
   Si610       1.0     0.600274     0.061942     0.537908    Biso  1.000000 Si
   O3116       1.0     0.508472     0.072706     0.540392    Biso  1.000000 O
   Si611       1.0     0.457725     0.334432     0.538625    Biso  1.000000 Si
   Si612       1.0     0.204513     0.590826     0.538800    Biso  1.000000 Si
   O3117       1.0     0.594416     0.358952     0.539383    Biso  1.000000 O
   O3118       1.0     0.901468     0.066544     0.535975    Biso  1.000000 O
   O3119       1.0     0.306312     0.683248     0.539475    Biso  1.000000 O
   Si613       1.0     0.624929     0.687272     0.541000    Biso  1.000000 Si
   Si614       1.0     0.813652     0.222066     0.537583    Biso  1.000000 Si
   O3120       1.0     0.320599     0.613887     0.538308    Biso  1.000000 O
   O3121       1.0     0.768219     0.536529     0.537458    Biso  1.000000 O
   O3122       1.0     0.436838     0.134522     0.537642    Biso  1.000000 O
   O3123       1.0     0.783987     0.116289     0.538600    Biso  1.000000 O
   O3124       1.0     0.694690     0.957901     0.537142    Biso  1.000000 O
   O3125       1.0     0.276778     0.853884     0.537892    Biso  1.000000 O
   Si615       1.0     0.693775     0.757136     0.538208    Biso  1.000000 Si
   O3126       1.0     0.180860     0.620200     0.539042    Biso  1.000000 O
   O3127       1.0     0.269177     0.190001     0.539983    Biso  1.000000 O
   O3128       1.0     0.872479     0.013052     0.538017    Biso  1.000000 O
   O3129       1.0     0.987302     0.537812     0.535892    Biso  1.000000 O
   Si616       1.0     0.301651     0.275256     0.538833    Biso  1.000000 Si
   Si617       1.0     0.341334     0.400976     0.538392    Biso  1.000000 Si
   O3130       1.0     0.544278     0.461610     0.539692    Biso  1.000000 O
   Si618       1.0     0.397134     0.899630     0.537842    Biso  1.000000 Si
   Si619       1.0     0.498824     0.176999     0.536300    Biso  1.000000 Si
   O3131       1.0     0.051379     0.949576     0.538600    Biso  1.000000 O
   O3132       1.0     0.490961     0.347081     0.536858    Biso  1.000000 O
   O3133       1.0     0.679618     0.250333     0.535217    Biso  1.000000 O
   O3134       1.0     0.058000     0.712698     0.535750    Biso  1.000000 O
   Si620       1.0     0.425796     0.605613     0.537658    Biso  1.000000 Si
   Si621       1.0     0.441826     0.261022     0.535267    Biso  1.000000 Si
   Si622       1.0     0.329137     0.653572     0.537158    Biso  1.000000 Si
   O3135       1.0     0.490264     0.881875     0.536400    Biso  1.000000 O
   Si623       1.0     0.753670     0.094409     0.537233    Biso  1.000000 Si
   Si624       1.0     0.667923     0.050223     0.537583    Biso  1.000000 Si
   Si625       1.0     0.524633     0.872570     0.536908    Biso  1.000000 Si
   Si626       1.0     0.145925     0.623067     0.537950    Biso  1.000000 Si
   Si627       1.0     0.961232     0.985891     0.536733    Biso  1.000000 Si
   O3136       1.0     0.696672     0.844428     0.535625    Biso  1.000000 O
   O3137       1.0     0.432896     0.894475     0.536950    Biso  1.000000 O
   Si628       1.0     0.148843     0.323894     0.536275    Biso  1.000000 Si
   O3138       1.0     0.207758     0.398687     0.534600    Biso  1.000000 O
   O3139       1.0     0.405715     0.690919     0.537633    Biso  1.000000 O
   Si629       1.0     0.778521     0.293464     0.534767    Biso  1.000000 Si
   Si630       1.0     0.379536     0.243115     0.533442    Biso  1.000000 Si
   O3140       1.0     0.506055     0.413550     0.535492    Biso  1.000000 O
   Si631       1.0     0.034804     0.681966     0.535708    Biso  1.000000 Si
   Si632       1.0     0.263297     0.041093     0.536167    Biso  1.000000 Si
   O3141       1.0     0.792307     0.254407     0.535542    Biso  1.000000 O
   Si633       1.0     0.662870     0.854438     0.534683    Biso  1.000000 Si
   Si634       1.0     0.287320     0.892287     0.536008    Biso  1.000000 Si
   O3142       1.0     0.408938     0.265322     0.531733    Biso  1.000000 O
   O3143       1.0     0.044758     0.538667     0.537525    Biso  1.000000 O
   O3144       1.0     0.838546     0.126852     0.535467    Biso  1.000000 O
   O3145       1.0     0.751971     0.685285     0.535800    Biso  1.000000 O
   O3146       1.0     0.889075     0.201016     0.533842    Biso  1.000000 O
   O3147       1.0     0.933419     0.011292     0.535483    Biso  1.000000 O
   Si635       1.0     0.629176     0.923723     0.534850    Biso  1.000000 Si
   Si636       1.0     0.182254     0.517214     0.535975    Biso  1.000000 Si
   O3148       1.0     0.286209     0.072077     0.536275    Biso  1.000000 O
   O3149       1.0     0.470619     0.945477     0.535850    Biso  1.000000 O
   O3150       1.0     0.489088     0.479416     0.534933    Biso  1.000000 O
   Si637       1.0     0.244457     0.476247     0.536175    Biso  1.000000 Si
   Si638       1.0     0.374178     0.971808     0.537017    Biso  1.000000 Si
   O3151       1.0     0.903886     0.629480     0.535250    Biso  1.000000 O
   O3152       1.0     0.791610     0.387848     0.535642    Biso  1.000000 O
   Si639       1.0     0.934878     0.389508     0.534183    Biso  1.000000 Si
   O3153       1.0     0.593131     0.702487     0.537983    Biso  1.000000 O
   Si640       1.0     0.136037     0.702789     0.535200    Biso  1.000000 Si
   O3154       1.0     0.652285     0.893544     0.532892    Biso  1.000000 O
   O3155       1.0     0.334778     0.504162     0.536475    Biso  1.000000 O
   O3156       1.0     0.937623     0.430048     0.534667    Biso  1.000000 O
   Si641       1.0     0.815263     0.620049     0.534450    Biso  1.000000 Si
   Si642       1.0     0.143987     0.894626     0.533342    Biso  1.000000 Si
   Si643       1.0     0.242475     0.399668     0.533858    Biso  1.000000 Si
   Si644       1.0     0.199395     0.160627     0.534150    Biso  1.000000 Si
   O3157       1.0     0.101690     0.437618     0.532592    Biso  1.000000 O
   O3158       1.0     0.654092     0.471745     0.533033    Biso  1.000000 O
   O3159       1.0     0.961711     0.620250     0.532542    Biso  1.000000 O
   O3160       1.0     0.137082     0.234691     0.535642    Biso  1.000000 O
   O3161       1.0     0.755957     0.810955     0.533042    Biso  1.000000 O
   O3162       1.0     0.273294     0.498051     0.534533    Biso  1.000000 O
   Si645       1.0     0.198088     0.038604     0.534450    Biso  1.000000 Si
   O3163       1.0     0.543320     0.363831     0.532958    Biso  1.000000 O
   O3164       1.0     0.283203     0.136710     0.532442    Biso  1.000000 O
   O3165       1.0     0.134469     0.661469     0.533592    Biso  1.000000 O
   O3166       1.0     0.001568     0.697256     0.533550    Biso  1.000000 O
   O3167       1.0     0.211700     0.494379     0.532892    Biso  1.000000 O
   Si646       1.0     0.071852     0.179740     0.532458    Biso  1.000000 Si
   Si647       1.0     0.071089     0.563212     0.533533    Biso  1.000000 Si
   O3168       1.0     0.256371     0.706159     0.534192    Biso  1.000000 O
   O3169       1.0     0.382498     0.461208     0.534192    Biso  1.000000 O
   O3170       1.0     0.511826     0.610039     0.534575    Biso  1.000000 O
   Si648       1.0     0.612144     0.136182     0.532592    Biso  1.000000 Si
   O3171       1.0     0.596724     0.478560     0.532050    Biso  1.000000 O
   O3172       1.0     0.022673     0.369590     0.528658    Biso  1.000000 O
   O3173       1.0     0.694625     0.719086     0.533467    Biso  1.000000 O
   Si649       1.0     0.404321     0.044137     0.533667    Biso  1.000000 Si
   O3174       1.0     0.475062     0.016950     0.534417    Biso  1.000000 O
   Si650       1.0     0.919023     0.099313     0.530875    Biso  1.000000 Si
   O3175       1.0     0.803981     0.320071     0.531783    Biso  1.000000 O
   O3176       1.0     0.381801     0.075372     0.533850    Biso  1.000000 O
   O3177       1.0     0.800061     0.583683     0.531958    Biso  1.000000 O
   Si651       1.0     0.463911     0.906219     0.532000    Biso  1.000000 Si
   Si652       1.0     0.079997     0.741544     0.531992    Biso  1.000000 Si
   O3178       1.0     0.593675     0.560244     0.532625    Biso  1.000000 O
   O3179       1.0     0.744958     0.904157     0.532242    Biso  1.000000 O
   O3180       1.0     0.382933     0.205618     0.530550    Biso  1.000000 O
   Si653       1.0     0.840550     0.014310     0.532367    Biso  1.000000 Si
   O3181       1.0     0.687154     0.600433     0.532258    Biso  1.000000 O
   O3182       1.0     0.592303     0.255665     0.530958    Biso  1.000000 O
   O3183       1.0     0.329028     0.438221     0.532408    Biso  1.000000 O
   Si654       1.0     0.309535     0.579559     0.531725    Biso  1.000000 Si
   O3184       1.0     0.176373     0.346226     0.531525    Biso  1.000000 O
   O3185       1.0     0.094829     0.150165     0.530733    Biso  1.000000 O
   O3186       1.0     0.039378     0.163972     0.530225    Biso  1.000000 O
   O3187       1.0     0.170841     0.184116     0.533625    Biso  1.000000 O
   O3188       1.0     0.230736     0.055479     0.533425    Biso  1.000000 O
   Si655       1.0     0.279631     0.816840     0.532467    Biso  1.000000 Si
   O3189       1.0     0.816113     0.800543     0.532033    Biso  1.000000 O
   O3190       1.0     0.838655     0.462842     0.532633    Biso  1.000000 O
   Si656       1.0     0.766259     0.419234     0.531950    Biso  1.000000 Si
   Si657       1.0     0.214423     0.797299     0.529983    Biso  1.000000 Si
   O3191       1.0     0.903777     0.375399     0.529867    Biso  1.000000 O
   O3192       1.0     0.351113     0.776375     0.531217    Biso  1.000000 O
   Si658       1.0     0.537222     0.636873     0.531650    Biso  1.000000 Si
   Si659       1.0     0.106939     0.110957     0.529725    Biso  1.000000 Si
   O3193       1.0     0.166420     0.715590     0.529717    Biso  1.000000 O
   Si660       1.0     0.678551     0.499837     0.529467    Biso  1.000000 Si
   O3194       1.0     0.541992     0.902472     0.530467    Biso  1.000000 O
   O3195       1.0     0.037026     0.886301     0.532483    Biso  1.000000 O
   O3196       1.0     0.671952     0.016674     0.530042    Biso  1.000000 O
   O3197       1.0     0.390970     0.005533     0.532517    Biso  1.000000 O
   O3198       1.0     0.886571     0.264970     0.528092    Biso  1.000000 O
   O3199       1.0     0.528924     0.182456     0.529333    Biso  1.000000 O
   Si661       1.0     0.922028     0.463421     0.529517    Biso  1.000000 Si
   O3200       1.0     0.597312     0.918970     0.529900    Biso  1.000000 O
   O3201       1.0     0.758527     0.060332     0.530242    Biso  1.000000 O
   Si662       1.0     0.992595     0.257149     0.529067    Biso  1.000000 Si
   O3202       1.0     0.426362     0.569399     0.531583    Biso  1.000000 O
   O3203       1.0     0.782158     0.457687     0.532567    Biso  1.000000 O
   O3204       1.0     0.678137     0.084299     0.531692    Biso  1.000000 O
   Si663       1.0     0.510933     0.375802     0.530492    Biso  1.000000 Si
   O3205       1.0     0.868210     0.683475     0.530050    Biso  1.000000 O
   O3206       1.0     0.148996     0.406232     0.529517    Biso  1.000000 O
   Si664       1.0     0.219105     0.265750     0.530850    Biso  1.000000 Si
   Si665       1.0     0.488696     0.517315     0.530808    Biso  1.000000 Si
   O3207       1.0     0.070240     0.010990     0.531075    Biso  1.000000 O
   O3208       1.0     0.695256     0.379976     0.530300    Biso  1.000000 O
   Si666       1.0     0.720151     0.819153     0.529300    Biso  1.000000 Si
   O3209       1.0     0.460382     0.749591     0.530742    Biso  1.000000 O
   O3210       1.0     0.737466     0.122476     0.528883    Biso  1.000000 O
   Si667       1.0     0.499804     0.045117     0.530775    Biso  1.000000 Si
   O3211       1.0     0.248552     0.438674     0.529708    Biso  1.000000 O
   O3212       1.0     0.947815     0.839348     0.531208    Biso  1.000000 O
   O3213       1.0     0.536438     0.839474     0.530583    Biso  1.000000 O
   O3214       1.0     0.680163     0.314765     0.529183    Biso  1.000000 O
   Si668       1.0     0.724115     0.160300     0.530283    Biso  1.000000 Si
   O3215       1.0     0.537352     0.118502     0.528950    Biso  1.000000 O
   O3216       1.0     0.359368     0.377638     0.529225    Biso  1.000000 O
   O3217       1.0     0.616130     0.415738     0.529192    Biso  1.000000 O
   O3218       1.0     0.848216     0.623042     0.529358    Biso  1.000000 O
   Si669       1.0     0.705798     0.635993     0.529267    Biso  1.000000 Si
   Si670       1.0     0.879383     0.721902     0.528967    Biso  1.000000 Si
   O3219       1.0     0.202879     0.999899     0.528558    Biso  1.000000 O
   O3220       1.0     0.222590     0.588537     0.527475    Biso  1.000000 O
   O3221       1.0     0.707192     0.781178     0.528800    Biso  1.000000 O
   O3222       1.0     0.190334     0.126902     0.527592    Biso  1.000000 O
   O3223       1.0     0.318944     0.900988     0.530550    Biso  1.000000 O
   O3224       1.0     0.942371     0.497322     0.527100    Biso  1.000000 O
   Si671       1.0     0.897482     0.902447     0.527750    Biso  1.000000 Si
   O3225       1.0     0.330618     0.101451     0.529675    Biso  1.000000 O
   O3226       1.0     0.173564     0.885069     0.526592    Biso  1.000000 O
   O3227       1.0     0.642506     0.684807     0.529700    Biso  1.000000 O
   Si672       1.0     0.673346     0.975253     0.528117    Biso  1.000000 Si
   O3228       1.0     0.840332     0.226618     0.528708    Biso  1.000000 O
   O3229       1.0     0.566755     0.614918     0.528358    Biso  1.000000 O
   Si673       1.0     0.179923     0.385233     0.527867    Biso  1.000000 Si
   O3230       1.0     0.099164     0.542137     0.529075    Biso  1.000000 O
[truncated: 257,831 more chars]
