# Supplementary material for: New Atomistic Insights on the Chemical Mechanical Polishing of Silica Glass with Ceria Nanoparticles
Source: Langmuir. 2023 Apr 8;39(15):5527–41. doi: 10.1021/acs.langmuir.3c00304 (PMC10116594; doi:10.1021/acs.langmuir.3c00304)
Supplement: Supplementary file 3 — la3c00304_si_003.zip [file la3c00304_si_003.zip › Structures/pre_gel_20_ceria_111_neutral.cif]

#======================================================================
# CRYSTAL DATA
#----------------------------------------------------------------------
data_PRE-POLISHING_Silica_gel_20%_Ceria_111_pH_neutral

_chemical_name_common                  'O5164 H596 Si1569 Ce864'
_cell_length_a                         45.914001
_cell_length_b                         39.763000
_cell_length_c                         120.000000
_cell_angle_alpha                      90.000000
_cell_angle_beta                       90.000000
_cell_angle_gamma                      90.000000
_cell_volume                           219081.415520
_space_group_name_H-M_alt              'P 1'
_space_group_IT_number                 1

loop_
_space_group_symop_operation_xyz
   'x, y, z'

loop_
   _atom_site_label
   _atom_site_occupancy
   _atom_site_fract_x
   _atom_site_fract_y
   _atom_site_fract_z
   _atom_site_adp_type
   _atom_site_B_iso_or_equiv
   _atom_site_type_symbol
   O1          1.0     0.090604     0.771345     0.838133    Biso  1.000000 O
   H1          1.0     0.093327     0.747252     0.837925    Biso  1.000000 H
   O2          1.0     0.346583     0.088374     0.832350    Biso  1.000000 O
   H2          1.0     0.252211     0.830596     0.831492    Biso  1.000000 H
   H3          1.0     0.868384     0.525363     0.831083    Biso  1.000000 H
   O3          1.0     0.427669     0.027438     0.830483    Biso  1.000000 O
   H4          1.0     0.478133     0.382391     0.830400    Biso  1.000000 H
   O4          1.0     0.268959     0.837713     0.827167    Biso  1.000000 O
   H5          1.0     0.862286     0.264593     0.826833    Biso  1.000000 H
   H6          1.0     0.138433     0.907427     0.826733    Biso  1.000000 H
   H7          1.0     0.412597     0.040540     0.826692    Biso  1.000000 H
   H8          1.0     0.406194     0.490909     0.826642    Biso  1.000000 H
   O5          1.0     0.496123     0.377487     0.826533    Biso  1.000000 O
   Si1         1.0     0.087773     0.791666     0.826417    Biso  1.000000 Si
   H9          1.0     0.764190     0.053819     0.826408    Biso  1.000000 H
   H10         1.0     0.794834     0.235219     0.826308    Biso  1.000000 H
   H11         1.0     0.768350     0.355381     0.826208    Biso  1.000000 H
   O6          1.0     0.446661     0.237910     0.825858    Biso  1.000000 O
   O7          1.0     0.111186     0.822297     0.825633    Biso  1.000000 O
   O8          1.0     0.862700     0.541559     0.825500    Biso  1.000000 O
   O9          1.0     0.275363     0.037522     0.825442    Biso  1.000000 O
   H12         1.0     0.427234     0.228479     0.825258    Biso  1.000000 H
   H13         1.0     0.186828     0.519352     0.824792    Biso  1.000000 H
   O10         1.0     0.460426     0.974197     0.824758    Biso  1.000000 O
   H14         1.0     0.971730     0.118376     0.824733    Biso  1.000000 H
   O11         1.0     0.342510     0.313482     0.824675    Biso  1.000000 O
   O12         1.0     0.783051     0.064231     0.824650    Biso  1.000000 O
   O13         1.0     0.482837     0.036667     0.824583    Biso  1.000000 O
   H15         1.0     0.132705     0.514725     0.824525    Biso  1.000000 H
   O14         1.0     0.555321     0.881649     0.824275    Biso  1.000000 O
   O15         1.0     0.054929     0.805472     0.824275    Biso  1.000000 O
   H16         1.0     0.348107     0.727712     0.824250    Biso  1.000000 H
   O16         1.0     0.881278     0.272238     0.824192    Biso  1.000000 O
   O17         1.0     0.332361     0.148505     0.823967    Biso  1.000000 O
   O18         1.0     0.402230     0.319946     0.823875    Biso  1.000000 O
   H17         1.0     0.293919     0.431205     0.823842    Biso  1.000000 H
   H18         1.0     0.333929     0.265951     0.823817    Biso  1.000000 H
   O19         1.0     0.785381     0.367352     0.823667    Biso  1.000000 O
   H19         1.0     0.242671     0.231270     0.823583    Biso  1.000000 H
   O20         1.0     0.476020     0.800694     0.823533    Biso  1.000000 O
   H20         1.0     0.540031     0.988784     0.823317    Biso  1.000000 H
   H21         1.0     0.136059     0.148128     0.823250    Biso  1.000000 H
   H22         1.0     0.279653     0.883585     0.823117    Biso  1.000000 H
   H23         1.0     0.575097     0.889898     0.823050    Biso  1.000000 H
   H24         1.0     0.647079     0.685964     0.822925    Biso  1.000000 H
   H25         1.0     0.484754     0.778286     0.822883    Biso  1.000000 H
   O21         1.0     0.739317     0.810804     0.822858    Biso  1.000000 O
   O22         1.0     0.480289     0.693434     0.822808    Biso  1.000000 O
   Si2         1.0     0.454219     0.013782     0.822792    Biso  1.000000 Si
   O23         1.0     0.009932     0.325931     0.822775    Biso  1.000000 O
   H26         1.0     0.970118     0.319443     0.822725    Biso  1.000000 H
   H27         1.0     0.285360     0.017881     0.822558    Biso  1.000000 H
   H28         1.0     0.314850     0.161884     0.822508    Biso  1.000000 H
   H29         1.0     0.625888     0.477655     0.822492    Biso  1.000000 H
   O24         1.0     0.422790     0.483163     0.822433    Biso  1.000000 O
   O25         1.0     0.644270     0.710334     0.822325    Biso  1.000000 O
   Si3         1.0     0.331141     0.107914     0.822283    Biso  1.000000 Si
   O26         1.0     0.171821     0.503886     0.822183    Biso  1.000000 O
   H30         1.0     0.469813     0.672308     0.821833    Biso  1.000000 H
   O27         1.0     0.112754     0.518195     0.821800    Biso  1.000000 O
   O28         1.0     0.694102     0.214270     0.821792    Biso  1.000000 O
   H31         1.0     0.748247     0.788899     0.821617    Biso  1.000000 H
   O29         1.0     0.296838     0.098936     0.821592    Biso  1.000000 O
   H32         1.0     0.323649     0.320700     0.821583    Biso  1.000000 H
   O30         1.0     0.151065     0.919297     0.821508    Biso  1.000000 O
   O31         1.0     0.813064     0.010110     0.821500    Biso  1.000000 O
   H33         1.0     0.798188     0.992279     0.821442    Biso  1.000000 H
   O32         1.0     0.328375     0.729573     0.821400    Biso  1.000000 O
   H34         1.0     0.645468     0.807660     0.821217    Biso  1.000000 H
   H35         1.0     0.582197     0.110454     0.821208    Biso  1.000000 H
   O33         1.0     0.648255     0.639640     0.821192    Biso  1.000000 O
   H36         1.0     0.023740     0.307170     0.821175    Biso  1.000000 H
   O34         1.0     0.556257     0.816186     0.821075    Biso  1.000000 O
   H37         1.0     0.419001     0.307572     0.821042    Biso  1.000000 H
   O35         1.0     0.805375     0.221613     0.820992    Biso  1.000000 O
   H38         1.0     0.424293     0.956165     0.820742    Biso  1.000000 H
   H39         1.0     0.779370     0.109096     0.820733    Biso  1.000000 H
   O36         1.0     0.239557     0.088726     0.820675    Biso  1.000000 O
   H40         1.0     0.475432     0.961698     0.820642    Biso  1.000000 H
   O37         1.0     0.657076     0.828006     0.820492    Biso  1.000000 O
   O38         1.0     0.135384     0.680180     0.820425    Biso  1.000000 O
   O39         1.0     0.153918     0.139149     0.820258    Biso  1.000000 O
   O40         1.0     0.566668     0.094082     0.820133    Biso  1.000000 O
   O41         1.0     0.908198     0.893066     0.820108    Biso  1.000000 O
   H41         1.0     0.695736     0.238035     0.820025    Biso  1.000000 H
   H42         1.0     0.629873     0.626965     0.820008    Biso  1.000000 H
   O42         1.0     0.914035     0.216885     0.819992    Biso  1.000000 O
   H43         1.0     0.411008     0.378669     0.819992    Biso  1.000000 H
   O43         1.0     0.335758     0.244046     0.819975    Biso  1.000000 O
   O44         1.0     0.423400     0.398587     0.819958    Biso  1.000000 O
   O45         1.0     0.404125     0.873324     0.819750    Biso  1.000000 O
   O46         1.0     0.707976     0.643991     0.819742    Biso  1.000000 O
   H44         1.0     0.976521     0.772100     0.819450    Biso  1.000000 H
   H45         1.0     0.400706     0.897493     0.819342    Biso  1.000000 H
   H46         1.0     0.004574     0.923547     0.819117    Biso  1.000000 H
   H47         1.0     0.016967     0.192138     0.819108    Biso  1.000000 H
   H48         1.0     0.122904     0.823379     0.818908    Biso  1.000000 H
   H49         1.0     0.306334     0.212157     0.818817    Biso  1.000000 H
   O47         1.0     0.190465     0.703292     0.818750    Biso  1.000000 O
   O48         1.0     0.588252     0.724618     0.818700    Biso  1.000000 O
   H50         1.0     0.493205     0.048286     0.818617    Biso  1.000000 H
   O49         1.0     0.289541     0.196590     0.818600    Biso  1.000000 O
   O50         1.0     0.304352     0.790333     0.818600    Biso  1.000000 O
   O51         1.0     0.997082     0.200111     0.818533    Biso  1.000000 O
   H51         1.0     0.888422     0.885371     0.818492    Biso  1.000000 H
   H52         1.0     0.077885     0.568946     0.818475    Biso  1.000000 H
   O52         1.0     0.545955     0.007117     0.818425    Biso  1.000000 O
   Si4         1.0     0.271595     0.072228     0.818383    Biso  1.000000 Si
   O53         1.0     0.984275     0.114353     0.818325    Biso  1.000000 O
   O54         1.0     0.010193     0.900410     0.818275    Biso  1.000000 O
   H53         1.0     0.071721     0.290521     0.818200    Biso  1.000000 H
   H54         1.0     0.114932     0.678721     0.818175    Biso  1.000000 H
   O55         1.0     0.617698     0.552675     0.818100    Biso  1.000000 O
   H55         1.0     0.937230     0.595629     0.818025    Biso  1.000000 H
   O56         1.0     0.952476     0.318085     0.818008    Biso  1.000000 O
   O57         1.0     0.784249     0.131454     0.817950    Biso  1.000000 O
   O58         1.0     0.406238     0.946005     0.817867    Biso  1.000000 O
   O59         1.0     0.541055     0.199331     0.817800    Biso  1.000000 O
   O60         1.0     0.298406     0.445993     0.817642    Biso  1.000000 O
   H56         1.0     0.267239     0.338053     0.817592    Biso  1.000000 H
   H57         1.0     0.297142     0.945024     0.817525    Biso  1.000000 H
   H58         1.0     0.640349     0.204914     0.817433    Biso  1.000000 H
   O61         1.0     0.285185     0.900460     0.817417    Biso  1.000000 O
   O62         1.0     0.864812     0.802304     0.817342    Biso  1.000000 O
   H59         1.0     0.715054     0.666097     0.817292    Biso  1.000000 H
   O63         1.0     0.193862     0.786686     0.817233    Biso  1.000000 O
   O64         1.0     0.736442     0.873023     0.817208    Biso  1.000000 O
   O65         1.0     0.924664     0.576038     0.817167    Biso  1.000000 O
   O66         1.0     0.069543     0.591253     0.817142    Biso  1.000000 O
   O67         1.0     0.054014     0.277595     0.817117    Biso  1.000000 O
   H60         1.0     0.980355     0.882353     0.817100    Biso  1.000000 H
   Si5         1.0     0.371760     0.317104     0.816950    Biso  1.000000 Si
   O68         1.0     0.612297     0.904509     0.816858    Biso  1.000000 O
   O69         1.0     0.302500     0.968715     0.816833    Biso  1.000000 O
   H61         1.0     0.504051     0.899152     0.816833    Biso  1.000000 H
   H62         1.0     0.129459     0.041999     0.816800    Biso  1.000000 H
   O70         1.0     0.985233     0.385660     0.816758    Biso  1.000000 O
   H63         1.0     0.909592     0.194955     0.816725    Biso  1.000000 H
   O71         1.0     0.572070     0.327239     0.816617    Biso  1.000000 O
   H64         1.0     0.048787     0.809547     0.816583    Biso  1.000000 H
   O72         1.0     0.095287     0.765335     0.816567    Biso  1.000000 O
   O73         1.0     0.042013     0.378266     0.816475    Biso  1.000000 O
   H65         1.0     0.178573     0.769987     0.816408    Biso  1.000000 H
   H66         1.0     0.133097     0.634912     0.816400    Biso  1.000000 H
   O74         1.0     0.628675     0.462264     0.816325    Biso  1.000000 O
   Si6         1.0     0.543625     0.851420     0.816200    Biso  1.000000 Si
   O75         1.0     0.734787     0.167140     0.816200    Biso  1.000000 O
   O76         1.0     0.951387     0.060835     0.816042    Biso  1.000000 O
   H67         1.0     0.925404     0.355255     0.816042    Biso  1.000000 H
   Si7         1.0     0.277802     0.816312     0.816025    Biso  1.000000 Si
   H68         1.0     0.888487     0.722606     0.815992    Biso  1.000000 H
   O77         1.0     0.371499     0.576466     0.815975    Biso  1.000000 O
   H69         1.0     0.558022     0.345321     0.815975    Biso  1.000000 H
   H70         1.0     0.964847     0.379599     0.815917    Biso  1.000000 H
   O78         1.0     0.498541     0.243266     0.815875    Biso  1.000000 O
   H71         1.0     0.863876     0.778186     0.815875    Biso  1.000000 H
   O79         1.0     0.507318     0.851319     0.815858    Biso  1.000000 O
   H72         1.0     0.864181     0.306768     0.815817    Biso  1.000000 H
   Si8         1.0     0.804286     0.045469     0.815800    Biso  1.000000 Si
   O80         1.0     0.787777     0.905440     0.815783    Biso  1.000000 O
   H73         1.0     0.533759     0.176999     0.815767    Biso  1.000000 H
   H74         1.0     0.768546     0.893318     0.815758    Biso  1.000000 H
   O81         1.0     0.592978     0.611548     0.815750    Biso  1.000000 O
   O82         1.0     0.240689     0.228076     0.815608    Biso  1.000000 O
   H75         1.0     0.570545     0.810024     0.815458    Biso  1.000000 H
   H76         1.0     0.957268     0.452028     0.815458    Biso  1.000000 H
   O83         1.0     0.506512     0.748082     0.815358    Biso  1.000000 O
   H77         1.0     0.630418     0.892287     0.815325    Biso  1.000000 H
   O84         1.0     0.960382     0.869426     0.815258    Biso  1.000000 O
   O85         1.0     0.921985     0.640822     0.815233    Biso  1.000000 O
   O86         1.0     0.140676     0.984106     0.815183    Biso  1.000000 O
   H78         1.0     0.800736     0.653698     0.815175    Biso  1.000000 H
   O87         1.0     0.921418     0.379172     0.815083    Biso  1.000000 O
   H79         1.0     0.784336     0.603501     0.815067    Biso  1.000000 H
   H80         1.0     0.573289     0.738928     0.814967    Biso  1.000000 H
   H81         1.0     0.825021     0.144305     0.814900    Biso  1.000000 H
   O88         1.0     0.553339     0.265599     0.814875    Biso  1.000000 O
   O89         1.0     0.520342     0.132510     0.814783    Biso  1.000000 O
   O90         1.0     0.283966     0.325881     0.814758    Biso  1.000000 O
   O91         1.0     0.388705     0.219299     0.814750    Biso  1.000000 O
   Si9         1.0     0.897548     0.249679     0.814717    Biso  1.000000 Si
   H82         1.0     0.392669     0.576994     0.814692    Biso  1.000000 H
   Si10        1.0     0.011413     0.358700     0.814633    Biso  1.000000 Si
   H83         1.0     0.208564     0.704575     0.814608    Biso  1.000000 H
   H84         1.0     0.635449     0.544401     0.814583    Biso  1.000000 H
   O92         1.0     0.694407     0.981893     0.814550    Biso  1.000000 O
   H85         1.0     0.310276     0.689586     0.814550    Biso  1.000000 H
   O93         1.0     0.845777     0.137892     0.814508    Biso  1.000000 O
   O94         1.0     0.804613     0.596509     0.814492    Biso  1.000000 O
   H86         1.0     0.831533     0.973920     0.814467    Biso  1.000000 H
   O95         1.0     0.059111     0.077710     0.814442    Biso  1.000000 O
   Si11        1.0     0.677702     0.629681     0.814417    Biso  1.000000 Si
   O96         1.0     0.944505     0.471142     0.814408    Biso  1.000000 O
   Si12        1.0     0.463976     0.246259     0.814283    Biso  1.000000 Si
   O97         1.0     0.123230     0.614189     0.814208    Biso  1.000000 O
   H87         1.0     0.584745     0.055705     0.814183    Biso  1.000000 H
   H88         1.0     0.228906     0.096648     0.814158    Biso  1.000000 H
   O98         1.0     0.063423     0.211025     0.814100    Biso  1.000000 O
   H89         1.0     0.043647     0.401680     0.814033    Biso  1.000000 H
   O99         1.0     0.868711     0.729975     0.814025    Biso  1.000000 O
   H90         1.0     0.079801     0.072605     0.814000    Biso  1.000000 H
   H91         1.0     0.834756     0.091215     0.813992    Biso  1.000000 H
   O100        1.0     0.971839     0.256922     0.813833    Biso  1.000000 O
   O101        1.0     0.467047     0.632623     0.813800    Biso  1.000000 O
   H92         1.0     0.522586     0.490179     0.813783    Biso  1.000000 H
   H93         1.0     0.640545     0.414707     0.813642    Biso  1.000000 H
   O102        1.0     0.127499     0.064331     0.813600    Biso  1.000000 O
   O103        1.0     0.851897     0.866635     0.813592    Biso  1.000000 O
   O104        1.0     0.052881     0.971380     0.813575    Biso  1.000000 O
   O105        1.0     0.592172     0.967860     0.813525    Biso  1.000000 O
   H94         1.0     0.202073     0.242537     0.813500    Biso  1.000000 H
   H95         1.0     0.561463     0.779493     0.813492    Biso  1.000000 H
   Si13        1.0     0.620704     0.724644     0.813342    Biso  1.000000 Si
   O106        1.0     0.963845     0.765083     0.813325    Biso  1.000000 O
   O107        1.0     0.833319     0.066771     0.813258    Biso  1.000000 O
   O108        1.0     0.847541     0.319870     0.813250    Biso  1.000000 O
   O109        1.0     0.797469     0.677087     0.813217    Biso  1.000000 O
   H96         1.0     0.301390     0.493373     0.813183    Biso  1.000000 H
   O110        1.0     0.937666     0.702688     0.813033    Biso  1.000000 O
   Si14        1.0     0.479614     0.826246     0.813017    Biso  1.000000 Si
   H97         1.0     0.931894     0.057113     0.813008    Biso  1.000000 H
   Si15        1.0     0.495579     0.376103     0.812950    Biso  1.000000 Si
   Si16        1.0     0.158296     0.701808     0.812950    Biso  1.000000 Si
   H98         1.0     0.723352     0.896185     0.812950    Biso  1.000000 H
   O111        1.0     0.503115     0.920680     0.812933    Biso  1.000000 O
   O112        1.0     0.680642     0.589040     0.812817    Biso  1.000000 O
   O113        1.0     0.182080     0.250887     0.812675    Biso  1.000000 O
   H99         1.0     0.530731     0.047180     0.812633    Biso  1.000000 H
   Si17        1.0     0.136211     0.944572     0.812617    Biso  1.000000 Si
   H100        1.0     0.833950     0.879788     0.812617    Biso  1.000000 H
   Si18        1.0     0.321819     0.759928     0.812550    Biso  1.000000 Si
   Si19        1.0     0.860457     0.529915     0.812542    Biso  1.000000 Si
   H101        1.0     0.566603     0.444861     0.812525    Biso  1.000000 H
   O114        1.0     0.770571     0.761688     0.812450    Biso  1.000000 O
   O115        1.0     0.569042     0.420466     0.812417    Biso  1.000000 O
   O116        1.0     0.827939     0.950456     0.812417    Biso  1.000000 O
   Si20        1.0     0.706081     0.188215     0.812350    Biso  1.000000 Si
   O117        1.0     0.867949     0.490230     0.812342    Biso  1.000000 O
   O118        1.0     0.687045     0.329377     0.812275    Biso  1.000000 O
   Si21        1.0     0.734525     0.835676     0.812225    Biso  1.000000 Si
   Si22        1.0     0.531145     0.234565     0.812200    Biso  1.000000 Si
   H102        1.0     0.579976     0.627845     0.812167    Biso  1.000000 H
   H103        1.0     0.912097     0.621180     0.812133    Biso  1.000000 H
   O119        1.0     0.773228     0.968564     0.812108    Biso  1.000000 O
   H104        1.0     0.031799     0.968161     0.812100    Biso  1.000000 H
   H105        1.0     0.701573     0.959158     0.812083    Biso  1.000000 H
   O120        1.0     0.396676     0.053894     0.812067    Biso  1.000000 O
   H106        1.0     0.500196     0.133189     0.812058    Biso  1.000000 H
   H107        1.0     0.488217     0.633327     0.812000    Biso  1.000000 H
   H108        1.0     0.951605     0.720720     0.811758    Biso  1.000000 H
   O121        1.0     0.248835     0.797173     0.811758    Biso  1.000000 O
   O122        1.0     0.664046     0.038880     0.811733    Biso  1.000000 O
   H109        1.0     0.176177     0.894701     0.811733    Biso  1.000000 H
   Si23        1.0     0.492595     0.712421     0.811658    Biso  1.000000 Si
   H110        1.0     0.675502     0.349823     0.811650    Biso  1.000000 H
   H111        1.0     0.010106     0.147298     0.811592    Biso  1.000000 H
   O123        1.0     0.300388     0.517189     0.811442    Biso  1.000000 O
   O124        1.0     0.629481     0.194452     0.811433    Biso  1.000000 O
   O125        1.0     0.145402     0.739632     0.811433    Biso  1.000000 O
   H112        1.0     0.872196     0.053090     0.811267    Biso  1.000000 H
   H113        1.0     0.436468     0.128134     0.811242    Biso  1.000000 H
   O126        1.0     0.102322     0.933506     0.811200    Biso  1.000000 O
   H114        1.0     0.642898     0.038503     0.811158    Biso  1.000000 H
   Si24        1.0     0.541643     0.102231     0.811050    Biso  1.000000 Si
   H115        1.0     0.525526     0.755778     0.811025    Biso  1.000000 H
   O127        1.0     0.432374     0.579458     0.810958    Biso  1.000000 O
   O128        1.0     0.340724     0.630888     0.810867    Biso  1.000000 O
   H116        1.0     0.787886     0.775520     0.810783    Biso  1.000000 H
   H117        1.0     0.056018     0.190453     0.810717    Biso  1.000000 H
   Si25        1.0     0.361633     0.242763     0.810692    Biso  1.000000 Si
   Si26        1.0     0.786666     0.379348     0.810692    Biso  1.000000 Si
   O129        1.0     0.453892     0.283580     0.810675    Biso  1.000000 O
   O130        1.0     0.593283     0.035686     0.810667    Biso  1.000000 O
   Si27        1.0     0.933201     0.890552     0.810667    Biso  1.000000 Si
   O131        1.0     0.447663     0.841184     0.810617    Biso  1.000000 O
   O132        1.0     0.347737     0.099213     0.810575    Biso  1.000000 O
   H118        1.0     0.379427     0.067525     0.810508    Biso  1.000000 H
   H119        1.0     0.730801     0.617333     0.810425    Biso  1.000000 H
   O133        1.0     0.079997     0.656012     0.810400    Biso  1.000000 O
   Si28        1.0     0.595657     0.574378     0.810342    Biso  1.000000 Si
   H120        1.0     0.406303     0.218142     0.810283    Biso  1.000000 H
   O134        1.0     0.051313     0.713804     0.810275    Biso  1.000000 O
   O135        1.0     0.442654     0.017076     0.810150    Biso  1.000000 O
   O136        1.0     0.782790     0.419737     0.810092    Biso  1.000000 O
   O137        1.0     0.564795     0.554536     0.810042    Biso  1.000000 O
   O138        1.0     0.522455     0.068531     0.809950    Biso  1.000000 O
   Si29        1.0     0.573202     0.001710     0.809950    Biso  1.000000 Si
   H121        1.0     0.151174     0.998265     0.809908    Biso  1.000000 H
   H122        1.0     0.064338     0.732943     0.809900    Biso  1.000000 H
   O139        1.0     0.373111     0.281795     0.809883    Biso  1.000000 O
   O140        1.0     0.892233     0.045319     0.809775    Biso  1.000000 O
   Si30        1.0     0.975737     0.083872     0.809767    Biso  1.000000 Si
   O141        1.0     0.907109     0.981012     0.809708    Biso  1.000000 O
   Si31        1.0     0.763362     0.152881     0.809667    Biso  1.000000 Si
   Si32        1.0     0.089798     0.616553     0.809667    Biso  1.000000 Si
   O142        1.0     0.324738     0.392576     0.809500    Biso  1.000000 O
   H123        1.0     0.439909     0.557051     0.809492    Biso  1.000000 H
   O143        1.0     0.368864     0.350653     0.809408    Biso  1.000000 O
   Si33        1.0     0.264473     0.204386     0.809325    Biso  1.000000 Si
   O144        1.0     0.472906     0.405930     0.809233    Biso  1.000000 O
   O145        1.0     0.479396     0.341976     0.809175    Biso  1.000000 O
   O146        1.0     0.627935     0.763121     0.809125    Biso  1.000000 O
   O147        1.0     0.537222     0.479667     0.809067    Biso  1.000000 O
   Si34        1.0     0.173084     0.493147     0.809000    Biso  1.000000 Si
   Si35        1.0     0.414187     0.851897     0.808883    Biso  1.000000 Si
   Si36        1.0     0.952302     0.287931     0.808858    Biso  1.000000 Si
   Si37        1.0     0.420896     0.483515     0.808833    Biso  1.000000 Si
   O148        1.0     0.191336     0.880190     0.808758    Biso  1.000000 O
   Si38        1.0     0.107549     0.508337     0.808750    Biso  1.000000 Si
   O149        1.0     0.884915     0.427835     0.808700    Biso  1.000000 O
   O150        1.0     0.297535     0.680758     0.808675    Biso  1.000000 O
   H124        1.0     0.322843     0.642255     0.808667    Biso  1.000000 H
   O151        1.0     0.648996     0.397882     0.808617    Biso  1.000000 O
   Si39        1.0     0.795487     0.938787     0.808550    Biso  1.000000 Si
   O152        1.0     0.215751     0.963961     0.808458    Biso  1.000000 O
   H125        1.0     0.233589     0.977265     0.808450    Biso  1.000000 H
   O153        1.0     0.763972     0.242914     0.808367    Biso  1.000000 O
   Si40        1.0     0.990264     0.225914     0.808283    Biso  1.000000 Si
   Si41        1.0     0.793004     0.219978     0.808258    Biso  1.000000 Si
   O154        1.0     0.528728     0.376682     0.808183    Biso  1.000000 O
   Si42        1.0     0.054733     0.246737     0.808175    Biso  1.000000 Si
   H126        1.0     0.564011     0.530745     0.808142    Biso  1.000000 H
   Si43        1.0     0.437514     0.410080     0.808092    Biso  1.000000 Si
   Si44        1.0     0.853117     0.829062     0.808050    Biso  1.000000 Si
   O155        1.0     0.678878     0.164977     0.808000    Biso  1.000000 O
   O156        1.0     0.353269     0.771521     0.807975    Biso  1.000000 O
   Si45        1.0     0.669208     0.836456     0.807975    Biso  1.000000 Si
   Si46        1.0     0.569783     0.295702     0.807950    Biso  1.000000 Si
   O157        1.0     0.710023     0.919775     0.807892    Biso  1.000000 O
   H127        1.0     0.921179     0.963408     0.807858    Biso  1.000000 H
   O158        1.0     0.945921     0.927219     0.807733    Biso  1.000000 O
   Si47        1.0     0.601342     0.931871     0.807717    Biso  1.000000 Si
   H128        1.0     0.038333     0.572869     0.807708    Biso  1.000000 H
   O159        1.0     0.918957     0.274552     0.807592    Biso  1.000000 O
   O160        1.0     0.082763     0.479114     0.807550    Biso  1.000000 O
   O161        1.0     0.828375     0.538893     0.807533    Biso  1.000000 O
   H129        1.0     0.771529     0.988809     0.807442    Biso  1.000000 H
   O162        1.0     0.871738     0.232980     0.807408    Biso  1.000000 O
   H130        1.0     0.980638     0.838946     0.807342    Biso  1.000000 H
   O163        1.0     0.187960     0.456304     0.807325    Biso  1.000000 O
   O164        1.0     0.554450     0.767246     0.807233    Biso  1.000000 O
   O165        1.0     0.452476     0.138269     0.807225    Biso  1.000000 O
   O166        1.0     0.703141     0.825013     0.807075    Biso  1.000000 O
   O167        1.0     0.248247     0.717124     0.807058    Biso  1.000000 O
   Si48        1.0     0.160910     0.142394     0.807008    Biso  1.000000 Si
   O168        1.0     0.287821     0.844705     0.806908    Biso  1.000000 O
   O169        1.0     0.004922     0.062696     0.806900    Biso  1.000000 O
   Si49        1.0     0.216187     0.792923     0.806892    Biso  1.000000 Si
   O170        1.0     0.328440     0.018183     0.806875    Biso  1.000000 O
   O171        1.0     0.730583     0.714760     0.806783    Biso  1.000000 O
   Si50        1.0     0.314566     0.430551     0.806733    Biso  1.000000 Si
   H131        1.0     0.967897     0.931570     0.806683    Biso  1.000000 H
   O172        1.0     0.025787     0.154893     0.806625    Biso  1.000000 O
   Si51        1.0     0.937753     0.666826     0.806600    Biso  1.000000 Si
   O173        1.0     0.748987     0.611121     0.806592    Biso  1.000000 O
   Si52        1.0     0.350960     0.594045     0.806517    Biso  1.000000 Si
   Si53        1.0     0.118439     0.761512     0.806450    Biso  1.000000 Si
   O174        1.0     0.390491     0.822448     0.806408    Biso  1.000000 O
   O175        1.0     0.899094     0.156653     0.806375    Biso  1.000000 O
   H132        1.0     0.349218     0.014259     0.806292    Biso  1.000000 H
   O176        1.0     0.520059     0.692528     0.806283    Biso  1.000000 O
   O177        1.0     0.387834     0.496316     0.806250    Biso  1.000000 O
   O178        1.0     0.775188     0.485451     0.805800    Biso  1.000000 O
   Si54        1.0     0.682864     0.009406     0.805617    Biso  1.000000 Si
   O179        1.0     0.818312     0.370948     0.805592    Biso  1.000000 O
   H133        1.0     0.686980     0.580741     0.805567    Biso  1.000000 H
   O180        1.0     0.000937     0.948218     0.805558    Biso  1.000000 O
   O181        1.0     0.451300     0.219400     0.805475    Biso  1.000000 O
   O182        1.0     0.668228     0.877172     0.805375    Biso  1.000000 O
   O183        1.0     0.192469     0.159822     0.805308    Biso  1.000000 O
   Si55        1.0     0.395065     0.954254     0.805233    Biso  1.000000 Si
   Si56        1.0     0.917672     0.558962     0.805167    Biso  1.000000 Si
   O184        1.0     0.784140     0.182230     0.805167    Biso  1.000000 O
   O185        1.0     0.758766     0.360260     0.805108    Biso  1.000000 O
   O186        1.0     0.272727     0.064633     0.805075    Biso  1.000000 O
   O187        1.0     0.784706     0.038201     0.805033    Biso  1.000000 O
   Si57        1.0     0.074226     0.951035     0.804975    Biso  1.000000 Si
   Si58        1.0     0.901490     0.393708     0.804975    Biso  1.000000 Si
   Si59        1.0     0.447053     0.611875     0.804925    Biso  1.000000 Si
   O188        1.0     0.819358     0.818751     0.804883    Biso  1.000000 O
   Si60        1.0     0.306029     0.987149     0.804817    Biso  1.000000 Si
   Si61        1.0     0.288104     0.885497     0.804800    Biso  1.000000 Si
   O189        1.0     0.884305     0.547519     0.804792    Biso  1.000000 O
   O190        1.0     0.524154     0.629002     0.804650    Biso  1.000000 O
   H134        1.0     0.346409     0.116038     0.804625    Biso  1.000000 H
   O191        1.0     0.341835     0.455122     0.804425    Biso  1.000000 O
   O192        1.0     0.447031     0.508111     0.804383    Biso  1.000000 O
   O193        1.0     0.987215     0.816940     0.804375    Biso  1.000000 O
   O194        1.0     0.603084     0.284762     0.804317    Biso  1.000000 O
   O195        1.0     0.139391     0.495486     0.804308    Biso  1.000000 O
   O196        1.0     0.714967     0.275356     0.804225    Biso  1.000000 O
   O197        1.0     0.426841     0.446420     0.804200    Biso  1.000000 O
   O198        1.0     0.762687     0.832005     0.804117    Biso  1.000000 O
   O199        1.0     0.249074     0.170988     0.804075    Biso  1.000000 O
   O200        1.0     0.043211     0.866811     0.804008    Biso  1.000000 O
   O201        1.0     0.210110     0.393909     0.804000    Biso  1.000000 O
   O202        1.0     0.649040     0.511405     0.804000    Biso  1.000000 O
   Si62        1.0     0.412489     0.026985     0.803883    Biso  1.000000 Si
   Si63        1.0     0.629046     0.477655     0.803700    Biso  1.000000 Si
   O203        1.0     0.021584     0.239796     0.803692    Biso  1.000000 O
   O204        1.0     0.557760     0.856827     0.803683    Biso  1.000000 O
   O205        1.0     0.391014     0.994593     0.803617    Biso  1.000000 O
   Si64        1.0     0.812541     0.573624     0.803575    Biso  1.000000 Si
   Si65        1.0     0.038311     0.071448     0.803575    Biso  1.000000 Si
   Si66        1.0     0.865335     0.146770     0.803517    Biso  1.000000 Si
   O206        1.0     0.023348     0.561175     0.803458    Biso  1.000000 O
   H135        1.0     0.788539     0.503030     0.803450    Biso  1.000000 H
   O207        1.0     0.365553     0.933758     0.803433    Biso  1.000000 O
   O208        1.0     0.969791     0.653170     0.803425    Biso  1.000000 O
   O209        1.0     0.940193     0.528607     0.803408    Biso  1.000000 O
   Si67        1.0     0.846082     0.347283     0.803350    Biso  1.000000 Si
   O210        1.0     0.130265     0.798531     0.803350    Biso  1.000000 O
   H136        1.0     0.060722     0.365063     0.803342    Biso  1.000000 H
   Si68        1.0     0.057216     0.679426     0.803300    Biso  1.000000 Si
   O211        1.0     0.300845     0.743229     0.803125    Biso  1.000000 O
   O212        1.0     0.465675     0.716017     0.802975    Biso  1.000000 O
   O213        1.0     0.322494     0.572039     0.802958    Biso  1.000000 O
   O214        1.0     0.192991     0.521741     0.802950    Biso  1.000000 O
   Si69        1.0     0.878773     0.463949     0.802900    Biso  1.000000 Si
   O215        1.0     0.620965     0.700702     0.802775    Biso  1.000000 O
   O216        1.0     0.095091     0.540754     0.802533    Biso  1.000000 O
   H137        1.0     0.235331     0.734477     0.802408    Biso  1.000000 H
   O217        1.0     0.490700     0.805447     0.802367    Biso  1.000000 O
   Si70        1.0     0.553513     0.399769     0.802317    Biso  1.000000 Si
   Si71        1.0     0.961820     0.789075     0.802308    Biso  1.000000 Si
   Si72        1.0     0.940367     0.488419     0.802233    Biso  1.000000 Si
   Si73        1.0     0.755282     0.741192     0.802233    Biso  1.000000 Si
   O218        1.0     0.715860     0.211403     0.802225    Biso  1.000000 O
   O219        1.0     0.877358     0.365440     0.802208    Biso  1.000000 O
   Si74        1.0     0.024263     0.902070     0.802133    Biso  1.000000 Si
   O220        1.0     0.677593     0.646179     0.802092    Biso  1.000000 O
   O221        1.0     0.011326     0.344692     0.802075    Biso  1.000000 O
   Si75        1.0     0.342270     0.365264     0.802058    Biso  1.000000 Si
   Si76        1.0     0.895522     0.011719     0.801950    Biso  1.000000 Si
   Si77        1.0     0.465871     0.311521     0.801925    Biso  1.000000 Si
   Si78        1.0     0.647929     0.174383     0.801867    Biso  1.000000 Si
   O222        1.0     0.026920     0.659533     0.801825    Biso  1.000000 O
   Si79        1.0     0.280154     0.709931     0.801783    Biso  1.000000 Si
   O223        1.0     0.136734     0.166637     0.801767    Biso  1.000000 O
   Si80        1.0     0.143812     0.071222     0.801733    Biso  1.000000 Si
   O224        1.0     0.572984     0.917989     0.801558    Biso  1.000000 O
   O225        1.0     0.930174     0.808616     0.801492    Biso  1.000000 O
   H138        1.0     0.071002     0.412041     0.801467    Biso  1.000000 H
   O226        1.0     0.273751     0.999925     0.801408    Biso  1.000000 O
   Si81        1.0     0.288735     0.324347     0.801325    Biso  1.000000 Si
   Si82        1.0     0.694015     0.306717     0.801308    Biso  1.000000 Si
   H139        1.0     0.025069     0.803033     0.801242    Biso  1.000000 H
   H140        1.0     0.718278     0.704876     0.801042    Biso  1.000000 H
   O227        1.0     0.160104     0.106531     0.801042    Biso  1.000000 O
   Si83        1.0     0.859607     0.725247     0.800917    Biso  1.000000 Si
   Si84        1.0     0.773794     0.447476     0.800842    Biso  1.000000 Si
   O228        1.0     0.046696     0.804466     0.800775    Biso  1.000000 O
   O229        1.0     0.572418     0.663406     0.800767    Biso  1.000000 O
   O230        1.0     0.081043     0.364711     0.800717    Biso  1.000000 O
   H141        1.0     0.342445     0.178256     0.800583    Biso  1.000000 H
   O231        1.0     0.054232     0.426854     0.800517    Biso  1.000000 O
   Si85        1.0     0.735462     0.244071     0.800517    Biso  1.000000 Si
   O232        1.0     0.160910     0.685562     0.800433    Biso  1.000000 O
   O233        1.0     0.167356     0.041320     0.800400    Biso  1.000000 O
   O234        1.0     0.918217     0.872897     0.800225    Biso  1.000000 O
   Si86        1.0     0.802108     0.688001     0.800217    Biso  1.000000 Si
   H142        1.0     0.668010     0.510776     0.800175    Biso  1.000000 H
   Si87        1.0     0.170101     0.257375     0.800108    Biso  1.000000 Si
   O235        1.0     0.558914     0.112642     0.800100    Biso  1.000000 O
   H143        1.0     0.912293     0.160149     0.800100    Biso  1.000000 H
   O236        1.0     0.205515     0.824737     0.800017    Biso  1.000000 O
   Si88        1.0     0.311147     0.534391     0.799900    Biso  1.000000 Si
   O237        1.0     0.644814     0.819556     0.799892    Biso  1.000000 O
   H144        1.0     0.513177     0.614038     0.799767    Biso  1.000000 H
   Si89        1.0     0.366969     0.799185     0.799733    Biso  1.000000 Si
   O238        1.0     0.818792     0.232000     0.799708    Biso  1.000000 O
   H145        1.0     0.725574     0.490003     0.799525    Biso  1.000000 H
   O239        1.0     0.596594     0.485351     0.799483    Biso  1.000000 O
   O240        1.0     0.280916     0.223726     0.799483    Biso  1.000000 O
   Si90        1.0     0.499739     0.918819     0.799425    Biso  1.000000 Si
   O241        1.0     0.424359     0.383673     0.799408    Biso  1.000000 O
   Si91        1.0     0.536721     0.663557     0.799383    Biso  1.000000 Si
   O242        1.0     0.752712     0.129517     0.799150    Biso  1.000000 O
   O243        1.0     0.317724     0.900511     0.799108    Biso  1.000000 O
   H146        1.0     0.216100     0.375776     0.799075    Biso  1.000000 H
   O244        1.0     0.225225     0.033473     0.799067    Biso  1.000000 O
   O245        1.0     0.322276     0.333250     0.799058    Biso  1.000000 O
   O246        1.0     0.349066     0.228328     0.799017    Biso  1.000000 O
   O247        1.0     0.960208     0.100948     0.799008    Biso  1.000000 O
   O248        1.0     0.533127     0.231295     0.799000    Biso  1.000000 O
   O249        1.0     0.837370     0.693761     0.798892    Biso  1.000000 O
   O250        1.0     0.420438     0.632447     0.798817    Biso  1.000000 O
   O251        1.0     0.626127     0.938712     0.798792    Biso  1.000000 O
   O252        1.0     0.413708     0.877449     0.798700    Biso  1.000000 O
   O253        1.0     0.710241     0.024093     0.798700    Biso  1.000000 O
   O254        1.0     0.228797     0.112693     0.798658    Biso  1.000000 O
   O255        1.0     0.051684     0.926288     0.798608    Biso  1.000000 O
   O256        1.0     0.079017     0.255841     0.798592    Biso  1.000000 O
   O257        1.0     0.159777     0.935870     0.798592    Biso  1.000000 O
   Si92        1.0     0.361001     0.483993     0.798508    Biso  1.000000 Si
   O258        1.0     0.213726     0.761688     0.798500    Biso  1.000000 O
   Si93        1.0     0.203032     0.430626     0.798475    Biso  1.000000 Si
   Si94        1.0     0.690356     0.901894     0.798467    Biso  1.000000 Si
   O259        1.0     0.971207     0.209164     0.798433    Biso  1.000000 O
   H147        1.0     0.248443     0.103488     0.798375    Biso  1.000000 H
   O260        1.0     0.029686     0.483615     0.798300    Biso  1.000000 O
   H148        1.0     0.999434     0.957272     0.798292    Biso  1.000000 H
   O261        1.0     0.156009     0.294797     0.798200    Biso  1.000000 O
   O262        1.0     0.609640     0.577899     0.798142    Biso  1.000000 O
   Si95        1.0     0.221588     0.152453     0.798142    Biso  1.000000 Si
   O263        1.0     0.739709     0.440259     0.798058    Biso  1.000000 O
   O264        1.0     0.258549     0.894651     0.797975    Biso  1.000000 O
   O265        1.0     0.970837     0.298066     0.797925    Biso  1.000000 O
   O266        1.0     0.862939     0.003118     0.797892    Biso  1.000000 O
   O267        1.0     0.548722     0.308327     0.797842    Biso  1.000000 O
   O268        1.0     0.875746     0.828987     0.797717    Biso  1.000000 O
   O269        1.0     0.660125     0.990821     0.797658    Biso  1.000000 O
   O270        1.0     0.559546     0.993788     0.797625    Biso  1.000000 O
   O271        1.0     0.781309     0.565752     0.797617    Biso  1.000000 O
   O272        1.0     0.709195     0.504715     0.797608    Biso  1.000000 O
   Si96        1.0     0.061267     0.465860     0.797600    Biso  1.000000 Si
   O273        1.0     0.850547     0.178684     0.797558    Biso  1.000000 O
   Si97        1.0     0.793266     0.835551     0.797533    Biso  1.000000 Si
   Si98        1.0     0.851875     0.218947     0.797433    Biso  1.000000 Si
   O274        1.0     0.908960     0.477077     0.797383    Biso  1.000000 O
   Si99        1.0     0.630156     0.783643     0.797325    Biso  1.000000 Si
   Si100       1.0     0.259855     0.034907     0.797250    Biso  1.000000 Si
   Si101       1.0     0.189093     0.858889     0.797250    Biso  1.000000 Si
   O275        1.0     0.421004     0.941679     0.797233    Biso  1.000000 O
   O276        1.0     0.661868     0.293615     0.797233    Biso  1.000000 O
   O277        1.0     0.467417     0.903201     0.797167    Biso  1.000000 O
   O278        1.0     0.290783     0.429294     0.796967    Biso  1.000000 O
   O279        1.0     0.088230     0.602042     0.796958    Biso  1.000000 O
   O280        1.0     0.782615     0.720620     0.796925    Biso  1.000000 O
   O281        1.0     0.145794     0.229711     0.796867    Biso  1.000000 O
   O282        1.0     0.629481     0.142997     0.796758    Biso  1.000000 O
   O283        1.0     0.279000     0.288107     0.796692    Biso  1.000000 O
   O284        1.0     0.841704     0.757840     0.796608    Biso  1.000000 O
   Si102       1.0     0.527922     0.467545     0.796583    Biso  1.000000 Si
   Si103       1.0     0.200897     0.956543     0.796550    Biso  1.000000 Si
   H149        1.0     0.205340     0.517894     0.796542    Biso  1.000000 H
   O285        1.0     0.340768     0.157005     0.796500    Biso  1.000000 O
   O286        1.0     0.803023     0.873576     0.796475    Biso  1.000000 O
   H150        1.0     0.519471     0.971028     0.796467    Biso  1.000000 H
   O287        1.0     0.102387     0.741669     0.796417    Biso  1.000000 O
   O288        1.0     0.053949     0.041773     0.796183    Biso  1.000000 O
   O289        1.0     0.646469     0.450444     0.796150    Biso  1.000000 O
   Si104       1.0     0.655247     0.410910     0.795958    Biso  1.000000 Si
   Si105       1.0     0.996210     0.667455     0.795950    Biso  1.000000 Si
   O290        1.0     0.372435     0.597918     0.795950    Biso  1.000000 O
   O291        1.0     0.493597     0.475668     0.795833    Biso  1.000000 O
   O292        1.0     0.471207     0.599879     0.795808    Biso  1.000000 O
   O293        1.0     0.920634     0.587808     0.795775    Biso  1.000000 O
   O294        1.0     0.916932     0.670372     0.795775    Biso  1.000000 O
   Si106       1.0     0.058893     0.840027     0.795767    Biso  1.000000 Si
   O295        1.0     0.089406     0.974423     0.795700    Biso  1.000000 O
   O296        1.0     0.039683     0.103237     0.795525    Biso  1.000000 O
   O297        1.0     0.970031     0.478938     0.795458    Biso  1.000000 O
   O298        1.0     0.832469     0.595956     0.795450    Biso  1.000000 O
   Si107       1.0     0.909701     0.836657     0.795442    Biso  1.000000 Si
   O299        1.0     0.320164     0.963308     0.795417    Biso  1.000000 O
   O300        1.0     0.579279     0.380932     0.795408    Biso  1.000000 O
   O301        1.0     0.094394     0.842140     0.795392    Biso  1.000000 O
   O302        1.0     0.338633     0.513543     0.795392    Biso  1.000000 O
   Si108       1.0     0.603977     0.674295     0.795392    Biso  1.000000 Si
   Si109       1.0     0.752276     0.588436     0.795333    Biso  1.000000 Si
   O303        1.0     0.269068     0.352287     0.795200    Biso  1.000000 O
   O304        1.0     0.536438     0.428187     0.795200    Biso  1.000000 O
   O305        1.0     0.501830     0.957498     0.795117    Biso  1.000000 O
   O306        1.0     0.492464     0.295199     0.795000    Biso  1.000000 O
   O307        1.0     0.795792     0.934713     0.794975    Biso  1.000000 O
   O308        1.0     0.864464     0.114931     0.794867    Biso  1.000000 O
   O309        1.0     0.923074     0.403767     0.794858    Biso  1.000000 O
   O310        1.0     0.989851     0.707618     0.794783    Biso  1.000000 O
   O311        1.0     0.154332     0.852350     0.794733    Biso  1.000000 O
   Si110       1.0     0.339744     0.929834     0.794650    Biso  1.000000 Si
   Si111       1.0     0.559089     0.887634     0.794575    Biso  1.000000 Si
   O312        1.0     0.234264     0.445741     0.794550    Biso  1.000000 O
   O313        1.0     0.851614     0.459573     0.794517    Biso  1.000000 O
   Si112       1.0     0.626802     0.294042     0.794517    Biso  1.000000 Si
   O314        1.0     0.890382     0.726354     0.794508    Biso  1.000000 O
   O315        1.0     0.438494     0.323693     0.794300    Biso  1.000000 O
   O316        1.0     0.722895     0.566532     0.794283    Biso  1.000000 O
   O317        1.0     0.226772     0.644318     0.794217    Biso  1.000000 O
   Si113       1.0     0.027508     0.140130     0.794050    Biso  1.000000 Si
   O318        1.0     0.339809     0.819179     0.794050    Biso  1.000000 O
   Si114       1.0     0.469552     0.504565     0.793975    Biso  1.000000 Si
   O319        1.0     0.689659     0.407012     0.793942    Biso  1.000000 O
   H151        1.0     0.207366     0.653925     0.793775    Biso  1.000000 H
   Si115       1.0     0.450712     0.139175     0.793633    Biso  1.000000 Si
   Si116       1.0     0.126889     0.826195     0.793633    Biso  1.000000 Si
   Si117       1.0     0.987193     0.331137     0.793508    Biso  1.000000 Si
   Si118       1.0     0.743520     0.349722     0.793350    Biso  1.000000 Si
   O320        1.0     0.712441     0.330835     0.793333    Biso  1.000000 O
   Si119       1.0     0.433702     0.905867     0.793325    Biso  1.000000 Si
   O321        1.0     0.739731     0.766315     0.793300    Biso  1.000000 O
   Si120       1.0     0.562160     0.773332     0.793283    Biso  1.000000 Si
   O322        1.0     0.788213     0.657722     0.793217    Biso  1.000000 O
   O323        1.0     0.997539     0.895078     0.793083    Biso  1.000000 O
   O324        1.0     0.525069     0.897820     0.792892    Biso  1.000000 O
   O325        1.0     0.961929     0.358826     0.792783    Biso  1.000000 O
   Si121       1.0     0.194559     0.029600     0.792708    Biso  1.000000 Si
   O326        1.0     0.919872     0.020195     0.792575    Biso  1.000000 O
   O327        1.0     0.118613     0.068204     0.792558    Biso  1.000000 O
   O328        1.0     0.596572     0.785756     0.792483    Biso  1.000000 O
   O329        1.0     0.198719     0.256168     0.792442    Biso  1.000000 O
   O330        1.0     0.627281     0.645097     0.792292    Biso  1.000000 O
   Si122       1.0     0.451736     0.214194     0.792200    Biso  1.000000 Si
   H152        1.0     0.148147     0.945251     0.792150    Biso  1.000000 H
   O331        1.0     0.486867     0.539421     0.792067    Biso  1.000000 O
   O332        1.0     0.619375     0.332621     0.792058    Biso  1.000000 O
   O333        1.0     0.419676     0.042804     0.792050    Biso  1.000000 O
   Si123       1.0     0.134774     0.193849     0.791892    Biso  1.000000 Si
   Si124       1.0     0.089689     0.564017     0.791883    Biso  1.000000 Si
   Si125       1.0     0.788191     0.038906     0.791700    Biso  1.000000 Si
   Si126       1.0     0.650521     0.956970     0.791658    Biso  1.000000 Si
   O334        1.0     0.072832     0.687700     0.791592    Biso  1.000000 O
   O335        1.0     0.283465     0.535196     0.791550    Biso  1.000000 O
   O336        1.0     0.840071     0.328874     0.791500    Biso  1.000000 O
   O337        1.0     0.516444     0.174786     0.791483    Biso  1.000000 O
   O338        1.0     0.653809     0.199759     0.791442    Biso  1.000000 O
   O339        1.0     0.969378     0.768931     0.791100    Biso  1.000000 O
   O340        1.0     0.711352     0.878882     0.791042    Biso  1.000000 O
   O341        1.0     0.352703     0.384352     0.790917    Biso  1.000000 O
   O342        1.0     0.676831     0.930916     0.790817    Biso  1.000000 O
   O343        1.0     0.189615     0.990041     0.790725    Biso  1.000000 O
   Si127       1.0     0.458357     0.729472     0.790600    Biso  1.000000 Si
   Si128       1.0     0.661672     0.636647     0.790575    Biso  1.000000 Si
   O344        1.0     0.128283     0.352111     0.790400    Biso  1.000000 O
   O345        1.0     0.795139     0.445540     0.790358    Biso  1.000000 O
   Si129       1.0     0.280067     0.252647     0.790300    Biso  1.000000 Si
   O346        1.0     0.419959     0.121193     0.790292    Biso  1.000000 O
   Si130       1.0     0.001982     0.487363     0.790050    Biso  1.000000 Si
   Si131       1.0     0.394390     0.623871     0.789983    Biso  1.000000 Si
   Si132       1.0     0.499259     0.794281     0.789908    Biso  1.000000 Si
   Si133       1.0     0.023609     0.558283     0.789892    Biso  1.000000 Si
   O347        1.0     0.653896     0.764027     0.789867    Biso  1.000000 O
   O348        1.0     0.383913     0.781782     0.789833    Biso  1.000000 O
   O349        1.0     0.481988     0.122903     0.789583    Biso  1.000000 O
   Si134       1.0     0.720804     0.418756     0.789225    Biso  1.000000 Si
   Si135       1.0     0.521649     0.308805     0.789117    Biso  1.000000 Si
   O350        1.0     0.423749     0.737872     0.789075    Biso  1.000000 O
   O351        1.0     0.809557     0.007344     0.789008    Biso  1.000000 O
   Si136       1.0     0.429041     0.359379     0.788975    Biso  1.000000 Si
   Si137       1.0     0.097334     0.371652     0.788975    Biso  1.000000 Si
   O352        1.0     0.447402     0.176144     0.788808    Biso  1.000000 O
   O353        1.0     0.274753     0.701179     0.788758    Biso  1.000000 O
   H153        1.0     0.840964     0.762945     0.788708    Biso  1.000000 H
   O354        1.0     0.534521     0.794885     0.788692    Biso  1.000000 O
   Si138       1.0     0.517620     0.214420     0.788567    Biso  1.000000 Si
   Si139       1.0     0.263863     0.433644     0.788558    Biso  1.000000 Si
   O355        1.0     0.224006     0.938385     0.788450    Biso  1.000000 O
   O356        1.0     0.179727     0.424063     0.788300    Biso  1.000000 O
   O357        1.0     0.482206     0.758846     0.788233    Biso  1.000000 O
   O358        1.0     0.995971     0.138672     0.788183    Biso  1.000000 O
   O359        1.0     0.483709     0.225687     0.787950    Biso  1.000000 O
   Si140       1.0     0.141395     0.315042     0.787858    Biso  1.000000 Si
   O360        1.0     0.249118     0.586676     0.787850    Biso  1.000000 O
   O361        1.0     0.667814     0.597591     0.787817    Biso  1.000000 O
   Si141       1.0     0.712658     0.532882     0.787783    Biso  1.000000 Si
   O362        1.0     0.746134     0.242889     0.787758    Biso  1.000000 O
   Si142       1.0     0.582698     0.495637     0.787708    Biso  1.000000 Si
   Si143       1.0     0.605632     0.367150     0.787700    Biso  1.000000 Si
   O363        1.0     0.803154     0.073309     0.787683    Biso  1.000000 O
   O364        1.0     0.548177     0.486759     0.787650    Biso  1.000000 O
   O365        1.0     0.208695     0.876946     0.787617    Biso  1.000000 O
   O366        1.0     0.632683     0.392878     0.787600    Biso  1.000000 O
   O367        1.0     0.558522     0.737570     0.787467    Biso  1.000000 O
   O368        1.0     0.375942     0.469104     0.787433    Biso  1.000000 O
   O369        1.0     0.050921     0.163217     0.787358    Biso  1.000000 O
   O370        1.0     0.103106     0.410985     0.787342    Biso  1.000000 O
   Si144       1.0     0.562138     0.102734     0.787300    Biso  1.000000 Si
   Si145       1.0     0.909614     0.700853     0.787283    Biso  1.000000 Si
   Si146       1.0     0.160387     0.695697     0.787242    Biso  1.000000 Si
   Si147       1.0     0.805157     0.902422     0.787233    Biso  1.000000 Si
   Si148       1.0     0.237792     0.900712     0.787158    Biso  1.000000 Si
   O371        1.0     0.423945     0.234087     0.787108    Biso  1.000000 O
   O372        1.0     0.768023     0.327767     0.786967    Biso  1.000000 O
   O373        1.0     0.375049     0.656263     0.786892    Biso  1.000000 O
   Si149       1.0     0.843795     0.999799     0.786850    Biso  1.000000 Si
   O374        1.0     0.739230     0.384956     0.786675    Biso  1.000000 O
   Si150       1.0     0.972187     0.109071     0.786600    Biso  1.000000 Si
   O375        1.0     0.099077     0.127606     0.786575    Biso  1.000000 O
   O376        1.0     0.057869     0.556447     0.786517    Biso  1.000000 O
   Si151       1.0     0.095069     0.715011     0.786517    Biso  1.000000 Si
   O377        1.0     0.526963     0.666499     0.786442    Biso  1.000000 O
   O378        1.0     0.081805     0.469557     0.786408    Biso  1.000000 O
   Si152       1.0     0.082916     0.273672     0.786392    Biso  1.000000 Si
   Si153       1.0     0.484841     0.575812     0.786383    Biso  1.000000 Si
   O379        1.0     0.175633     0.731861     0.786367    Biso  1.000000 O
   O380        1.0     0.102670     0.191786     0.786325    Biso  1.000000 O
   O381        1.0     0.756087     0.036013     0.786183    Biso  1.000000 O
   O382        1.0     0.584092     0.535322     0.786142    Biso  1.000000 O
   Si154       1.0     0.957028     0.209642     0.786117    Biso  1.000000 Si
   Si155       1.0     0.721283     0.030279     0.786100    Biso  1.000000 Si
   O383        1.0     0.867078     0.230541     0.786083    Biso  1.000000 O
   Si156       1.0     0.824607     0.462566     0.786075    Biso  1.000000 Si
   O384        1.0     0.733850     0.670850     0.786058    Biso  1.000000 O
   Si157       1.0     0.747245     0.136886     0.785917    Biso  1.000000 Si
   Si158       1.0     0.944440     0.386565     0.785917    Biso  1.000000 Si
   Si159       1.0     0.974060     0.732465     0.785842    Biso  1.000000 Si
   Si160       1.0     0.344274     0.233986     0.785667    Biso  1.000000 Si
   O385        1.0     0.005162     0.525740     0.785642    Biso  1.000000 O
   Si161       1.0     0.599795     0.570882     0.785458    Biso  1.000000 Si
   O386        1.0     0.005510     0.589618     0.785433    Biso  1.000000 O
   O387        1.0     0.053056     0.294520     0.785425    Biso  1.000000 O
   O388        1.0     0.366337     0.719563     0.785392    Biso  1.000000 O
   O389        1.0     0.691859     0.714785     0.785325    Biso  1.000000 O
   O390        1.0     0.216513     0.163267     0.785317    Biso  1.000000 O
   O391        1.0     0.792525     0.821140     0.785142    Biso  1.000000 O
   O392        1.0     0.548112     0.066595     0.785125    Biso  1.000000 O
   O393        1.0     0.748530     0.176772     0.785017    Biso  1.000000 O
   O394        1.0     0.934791     0.240475     0.784858    Biso  1.000000 O
   O395        1.0     0.112493     0.294721     0.784817    Biso  1.000000 O
   Si162       1.0     0.627608     0.124337     0.784708    Biso  1.000000 Si
   O396        1.0     0.618962     0.268667     0.784533    Biso  1.000000 O
   O397        1.0     0.937165     0.176596     0.784475    Biso  1.000000 O
   O398        1.0     0.268045     0.041068     0.784458    Biso  1.000000 O
   O399        1.0     0.756610     0.612227     0.784425    Biso  1.000000 O
   Si163       1.0     0.566951     0.992707     0.784408    Biso  1.000000 Si
   H154        1.0     0.644509     0.196062     0.784283    Biso  1.000000 H
   O400        1.0     0.511130     0.345120     0.784142    Biso  1.000000 O
   O401        1.0     0.941369     0.716973     0.784125    Biso  1.000000 O
   Si164       1.0     0.391863     0.747252     0.784025    Biso  1.000000 Si
   O402        1.0     0.311517     0.250107     0.783817    Biso  1.000000 O
   O403        1.0     0.596637     0.104217     0.783808    Biso  1.000000 O
   O404        1.0     0.595831     0.691698     0.783792    Biso  1.000000 O
   O405        1.0     0.658361     0.103865     0.783742    Biso  1.000000 O
   Si165       1.0     0.509169     0.142771     0.783733    Biso  1.000000 Si
   O406        1.0     0.043974     0.844076     0.783692    Biso  1.000000 O
   Si166       1.0     0.764320     0.652013     0.783633    Biso  1.000000 Si
   O407        1.0     0.117720     0.561276     0.783583    Biso  1.000000 O
   Si167       1.0     0.239709     0.623771     0.783558    Biso  1.000000 Si
   Si168       1.0     0.258048     0.549782     0.783508    Biso  1.000000 Si
   O408        1.0     0.126454     0.698237     0.783433    Biso  1.000000 O
   O409        1.0     0.997844     0.652416     0.783350    Biso  1.000000 O
   O410        1.0     0.450168     0.497020     0.783325    Biso  1.000000 O
   O411        1.0     0.578146     0.880240     0.783142    Biso  1.000000 O
   Si169       1.0     0.909984     0.593039     0.783083    Biso  1.000000 Si
   O412        1.0     0.250425     0.248170     0.783050    Biso  1.000000 O
   O413        1.0     0.516683     0.589065     0.782967    Biso  1.000000 O
   Si170       1.0     0.340920     0.158891     0.782942    Biso  1.000000 Si
   O414        1.0     0.838481     0.903403     0.782867    Biso  1.000000 O
   O415        1.0     0.988979     0.075548     0.782800    Biso  1.000000 O
   Si171       1.0     0.842423     0.598471     0.782750    Biso  1.000000 Si
   O416        1.0     0.818748     0.501974     0.782733    Biso  1.000000 O
   O417        1.0     0.223766     0.348942     0.782725    Biso  1.000000 O
   O418        1.0     0.876682     0.604758     0.782717    Biso  1.000000 O
   Si172       1.0     0.059045     0.039635     0.782708    Biso  1.000000 Si
   Si173       1.0     0.258069     0.360410     0.782683    Biso  1.000000 Si
   O419        1.0     0.457660     0.371929     0.782600    Biso  1.000000 O
   O420        1.0     0.229952     0.523804     0.782583    Biso  1.000000 O
   O421        1.0     0.917607     0.835777     0.782392    Biso  1.000000 O
   Si174       1.0     0.106438     0.090059     0.782367    Biso  1.000000 Si
   Si175       1.0     0.090735     0.974926     0.782317    Biso  1.000000 Si
   O422        1.0     0.598663     0.009733     0.782283    Biso  1.000000 O
   O423        1.0     0.353204     0.924251     0.782192    Biso  1.000000 O
   O424        1.0     0.715337     0.124286     0.782075    Biso  1.000000 O
   O425        1.0     0.680424     0.537635     0.782067    Biso  1.000000 O
   Si176       1.0     0.323518     0.822146     0.781967    Biso  1.000000 Si
   O426        1.0     0.574988     0.597314     0.781842    Biso  1.000000 O
   O427        1.0     0.371368     0.257702     0.781825    Biso  1.000000 O
   Si177       1.0     0.083243     0.161004     0.781825    Biso  1.000000 Si
   O428        1.0     0.728013     0.824259     0.781783    Biso  1.000000 O
   O429        1.0     0.129481     0.807509     0.781783    Biso  1.000000 O
   O430        1.0     0.256480     0.400322     0.781692    Biso  1.000000 O
   O431        1.0     0.003376     0.324799     0.781625    Biso  1.000000 O
   O432        1.0     0.484144     0.820260     0.781517    Biso  1.000000 O
   Si178       1.0     0.732456     0.784121     0.781483    Biso  1.000000 Si
   Si179       1.0     0.207322     0.766642     0.781475    Biso  1.000000 Si
   O433        1.0     0.463802     0.700928     0.781333    Biso  1.000000 O
   Si180       1.0     0.867274     0.113020     0.781308    Biso  1.000000 Si
   O434        1.0     0.703642     0.062294     0.781283    Biso  1.000000 O
   O435        1.0     0.929128     0.967281     0.781275    Biso  1.000000 O
   O436        1.0     0.399268     0.363378     0.781158    Biso  1.000000 O
   O437        1.0     0.241255     0.783895     0.781092    Biso  1.000000 O
   O438        1.0     0.177593     0.665895     0.781033    Biso  1.000000 O
   O439        1.0     0.851766     0.965018     0.780908    Biso  1.000000 O
   O440        1.0     0.155878     0.189573     0.780867    Biso  1.000000 O
   Si181       1.0     0.216100     0.256671     0.780833    Biso  1.000000 Si
   Si182       1.0     0.675241     0.747630     0.780775    Biso  1.000000 Si
   O441        1.0     0.969639     0.410205     0.780625    Biso  1.000000 O
   O442        1.0     0.194799     0.046903     0.780600    Biso  1.000000 O
   Si183       1.0     0.931524     0.007494     0.780533    Biso  1.000000 Si
   O443        1.0     0.540118     0.126399     0.780525    Biso  1.000000 O
   O444        1.0     0.677244     0.656112     0.780483    Biso  1.000000 O
   H155        1.0     0.497931     0.944169     0.780358    Biso  1.000000 H
   Si184       1.0     0.355970     0.683827     0.780258    Biso  1.000000 Si
   O445        1.0     0.431001     0.903302     0.780125    Biso  1.000000 O
   O446        1.0     0.006861     0.461937     0.780058    Biso  1.000000 O
   O447        1.0     0.320708     0.676785     0.780042    Biso  1.000000 O
   Si185       1.0     0.988631     0.896034     0.779967    Biso  1.000000 Si
   O448        1.0     0.307793     0.857933     0.779842    Biso  1.000000 O
   O449        1.0     0.345712     0.197696     0.779800    Biso  1.000000 O
   O450        1.0     0.409592     0.604959     0.779733    Biso  1.000000 O
   O451        1.0     0.298123     0.794734     0.779700    Biso  1.000000 O
   Si186       1.0     0.709370     0.857883     0.779650    Biso  1.000000 Si
   Si187       1.0     0.704535     0.681186     0.779558    Biso  1.000000 Si
   O452        1.0     0.639522     0.964817     0.779383    Biso  1.000000 O
   O453        1.0     0.922899     0.304605     0.779367    Biso  1.000000 O
   Si188       1.0     0.410006     0.043281     0.779325    Biso  1.000000 Si
   O454        1.0     0.274796     0.459422     0.779217    Biso  1.000000 O
   O455        1.0     0.369669     0.137540     0.779183    Biso  1.000000 O
   O456        1.0     0.167095     0.322536     0.779167    Biso  1.000000 O
   O457        1.0     0.774709     0.122451     0.779150    Biso  1.000000 O
   Si189       1.0     0.752363     0.212484     0.779167    Biso  1.000000 Si
   O458        1.0     0.714967     0.995750     0.779400    Biso  1.000000 O
   O459        1.0     0.123971     0.962754     0.778950    Biso  1.000000 O
   O460        1.0     0.832883     0.382516     0.778758    Biso  1.000000 O
   O461        1.0     0.083417     0.012776     0.778983    Biso  1.000000 O
   Si190       1.0     0.401490     0.118578     0.778733    Biso  1.000000 Si
   Si191       1.0     0.100819     0.442270     0.779025    Biso  1.000000 Si
   O462        1.0     0.309100     0.145940     0.778342    Biso  1.000000 O
   O463        1.0     0.853966     0.029248     0.778758    Biso  1.000000 O
   O464        1.0     0.891188     0.142142     0.778792    Biso  1.000000 O
   Si192       1.0     0.367382     0.381812     0.778767    Biso  1.000000 Si
   Si193       1.0     0.840833     0.342303     0.778592    Biso  1.000000 Si
   O465        1.0     0.736028     0.521691     0.778608    Biso  1.000000 O
   O466        1.0     0.531711     0.286321     0.778642    Biso  1.000000 O
   O467        1.0     0.568846     0.956241     0.778092    Biso  1.000000 O
   O468        1.0     0.077101     0.360989     0.778758    Biso  1.000000 O
   O469        1.0     0.966263     0.016976     0.778858    Biso  1.000000 O
   O470        1.0     0.267217     0.644695     0.778200    Biso  1.000000 O
   O471        1.0     0.075249     0.074039     0.778533    Biso  1.000000 O
   O472        1.0     0.026528     0.029097     0.778242    Biso  1.000000 O
   O473        1.0     0.716317     0.441139     0.778042    Biso  1.000000 O
   Si194       1.0     0.690225     0.098333     0.778108    Biso  1.000000 Si
   Si195       1.0     0.285403     0.679853     0.778058    Biso  1.000000 Si
   O474        1.0     0.380995     0.020270     0.778183    Biso  1.000000 O
   O475        1.0     0.946117     0.116792     0.777917    Biso  1.000000 O
   O476        1.0     0.954872     0.910620     0.777975    Biso  1.000000 O
   O477        1.0     0.792830     0.274149     0.777383    Biso  1.000000 O
   Si196       1.0     0.575119     0.717300     0.777458    Biso  1.000000 Si
   O478        1.0     0.537004     0.222393     0.777700    Biso  1.000000 O
   O479        1.0     0.539661     0.009179     0.777750    Biso  1.000000 O
   Si197       1.0     0.663937     0.571436     0.777533    Biso  1.000000 Si
   Si198       1.0     0.404169     0.250610     0.777317    Biso  1.000000 Si
   O480        1.0     0.781570     0.895028     0.777442    Biso  1.000000 O
   O481        1.0     0.600449     0.479768     0.777425    Biso  1.000000 O
   O482        1.0     0.185238     0.796997     0.776958    Biso  1.000000 O
   Si199       1.0     0.802283     0.098182     0.777267    Biso  1.000000 Si
   O483        1.0     0.884763     0.080452     0.777317    Biso  1.000000 O
   O484        1.0     0.923117     0.369489     0.777033    Biso  1.000000 O
   O485        1.0     0.628305     0.568393     0.777125    Biso  1.000000 O
   O486        1.0     0.910594     0.557554     0.777067    Biso  1.000000 O
   O487        1.0     0.064555     0.953047     0.777208    Biso  1.000000 O
   O488        1.0     0.930304     0.620049     0.777042    Biso  1.000000 O
   O489        1.0     0.320011     0.036089     0.775092    Biso  1.000000 O
   O490        1.0     0.676526     0.847849     0.776242    Biso  1.000000 O
   O491        1.0     0.889576     0.689209     0.776850    Biso  1.000000 O
   O492        1.0     0.396546     0.079521     0.776433    Biso  1.000000 O
   O493        1.0     0.701769     0.770918     0.776658    Biso  1.000000 O
   O494        1.0     0.461167     0.576843     0.776725    Biso  1.000000 O
   O495        1.0     0.834735     0.564193     0.776617    Biso  1.000000 O
   O496        1.0     0.981465     0.213414     0.776333    Biso  1.000000 O
   O497        1.0     0.260139     0.897015     0.776417    Biso  1.000000 O
   Si200       1.0     0.005968     0.618766     0.776358    Biso  1.000000 Si
   O498        1.0     0.834277     0.116012     0.776258    Biso  1.000000 O
   Si201       1.0     0.171429     0.440208     0.776167    Biso  1.000000 Si
   Si202       1.0     0.028619     0.301713     0.776050    Biso  1.000000 Si
   O499        1.0     0.080259     0.728190     0.775225    Biso  1.000000 O
   O500        1.0     0.193950     0.471519     0.776175    Biso  1.000000 O
   O501        1.0     0.827199     0.627820     0.775858    Biso  1.000000 O
   Si203       1.0     0.925252     0.148555     0.775908    Biso  1.000000 Si
   Si204       1.0     0.484057     0.354827     0.775958    Biso  1.000000 Si
   O502        1.0     0.083809     0.248975     0.775450    Biso  1.000000 O
   Si205       1.0     0.993422     0.041672     0.776008    Biso  1.000000 Si
   O503        1.0     0.891841     0.921661     0.775142    Biso  1.000000 O
   Si206       1.0     0.781635     0.312577     0.775608    Biso  1.000000 Si
   O504        1.0     0.135972     0.449237     0.775525    Biso  1.000000 O
   O505        1.0     0.594024     0.357996     0.775475    Biso  1.000000 O
   O506        1.0     0.016444     0.793627     0.774825    Biso  1.000000 O
   Si207       1.0     0.856493     0.929457     0.775033    Biso  1.000000 Si
   O507        1.0     0.992791     0.858034     0.775267    Biso  1.000000 O
   O508        1.0     0.211918     0.618062     0.775300    Biso  1.000000 O
   Si208       1.0     0.544540     0.596308     0.775275    Biso  1.000000 Si
   O509        1.0     0.626519     0.151749     0.774725    Biso  1.000000 O
   Si209       1.0     0.200309     0.328647     0.775233    Biso  1.000000 Si
   O510        1.0     0.996428     0.732239     0.775350    Biso  1.000000 O
   Si210       1.0     0.927909     0.265825     0.774758    Biso  1.000000 Si
   Si211       1.0     0.380581     0.458014     0.774675    Biso  1.000000 Si
   O511        1.0     0.152633     0.608681     0.774958    Biso  1.000000 O
   O512        1.0     0.214793     0.292231     0.774450    Biso  1.000000 O
   O513        1.0     0.013046     0.920479     0.774508    Biso  1.000000 O
   O514        1.0     0.834081     0.446194     0.774400    Biso  1.000000 O
   Si212       1.0     0.926341     0.933682     0.774033    Biso  1.000000 Si
   Si213       1.0     0.532670     0.047607     0.774750    Biso  1.000000 Si
   Si214       1.0     0.021279     0.834017     0.774050    Biso  1.000000 Si
   O515        1.0     0.872893     0.335588     0.773325    Biso  1.000000 O
   O516        1.0     0.370802     0.419410     0.773875    Biso  1.000000 O
   O517        1.0     0.762513     0.779519     0.774033    Biso  1.000000 O
   Si215       1.0     0.623274     0.995800     0.773642    Biso  1.000000 Si
   O518        1.0     0.868711     0.514146     0.773792    Biso  1.000000 O
   O519        1.0     0.132421     0.093152     0.773467    Biso  1.000000 O
   O520        1.0     0.421767     0.284108     0.773825    Biso  1.000000 O
   O521        1.0     0.282289     0.348037     0.773442    Biso  1.000000 O
   O522        1.0     0.471359     0.439881     0.773433    Biso  1.000000 O
   O523        1.0     0.489132     0.934990     0.773617    Biso  1.000000 O
   O524        1.0     0.404626     0.849232     0.773675    Biso  1.000000 O
   O525        1.0     0.746548     0.942962     0.773758    Biso  1.000000 O
   Si216       1.0     0.284793     0.034253     0.773008    Biso  1.000000 Si
   Si217       1.0     0.791894     0.803486     0.773158    Biso  1.000000 Si
   Si218       1.0     0.216579     0.145361     0.773242    Biso  1.000000 Si
   Si219       1.0     0.835061     0.525564     0.773217    Biso  1.000000 Si
   O526        1.0     0.349806     0.815960     0.773292    Biso  1.000000 O
   O527        1.0     0.832056     0.692252     0.773025    Biso  1.000000 O
   Si220       1.0     0.267544     0.796670     0.773000    Biso  1.000000 Si
   Si221       1.0     0.528401     0.668586     0.773008    Biso  1.000000 Si
   Si222       1.0     0.990199     0.434022     0.773117    Biso  1.000000 Si
   Si223       1.0     0.870628     0.233433     0.772825    Biso  1.000000 Si
   Si224       1.0     0.908329     0.335739     0.772325    Biso  1.000000 Si
   O528        1.0     0.198044     0.231446     0.772808    Biso  1.000000 O
   O529        1.0     0.867034     0.747403     0.772683    Biso  1.000000 O
   O530        1.0     0.784053     0.213591     0.772875    Biso  1.000000 O
   Si225       1.0     0.449580     0.473003     0.772767    Biso  1.000000 Si
   Si226       1.0     0.179945     0.633881     0.772792    Biso  1.000000 Si
   O531        1.0     0.496668     0.158087     0.772458    Biso  1.000000 O
   O532        1.0     0.822560     0.785051     0.771975    Biso  1.000000 O
   O533        1.0     0.498367     0.055705     0.772825    Biso  1.000000 O
   Si227       1.0     0.126759     0.582049     0.772333    Biso  1.000000 Si
   Si228       1.0     0.215163     0.502175     0.772450    Biso  1.000000 Si
   O534        1.0     0.780524     0.661796     0.772050    Biso  1.000000 O
   O535        1.0     0.341530     0.979026     0.772158    Biso  1.000000 O
   O536        1.0     0.250534     0.132460     0.772400    Biso  1.000000 O
   O537        1.0     0.187764     0.120841     0.772325    Biso  1.000000 O
   O538        1.0     0.439604     0.036542     0.772183    Biso  1.000000 O
   Si229       1.0     0.350220     0.017604     0.771375    Biso  1.000000 Si
   Si230       1.0     0.153156     0.805120     0.771767    Biso  1.000000 Si
   O539        1.0     0.812301     0.329880     0.771817    Biso  1.000000 O
   O540        1.0     0.012371     0.268415     0.771408    Biso  1.000000 O
   O541        1.0     0.214379     0.739129     0.772050    Biso  1.000000 O
   O542        1.0     0.907653     0.022886     0.771617    Biso  1.000000 O
   Si231       1.0     0.165984     0.216558     0.771658    Biso  1.000000 Si
   O543        1.0     0.038333     0.620049     0.771058    Biso  1.000000 O
   O544        1.0     0.471272     0.320147     0.771317    Biso  1.000000 O
   O545        1.0     0.415255     0.461836     0.771450    Biso  1.000000 O
   O546        1.0     0.342793     0.360486     0.771400    Biso  1.000000 O
   Si232       1.0     0.614780     0.264215     0.771367    Biso  1.000000 Si
   Si233       1.0     0.282202     0.868697     0.771258    Biso  1.000000 Si
   Si234       1.0     0.434094     0.595076     0.770958    Biso  1.000000 Si
   Si235       1.0     0.878251     0.046098     0.771108    Biso  1.000000 Si
   Si236       1.0     0.543995     0.256495     0.771017    Biso  1.000000 Si
   O547        1.0     0.394433     0.754068     0.770967    Biso  1.000000 O
   O548        1.0     0.268175     0.553806     0.770883    Biso  1.000000 O
   O549        1.0     0.725400     0.880894     0.770750    Biso  1.000000 O
   Si237       1.0     0.591846     0.877776     0.770658    Biso  1.000000 Si
   O550        1.0     0.647711     0.023892     0.770742    Biso  1.000000 O
   O551        1.0     0.597160     0.740613     0.770350    Biso  1.000000 O
   O552        1.0     0.726510     0.214898     0.770242    Biso  1.000000 O
   O553        1.0     0.655944     0.736715     0.770467    Biso  1.000000 O
   O554        1.0     0.261750     0.835827     0.770400    Biso  1.000000 O
   Si238       1.0     0.863593     0.708095     0.770167    Biso  1.000000 Si
   Si239       1.0     0.429324     0.876367     0.770258    Biso  1.000000 Si
   Si240       1.0     0.355600     0.943138     0.770217    Biso  1.000000 Si
   O555        1.0     0.877859     0.810779     0.770008    Biso  1.000000 O
   O556        1.0     0.552228     0.697105     0.769992    Biso  1.000000 O
   Si241       1.0     0.911530     0.822448     0.770033    Biso  1.000000 Si
   O557        1.0     0.625212     0.865629     0.769883    Biso  1.000000 O
   O558        1.0     0.141133     0.243845     0.769625    Biso  1.000000 O
   O559        1.0     0.896045     0.258909     0.769350    Biso  1.000000 O
   Si242       1.0     0.045128     0.928778     0.769700    Biso  1.000000 Si
   O560        1.0     0.925752     0.499635     0.769967    Biso  1.000000 O
   Si243       1.0     0.753256     0.904937     0.770042    Biso  1.000000 Si
   Si244       1.0     0.899726     0.527425     0.769450    Biso  1.000000 Si
   Si245       1.0     0.282724     0.147926     0.769042    Biso  1.000000 Si
   O561        1.0     0.484297     0.996052     0.768183    Biso  1.000000 O
   O562        1.0     0.539204     0.631844     0.769042    Biso  1.000000 O
   Si246       1.0     0.803916     0.245203     0.768842    Biso  1.000000 Si
   O563        1.0     0.160409     0.008551     0.769258    Biso  1.000000 O
   Si247       1.0     0.815089     0.659206     0.768833    Biso  1.000000 Si
   O564        1.0     0.421397     0.130498     0.768483    Biso  1.000000 O
   O565        1.0     0.096049     0.598672     0.768525    Biso  1.000000 O
   O566        1.0     0.076818     0.433996     0.769175    Biso  1.000000 O
   O567        1.0     0.579344     0.261851     0.768967    Biso  1.000000 O
   Si248       1.0     0.483077     0.831074     0.768750    Biso  1.000000 Si
   Si249       1.0     0.727861     0.973719     0.769283    Biso  1.000000 Si
   O568        1.0     0.081195     0.156880     0.768633    Biso  1.000000 O
   Si250       1.0     0.830705     0.409929     0.768525    Biso  1.000000 Si
   O569        1.0     0.063924     0.895078     0.768642    Biso  1.000000 O
   O570        1.0     0.838611     0.241984     0.768517    Biso  1.000000 O
   O571        1.0     0.303764     0.503483     0.768925    Biso  1.000000 O
   Si251       1.0     0.470554     0.702211     0.768167    Biso  1.000000 Si
   Si252       1.0     0.187089     0.034504     0.768175    Biso  1.000000 Si
   Si253       1.0     0.143333     0.973417     0.767975    Biso  1.000000 Si
   O572        1.0     0.461711     0.862888     0.767983    Biso  1.000000 O
   O573        1.0     0.359063     0.482861     0.767358    Biso  1.000000 O
   Si254       1.0     0.855055     0.781304     0.767233    Biso  1.000000 Si
   Si255       1.0     0.472666     0.033498     0.767117    Biso  1.000000 Si
   O574        1.0     0.366577     0.680281     0.767333    Biso  1.000000 O
   Si256       1.0     0.276408     0.478057     0.767392    Biso  1.000000 Si
   Si257       1.0     0.987738     0.242436     0.767117    Biso  1.000000 Si
   O575        1.0     0.683452     0.403113     0.766900    Biso  1.000000 O
   O576        1.0     0.934377     0.792269     0.767900    Biso  1.000000 O
   O577        1.0     0.017663     0.414204     0.767575    Biso  1.000000 O
   O578        1.0     0.270114     0.000931     0.767150    Biso  1.000000 O
   Si258       1.0     0.010868     0.760355     0.767367    Biso  1.000000 Si
   O579        1.0     0.979963     0.616176     0.766933    Biso  1.000000 O
   O580        1.0     0.498563     0.678244     0.766842    Biso  1.000000 O
   O581        1.0     0.755891     0.313407     0.766367    Biso  1.000000 O
   O582        1.0     0.276539     0.700651     0.766867    Biso  1.000000 O
   O583        1.0     0.182058     0.414607     0.766342    Biso  1.000000 O
   O584        1.0     0.695583     0.304982     0.766317    Biso  1.000000 O
   O585        1.0     0.399530     0.227925     0.766475    Biso  1.000000 O
   Si259       1.0     0.451257     0.290521     0.766767    Biso  1.000000 Si
   O586        1.0     0.956484     0.261751     0.766567    Biso  1.000000 O
   Si260       1.0     0.376029     0.835752     0.767217    Biso  1.000000 Si
   O587        1.0     0.712854     0.683324     0.766667    Biso  1.000000 O
   O588        1.0     0.880559     0.200035     0.766617    Biso  1.000000 O
   O589        1.0     0.682472     0.581621     0.766683    Biso  1.000000 O
   O590        1.0     0.046369     0.322335     0.766375    Biso  1.000000 O
   Si261       1.0     0.653809     0.845862     0.766000    Biso  1.000000 Si
   O591        1.0     0.469857     0.255791     0.766300    Biso  1.000000 O
   O592        1.0     0.633924     0.293766     0.765917    Biso  1.000000 O
   O593        1.0     0.631049     0.230868     0.766517    Biso  1.000000 O
   O594        1.0     0.493009     0.379851     0.766008    Biso  1.000000 O
   O595        1.0     0.794529     0.077660     0.766217    Biso  1.000000 O
   O596        1.0     0.342205     0.549581     0.765275    Biso  1.000000 O
   O597        1.0     0.278455     0.187083     0.765733    Biso  1.000000 O
   Si262       1.0     0.073093     0.349697     0.765967    Biso  1.000000 Si
   Si263       1.0     0.107636     0.243794     0.765525    Biso  1.000000 Si
   O598        1.0     0.191075     0.525966     0.766650    Biso  1.000000 O
   Si264       1.0     0.579300     0.950306     0.765233    Biso  1.000000 Si
   Si265       1.0     0.160125     0.103161     0.765867    Biso  1.000000 Si
   Si266       1.0     0.707845     0.431859     0.765300    Biso  1.000000 Si
   O599        1.0     0.546565     0.568342     0.765942    Biso  1.000000 O
   O600        1.0     0.445093     0.627719     0.764717    Biso  1.000000 O
   Si267       1.0     0.945333     0.625758     0.765242    Biso  1.000000 Si
   Si268       1.0     0.309862     0.358977     0.765225    Biso  1.000000 Si
   O601        1.0     0.967069     0.451852     0.764950    Biso  1.000000 O
   O602        1.0     0.277475     0.065035     0.764750    Biso  1.000000 O
   O603        1.0     0.242715     0.489752     0.765008    Biso  1.000000 O
   O604        1.0     0.684345     0.102734     0.764892    Biso  1.000000 O
   O605        1.0     0.387028     0.946558     0.764008    Biso  1.000000 O
   O606        1.0     0.168532     0.946533     0.764250    Biso  1.000000 O
   O607        1.0     0.354946     0.617132     0.764633    Biso  1.000000 O
   O608        1.0     0.151087     0.839776     0.764725    Biso  1.000000 O
   O609        1.0     0.907937     0.442019     0.764417    Biso  1.000000 O
   O610        1.0     0.515246     0.836431     0.763750    Biso  1.000000 O
   O611        1.0     0.144836     0.773307     0.764208    Biso  1.000000 O
   O612        1.0     0.591410     0.913010     0.764167    Biso  1.000000 O
   Si269       1.0     0.598989     0.486231     0.764125    Biso  1.000000 Si
   Si270       1.0     0.478525     0.959083     0.763558    Biso  1.000000 Si
   Si271       1.0     0.063466     0.602294     0.763458    Biso  1.000000 Si
   O613        1.0     0.603759     0.979705     0.763617    Biso  1.000000 O
   O614        1.0     0.477153     0.739557     0.763392    Biso  1.000000 O
   Si272       1.0     0.626541     0.730931     0.763733    Biso  1.000000 Si
   O615        1.0     0.199220     0.350980     0.763958    Biso  1.000000 O
   Si273       1.0     0.593457     0.376430     0.763642    Biso  1.000000 Si
   O616        1.0     0.564076     0.397882     0.763292    Biso  1.000000 O
   O617        1.0     0.551792     0.058924     0.763858    Biso  1.000000 O
   O618        1.0     0.139021     0.556045     0.763325    Biso  1.000000 O
   O619        1.0     0.925426     0.163544     0.763250    Biso  1.000000 O
   O620        1.0     0.570981     0.853381     0.763250    Biso  1.000000 O
   O621        1.0     0.840789     0.928803     0.763067    Biso  1.000000 O
   Si274       1.0     0.486845     0.418454     0.763008    Biso  1.000000 Si
   Si275       1.0     0.334582     0.510324     0.762883    Biso  1.000000 Si
   Si276       1.0     0.072592     0.726379     0.762100    Biso  1.000000 Si
   O622        1.0     0.992573     0.051002     0.763092    Biso  1.000000 O
   O623        1.0     0.211700     0.171843     0.763042    Biso  1.000000 O
   O624        1.0     0.622664     0.399920     0.763283    Biso  1.000000 O
   O625        1.0     0.787646     0.827302     0.762567    Biso  1.000000 O
   O626        1.0     0.465239     0.492493     0.762583    Biso  1.000000 O
   Si277       1.0     0.935031     0.467369     0.762583    Biso  1.000000 Si
   O627        1.0     0.798928     0.410482     0.762167    Biso  1.000000 O
   O628        1.0     0.860304     0.400221     0.762000    Biso  1.000000 O
   O629        1.0     0.444570     0.955889     0.760542    Biso  1.000000 O
   O630        1.0     0.036547     0.841813     0.762200    Biso  1.000000 O
   O631        1.0     0.644095     0.808742     0.762367    Biso  1.000000 O
   O632        1.0     0.216775     0.022936     0.762033    Biso  1.000000 O
   Si278       1.0     0.619136     0.148932     0.761608    Biso  1.000000 Si
   O633        1.0     0.173825     0.067248     0.761742    Biso  1.000000 O
   Si279       1.0     0.049636     0.418505     0.761858    Biso  1.000000 Si
   O634        1.0     0.042863     0.749717     0.761467    Biso  1.000000 O
   O635        1.0     0.930196     0.944748     0.761217    Biso  1.000000 O
   Si280       1.0     0.662565     0.311420     0.760833    Biso  1.000000 Si
   O636        1.0     0.940911     0.664361     0.761275    Biso  1.000000 O
   O637        1.0     0.818617     0.521490     0.761242    Biso  1.000000 O
   O638        1.0     0.441957     0.689385     0.761392    Biso  1.000000 O
   O639        1.0     0.583025     0.521138     0.761658    Biso  1.000000 O
   O640        1.0     0.656597     0.350602     0.760233    Biso  1.000000 O
   O641        1.0     0.104609     0.336494     0.761425    Biso  1.000000 O
   O642        1.0     0.269134     0.780072     0.760758    Biso  1.000000 O
   O643        1.0     0.940389     0.731509     0.760833    Biso  1.000000 O
   O644        1.0     0.359237     0.866962     0.761967    Biso  1.000000 O
   O645        1.0     0.467504     0.803259     0.761350    Biso  1.000000 O
   O646        1.0     0.334081     0.924377     0.761683    Biso  1.000000 O
   O647        1.0     0.745829     0.000855     0.761500    Biso  1.000000 O
   O648        1.0     0.422921     0.570681     0.760942    Biso  1.000000 O
   O649        1.0     0.304330     0.397103     0.760975    Biso  1.000000 O
   O650        1.0     0.916649     0.850288     0.760542    Biso  1.000000 O
   O651        1.0     0.626781     0.691799     0.760350    Biso  1.000000 O
   Si281       1.0     0.727098     0.299474     0.760183    Biso  1.000000 Si
   O652        1.0     0.094437     0.845560     0.759900    Biso  1.000000 O
   O653        1.0     0.100187     0.209542     0.759100    Biso  1.000000 O
   Si282       1.0     0.334691     0.585947     0.759983    Biso  1.000000 Si
   O654        1.0     0.704164     0.960793     0.760458    Biso  1.000000 O
   Si283       1.0     0.655900     0.390438     0.759933    Biso  1.000000 Si
   O655        1.0     0.163109     0.710887     0.760275    Biso  1.000000 O
   O656        1.0     0.921767     0.330835     0.759983    Biso  1.000000 O
   O657        1.0     0.179379     0.649850     0.760058    Biso  1.000000 O
   O658        1.0     0.584528     0.150617     0.758375    Biso  1.000000 O
   O659        1.0     0.522433     0.515328     0.759250    Biso  1.000000 O
   O660        1.0     0.737901     0.418228     0.759525    Biso  1.000000 O
   O661        1.0     0.632726     0.483993     0.759600    Biso  1.000000 O
   O662        1.0     0.574792     0.459824     0.759950    Biso  1.000000 O
   O663        1.0     0.690857     0.463220     0.759583    Biso  1.000000 O
   O664        1.0     0.524502     0.255413     0.759750    Biso  1.000000 O
   O665        1.0     0.299996     0.873576     0.759642    Biso  1.000000 O
   Si284       1.0     0.063837     0.865931     0.759408    Biso  1.000000 Si
   O666        1.0     0.517990     0.435053     0.759400    Biso  1.000000 O
   O667        1.0     0.299604     0.593014     0.760125    Biso  1.000000 O
   Si285       1.0     0.497147     0.161281     0.759300    Biso  1.000000 Si
   O668        1.0     0.863288     0.051078     0.759067    Biso  1.000000 O
   O669        1.0     0.356950     0.026859     0.758592    Biso  1.000000 O
   O670        1.0     0.420395     0.896663     0.759117    Biso  1.000000 O
   O671        1.0     0.295465     0.125594     0.758942    Biso  1.000000 O
   Si286       1.0     0.666137     0.026884     0.759267    Biso  1.000000 Si
   O672        1.0     0.117197     0.977995     0.759050    Biso  1.000000 O
   O673        1.0     0.225509     0.961044     0.758800    Biso  1.000000 O
   O674        1.0     0.047545     0.567965     0.758392    Biso  1.000000 O
   Si287       1.0     0.395152     0.769208     0.758667    Biso  1.000000 Si
   O675        1.0     0.062377     0.381837     0.758733    Biso  1.000000 O
   Si288       1.0     0.950712     0.769560     0.758667    Biso  1.000000 Si
   O676        1.0     0.985800     0.771194     0.758625    Biso  1.000000 O
   O677        1.0     0.700571     0.035812     0.759183    Biso  1.000000 O
   Si289       1.0     0.242366     0.997208     0.758467    Biso  1.000000 Si
   O678        1.0     0.389511     0.808993     0.758617    Biso  1.000000 O
   Si290       1.0     0.272161     0.567085     0.758317    Biso  1.000000 Si
   Si291       1.0     0.193165     0.386188     0.757533    Biso  1.000000 Si
   Si292       1.0     0.366598     0.650806     0.757950    Biso  1.000000 Si
   O679        1.0     0.062639     0.690441     0.757183    Biso  1.000000 O
   Si293       1.0     0.717319     0.224229     0.757817    Biso  1.000000 Si
   Si294       1.0     0.552293     0.536780     0.758175    Biso  1.000000 Si
   O680        1.0     0.552293     0.956291     0.757100    Biso  1.000000 O
   Si295       1.0     0.080781     0.176747     0.757067    Biso  1.000000 Si
   O681        1.0     0.041186     0.945678     0.757650    Biso  1.000000 O
   Si296       1.0     0.415668     0.936398     0.756708    Biso  1.000000 Si
   O682        1.0     0.841356     0.991651     0.757200    Biso  1.000000 O
   O683        1.0     0.794856     0.257979     0.756767    Biso  1.000000 O
   Si297       1.0     0.165505     0.535221     0.758025    Biso  1.000000 Si
   O684        1.0     0.892168     0.539622     0.757150    Biso  1.000000 O
   O685        1.0     0.866294     0.702638     0.757117    Biso  1.000000 O
   O686        1.0     0.631071     0.114126     0.757108    Biso  1.000000 O
   O687        1.0     0.104652     0.733773     0.756542    Biso  1.000000 O
   O688        1.0     0.288191     0.455775     0.757092    Biso  1.000000 O
   Si298       1.0     0.890426     0.415084     0.756842    Biso  1.000000 Si
   Si299       1.0     0.492181     0.240953     0.757075    Biso  1.000000 Si
   Si300       1.0     0.902688     0.188215     0.756875    Biso  1.000000 Si
   Si301       1.0     0.552533     0.430274     0.756875    Biso  1.000000 Si
   O689        1.0     0.492747     0.200387     0.756842    Biso  1.000000 O
   Si302       1.0     0.433332     0.143752     0.756700    Biso  1.000000 Si
   O690        1.0     0.761641     0.904082     0.756908    Biso  1.000000 O
   O691        1.0     0.103280     0.273747     0.756700    Biso  1.000000 O
   Si303       1.0     0.140175     0.740060     0.756792    Biso  1.000000 Si
   Si304       1.0     0.539683     0.856751     0.756975    Biso  1.000000 Si
   O692        1.0     0.926929     0.602797     0.756817    Biso  1.000000 O
   O693        1.0     0.682515     0.217866     0.756883    Biso  1.000000 O
   O694        1.0     0.820534     0.651963     0.755717    Biso  1.000000 O
   O695        1.0     0.671952     0.857430     0.755275    Biso  1.000000 O
   O696        1.0     0.225291     0.688882     0.756625    Biso  1.000000 O
   Si305       1.0     0.332426     0.886955     0.756700    Biso  1.000000 Si
   O697        1.0     0.145838     0.124136     0.755667    Biso  1.000000 O
   O698        1.0     0.000697     0.224782     0.755900    Biso  1.000000 O
   O699        1.0     0.468354     0.139929     0.756058    Biso  1.000000 O
   Si306       1.0     0.127281     0.851721     0.755508    Biso  1.000000 Si
   O700        1.0     0.260574     0.245379     0.755900    Biso  1.000000 O
   O701        1.0     0.726706     0.262254     0.755467    Biso  1.000000 O
   Si307       1.0     0.462147     0.767824     0.755633    Biso  1.000000 Si
   Si308       1.0     0.434682     0.653824     0.755450    Biso  1.000000 Si
   Si309       1.0     0.647471     0.214999     0.755808    Biso  1.000000 Si
   O702        1.0     0.678943     0.525564     0.755658    Biso  1.000000 O
   O703        1.0     0.637736     0.176521     0.754908    Biso  1.000000 O
   O704        1.0     0.426079     0.182607     0.756375    Biso  1.000000 O
   Si310       1.0     0.488653     0.512160     0.754975    Biso  1.000000 Si
   Si311       1.0     0.291218     0.087418     0.754975    Biso  1.000000 Si
   Si312       1.0     0.193579     0.948973     0.754533    Biso  1.000000 Si
   Si313       1.0     0.770963     0.421196     0.754508    Biso  1.000000 Si
   O705        1.0     0.427822     0.762769     0.754908    Biso  1.000000 O
   Si314       1.0     0.401512     0.210095     0.754492    Biso  1.000000 Si
   O706        1.0     0.527355     0.147499     0.754225    Biso  1.000000 O
   Si315       1.0     0.689202     0.564671     0.754800    Biso  1.000000 Si
   Si316       1.0     0.260269     0.699595     0.754683    Biso  1.000000 Si
   O707        1.0     0.530971     0.895380     0.758167    Biso  1.000000 O
   O708        1.0     0.459468     0.421095     0.754367    Biso  1.000000 O
   Si317       1.0     0.665723     0.487790     0.754433    Biso  1.000000 Si
   Si318       1.0     0.188940     0.687171     0.754825    Biso  1.000000 Si
   O709        1.0     0.239295     0.575937     0.754467    Biso  1.000000 O
   Si319       1.0     0.662303     0.098710     0.754233    Biso  1.000000 Si
   Si320       1.0     0.276060     0.208108     0.754208    Biso  1.000000 Si
   O710        1.0     0.442022     0.299500     0.754258    Biso  1.000000 O
   O711        1.0     0.854249     0.781430     0.753942    Biso  1.000000 O
   O712        1.0     0.472427     0.040716     0.753808    Biso  1.000000 O
   O713        1.0     0.436686     0.363579     0.753733    Biso  1.000000 O
   O714        1.0     0.308294     0.338128     0.753567    Biso  1.000000 O
   O715        1.0     0.047850     0.184669     0.753150    Biso  1.000000 O
   Si321       1.0     0.938973     0.697734     0.753617    Biso  1.000000 Si
   Si322       1.0     0.706778     0.688303     0.753692    Biso  1.000000 Si
   O716        1.0     0.068454     0.625959     0.752708    Biso  1.000000 O
   O717        1.0     0.471599     0.547494     0.753158    Biso  1.000000 O
   O718        1.0     0.399791     0.648643     0.752967    Biso  1.000000 O
   Si323       1.0     0.787516     0.068556     0.753617    Biso  1.000000 Si
   O719        1.0     0.659450     0.991600     0.753242    Biso  1.000000 O
   O720        1.0     0.668380     0.919800     0.752867    Biso  1.000000 O
   O721        1.0     0.027421     0.006866     0.753250    Biso  1.000000 O
   O722        1.0     0.085791     0.032769     0.753292    Biso  1.000000 O
   O723        1.0     0.497452     0.948671     0.752883    Biso  1.000000 O
   O724        1.0     0.652829     0.058874     0.752683    Biso  1.000000 O
   O725        1.0     0.592172     0.351960     0.752875    Biso  1.000000 O
   Si324       1.0     0.836346     0.954204     0.752800    Biso  1.000000 Si
   O726        1.0     0.916561     0.390388     0.752967    Biso  1.000000 O
   O727        1.0     0.627565     0.754244     0.752775    Biso  1.000000 O
   O728        1.0     0.153352     0.502905     0.751500    Biso  1.000000 O
   O729        1.0     0.870236     0.620074     0.751525    Biso  1.000000 O
   Si325       1.0     0.730975     0.028745     0.752800    Biso  1.000000 Si
   O730        1.0     0.396981     0.413525     0.751875    Biso  1.000000 O
   O731        1.0     0.369735     0.195785     0.750408    Biso  1.000000 O
   Si326       1.0     0.113756     0.309308     0.751950    Biso  1.000000 Si
   Si327       1.0     0.841748     0.028418     0.751600    Biso  1.000000 Si
   Si328       1.0     0.010716     0.042049     0.752025    Biso  1.000000 Si
   O732        1.0     0.223592     0.395544     0.751042    Biso  1.000000 O
   Si329       1.0     0.678638     0.958655     0.751425    Biso  1.000000 Si
   O733        1.0     0.128828     0.891381     0.751550    Biso  1.000000 O
   O734        1.0     0.753909     0.059377     0.751475    Biso  1.000000 O
   O735        1.0     0.970467     0.359933     0.750283    Biso  1.000000 O
   O736        1.0     0.093588     0.094133     0.750692    Biso  1.000000 O
   Si330       1.0     0.559699     0.139803     0.749408    Biso  1.000000 Si
   O737        1.0     0.706996     0.727636     0.751200    Biso  1.000000 O
   Si331       1.0     0.528989     0.930941     0.751975    Biso  1.000000 Si
   O738        1.0     0.807924     0.037698     0.750708    Biso  1.000000 O
   Si332       1.0     0.303372     0.424163     0.750975    Biso  1.000000 Si
   Si333       1.0     0.934464     0.356110     0.750733    Biso  1.000000 Si
   O739        1.0     0.371564     0.754521     0.750083    Biso  1.000000 O
   O740        1.0     0.920416     0.216960     0.750408    Biso  1.000000 O
   O741        1.0     0.737487     0.202324     0.749550    Biso  1.000000 O
   Si334       1.0     0.553818     0.062873     0.750558    Biso  1.000000 Si
   Si335       1.0     0.644531     0.789453     0.750592    Biso  1.000000 Si
   O742        1.0     0.675110     0.674622     0.749917    Biso  1.000000 O
   Si336       1.0     0.640023     0.672610     0.749608    Biso  1.000000 Si
   O743        1.0     0.773032     0.459975     0.750183    Biso  1.000000 O
   O744        1.0     0.631986     0.633453     0.749300    Biso  1.000000 O
   O745        1.0     0.044082     0.440887     0.750842    Biso  1.000000 O
   O746        1.0     0.320512     0.069311     0.750775    Biso  1.000000 O
   Si337       1.0     0.430479     0.402359     0.749750    Biso  1.000000 Si
   Si338       1.0     0.438494     0.556950     0.749708    Biso  1.000000 Si
   O747        1.0     0.936795     0.002867     0.750183    Biso  1.000000 O
   Si339       1.0     0.220347     0.170485     0.750033    Biso  1.000000 Si
   Si340       1.0     0.938189     0.962302     0.749517    Biso  1.000000 Si
   O748        1.0     0.934051     0.480950     0.750100    Biso  1.000000 O
   O749        1.0     0.329050     0.507331     0.749550    Biso  1.000000 O
   O750        1.0     0.723331     0.572266     0.750158    Biso  1.000000 O
   O751        1.0     0.562029     0.100219     0.747200    Biso  1.000000 O
   O752        1.0     0.037026     0.069009     0.750342    Biso  1.000000 O
   Si341       1.0     0.790587     0.825164     0.749258    Biso  1.000000 Si
   O753        1.0     0.213530     0.290974     0.748967    Biso  1.000000 O
   O754        1.0     0.149366     0.302291     0.749275    Biso  1.000000 O
   O755        1.0     0.340463     0.658451     0.749217    Biso  1.000000 O
   Si342       1.0     0.101755     0.999220     0.749350    Biso  1.000000 Si
   O756        1.0     0.166594     0.380027     0.748933    Biso  1.000000 O
   O757        1.0     0.671102     0.300053     0.748167    Biso  1.000000 O
   Si343       1.0     0.810929     0.535322     0.748583    Biso  1.000000 Si
   O758        1.0     0.283791     0.542439     0.748625    Biso  1.000000 O
   Si344       1.0     0.057608     0.661494     0.747883    Biso  1.000000 Si
   O759        1.0     0.309056     0.205643     0.748367    Biso  1.000000 O
   Si345       1.0     0.336281     0.034127     0.747925    Biso  1.000000 Si
   O760        1.0     0.782180     0.559767     0.748742    Biso  1.000000 O
   Si346       1.0     0.041403     0.973694     0.747983    Biso  1.000000 Si
   Si347       1.0     0.262164     0.773382     0.747817    Biso  1.000000 Si
   O761        1.0     0.196824     0.914695     0.747308    Biso  1.000000 O
   O762        1.0     0.099316     0.155874     0.747975    Biso  1.000000 O
   O763        1.0     0.282267     0.674471     0.747850    Biso  1.000000 O
   O764        1.0     0.250098     0.190001     0.747258    Biso  1.000000 O
   O765        1.0     0.183735     0.558006     0.749317    Biso  1.000000 O
   O766        1.0     0.057869     0.883510     0.747625    Biso  1.000000 O
   Si348       1.0     0.118003     0.121570     0.747442    Biso  1.000000 Si
   Si349       1.0     0.907697     0.857405     0.747867    Biso  1.000000 Si
   O767        1.0     0.660147     0.404748     0.747542    Biso  1.000000 O
   O768        1.0     0.525570     0.045796     0.745900    Biso  1.000000 O
   O769        1.0     0.343490     0.586399     0.747308    Biso  1.000000 O
   O770        1.0     0.882781     0.170661     0.747842    Biso  1.000000 O
   O771        1.0     0.972144     0.954933     0.746942    Biso  1.000000 O
   Si350       1.0     0.022107     0.205845     0.746925    Biso  1.000000 Si
   O772        1.0     0.418347     0.128889     0.745775    Biso  1.000000 O
   Si351       1.0     0.681143     0.885622     0.746508    Biso  1.000000 Si
   Si352       1.0     0.903711     0.612202     0.747250    Biso  1.000000 Si
   O773        1.0     0.258418     0.733395     0.747208    Biso  1.000000 O
   O774        1.0     0.313913     0.003395     0.745892    Biso  1.000000 O
   Si353       1.0     0.071351     0.064482     0.747200    Biso  1.000000 Si
   Si354       1.0     0.245285     0.271458     0.746942    Biso  1.000000 Si
   O775        1.0     0.338132     0.428665     0.746400    Biso  1.000000 O
   O776        1.0     0.229625     0.132108     0.747842    Biso  1.000000 O
   O777        1.0     0.180424     0.977743     0.746642    Biso  1.000000 O
   O778        1.0     0.937318     0.779493     0.746783    Biso  1.000000 O
   O779        1.0     0.417781     0.235470     0.745992    Biso  1.000000 O
   O780        1.0     0.911247     0.702588     0.745517    Biso  1.000000 O
   O781        1.0     0.666246     0.581370     0.746367    Biso  1.000000 O
   Si355       1.0     0.445529     0.331212     0.746150    Biso  1.000000 Si
   O782        1.0     0.733306     0.673415     0.746125    Biso  1.000000 O
   O783        1.0     0.824193     0.832256     0.746317    Biso  1.000000 O
   Si356       1.0     0.035436     0.559741     0.745708    Biso  1.000000 Si
   O784        1.0     0.676591     0.779041     0.746825    Biso  1.000000 O
   O785        1.0     0.876879     0.431406     0.745542    Biso  1.000000 O
   Si357       1.0     0.841791     0.638659     0.745867    Biso  1.000000 Si
   O786        1.0     0.256501     0.004627     0.745917    Biso  1.000000 O
   O787        1.0     0.893758     0.893595     0.746158    Biso  1.000000 O
   O788        1.0     0.419850     0.526067     0.745450    Biso  1.000000 O
   O789        1.0     0.270702     0.087468     0.744225    Biso  1.000000 O
   O790        1.0     0.477393     0.251842     0.745433    Biso  1.000000 O
   O791        1.0     0.967679     0.698841     0.745850    Biso  1.000000 O
   O792        1.0     0.023544     0.654176     0.744650    Biso  1.000000 O
   O793        1.0     0.806159     0.952091     0.745733    Biso  1.000000 O
   O794        1.0     0.557673     0.551920     0.745967    Biso  1.000000 O
   O795        1.0     0.781809     0.788472     0.744783    Biso  1.000000 O
   Si358       1.0     0.751884     0.888967     0.744975    Biso  1.000000 Si
   O796        1.0     0.326720     0.718557     0.744692    Biso  1.000000 O
   O797        1.0     0.413186     0.942358     0.743508    Biso  1.000000 O
   O798        1.0     0.797447     0.098131     0.745350    Biso  1.000000 O
   O799        1.0     0.457442     0.650756     0.745067    Biso  1.000000 O
   O800        1.0     0.541120     0.844881     0.744150    Biso  1.000000 O
   O801        1.0     0.778412     0.158338     0.744267    Biso  1.000000 O
   O802        1.0     0.882389     0.831351     0.744867    Biso  1.000000 O
   Si359       1.0     0.217733     0.556925     0.745592    Biso  1.000000 Si
   Si360       1.0     0.876682     0.701557     0.744542    Biso  1.000000 Si
   O803        1.0     0.716165     0.886804     0.744300    Biso  1.000000 O
   O804        1.0     0.728492     0.322058     0.744383    Biso  1.000000 O
   Si361       1.0     0.880450     0.543973     0.744750    Biso  1.000000 Si
   O805        1.0     0.385765     0.473028     0.744800    Biso  1.000000 O
   O806        1.0     0.151566     0.749818     0.744658    Biso  1.000000 O
   O807        1.0     0.131245     0.832256     0.743975    Biso  1.000000 O
   Si362       1.0     0.852725     0.809798     0.744400    Biso  1.000000 Si
   O808        1.0     0.844252     0.546840     0.744383    Biso  1.000000 O
   O809        1.0     0.863419     0.948143     0.744658    Biso  1.000000 O
   O810        1.0     0.273315     0.295451     0.744067    Biso  1.000000 O
   Si363       1.0     0.800126     0.255690     0.743642    Biso  1.000000 Si
   O811        1.0     0.768633     0.852954     0.743800    Biso  1.000000 O
   O812        1.0     0.075053     0.977617     0.744192    Biso  1.000000 O
   Si364       1.0     0.180250     0.284083     0.744167    Biso  1.000000 Si
   O813        1.0     0.927865     0.064457     0.743808    Biso  1.000000 O
   Si365       1.0     0.374701     0.434625     0.744008    Biso  1.000000 Si
   O814        1.0     0.177440     0.244046     0.744725    Biso  1.000000 O
   O815        1.0     0.012959     0.529336     0.743442    Biso  1.000000 O
   O816        1.0     0.541120     0.331338     0.744158    Biso  1.000000 O
   O817        1.0     0.232260     0.792194     0.743967    Biso  1.000000 O
   O818        1.0     0.638498     0.232251     0.744333    Biso  1.000000 O
   O819        1.0     0.143595     0.439957     0.745350    Biso  1.000000 O
   O820        1.0     0.773794     0.401328     0.742767    Biso  1.000000 O
   O821        1.0     0.558914     0.424742     0.743900    Biso  1.000000 O
   Si366       1.0     0.340201     0.193019     0.742783    Biso  1.000000 Si
   Si367       1.0     0.492333     0.050072     0.743100    Biso  1.000000 Si
   O822        1.0     0.029490     0.338078     0.742558    Biso  1.000000 O
   Si368       1.0     0.315242     0.680633     0.743225    Biso  1.000000 Si
   O823        1.0     0.984362     0.038478     0.743117    Biso  1.000000 O
   O824        1.0     0.678203     0.111360     0.743000    Biso  1.000000 O
   O825        1.0     0.473603     0.765259     0.742808    Biso  1.000000 O
   O826        1.0     0.610271     0.579131     0.741117    Biso  1.000000 O
   O827        1.0     0.890730     0.266303     0.742167    Biso  1.000000 O
   O828        1.0     0.490787     0.497875     0.742608    Biso  1.000000 O
   O829        1.0     0.339657     0.888112     0.743542    Biso  1.000000 O
   O830        1.0     0.193296     0.182355     0.742083    Biso  1.000000 O
   Si369       1.0     0.290391     0.330659     0.742058    Biso  1.000000 Si
   Si370       1.0     0.639347     0.602143     0.741442    Biso  1.000000 Si
   O831        1.0     0.090909     0.317255     0.742017    Biso  1.000000 O
   O832        1.0     0.016553     0.591354     0.742342    Biso  1.000000 O
   Si371       1.0     0.949384     0.032392     0.742325    Biso  1.000000 Si
   Si372       1.0     0.762948     0.193421     0.740875    Biso  1.000000 Si
   Si373       1.0     0.576121     0.337223     0.741842    Biso  1.000000 Si
   O833        1.0     0.277911     0.413827     0.741817    Biso  1.000000 O
   O834        1.0     0.790391     0.218369     0.740050    Biso  1.000000 O
   O835        1.0     0.661541     0.477555     0.741567    Biso  1.000000 O
   O836        1.0     0.886767     0.110907     0.740975    Biso  1.000000 O
   O837        1.0     0.202945     0.850590     0.741408    Biso  1.000000 O
   Si374       1.0     0.752929     0.571612     0.741767    Biso  1.000000 Si
   O838        1.0     0.479070     0.332872     0.741517    Biso  1.000000 O
   O839        1.0     0.184933     0.688907     0.741517    Biso  1.000000 O
   Si375       1.0     0.992726     0.341725     0.741175    Biso  1.000000 Si
   Si376       1.0     0.698850     0.752936     0.741375    Biso  1.000000 Si
   Si377       1.0     0.150738     0.477731     0.741058    Biso  1.000000 Si
   Si378       1.0     0.247441     0.391495     0.740700    Biso  1.000000 Si
   O840        1.0     0.262643     0.355104     0.740542    Biso  1.000000 O
   Si379       1.0     0.305942     0.522546     0.740750    Biso  1.000000 Si
   O841        1.0     0.224267     0.518422     0.741508    Biso  1.000000 O
   O842        1.0     0.722786     0.009833     0.741525    Biso  1.000000 O
   O843        1.0     0.129503     0.005985     0.740908    Biso  1.000000 O
   O844        1.0     0.288539     0.786334     0.739992    Biso  1.000000 O
   O845        1.0     0.833362     0.266227     0.740600    Biso  1.000000 O
   O846        1.0     0.584985     0.033574     0.742633    Biso  1.000000 O
   O847        1.0     0.896045     0.578276     0.740183    Biso  1.000000 O
   O848        1.0     0.836041     0.144707     0.740742    Biso  1.000000 O
   Si380       1.0     0.354031     0.739180     0.739575    Biso  1.000000 Si
   O849        1.0     0.798754     0.507758     0.739700    Biso  1.000000 O
   O850        1.0     0.935662     0.855645     0.739617    Biso  1.000000 O
   Si381       1.0     0.695147     0.316375     0.739525    Biso  1.000000 Si
   O851        1.0     0.039487     0.233609     0.739683    Biso  1.000000 O
   O852        1.0     0.442741     0.583155     0.739950    Biso  1.000000 O
   O853        1.0     0.859912     0.668586     0.739642    Biso  1.000000 O
   Si382       1.0     0.914971     0.238966     0.739292    Biso  1.000000 Si
   O854        1.0     0.918021     0.948268     0.739483    Biso  1.000000 O
   Si383       1.0     0.148713     0.402636     0.740142    Biso  1.000000 Si
   O855        1.0     0.625082     0.691925     0.739283    Biso  1.000000 O
   Si384       1.0     0.448077     0.240198     0.739050    Biso  1.000000 Si
   O856        1.0     0.855774     0.026532     0.739208    Biso  1.000000 O
   Si385       1.0     0.802762     0.133189     0.739358    Biso  1.000000 Si
   O857        1.0     0.487128     0.702035     0.738950    Biso  1.000000 O
   O858        1.0     0.486148     0.088600     0.739742    Biso  1.000000 O
   O859        1.0     0.762905     0.726127     0.738458    Biso  1.000000 O
   O860        1.0     0.064751     0.556120     0.738625    Biso  1.000000 O
   O861        1.0     0.633293     0.808666     0.739567    Biso  1.000000 O
   O862        1.0     0.566254     0.157634     0.737542    Biso  1.000000 O
   O863        1.0     0.006033     0.470462     0.737317    Biso  1.000000 O
   O864        1.0     0.727665     0.774338     0.738492    Biso  1.000000 O
   Si386       1.0     0.888618     0.926992     0.738883    Biso  1.000000 Si
   Si387       1.0     0.129503     0.905239     0.738650    Biso  1.000000 Si
   Si388       1.0     0.249205     0.113875     0.738492    Biso  1.000000 Si
   O865        1.0     0.923771     0.343762     0.738658    Biso  1.000000 O
   Si389       1.0     0.870584     0.145940     0.738525    Biso  1.000000 Si
   Si390       1.0     0.285969     0.998868     0.737742    Biso  1.000000 Si
   O866        1.0     0.830074     0.399391     0.737992    Biso  1.000000 O
   O867        1.0     0.792983     0.343787     0.738600    Biso  1.000000 O
   O868        1.0     0.919349     0.640294     0.740042    Biso  1.000000 O
   Si391       1.0     0.772814     0.480145     0.738150    Biso  1.000000 Si
   O869        1.0     0.682711     0.354098     0.737842    Biso  1.000000 O
   O870        1.0     0.003528     0.183236     0.738358    Biso  1.000000 O
   O871        1.0     0.683844     0.958554     0.738292    Biso  1.000000 O
   O872        1.0     0.337239     0.155144     0.737575    Biso  1.000000 O
   O873        1.0     0.777737     0.279531     0.737525    Biso  1.000000 O
   Si392       1.0     0.193013     0.887534     0.737408    Biso  1.000000 Si
   Si393       1.0     0.035370     0.448407     0.738108    Biso  1.000000 Si
   Si394       1.0     0.408873     0.495259     0.738100    Biso  1.000000 Si
   Si395       1.0     0.927756     0.496190     0.738008    Biso  1.000000 Si
   O874        1.0     0.537048     0.922742     0.739250    Biso  1.000000 O
   O875        1.0     0.896872     0.515580     0.737892    Biso  1.000000 O
   O876        1.0     0.972949     0.625883     0.734975    Biso  1.000000 O
   O877        1.0     0.593348     0.304152     0.737617    Biso  1.000000 O
   Si396       1.0     0.007688     0.625959     0.736867    Biso  1.000000 Si
   O878        1.0     0.418935     0.329703     0.737325    Biso  1.000000 O
   O879        1.0     0.335366     0.825315     0.738908    Biso  1.000000 O
   O880        1.0     0.868232     0.322964     0.737375    Biso  1.000000 O
   O881        1.0     0.357386     0.037447     0.737383    Biso  1.000000 O
   Si397       1.0     0.577514     0.571285     0.737008    Biso  1.000000 Si
   O882        1.0     0.022019     0.965370     0.737092    Biso  1.000000 O
   O883        1.0     0.138433     0.944295     0.737425    Biso  1.000000 O
   Si398       1.0     0.155269     0.979680     0.737333    Biso  1.000000 Si
   Si399       1.0     0.761576     0.766139     0.736542    Biso  1.000000 Si
   Si400       1.0     0.511957     0.340417     0.737100    Biso  1.000000 Si
   O884        1.0     0.514244     0.645625     0.736425    Biso  1.000000 O
   O885        1.0     0.821906     0.620552     0.736417    Biso  1.000000 O
   O886        1.0     0.075990     0.665770     0.736633    Biso  1.000000 O
   O887        1.0     0.944178     0.254910     0.734342    Biso  1.000000 O
   O888        1.0     0.863419     0.730503     0.737042    Biso  1.000000 O
   O889        1.0     0.432265     0.398285     0.736492    Biso  1.000000 O
   O890        1.0     0.989633     0.362372     0.729725    Biso  1.000000 O
   O891        1.0     0.433898     0.723638     0.736167    Biso  1.000000 O
   O892        1.0     0.079192     0.834620     0.735767    Biso  1.000000 O
   Si401       1.0     0.481923     0.662903     0.736200    Biso  1.000000 Si
   Si402       1.0     0.863440     0.282775     0.736000    Biso  1.000000 Si
   O893        1.0     0.407784     0.070291     0.738842    Biso  1.000000 O
   Si403       1.0     0.751840     0.688278     0.735642    Biso  1.000000 Si
   Si404       1.0     0.059742     0.325403     0.735983    Biso  1.000000 Si
   O894        1.0     0.117894     0.386666     0.735042    Biso  1.000000 O
   O895        1.0     0.570697     0.670900     0.735842    Biso  1.000000 O
   O896        1.0     0.661236     0.883837     0.735667    Biso  1.000000 O
   Si405       1.0     0.989959     0.949526     0.735525    Biso  1.000000 Si
   Si406       1.0     0.798994     0.383472     0.735342    Biso  1.000000 Si
   Si407       1.0     0.666594     0.388854     0.735592    Biso  1.000000 Si
   Si408       1.0     0.211265     0.814702     0.736017    Biso  1.000000 Si
   O897        1.0     0.765518     0.606418     0.735917    Biso  1.000000 O
   Si409       1.0     0.861306     0.414330     0.734758    Biso  1.000000 Si
   Si410       1.0     0.067518     0.873626     0.735275    Biso  1.000000 Si
   O898        1.0     0.765692     0.913890     0.735725    Biso  1.000000 O
   O899        1.0     0.182994     0.477555     0.735350    Biso  1.000000 O
   Si411       1.0     0.178813     0.214295     0.735542    Biso  1.000000 Si
   O900        1.0     0.128980     0.113975     0.734883    Biso  1.000000 O
   Si412       1.0     0.768437     0.316475     0.735133    Biso  1.000000 Si
   Si413       1.0     0.909984     0.087066     0.734808    Biso  1.000000 Si
   O901        1.0     0.959250     0.512989     0.734283    Biso  1.000000 O
   O902        1.0     0.240101     0.251792     0.735508    Biso  1.000000 O
   Si414       1.0     0.995361     0.507658     0.734050    Biso  1.000000 Si
   Si415       1.0     0.413774     0.108241     0.734517    Biso  1.000000 Si
   O903        1.0     0.220238     0.578980     0.734675    Biso  1.000000 O
   O904        1.0     0.438668     0.474688     0.736033    Biso  1.000000 O
   Si416       1.0     0.467853     0.733571     0.734483    Biso  1.000000 Si
   O905        1.0     0.739578     0.491512     0.734750    Biso  1.000000 O
   O906        1.0     0.488326     0.438247     0.735133    Biso  1.000000 O
   O907        1.0     0.994490     0.909464     0.734483    Biso  1.000000 O
   Si417       1.0     0.344100     0.579911     0.734433    Biso  1.000000 Si
   O908        1.0     0.387355     0.858788     0.733975    Biso  1.000000 O
   Si418       1.0     0.351135     0.859568     0.734942    Biso  1.000000 Si
   O909        1.0     0.159058     0.887785     0.733450    Biso  1.000000 O
   O910        1.0     0.483752     0.152831     0.733842    Biso  1.000000 O
   O911        1.0     0.512785     0.379876     0.734583    Biso  1.000000 O
   O912        1.0     0.071765     0.059327     0.734050    Biso  1.000000 O
   O913        1.0     0.781309     0.667756     0.732958    Biso  1.000000 O
   Si419       1.0     0.422965     0.969519     0.734408    Biso  1.000000 Si
   Si420       1.0     0.112406     0.822725     0.733200    Biso  1.000000 Si
   O914        1.0     0.064795     0.463723     0.732533    Biso  1.000000 O
   O915        1.0     0.560722     0.605462     0.733642    Biso  1.000000 O
   O916        1.0     0.376835     0.717426     0.732508    Biso  1.000000 O
   O917        1.0     0.455003     0.206222     0.732858    Biso  1.000000 O
   Si421       1.0     0.473581     0.474511     0.734108    Biso  1.000000 Si
   O918        1.0     0.346278     0.218872     0.732717    Biso  1.000000 O
   O919        1.0     0.573834     0.480472     0.733875    Biso  1.000000 O
   Si422       1.0     0.938428     0.772401     0.733725    Biso  1.000000 Si
   Si423       1.0     0.792743     0.939240     0.733817    Biso  1.000000 Si
   O920        1.0     0.485712     0.028192     0.732167    Biso  1.000000 O
   O921        1.0     0.122163     0.487287     0.733675    Biso  1.000000 O
   O922        1.0     0.097487     0.895984     0.732958    Biso  1.000000 O
   O923        1.0     0.684606     0.053316     0.733242    Biso  1.000000 O
   O924        1.0     0.457050     0.974801     0.731908    Biso  1.000000 O
   O925        1.0     0.978394     0.305560     0.739658    Biso  1.000000 O
   Si424       1.0     0.154441     0.768277     0.732950    Biso  1.000000 Si
   Si425       1.0     0.316766     0.796570     0.732742    Biso  1.000000 Si
   O926        1.0     0.323169     0.547871     0.732583    Biso  1.000000 O
   O927        1.0     0.181099     0.795186     0.733075    Biso  1.000000 O
   O928        1.0     0.283835     0.962453     0.731458    Biso  1.000000 O
   O929        1.0     0.854489     0.790987     0.732275    Biso  1.000000 O
   O930        1.0     0.289737     0.496492     0.732550    Biso  1.000000 O
   Si426       1.0     0.972579     0.706587     0.732858    Biso  1.000000 Si
   Si427       1.0     0.547524     0.642633     0.731692    Biso  1.000000 Si
   Si428       1.0     0.893736     0.346830     0.731950    Biso  1.000000 Si
   O931        1.0     0.581566     0.364661     0.732167    Biso  1.000000 O
   O932        1.0     0.340136     0.766894     0.731483    Biso  1.000000 O
   Si429       1.0     0.565144     0.441264     0.732025    Biso  1.000000 Si
   O933        1.0     0.881953     0.384176     0.730958    Biso  1.000000 O
   O934        1.0     0.313739     0.330307     0.731308    Biso  1.000000 O
   Si430       1.0     0.543603     0.845233     0.730717    Biso  1.000000 Si
   O935        1.0     0.382236     0.424364     0.731325    Biso  1.000000 O
   O936        1.0     0.144988     0.210195     0.731642    Biso  1.000000 O
   O937        1.0     0.267587     0.139828     0.731083    Biso  1.000000 O
   O938        1.0     0.179771     0.293539     0.731142    Biso  1.000000 O
   O939        1.0     0.377075     0.570153     0.732042    Biso  1.000000 O
   Si431       1.0     0.684170     0.093253     0.731217    Biso  1.000000 Si
   O940        1.0     0.121967     0.784196     0.731033    Biso  1.000000 O
   Si432       1.0     0.632661     0.223650     0.731517    Biso  1.000000 Si
   Si433       1.0     0.390948     0.038327     0.733725    Biso  1.000000 Si
   O941        1.0     0.406869     0.004175     0.737158    Biso  1.000000 O
   O942        1.0     0.224942     0.092875     0.732200    Biso  1.000000 O
   Si434       1.0     0.942959     0.641249     0.730375    Biso  1.000000 Si
   O943        1.0     0.605807     0.198602     0.730625    Biso  1.000000 O
   Si435       1.0     0.213769     0.495360     0.730992    Biso  1.000000 Si
   Si436       1.0     0.791480     0.630134     0.730367    Biso  1.000000 Si
   O944        1.0     0.450081     0.862183     0.729600    Biso  1.000000 O
   O945        1.0     0.739883     0.553127     0.730892    Biso  1.000000 O
   O946        1.0     0.382411     0.120237     0.728900    Biso  1.000000 O
   O947        1.0     0.688897     0.731509     0.730575    Biso  1.000000 O
   Si437       1.0     0.600340     0.685989     0.730075    Biso  1.000000 Si
   O948        1.0     0.198741     0.635817     0.730350    Biso  1.000000 O
   O949        1.0     0.316004     0.673289     0.730058    Biso  1.000000 O
   Si438       1.0     0.706778     0.023137     0.730483    Biso  1.000000 Si
   Si439       1.0     0.477436     0.114554     0.729975    Biso  1.000000 Si
   O950        1.0     0.650216     0.615421     0.729450    Biso  1.000000 O
   O951        1.0     0.226554     0.392953     0.729467    Biso  1.000000 O
   O952        1.0     0.440345     0.266152     0.729250    Biso  1.000000 O
   O953        1.0     0.747637     0.192465     0.728792    Biso  1.000000 O
   O954        1.0     0.944657     0.020195     0.729750    Biso  1.000000 O
   O955        1.0     0.960143     0.743027     0.730850    Biso  1.000000 O
   O956        1.0     0.900161     0.215929     0.730067    Biso  1.000000 O
   O957        1.0     0.686936     0.519805     0.729458    Biso  1.000000 O
   O958        1.0     0.919545     0.465307     0.730100    Biso  1.000000 O
   O959        1.0     0.636168     0.384579     0.729567    Biso  1.000000 O
   O960        1.0     0.170144     0.408093     0.729858    Biso  1.000000 O
   Si440       1.0     0.187895     0.673792     0.729275    Biso  1.000000 Si
   O961        1.0     0.048656     0.291452     0.730217    Biso  1.000000 O
   O962        1.0     0.688570     0.411538     0.728475    Biso  1.000000 O
   O963        1.0     0.936163     0.106581     0.728483    Biso  1.000000 O
   Si441       1.0     0.660735     0.491789     0.728967    Biso  1.000000 Si
   O964        1.0     0.951671     0.805171     0.728075    Biso  1.000000 O
   O965        1.0     0.489371     0.912808     0.727842    Biso  1.000000 O
   O966        1.0     0.022520     0.414078     0.732842    Biso  1.000000 O
   Si442       1.0     0.969094     0.280034     0.730100    Biso  1.000000 Si
   Si443       1.0     0.032822     0.255891     0.728875    Biso  1.000000 Si
   O967        1.0     0.513569     0.207454     0.727558    Biso  1.000000 O
   O968        1.0     0.574051     0.863793     0.726792    Biso  1.000000 O
   O969        1.0     0.998258     0.259186     0.728217    Biso  1.000000 O
   O970        1.0     0.783465     0.457687     0.727858    Biso  1.000000 O
   O971        1.0     0.115107     0.568518     0.727767    Biso  1.000000 O
   O972        1.0     0.906477     0.764555     0.729542    Biso  1.000000 O
   O973        1.0     0.294072     0.024797     0.727650    Biso  1.000000 O
   O974        1.0     0.331816     0.610945     0.727692    Biso  1.000000 O
   O975        1.0     0.005380     0.700526     0.728608    Biso  1.000000 O
   Si444       1.0     0.872610     0.758092     0.728233    Biso  1.000000 Si
   O976        1.0     0.071024     0.350854     0.726567    Biso  1.000000 O
   Si445       1.0     0.584745     0.169177     0.726783    Biso  1.000000 Si
   Si446       1.0     0.945311     0.844554     0.727150    Biso  1.000000 Si
   Si447       1.0     0.482119     0.188215     0.727108    Biso  1.000000 Si
   O977        1.0     0.038224     0.872645     0.727492    Biso  1.000000 O
   O978        1.0     0.690813     0.298418     0.727200    Biso  1.000000 O
   Si448       1.0     0.348695     0.133592     0.726733    Biso  1.000000 Si
   O979        1.0     0.211700     0.900561     0.726917    Biso  1.000000 O
   Si449       1.0     0.408263     0.725373     0.727100    Biso  1.000000 Si
   O980        1.0     0.511108     0.855393     0.726017    Biso  1.000000 O
   Si450       1.0     0.080542     0.557403     0.726775    Biso  1.000000 Si
   O981        1.0     0.604914     0.076654     0.727767    Biso  1.000000 O
   Si451       1.0     0.578407     0.050399     0.726658    Biso  1.000000 Si
   O982        1.0     0.581348     0.544602     0.727017    Biso  1.000000 O
   O983        1.0     0.888923     0.065161     0.726692    Biso  1.000000 O
   O984        1.0     0.394259     0.509745     0.726900    Biso  1.000000 O
   Si452       1.0     0.722263     0.519553     0.727292    Biso  1.000000 Si
   Si453       1.0     0.507013     0.413324     0.727633    Biso  1.000000 Si
   Si454       1.0     0.441935     0.590977     0.726975    Biso  1.000000 Si
   O985        1.0     0.443067     0.109801     0.727000    Biso  1.000000 O
   Si455       1.0     0.861153     0.039987     0.726650    Biso  1.000000 Si
   O986        1.0     0.819445     0.920227     0.728175    Biso  1.000000 O
   Si456       1.0     0.520582     0.931771     0.727858    Biso  1.000000 Si
   Si457       1.0     0.409853     0.404321     0.726558    Biso  1.000000 Si
   O987        1.0     0.951801     0.679224     0.726742    Biso  1.000000 O
   Si458       1.0     0.667727     0.966753     0.726717    Biso  1.000000 Si
   O988        1.0     0.988065     0.134597     0.724100    Biso  1.000000 O
   O989        1.0     0.879906     0.157835     0.726275    Biso  1.000000 O
   Si459       1.0     0.484689     0.992531     0.726025    Biso  1.000000 Si
   O990        1.0     0.877401     0.918316     0.726508    Biso  1.000000 O
   O991        1.0     0.797077     0.132410     0.726275    Biso  1.000000 O
   O992        1.0     0.593327     0.424616     0.726183    Biso  1.000000 O
   O993        1.0     0.633380     0.978648     0.725142    Biso  1.000000 O
   Si460       1.0     0.092172     0.482911     0.726533    Biso  1.000000 Si
   O994        1.0     0.864268     0.442773     0.725250    Biso  1.000000 O
   O995        1.0     0.172649     0.989664     0.726150    Biso  1.000000 O
   O996        1.0     0.717298     0.100194     0.726458    Biso  1.000000 O
   O997        1.0     0.970118     0.963911     0.725292    Biso  1.000000 O
   Si461       1.0     0.642114     0.802153     0.726483    Biso  1.000000 Si
   Si462       1.0     0.996493     0.399467     0.725033    Biso  1.000000 Si
   Si463       1.0     0.609466     0.295149     0.725908    Biso  1.000000 Si
   O998        1.0     0.255804     0.201871     0.723767    Biso  1.000000 O
   O999        1.0     0.548308     0.807560     0.725933    Biso  1.000000 O
   H156        1.0     0.605066     0.042074     0.744758    Biso  1.000000 H
   Si464       1.0     0.415821     0.860297     0.725608    Biso  1.000000 Si
   O1000       1.0     0.423771     0.626588     0.725900    Biso  1.000000 O
   O1001       1.0     0.660975     0.207731     0.725392    Biso  1.000000 O
   O1002       1.0     0.109139     0.705757     0.725642    Biso  1.000000 O
   Si465       1.0     0.003202     0.170812     0.725625    Biso  1.000000 Si
   O1003       1.0     0.516139     0.320071     0.725758    Biso  1.000000 O
   Si466       1.0     0.403515     0.331766     0.725375    Biso  1.000000 Si
   Si467       1.0     0.204382     0.599502     0.725133    Biso  1.000000 Si
   O1004       1.0     0.728340     0.688882     0.725450    Biso  1.000000 O
   O1005       1.0     0.626933     0.503835     0.726750    Biso  1.000000 O
   O1006       1.0     0.240689     0.472852     0.725792    Biso  1.000000 O
   Si468       1.0     0.098793     0.374720     0.724092    Biso  1.000000 Si
   O1007       1.0     0.514331     0.971959     0.728192    Biso  1.000000 O
   O1008       1.0     0.370497     0.317431     0.724017    Biso  1.000000 O
   O1009       1.0     0.200614     0.220305     0.725042    Biso  1.000000 O
   O1010       1.0     0.023261     0.625783     0.724908    Biso  1.000000 O
   O1011       1.0     0.229320     0.821618     0.724825    Biso  1.000000 O
   O1012       1.0     0.186719     0.050449     0.725133    Biso  1.000000 O
   Si469       1.0     0.591323     0.505772     0.725517    Biso  1.000000 Si
   O1013       1.0     0.622708     0.257727     0.725667    Biso  1.000000 O
   Si470       1.0     0.480224     0.876015     0.723600    Biso  1.000000 Si
   Si471       1.0     0.005140     0.885396     0.724567    Biso  1.000000 Si
   Si472       1.0     0.603890     0.386591     0.724892    Biso  1.000000 Si
   O1014       1.0     0.785577     0.967658     0.724317    Biso  1.000000 O
   O1015       1.0     0.410855     0.958001     0.722567    Biso  1.000000 O
   Si473       1.0     0.233872     0.232528     0.724150    Biso  1.000000 Si
   Si474       1.0     0.085290     0.675603     0.724200    Biso  1.000000 Si
   O1016       1.0     0.766476     0.773885     0.723375    Biso  1.000000 O
   O1017       1.0     0.536743     0.432714     0.724558    Biso  1.000000 O
   O1018       1.0     0.176504     0.112743     0.722200    Biso  1.000000 O
   O1019       1.0     0.466873     0.663783     0.723850    Biso  1.000000 O
   O1020       1.0     0.656880     0.103790     0.723167    Biso  1.000000 O
   O1021       1.0     0.594764     0.717677     0.721892    Biso  1.000000 O
   O1022       1.0     0.977262     0.860046     0.723033    Biso  1.000000 O
   O1023       1.0     0.964412     0.417297     0.723983    Biso  1.000000 O
   O1024       1.0     0.605327     0.139200     0.722567    Biso  1.000000 O
   O1025       1.0     0.324258     0.106053     0.720792    Biso  1.000000 O
   Si475       1.0     0.142331     0.119760     0.722642    Biso  1.000000 Si
   O1026       1.0     0.629612     0.766215     0.723133    Biso  1.000000 O
   Si476       1.0     0.661933     0.893444     0.722817    Biso  1.000000 Si
   O1027       1.0     0.866294     0.275985     0.722825    Biso  1.000000 O
   O1028       1.0     0.829420     0.055806     0.723017    Biso  1.000000 O
   Si477       1.0     0.201769     0.085758     0.722850    Biso  1.000000 Si
   O1029       1.0     0.637409     0.317909     0.722708    Biso  1.000000 O
   Si478       1.0     0.195126     0.389055     0.723225    Biso  1.000000 Si
   O1030       1.0     0.794943     0.385082     0.722117    Biso  1.000000 O
   O1031       1.0     0.331054     0.274728     0.722433    Biso  1.000000 O
   O1032       1.0     0.688309     0.997485     0.722433    Biso  1.000000 O
   O1033       1.0     0.157751     0.742701     0.722817    Biso  1.000000 O
   O1034       1.0     0.172714     0.584614     0.721800    Biso  1.000000 O
   O1035       1.0     0.007078     0.513342     0.721508    Biso  1.000000 O
   Si479       1.0     0.392016     0.548097     0.722642    Biso  1.000000 Si
   Si480       1.0     0.314240     0.641099     0.722275    Biso  1.000000 Si
   O1036       1.0     0.842575     0.866132     0.721900    Biso  1.000000 O
   O1037       1.0     0.676526     0.808163     0.722717    Biso  1.000000 O
   Si481       1.0     0.335540     0.314212     0.721558    Biso  1.000000 Si
   Si482       1.0     0.065775     0.042602     0.722208    Biso  1.000000 Si
   O1038       1.0     0.762687     0.318034     0.721908    Biso  1.000000 O
   O1039       1.0     0.157773     0.677489     0.722692    Biso  1.000000 O
   O1040       1.0     0.119027     0.840631     0.721433    Biso  1.000000 O
   O1041       1.0     0.671712     0.673289     0.721350    Biso  1.000000 O
   O1042       1.0     0.079976     0.519101     0.722417    Biso  1.000000 O
   O1043       1.0     0.335562     0.870533     0.723550    Biso  1.000000 O
   O1044       1.0     0.732935     0.038503     0.723183    Biso  1.000000 O
   Si483       1.0     0.696672     0.702538     0.721567    Biso  1.000000 Si
   O1045       1.0     0.399355     0.369690     0.721550    Biso  1.000000 O
   Si484       1.0     0.348478     0.240274     0.721292    Biso  1.000000 Si
   O1046       1.0     0.471163     0.734854     0.721242    Biso  1.000000 O
   O1047       1.0     0.031472     0.032166     0.721683    Biso  1.000000 O
   O1048       1.0     0.502788     0.110379     0.720583    Biso  1.000000 O
   Si485       1.0     0.964956     0.105852     0.720650    Biso  1.000000 Si
   O1049       1.0     0.280132     0.630913     0.721100    Biso  1.000000 O
   Si486       1.0     0.265954     0.165204     0.720692    Biso  1.000000 Si
   O1050       1.0     0.614562     0.657647     0.722483    Biso  1.000000 O
   Si487       1.0     0.273468     0.482484     0.721583    Biso  1.000000 Si
   O1051       1.0     0.479897     0.486382     0.721717    Biso  1.000000 O
   Si488       1.0     0.893758     0.461685     0.721008    Biso  1.000000 Si
   O1052       1.0     0.985429     0.072806     0.721008    Biso  1.000000 O
   O1053       1.0     0.410681     0.762065     0.721258    Biso  1.000000 O
   O1054       1.0     0.211678     0.693534     0.721433    Biso  1.000000 O
   O1055       1.0     0.424729     0.561351     0.720783    Biso  1.000000 O
   O1056       1.0     0.087337     0.011820     0.720792    Biso  1.000000 O
   O1057       1.0     0.473276     0.596434     0.721092    Biso  1.000000 O
   O1058       1.0     0.588274     0.019239     0.719608    Biso  1.000000 O
   O1059       1.0     0.084615     0.406433     0.717800    Biso  1.000000 O
   O1060       1.0     0.547502     0.066695     0.722933    Biso  1.000000 O
   Si489       1.0     0.846735     0.906672     0.721200    Biso  1.000000 Si
   Si490       1.0     0.130309     0.195810     0.720433    Biso  1.000000 Si
   O1061       1.0     0.927016     0.624349     0.720075    Biso  1.000000 O
   O1062       1.0     0.186675     0.350577     0.722242    Biso  1.000000 O
   O1063       1.0     0.306551     0.805347     0.720125    Biso  1.000000 O
   Si491       1.0     0.621858     0.104192     0.720267    Biso  1.000000 Si
   O1064       1.0     0.036133     0.171089     0.721025    Biso  1.000000 O
   Si492       1.0     0.894193     0.190001     0.720275    Biso  1.000000 Si
   O1065       1.0     0.361654     0.928552     0.719808    Biso  1.000000 O
   Si493       1.0     0.646796     0.643890     0.719892    Biso  1.000000 Si
   O1066       1.0     0.670906     0.464628     0.719675    Biso  1.000000 O
   O1067       1.0     0.094590     0.193270     0.720125    Biso  1.000000 O
   O1068       1.0     0.202705     0.517441     0.720317    Biso  1.000000 O
   O1069       1.0     0.060744     0.581043     0.718675    Biso  1.000000 O
   Si494       1.0     0.954175     0.996303     0.719808    Biso  1.000000 Si
   O1070       1.0     0.140720     0.158212     0.719383    Biso  1.000000 O
   O1071       1.0     0.412793     0.827377     0.717900    Biso  1.000000 O
   O1072       1.0     0.627891     0.888313     0.718342    Biso  1.000000 O
   O1073       1.0     0.916213     0.848175     0.719717    Biso  1.000000 O
   Si495       1.0     0.279588     0.952141     0.718408    Biso  1.000000 Si
   O1074       1.0     0.670166     0.932047     0.719883    Biso  1.000000 O
   O1075       1.0     0.870257     0.008651     0.719067    Biso  1.000000 O
   O1076       1.0     0.415211     0.694012     0.719058    Biso  1.000000 O
   Si496       1.0     0.434094     0.659885     0.718717    Biso  1.000000 Si
   Si497       1.0     0.177767     0.312678     0.719425    Biso  1.000000 Si
   O1077       1.0     0.801106     0.820411     0.717958    Biso  1.000000 O
   Si498       1.0     0.601951     0.859995     0.718250    Biso  1.000000 Si
   O1078       1.0     0.899726     0.334180     0.719567    Biso  1.000000 O
   O1079       1.0     0.561049     0.181375     0.717750    Biso  1.000000 O
   O1080       1.0     0.547197     0.648014     0.718425    Biso  1.000000 O
   Si499       1.0     0.141482     0.567613     0.718433    Biso  1.000000 Si
   Si500       1.0     0.139674     0.710434     0.718908    Biso  1.000000 Si
   O1081       1.0     0.734569     0.827453     0.718667    Biso  1.000000 O
   O1082       1.0     0.621771     0.827377     0.719825    Biso  1.000000 O
   O1083       1.0     0.391471     0.043432     0.720492    Biso  1.000000 O
   Si501       1.0     0.537897     0.212484     0.717817    Biso  1.000000 Si
   O1084       1.0     0.057129     0.690541     0.718142    Biso  1.000000 O
   O1085       1.0     0.382476     0.240953     0.717583    Biso  1.000000 O
   O1086       1.0     0.815742     0.187687     0.717242    Biso  1.000000 O
   Si502       1.0     0.446639     0.282524     0.717333    Biso  1.000000 Si
   O1087       1.0     0.302805     0.921761     0.715667    Biso  1.000000 O
   Si503       1.0     0.735832     0.075648     0.717800    Biso  1.000000 Si
   O1088       1.0     0.428693     0.317481     0.717300    Biso  1.000000 O
   Si504       1.0     0.669208     0.312602     0.717333    Biso  1.000000 Si
   O1089       1.0     0.350743     0.161431     0.716942    Biso  1.000000 O
   O1090       1.0     0.982707     0.193999     0.717875    Biso  1.000000 O
   O1091       1.0     0.043015     0.237658     0.717575    Biso  1.000000 O
   O1092       1.0     0.244653     0.943490     0.716242    Biso  1.000000 O
   O1093       1.0     0.688113     0.869527     0.718092    Biso  1.000000 O
   Si505       1.0     0.175916     0.020019     0.717342    Biso  1.000000 Si
   Si506       1.0     0.688701     0.430174     0.716650    Biso  1.000000 Si
   O1094       1.0     0.429520     0.421900     0.717242    Biso  1.000000 O
   O1095       1.0     0.818378     0.305410     0.717317    Biso  1.000000 O
   O1096       1.0     0.794507     0.629807     0.716517    Biso  1.000000 O
   O1097       1.0     0.585617     0.301461     0.716383    Biso  1.000000 O
   Si507       1.0     0.766564     0.807962     0.715833    Biso  1.000000 Si
   Si508       1.0     0.023653     0.702336     0.717183    Biso  1.000000 Si
   O1098       1.0     0.102191     0.646405     0.716792    Biso  1.000000 O
   Si509       1.0     0.607484     0.988004     0.715958    Biso  1.000000 Si
   O1099       1.0     0.486388     0.404321     0.717300    Biso  1.000000 O
   Si510       1.0     0.395805     0.928853     0.715667    Biso  1.000000 Si
   O1100       1.0     0.557956     0.246008     0.716433    Biso  1.000000 O
   O1101       1.0     0.539443     0.920554     0.716933    Biso  1.000000 O
   Si511       1.0     0.740450     0.188341     0.715708    Biso  1.000000 Si
   O1102       1.0     0.410485     0.893368     0.718225    Biso  1.000000 O
   O1103       1.0     0.960818     0.294545     0.718108    Biso  1.000000 O
   O1104       1.0     0.481378     0.280336     0.715667    Biso  1.000000 O
   O1105       1.0     0.771486     0.078415     0.715950    Biso  1.000000 O
   Si512       1.0     0.214227     0.921787     0.715583    Biso  1.000000 Si
   O1106       1.0     0.076752     0.131831     0.715950    Biso  1.000000 O
   Si513       1.0     0.334822     0.903780     0.715992    Biso  1.000000 Si
   Si514       1.0     0.030100     0.598999     0.715258    Biso  1.000000 Si
   O1107       1.0     0.229364     0.597968     0.715742    Biso  1.000000 O
   O1108       1.0     0.295313     0.454971     0.715658    Biso  1.000000 O
   O1109       1.0     0.865422     0.744511     0.715950    Biso  1.000000 O
   Si515       1.0     0.605850     0.750145     0.714967    Biso  1.000000 Si
   O1110       1.0     0.469748     0.178256     0.715017    Biso  1.000000 O
   Si516       1.0     0.699329     0.831728     0.715625    Biso  1.000000 Si
   Si517       1.0     0.309448     0.018334     0.715525    Biso  1.000000 Si
   Si518       1.0     0.797556     0.153258     0.714967    Biso  1.000000 Si
   Si519       1.0     0.067975     0.170636     0.714925    Biso  1.000000 Si
   O1111       1.0     0.003267     0.572618     0.714925    Biso  1.000000 O
   Si520       1.0     0.002788     0.043332     0.714517    Biso  1.000000 Si
   O1112       1.0     0.010041     0.396197     0.712775    Biso  1.000000 O
   O1113       1.0     0.101668     0.464678     0.714858    Biso  1.000000 O
   O1114       1.0     0.121444     0.362674     0.714675    Biso  1.000000 O
   O1115       1.0     0.129285     0.968262     0.714667    Biso  1.000000 O
   O1116       1.0     0.705972     0.177502     0.713867    Biso  1.000000 O
   O1117       1.0     0.884153     0.496517     0.715525    Biso  1.000000 O
   O1118       1.0     0.149366     0.529211     0.714583    Biso  1.000000 O
   O1119       1.0     0.294768     0.167568     0.713367    Biso  1.000000 O
   O1120       1.0     0.683604     0.347660     0.713392    Biso  1.000000 O
   Si521       1.0     0.424685     0.791490     0.713742    Biso  1.000000 Si
   Si522       1.0     0.524132     0.083822     0.714442    Biso  1.000000 Si
   Si523       1.0     0.676221     0.200664     0.713300    Biso  1.000000 Si
   Si524       1.0     0.506251     0.307673     0.713683    Biso  1.000000 Si
   O1121       1.0     0.008407     0.908055     0.713642    Biso  1.000000 O
   Si525       1.0     0.802261     0.057088     0.713975    Biso  1.000000 Si
   O1122       1.0     0.496646     0.543898     0.714475    Biso  1.000000 O
   O1123       1.0     0.723156     0.512587     0.713800    Biso  1.000000 O
   Si526       1.0     0.545389     0.787642     0.714275    Biso  1.000000 Si
   Si527       1.0     0.942763     0.418228     0.713042    Biso  1.000000 Si
   O1124       1.0     0.925644     0.185122     0.714583    Biso  1.000000 O
   O1125       1.0     0.182733     0.937480     0.712825    Biso  1.000000 O
   O1126       1.0     0.485146     0.997510     0.712683    Biso  1.000000 O
   O1127       1.0     0.240580     0.148580     0.712933    Biso  1.000000 O
   O1128       1.0     0.912205     0.439529     0.712158    Biso  1.000000 O
   Si528       1.0     0.831576     0.838644     0.712758    Biso  1.000000 Si
   O1129       1.0     0.978220     0.015265     0.712450    Biso  1.000000 O
   O1130       1.0     0.241430     0.256721     0.713900    Biso  1.000000 O
   O1131       1.0     0.143050     0.029600     0.713458    Biso  1.000000 O
   O1132       1.0     0.145773     0.307296     0.713625    Biso  1.000000 O
   O1133       1.0     0.583482     0.959485     0.712483    Biso  1.000000 O
   O1134       1.0     0.124102     0.101351     0.712708    Biso  1.000000 O
   O1135       1.0     0.577950     0.494756     0.713767    Biso  1.000000 O
   O1136       1.0     0.279784     0.571813     0.713092    Biso  1.000000 O
   O1137       1.0     0.517402     0.764052     0.715542    Biso  1.000000 O
   Si529       1.0     0.262534     0.606619     0.712508    Biso  1.000000 Si
   O1138       1.0     0.721501     0.433116     0.712242    Biso  1.000000 O
   O1139       1.0     0.460382     0.792646     0.714333    Biso  1.000000 O
   Si530       1.0     0.844296     0.281744     0.712625    Biso  1.000000 Si
   Si531       1.0     0.114714     0.005256     0.712742    Biso  1.000000 Si
   O1140       1.0     0.329856     0.219400     0.712292    Biso  1.000000 O
   O1141       1.0     0.923705     0.989538     0.713025    Biso  1.000000 O
   O1142       1.0     0.748922     0.222443     0.708992    Biso  1.000000 O
   O1143       1.0     0.074335     0.068808     0.712642    Biso  1.000000 O
   O1144       1.0     0.931698     0.380957     0.710408    Biso  1.000000 O
   O1145       1.0     0.344644     0.011518     0.714692    Biso  1.000000 O
   Si532       1.0     0.230039     0.812388     0.711900    Biso  1.000000 Si
   O1146       1.0     0.290805     0.985212     0.711383    Biso  1.000000 O
   O1147       1.0     0.018426     0.739859     0.712842    Biso  1.000000 O
   Si533       1.0     0.786100     0.310842     0.712000    Biso  1.000000 Si
   O1148       1.0     0.870998     0.202123     0.711142    Biso  1.000000 O
   Si534       1.0     0.483317     0.761789     0.712667    Biso  1.000000 Si
   O1149       1.0     0.279501     0.754873     0.711017    Biso  1.000000 O
   O1150       1.0     0.472579     0.880090     0.710467    Biso  1.000000 O
   O1151       1.0     0.602779     0.376003     0.711983    Biso  1.000000 O
   O1152       1.0     0.200832     0.298066     0.710767    Biso  1.000000 O
   O1153       1.0     0.273032     0.509695     0.711692    Biso  1.000000 O
   Si535       1.0     0.998214     0.534844     0.710550    Biso  1.000000 Si
   O1154       1.0     0.576121     0.769786     0.711758    Biso  1.000000 O
   Si536       1.0     0.786361     0.979654     0.711183    Biso  1.000000 Si
   Si537       1.0     0.308054     0.093227     0.709092    Biso  1.000000 Si
   O1155       1.0     0.192926     0.404874     0.710992    Biso  1.000000 O
   O1156       1.0     0.373808     0.557076     0.711667    Biso  1.000000 O
   O1157       1.0     0.764473     0.161281     0.710992    Biso  1.000000 O
   O1158       1.0     0.829072     0.246737     0.710733    Biso  1.000000 O
   O1159       1.0     0.221545     0.086110     0.711858    Biso  1.000000 O
   Si538       1.0     0.493009     0.582124     0.711042    Biso  1.000000 Si
   Si539       1.0     0.099316     0.838845     0.710333    Biso  1.000000 Si
   O1160       1.0     0.792743     0.019314     0.711058    Biso  1.000000 O
   O1161       1.0     0.067213     0.821040     0.710692    Biso  1.000000 O
   Si540       1.0     0.179313     0.510852     0.710342    Biso  1.000000 Si
   Si541       1.0     0.488892     0.506375     0.710708    Biso  1.000000 Si
   O1162       1.0     0.213595     0.775922     0.709917    Biso  1.000000 O
   O1163       1.0     0.327220     0.648618     0.710117    Biso  1.000000 O
   Si542       1.0     0.326219     0.180117     0.709567    Biso  1.000000 Si
   Si543       1.0     0.457333     0.410105     0.710175    Biso  1.000000 Si
   O1164       1.0     0.865270     0.824963     0.709067    Biso  1.000000 O
   Si544       1.0     0.917999     0.611800     0.708033    Biso  1.000000 Si
   Si545       1.0     0.796446     0.382441     0.708917    Biso  1.000000 Si
   Si546       1.0     0.291763     0.792194     0.708700    Biso  1.000000 Si
   O1165       1.0     0.260117     0.690290     0.709758    Biso  1.000000 O
   O1166       1.0     0.327024     0.326862     0.708867    Biso  1.000000 O
   O1167       1.0     0.145163     0.213565     0.709333    Biso  1.000000 O
   Si547       1.0     0.087315     0.433695     0.707892    Biso  1.000000 Si
   Si548       1.0     0.837021     0.208510     0.708883    Biso  1.000000 Si
   O1168       1.0     0.917846     0.571260     0.709042    Biso  1.000000 O
   Si549       1.0     0.890404     0.997359     0.708867    Biso  1.000000 Si
   O1169       1.0     0.698872     0.719060     0.709317    Biso  1.000000 O
   O1170       1.0     0.305049     0.052737     0.708650    Biso  1.000000 O
   O1171       1.0     0.952237     0.108417     0.708333    Biso  1.000000 O
   Si550       1.0     0.225160     0.681815     0.709225    Biso  1.000000 Si
   O1172       1.0     0.125604     0.588763     0.708542    Biso  1.000000 O
   Si551       1.0     0.901664     0.830169     0.709042    Biso  1.000000 Si
   Si552       1.0     0.565688     0.278475     0.708642    Biso  1.000000 Si
   Si553       1.0     0.090430     0.102331     0.708442    Biso  1.000000 Si
   O1173       1.0     0.963584     0.527073     0.707692    Biso  1.000000 O
   O1174       1.0     0.203119     0.016146     0.708133    Biso  1.000000 O
   O1175       1.0     0.431524     0.260745     0.707808    Biso  1.000000 O
   O1176       1.0     0.641613     0.627568     0.707592    Biso  1.000000 O
   Si554       1.0     0.909570     0.350778     0.708217    Biso  1.000000 Si
   Si555       1.0     0.956527     0.194150     0.708908    Biso  1.000000 Si
   O1177       1.0     0.671495     0.408118     0.707650    Biso  1.000000 O
   O1178       1.0     0.489502     0.337575     0.707750    Biso  1.000000 O
   O1179       1.0     0.516662     0.214923     0.707225    Biso  1.000000 O
   O1180       1.0     0.689093     0.235319     0.708750    Biso  1.000000 O
   O1181       1.0     0.524720     0.598270     0.708683    Biso  1.000000 O
   O1182       1.0     0.828113     0.393406     0.704442    Biso  1.000000 O
   O1183       1.0     0.588949     0.853256     0.706058    Biso  1.000000 O
   O1184       1.0     0.846365     0.913890     0.707975    Biso  1.000000 O
   Si556       1.0     0.404278     0.236049     0.707125    Biso  1.000000 Si
   O1185       1.0     0.615782     0.093680     0.707508    Biso  1.000000 O
   O1186       1.0     0.985974     0.339939     0.706575    Biso  1.000000 O
   O1187       1.0     0.009692     0.678797     0.707942    Biso  1.000000 O
   Si557       1.0     0.374526     0.028167     0.709992    Biso  1.000000 Si
   O1188       1.0     0.180206     0.470488     0.708050    Biso  1.000000 O
   O1189       1.0     0.887856     0.626638     0.703200    Biso  1.000000 O
   Si558       1.0     0.549201     0.627091     0.707075    Biso  1.000000 Si
   Si559       1.0     0.558196     0.936071     0.706717    Biso  1.000000 Si
   Si560       1.0     0.153287     0.949828     0.706667    Biso  1.000000 Si
   O1190       1.0     0.262556     0.814099     0.706692    Biso  1.000000 O
   O1191       1.0     0.819685     0.134698     0.706508    Biso  1.000000 O
   O1192       1.0     0.429629     0.644569     0.706350    Biso  1.000000 O
   O1193       1.0     0.274753     0.104997     0.705517    Biso  1.000000 O
   O1194       1.0     0.207497     0.647310     0.707142    Biso  1.000000 O
   Si561       1.0     0.118831     0.628273     0.706183    Biso  1.000000 Si
   O1195       1.0     0.534216     0.296004     0.706475    Biso  1.000000 O
   O1196       1.0     0.420046     0.200136     0.705733    Biso  1.000000 O
   O1197       1.0     0.668075     0.292055     0.705842    Biso  1.000000 O
   O1198       1.0     0.128654     0.712647     0.706042    Biso  1.000000 O
   O1199       1.0     0.217167     0.896361     0.705208    Biso  1.000000 O
   O1200       1.0     0.715228     0.074567     0.707008    Biso  1.000000 O
   O1201       1.0     0.500044     0.059125     0.709325    Biso  1.000000 O
   O1202       1.0     0.867600     0.687423     0.705225    Biso  1.000000 O
   O1203       1.0     0.755870     0.971733     0.704983    Biso  1.000000 O
   O1204       1.0     0.916060     0.793778     0.707458    Biso  1.000000 O
   Si562       1.0     0.125234     0.332143     0.706000    Biso  1.000000 Si
   O1205       1.0     0.540881     0.101250     0.704150    Biso  1.000000 O
   O1206       1.0     0.650237     0.192616     0.704508    Biso  1.000000 O
   Si563       1.0     0.239491     0.114327     0.705225    Biso  1.000000 Si
   O1207       1.0     0.042797     0.290295     0.705967    Biso  1.000000 O
   O1208       1.0     0.361654     0.499007     0.705175    Biso  1.000000 O
   O1209       1.0     0.791480     0.344189     0.704867    Biso  1.000000 O
   Si564       1.0     0.963541     0.309333     0.705800    Biso  1.000000 Si
   O1210       1.0     0.624167     0.997208     0.704133    Biso  1.000000 O
   O1211       1.0     0.582197     0.613762     0.704500    Biso  1.000000 O
   O1212       1.0     0.395849     0.002037     0.703992    Biso  1.000000 O
   Si565       1.0     0.287777     0.540779     0.705175    Biso  1.000000 Si
   O1213       1.0     0.207758     0.834796     0.704825    Biso  1.000000 O
   O1214       1.0     0.808904     0.581294     0.704633    Biso  1.000000 O
   O1215       1.0     0.957007     0.899203     0.704017    Biso  1.000000 O
   O1216       1.0     0.965566     0.760581     0.705567    Biso  1.000000 O
   Si566       1.0     0.224899     0.276991     0.704383    Biso  1.000000 Si
   O1217       1.0     0.054319     0.442472     0.704367    Biso  1.000000 O
   O1218       1.0     0.536612     0.811684     0.704208    Biso  1.000000 O
   O1219       1.0     0.520321     0.494002     0.706133    Biso  1.000000 O
   O1220       1.0     0.101930     0.874079     0.703658    Biso  1.000000 O
   O1221       1.0     0.624929     0.742851     0.703875    Biso  1.000000 O
   Si567       1.0     0.043277     0.249981     0.704783    Biso  1.000000 Si
   Si568       1.0     0.450429     0.179916     0.703950    Biso  1.000000 Si
   O1222       1.0     0.813978     0.963509     0.704408    Biso  1.000000 O
   Si569       1.0     0.874526     0.726857     0.704342    Biso  1.000000 Si
   O1223       1.0     0.398811     0.937957     0.702500    Biso  1.000000 O
   O1224       1.0     0.030514     0.619923     0.703783    Biso  1.000000 O
   O1225       1.0     0.764974     0.801474     0.702725    Biso  1.000000 O
   Si570       1.0     0.007754     0.369112     0.702942    Biso  1.000000 Si
   O1226       1.0     0.873307     0.966175     0.703125    Biso  1.000000 O
   Si571       1.0     0.802304     0.620527     0.703258    Biso  1.000000 Si
   O1227       1.0     0.344056     0.438272     0.703400    Biso  1.000000 O
   O1228       1.0     0.765126     0.463597     0.702958    Biso  1.000000 O
   Si572       1.0     0.675851     0.371023     0.702858    Biso  1.000000 Si
   Si573       1.0     0.278542     0.720595     0.703783    Biso  1.000000 Si
   O1229       1.0     0.852311     0.536655     0.702683    Biso  1.000000 O
   Si574       1.0     0.308120     0.444660     0.703258    Biso  1.000000 Si
   O1230       1.0     0.815263     0.857682     0.702642    Biso  1.000000 O
   O1231       1.0     0.322276     0.542816     0.703517    Biso  1.000000 O
   O1232       1.0     0.016357     0.057415     0.703100    Biso  1.000000 O
   O1233       1.0     0.348630     0.890853     0.704500    Biso  1.000000 O
   Si575       1.0     0.988914     0.916782     0.702925    Biso  1.000000 Si
   O1234       1.0     0.819227     0.071826     0.703333    Biso  1.000000 O
   O1235       1.0     0.779239     0.278902     0.704458    Biso  1.000000 O
   Si576       1.0     0.745568     0.429797     0.702692    Biso  1.000000 Si
   O1236       1.0     0.331489     0.104016     0.699650    Biso  1.000000 O
   Si577       1.0     0.933484     0.541634     0.701842    Biso  1.000000 Si
   O1237       1.0     0.963432     0.435354     0.704067    Biso  1.000000 O
   O1238       1.0     0.768328     0.400146     0.703908    Biso  1.000000 O
   O1239       1.0     0.161628     0.873224     0.702275    Biso  1.000000 O
   Si578       1.0     0.498824     0.023389     0.703492    Biso  1.000000 Si
   O1240       1.0     0.909614     0.731333     0.702608    Biso  1.000000 O
   O1241       1.0     0.459860     0.504690     0.702683    Biso  1.000000 O
   Si579       1.0     0.554994     0.492493     0.703833    Biso  1.000000 Si
   O1242       1.0     0.463040     0.441793     0.702300    Biso  1.000000 O
   Si580       1.0     0.876552     0.506753     0.703058    Biso  1.000000 Si
   O1243       1.0     0.092434     0.321958     0.702142    Biso  1.000000 O
   O1244       1.0     0.692577     0.826673     0.702450    Biso  1.000000 O
   Si581       1.0     0.000218     0.757438     0.702942    Biso  1.000000 Si
   Si582       1.0     0.356427     0.537309     0.702258    Biso  1.000000 Si
   O1245       1.0     0.406891     0.464301     0.701108    Biso  1.000000 O
   O1246       1.0     0.412271     0.785529     0.701283    Biso  1.000000 O
   O1247       1.0     0.065536     0.177703     0.701725    Biso  1.000000 O
   Si583       1.0     0.753452     0.254634     0.701133    Biso  1.000000 Si
   O1248       1.0     0.449885     0.379700     0.701992    Biso  1.000000 O
   O1249       1.0     0.931176     0.322838     0.702350    Biso  1.000000 O
   Si584       1.0     0.191205     0.435556     0.702375    Biso  1.000000 Si
   O1250       1.0     0.116653     0.815079     0.701700    Biso  1.000000 O
   O1251       1.0     0.151326     0.640344     0.702350    Biso  1.000000 O
   O1252       1.0     0.958880     0.228630     0.702025    Biso  1.000000 O
   O1253       1.0     0.438319     0.143022     0.700583    Biso  1.000000 O
   Si585       1.0     0.710807     0.513040     0.701042    Biso  1.000000 Si
   O1254       1.0     0.855469     0.295702     0.700725    Biso  1.000000 O
   O1255       1.0     0.266890     0.620099     0.700117    Biso  1.000000 O
   O1256       1.0     0.021497     0.532228     0.699842    Biso  1.000000 O
   O1257       1.0     0.178290     0.729321     0.700650    Biso  1.000000 O
   O1258       1.0     0.039618     0.353444     0.700608    Biso  1.000000 O
   Si586       1.0     0.931677     0.763121     0.701217    Biso  1.000000 Si
   O1259       1.0     0.724398     0.277092     0.699975    Biso  1.000000 O
   Si587       1.0     0.690595     0.266303     0.700317    Biso  1.000000 Si
   O1260       1.0     0.101799     0.004175     0.700242    Biso  1.000000 O
   O1261       1.0     0.879928     0.360637     0.701975    Biso  1.000000 O
   O1262       1.0     0.479418     0.749868     0.700025    Biso  1.000000 O
   Si588       1.0     0.195975     0.868722     0.699650    Biso  1.000000 Si
   Si589       1.0     0.371129     0.464502     0.699733    Biso  1.000000 Si
   Si590       1.0     0.612493     0.630310     0.699733    Biso  1.000000 Si
   O1263       1.0     0.943067     0.623947     0.699933    Biso  1.000000 O
   O1264       1.0     0.312258     0.707769     0.703142    Biso  1.000000 O
   Si591       1.0     0.843708     0.946030     0.700008    Biso  1.000000 Si
   O1265       1.0     0.284510     0.415789     0.699942    Biso  1.000000 O
   O1266       1.0     0.108725     0.421145     0.697917    Biso  1.000000 O
   O1267       1.0     0.245241     0.303046     0.697983    Biso  1.000000 O
   O1268       1.0     0.991680     0.955335     0.699508    Biso  1.000000 O
   O1269       1.0     0.475868     0.583985     0.699500    Biso  1.000000 O
   O1270       1.0     0.314196     0.791615     0.698350    Biso  1.000000 O
   O1271       1.0     0.832382     0.639061     0.698375    Biso  1.000000 O
   Si592       1.0     0.866228     0.654176     0.697733    Biso  1.000000 Si
   Si593       1.0     0.046260     0.816261     0.699917    Biso  1.000000 Si
   O1272       1.0     0.019210     0.790534     0.700725    Biso  1.000000 O
   O1273       1.0     0.189528     0.529311     0.699200    Biso  1.000000 O
   O1274       1.0     0.531428     0.019314     0.698433    Biso  1.000000 O
   Si594       1.0     0.611143     0.366496     0.699325    Biso  1.000000 Si
   O1275       1.0     0.575228     0.909464     0.698800    Biso  1.000000 O
   Si595       1.0     0.194472     0.764530     0.698833    Biso  1.000000 Si
   O1276       1.0     0.914536     0.851721     0.698908    Biso  1.000000 O
   O1277       1.0     0.699983     0.551015     0.698475    Biso  1.000000 O
   O1278       1.0     0.645032     0.357870     0.698275    Biso  1.000000 O
   O1279       1.0     0.133510     0.925810     0.699242    Biso  1.000000 O
   O1280       1.0     0.172213     0.166084     0.696967    Biso  1.000000 O
   O1281       1.0     0.888465     0.024696     0.698650    Biso  1.000000 O
   O1282       1.0     0.073877     0.239016     0.698800    Biso  1.000000 O
   O1283       1.0     0.907610     0.516636     0.697758    Biso  1.000000 O
   O1284       1.0     0.532496     0.951462     0.698783    Biso  1.000000 O
   Si596       1.0     0.058261     0.319543     0.698800    Biso  1.000000 Si
   O1285       1.0     0.961755     0.165732     0.699700    Biso  1.000000 O
   O1286       1.0     0.795531     0.521213     0.698492    Biso  1.000000 O
   O1287       1.0     0.027421     0.850062     0.698433    Biso  1.000000 O
   Si597       1.0     0.820883     0.549632     0.698067    Biso  1.000000 Si
   Si598       1.0     0.474104     0.878958     0.697042    Biso  1.000000 Si
   Si599       1.0     0.441674     0.471670     0.698092    Biso  1.000000 Si
   O1288       1.0     0.162216     0.978246     0.697458    Biso  1.000000 O
   O1289       1.0     0.733589     0.752157     0.695625    Biso  1.000000 O
   Si600       1.0     0.326219     0.672258     0.699308    Biso  1.000000 Si
   Si601       1.0     0.019841     0.654528     0.698183    Biso  1.000000 Si
   O1290       1.0     0.225095     0.438498     0.698517    Biso  1.000000 O
   O1291       1.0     0.242976     0.371727     0.697825    Biso  1.000000 O
   O1292       1.0     0.540184     0.652365     0.697267    Biso  1.000000 O
   Si602       1.0     0.855033     0.383447     0.696425    Biso  1.000000 Si
   Si603       1.0     0.468376     0.348263     0.697783    Biso  1.000000 Si
   O1293       1.0     0.219693     0.697508     0.697408    Biso  1.000000 O
   Si604       1.0     0.131158     0.886829     0.697142    Biso  1.000000 Si
   O1294       1.0     0.681927     0.490758     0.697183    Biso  1.000000 O
   O1295       1.0     0.015420     0.236828     0.697800    Biso  1.000000 O
   O1296       1.0     0.585617     0.273194     0.697217    Biso  1.000000 O
   O1297       1.0     0.560243     0.455901     0.698367    Biso  1.000000 O
   Si605       1.0     0.184606     0.632925     0.698392    Biso  1.000000 Si
   Si606       1.0     0.149954     0.198375     0.696808    Biso  1.000000 Si
   Si607       1.0     0.704578     0.728894     0.696442    Biso  1.000000 Si
   O1298       1.0     0.719976     0.017277     0.696042    Biso  1.000000 O
   O1299       1.0     0.824803     0.201318     0.696467    Biso  1.000000 O
   O1300       1.0     0.385264     0.246511     0.696517    Biso  1.000000 O
   O1301       1.0     0.335257     0.175138     0.696500    Biso  1.000000 O
   O1302       1.0     0.873655     0.415185     0.692233    Biso  1.000000 O
   Si608       1.0     0.825674     0.106833     0.697100    Biso  1.000000 Si
   Si609       1.0     0.951888     0.128059     0.696850    Biso  1.000000 Si
   Si610       1.0     0.405258     0.972160     0.695775    Biso  1.000000 Si
   O1303       1.0     0.163066     0.779141     0.695367    Biso  1.000000 O
   Si611       1.0     0.510650     0.194125     0.696158    Biso  1.000000 Si
   O1304       1.0     0.366794     0.055554     0.700675    Biso  1.000000 O
   O1305       1.0     0.604783     0.669240     0.697208    Biso  1.000000 O
   O1306       1.0     0.531450     0.161658     0.697267    Biso  1.000000 O
   Si612       1.0     0.321514     0.328748     0.695317    Biso  1.000000 Si
   O1307       1.0     0.095004     0.629857     0.695850    Biso  1.000000 O
   O1308       1.0     0.462277     0.687171     0.697708    Biso  1.000000 O
   Si613       1.0     0.582045     0.871489     0.694525    Biso  1.000000 Si
   Si614       1.0     0.209958     0.030380     0.695408    Biso  1.000000 Si
   Si615       1.0     0.942371     0.873601     0.694933    Biso  1.000000 Si
   Si616       1.0     0.733741     0.980333     0.694783    Biso  1.000000 Si
   Si617       1.0     0.136124     0.737671     0.695342    Biso  1.000000 Si
   O1309       1.0     0.083134     0.106908     0.695217    Biso  1.000000 O
   O1310       1.0     0.977284     0.285391     0.696500    Biso  1.000000 O
   O1311       1.0     0.210524     0.250409     0.695950    Biso  1.000000 O
   Si618       1.0     0.251035     0.412066     0.695242    Biso  1.000000 Si
   O1312       1.0     0.773511     0.625305     0.694683    Biso  1.000000 O
   O1313       1.0     0.475127     0.189171     0.694725    Biso  1.000000 O
   Si619       1.0     0.762905     0.773860     0.693117    Biso  1.000000 Si
   Si620       1.0     0.716927     0.057365     0.695050    Biso  1.000000 Si
   O1314       1.0     0.496733     0.849106     0.694792    Biso  1.000000 O
   Si621       1.0     0.615346     0.111133     0.695442    Biso  1.000000 Si
   O1315       1.0     0.192490     0.593818     0.696008    Biso  1.000000 O
   Si622       1.0     0.548787     0.127656     0.694483    Biso  1.000000 Si
   O1316       1.0     0.217058     0.122928     0.695233    Biso  1.000000 O
   O1317       1.0     0.990526     0.388904     0.693092    Biso  1.000000 O
   O1318       1.0     0.706473     0.953726     0.693717    Biso  1.000000 O
   Si623       1.0     0.771747     0.493952     0.694450    Biso  1.000000 Si
   O1319       1.0     0.490744     0.911802     0.692733    Biso  1.000000 O
   O1320       1.0     0.854053     0.743832     0.694833    Biso  1.000000 O
   O1321       1.0     0.701965     0.369866     0.693767    Biso  1.000000 O
   O1322       1.0     0.566363     0.521012     0.695258    Biso  1.000000 O
   O1323       1.0     0.143812     0.340065     0.694633    Biso  1.000000 O
   O1324       1.0     0.591432     0.337223     0.694242    Biso  1.000000 O
   O1325       1.0     0.181644     0.053643     0.693417    Biso  1.000000 O
   Si624       1.0     0.360260     0.089204     0.693783    Biso  1.000000 Si
   O1326       1.0     0.004813     0.451324     0.690817    Biso  1.000000 O
   Si625       1.0     0.438232     0.659332     0.694383    Biso  1.000000 Si
   O1327       1.0     0.446356     0.319619     0.693583    Biso  1.000000 O
   Si626       1.0     0.082633     0.202802     0.693492    Biso  1.000000 Si
   O1328       1.0     0.116500     0.191635     0.693358    Biso  1.000000 O
   O1329       1.0     0.794202     0.754621     0.692742    Biso  1.000000 O
   Si627       1.0     0.039770     0.447225     0.692233    Biso  1.000000 Si
   O1330       1.0     0.585943     0.026935     0.692067    Biso  1.000000 O
   O1331       1.0     0.389315     0.112492     0.693667    Biso  1.000000 O
   O1332       1.0     0.674718     0.746900     0.691883    Biso  1.000000 O
   Si628       1.0     0.982663     0.246536     0.694092    Biso  1.000000 Si
   Si629       1.0     0.527094     0.829716     0.692983    Biso  1.000000 Si
   O1333       1.0     0.273468     0.545180     0.693233    Biso  1.000000 O
   O1334       1.0     0.583961     0.128436     0.693700    Biso  1.000000 O
   O1335       1.0     0.861742     0.476096     0.696333    Biso  1.000000 O
   O1336       1.0     0.104826     0.758997     0.693758    Biso  1.000000 O
   Si630       1.0     0.976848     0.426200     0.692275    Biso  1.000000 Si
   O1337       1.0     0.065361     0.575032     0.692150    Biso  1.000000 O
   O1338       1.0     0.686348     0.888892     0.694817    Biso  1.000000 O
   O1339       1.0     0.739295     0.509469     0.692817    Biso  1.000000 O
   Si631       1.0     0.616980     0.007419     0.691133    Biso  1.000000 Si
   O1340       1.0     0.303785     0.470085     0.692842    Biso  1.000000 O
   O1341       1.0     0.265344     0.731031     0.691758    Biso  1.000000 O
   O1342       1.0     0.625996     0.514624     0.692992    Biso  1.000000 O
   Si632       1.0     0.639021     0.745668     0.691592    Biso  1.000000 Si
   Si633       1.0     0.253365     0.336997     0.691517    Biso  1.000000 Si
   O1343       1.0     0.441739     0.875839     0.691292    Biso  1.000000 O
   O1344       1.0     0.918892     0.126927     0.691675    Biso  1.000000 O
   O1345       1.0     0.288779     0.338103     0.691042    Biso  1.000000 O
   O1346       1.0     0.166747     0.426628     0.692783    Biso  1.000000 O
   Si634       1.0     0.648125     0.175565     0.692300    Biso  1.000000 Si
   O1347       1.0     0.476521     0.022835     0.693058    Biso  1.000000 O
   O1348       1.0     0.944374     0.561703     0.691067    Biso  1.000000 O
   O1349       1.0     0.000675     0.899253     0.691458    Biso  1.000000 O
   O1350       1.0     0.641787     0.137138     0.695092    Biso  1.000000 O
   O1351       1.0     0.968724     0.848955     0.690775    Biso  1.000000 O
   O1352       1.0     0.357059     0.674220     0.692750    Biso  1.000000 O
   Si635       1.0     0.027617     0.041873     0.691542    Biso  1.000000 Si
   O1353       1.0     0.729538     0.424817     0.690825    Biso  1.000000 O
   O1354       1.0     0.991114     0.646506     0.691333    Biso  1.000000 O
   O1355       1.0     0.859171     0.109474     0.691783    Biso  1.000000 O
   Si636       1.0     0.480594     0.717049     0.692392    Biso  1.000000 Si
   O1356       1.0     0.002418     0.736011     0.691742    Biso  1.000000 O
   Si637       1.0     0.349871     0.892614     0.691317    Biso  1.000000 Si
   Si638       1.0     0.187416     0.136861     0.689492    Biso  1.000000 Si
   O1357       1.0     0.606917     0.398939     0.691817    Biso  1.000000 O
   O1358       1.0     0.327482     0.292357     0.689858    Biso  1.000000 O
   Si639       1.0     0.690944     0.850011     0.691258    Biso  1.000000 Si
   O1359       1.0     0.122468     0.057315     0.690600    Biso  1.000000 O
   O1360       1.0     0.343446     0.355632     0.689600    Biso  1.000000 O
   O1361       1.0     0.161606     0.110404     0.687758    Biso  1.000000 O
   Si640       1.0     0.420830     0.127254     0.690117    Biso  1.000000 Si
   O1362       1.0     0.424032     0.573171     0.690800    Biso  1.000000 O
   Si641       1.0     0.814022     0.853482     0.689492    Biso  1.000000 Si
   O1363       1.0     0.239208     0.048387     0.690308    Biso  1.000000 O
   Si642       1.0     0.103040     0.798456     0.690483    Biso  1.000000 Si
   O1364       1.0     0.062465     0.037472     0.689925    Biso  1.000000 O
   O1365       1.0     0.978939     0.112768     0.689758    Biso  1.000000 O
   O1366       1.0     0.718408     0.602897     0.688900    Biso  1.000000 O
   O1367       1.0     0.552903     0.854865     0.689133    Biso  1.000000 O
   O1368       1.0     0.369669     0.549657     0.690492    Biso  1.000000 O
   O1369       1.0     0.687111     0.067299     0.688450    Biso  1.000000 O
   Si643       1.0     0.035741     0.552398     0.688875    Biso  1.000000 Si
   Si644       1.0     0.097073     0.028066     0.689608    Biso  1.000000 Si
   O1370       1.0     0.438712     0.973946     0.691567    Biso  1.000000 O
   O1371       1.0     0.304330     0.658879     0.690067    Biso  1.000000 O
   O1372       1.0     0.010563     0.007721     0.689917    Biso  1.000000 O
   O1373       1.0     0.167095     0.283731     0.688925    Biso  1.000000 O
   Si645       1.0     0.651980     0.489475     0.689575    Biso  1.000000 Si
   O1374       1.0     0.068977     0.809169     0.689917    Biso  1.000000 O
   Si646       1.0     0.003027     0.859216     0.689025    Biso  1.000000 Si
   Si647       1.0     0.194603     0.557805     0.690025    Biso  1.000000 Si
   Si648       1.0     0.552555     0.025350     0.687983    Biso  1.000000 Si
   Si649       1.0     0.132814     0.431582     0.688583    Biso  1.000000 Si
   Si650       1.0     0.957377     0.640520     0.689225    Biso  1.000000 Si
   O1375       1.0     0.321841     0.870935     0.687958    Biso  1.000000 O
   O1376       1.0     0.529272     0.405025     0.689383    Biso  1.000000 O
   Si651       1.0     0.399704     0.790132     0.688783    Biso  1.000000 Si
   O1377       1.0     0.799212     0.110454     0.688050    Biso  1.000000 O
   Si652       1.0     0.276495     0.636446     0.688617    Biso  1.000000 Si
   Si653       1.0     0.512719     0.939944     0.688158    Biso  1.000000 Si
   O1378       1.0     0.042558     0.669341     0.689208    Biso  1.000000 O
   Si654       1.0     0.455438     0.589694     0.688892    Biso  1.000000 Si
   O1379       1.0     0.058980     0.476398     0.686975    Biso  1.000000 O
   O1380       1.0     0.380712     0.878480     0.686508    Biso  1.000000 O
   O1381       1.0     0.217755     0.768503     0.688833    Biso  1.000000 O
   O1382       1.0     0.313281     0.226945     0.687575    Biso  1.000000 O
   O1383       1.0     0.633423     0.455071     0.689108    Biso  1.000000 O
   O1384       1.0     0.609945     0.864573     0.686450    Biso  1.000000 O
   O1385       1.0     0.380450     0.614868     0.688558    Biso  1.000000 O
   O1386       1.0     0.385961     0.975731     0.684892    Biso  1.000000 O
   Si655       1.0     0.683147     0.925207     0.689108    Biso  1.000000 Si
   O1387       1.0     0.513721     0.706687     0.690892    Biso  1.000000 O
   Si656       1.0     0.154985     0.071222     0.687117    Biso  1.000000 Si
   O1388       1.0     0.190465     0.934613     0.687183    Biso  1.000000 O
   O1389       1.0     0.490330     0.357116     0.687892    Biso  1.000000 O
   O1390       1.0     0.713225     0.695898     0.689333    Biso  1.000000 O
   O1391       1.0     0.619550     0.619093     0.687075    Biso  1.000000 O
   O1392       1.0     0.746809     0.073184     0.690367    Biso  1.000000 O
   O1393       1.0     0.164198     0.220758     0.687242    Biso  1.000000 O
   Si657       1.0     0.695343     0.572794     0.687217    Biso  1.000000 Si
   Si658       1.0     0.594503     0.301914     0.687833    Biso  1.000000 Si
   O1394       1.0     0.773032     0.237331     0.686925    Biso  1.000000 O
   O1395       1.0     0.410768     0.671428     0.687017    Biso  1.000000 O
   O1396       1.0     0.129525     0.471267     0.686858    Biso  1.000000 O
   O1397       1.0     0.681600     0.258607     0.687633    Biso  1.000000 O
   Si659       1.0     0.855948     0.289088     0.687067    Biso  1.000000 Si
   O1398       1.0     0.647863     0.933129     0.687925    Biso  1.000000 O
   O1399       1.0     0.934660     0.770314     0.688150    Biso  1.000000 O
   Si660       1.0     0.866990     0.450268     0.686292    Biso  1.000000 Si
   O1400       1.0     0.881888     0.665242     0.685875    Biso  1.000000 O
   Si661       1.0     0.995274     0.972588     0.687467    Biso  1.000000 Si
   Si662       1.0     0.538158     0.680205     0.687725    Biso  1.000000 Si
   O1401       1.0     0.367709     0.468275     0.686600    Biso  1.000000 O
   O1402       1.0     0.524176     0.217388     0.686650    Biso  1.000000 O
   O1403       1.0     0.206146     0.999069     0.686808    Biso  1.000000 O
   Si663       1.0     0.329094     0.786963     0.686192    Biso  1.000000 Si
   O1404       1.0     0.626541     0.084224     0.686275    Biso  1.000000 O
   O1405       1.0     0.364333     0.790911     0.687300    Biso  1.000000 O
   Si664       1.0     0.825282     0.745190     0.686983    Biso  1.000000 Si
   Si665       1.0     0.820033     0.225813     0.686092    Biso  1.000000 Si
   O1406       1.0     0.781570     0.855267     0.684250    Biso  1.000000 O
   O1407       1.0     0.197848     0.871564     0.686217    Biso  1.000000 O
   O1408       1.0     0.927930     0.899530     0.686358    Biso  1.000000 O
   O1409       1.0     0.660844     0.578427     0.686667    Biso  1.000000 O
   Si666       1.0     0.088187     0.600860     0.686267    Biso  1.000000 Si
   Si667       1.0     0.180206     0.972386     0.686058    Biso  1.000000 Si
   O1410       1.0     0.621575     0.186907     0.684167    Biso  1.000000 O
   Si668       1.0     0.548286     0.438699     0.687117    Biso  1.000000 Si
   O1411       1.0     0.846474     0.251264     0.686600    Biso  1.000000 O
   O1412       1.0     0.842597     0.941126     0.686525    Biso  1.000000 O
   O1413       1.0     0.452672     0.629480     0.687267    Biso  1.000000 O
   Si669       1.0     0.186501     0.251415     0.686267    Biso  1.000000 Si
   O1414       1.0     0.644988     0.024470     0.685183    Biso  1.000000 O
   O1415       1.0     0.443460     0.100143     0.685242    Biso  1.000000 O
   O1416       1.0     0.053426     0.306566     0.686350    Biso  1.000000 O
   O1417       1.0     0.841552     0.368684     0.685325    Biso  1.000000 O
   O1418       1.0     0.190312     0.651309     0.686617    Biso  1.000000 O
   O1419       1.0     0.829442     0.818474     0.686617    Biso  1.000000 O
   O1420       1.0     0.679444     0.177502     0.686358    Biso  1.000000 O
   O1421       1.0     0.621662     0.773684     0.684758    Biso  1.000000 O
   O1422       1.0     0.546064     0.060006     0.682075    Biso  1.000000 O
   O1423       1.0     0.827416     0.560446     0.685342    Biso  1.000000 O
   O1424       1.0     0.249858     0.656766     0.683542    Biso  1.000000 O
   Si670       1.0     0.318487     0.187008     0.685250    Biso  1.000000 Si
   Si671       1.0     0.594742     0.523829     0.687225    Biso  1.000000 Si
   Si672       1.0     0.749357     0.617509     0.684692    Biso  1.000000 Si
   O1425       1.0     0.289955     0.163016     0.685092    Biso  1.000000 O
   O1426       1.0     0.939147     0.673767     0.685917    Biso  1.000000 O
   Si673       1.0     0.887071     0.127028     0.685300    Biso  1.000000 Si
   Si674       1.0     0.392190     0.577648     0.685500    Biso  1.000000 Si
   O1427       1.0     0.413186     0.824535     0.684042    Biso  1.000000 O
   Si675       1.0     0.884893     0.021377     0.685033    Biso  1.000000 Si
   O1428       1.0     0.837130     0.879310     0.684650    Biso  1.000000 O
   O1429       1.0     0.663088     0.838091     0.683783    Biso  1.000000 O
   Si676       1.0     0.715163     0.394035     0.684175    Biso  1.000000 Si
   O1430       1.0     0.608115     0.975605     0.683642    Biso  1.000000 O
   O1431       1.0     0.397003     0.341825     0.683975    Biso  1.000000 O
   O1432       1.0     0.047545     0.414204     0.685383    Biso  1.000000 O
   O1433       1.0     0.444461     0.471795     0.684650    Biso  1.000000 O
   Si677       1.0     0.413643     0.864849     0.683350    Biso  1.000000 Si
   O1434       1.0     0.629612     0.712471     0.684917    Biso  1.000000 O
   O1435       1.0     0.568236     0.700702     0.685900    Biso  1.000000 O
   O1436       1.0     0.753060     0.981440     0.683467    Biso  1.000000 O
   Si678       1.0     0.601821     0.688102     0.685083    Biso  1.000000 Si
   O1437       1.0     0.006556     0.568242     0.683625    Biso  1.000000 O
   O1438       1.0     0.127390     0.881825     0.683925    Biso  1.000000 O
   O1439       1.0     0.121728     0.591656     0.683783    Biso  1.000000 O
   Si679       1.0     0.379797     0.653874     0.684883    Biso  1.000000 Si
   O1440       1.0     0.036873     0.123557     0.683333    Biso  1.000000 O
   O1441       1.0     0.757220     0.796796     0.681883    Biso  1.000000 O
   O1442       1.0     0.785076     0.475744     0.683683    Biso  1.000000 O
   Si680       1.0     0.152742     0.316978     0.683958    Biso  1.000000 Si
   Si681       1.0     0.390883     0.251138     0.683433    Biso  1.000000 Si
   Si682       1.0     0.463954     0.993637     0.685092    Biso  1.000000 Si
   O1443       1.0     0.518404     0.802781     0.683325    Biso  1.000000 O
   Si683       1.0     0.655181     0.062621     0.682567    Biso  1.000000 Si
   O1444       1.0     0.491397     0.968815     0.683208    Biso  1.000000 O
   O1445       1.0     0.722721     0.847874     0.685625    Biso  1.000000 O
   Si684       1.0     0.240297     0.742851     0.683292    Biso  1.000000 Si
   O1446       1.0     0.961863     0.976611     0.683508    Biso  1.000000 O
   O1447       1.0     0.875441     0.164676     0.682908    Biso  1.000000 O
   O1448       1.0     0.224180     0.547771     0.683800    Biso  1.000000 O
   Si685       1.0     0.425317     0.318110     0.682933    Biso  1.000000 Si
   O1449       1.0     0.138389     0.721701     0.682692    Biso  1.000000 O
   O1450       1.0     0.896088     0.460353     0.679500    Biso  1.000000 O
   Si686       1.0     0.500741     0.391595     0.682558    Biso  1.000000 Si
   Si687       1.0     0.070588     0.111863     0.682467    Biso  1.000000 Si
   O1451       1.0     0.536612     0.120061     0.682042    Biso  1.000000 O
   O1452       1.0     0.472100     0.414581     0.681917    Biso  1.000000 O
   O1453       1.0     0.351048     0.081709     0.681125    Biso  1.000000 O
   Si688       1.0     0.326262     0.260317     0.681583    Biso  1.000000 Si
   Si689       1.0     0.218169     0.673264     0.682025    Biso  1.000000 Si
   Si690       1.0     0.775559     0.082816     0.683442    Biso  1.000000 Si
   O1454       1.0     0.345145     0.931016     0.687367    Biso  1.000000 O
   O1455       1.0     0.949362     0.429168     0.683817    Biso  1.000000 O
   Si691       1.0     0.611121     0.429017     0.683175    Biso  1.000000 Si
   O1456       1.0     0.015268     0.066796     0.682183    Biso  1.000000 O
   O1457       1.0     0.795661     0.050223     0.683025    Biso  1.000000 O
   O1458       1.0     0.415668     0.762141     0.681042    Biso  1.000000 O
   O1459       1.0     0.252929     0.412569     0.681842    Biso  1.000000 O
   Si692       1.0     0.005793     0.105651     0.681417    Biso  1.000000 Si
   Si693       1.0     0.257307     0.535875     0.681925    Biso  1.000000 Si
   O1460       1.0     0.523457     0.464100     0.682383    Biso  1.000000 O
   O1461       1.0     0.902797     0.988029     0.681467    Biso  1.000000 O
   O1462       1.0     0.321754     0.750874     0.680792    Biso  1.000000 O
   O1463       1.0     0.818552     0.707995     0.681775    Biso  1.000000 O
   O1464       1.0     0.888378     0.296280     0.681633    Biso  1.000000 O
   O1465       1.0     0.169861     0.558434     0.680758    Biso  1.000000 O
   O1466       1.0     0.851113     0.023917     0.680575    Biso  1.000000 O
   O1467       1.0     0.410746     0.219752     0.679758    Biso  1.000000 O
   O1468       1.0     0.417585     0.156125     0.680975    Biso  1.000000 O
   O1469       1.0     0.235179     0.336142     0.679942    Biso  1.000000 O
   O1470       1.0     0.832731     0.310213     0.679333    Biso  1.000000 O
   O1471       1.0     0.071961     0.201745     0.680675    Biso  1.000000 O
   Si694       1.0     0.752668     0.836808     0.679592    Biso  1.000000 Si
   O1472       1.0     0.904713     0.051178     0.680133    Biso  1.000000 O
   Si695       1.0     0.629133     0.584714     0.681558    Biso  1.000000 Si
   Si696       1.0     0.366860     0.357669     0.679492    Biso  1.000000 Si
   O1473       1.0     0.464782     0.723763     0.680892    Biso  1.000000 O
   O1474       1.0     0.975955     0.238614     0.681242    Biso  1.000000 O
   O1475       1.0     0.625844     0.303825     0.681275    Biso  1.000000 O
   O1476       1.0     0.411356     0.282348     0.680650    Biso  1.000000 O
   O1477       1.0     0.125343     0.807811     0.680283    Biso  1.000000 O
   O1478       1.0     0.314065     0.815758     0.678517    Biso  1.000000 O
   Si697       1.0     0.932722     0.569650     0.678967    Biso  1.000000 Si
   O1479       1.0     0.050464     0.532027     0.678425    Biso  1.000000 O
   O1480       1.0     0.284946     0.609838     0.679158    Biso  1.000000 O
   O1481       1.0     0.260313     0.101401     0.680208    Biso  1.000000 O
   O1482       1.0     0.266150     0.497397     0.679575    Biso  1.000000 O
   O1483       1.0     0.600558     0.562508     0.684208    Biso  1.000000 O
   Si698       1.0     0.297818     0.477957     0.679708    Biso  1.000000 Si
   O1484       1.0     0.534978     0.926791     0.678817    Biso  1.000000 O
   O1485       1.0     0.119702     0.530217     0.679792    Biso  1.000000 O
   Si699       1.0     0.194690     0.905037     0.678467    Biso  1.000000 Si
   Si700       1.0     0.632530     0.847949     0.677692    Biso  1.000000 Si
   O1486       1.0     0.687132     0.406333     0.677233    Biso  1.000000 O
   O1487       1.0     0.104630     0.007469     0.678742    Biso  1.000000 O
   Si701       1.0     0.909919     0.681111     0.678542    Biso  1.000000 Si
   O1488       1.0     0.577623     0.436889     0.679558    Biso  1.000000 O
   O1489       1.0     0.955330     0.616352     0.678275    Biso  1.000000 O
   Si702       1.0     0.623361     0.943465     0.678267    Biso  1.000000 Si
   Si703       1.0     0.306181     0.855594     0.677300    Biso  1.000000 Si
   O1490       1.0     0.200287     0.150617     0.677842    Biso  1.000000 O
   O1491       1.0     0.088579     0.692931     0.679467    Biso  1.000000 O
   O1492       1.0     0.571590     0.297035     0.677767    Biso  1.000000 O
   O1493       1.0     0.547807     0.999371     0.678033    Biso  1.000000 O
   O1494       1.0     0.836150     0.442623     0.679442    Biso  1.000000 O
   O1495       1.0     0.220543     0.712673     0.678183    Biso  1.000000 O
   O1496       1.0     0.016117     0.956467     0.677983    Biso  1.000000 O
   O1497       1.0     0.359346     0.253376     0.677433    Biso  1.000000 O
   O1498       1.0     0.468593     0.574529     0.677550    Biso  1.000000 O
   O1499       1.0     0.898266     0.577874     0.678400    Biso  1.000000 O
   Si704       1.0     0.004051     0.741217     0.678542    Biso  1.000000 Si
   Si705       1.0     0.245328     0.065010     0.678000    Biso  1.000000 Si
   Si706       1.0     0.361110     0.955511     0.678425    Biso  1.000000 Si
   Si707       1.0     0.846256     0.911174     0.677542    Biso  1.000000 Si
   O1500       1.0     0.018469     0.852224     0.677275    Biso  1.000000 O
   O1501       1.0     0.662587     0.500591     0.677350    Biso  1.000000 O
   O1502       1.0     0.088470     0.142293     0.676983    Biso  1.000000 O
   O1503       1.0     0.124515     0.416820     0.676342    Biso  1.000000 O
   Si708       1.0     0.749074     0.238086     0.676925    Biso  1.000000 Si
   O1504       1.0     0.122882     0.305535     0.677775    Biso  1.000000 O
   O1505       1.0     0.738598     0.648040     0.676858    Biso  1.000000 O
   O1506       1.0     0.725574     0.207756     0.677933    Biso  1.000000 O
   O1507       1.0     0.702553     0.549858     0.676667    Biso  1.000000 O
   O1508       1.0     0.910550     0.721248     0.677167    Biso  1.000000 O
   Si709       1.0     0.731128     0.687448     0.678008    Biso  1.000000 Si
   Si710       1.0     0.054319     0.686266     0.677692    Biso  1.000000 Si
   O1509       1.0     0.764821     0.591329     0.676308    Biso  1.000000 O
   O1510       1.0     0.728427     0.271886     0.676375    Biso  1.000000 O
   Si711       1.0     0.137061     0.563438     0.676667    Biso  1.000000 Si
   O1511       1.0     0.531472     0.660715     0.676483    Biso  1.000000 O
   Si712       1.0     0.527660     0.086613     0.675258    Biso  1.000000 Si
   Si713       1.0     0.059764     0.493977     0.675142    Biso  1.000000 Si
   O1512       1.0     0.763906     0.702487     0.677258    Biso  1.000000 O
   O1513       1.0     0.161214     0.975807     0.675225    Biso  1.000000 O
   Si714       1.0     0.278935     0.134069     0.676500    Biso  1.000000 Si
   Si715       1.0     0.122969     0.492267     0.675692    Biso  1.000000 Si
   O1514       1.0     0.739600     0.376078     0.676333    Biso  1.000000 O
   O1515       1.0     0.570349     0.204160     0.674267    Biso  1.000000 O
   Si716       1.0     0.935619     0.750069     0.676650    Biso  1.000000 Si
   O1516       1.0     0.833123     0.766517     0.676042    Biso  1.000000 O
   O1517       1.0     0.272684     0.867641     0.676075    Biso  1.000000 O
   Si717       1.0     0.927800     0.448130     0.675250    Biso  1.000000 Si
   O1518       1.0     0.376421     0.393507     0.674242    Biso  1.000000 O
   O1519       1.0     0.493815     0.078138     0.676650    Biso  1.000000 O
   Si718       1.0     0.454633     0.443779     0.675608    Biso  1.000000 Si
   Si719       1.0     0.829006     0.348314     0.674892    Biso  1.000000 Si
   O1520       1.0     0.828854     0.205467     0.675167    Biso  1.000000 O
   O1521       1.0     0.879971     0.904459     0.673592    Biso  1.000000 O
   Si720       1.0     0.693144     0.273747     0.676033    Biso  1.000000 Si
   Si721       1.0     0.932853     0.975279     0.675950    Biso  1.000000 Si
   O1522       1.0     0.178312     0.331338     0.675667    Biso  1.000000 O
   O1523       1.0     0.690683     0.921686     0.675992    Biso  1.000000 O
   O1524       1.0     0.159080     0.057541     0.674700    Biso  1.000000 O
   O1525       1.0     0.585246     0.504615     0.675883    Biso  1.000000 O
   Si722       1.0     0.446443     0.752584     0.674925    Biso  1.000000 Si
   O1526       1.0     0.833079     0.502377     0.676267    Biso  1.000000 O
   Si723       1.0     0.701093     0.179162     0.675883    Biso  1.000000 Si
   O1527       1.0     0.042471     0.359757     0.674925    Biso  1.000000 O
   Si724       1.0     0.535458     0.213138     0.674183    Biso  1.000000 Si
   Si725       1.0     0.463257     0.096170     0.674183    Biso  1.000000 Si
   Si726       1.0     0.915451     0.903403     0.674117    Biso  1.000000 Si
   Si727       1.0     0.819510     0.034052     0.674975    Biso  1.000000 Si
   O1528       1.0     0.469247     0.782285     0.673008    Biso  1.000000 O
   Si728       1.0     0.361001     0.482886     0.674525    Biso  1.000000 Si
   Si729       1.0     0.605523     0.198451     0.672658    Biso  1.000000 Si
   Si730       1.0     0.811953     0.470462     0.675392    Biso  1.000000 Si
   O1529       1.0     0.327373     0.495788     0.674892    Biso  1.000000 O
   O1530       1.0     0.074836     0.607223     0.674175    Biso  1.000000 O
   Si731       1.0     0.041948     0.319870     0.674642    Biso  1.000000 Si
   O1531       1.0     0.227186     0.913513     0.673567    Biso  1.000000 O
   O1532       1.0     0.017032     0.777205     0.674558    Biso  1.000000 O
   O1533       1.0     0.338132     0.186379     0.674108    Biso  1.000000 O
   Si732       1.0     0.842314     0.805322     0.674917    Biso  1.000000 Si
   O1534       1.0     0.202248     0.254407     0.674283    Biso  1.000000 O
   O1535       1.0     0.495993     0.518547     0.674983    Biso  1.000000 O
   O1536       1.0     0.030405     0.715489     0.674908    Biso  1.000000 O
   O1537       1.0     0.593305     0.921711     0.673658    Biso  1.000000 O
   O1538       1.0     0.942523     0.307296     0.673742    Biso  1.000000 O
   Si733       1.0     0.828288     0.540855     0.673558    Biso  1.000000 Si
   Si734       1.0     0.994686     0.591303     0.673825    Biso  1.000000 Si
   O1539       1.0     0.720869     0.145210     0.674958    Biso  1.000000 O
   O1540       1.0     0.647972     0.361442     0.671892    Biso  1.000000 O
   O1541       1.0     0.969900     0.737746     0.674283    Biso  1.000000 O
   O1542       1.0     0.893823     0.108946     0.673158    Biso  1.000000 O
   O1543       1.0     0.007013     0.309886     0.672792    Biso  1.000000 O
   O1544       1.0     0.077711     0.082866     0.673150    Biso  1.000000 O
   O1545       1.0     0.947641     0.541408     0.671558    Biso  1.000000 O
   Si735       1.0     0.608812     0.779192     0.672367    Biso  1.000000 Si
   Si736       1.0     0.419219     0.187134     0.672567    Biso  1.000000 Si
   O1546       1.0     0.446487     0.328647     0.672900    Biso  1.000000 O
   Si737       1.0     0.856906     0.180771     0.672558    Biso  1.000000 Si
   Si738       1.0     0.043908     0.399014     0.673192    Biso  1.000000 Si
   Si739       1.0     0.115411     0.710510     0.673150    Biso  1.000000 Si
   O1547       1.0     0.603433     0.668813     0.673342    Biso  1.000000 O
   Si740       1.0     0.497365     0.806403     0.672225    Biso  1.000000 Si
   O1548       1.0     0.679270     0.309836     0.673175    Biso  1.000000 O
   O1549       1.0     0.616522     0.818374     0.670700    Biso  1.000000 O
   O1550       1.0     0.303197     0.264366     0.671617    Biso  1.000000 O
   Si741       1.0     0.768175     0.985212     0.671225    Biso  1.000000 Si
   O1551       1.0     0.795683     0.359228     0.672583    Biso  1.000000 O
   O1552       1.0     0.339047     0.983200     0.672967    Biso  1.000000 O
   O1553       1.0     0.255848     0.756834     0.672092    Biso  1.000000 O
   O1554       1.0     0.398201     0.570958     0.672167    Biso  1.000000 O
   O1555       1.0     0.877096     0.809798     0.672925    Biso  1.000000 O
   Si742       1.0     0.796010     0.695596     0.672008    Biso  1.000000 Si
   O1556       1.0     0.451975     0.009330     0.673600    Biso  1.000000 O
   O1557       1.0     0.420525     0.874708     0.670200    Biso  1.000000 O
   O1558       1.0     0.800780     0.001786     0.671033    Biso  1.000000 O
   O1559       1.0     0.166289     0.902573     0.670442    Biso  1.000000 O
   O1560       1.0     0.091541     0.485527     0.670000    Biso  1.000000 O
   Si743       1.0     0.133380     0.887508     0.670792    Biso  1.000000 Si
   O1561       1.0     0.630461     0.420391     0.672417    Biso  1.000000 O
   O1562       1.0     0.256458     0.155446     0.669075    Biso  1.000000 O
   Si744       1.0     0.210001     0.342831     0.670808    Biso  1.000000 Si
   O1563       1.0     0.214880     0.067022     0.671650    Biso  1.000000 O
   O1564       1.0     0.292068     0.446345     0.671583    Biso  1.000000 O
   Si745       1.0     0.645707     0.321354     0.671533    Biso  1.000000 Si
   O1565       1.0     0.946792     0.478711     0.670358    Biso  1.000000 O
   O1566       1.0     0.472340     0.132259     0.669167    Biso  1.000000 O
   O1567       1.0     0.372239     0.653497     0.671525    Biso  1.000000 O
   O1568       1.0     0.270832     0.555416     0.670933    Biso  1.000000 O
   O1569       1.0     0.424903     0.429168     0.670467    Biso  1.000000 O
   Si746       1.0     0.340615     0.103161     0.670483    Biso  1.000000 Si
   Si747       1.0     0.508843     0.482232     0.671725    Biso  1.000000 Si
   O1570       1.0     0.385961     0.509393     0.671358    Biso  1.000000 O
   O1571       1.0     0.659646     0.072002     0.669758    Biso  1.000000 O
   Si748       1.0     0.079758     0.176471     0.670525    Biso  1.000000 Si
   O1572       1.0     0.761576     0.095642     0.671883    Biso  1.000000 O
   Si749       1.0     0.659124     0.398838     0.669583    Biso  1.000000 Si
   Si750       1.0     0.909156     0.295275     0.670742    Biso  1.000000 Si
   O1573       1.0     0.482620     0.842794     0.671292    Biso  1.000000 O
   O1574       1.0     0.352964     0.337173     0.669258    Biso  1.000000 O
   Si751       1.0     0.685956     0.520761     0.669892    Biso  1.000000 Si
   O1575       1.0     0.511456     0.385107     0.670108    Biso  1.000000 O
   O1576       1.0     0.019406     0.618037     0.671592    Biso  1.000000 O
   O1577       1.0     0.266237     0.046224     0.669075    Biso  1.000000 O
   O1578       1.0     0.573659     0.775847     0.670017    Biso  1.000000 O
   O1579       1.0     0.926645     0.939517     0.670425    Biso  1.000000 O
   O1580       1.0     0.378120     0.932073     0.669658    Biso  1.000000 O
   O1581       1.0     0.991288     0.113472     0.669350    Biso  1.000000 O
   O1582       1.0     0.807793     0.659130     0.668200    Biso  1.000000 O
   O1583       1.0     0.535458     0.251289     0.669467    Biso  1.000000 O
   O1584       1.0     0.205928     0.382416     0.668492    Biso  1.000000 O
   O1585       1.0     0.108072     0.359807     0.668642    Biso  1.000000 O
   Si752       1.0     0.264320     0.422101     0.669600    Biso  1.000000 Si
   O1586       1.0     0.524241     0.318386     0.669808    Biso  1.000000 O
   O1587       1.0     0.510324     0.186228     0.669250    Biso  1.000000 O
   Si753       1.0     0.909113     0.073661     0.669192    Biso  1.000000 Si
   Si754       1.0     0.558958     0.924729     0.668983    Biso  1.000000 Si
   O1588       1.0     0.796990     0.544401     0.667883    Biso  1.000000 O
   O1589       1.0     0.774644     0.948394     0.666075    Biso  1.000000 O
   O1590       1.0     0.642440     0.872972     0.667917    Biso  1.000000 O
   Si755       1.0     0.473516     0.543998     0.669142    Biso  1.000000 Si
   Si756       1.0     0.144858     0.813621     0.669025    Biso  1.000000 Si
   Si757       1.0     0.972231     0.220833     0.669350    Biso  1.000000 Si
   O1591       1.0     0.361938     0.133944     0.668025    Biso  1.000000 O
   Si758       1.0     0.974060     0.321706     0.668475    Biso  1.000000 Si
   Si759       1.0     0.323082     0.736036     0.668242    Biso  1.000000 Si
   O1592       1.0     0.308294     0.118930     0.671275    Biso  1.000000 O
   O1593       1.0     0.837501     0.149913     0.667542    Biso  1.000000 O
   O1594       1.0     0.181361     0.812891     0.668025    Biso  1.000000 O
   O1595       1.0     0.853596     0.615673     0.667883    Biso  1.000000 O
   Si760       1.0     0.547850     0.288987     0.668408    Biso  1.000000 Si
   O1596       1.0     0.998737     0.194326     0.668292    Biso  1.000000 O
   Si761       1.0     0.221937     0.160526     0.667975    Biso  1.000000 Si
   O1597       1.0     0.033258     0.483163     0.666950    Biso  1.000000 O
   O1598       1.0     0.151653     0.490054     0.667758    Biso  1.000000 O
   O1599       1.0     0.933833     0.875487     0.667275    Biso  1.000000 O
   O1600       1.0     0.451278     0.190982     0.667183    Biso  1.000000 O
   O1601       1.0     0.322647     0.873324     0.667017    Biso  1.000000 O
   O1602       1.0     0.066908     0.974574     0.667208    Biso  1.000000 O
   O1603       1.0     0.632705     0.582652     0.668358    Biso  1.000000 O
   O1604       1.0     0.939430     0.205040     0.667950    Biso  1.000000 O
   Si762       1.0     0.250098     0.887609     0.668008    Biso  1.000000 Si
   O1605       1.0     0.973276     0.362146     0.667550    Biso  1.000000 O
   O1606       1.0     0.644814     0.953424     0.667858    Biso  1.000000 O
   Si763       1.0     0.392168     0.421095     0.666408    Biso  1.000000 Si
   O1607       1.0     0.748094     0.846717     0.666958    Biso  1.000000 O
   O1608       1.0     0.368493     0.451852     0.666333    Biso  1.000000 O
   Si764       1.0     0.765801     0.373689     0.667242    Biso  1.000000 Si
   Si765       1.0     0.104173     0.320273     0.667500    Biso  1.000000 Si
   O1609       1.0     0.629372     0.226064     0.668150    Biso  1.000000 O
   O1610       1.0     0.479941     0.460503     0.667817    Biso  1.000000 O
   O1611       1.0     0.346409     0.705908     0.666433    Biso  1.000000 O
   Si766       1.0     0.271050     0.595604     0.667850    Biso  1.000000 Si
   Si767       1.0     0.876944     0.584488     0.667717    Biso  1.000000 Si
   O1612       1.0     0.943155     0.079043     0.666750    Biso  1.000000 O
   Si768       1.0     0.105763     0.399064     0.666317    Biso  1.000000 Si
   O1613       1.0     0.441347     0.529060     0.666625    Biso  1.000000 O
   Si769       1.0     0.031450     0.970123     0.666717    Biso  1.000000 Si
   O1614       1.0     0.441456     0.072153     0.666642    Biso  1.000000 O
   O1615       1.0     0.206364     0.659382     0.666233    Biso  1.000000 O
   Si770       1.0     0.096550     0.997535     0.666417    Biso  1.000000 Si
   O1616       1.0     0.925230     0.776903     0.667333    Biso  1.000000 O
   O1617       1.0     0.915037     0.662148     0.666525    Biso  1.000000 O
   Si771       1.0     0.185586     0.053970     0.666150    Biso  1.000000 Si
   O1618       1.0     0.072157     0.409627     0.666392    Biso  1.000000 O
   O1619       1.0     0.711635     0.703191     0.667858    Biso  1.000000 O
   O1620       1.0     0.069587     0.312753     0.666225    Biso  1.000000 O
   O1621       1.0     0.013743     0.408948     0.667408    Biso  1.000000 O
   O1622       1.0     0.768524     0.236401     0.665392    Biso  1.000000 O
   O1623       1.0     0.099207     0.741368     0.667058    Biso  1.000000 O
   O1624       1.0     0.055277     0.661620     0.666550    Biso  1.000000 O
   O1625       1.0     0.606634     0.173000     0.662017    Biso  1.000000 O
   O1626       1.0     0.821471     0.910998     0.667692    Biso  1.000000 O
   O1627       1.0     0.906978     0.257652     0.665950    Biso  1.000000 O
   O1628       1.0     0.681426     0.251339     0.665950    Biso  1.000000 O
   O1629       1.0     0.854881     0.553278     0.665967    Biso  1.000000 O
   Si772       1.0     0.778085     0.576742     0.664783    Biso  1.000000 Si
   O1630       1.0     0.920896     0.424213     0.664650    Biso  1.000000 O
   Si773       1.0     0.406673     0.536378     0.665592    Biso  1.000000 Si
   O1631       1.0     0.136952     0.851068     0.665242    Biso  1.000000 O
   Si774       1.0     0.479723     0.169228     0.664333    Biso  1.000000 Si
   O1632       1.0     0.941369     0.997561     0.665467    Biso  1.000000 O
   Si775       1.0     0.050442     0.620602     0.665742    Biso  1.000000 Si
   Si776       1.0     0.747463     0.130020     0.667492    Biso  1.000000 Si
   O1633       1.0     0.771769     0.410356     0.662025    Biso  1.000000 O
   O1634       1.0     0.537244     0.084978     0.662442    Biso  1.000000 O
   Si777       1.0     0.553905     0.998441     0.664767    Biso  1.000000 Si
   O1635       1.0     0.679488     0.187762     0.665475    Biso  1.000000 O
   O1636       1.0     0.848260     0.356160     0.663883    Biso  1.000000 O
   O1637       1.0     0.880538     0.198853     0.664758    Biso  1.000000 O
   O1638       1.0     0.106612     0.904207     0.663758    Biso  1.000000 O
   Si778       1.0     0.021431     0.859015     0.664150    Biso  1.000000 Si
   O1639       1.0     0.709326     0.494530     0.664575    Biso  1.000000 O
   Si779       1.0     0.358714     0.172497     0.664258    Biso  1.000000 Si
   O1640       1.0     0.278978     0.389483     0.663892    Biso  1.000000 O
   O1641       1.0     0.824346     0.060056     0.664883    Biso  1.000000 O
   O1642       1.0     0.069434     0.793854     0.664200    Biso  1.000000 O
   Si780       1.0     0.677484     0.939265     0.665025    Biso  1.000000 Si
   Si781       1.0     0.533606     0.644997     0.664367    Biso  1.000000 Si
   O1643       1.0     0.825369     0.825592     0.665050    Biso  1.000000 O
   O1644       1.0     0.293331     0.718859     0.663867    Biso  1.000000 O
   Si782       1.0     0.952019     0.511204     0.662825    Biso  1.000000 Si
   O1645       1.0     0.775036     0.155647     0.666800    Biso  1.000000 O
   O1646       1.0     0.184236     0.016397     0.661675    Biso  1.000000 O
   Si783       1.0     0.163392     0.984005     0.662217    Biso  1.000000 Si
   O1647       1.0     0.135449     0.695370     0.663150    Biso  1.000000 O
   O1648       1.0     0.392538     0.185147     0.663617    Biso  1.000000 O
   O1649       1.0     0.135275     0.570656     0.663433    Biso  1.000000 O
   O1650       1.0     0.745916     0.005357     0.663133    Biso  1.000000 O
   O1651       1.0     0.051074     0.167995     0.663275    Biso  1.000000 O
   O1652       1.0     0.624995     0.757488     0.662908    Biso  1.000000 O
   Si784       1.0     0.034978     0.786661     0.663183    Biso  1.000000 Si
   O1653       1.0     0.108638     0.183814     0.663133    Biso  1.000000 O
   Si785       1.0     0.461798     0.862359     0.663017    Biso  1.000000 Si
   O1654       1.0     0.214553     0.198501     0.665092    Biso  1.000000 O
   O1655       1.0     0.982402     0.580942     0.661983    Biso  1.000000 O
   Si786       1.0     0.215468     0.237708     0.663117    Biso  1.000000 Si
   Si787       1.0     0.568955     0.497674     0.664058    Biso  1.000000 Si
   O1656       1.0     0.521105     0.800342     0.662275    Biso  1.000000 O
   Si788       1.0     0.516030     0.351734     0.662883    Biso  1.000000 Si
   O1657       1.0     0.514070     0.611624     0.663283    Biso  1.000000 O
   O1658       1.0     0.288322     0.610241     0.657458    Biso  1.000000 O
   Si789       1.0     0.391384     0.904811     0.661342    Biso  1.000000 Si
   O1659       1.0     0.559720     0.959384     0.661967    Biso  1.000000 O
   O1660       1.0     0.480594     0.896562     0.661583    Biso  1.000000 O
   O1661       1.0     0.439125     0.739331     0.662650    Biso  1.000000 O
   O1662       1.0     0.062770     0.247894     0.663250    Biso  1.000000 O
   O1663       1.0     0.797927     0.467294     0.663025    Biso  1.000000 O
   O1664       1.0     0.584157     0.018183     0.662700    Biso  1.000000 O
   Si790       1.0     0.825217     0.630586     0.661425    Biso  1.000000 Si
   O1665       1.0     0.226576     0.859694     0.664258    Biso  1.000000 O
   O1666       1.0     0.053470     0.874406     0.660908    Biso  1.000000 O
   O1667       1.0     0.249946     0.246938     0.661692    Biso  1.000000 O
   O1668       1.0     0.012937     0.001685     0.661933    Biso  1.000000 O
   O1669       1.0     0.536655     0.482308     0.663617    Biso  1.000000 O
   Si791       1.0     0.896001     0.794960     0.662692    Biso  1.000000 Si
   O1670       1.0     0.236181     0.433066     0.661983    Biso  1.000000 O
   Si792       1.0     0.443786     0.032719     0.663092    Biso  1.000000 Si
   Si793       1.0     0.909744     0.219249     0.661675    Biso  1.000000 Si
   O1671       1.0     0.182537     0.604607     0.660442    Biso  1.000000 O
   Si794       1.0     0.459250     0.316425     0.661083    Biso  1.000000 Si
   O1672       1.0     0.691989     0.027815     0.659692    Biso  1.000000 O
   O1673       1.0     0.991702     0.879637     0.661792    Biso  1.000000 O
   Si795       1.0     0.661062     0.221135     0.661975    Biso  1.000000 Si
   Si796       1.0     0.282572     0.263989     0.660792    Biso  1.000000 Si
   O1674       1.0     0.335127     0.765662     0.660650    Biso  1.000000 O
   O1675       1.0     0.532147     0.736111     0.661625    Biso  1.000000 O
   O1676       1.0     0.176656     0.434198     0.660292    Biso  1.000000 O
   O1677       1.0     0.477196     0.280940     0.660250    Biso  1.000000 O
   Si797       1.0     0.262709     0.735432     0.660683    Biso  1.000000 Si
   Si798       1.0     0.972732     0.090134     0.660783    Biso  1.000000 Si
   Si799       1.0     0.359150     0.672334     0.660575    Biso  1.000000 Si
   O1678       1.0     0.894847     0.319242     0.661367    Biso  1.000000 O
   O1679       1.0     0.567104     0.637075     0.661333    Biso  1.000000 O
   Si800       1.0     0.547458     0.773030     0.660850    Biso  1.000000 Si
   Si801       1.0     0.085725     0.070141     0.660575    Biso  1.000000 Si
   Si802       1.0     0.206560     0.829389     0.659692    Biso  1.000000 Si
   O1680       1.0     0.542057     0.899781     0.660042    Biso  1.000000 O
   O1681       1.0     0.668075     0.538013     0.660050    Biso  1.000000 O
   O1682       1.0     0.083548     0.029978     0.660150    Biso  1.000000 O
   O1683       1.0     0.127869     0.987752     0.659508    Biso  1.000000 O
   Si803       1.0     0.206124     0.412041     0.659367    Biso  1.000000 Si
   O1684       1.0     0.274753     0.303800     0.659242    Biso  1.000000 O
   O1685       1.0     0.796946     0.720595     0.661642    Biso  1.000000 O
   Si804       1.0     0.596637     0.659030     0.660725    Biso  1.000000 Si
   Si805       1.0     0.806682     0.150844     0.660775    Biso  1.000000 Si
   O1686       1.0     0.800910     0.602294     0.659225    Biso  1.000000 O
   Si806       1.0     0.798950     0.928552     0.658958    Biso  1.000000 Si
   O1687       1.0     0.232478     0.805095     0.655858    Biso  1.000000 O
   O1688       1.0     0.343947     0.083419     0.658492    Biso  1.000000 O
   Si807       1.0     0.326611     0.987476     0.660250    Biso  1.000000 Si
   O1689       1.0     0.222263     0.326585     0.659167    Biso  1.000000 O
   O1690       1.0     0.894673     0.052687     0.659092    Biso  1.000000 O
   O1691       1.0     0.129590     0.789427     0.659992    Biso  1.000000 O
   Si808       1.0     0.991157     0.387848     0.659867    Biso  1.000000 Si
   O1692       1.0     0.267086     0.908759     0.658442    Biso  1.000000 O
   O1693       1.0     0.237618     0.605437     0.667192    Biso  1.000000 O
   Si809       1.0     0.667073     0.055705     0.657975    Biso  1.000000 Si
   Si810       1.0     0.020734     0.182355     0.658575    Biso  1.000000 Si
   Si811       1.0     0.097182     0.773684     0.659050    Biso  1.000000 Si
   Si812       1.0     0.959381     0.869929     0.658200    Biso  1.000000 Si
   O1694       1.0     0.021257     0.821744     0.658500    Biso  1.000000 O
   O1695       1.0     0.985233     0.509343     0.657875    Biso  1.000000 O
   Si813       1.0     0.212658     0.624198     0.660617    Biso  1.000000 Si
   O1696       1.0     0.524960     0.008676     0.657883    Biso  1.000000 O
   O1697       1.0     0.214183     0.139426     0.656908    Biso  1.000000 O
   O1698       1.0     0.667988     0.406509     0.656833    Biso  1.000000 O
   O1699       1.0     0.631180     0.315394     0.659408    Biso  1.000000 O
   O1700       1.0     0.304264     0.956719     0.659133    Biso  1.000000 O
   O1701       1.0     0.974757     0.243266     0.658383    Biso  1.000000 O
   O1702       1.0     0.995448     0.061162     0.657833    Biso  1.000000 O
   O1703       1.0     0.488958     0.554888     0.657833    Biso  1.000000 O
   O1704       1.0     0.484689     0.343032     0.656958    Biso  1.000000 O
   O1705       1.0     0.295487     0.810326     0.656742    Biso  1.000000 O
   O1706       1.0     0.305724     0.018686     0.656542    Biso  1.000000 O
   O1707       1.0     0.025286     0.943515     0.656950    Biso  1.000000 O
   Si814       1.0     0.278455     0.044363     0.656358    Biso  1.000000 Si
   O1708       1.0     0.899900     0.582174     0.657592    Biso  1.000000 O
   Si815       1.0     0.159232     0.468551     0.656742    Biso  1.000000 Si
   Si816       1.0     0.020408     0.503860     0.656325    Biso  1.000000 Si
   Si817       1.0     0.648473     0.569726     0.657267    Biso  1.000000 Si
   O1709       1.0     0.701159     0.965546     0.660808    Biso  1.000000 O
   Si818       1.0     0.348499     0.338732     0.656000    Biso  1.000000 Si
   O1710       1.0     0.564425     0.533209     0.657750    Biso  1.000000 O
   O1711       1.0     0.183147     0.956643     0.655625    Biso  1.000000 O
   O1712       1.0     0.520059     0.672484     0.656225    Biso  1.000000 O
   O1713       1.0     0.673063     0.910470     0.655800    Biso  1.000000 O
   O1714       1.0     0.562051     0.288685     0.655992    Biso  1.000000 O
   Si819       1.0     0.715555     0.999371     0.656558    Biso  1.000000 Si
   O1715       1.0     0.233720     0.716646     0.656408    Biso  1.000000 O
   O1716       1.0     0.876791     0.767145     0.656667    Biso  1.000000 O
   O1717       1.0     0.365422     0.891784     0.653575    Biso  1.000000 O
   O1718       1.0     0.413643     0.016825     0.657967    Biso  1.000000 O
   O1719       1.0     0.753474     0.565777     0.656208    Biso  1.000000 O
   O1720       1.0     0.971926     0.306416     0.655992    Biso  1.000000 O
   O1721       1.0     0.121532     0.307799     0.656725    Biso  1.000000 O
   Si820       1.0     0.652786     0.877172     0.655275    Biso  1.000000 Si
   O1722       1.0     0.821318     0.952167     0.652192    Biso  1.000000 O
   O1723       1.0     0.804264     0.114981     0.655275    Biso  1.000000 O
   Si821       1.0     0.777933     0.444157     0.655083    Biso  1.000000 Si
   Si822       1.0     0.336172     0.869854     0.654617    Biso  1.000000 Si
   O1724       1.0     0.545868     0.361115     0.656183    Biso  1.000000 O
   O1725       1.0     0.592673     0.477026     0.656725    Biso  1.000000 O
   Si823       1.0     0.083090     0.888640     0.654833    Biso  1.000000 Si
   O1726       1.0     0.117916     0.077308     0.655892    Biso  1.000000 O
   O1727       1.0     0.040118     0.537510     0.655375    Biso  1.000000 O
   O1728       1.0     0.758265     0.349672     0.656825    Biso  1.000000 O
   O1729       1.0     0.925382     0.520786     0.654483    Biso  1.000000 O
   Si824       1.0     0.160670     0.579282     0.654658    Biso  1.000000 Si
   O1730       1.0     0.175458     0.076956     0.655958    Biso  1.000000 O
   Si825       1.0     0.866577     0.334356     0.654883    Biso  1.000000 Si
   O1731       1.0     0.347933     0.830420     0.655150    Biso  1.000000 O
   O1732       1.0     0.030230     0.755024     0.655067    Biso  1.000000 O
   O1733       1.0     0.569391     0.132485     0.655500    Biso  1.000000 O
   O1734       1.0     0.666267     0.721726     0.654542    Biso  1.000000 O
   Si826       1.0     0.695692     0.700148     0.655833    Biso  1.000000 Si
   Si827       1.0     0.509561     0.905062     0.654142    Biso  1.000000 Si
   O1735       1.0     0.428715     0.308654     0.654692    Biso  1.000000 O
   Si828       1.0     0.747593     0.831627     0.654775    Biso  1.000000 Si
   O1736       1.0     0.394193     0.411061     0.653208    Biso  1.000000 O
   O1737       1.0     0.821035     0.775369     0.652608    Biso  1.000000 O
   O1738       1.0     0.898702     0.709303     0.654417    Biso  1.000000 O
   O1739       1.0     0.636233     0.039610     0.653608    Biso  1.000000 O
   O1740       1.0     0.115912     0.406207     0.653583    Biso  1.000000 O
   O1741       1.0     0.334299     0.650127     0.654233    Biso  1.000000 O
   Si829       1.0     0.918805     0.676810     0.653850    Biso  1.000000 Si
   O1742       1.0     0.684693     0.662173     0.655142    Biso  1.000000 O
   O1743       1.0     0.472100     0.034605     0.655292    Biso  1.000000 O
   O1744       1.0     0.048700     0.603149     0.653642    Biso  1.000000 O
   O1745       1.0     0.958379     0.831577     0.653467    Biso  1.000000 O
   Si830       1.0     0.587054     0.164223     0.651133    Biso  1.000000 Si
   Si831       1.0     0.558610     0.096120     0.652517    Biso  1.000000 Si
   Si832       1.0     0.327852     0.796997     0.652983    Biso  1.000000 Si
   O1746       1.0     0.968898     0.413978     0.654217    Biso  1.000000 O
   O1747       1.0     0.731389     0.121344     0.655933    Biso  1.000000 O
   O1748       1.0     0.178900     0.546035     0.652333    Biso  1.000000 O
   O1749       1.0     0.415560     0.922566     0.653592    Biso  1.000000 O
   O1750       1.0     0.588274     0.690718     0.653075    Biso  1.000000 O
   Si833       1.0     0.817507     0.078641     0.653475    Biso  1.000000 Si
   O1751       1.0     0.192948     0.247391     0.653175    Biso  1.000000 O
   O1752       1.0     0.626541     0.644770     0.655300    Biso  1.000000 O
   O1753       1.0     0.357821     0.988004     0.653342    Biso  1.000000 O
   O1754       1.0     0.020321     0.275180     0.651308    Biso  1.000000 O
   Si834       1.0     0.645969     0.753515     0.652450    Biso  1.000000 Si
   O1755       1.0     0.323518     0.365641     0.652383    Biso  1.000000 O
   Si835       1.0     0.768959     0.249352     0.652775    Biso  1.000000 Si
   Si836       1.0     0.935314     0.422906     0.652250    Biso  1.000000 Si
   O1756       1.0     0.244109     0.964163     0.651942    Biso  1.000000 O
   O1757       1.0     0.667182     0.785152     0.651675    Biso  1.000000 O
   Si837       1.0     0.812846     0.813721     0.653275    Biso  1.000000 Si
   Si838       1.0     0.505162     0.587330     0.653083    Biso  1.000000 Si
   Si839       1.0     0.275864     0.944144     0.652433    Biso  1.000000 Si
   Si840       1.0     0.998563     0.025099     0.652350    Biso  1.000000 Si
   O1758       1.0     0.343860     0.178759     0.652258    Biso  1.000000 O
   O1759       1.0     0.380472     0.344617     0.650817    Biso  1.000000 O
   O1760       1.0     0.338089     0.303247     0.651358    Biso  1.000000 O
   O1761       1.0     0.384393     0.681790     0.651542    Biso  1.000000 O
   Si841       1.0     0.942588     0.990242     0.652392    Biso  1.000000 Si
   Si842       1.0     0.264734     0.802102     0.650667    Biso  1.000000 Si
   Si843       1.0     0.518535     0.710862     0.652292    Biso  1.000000 Si
   O1762       1.0     0.843076     0.307095     0.650600    Biso  1.000000 O
   Si844       1.0     0.601059     0.034479     0.652408    Biso  1.000000 Si
   O1763       1.0     0.398462     0.536378     0.652550    Biso  1.000000 O
   O1764       1.0     0.482598     0.163745     0.650967    Biso  1.000000 O
   Si845       1.0     0.290587     0.381309     0.651467    Biso  1.000000 Si
   O1765       1.0     0.745285     0.860247     0.645425    Biso  1.000000 O
   O1766       1.0     0.292808     0.078892     0.651900    Biso  1.000000 O
   O1767       1.0     0.746374     0.461359     0.651642    Biso  1.000000 O
   Si846       1.0     0.251231     0.322385     0.651358    Biso  1.000000 Si
   O1768       1.0     0.061681     0.083193     0.651867    Biso  1.000000 O
   Si847       1.0     0.717145     0.485627     0.651692    Biso  1.000000 Si
   Si848       1.0     0.046152     0.248346     0.651633    Biso  1.000000 Si
   O1769       1.0     0.126672     0.466791     0.651092    Biso  1.000000 O
   O1770       1.0     0.453195     0.845032     0.651642    Biso  1.000000 O
   O1771       1.0     0.135166     0.230541     0.651250    Biso  1.000000 O
   O1772       1.0     0.904582     0.819933     0.652208    Biso  1.000000 O
   Si849       1.0     0.304678     0.634635     0.648733    Biso  1.000000 Si
   O1773       1.0     0.509801     0.231119     0.650742    Biso  1.000000 O
   O1774       1.0     0.001372     0.158238     0.650883    Biso  1.000000 O
   O1775       1.0     0.269330     0.761260     0.650442    Biso  1.000000 O
   O1776       1.0     0.683996     0.083042     0.650208    Biso  1.000000 O
   O1777       1.0     0.719454     0.808641     0.652850    Biso  1.000000 O
   O1778       1.0     0.502200     0.941830     0.649183    Biso  1.000000 O
   O1779       1.0     0.029860     0.212962     0.650792    Biso  1.000000 O
   Si850       1.0     0.985473     0.272816     0.650517    Biso  1.000000 Si
   Si851       1.0     0.145359     0.694565     0.650142    Biso  1.000000 Si
   O1780       1.0     0.303132     0.253904     0.650058    Biso  1.000000 O
   O1781       1.0     0.562399     0.192843     0.648750    Biso  1.000000 O
   Si852       1.0     0.120900     0.192717     0.650850    Biso  1.000000 Si
   O1782       1.0     0.672801     0.848251     0.649900    Biso  1.000000 O
   O1783       1.0     0.010476     0.367729     0.650633    Biso  1.000000 O
   O1784       1.0     0.837065     0.643664     0.649808    Biso  1.000000 O
   Si853       1.0     0.812388     0.737369     0.651283    Biso  1.000000 Si
   O1785       1.0     0.484188     0.720871     0.650442    Biso  1.000000 O
   Si854       1.0     0.976086     0.585092     0.649017    Biso  1.000000 Si
   Si855       1.0     0.452999     0.740588     0.650383    Biso  1.000000 Si
   O1786       1.0     0.585834     0.070870     0.651325    Biso  1.000000 O
   O1787       1.0     0.965305     0.108443     0.649067    Biso  1.000000 O
   O1788       1.0     0.668140     0.601715     0.653417    Biso  1.000000 O
   Si856       1.0     0.491506     0.265071     0.648808    Biso  1.000000 Si
   O1789       1.0     0.951474     0.687197     0.650175    Biso  1.000000 O
   Si857       1.0     0.886505     0.024319     0.649925    Biso  1.000000 Si
   O1790       1.0     0.810886     0.178357     0.651375    Biso  1.000000 O
   Si858       1.0     0.915211     0.556120     0.649092    Biso  1.000000 Si
   O1791       1.0     0.778521     0.909011     0.649933    Biso  1.000000 O
   O1792       1.0     0.855512     0.006162     0.651950    Biso  1.000000 O
   O1793       1.0     0.794507     0.275004     0.649967    Biso  1.000000 O
   Si859       1.0     0.500065     0.019239     0.649017    Biso  1.000000 Si
   O1794       1.0     0.778085     0.814124     0.652608    Biso  1.000000 O
   O1795       1.0     0.406260     0.470186     0.647467    Biso  1.000000 O
   O1796       1.0     0.952150     0.953499     0.648350    Biso  1.000000 O
   Si860       1.0     0.389228     0.002942     0.649250    Biso  1.000000 Si
   O1797       1.0     0.627434     0.563665     0.646900    Biso  1.000000 O
   O1798       1.0     0.164525     0.346025     0.648408    Biso  1.000000 O
   O1799       1.0     0.189855     0.844001     0.649150    Biso  1.000000 O
   O1800       1.0     0.949623     0.890577     0.647442    Biso  1.000000 O
   O1801       1.0     0.913098     0.216634     0.648108    Biso  1.000000 O
   O1802       1.0     0.559895     0.776903     0.648483    Biso  1.000000 O
   O1803       1.0     0.655791     0.225385     0.648567    Biso  1.000000 O
   O1804       1.0     0.577188     0.417423     0.649958    Biso  1.000000 O
   Si861       1.0     0.876247     0.734527     0.649125    Biso  1.000000 Si
   O1805       1.0     0.626062     0.886955     0.647025    Biso  1.000000 O
   O1806       1.0     0.179640     0.703569     0.647258    Biso  1.000000 O
   O1807       1.0     0.204034     0.394538     0.647250    Biso  1.000000 O
   O1808       1.0     0.966372     0.015794     0.648033    Biso  1.000000 O
   O1809       1.0     0.099752     0.860624     0.647100    Biso  1.000000 O
   Si862       1.0     0.658753     0.640369     0.650208    Biso  1.000000 Si
   Si863       1.0     0.146557     0.079622     0.648442    Biso  1.000000 Si
   Si864       1.0     0.210088     0.960038     0.646942    Biso  1.000000 Si
   Si865       1.0     0.324759     0.088298     0.647058    Biso  1.000000 Si
   O1810       1.0     0.141068     0.655685     0.647425    Biso  1.000000 O
   O1811       1.0     0.070828     0.918241     0.646717    Biso  1.000000 O
   O1812       1.0     0.252951     0.039962     0.646717    Biso  1.000000 O
   O1813       1.0     0.738380     0.267611     0.650500    Biso  1.000000 O
   Si866       1.0     0.038333     0.569348     0.647358    Biso  1.000000 Si
   O1814       1.0     0.179074     0.484043     0.646983    Biso  1.000000 O
   O1815       1.0     0.266346     0.355984     0.646925    Biso  1.000000 O
   O1816       1.0     0.910550     0.996353     0.647842    Biso  1.000000 O
   O1817       1.0     0.461058     0.779368     0.647683    Biso  1.000000 O
   O1818       1.0     0.685172     0.474235     0.646225    Biso  1.000000 O
   O1819       1.0     0.932548     0.459422     0.646517    Biso  1.000000 O
   O1820       1.0     0.600645     0.360687     0.647517    Biso  1.000000 O
   O1821       1.0     0.771355     0.218998     0.644200    Biso  1.000000 O
   O1822       1.0     0.284183     0.665392     0.644375    Biso  1.000000 O
   O1823       1.0     0.030078     0.482635     0.645625    Biso  1.000000 O
   Si867       1.0     0.688287     0.813193     0.646692    Biso  1.000000 Si
   Si868       1.0     0.628850     0.335940     0.647858    Biso  1.000000 Si
   Si869       1.0     0.568302     0.378719     0.647450    Biso  1.000000 Si
   Si870       1.0     0.410289     0.329553     0.645900    Biso  1.000000 Si
   O1824       1.0     0.482053     0.604532     0.644633    Biso  1.000000 O
   O1825       1.0     0.945006     0.572266     0.644900    Biso  1.000000 O
   O1826       1.0     0.223788     0.632447     0.648500    Biso  1.000000 O
   O1827       1.0     0.790587     0.060634     0.646908    Biso  1.000000 O
   O1828       1.0     0.091279     0.765636     0.646208    Biso  1.000000 O
   O1829       1.0     0.917781     0.396097     0.645058    Biso  1.000000 O
   Si871       1.0     0.680838     0.386238     0.646383    Biso  1.000000 Si
   O1830       1.0     0.310341     0.870759     0.644708    Biso  1.000000 O
   O1831       1.0     0.726750     0.322863     0.640000    Biso  1.000000 O
   O1832       1.0     0.404452     0.975203     0.641583    Biso  1.000000 O
   Si872       1.0     0.163828     0.247567     0.645333    Biso  1.000000 Si
   O1833       1.0     0.843468     0.719186     0.649167    Biso  1.000000 O
   O1834       1.0     0.799909     0.435631     0.644842    Biso  1.000000 O
   Si873       1.0     0.213922     0.715464     0.645400    Biso  1.000000 Si
   O1835       1.0     0.713573     0.378040     0.649717    Biso  1.000000 O
   Si874       1.0     0.594851     0.450922     0.646492    Biso  1.000000 Si
   Si875       1.0     0.139260     0.318789     0.645992    Biso  1.000000 Si
   Si876       1.0     0.713747     0.102206     0.646333    Biso  1.000000 Si
   Si877       1.0     0.038289     0.934210     0.645033    Biso  1.000000 Si
   Si878       1.0     0.225639     0.138018     0.644400    Biso  1.000000 Si
   O1836       1.0     0.843904     0.082690     0.644917    Biso  1.000000 O
   O1837       1.0     0.515616     0.291427     0.643892    Biso  1.000000 O
   O1838       1.0     0.535349     0.578100     0.646783    Biso  1.000000 O
   O1839       1.0     0.607418     0.155949     0.640542    Biso  1.000000 O
   Si879       1.0     0.836673     0.980183     0.644617    Biso  1.000000 Si
   Si880       1.0     0.740711     0.356009     0.645292    Biso  1.000000 Si
   O1840       1.0     0.148386     0.173654     0.645317    Biso  1.000000 O
   Si881       1.0     0.535349     0.214194     0.643283    Biso  1.000000 Si
   O1841       1.0     0.978874     0.622161     0.643400    Biso  1.000000 O
   Si882       1.0     0.111121     0.435857     0.644467    Biso  1.000000 Si
   O1842       1.0     0.725443     0.519277     0.644833    Biso  1.000000 O
   Si883       1.0     0.934660     0.816035     0.644817    Biso  1.000000 Si
   Si884       1.0     0.751535     0.546186     0.644542    Biso  1.000000 Si
   Si885       1.0     0.553121     0.543143     0.645425    Biso  1.000000 Si
   O1843       1.0     0.946226     0.166637     0.644492    Biso  1.000000 O
   O1844       1.0     0.004269     0.567211     0.643442    Biso  1.000000 O
   O1845       1.0     0.717973     0.709906     0.646067    Biso  1.000000 O
   Si886       1.0     0.974757     0.144054     0.643658    Biso  1.000000 Si
   Si887       1.0     0.550812     0.285542     0.643208    Biso  1.000000 Si
   O1846       1.0     0.907349     0.654981     0.643167    Biso  1.000000 O
   O1847       1.0     0.286645     0.413123     0.643033    Biso  1.000000 O
   O1848       1.0     0.659603     0.354450     0.645850    Biso  1.000000 O
   O1849       1.0     0.540728     0.098660     0.640850    Biso  1.000000 O
   O1850       1.0     0.737596     0.078239     0.640325    Biso  1.000000 O
   O1851       1.0     0.150281     0.594900     0.642958    Biso  1.000000 O
   Si888       1.0     0.404103     0.433091     0.642433    Biso  1.000000 Si
   O1852       1.0     0.858888     0.412419     0.644108    Biso  1.000000 O
   O1853       1.0     0.720565     0.997133     0.643250    Biso  1.000000 O
   O1854       1.0     0.092760     0.186983     0.643167    Biso  1.000000 O
   Si889       1.0     0.326676     0.276212     0.642625    Biso  1.000000 Si
   O1855       1.0     0.120660     0.712974     0.642642    Biso  1.000000 O
   Si890       1.0     0.752951     0.897417     0.641267    Biso  1.000000 Si
   O1856       1.0     0.252058     0.163997     0.642108    Biso  1.000000 O
   O1857       1.0     0.629089     0.445917     0.643158    Biso  1.000000 O
   O1858       1.0     0.424772     0.726655     0.643125    Biso  1.000000 O
   O1859       1.0     0.505489     0.884541     0.642808    Biso  1.000000 O
   Si891       1.0     0.816309     0.297387     0.642675    Biso  1.000000 Si
   Si892       1.0     0.398528     0.507255     0.643192    Biso  1.000000 Si
   O1860       1.0     0.877227     0.352187     0.643425    Biso  1.000000 O
   Si893       1.0     0.027007     0.740990     0.642650    Biso  1.000000 Si
   O1861       1.0     0.996537     0.720796     0.642142    Biso  1.000000 O
   O1862       1.0     0.239622     0.101954     0.642192    Biso  1.000000 O
   O1863       1.0     0.325957     0.126198     0.642475    Biso  1.000000 O
   Si894       1.0     0.182820     0.521364     0.642058    Biso  1.000000 Si
   O1864       1.0     0.432983     0.357719     0.642108    Biso  1.000000 O
   Si895       1.0     0.462844     0.818022     0.642558    Biso  1.000000 Si
   O1865       1.0     0.483142     0.993386     0.640733    Biso  1.000000 O
   O1866       1.0     0.781156     0.525111     0.641767    Biso  1.000000 O
   O1867       1.0     0.827024     0.831275     0.642500    Biso  1.000000 O
   O1868       1.0     0.309383     0.611850     0.637867    Biso  1.000000 O
   Si896       1.0     0.391863     0.709881     0.642083    Biso  1.000000 Si
   O1869       1.0     0.542253     0.712270     0.642300    Biso  1.000000 O
   O1870       1.0     0.937078     0.776551     0.642258    Biso  1.000000 O
   O1871       1.0     0.593436     0.009808     0.642150    Biso  1.000000 O
   O1872       1.0     0.075837     0.441466     0.641308    Biso  1.000000 O
   O1873       1.0     0.155160     0.285290     0.641792    Biso  1.000000 O
   O1874       1.0     0.363027     0.733295     0.641675    Biso  1.000000 O
   Si897       1.0     0.417520     0.938083     0.640942    Biso  1.000000 Si
   O1875       1.0     0.208019     0.751729     0.639725    Biso  1.000000 O
   O1876       1.0     0.251492     0.296809     0.640617    Biso  1.000000 O
   O1877       1.0     0.016923     0.024168     0.640883    Biso  1.000000 O
   O1878       1.0     0.268829     0.823077     0.639542    Biso  1.000000 O
   O1879       1.0     0.629416     0.752810     0.640792    Biso  1.000000 O
   Si898       1.0     0.941978     0.923321     0.640383    Biso  1.000000 Si
   O1880       1.0     0.462844     0.263360     0.640900    Biso  1.000000 O
   O1881       1.0     0.721261     0.915575     0.640492    Biso  1.000000 O
   O1882       1.0     0.067605     0.253703     0.641592    Biso  1.000000 O
   O1883       1.0     0.016596     0.905767     0.640050    Biso  1.000000 O
   O1884       1.0     0.212332     0.927370     0.639208    Biso  1.000000 O
   Si899       1.0     0.572854     0.692704     0.641042    Biso  1.000000 Si
   O1885       1.0     0.334277     0.789050     0.640142    Biso  1.000000 O
   O1886       1.0     0.148147     0.114026     0.642158    Biso  1.000000 O
   Si900       1.0     0.185216     0.367804     0.640025    Biso  1.000000 Si
   O1887       1.0     0.688287     0.274602     0.640208    Biso  1.000000 O
   O1888       1.0     0.251862     0.882479     0.639400    Biso  1.000000 O
   Si901       1.0     0.333449     0.165154     0.640142    Biso  1.000000 Si
   Si902       1.0     0.797839     0.195282     0.640458    Biso  1.000000 Si
   O1889       1.0     0.057281     0.719538     0.640117    Biso  1.000000 O
   Si903       1.0     0.722220     0.283228     0.639900    Biso  1.000000 Si
   O1890       1.0     0.791698     0.736388     0.640408    Biso  1.000000 O
   O1891       1.0     0.526833     0.518321     0.641233    Biso  1.000000 O
   O1892       1.0     0.552076     0.247139     0.638175    Biso  1.000000 O
   Si904       1.0     0.653984     0.472751     0.639158    Biso  1.000000 Si
   O1893       1.0     0.334103     0.064507     0.636925    Biso  1.000000 O
   Si905       1.0     0.484406     0.954229     0.638100    Biso  1.000000 Si
   Si906       1.0     0.886549     0.389307     0.639533    Biso  1.000000 Si
   O1894       1.0     0.289498     0.943817     0.639858    Biso  1.000000 O
   Si907       1.0     0.481923     0.175741     0.638067    Biso  1.000000 Si
   O1895       1.0     0.517337     0.041823     0.640142    Biso  1.000000 O
   Si908       1.0     0.966982     0.700324     0.638833    Biso  1.000000 Si
   Si909       1.0     0.919937     0.187083     0.639150    Biso  1.000000 Si
   O1896       1.0     0.892081     0.552121     0.639042    Biso  1.000000 O
   O1897       1.0     0.436490     0.421648     0.638675    Biso  1.000000 O
   Si910       1.0     0.062574     0.092121     0.638842    Biso  1.000000 Si
   Si911       1.0     0.091301     0.732867     0.638533    Biso  1.000000 Si
   O1898       1.0     0.808795     0.998089     0.638750    Biso  1.000000 O
   O1899       1.0     0.083395     0.124362     0.638192    Biso  1.000000 O
   O1900       1.0     0.217232     0.523778     0.638450    Biso  1.000000 O
   O1901       1.0     0.907283     0.923849     0.638108    Biso  1.000000 O
   O1902       1.0     0.199765     0.988482     0.638267    Biso  1.000000 O
   O1903       1.0     0.486213     0.385559     0.637542    Biso  1.000000 O
   O1904       1.0     0.884349     0.044413     0.638242    Biso  1.000000 O
   Si912       1.0     0.281091     0.860674     0.637275    Biso  1.000000 Si
   O1905       1.0     0.197717     0.144305     0.636742    Biso  1.000000 O
   O1906       1.0     0.153352     0.054171     0.638025    Biso  1.000000 O
   Si913       1.0     0.151217     0.632045     0.637483    Biso  1.000000 Si
   Si914       1.0     0.829202     0.653220     0.637367    Biso  1.000000 Si
   O1907       1.0     0.798536     0.327868     0.637275    Biso  1.000000 O
   O1908       1.0     0.858300     0.962402     0.635933    Biso  1.000000 O
   Si915       1.0     0.668228     0.243040     0.637300    Biso  1.000000 Si
   O1909       1.0     0.978329     0.270553     0.637350    Biso  1.000000 O
   Si916       1.0     0.827264     0.420391     0.638158    Biso  1.000000 Si
   O1910       1.0     0.635667     0.507029     0.637558    Biso  1.000000 O
   O1911       1.0     0.327308     0.552348     0.635800    Biso  1.000000 O
   Si917       1.0     0.241081     0.065337     0.636892    Biso  1.000000 Si
   O1912       1.0     0.356384     0.261902     0.636717    Biso  1.000000 O
   O1913       1.0     0.607004     0.945100     0.638042    Biso  1.000000 O
   O1914       1.0     0.889380     0.741669     0.637100    Biso  1.000000 O
   O1915       1.0     0.423749     0.516712     0.634350    Biso  1.000000 O
   Si918       1.0     0.006033     0.364610     0.637333    Biso  1.000000 Si
   O1916       1.0     0.514396     0.191183     0.635400    Biso  1.000000 O
   O1917       1.0     0.456658     0.203078     0.635875    Biso  1.000000 O
   Si919       1.0     0.770593     0.072127     0.636217    Biso  1.000000 Si
   Si920       1.0     0.162848     0.146342     0.636833    Biso  1.000000 Si
   Si921       1.0     0.048155     0.463270     0.636050    Biso  1.000000 Si
   O1918       1.0     0.033345     0.965370     0.636608    Biso  1.000000 O
   O1919       1.0     0.451474     0.939969     0.636767    Biso  1.000000 O
   O1920       1.0     0.381452     0.033599     0.641258    Biso  1.000000 O
   Si922       1.0     0.617851     0.541634     0.636467    Biso  1.000000 Si
   O1921       1.0     0.493836     0.828710     0.636617    Biso  1.000000 O
   O1922       1.0     0.149040     0.836104     0.635292    Biso  1.000000 O
   Si923       1.0     0.115716     0.849533     0.635550    Biso  1.000000 Si
   O1923       1.0     0.582284     0.542263     0.637400    Biso  1.000000 O
   O1924       1.0     0.890382     0.164751     0.637650    Biso  1.000000 O
   Si924       1.0     0.623557     0.909791     0.635783    Biso  1.000000 Si
   O1925       1.0     0.800758     0.676710     0.636925    Biso  1.000000 O
   O1926       1.0     0.401141     0.305359     0.635883    Biso  1.000000 O
   O1927       1.0     0.304373     0.185072     0.635242    Biso  1.000000 O
   O1928       1.0     0.572527     0.827377     0.635833    Biso  1.000000 O
   O1929       1.0     0.116609     0.334834     0.637275    Biso  1.000000 O
   Si925       1.0     0.184693     0.839424     0.636125    Biso  1.000000 Si
   O1930       1.0     0.236398     0.697457     0.636650    Biso  1.000000 O
   O1931       1.0     0.626388     0.310540     0.637542    Biso  1.000000 O
   O1932       1.0     0.548025     0.378593     0.636475    Biso  1.000000 O
   O1933       1.0     0.525591     0.435480     0.634958    Biso  1.000000 O
   O1934       1.0     0.683604     0.402661     0.634225    Biso  1.000000 O
   Si926       1.0     0.450734     0.385811     0.635508    Biso  1.000000 Si
   O1935       1.0     0.577732     0.468023     0.636292    Biso  1.000000 O
   O1936       1.0     0.023696     0.774086     0.635050    Biso  1.000000 O
   O1937       1.0     0.367078     0.504741     0.637300    Biso  1.000000 O
   O1938       1.0     0.267326     0.560949     0.635933    Biso  1.000000 O
   Si927       1.0     0.264211     0.673365     0.633575    Biso  1.000000 Si
   Si928       1.0     0.559481     0.788899     0.635700    Biso  1.000000 Si
   O1939       1.0     0.566233     0.312552     0.635275    Biso  1.000000 O
   O1940       1.0     0.054384     0.570153     0.635167    Biso  1.000000 O
   O1941       1.0     0.565862     0.656138     0.635550    Biso  1.000000 O
   O1942       1.0     0.745851     0.574881     0.635175    Biso  1.000000 O
   Si929       1.0     0.299691     0.575736     0.632892    Biso  1.000000 Si
   O1943       1.0     0.658579     0.643060     0.636842    Biso  1.000000 O
   O1944       1.0     0.169273     0.227800     0.633800    Biso  1.000000 O
   Si930       1.0     0.931067     0.471619     0.633708    Biso  1.000000 Si
   O1945       1.0     0.394760     0.914669     0.633542    Biso  1.000000 O
   Si931       1.0     0.078342     0.162111     0.634158    Biso  1.000000 Si
   O1946       1.0     0.306486     0.295174     0.633700    Biso  1.000000 O
   Si932       1.0     0.341029     0.754596     0.633667    Biso  1.000000 Si
   O1947       1.0     0.987150     0.396575     0.634317    Biso  1.000000 O
   O1948       1.0     0.984732     0.333929     0.634192    Biso  1.000000 O
   Si933       1.0     0.862112     0.072907     0.633950    Biso  1.000000 Si
   O1949       1.0     0.381234     0.429973     0.632275    Biso  1.000000 O
   O1950       1.0     0.133990     0.433820     0.633733    Biso  1.000000 O
   Si934       1.0     0.470924     0.619722     0.632850    Biso  1.000000 Si
   O1951       1.0     0.207105     0.343812     0.633300    Biso  1.000000 O
   O1952       1.0     0.658906     0.914770     0.632417    Biso  1.000000 O
   O1953       1.0     0.474888     0.660312     0.632883    Biso  1.000000 O
   O1954       1.0     0.157338     0.529538     0.633042    Biso  1.000000 O
   O1955       1.0     0.760814     0.372784     0.635542    Biso  1.000000 O
   Si935       1.0     0.225966     0.897065     0.632050    Biso  1.000000 Si
   O1956       1.0     0.833253     0.500918     0.633533    Biso  1.000000 O
   O1957       1.0     0.691706     0.809295     0.633342    Biso  1.000000 O
   O1958       1.0     0.704687     0.131554     0.637683    Biso  1.000000 O
   O1959       1.0     0.823278     0.216005     0.634142    Biso  1.000000 O
   Si936       1.0     0.447097     0.240223     0.631950    Biso  1.000000 Si
   O1960       1.0     0.412184     0.243618     0.631392    Biso  1.000000 O
   Si937       1.0     0.528379     0.071348     0.631950    Biso  1.000000 Si
   O1961       1.0     0.213377     0.584865     0.633825    Biso  1.000000 O
   Si938       1.0     0.214684     0.624928     0.631642    Biso  1.000000 Si
   O1962       1.0     0.031646     0.103815     0.634017    Biso  1.000000 O
   O1963       1.0     0.828070     0.278223     0.631883    Biso  1.000000 O
   O1964       1.0     0.596463     0.708624     0.632408    Biso  1.000000 O
   O1965       1.0     0.859150     0.667304     0.631575    Biso  1.000000 O
   Si939       1.0     0.272945     0.169655     0.631225    Biso  1.000000 Si
   Si940       1.0     0.518164     0.396197     0.632625    Biso  1.000000 Si
   Si941       1.0     0.920939     0.754269     0.632917    Biso  1.000000 Si
   O1966       1.0     0.209108     0.060307     0.632133    Biso  1.000000 O
   Si942       1.0     0.618983     0.138194     0.629217    Biso  1.000000 Si
   O1967       1.0     0.938515     0.832809     0.632658    Biso  1.000000 O
   Si943       1.0     0.695387     0.920278     0.631133    Biso  1.000000 Si
   Si944       1.0     0.593828     0.979604     0.632958    Biso  1.000000 Si
   Si945       1.0     0.891580     0.650353     0.631125    Biso  1.000000 Si
   O1968       1.0     0.247506     0.639791     0.629592    Biso  1.000000 O
   O1969       1.0     0.198763     0.872042     0.630108    Biso  1.000000 O
   Si946       1.0     0.879078     0.933883     0.630617    Biso  1.000000 Si
   Si947       1.0     0.275515     0.425546     0.630758    Biso  1.000000 Si
   Si948       1.0     0.506817     0.863894     0.631383    Biso  1.000000 Si
   O1970       1.0     0.785185     0.105249     0.631308    Biso  1.000000 O
   O1971       1.0     0.988043     0.143048     0.631067    Biso  1.000000 O
   O1972       1.0     0.767761     0.896965     0.629075    Biso  1.000000 O
   O1973       1.0     0.894760     0.473606     0.631067    Biso  1.000000 O
   Si949       1.0     0.798841     0.509871     0.630942    Biso  1.000000 Si
   O1974       1.0     0.949471     0.506375     0.630258    Biso  1.000000 O
   Si950       1.0     0.234046     0.553077     0.631508    Biso  1.000000 Si
   Si951       1.0     0.986976     0.632372     0.630458    Biso  1.000000 Si
   Si952       1.0     0.364094     0.052033     0.631617    Biso  1.000000 Si
   O1975       1.0     0.440868     0.814149     0.631750    Biso  1.000000 O
   Si953       1.0     0.387572     0.271911     0.630433    Biso  1.000000 Si
   O1976       1.0     0.359171     0.167467     0.630908    Biso  1.000000 O
   O1977       1.0     0.163828     0.381913     0.630567    Biso  1.000000 O
   O1978       1.0     0.978656     0.671604     0.630442    Biso  1.000000 O
   Si954       1.0     0.019406     0.998114     0.630750    Biso  1.000000 Si
   O1979       1.0     0.307902     0.742851     0.630042    Biso  1.000000 O
   Si955       1.0     0.719541     0.712069     0.632775    Biso  1.000000 Si
   O1980       1.0     0.943089     0.722129     0.631883    Biso  1.000000 O
   O1981       1.0     0.036242     0.366170     0.630608    Biso  1.000000 O
   O1982       1.0     0.786274     0.168423     0.631375    Biso  1.000000 O
   O1983       1.0     0.075293     0.063275     0.631025    Biso  1.000000 O
   O1984       1.0     0.817180     0.385383     0.633083    Biso  1.000000 O
   O1985       1.0     0.094285     0.820512     0.630017    Biso  1.000000 O
   Si956       1.0     0.272967     0.296633     0.629833    Biso  1.000000 Si
   O1986       1.0     0.965022     0.922767     0.630025    Biso  1.000000 O
   O1987       1.0     0.151958     0.968161     0.628233    Biso  1.000000 O
   O1988       1.0     0.241430     0.436612     0.629350    Biso  1.000000 O
   Si957       1.0     0.723483     0.988960     0.630058    Biso  1.000000 Si
   O1989       1.0     0.815329     0.621482     0.630392    Biso  1.000000 O
   O1990       1.0     0.182994     0.643060     0.632917    Biso  1.000000 O
   O1991       1.0     0.882933     0.611724     0.630000    Biso  1.000000 O
   O1992       1.0     0.476369     0.146921     0.628875    Biso  1.000000 O
   O1993       1.0     0.044170     0.165657     0.630808    Biso  1.000000 O
   Si958       1.0     0.785839     0.708372     0.631058    Biso  1.000000 Si
   O1994       1.0     0.393104     0.694414     0.629675    Biso  1.000000 O
   Si959       1.0     0.996014     0.902774     0.629142    Biso  1.000000 Si
   O1995       1.0     0.653657     0.132334     0.628158    Biso  1.000000 O
   O1996       1.0     0.643333     0.255237     0.628750    Biso  1.000000 O
   O1997       1.0     0.066254     0.489626     0.628608    Biso  1.000000 O
   O1998       1.0     0.987259     0.863868     0.628783    Biso  1.000000 O
   O1999       1.0     0.101581     0.007017     0.628542    Biso  1.000000 O
   Si960       1.0     0.610881     0.744813     0.629783    Biso  1.000000 Si
   O2000       1.0     0.126781     0.635339     0.628158    Biso  1.000000 O
   O2001       1.0     0.020255     0.445490     0.629583    Biso  1.000000 O
   Si961       1.0     0.349610     0.529060     0.628892    Biso  1.000000 Si
   O2002       1.0     0.505619     0.948545     0.627508    Biso  1.000000 O
   O2003       1.0     0.689310     0.217614     0.630917    Biso  1.000000 O
   O2004       1.0     0.856253     0.903906     0.628142    Biso  1.000000 O
   O2005       1.0     0.296337     0.456706     0.627975    Biso  1.000000 O
   Si962       1.0     0.216252     0.772603     0.628667    Biso  1.000000 Si
   O2006       1.0     0.438407     0.610090     0.628467    Biso  1.000000 O
   O2007       1.0     0.955852     0.446294     0.628333    Biso  1.000000 O
   Si963       1.0     0.831402     0.818198     0.629775    Biso  1.000000 Si
   Si964       1.0     0.791262     0.360763     0.630083    Biso  1.000000 Si
   O2008       1.0     0.528532     0.780952     0.629317    Biso  1.000000 O
   O2009       1.0     0.600645     0.886754     0.628500    Biso  1.000000 O
   Si965       1.0     0.550834     0.457687     0.628558    Biso  1.000000 Si
   O2010       1.0     0.022041     0.623746     0.628675    Biso  1.000000 O
   O2011       1.0     0.540227     0.870860     0.627642    Biso  1.000000 O
   O2012       1.0     0.205536     0.810024     0.631533    Biso  1.000000 O
   O2013       1.0     0.385482     0.080074     0.627025    Biso  1.000000 O
   O2014       1.0     0.602953     0.102533     0.628442    Biso  1.000000 O
   O2015       1.0     0.583809     0.769459     0.628583    Biso  1.000000 O
   Si966       1.0     0.074748     0.255916     0.628767    Biso  1.000000 Si
   Si967       1.0     0.307967     0.949551     0.628408    Biso  1.000000 Si
   Si968       1.0     0.176526     0.057113     0.627708    Biso  1.000000 Si
   Si969       1.0     0.977327     0.299525     0.627758    Biso  1.000000 Si
   O2016       1.0     0.113887     0.880668     0.627242    Biso  1.000000 O
   O2017       1.0     0.838938     0.443100     0.627725    Biso  1.000000 O
   O2018       1.0     0.709435     0.622891     0.628808    Biso  1.000000 O
   O2019       1.0     0.263819     0.062344     0.626692    Biso  1.000000 O
   O2020       1.0     0.775450     0.042376     0.627283    Biso  1.000000 O
   Si970       1.0     0.788583     0.004502     0.627833    Biso  1.000000 Si
   Si971       1.0     0.574008     0.858763     0.627375    Biso  1.000000 Si
   Si972       1.0     0.886658     0.572769     0.627700    Biso  1.000000 Si
   O2021       1.0     0.880559     0.104771     0.628892    Biso  1.000000 O
   Si973       1.0     0.183430     0.984483     0.626450    Biso  1.000000 Si
   O2022       1.0     0.738359     0.269824     0.629075    Biso  1.000000 O
   O2023       1.0     0.931720     0.199105     0.627292    Biso  1.000000 O
   O2024       1.0     0.666028     0.457787     0.627042    Biso  1.000000 O
   O2025       1.0     0.560613     0.974298     0.628117    Biso  1.000000 O
   O2026       1.0     0.751906     0.702688     0.628767    Biso  1.000000 O
   O2027       1.0     0.702792     0.957548     0.626942    Biso  1.000000 O
   Si974       1.0     0.511304     0.514700     0.629092    Biso  1.000000 Si
   O2028       1.0     0.319467     0.987425     0.627117    Biso  1.000000 O
   O2029       1.0     0.836107     0.141438     0.629833    Biso  1.000000 O
   Si975       1.0     0.871238     0.144330     0.628408    Biso  1.000000 Si
   O2030       1.0     0.338372     0.928300     0.627475    Biso  1.000000 O
   Si976       1.0     0.857516     0.478133     0.626992    Biso  1.000000 Si
   O2031       1.0     0.496602     0.724317     0.628442    Biso  1.000000 O
   Si977       1.0     0.987978     0.429294     0.626842    Biso  1.000000 Si
   O2032       1.0     0.840985     0.057113     0.624758    Biso  1.000000 O
   O2033       1.0     0.250011     0.765636     0.625750    Biso  1.000000 O
   O2034       1.0     0.710372     0.749038     0.628167    Biso  1.000000 O
   O2035       1.0     0.758461     0.982421     0.627242    Biso  1.000000 O
   Si978       1.0     0.021627     0.136282     0.626967    Biso  1.000000 Si
   O2036       1.0     0.802457     0.798607     0.626283    Biso  1.000000 O
   O2037       1.0     0.892212     0.396449     0.626142    Biso  1.000000 O
   O2038       1.0     0.744697     0.800644     0.626800    Biso  1.000000 O
   O2039       1.0     0.283639     0.134924     0.625467    Biso  1.000000 O
   O2040       1.0     0.696759     0.166662     0.618792    Biso  1.000000 O
   O2041       1.0     0.556671     0.061414     0.624650    Biso  1.000000 O
   O2042       1.0     0.099338     0.230088     0.625483    Biso  1.000000 O
   O2043       1.0     0.088078     0.291527     0.626417    Biso  1.000000 O
   O2044       1.0     0.500109     0.081759     0.624833    Biso  1.000000 O
   Si979       1.0     0.688396     0.134069     0.625867    Biso  1.000000 Si
   O2045       1.0     0.860500     0.796167     0.627458    Biso  1.000000 O
   O2046       1.0     0.491571     0.604859     0.623433    Biso  1.000000 O
   O2047       1.0     0.629198     0.555567     0.624542    Biso  1.000000 O
   O2048       1.0     0.776604     0.481805     0.624858    Biso  1.000000 O
   O2049       1.0     0.610751     0.162739     0.619142    Biso  1.000000 O
   O2050       1.0     0.696345     0.685134     0.627900    Biso  1.000000 O
   O2051       1.0     0.091976     0.739381     0.625008    Biso  1.000000 O
   O2052       1.0     0.476347     0.507909     0.627242    Biso  1.000000 O
   O2053       1.0     0.287211     0.861957     0.624025    Biso  1.000000 O
   O2054       1.0     0.988152     0.991223     0.624400    Biso  1.000000 O
   O2055       1.0     0.285577     0.682494     0.623117    Biso  1.000000 O
   Si980       1.0     0.820970     0.245153     0.624867    Biso  1.000000 Si
   Si981       1.0     0.802631     0.136182     0.626092    Biso  1.000000 Si
   Si982       1.0     0.154898     0.416015     0.624450    Biso  1.000000 Si
   Si983       1.0     0.682210     0.647688     0.627175    Biso  1.000000 Si
   O2056       1.0     0.101777     0.944345     0.624333    Biso  1.000000 O
   Si984       1.0     0.048199     0.596937     0.625017    Biso  1.000000 Si
   Si985       1.0     0.630396     0.292005     0.625725    Biso  1.000000 Si
   Si986       1.0     0.733894     0.596786     0.624908    Biso  1.000000 Si
   Si987       1.0     0.441957     0.505872     0.623458    Biso  1.000000 Si
   Si988       1.0     0.369865     0.913362     0.623908    Biso  1.000000 Si
   Si989       1.0     0.492246     0.685713     0.624575    Biso  1.000000 Si
   Si990       1.0     0.712114     0.788597     0.624767    Biso  1.000000 Si
   Si991       1.0     0.121118     0.978548     0.622692    Biso  1.000000 Si
   O2057       1.0     0.249423     0.185499     0.622492    Biso  1.000000 O
   Si992       1.0     0.688526     0.426728     0.623592    Biso  1.000000 Si
   Si993       1.0     0.105698     0.325227     0.625042    Biso  1.000000 Si
   O2058       1.0     0.707954     0.018912     0.622692    Biso  1.000000 O
   O2059       1.0     0.268437     0.330885     0.623233    Biso  1.000000 O
   Si994       1.0     0.076251     0.030179     0.623275    Biso  1.000000 Si
   O2060       1.0     0.964412     0.611071     0.622508    Biso  1.000000 O
   O2061       1.0     0.153374     0.145361     0.623933    Biso  1.000000 O
   Si995       1.0     0.964956     0.837135     0.624017    Biso  1.000000 Si
   O2062       1.0     0.054275     0.857833     0.622558    Biso  1.000000 O
   O2063       1.0     0.096615     0.167467     0.622825    Biso  1.000000 O
   O2064       1.0     0.801586     0.541760     0.622733    Biso  1.000000 O
   Si996       1.0     0.283857     0.762317     0.622117    Biso  1.000000 Si
   O2065       1.0     0.280916     0.395493     0.621908    Biso  1.000000 O
   O2066       1.0     0.787516     0.242512     0.621217    Biso  1.000000 O
   Si997       1.0     0.552402     0.647461     0.623483    Biso  1.000000 Si
   O2067       1.0     0.703576     0.895154     0.621133    Biso  1.000000 O
   O2068       1.0     0.444178     0.378241     0.622692    Biso  1.000000 O
   Si998       1.0     0.015594     0.783417     0.622500    Biso  1.000000 Si
   O2069       1.0     0.944766     0.298066     0.622533    Biso  1.000000 O
   O2070       1.0     0.374744     0.548299     0.621858    Biso  1.000000 O
   O2071       1.0     0.266455     0.265347     0.621783    Biso  1.000000 O
   O2072       1.0     0.358758     0.757714     0.622317    Biso  1.000000 O
   O2073       1.0     0.531515     0.487187     0.622942    Biso  1.000000 O
   O2074       1.0     0.044366     0.012776     0.622525    Biso  1.000000 O
   O2075       1.0     0.617197     0.992556     0.623608    Biso  1.000000 O
   O2076       1.0     0.297861     0.580665     0.619642    Biso  1.000000 O
   O2077       1.0     0.912815     0.660061     0.620725    Biso  1.000000 O
   O2078       1.0     0.175023     0.021352     0.621508    Biso  1.000000 O
   O2079       1.0     0.295923     0.799864     0.620908    Biso  1.000000 O
   Si999       1.0     0.569826     0.314136     0.621950    Biso  1.000000 Si
   O2080       1.0     0.858518     0.559842     0.621283    Biso  1.000000 O
   O2081       1.0     0.722176     0.442623     0.622800    Biso  1.000000 O
   Si1000      1.0     0.585682     0.079094     0.619875    Biso  1.000000 Si
   O2082       1.0     0.833646     0.848528     0.621158    Biso  1.000000 O
   O2083       1.0     0.609487     0.052587     0.615050    Biso  1.000000 O
   O2084       1.0     0.329333     0.507381     0.620750    Biso  1.000000 O
   O2085       1.0     0.240145     0.907703     0.620342    Biso  1.000000 O
   O2086       1.0     0.913490     0.776048     0.621850    Biso  1.000000 O
   Si1001      1.0     0.505314     0.758393     0.622125    Biso  1.000000 Si
   O2087       1.0     0.546587     0.607525     0.622400    Biso  1.000000 O
   Si1002      1.0     0.530818     0.969042     0.620758    Biso  1.000000 Si
   O2088       1.0     0.344122     0.674647     0.621650    Biso  1.000000 O
   O2089       1.0     0.523000     0.668461     0.622500    Biso  1.000000 O
   Si1003      1.0     0.143595     0.537812     0.620958    Biso  1.000000 Si
   Si1004      1.0     0.167727     0.228529     0.620450    Biso  1.000000 Si
   Si1005      1.0     0.368580     0.422176     0.620000    Biso  1.000000 Si
   O2090       1.0     0.484863     0.873375     0.621075    Biso  1.000000 O
   O2091       1.0     0.463802     0.249227     0.620500    Biso  1.000000 O
   O2092       1.0     0.440519     0.074039     0.620608    Biso  1.000000 O
   O2093       1.0     0.519036     0.549053     0.623325    Biso  1.000000 O
   O2094       1.0     0.362743     0.876217     0.618942    Biso  1.000000 O
   O2095       1.0     0.985734     0.805095     0.621633    Biso  1.000000 O
   O2096       1.0     0.186871     0.429998     0.619983    Biso  1.000000 O
   O2097       1.0     0.916496     0.570480     0.621042    Biso  1.000000 O
   Si1006      1.0     0.700287     0.206297     0.618942    Biso  1.000000 Si
   Si1007      1.0     0.071808     0.823102     0.619408    Biso  1.000000 Si
   O2098       1.0     0.045738     0.251892     0.621458    Biso  1.000000 O
   O2099       1.0     0.762295     0.614189     0.619592    Biso  1.000000 O
   O2100       1.0     0.211395     0.485527     0.619308    Biso  1.000000 O
   O2101       1.0     0.005075     0.296205     0.619508    Biso  1.000000 O
   O2102       1.0     0.893453     0.946231     0.619050    Biso  1.000000 O
   O2103       1.0     0.070915     0.409325     0.618550    Biso  1.000000 O
   O2104       1.0     0.356514     0.030581     0.620750    Biso  1.000000 O
   Si1008      1.0     0.220412     0.446747     0.618817    Biso  1.000000 Si
   O2105       1.0     0.079954     0.609662     0.620967    Biso  1.000000 O
   Si1009      1.0     0.054820     0.373086     0.619483    Biso  1.000000 Si
   O2106       1.0     0.474256     0.776325     0.619692    Biso  1.000000 O
   O2107       1.0     0.018665     0.910746     0.619100    Biso  1.000000 O
   Si1010      1.0     0.966241     0.513668     0.618300    Biso  1.000000 Si
   O2108       1.0     0.564207     0.436210     0.618408    Biso  1.000000 O
   Si1011      1.0     0.442523     0.793376     0.619892    Biso  1.000000 Si
   O2109       1.0     0.515834     0.393909     0.619167    Biso  1.000000 O
   O2110       1.0     0.112907     0.518120     0.618833    Biso  1.000000 O
   Si1012      1.0     0.773098     0.808641     0.619683    Biso  1.000000 Si
   Si1013      1.0     0.315394     0.471242     0.617892    Biso  1.000000 Si
   O2111       1.0     0.480311     0.330181     0.618917    Biso  1.000000 O
   O2112       1.0     0.197042     0.762392     0.617933    Biso  1.000000 O
   Si1014      1.0     0.366141     0.149989     0.618983    Biso  1.000000 Si
   O2113       1.0     0.167073     0.085481     0.619092    Biso  1.000000 O
   O2114       1.0     0.133380     0.576340     0.619375    Biso  1.000000 O
   O2115       1.0     0.398963     0.132913     0.618708    Biso  1.000000 O
   Si1015      1.0     0.753561     0.249378     0.619225    Biso  1.000000 Si
   O2116       1.0     0.598162     0.290723     0.619817    Biso  1.000000 O
   Si1016      1.0     0.378468     0.675930     0.619167    Biso  1.000000 Si
   O2117       1.0     0.803415     0.717275     0.619825    Biso  1.000000 O
   O2118       1.0     0.874548     0.006564     0.617892    Biso  1.000000 O
   O2119       1.0     0.351788     0.386389     0.618675    Biso  1.000000 O
   Si1017      1.0     0.840615     0.886326     0.617542    Biso  1.000000 Si
   Si1018      1.0     0.775733     0.887483     0.616358    Biso  1.000000 Si
   O2120       1.0     0.629590     0.745190     0.618183    Biso  1.000000 O
   Si1019      1.0     0.114758     0.610844     0.618708    Biso  1.000000 Si
   Si1020      1.0     0.106678     0.908709     0.618167    Biso  1.000000 Si
   O2121       1.0     0.414471     0.768881     0.618450    Biso  1.000000 O
   O2122       1.0     0.206778     0.970349     0.617725    Biso  1.000000 O
   O2123       1.0     0.999368     0.501069     0.616525    Biso  1.000000 O
   Si1021      1.0     0.408481     0.092900     0.617842    Biso  1.000000 Si
   O2124       1.0     0.158035     0.264668     0.616375    Biso  1.000000 O
   O2125       1.0     0.813695     0.001760     0.618167    Biso  1.000000 O
   Si1022      1.0     0.519057     0.585645     0.618717    Biso  1.000000 Si
   O2126       1.0     0.430021     0.470211     0.618717    Biso  1.000000 O
   Si1023      1.0     0.796881     0.622539     0.618575    Biso  1.000000 Si
   O2127       1.0     0.725617     0.507306     0.618092    Biso  1.000000 O
   O2128       1.0     0.228645     0.544904     0.618383    Biso  1.000000 O
   O2129       1.0     0.429433     0.531021     0.614092    Biso  1.000000 O
   O2130       1.0     0.285164     0.946986     0.618275    Biso  1.000000 O
   O2131       1.0     0.045259     0.797752     0.617083    Biso  1.000000 O
   O2132       1.0     0.393693     0.639841     0.619550    Biso  1.000000 O
   Si1024      1.0     0.843229     0.024923     0.616692    Biso  1.000000 Si
   Si1025      1.0     0.082829     0.495410     0.617008    Biso  1.000000 Si
   O2133       1.0     0.537505     0.303649     0.617933    Biso  1.000000 O
   Si1026      1.0     0.744849     0.473053     0.618492    Biso  1.000000 Si
   O2134       1.0     0.382323     0.280864     0.617442    Biso  1.000000 O
   O2135       1.0     0.733828     0.216583     0.617117    Biso  1.000000 O
   O2136       1.0     0.083003     0.350049     0.619467    Biso  1.000000 O
   O2137       1.0     0.343534     0.448030     0.615842    Biso  1.000000 O
   Si1027      1.0     0.108398     0.201444     0.617008    Biso  1.000000 Si
   O2138       1.0     0.337805     0.126852     0.616192    Biso  1.000000 O
   Si1028      1.0     0.421658     0.617685     0.616733    Biso  1.000000 Si
   O2139       1.0     0.579431     0.350301     0.616867    Biso  1.000000 O
   O2140       1.0     0.808795     0.900561     0.613533    Biso  1.000000 O
   O2141       1.0     0.010302     0.748258     0.616158    Biso  1.000000 O
   O2142       1.0     0.199525     0.217137     0.616450    Biso  1.000000 O
   Si1029      1.0     0.474866     0.150341     0.615375    Biso  1.000000 Si
   O2143       1.0     0.967025     0.552373     0.614750    Biso  1.000000 O
   Si1030      1.0     0.474104     0.077006     0.615808    Biso  1.000000 Si
   Si1031      1.0     0.329050     0.009632     0.616417    Biso  1.000000 Si
   Si1032      1.0     0.827438     0.557730     0.615542    Biso  1.000000 Si
   Si1033      1.0     0.882302     0.788522     0.617083    Biso  1.000000 Si
   Si1034      1.0     0.277650     0.360763     0.615117    Biso  1.000000 Si
   O2144       1.0     0.652916     0.311948     0.617525    Biso  1.000000 O
   Si1035      1.0     0.945616     0.583885     0.615267    Biso  1.000000 Si
   Si1036      1.0     0.313521     0.673314     0.615175    Biso  1.000000 Si
   O2145       1.0     0.772989     0.847245     0.615575    Biso  1.000000 O
   O2146       1.0     0.716797     0.571411     0.616800    Biso  1.000000 O
   O2147       1.0     0.877837     0.162412     0.616792    Biso  1.000000 O
   O2148       1.0     0.791393     0.358801     0.616400    Biso  1.000000 O
   O2149       1.0     0.515159     0.002565     0.616108    Biso  1.000000 O
   O2150       1.0     0.211069     0.623117     0.614533    Biso  1.000000 O
   O2151       1.0     0.133031     0.322008     0.616750    Biso  1.000000 O
   O2152       1.0     0.143268     0.204034     0.615325    Biso  1.000000 O
   Si1037      1.0     0.289171     0.833841     0.614267    Biso  1.000000 Si
   Si1038      1.0     0.944984     0.203707     0.615008    Biso  1.000000 Si
   Si1039      1.0     0.302827     0.127631     0.614358    Biso  1.000000 Si
   O2153       1.0     0.577231     0.842995     0.614617    Biso  1.000000 O
   O2154       1.0     0.569565     0.201041     0.611450    Biso  1.000000 O
   Si1040      1.0     0.275755     0.058471     0.614225    Biso  1.000000 Si
   O2155       1.0     0.131398     0.409602     0.614558    Biso  1.000000 O
   O2156       1.0     0.678704     0.404346     0.612775    Biso  1.000000 O
   Si1041      1.0     0.043843     0.887257     0.613808    Biso  1.000000 Si
   Si1042      1.0     0.450647     0.347937     0.614317    Biso  1.000000 Si
   O2157       1.0     0.932243     0.989739     0.612375    Biso  1.000000 O
   O2158       1.0     0.386701     0.935795     0.614475    Biso  1.000000 O
   O2159       1.0     0.987934     0.416417     0.614325    Biso  1.000000 O
   O2160       1.0     0.980159     0.200689     0.613425    Biso  1.000000 O
   O2161       1.0     0.859803     0.487488     0.613750    Biso  1.000000 O
   Si1043      1.0     0.381496     0.773558     0.613650    Biso  1.000000 Si
   Si1044      1.0     0.621989     0.015341     0.612450    Biso  1.000000 Si
   O2162       1.0     0.032953     0.578603     0.614150    Biso  1.000000 O
   O2163       1.0     0.843730     0.243040     0.614758    Biso  1.000000 O
   Si1045      1.0     0.151544     0.118075     0.613933    Biso  1.000000 Si
   Si1046      1.0     0.968528     0.993436     0.612675    Biso  1.000000 Si
   Si1047      1.0     0.398615     0.549355     0.611817    Biso  1.000000 Si
   O2164       1.0     0.371499     0.811961     0.612467    Biso  1.000000 O
   O2165       1.0     0.473080     0.684657     0.613292    Biso  1.000000 O
   Si1048      1.0     0.599795     0.182406     0.608367    Biso  1.000000 Si
   Si1049      1.0     0.227948     0.196590     0.612400    Biso  1.000000 Si
   O2166       1.0     0.395435     0.422202     0.611408    Biso  1.000000 O
   O2167       1.0     0.437078     0.903302     0.612692    Biso  1.000000 O
   O2168       1.0     0.023370     0.127908     0.613908    Biso  1.000000 O
   O2169       1.0     0.665723     0.643714     0.615367    Biso  1.000000 O
   O2170       1.0     0.515681     0.229937     0.612783    Biso  1.000000 O
   O2171       1.0     0.171451     0.528959     0.612933    Biso  1.000000 O
   Si1050      1.0     0.896437     0.980258     0.611767    Biso  1.000000 Si
   O2172       1.0     0.672083     0.527400     0.611850    Biso  1.000000 O
   O2173       1.0     0.422638     0.324498     0.612767    Biso  1.000000 O
   Si1051      1.0     0.641939     0.550084     0.611900    Biso  1.000000 Si
   Si1052      1.0     0.893736     0.407338     0.612842    Biso  1.000000 Si
   O2174       1.0     0.096724     0.461761     0.611917    Biso  1.000000 O
   O2175       1.0     0.572766     0.660790     0.613642    Biso  1.000000 O
   O2176       1.0     0.300344     0.030129     0.613175    Biso  1.000000 O
   O2177       1.0     0.951191     0.852954     0.612842    Biso  1.000000 O
   O2178       1.0     0.701442     0.104268     0.618550    Biso  1.000000 O
   Si1053      1.0     0.206277     0.518749     0.612250    Biso  1.000000 Si
   O2179       1.0     0.407675     0.587330     0.609808    Biso  1.000000 O
   Si1054      1.0     0.090125     0.727435     0.611892    Biso  1.000000 Si
   Si1055      1.0     0.508407     0.316928     0.611817    Biso  1.000000 Si
   O2180       1.0     0.075663     0.904207     0.611758    Biso  1.000000 O
   O2181       1.0     0.097029     0.687901     0.611508    Biso  1.000000 O
   Si1056      1.0     0.261336     0.925936     0.611500    Biso  1.000000 Si
   O2182       1.0     0.540445     0.949450     0.609633    Biso  1.000000 O
   Si1057      1.0     0.928758     0.280185     0.612308    Biso  1.000000 Si
   O2183       1.0     0.799778     0.134271     0.612808    Biso  1.000000 O
   O2184       1.0     0.449819     0.176420     0.611917    Biso  1.000000 O
   O2185       1.0     0.805310     0.657647     0.612908    Biso  1.000000 O
   Si1058      1.0     0.098924     0.421799     0.611150    Biso  1.000000 Si
   O2186       1.0     0.815133     0.593969     0.611725    Biso  1.000000 O
   Si1059      1.0     0.028945     0.275281     0.612467    Biso  1.000000 Si
   O2187       1.0     0.506033     0.157986     0.609942    Biso  1.000000 O
   O2188       1.0     0.893148     0.279682     0.611717    Biso  1.000000 O
   O2189       1.0     0.136777     0.913714     0.611100    Biso  1.000000 O
   Si1060      1.0     0.706930     0.535749     0.611658    Biso  1.000000 Si
   Si1061      1.0     0.353966     0.846415     0.610250    Biso  1.000000 Si
   O2190       1.0     0.704535     0.794834     0.611667    Biso  1.000000 O
   Si1062      1.0     0.695278     0.021829     0.609975    Biso  1.000000 Si
   O2191       1.0     0.749161     0.901667     0.608550    Biso  1.000000 O
   O2192       1.0     0.469225     0.113548     0.610017    Biso  1.000000 O
   O2193       1.0     0.086923     0.035862     0.610350    Biso  1.000000 O
   O2194       1.0     0.945616     0.494203     0.609933    Biso  1.000000 O
   O2195       1.0     0.120595     0.985942     0.609267    Biso  1.000000 O
   O2196       1.0     0.308882     0.348716     0.610525    Biso  1.000000 O
   Si1063      1.0     0.485560     0.248045     0.609967    Biso  1.000000 Si
   O2197       1.0     0.658557     0.017780     0.609233    Biso  1.000000 O
   O2198       1.0     0.285665     0.749591     0.609392    Biso  1.000000 O
   Si1064      1.0     0.714074     0.894198     0.608392    Biso  1.000000 Si
   Si1065      1.0     0.469574     0.889822     0.609950    Biso  1.000000 Si
   O2199       1.0     0.118918     0.107462     0.609908    Biso  1.000000 O
   O2200       1.0     0.290652     0.092372     0.609908    Biso  1.000000 O
   O2201       1.0     0.307749     0.637100     0.609550    Biso  1.000000 O
   Si1066      1.0     0.294943     0.600131     0.607992    Biso  1.000000 Si
   Si1067      1.0     0.925469     0.672987     0.608533    Biso  1.000000 Si
   O2202       1.0     0.678965     0.219928     0.609558    Biso  1.000000 O
   O2203       1.0     0.884915     0.820964     0.609183    Biso  1.000000 O
   O2204       1.0     0.056083     0.506602     0.608575    Biso  1.000000 O
   O2205       1.0     0.912968     0.440158     0.608992    Biso  1.000000 O
   O2206       1.0     0.092739     0.829615     0.608717    Biso  1.000000 O
   O2207       1.0     0.939191     0.242059     0.611808    Biso  1.000000 O
   O2208       1.0     0.033759     0.367477     0.608992    Biso  1.000000 O
   O2209       1.0     0.520517     0.749415     0.610525    Biso  1.000000 O
   Si1068      1.0     0.261685     0.260468     0.608625    Biso  1.000000 Si
   O2210       1.0     0.292286     0.475241     0.607842    Biso  1.000000 O
   O2211       1.0     0.242323     0.440938     0.608133    Biso  1.000000 O
   O2212       1.0     0.706604     0.057667     0.605067    Biso  1.000000 O
   O2213       1.0     0.976195     0.030003     0.608317    Biso  1.000000 O
   O2214       1.0     0.366990     0.178860     0.609483    Biso  1.000000 O
   O2215       1.0     0.575424     0.102935     0.610000    Biso  1.000000 O
   Si1069      1.0     0.341094     0.363252     0.608333    Biso  1.000000 Si
   Si1070      1.0     0.815459     0.694515     0.609650    Biso  1.000000 Si
   Si1071      1.0     0.145054     0.293087     0.608425    Biso  1.000000 Si
   O2216       1.0     0.440301     0.819782     0.610092    Biso  1.000000 O
   O2217       1.0     0.319576     0.840505     0.608042    Biso  1.000000 O
   O2218       1.0     0.866642     0.884340     0.608325    Biso  1.000000 O
   O2219       1.0     0.258287     0.828107     0.607417    Biso  1.000000 O
   Si1072      1.0     0.420874     0.447954     0.607917    Biso  1.000000 Si
   O2220       1.0     0.445942     0.631869     0.608442    Biso  1.000000 O
   Si1073      1.0     0.392408     0.308603     0.608375    Biso  1.000000 Si
   O2221       1.0     0.593566     0.154717     0.598933    Biso  1.000000 O
   O2222       1.0     0.860957     0.410080     0.608175    Biso  1.000000 O
   O2223       1.0     0.770310     0.785806     0.608408    Biso  1.000000 O
   Si1074      1.0     0.523958     0.386540     0.606458    Biso  1.000000 Si
   O2224       1.0     0.123601     0.630058     0.607258    Biso  1.000000 O
   O2225       1.0     0.909766     0.708850     0.606975    Biso  1.000000 O
   Si1075      1.0     0.022107     0.495788     0.606200    Biso  1.000000 Si
   O2226       1.0     0.850634     0.696074     0.608458    Biso  1.000000 O
   O2227       1.0     0.927168     0.178508     0.606942    Biso  1.000000 O
   O2228       1.0     0.015638     0.689762     0.606875    Biso  1.000000 O
   O2229       1.0     0.365989     0.334985     0.607458    Biso  1.000000 O
   O2230       1.0     0.248225     0.050700     0.606433    Biso  1.000000 O
   O2231       1.0     0.387812     0.691849     0.607217    Biso  1.000000 O
   O2232       1.0     0.251383     0.363152     0.606017    Biso  1.000000 O
   O2233       1.0     0.294551     0.157106     0.606083    Biso  1.000000 O
   O2234       1.0     0.870170     0.756935     0.610033    Biso  1.000000 O
   O2235       1.0     0.753365     0.273923     0.608675    Biso  1.000000 O
   Si1076      1.0     0.414253     0.927571     0.606300    Biso  1.000000 Si
   O2236       1.0     0.624123     0.381712     0.606083    Biso  1.000000 O
   Si1077      1.0     0.542580     0.219073     0.605042    Biso  1.000000 Si
   O2237       1.0     0.260727     0.601891     0.604850    Biso  1.000000 O
   O2238       1.0     0.248181     0.223499     0.605892    Biso  1.000000 O
   O2239       1.0     0.216078     0.167719     0.604350    Biso  1.000000 O
   O2240       1.0     0.488631     0.052084     0.606475    Biso  1.000000 O
   O2241       1.0     0.089493     0.204562     0.606083    Biso  1.000000 O
   Si1078      1.0     0.564555     0.444987     0.605375    Biso  1.000000 Si
   O2242       1.0     0.654419     0.585368     0.607783    Biso  1.000000 O
   Si1079      1.0     0.024023     0.728894     0.605592    Biso  1.000000 Si
   O2243       1.0     0.341660     0.988507     0.605833    Biso  1.000000 O
   O2244       1.0     0.614889     0.539220     0.603275    Biso  1.000000 O
   O2245       1.0     0.842553     0.038453     0.604200    Biso  1.000000 O
   O2246       1.0     0.059219     0.732918     0.605275    Biso  1.000000 O
   Si1080      1.0     0.202030     0.752785     0.605108    Biso  1.000000 Si
   O2247       1.0     0.402622     0.082916     0.604983    Biso  1.000000 O
   O2248       1.0     0.493575     0.285240     0.605375    Biso  1.000000 O
   O2249       1.0     0.960840     0.669492     0.605050    Biso  1.000000 O
   O2250       1.0     0.623927     0.208209     0.604008    Biso  1.000000 O
   O2251       1.0     0.315329     0.698111     0.604567    Biso  1.000000 O
   O2252       1.0     0.828919     0.534266     0.604767    Biso  1.000000 O
   O2253       1.0     0.647711     0.268315     0.602883    Biso  1.000000 O
   O2254       1.0     0.908895     0.378367     0.605408    Biso  1.000000 O
   Si1081      1.0     0.210546     0.968136     0.604433    Biso  1.000000 Si
   O2255       1.0     0.707366     0.856173     0.604575    Biso  1.000000 O
   O2256       1.0     0.546108     0.887156     0.605733    Biso  1.000000 O
   O2257       1.0     0.983273     0.966099     0.604517    Biso  1.000000 O
   O2258       1.0     0.519929     0.347107     0.604175    Biso  1.000000 O
   O2259       1.0     0.234961     0.285265     0.605250    Biso  1.000000 O
   Si1082      1.0     0.897395     0.156175     0.606000    Biso  1.000000 Si
   Si1083      1.0     0.629220     0.744159     0.604558    Biso  1.000000 Si
   O2260       1.0     0.063924     0.109750     0.600183    Biso  1.000000 O
   Si1084      1.0     0.865553     0.259865     0.605883    Biso  1.000000 Si
   O2261       1.0     0.028858     0.863969     0.604375    Biso  1.000000 O
   Si1085      1.0     0.591606     0.365767     0.605192    Biso  1.000000 Si
   O2262       1.0     0.517772     0.585821     0.605308    Biso  1.000000 O
   O2263       1.0     0.753583     0.464527     0.605667    Biso  1.000000 O
   O2264       1.0     0.221610     0.719513     0.605642    Biso  1.000000 O
   O2265       1.0     0.055887     0.293791     0.606033    Biso  1.000000 O
   Si1086      1.0     0.666768     0.300958     0.605550    Biso  1.000000 Si
   O2266       1.0     0.701333     0.295828     0.606225    Biso  1.000000 O
   O2267       1.0     0.492813     0.915927     0.605033    Biso  1.000000 O
   O2268       1.0     0.905606     0.116943     0.604525    Biso  1.000000 O
   O2269       1.0     0.434573     0.958680     0.602742    Biso  1.000000 O
   O2270       1.0     0.009322     0.626814     0.603867    Biso  1.000000 O
   O2271       1.0     0.021018     0.456329     0.603458    Biso  1.000000 O
   O2272       1.0     0.115956     0.744989     0.604692    Biso  1.000000 O
   O2273       1.0     0.597552     0.998567     0.604158    Biso  1.000000 O
   Si1087      1.0     0.231389     0.624224     0.603825    Biso  1.000000 Si
   Si1088      1.0     0.654245     0.401403     0.602808    Biso  1.000000 Si
   O2274       1.0     0.279871     0.901491     0.603700    Biso  1.000000 O
   Si1089      1.0     0.508407     0.018485     0.603992    Biso  1.000000 Si
   O2275       1.0     0.409962     0.218570     0.604075    Biso  1.000000 O
   O2276       1.0     0.293614     0.261348     0.602883    Biso  1.000000 O
   O2277       1.0     0.239861     0.946382     0.603167    Biso  1.000000 O
   O2278       1.0     0.008690     0.253401     0.604275    Biso  1.000000 O
   O2279       1.0     0.596180     0.461107     0.603575    Biso  1.000000 O
   Si1090      1.0     0.843054     0.497649     0.602250    Biso  1.000000 Si
   Si1091      1.0     0.469247     0.657068     0.603550    Biso  1.000000 Si
   Si1092      1.0     0.649236     0.623821     0.605492    Biso  1.000000 Si
   Si1093      1.0     0.714880     0.096849     0.606558    Biso  1.000000 Si
   Si1094      1.0     0.876726     0.720947     0.604433    Biso  1.000000 Si
   Si1095      1.0     0.000958     0.214169     0.603325    Biso  1.000000 Si
   Si1096      1.0     0.029033     0.113824     0.601550    Biso  1.000000 Si
   O2280       1.0     0.935597     0.593416     0.602725    Biso  1.000000 O
   O2281       1.0     0.429651     0.022357     0.602825    Biso  1.000000 O
   Si1097      1.0     0.527094     0.918920     0.602558    Biso  1.000000 Si
   Si1098      1.0     0.934965     0.464729     0.602133    Biso  1.000000 Si
   O2282       1.0     0.714836     0.994844     0.602992    Biso  1.000000 O
   O2283       1.0     0.170362     0.129643     0.603158    Biso  1.000000 O
   O2284       1.0     0.115891     0.278198     0.602400    Biso  1.000000 O
   Si1099      1.0     0.652938     0.228906     0.601433    Biso  1.000000 Si
   Si1100      1.0     0.565013     0.855167     0.602442    Biso  1.000000 Si
   O2285       1.0     0.693470     0.919372     0.601142    Biso  1.000000 O
   O2286       1.0     0.705515     0.690919     0.604067    Biso  1.000000 O
   O2287       1.0     0.456963     0.363780     0.602425    Biso  1.000000 O
   Si1101      1.0     0.098009     0.007117     0.601508    Biso  1.000000 Si
   Si1102      1.0     0.993684     0.430953     0.602108    Biso  1.000000 Si
   O2288       1.0     0.378882     0.752810     0.602342    Biso  1.000000 O
   O2289       1.0     0.595766     0.732666     0.601658    Biso  1.000000 O
   O2290       1.0     0.382432     0.537057     0.600717    Biso  1.000000 O
   Si1103      1.0     0.111905     0.664663     0.601858    Biso  1.000000 Si
   O2291       1.0     0.218169     0.002716     0.597692    Biso  1.000000 O
   Si1104      1.0     0.796750     0.364912     0.603033    Biso  1.000000 Si
   O2292       1.0     0.033606     0.198753     0.602342    Biso  1.000000 O
   O2293       1.0     0.941978     0.297840     0.601483    Biso  1.000000 O
   O2294       1.0     0.011500     0.078389     0.600325    Biso  1.000000 O
   O2295       1.0     0.614802     0.630184     0.604100    Biso  1.000000 O
   Si1105      1.0     0.440998     0.200941     0.601842    Biso  1.000000 Si
   Si1106      1.0     0.271399     0.451274     0.600600    Biso  1.000000 Si
   O2296       1.0     0.541926     0.471142     0.599733    Biso  1.000000 O
   Si1107      1.0     0.880516     0.853608     0.601242    Biso  1.000000 Si
   Si1108      1.0     0.994925     0.662475     0.600700    Biso  1.000000 Si
   O2297       1.0     0.314588     0.580162     0.599183    Biso  1.000000 O
   O2298       1.0     0.450081     0.429696     0.603808    Biso  1.000000 O
   O2299       1.0     0.174718     0.303699     0.601717    Biso  1.000000 O
   O2300       1.0     0.221610     0.781279     0.599017    Biso  1.000000 O
   O2301       1.0     0.817550     0.469985     0.599783    Biso  1.000000 O
   O2302       1.0     0.567038     0.393255     0.600667    Biso  1.000000 O
   O2303       1.0     0.467744     0.227246     0.600817    Biso  1.000000 O
   Si1109      1.0     0.027355     0.592737     0.601300    Biso  1.000000 Si
   O2304       1.0     0.655399     0.720620     0.600317    Biso  1.000000 O
   O2305       1.0     0.748726     0.110630     0.605542    Biso  1.000000 O
   Si1110      1.0     0.575707     0.120313     0.598092    Biso  1.000000 Si
   O2306       1.0     0.352442     0.238086     0.602067    Biso  1.000000 O
   Si1111      1.0     0.582851     0.646153     0.601858    Biso  1.000000 Si
   O2307       1.0     0.880385     0.972336     0.600075    Biso  1.000000 O
   Si1112      1.0     0.099273     0.111511     0.598792    Biso  1.000000 Si
   O2308       1.0     0.910877     0.648744     0.599050    Biso  1.000000 O
   Si1113      1.0     0.154441     0.923799     0.599950    Biso  1.000000 Si
   Si1114      1.0     0.706451     0.818047     0.600550    Biso  1.000000 Si
   O2309       1.0     0.951801     0.082086     0.598783    Biso  1.000000 O
   Si1115      1.0     0.377009     0.207781     0.600883    Biso  1.000000 Si
   O2310       1.0     0.810624     0.400548     0.598892    Biso  1.000000 O
   O2311       1.0     0.365575     0.859065     0.598275    Biso  1.000000 O
   Si1116      1.0     0.779893     0.128235     0.601908    Biso  1.000000 Si
   Si1117      1.0     0.297404     0.728190     0.599092    Biso  1.000000 Si
   Si1118      1.0     0.945725     0.848930     0.599800    Biso  1.000000 Si
   O2312       1.0     0.171233     0.744159     0.599417    Biso  1.000000 O
   Si1119      1.0     0.980877     0.057491     0.598858    Biso  1.000000 Si
   O2313       1.0     0.217624     0.513467     0.599600    Biso  1.000000 O
   O2314       1.0     0.501285     0.644544     0.600400    Biso  1.000000 O
   Si1120      1.0     0.232260     0.820335     0.598258    Biso  1.000000 Si
   O2315       1.0     0.094633     0.409023     0.598717    Biso  1.000000 O
   O2316       1.0     0.408067     0.469306     0.598025    Biso  1.000000 O
   O2317       1.0     0.180599     0.950557     0.600667    Biso  1.000000 O
   O2318       1.0     0.201790     0.840103     0.600208    Biso  1.000000 O
   H157        1.0     0.695169     0.682267     0.610400    Biso  1.000000 H
   Si1121      1.0     0.839635     0.423384     0.598667    Biso  1.000000 Si
   O2319       1.0     0.554951     0.250861     0.598208    Biso  1.000000 O
   Si1122      1.0     0.517141     0.156125     0.597258    Biso  1.000000 Si
   O2320       1.0     0.462691     0.866132     0.599100    Biso  1.000000 O
   O2321       1.0     0.720238     0.537962     0.599267    Biso  1.000000 O
   O2322       1.0     0.500632     0.405352     0.598600    Biso  1.000000 O
   O2323       1.0     0.897744     0.053618     0.598158    Biso  1.000000 O
   O2324       1.0     0.878229     0.229610     0.598392    Biso  1.000000 O
   O2325       1.0     0.531211     0.192817     0.595917    Biso  1.000000 O
   O2326       1.0     0.243499     0.661042     0.601450    Biso  1.000000 O
   O2327       1.0     0.647101     0.439881     0.599775    Biso  1.000000 O
   O2328       1.0     0.634447     0.778513     0.597833    Biso  1.000000 O
   O2329       1.0     0.294289     0.423585     0.595675    Biso  1.000000 O
   O2330       1.0     0.991441     0.336670     0.597775    Biso  1.000000 O
   Si1123      1.0     0.729342     0.282071     0.599417    Biso  1.000000 Si
   O2331       1.0     0.963410     0.446068     0.597708    Biso  1.000000 O
   Si1124      1.0     0.447467     0.991424     0.596742    Biso  1.000000 Si
   Si1125      1.0     0.406935     0.049870     0.597542    Biso  1.000000 Si
   Si1126      1.0     0.082284     0.281518     0.597667    Biso  1.000000 Si
   Si1127      1.0     0.194995     0.147977     0.595833    Biso  1.000000 Si
   Si1128      1.0     0.064534     0.209969     0.597083    Biso  1.000000 Si
   Si1129      1.0     0.207453     0.295174     0.597417    Biso  1.000000 Si
   Si1130      1.0     0.105807     0.838367     0.596583    Biso  1.000000 Si
   Si1131      1.0     0.017489     0.364309     0.597108    Biso  1.000000 Si
   O2332       1.0     0.338023     0.382491     0.596725    Biso  1.000000 O
   O2333       1.0     0.913294     0.862888     0.596342    Biso  1.000000 O
   O2334       1.0     0.483796     0.995775     0.597442    Biso  1.000000 O
   O2335       1.0     0.007863     0.510651     0.595100    Biso  1.000000 O
   O2336       1.0     0.800910     0.705279     0.598075    Biso  1.000000 O
   O2337       1.0     0.541970     0.024998     0.598583    Biso  1.000000 O
   Si1132      1.0     0.240254     0.033448     0.594733    Biso  1.000000 Si
   Si1133      1.0     0.917084     0.087267     0.596550    Biso  1.000000 Si
   Si1134      1.0     0.515899     0.740538     0.597642    Biso  1.000000 Si
   O2338       1.0     0.069151     0.987350     0.597575    Biso  1.000000 O
   O2339       1.0     0.541992     0.127983     0.595333    Biso  1.000000 O
   Si1135      1.0     0.388574     0.717602     0.596808    Biso  1.000000 Si
   Si1136      1.0     0.450625     0.827704     0.597775    Biso  1.000000 Si
   O2340       1.0     0.765083     0.360083     0.597058    Biso  1.000000 O
   O2341       1.0     0.060592     0.596082     0.596717    Biso  1.000000 O
   O2342       1.0     0.592434     0.865679     0.595142    Biso  1.000000 O
   O2343       1.0     0.945028     0.809018     0.596483    Biso  1.000000 O
   Si1137      1.0     0.465588     0.399593     0.597458    Biso  1.000000 Si
   O2344       1.0     0.167923     0.889596     0.594850    Biso  1.000000 O
   O2345       1.0     0.141569     0.831150     0.596083    Biso  1.000000 O
   O2346       1.0     0.540511     0.829540     0.598242    Biso  1.000000 O
   O2347       1.0     0.557303     0.622639     0.597000    Biso  1.000000 O
   Si1138      1.0     0.320926     0.244222     0.596258    Biso  1.000000 Si
   Si1139      1.0     0.232718     0.364510     0.594433    Biso  1.000000 Si
   O2348       1.0     0.848129     0.282725     0.597058    Biso  1.000000 O
   O2349       1.0     0.588949     0.335739     0.596317    Biso  1.000000 O
   O2350       1.0     0.135471     0.690944     0.596075    Biso  1.000000 O
   O2351       1.0     0.210197     0.612429     0.593925    Biso  1.000000 O
   O2352       1.0     0.820970     0.339034     0.597958    Biso  1.000000 O
   O2353       1.0     0.374701     0.034077     0.596350    Biso  1.000000 O
   O2354       1.0     0.398114     0.910369     0.595883    Biso  1.000000 O
   Si1140      1.0     0.522673     0.615648     0.596150    Biso  1.000000 Si
   O2355       1.0     0.561702     0.978146     0.587050    Biso  1.000000 O
   O2356       1.0     0.398615     0.296582     0.595525    Biso  1.000000 O
   O2357       1.0     0.007993     0.912356     0.593883    Biso  1.000000 O
   Si1141      1.0     0.139173     0.732239     0.595400    Biso  1.000000 Si
   O2358       1.0     0.779109     0.163720     0.595583    Biso  1.000000 O
   O2359       1.0     0.006970     0.741493     0.594642    Biso  1.000000 O
   Si1142      1.0     0.864660     0.046626     0.594175    Biso  1.000000 Si
   Si1143      1.0     0.239077     0.698162     0.596583    Biso  1.000000 Si
   Si1144      1.0     0.686632     0.711868     0.594808    Biso  1.000000 Si
   Si1145      1.0     0.574051     0.008500     0.594458    Biso  1.000000 Si
   Si1146      1.0     0.772858     0.476473     0.595150    Biso  1.000000 Si
   O2360       1.0     0.205798     0.391570     0.593550    Biso  1.000000 O
   Si1147      1.0     0.769025     0.797123     0.595275    Biso  1.000000 Si
   O2361       1.0     0.481966     0.732993     0.595583    Biso  1.000000 O
   O2362       1.0     0.645555     0.895657     0.590675    Biso  1.000000 O
   O2363       1.0     0.664786     0.387194     0.590742    Biso  1.000000 O
   Si1148      1.0     0.915342     0.611926     0.593475    Biso  1.000000 Si
   O2364       1.0     0.334386     0.910394     0.596183    Biso  1.000000 O
   O2365       1.0     0.539966     0.712622     0.594183    Biso  1.000000 O
   Si1149      1.0     0.994403     0.949098     0.593150    Biso  1.000000 Si
   Si1150      1.0     0.300322     0.167844     0.593633    Biso  1.000000 Si
   O2366       1.0     0.003245     0.400146     0.594267    Biso  1.000000 O
   O2367       1.0     0.102714     0.876619     0.593308    Biso  1.000000 O
   O2368       1.0     0.108551     0.145839     0.592900    Biso  1.000000 O
   O2369       1.0     0.086553     0.655257     0.592942    Biso  1.000000 O
   O2370       1.0     0.766651     0.581143     0.593800    Biso  1.000000 O
   O2371       1.0     0.481378     0.809396     0.595217    Biso  1.000000 O
   O2372       1.0     0.876987     0.166813     0.595600    Biso  1.000000 O
   O2373       1.0     0.736856     0.814124     0.593983    Biso  1.000000 O
   Si1151      1.0     0.355687     0.001006     0.594175    Biso  1.000000 Si
   Si1152      1.0     0.010541     0.872620     0.593508    Biso  1.000000 Si
   O2374       1.0     0.455112     0.677187     0.593225    Biso  1.000000 O
   O2375       1.0     0.882323     0.596660     0.592850    Biso  1.000000 O
   Si1153      1.0     0.960862     0.321128     0.593300    Biso  1.000000 Si
   O2376       1.0     0.879492     0.335111     0.594800    Biso  1.000000 O
   Si1154      1.0     0.173063     0.850036     0.593050    Biso  1.000000 Si
   Si1155      1.0     0.619354     0.456454     0.593733    Biso  1.000000 Si
   O2377       1.0     0.976434     0.860373     0.593767    Biso  1.000000 O
   O2378       1.0     0.068715     0.247466     0.593117    Biso  1.000000 O
   O2379       1.0     0.921527     0.484621     0.591742    Biso  1.000000 O
   Si1156      1.0     0.905650     0.361517     0.593292    Biso  1.000000 Si
   Si1157      1.0     0.574836     0.714358     0.592508    Biso  1.000000 Si
   Si1158      1.0     0.607157     0.527777     0.590492    Biso  1.000000 Si
   O2380       1.0     0.269177     0.714936     0.592775    Biso  1.000000 O
   O2381       1.0     0.662848     0.326635     0.595458    Biso  1.000000 O
   O2382       1.0     0.983251     0.207052     0.592233    Biso  1.000000 O
   O2383       1.0     0.219345     0.328220     0.591392    Biso  1.000000 O
   O2384       1.0     0.824302     0.966275     0.589483    Biso  1.000000 O
   O2385       1.0     0.771529     0.515605     0.593225    Biso  1.000000 O
   Si1159      1.0     0.366250     0.895933     0.592542    Biso  1.000000 Si
   Si1160      1.0     0.300257     0.903730     0.592892    Biso  1.000000 Si
   O2386       1.0     0.853269     0.845007     0.592700    Biso  1.000000 O
   O2387       1.0     0.585922     0.675854     0.592817    Biso  1.000000 O
   O2388       1.0     0.677876     0.815205     0.592492    Biso  1.000000 O
   O2389       1.0     0.005728     0.572341     0.593050    Biso  1.000000 O
   O2390       1.0     0.762665     0.970400     0.590992    Biso  1.000000 O
   O2391       1.0     0.799821     0.815985     0.592808    Biso  1.000000 O
   O2392       1.0     0.312563     0.205694     0.593758    Biso  1.000000 O
   O2393       1.0     0.862831     0.505168     0.591400    Biso  1.000000 O
   O2394       1.0     0.775210     0.646506     0.592450    Biso  1.000000 O
   O2395       1.0     0.696650     0.115384     0.597008    Biso  1.000000 O
   O2396       1.0     0.421070     0.726731     0.592208    Biso  1.000000 O
   O2397       1.0     0.591454     0.095843     0.589417    Biso  1.000000 O
   O2398       1.0     0.016531     0.137615     0.591700    Biso  1.000000 O
   O2399       1.0     0.316483     0.751251     0.590567    Biso  1.000000 O
   O2400       1.0     0.664895     0.632347     0.593933    Biso  1.000000 O
   O2401       1.0     0.111861     0.020471     0.590067    Biso  1.000000 O
   O2402       1.0     0.127456     0.934034     0.591800    Biso  1.000000 O
   Si1161      1.0     0.676068     0.916128     0.589358    Biso  1.000000 Si
   Si1162      1.0     0.734743     0.996555     0.591742    Biso  1.000000 Si
   Si1163      1.0     0.748791     0.545658     0.591742    Biso  1.000000 Si
   O2403       1.0     0.798972     0.105626     0.593608    Biso  1.000000 O
   O2404       1.0     0.256066     0.470362     0.590325    Biso  1.000000 O
   O2405       1.0     0.490134     0.148605     0.589050    Biso  1.000000 O
   O2406       1.0     0.572592     0.516561     0.587325    Biso  1.000000 O
   O2407       1.0     0.107767     0.083394     0.589850    Biso  1.000000 O
   Si1164      1.0     0.540663     0.491286     0.587908    Biso  1.000000 Si
   O2408       1.0     0.711874     0.740160     0.591017    Biso  1.000000 O
   O2409       1.0     0.215272     0.121746     0.589375    Biso  1.000000 O
   Si1165      1.0     0.847977     0.320197     0.592283    Biso  1.000000 Si
   O2410       1.0     0.535566     0.922793     0.589542    Biso  1.000000 O
   O2411       1.0     0.441020     0.178734     0.590750    Biso  1.000000 O
   O2412       1.0     0.271377     0.023766     0.589317    Biso  1.000000 O
   Si1166      1.0     0.859280     0.975253     0.588992    Biso  1.000000 Si
   O2413       1.0     0.068040     0.927747     0.589483    Biso  1.000000 O
   O2414       1.0     0.721414     0.247240     0.593767    Biso  1.000000 O
   Si1167      1.0     0.320904     0.407590     0.588525    Biso  1.000000 Si
   O2415       1.0     0.850220     0.079571     0.588950    Biso  1.000000 O
   O2416       1.0     0.875093     0.724920     0.591175    Biso  1.000000 O
   Si1168      1.0     0.611208     0.891306     0.587483    Biso  1.000000 Si
   O2417       1.0     0.625648     0.493574     0.588975    Biso  1.000000 O
   O2418       1.0     0.662674     0.224681     0.588825    Biso  1.000000 O
   O2419       1.0     0.507971     0.507935     0.586500    Biso  1.000000 O
   O2420       1.0     0.225313     0.059553     0.586133    Biso  1.000000 O
   O2421       1.0     0.937601     0.349647     0.589750    Biso  1.000000 O
   O2422       1.0     0.319510     0.139049     0.587658    Biso  1.000000 O
   O2423       1.0     0.020909     0.970173     0.587858    Biso  1.000000 O
   Si1169      1.0     0.514919     0.812841     0.591058    Biso  1.000000 Si
   Si1170      1.0     0.381474     0.542615     0.587433    Biso  1.000000 Si
   Si1171      1.0     0.866185     0.201268     0.590025    Biso  1.000000 Si
   Si1172      1.0     0.236878     0.503961     0.588533    Biso  1.000000 Si
   O2424       1.0     0.462256     0.543571     0.589258    Biso  1.000000 O
   Si1173      1.0     0.454698     0.715690     0.589108    Biso  1.000000 Si
   O2425       1.0     0.743717     0.304529     0.589958    Biso  1.000000 O
   O2426       1.0     0.594220     0.925911     0.587408    Biso  1.000000 O
   O2427       1.0     0.084114     0.822171     0.587192    Biso  1.000000 O
   O2428       1.0     0.179531     0.173000     0.587192    Biso  1.000000 O
   O2429       1.0     0.041948     0.357418     0.587908    Biso  1.000000 O
   Si1174      1.0     0.323387     0.582275     0.586325    Biso  1.000000 Si
   O2430       1.0     0.004508     0.665242     0.587683    Biso  1.000000 O
   O2431       1.0     0.146796     0.404446     0.588008    Biso  1.000000 O
   Si1175      1.0     0.077210     0.619269     0.587708    Biso  1.000000 Si
   O2432       1.0     0.311517     0.073184     0.586500    Biso  1.000000 O
   O2433       1.0     0.819336     0.607022     0.586783    Biso  1.000000 O
   O2434       1.0     0.524197     0.773583     0.590408    Biso  1.000000 O
   O2435       1.0     0.980093     0.038805     0.587042    Biso  1.000000 O
   Si1176      1.0     0.995884     0.538641     0.586792    Biso  1.000000 Si
   Si1177      1.0     0.100100     0.911853     0.587467    Biso  1.000000 Si
   O2436       1.0     0.421963     0.821165     0.589783    Biso  1.000000 O
   O2437       1.0     0.247223     0.830873     0.586567    Biso  1.000000 O
   Si1178      1.0     0.055865     0.965621     0.587442    Biso  1.000000 Si
   Si1179      1.0     0.111469     0.410633     0.587100    Biso  1.000000 Si
   Si1180      1.0     0.649301     0.795941     0.587042    Biso  1.000000 Si
   O2438       1.0     0.857734     0.431557     0.587525    Biso  1.000000 O
   Si1181      1.0     0.783116     0.610618     0.586750    Biso  1.000000 Si
   O2439       1.0     0.829834     0.198929     0.589375    Biso  1.000000 O
   O2440       1.0     0.863070     0.014586     0.585750    Biso  1.000000 O
   O2441       1.0     0.378948     0.192993     0.588333    Biso  1.000000 O
   Si1182      1.0     0.783704     0.684707     0.588417    Biso  1.000000 Si
   O2442       1.0     0.665984     0.160752     0.586825    Biso  1.000000 O
   O2443       1.0     0.328571     0.010437     0.586358    Biso  1.000000 O
   O2444       1.0     0.203707     0.266001     0.588358    Biso  1.000000 O
   O2445       1.0     0.260748     0.532379     0.584983    Biso  1.000000 O
   O2446       1.0     0.367012     0.702839     0.586908    Biso  1.000000 O
   O2447       1.0     0.377793     0.976159     0.587200    Biso  1.000000 O
   O2448       1.0     0.766694     0.765008     0.587033    Biso  1.000000 O
   O2449       1.0     0.071656     0.187461     0.586317    Biso  1.000000 O
   Si1183      1.0     0.563118     0.939617     0.583375    Biso  1.000000 Si
   O2450       1.0     0.271464     0.173729     0.585958    Biso  1.000000 O
   O2451       1.0     0.438603     0.116440     0.584875    Biso  1.000000 O
   Si1184      1.0     0.791785     0.958429     0.583933    Biso  1.000000 Si
   O2452       1.0     0.085660     0.303850     0.586600    Biso  1.000000 O
   O2453       1.0     0.405846     0.569147     0.583667    Biso  1.000000 O
   O2454       1.0     0.256719     0.369590     0.584758    Biso  1.000000 O
   O2455       1.0     0.961428     0.532530     0.584958    Biso  1.000000 O
   Si1185      1.0     0.550115     0.261298     0.585533    Biso  1.000000 Si
   Si1186      1.0     0.745045     0.343359     0.587308    Biso  1.000000 Si
   Si1187      1.0     0.674849     0.351080     0.585917    Biso  1.000000 Si
   Si1188      1.0     0.413360     0.477529     0.585200    Biso  1.000000 Si
   O2456       1.0     0.326480     0.267359     0.585250    Biso  1.000000 O
   O2457       1.0     0.294115     0.870634     0.585642    Biso  1.000000 O
   O2458       1.0     0.347105     0.431054     0.584008    Biso  1.000000 O
   O2459       1.0     0.348173     0.552851     0.583892    Biso  1.000000 O
   O2460       1.0     0.967243     0.946684     0.584775    Biso  1.000000 O
   Si1189      1.0     0.457943     0.150391     0.583817    Biso  1.000000 Si
   Si1190      1.0     0.795182     0.188567     0.586758    Biso  1.000000 Si
   O2461       1.0     0.342053     0.616000     0.583625    Biso  1.000000 O
   O2462       1.0     0.922311     0.760405     0.585783    Biso  1.000000 O
   O2463       1.0     0.620922     0.065890     0.572775    Biso  1.000000 O
   Si1191      1.0     0.825979     0.830823     0.585417    Biso  1.000000 Si
   O2464       1.0     0.749750     0.032970     0.590700    Biso  1.000000 O
   O2465       1.0     0.433615     0.990896     0.584192    Biso  1.000000 O
   O2466       1.0     0.420874     0.056535     0.585350    Biso  1.000000 O
   O2467       1.0     0.668032     0.949953     0.582517    Biso  1.000000 O
   Si1192      1.0     0.854423     0.598370     0.584250    Biso  1.000000 Si
   Si1193      1.0     0.181491     0.402812     0.584317    Biso  1.000000 Si
   O2468       1.0     0.770615     0.218947     0.586033    Biso  1.000000 O
   Si1194      1.0     0.301782     0.035460     0.583525    Biso  1.000000 Si
   O2469       1.0     0.789694     0.919070     0.582133    Biso  1.000000 O
   O2470       1.0     0.895152     0.386616     0.583625    Biso  1.000000 O
   O2471       1.0     0.911291     0.098257     0.583958    Biso  1.000000 O
   O2472       1.0     0.682493     0.685964     0.584458    Biso  1.000000 O
   O2473       1.0     0.301041     0.808616     0.584292    Biso  1.000000 O
   O2474       1.0     0.625125     0.552876     0.582108    Biso  1.000000 O
   Si1195      1.0     0.944832     0.790710     0.584467    Biso  1.000000 Si
   O2475       1.0     0.032256     0.858336     0.583592    Biso  1.000000 O
   O2476       1.0     0.419959     0.345120     0.582467    Biso  1.000000 O
   O2477       1.0     0.218691     0.695370     0.585833    Biso  1.000000 O
   O2478       1.0     0.516531     0.270352     0.583108    Biso  1.000000 O
   Si1196      1.0     0.818051     0.086840     0.584250    Biso  1.000000 Si
   O2479       1.0     0.710480     0.352388     0.585800    Biso  1.000000 O
   O2480       1.0     0.289498     0.932399     0.584433    Biso  1.000000 O
   O2481       1.0     0.448469     0.484093     0.583558    Biso  1.000000 O
   O2482       1.0     0.710568     0.991827     0.582042    Biso  1.000000 O
   Si1197      1.0     0.575053     0.330508     0.584117    Biso  1.000000 Si
   O2483       1.0     0.362046     0.791188     0.586175    Biso  1.000000 O
   O2484       1.0     0.510476     0.605035     0.584042    Biso  1.000000 O
   O2485       1.0     0.712441     0.193295     0.583225    Biso  1.000000 O
   O2486       1.0     0.755042     0.702361     0.583808    Biso  1.000000 O
   Si1198      1.0     0.101538     0.169580     0.582475    Biso  1.000000 Si
   O2487       1.0     0.132073     0.750798     0.583717    Biso  1.000000 O
   O2488       1.0     0.108507     0.603903     0.583383    Biso  1.000000 O
   Si1199      1.0     0.932417     0.510726     0.582375    Biso  1.000000 Si
   Si1200      1.0     0.474278     0.512386     0.582325    Biso  1.000000 Si
   O2489       1.0     0.456048     0.396977     0.584400    Biso  1.000000 O
   O2490       1.0     0.765976     0.457259     0.583550    Biso  1.000000 O
   Si1201      1.0     0.397286     0.313055     0.583075    Biso  1.000000 Si
   Si1202      1.0     0.105262     0.051480     0.582025    Biso  1.000000 Si
   O2491       1.0     0.935532     0.612932     0.582317    Biso  1.000000 O
   Si1203      1.0     0.327373     0.782587     0.582992    Biso  1.000000 Si
   O2492       1.0     0.701551     0.899077     0.581875    Biso  1.000000 O
   O2493       1.0     0.597007     0.025074     0.585625    Biso  1.000000 O
   Si1204      1.0     0.995818     0.745970     0.582017    Biso  1.000000 Si
   Si1205      1.0     0.741647     0.738802     0.583675    Biso  1.000000 Si
   O2494       1.0     0.967831     0.300153     0.582050    Biso  1.000000 O
   Si1206      1.0     0.204970     0.608103     0.580900    Biso  1.000000 Si
   O2495       1.0     0.392996     0.508790     0.581725    Biso  1.000000 O
   O2496       1.0     0.606874     0.436411     0.583075    Biso  1.000000 O
   O2497       1.0     0.291850     0.584790     0.579558    Biso  1.000000 O
   Si1207      1.0     0.677114     0.195584     0.581525    Biso  1.000000 Si
   Si1208      1.0     0.735440     0.224832     0.584292    Biso  1.000000 Si
   O2498       1.0     0.622838     0.814652     0.579808    Biso  1.000000 O
   Si1209      1.0     0.213247     0.092875     0.580133    Biso  1.000000 Si
   O2499       1.0     0.570828     0.291502     0.581975    Biso  1.000000 O
   O2500       1.0     0.797992     0.054498     0.581350    Biso  1.000000 O
   O2501       1.0     0.300322     0.324447     0.580833    Biso  1.000000 O
   O2502       1.0     0.128022     0.195961     0.581067    Biso  1.000000 O
   Si1210      1.0     0.678094     0.122727     0.586017    Biso  1.000000 Si
   O2503       1.0     0.106569     0.447426     0.581725    Biso  1.000000 O
   O2504       1.0     0.538986     0.459648     0.579000    Biso  1.000000 O
   Si1211      1.0     0.678900     0.646003     0.582675    Biso  1.000000 Si
   Si1212      1.0     0.316243     0.107487     0.579392    Biso  1.000000 Si
   Si1213      1.0     0.278390     0.837537     0.580850    Biso  1.000000 Si
   O2505       1.0     0.977697     0.780449     0.581083    Biso  1.000000 O
   O2506       1.0     0.582655     0.728793     0.580317    Biso  1.000000 O
   O2507       1.0     0.543342     0.347861     0.581617    Biso  1.000000 O
   Si1214      1.0     0.617154     0.099389     0.580408    Biso  1.000000 Si
   O2508       1.0     0.654005     0.011795     0.578392    Biso  1.000000 O
   Si1215      1.0     0.867165     0.525011     0.579800    Biso  1.000000 Si
   O2509       1.0     0.852529     0.561100     0.579417    Biso  1.000000 O
   Si1216      1.0     0.897352     0.735910     0.581467    Biso  1.000000 Si
   O2510       1.0     0.091737     0.385811     0.579492    Biso  1.000000 O
   O2511       1.0     0.874461     0.952846     0.579450    Biso  1.000000 O
   O2512       1.0     0.709304     0.627367     0.580092    Biso  1.000000 O
   O2513       1.0     0.180141     0.844680     0.579892    Biso  1.000000 O
   O2514       1.0     0.169665     0.605513     0.578442    Biso  1.000000 O
   O2515       1.0     0.361763     0.317380     0.580608    Biso  1.000000 O
   Si1217      1.0     0.980986     0.208712     0.578925    Biso  1.000000 Si
   Si1218      1.0     0.059938     0.837185     0.578408    Biso  1.000000 Si
   O2516       1.0     0.191706     0.437291     0.577950    Biso  1.000000 O
   O2517       1.0     0.365771     0.895581     0.579367    Biso  1.000000 O
   O2518       1.0     0.306029     0.388200     0.577875    Biso  1.000000 O
   O2519       1.0     0.050311     0.626462     0.579142    Biso  1.000000 O
   Si1219      1.0     0.007558     0.140633     0.578675    Biso  1.000000 Si
   Si1220      1.0     0.161258     0.190554     0.577417    Biso  1.000000 Si
   Si1221      1.0     0.394498     0.806705     0.582183    Biso  1.000000 Si
   O2520       1.0     0.972100     0.718809     0.577917    Biso  1.000000 O
   O2521       1.0     0.178094     0.224933     0.574367    Biso  1.000000 O
   O2522       1.0     0.902404     0.529839     0.578317    Biso  1.000000 O
   Si1222      1.0     0.679618     0.983251     0.576225    Biso  1.000000 Si
   O2523       1.0     0.809426     0.858461     0.577967    Biso  1.000000 O
   Si1223      1.0     0.262273     0.563438     0.576458    Biso  1.000000 Si
   O2524       1.0     0.399486     0.449413     0.577175    Biso  1.000000 O
   O2525       1.0     0.736529     0.547066     0.579083    Biso  1.000000 O
   O2526       1.0     0.452019     0.610216     0.579775    Biso  1.000000 O
   O2527       1.0     0.229821     0.580691     0.577333    Biso  1.000000 O
   Si1224      1.0     0.621096     0.026080     0.575650    Biso  1.000000 Si
   Si1225      1.0     0.404953     0.975455     0.578292    Biso  1.000000 Si
   O2528       1.0     0.559263     0.231421     0.577350    Biso  1.000000 O
   Si1226      1.0     0.328636     0.302014     0.577833    Biso  1.000000 Si
   Si1227      1.0     0.877880     0.416518     0.577692    Biso  1.000000 Si
   O2529       1.0     0.885242     0.208863     0.578542    Biso  1.000000 O
   O2530       1.0     0.459773     0.256344     0.577967    Biso  1.000000 O
   Si1228      1.0     0.282550     0.357166     0.576583    Biso  1.000000 Si
   O2531       1.0     0.213791     0.497171     0.578708    Biso  1.000000 O
   O2532       1.0     0.515311     0.831451     0.579333    Biso  1.000000 O
   O2533       1.0     0.345624     0.103362     0.572167    Biso  1.000000 O
   Si1229      1.0     0.060483     0.368559     0.577042    Biso  1.000000 Si
   Si1230      1.0     0.019014     0.645500     0.577025    Biso  1.000000 Si
   Si1231      1.0     0.431633     0.085029     0.576783    Biso  1.000000 Si
   O2534       1.0     0.610881     0.874733     0.574925    Biso  1.000000 O
   O2535       1.0     0.844819     0.323165     0.578900    Biso  1.000000 O
   O2536       1.0     0.662695     0.770037     0.577417    Biso  1.000000 O
   O2537       1.0     0.986605     0.109373     0.576408    Biso  1.000000 O
   O2538       1.0     0.506164     0.213264     0.574725    Biso  1.000000 O
   Si1232      1.0     0.448687     0.363730     0.576958    Biso  1.000000 Si
   O2539       1.0     0.130135     0.054221     0.572867    Biso  1.000000 O
   O2540       1.0     0.841552     0.803134     0.577792    Biso  1.000000 O
   Si1233      1.0     0.190944     0.262304     0.576042    Biso  1.000000 Si
   O2541       1.0     0.488130     0.659860     0.575200    Biso  1.000000 O
   O2542       1.0     0.014484     0.537183     0.575400    Biso  1.000000 O
   Si1234      1.0     0.762992     0.052184     0.580017    Biso  1.000000 Si
   Si1235      1.0     0.493597     0.251842     0.575100    Biso  1.000000 Si
   O2543       1.0     0.865684     0.625380     0.575183    Biso  1.000000 O
   O2544       1.0     0.215773     0.640596     0.574308    Biso  1.000000 O
   O2545       1.0     0.481030     0.344567     0.576308    Biso  1.000000 O
   O2546       1.0     0.804809     0.675150     0.577783    Biso  1.000000 O
   O2547       1.0     0.989567     0.172799     0.574408    Biso  1.000000 O
   Si1236      1.0     0.421484     0.595277     0.575258    Biso  1.000000 Si
   O2548       1.0     0.005031     0.234313     0.574267    Biso  1.000000 O
   O2549       1.0     0.649061     0.100797     0.586033    Biso  1.000000 O
   O2550       1.0     0.461711     0.716772     0.575883    Biso  1.000000 O
   Si1237      1.0     0.484754     0.619722     0.576158    Biso  1.000000 Si
   O2551       1.0     0.045259     0.805397     0.572475    Biso  1.000000 O
   Si1238      1.0     0.985930     0.030858     0.574125    Biso  1.000000 Si
   O2552       1.0     0.025112     0.745995     0.574833    Biso  1.000000 O
   Si1239      1.0     0.786623     0.887584     0.573942    Biso  1.000000 Si
   Si1240      1.0     0.349349     0.696125     0.575158    Biso  1.000000 Si
   O2553       1.0     0.557673     0.167694     0.573292    Biso  1.000000 O
   O2554       1.0     0.181383     0.374142     0.574992    Biso  1.000000 O
   O2555       1.0     0.600536     0.340945     0.575725    Biso  1.000000 O
   O2556       1.0     0.752450     0.876443     0.573375    Biso  1.000000 O
   O2557       1.0     0.766651     0.613057     0.574967    Biso  1.000000 O
   O2558       1.0     0.313848     0.694213     0.575200    Biso  1.000000 O
   O2559       1.0     0.231563     0.102533     0.568950    Biso  1.000000 O
   Si1241      1.0     0.368123     0.433946     0.573225    Biso  1.000000 Si
   O2560       1.0     0.762142     0.349345     0.575875    Biso  1.000000 O
   O2561       1.0     0.920220     0.159445     0.577200    Biso  1.000000 O
   Si1242      1.0     0.135427     0.604708     0.574350    Biso  1.000000 Si
   O2562       1.0     0.657621     0.339185     0.574408    Biso  1.000000 O
   O2563       1.0     0.947031     0.216885     0.575742    Biso  1.000000 O
   O2564       1.0     0.068171     0.973795     0.575317    Biso  1.000000 O
   O2565       1.0     0.073964     0.050323     0.576150    Biso  1.000000 O
   O2566       1.0     0.104543     0.908734     0.574425    Biso  1.000000 O
   O2567       1.0     0.081870     0.753238     0.572775    Biso  1.000000 O
   O2568       1.0     0.787516     0.977316     0.572242    Biso  1.000000 O
   Si1243      1.0     0.386222     0.198702     0.575375    Biso  1.000000 Si
   O2569       1.0     0.019929     0.032543     0.571867    Biso  1.000000 O
   O2570       1.0     0.164307     0.288459     0.574175    Biso  1.000000 O
   O2571       1.0     0.932570     0.815909     0.575142    Biso  1.000000 O
   O2572       1.0     0.992878     0.619998     0.573825    Biso  1.000000 O
   O2573       1.0     0.179640     0.088600     0.576233    Biso  1.000000 O
   O2574       1.0     0.559176     0.935015     0.570133    Biso  1.000000 O
   Si1244      1.0     0.271290     0.190579     0.573408    Biso  1.000000 Si
   O2575       1.0     0.681361     0.535749     0.573442    Biso  1.000000 O
   Si1245      1.0     0.362874     0.624173     0.572908    Biso  1.000000 Si
   Si1246      1.0     0.079845     0.297915     0.573383    Biso  1.000000 Si
   O2576       1.0     0.258788     0.228127     0.573058    Biso  1.000000 O
   O2577       1.0     0.417367     0.939592     0.573517    Biso  1.000000 O
   Si1247      1.0     0.646796     0.546513     0.571542    Biso  1.000000 Si
   O2578       1.0     0.397482     0.624374     0.575050    Biso  1.000000 O
   O2579       1.0     0.795030     0.172925     0.574317    Biso  1.000000 O
   O2580       1.0     0.941434     0.487086     0.571900    Biso  1.000000 O
   Si1248      1.0     0.539922     0.202776     0.571608    Biso  1.000000 Si
   O2581       1.0     0.411312     0.289515     0.573583    Biso  1.000000 O
   Si1249      1.0     0.910223     0.122425     0.573425    Biso  1.000000 Si
   Si1250      1.0     0.960099     0.957574     0.572025    Biso  1.000000 Si
   O2582       1.0     0.878773     0.754646     0.572117    Biso  1.000000 O
   Si1251      1.0     0.222481     0.679677     0.573667    Biso  1.000000 Si
   Si1252      1.0     0.721022     0.894072     0.570758    Biso  1.000000 Si
   O2583       1.0     0.970009     0.996052     0.571400    Biso  1.000000 O
   Si1253      1.0     0.957464     0.622388     0.572117    Biso  1.000000 Si
   O2584       1.0     0.092564     0.149637     0.571200    Biso  1.000000 O
   O2585       1.0     0.915451     0.705379     0.576175    Biso  1.000000 O
   Si1254      1.0     0.516095     0.348414     0.572908    Biso  1.000000 Si
   Si1255      1.0     0.603520     0.836305     0.570625    Biso  1.000000 Si
   O2586       1.0     0.607571     0.129392     0.572275    Biso  1.000000 O
   O2587       1.0     0.698763     0.119659     0.575292    Biso  1.000000 O
   O2588       1.0     0.991876     0.346402     0.571092    Biso  1.000000 O
   O2589       1.0     0.727795     0.489224     0.571558    Biso  1.000000 O
   O2590       1.0     0.410311     0.779644     0.574017    Biso  1.000000 O
   Si1256      1.0     0.116043     0.743279     0.572042    Biso  1.000000 Si
   O2591       1.0     0.456636     0.156301     0.570425    Biso  1.000000 O
   O2592       1.0     0.825522     0.104192     0.572442    Biso  1.000000 O
   O2593       1.0     0.902383     0.438875     0.571325    Biso  1.000000 O
   O2594       1.0     0.410964     0.226341     0.574025    Biso  1.000000 O
   O2595       1.0     0.036743     0.135226     0.571425    Biso  1.000000 O
   Si1257      1.0     0.916605     0.197017     0.572708    Biso  1.000000 Si
   O2596       1.0     0.287625     0.112290     0.572025    Biso  1.000000 O
   O2597       1.0     0.297752     0.031788     0.570158    Biso  1.000000 O
   O2598       1.0     0.847258     0.503659     0.571075    Biso  1.000000 O
   O2599       1.0     0.748835     0.088977     0.578575    Biso  1.000000 O
   Si1258      1.0     0.050682     0.767573     0.569233    Biso  1.000000 Si
   O2600       1.0     0.604783     0.676634     0.569142    Biso  1.000000 O
   Si1259      1.0     0.204948     0.467570     0.570375    Biso  1.000000 Si
   H158        1.0     0.546957     0.518220     0.551542    Biso  1.000000 H
   O2601       1.0     0.050987     0.275231     0.571483    Biso  1.000000 O
   Si1260      1.0     0.735244     0.625984     0.570925    Biso  1.000000 Si
   O2602       1.0     0.120203     0.703191     0.570817    Biso  1.000000 O
   Si1261      1.0     0.279435     0.933028     0.571400    Biso  1.000000 Si
   O2603       1.0     0.181426     0.029097     0.569050    Biso  1.000000 O
   O2604       1.0     0.926014     0.951890     0.569217    Biso  1.000000 O
   Si1262      1.0     0.715708     0.527224     0.570517    Biso  1.000000 Si
   O2605       1.0     0.463475     0.078314     0.570300    Biso  1.000000 O
   Si1263      1.0     0.759943     0.471242     0.570683    Biso  1.000000 Si
   Si1264      1.0     0.947227     0.700827     0.570500    Biso  1.000000 Si
   O2606       1.0     0.328571     0.775973     0.569933    Biso  1.000000 O
   O2607       1.0     0.655573     0.641627     0.572925    Biso  1.000000 O
   O2608       1.0     0.476195     0.519402     0.568750    Biso  1.000000 O
   O2609       1.0     0.724311     0.751704     0.567983    Biso  1.000000 O
   O2610       1.0     0.070196     0.335664     0.569450    Biso  1.000000 O
   Si1265      1.0     0.974278     0.312275     0.569450    Biso  1.000000 Si
   O2611       1.0     0.204034     0.967608     0.570042    Biso  1.000000 O
   O2612       1.0     0.664089     0.197520     0.569200    Biso  1.000000 O
   O2613       1.0     0.566733     0.835274     0.570075    Biso  1.000000 O
   Si1266      1.0     0.431067     0.257149     0.570367    Biso  1.000000 Si
   O2614       1.0     0.381888     0.835525     0.574308    Biso  1.000000 O
   O2615       1.0     0.187568     0.905364     0.571667    Biso  1.000000 O
   O2616       1.0     0.079801     0.855041     0.568958    Biso  1.000000 O
   Si1267      1.0     0.162195     0.062696     0.568392    Biso  1.000000 Si
   O2617       1.0     0.038158     0.386892     0.568492    Biso  1.000000 O
   O2618       1.0     0.380603     0.400347     0.566958    Biso  1.000000 O
   Si1268      1.0     0.603846     0.440510     0.569833    Biso  1.000000 Si
   Si1269      1.0     0.586466     0.711340     0.568342    Biso  1.000000 Si
   H159        1.0     0.371107     0.745492     0.570675    Biso  1.000000 H
   O2619       1.0     0.246374     0.918492     0.570183    Biso  1.000000 O
   O2620       1.0     0.253038     0.163343     0.566225    Biso  1.000000 O
   Si1270      1.0     0.891580     0.957800     0.567808    Biso  1.000000 Si
   O2621       1.0     0.854881     0.404019     0.568750    Biso  1.000000 O
   O2622       1.0     0.730387     0.241707     0.572158    Biso  1.000000 O
   O2623       1.0     0.953195     0.661369     0.569067    Biso  1.000000 O
   O2624       1.0     0.357582     0.662048     0.568633    Biso  1.000000 O
   Si1271      1.0     0.175132     0.868446     0.569008    Biso  1.000000 Si
   O2625       1.0     0.399617     0.166939     0.568858    Biso  1.000000 O
   Si1272      1.0     0.099142     0.457963     0.568792    Biso  1.000000 Si
   Si1273      1.0     0.543516     0.460453     0.565358    Biso  1.000000 Si
   O2626       1.0     0.565078     0.530518     0.550217    Biso  1.000000 O
   O2627       1.0     0.698741     0.873576     0.562833    Biso  1.000000 O
   O2628       1.0     0.402557     0.088851     0.568933    Biso  1.000000 O
   O2629       1.0     0.029120     0.672308     0.567717    Biso  1.000000 O
   Si1274      1.0     0.627673     0.328496     0.568042    Biso  1.000000 Si
   Si1275      1.0     0.473734     0.687951     0.567425    Biso  1.000000 Si
   Si1276      1.0     0.585573     0.154365     0.566075    Biso  1.000000 Si
   O2630       1.0     0.255761     0.684254     0.569900    Biso  1.000000 O
   O2631       1.0     0.273751     0.839172     0.567550    Biso  1.000000 O
   O2632       1.0     0.878839     0.122627     0.567450    Biso  1.000000 O
   Si1277      1.0     0.375114     0.871438     0.569550    Biso  1.000000 Si
   O2633       1.0     0.357386     0.210925     0.569117    Biso  1.000000 O
   Si1278      1.0     0.861197     0.787214     0.567975    Biso  1.000000 Si
   O2634       1.0     0.392516     0.994266     0.567117    Biso  1.000000 O
   O2635       1.0     0.127848     0.637251     0.566942    Biso  1.000000 O
   O2636       1.0     0.643050     0.578804     0.563575    Biso  1.000000 O
   Si1279      1.0     0.260117     0.123205     0.564867    Biso  1.000000 Si
   Si1280      1.0     0.531407     0.840681     0.567808    Biso  1.000000 Si
   O2637       1.0     0.606003     0.186656     0.563433    Biso  1.000000 O
   O2638       1.0     0.280067     0.971556     0.568383    Biso  1.000000 O
   Si1281      1.0     0.050399     0.043055     0.566550    Biso  1.000000 Si
   O2639       1.0     0.065274     0.469683     0.567950    Biso  1.000000 O
   O2640       1.0     0.969443     0.056963     0.566325    Biso  1.000000 O
   Si1282      1.0     0.369582     0.085834     0.563992    Biso  1.000000 Si
   O2641       1.0     0.865008     0.059829     0.563933    Biso  1.000000 O
   O2642       1.0     0.364312     0.724417     0.567075    Biso  1.000000 O
   O2643       1.0     0.159712     0.169806     0.566033    Biso  1.000000 O
   Si1283      1.0     0.021366     0.260871     0.566208    Biso  1.000000 Si
   O2644       1.0     0.304264     0.187737     0.569817    Biso  1.000000 O
   O2645       1.0     0.886614     0.996152     0.563667    Biso  1.000000 O
   O2646       1.0     0.133314     0.570379     0.567025    Biso  1.000000 O
   O2647       1.0     0.110315     0.290220     0.567083    Biso  1.000000 O
   O2648       1.0     0.578778     0.466615     0.565750    Biso  1.000000 O
   O2649       1.0     0.121074     0.487790     0.565883    Biso  1.000000 O
   Si1284      1.0     0.681753     0.772879     0.565983    Biso  1.000000 Si
   O2650       1.0     0.266128     0.552976     0.563767    Biso  1.000000 O
   O2651       1.0     0.540010     0.432462     0.555742    Biso  1.000000 O
   O2652       1.0     0.264952     0.352690     0.564708    Biso  1.000000 O
   O2653       1.0     0.497931     0.696175     0.558117    Biso  1.000000 O
   O2654       1.0     0.787385     0.495938     0.568650    Biso  1.000000 O
   Si1285      1.0     0.969116     0.097000     0.565717    Biso  1.000000 Si
   O2655       1.0     0.140393     0.867389     0.566542    Biso  1.000000 O
   O2656       1.0     0.633750     0.452657     0.563983    Biso  1.000000 O
   Si1286      1.0     0.213181     0.928728     0.566867    Biso  1.000000 Si
   O2657       1.0     0.346583     0.454392     0.564592    Biso  1.000000 O
   Si1287      1.0     0.106852     0.879411     0.565467    Biso  1.000000 Si
   O2658       1.0     0.351853     0.598873     0.563383    Biso  1.000000 O
   O2659       1.0     0.360957     0.046853     0.563717    Biso  1.000000 O
   O2660       1.0     0.689637     0.977995     0.563133    Biso  1.000000 O
   O2661       1.0     0.756436     0.030682     0.569167    Biso  1.000000 O
   O2662       1.0     0.216622     0.269698     0.567117    Biso  1.000000 O
   O2663       1.0     0.315438     0.234213     0.555967    Biso  1.000000 O
   O2664       1.0     0.737117     0.662752     0.564983    Biso  1.000000 O
   O2665       1.0     0.609270     0.008224     0.564258    Biso  1.000000 O
   Si1288      1.0     0.062377     0.151498     0.564258    Biso  1.000000 Si
   Si1289      1.0     0.287646     0.697633     0.566275    Biso  1.000000 Si
   O2666       1.0     0.324629     0.292332     0.564733    Biso  1.000000 O
   Si1290      1.0     0.924751     0.461132     0.563808    Biso  1.000000 Si
   O2667       1.0     0.196128     0.696074     0.566700    Biso  1.000000 O
   O2668       1.0     0.982685     0.938209     0.563667    Biso  1.000000 O
   O2669       1.0     0.437906     0.376003     0.564858    Biso  1.000000 O
   O2670       1.0     0.935532     0.108644     0.565558    Biso  1.000000 O
   Si1291      1.0     0.852354     0.097729     0.563842    Biso  1.000000 Si
   Si1292      1.0     0.730213     0.111083     0.569958    Biso  1.000000 Si
   O2671       1.0     0.425644     0.580867     0.562875    Biso  1.000000 O
   Si1293      1.0     0.853509     0.316249     0.566142    Biso  1.000000 Si
   O2672       1.0     0.625626     0.289490     0.564242    Biso  1.000000 O
   O2673       1.0     0.747985     0.982446     0.555850    Biso  1.000000 O
   O2674       1.0     0.179684     0.484093     0.562542    Biso  1.000000 O
   H160        1.0     0.383979     0.688278     0.555533    Biso  1.000000 H
   O2675       1.0     0.995993     0.287101     0.563367    Biso  1.000000 O
   Si1294      1.0     0.773228     0.001031     0.562975    Biso  1.000000 Si
   O2676       1.0     0.632487     0.516636     0.564675    Biso  1.000000 O
   O2677       1.0     0.305049     0.915298     0.564375    Biso  1.000000 O
   Si1295      1.0     0.143660     0.300254     0.564025    Biso  1.000000 Si
   O2678       1.0     0.270985     0.272389     0.557700    Biso  1.000000 O
   O2679       1.0     0.498258     0.266127     0.562742    Biso  1.000000 O
   O2680       1.0     0.524285     0.321530     0.563517    Biso  1.000000 O
   Si1296      1.0     0.023000     0.544501     0.562533    Biso  1.000000 Si
   O2681       1.0     0.519754     0.382718     0.565742    Biso  1.000000 O
   O2682       1.0     0.517816     0.876770     0.564350    Biso  1.000000 O
   Si1297      1.0     0.245089     0.249528     0.563025    Biso  1.000000 Si
   O2683       1.0     0.008233     0.451400     0.562625    Biso  1.000000 O
   Si1298      1.0     0.009844     0.369162     0.562583    Biso  1.000000 Si
   Si1299      1.0     0.634708     0.660966     0.564175    Biso  1.000000 Si
   O2684       1.0     0.405367     0.883812     0.564175    Biso  1.000000 O
   O2685       1.0     0.943852     0.315419     0.562767    Biso  1.000000 O
   O2686       1.0     0.796032     0.894173     0.560967    Biso  1.000000 O
   O2687       1.0     0.949667     0.599200     0.561550    Biso  1.000000 O
   O2688       1.0     0.233981     0.456832     0.563233    Biso  1.000000 O
   Si1300      1.0     0.863331     0.637779     0.562450    Biso  1.000000 Si
   Si1301      1.0     0.811517     0.683324     0.564950    Biso  1.000000 Si
   O2689       1.0     0.636538     0.232100     0.554017    Biso  1.000000 O
   O2690       1.0     0.304678     0.503332     0.560267    Biso  1.000000 O
   O2691       1.0     0.053361     0.189473     0.561433    Biso  1.000000 O
   Si1302      1.0     0.427038     0.915499     0.563325    Biso  1.000000 Si
   Si1303      1.0     0.638890     0.196414     0.560033    Biso  1.000000 Si
   O2692       1.0     0.509932     0.048714     0.559900    Biso  1.000000 O
   O2693       1.0     0.607549     0.735759     0.561075    Biso  1.000000 O
   O2694       1.0     0.886091     0.811458     0.563008    Biso  1.000000 O
   O2695       1.0     0.466154     0.792722     0.566200    Biso  1.000000 O
   Si1304      1.0     0.197500     0.000176     0.561992    Biso  1.000000 Si
   O2696       1.0     0.887180     0.307396     0.564508    Biso  1.000000 O
   Si1305      1.0     0.429085     0.159948     0.561842    Biso  1.000000 Si
   Si1306      1.0     0.300235     0.998567     0.562367    Biso  1.000000 Si
   O2697       1.0     0.461123     0.903780     0.562250    Biso  1.000000 O
   O2698       1.0     0.553949     0.705178     0.563500    Biso  1.000000 O
   O2699       1.0     0.726423     0.928954     0.564100    Biso  1.000000 O
   O2700       1.0     0.489067     0.608053     0.563700    Biso  1.000000 O
   O2701       1.0     0.285556     0.737495     0.563267    Biso  1.000000 O
   O2702       1.0     0.777018     0.266026     0.564417    Biso  1.000000 O
   Si1307      1.0     0.328767     0.202676     0.562217    Biso  1.000000 Si
   O2703       1.0     0.509953     0.936524     0.557433    Biso  1.000000 O
   O2704       1.0     0.778935     0.770163     0.558308    Biso  1.000000 O
   O2705       1.0     0.586684     0.587934     0.556683    Biso  1.000000 O
   Si1308      1.0     0.175306     0.367276     0.562092    Biso  1.000000 Si
   Si1309      1.0     0.773228     0.360109     0.563617    Biso  1.000000 Si
   Si1310      1.0     0.542100     0.951437     0.559642    Biso  1.000000 Si
   O2706       1.0     0.520669     0.489224     0.561050    Biso  1.000000 O
   O2707       1.0     0.750185     0.142595     0.566158    Biso  1.000000 O
   O2708       1.0     0.053905     0.562005     0.558967    Biso  1.000000 O
   O2709       1.0     0.333972     0.989764     0.561467    Biso  1.000000 O
   Si1311      1.0     0.119615     0.673465     0.561733    Biso  1.000000 Si
   Si1312      1.0     0.921201     0.812263     0.562575    Biso  1.000000 Si
   Si1313      1.0     0.818857     0.501044     0.563033    Biso  1.000000 Si
   Si1314      1.0     0.490744     0.082413     0.561300    Biso  1.000000 Si
   O2710       1.0     0.617502     0.826547     0.558992    Biso  1.000000 O
   O2711       1.0     0.515159     0.113623     0.562108    Biso  1.000000 O
   Si1315      1.0     0.066886     0.971808     0.561900    Biso  1.000000 Si
   O2712       1.0     0.801455     0.383824     0.564408    Biso  1.000000 O
   Si1316      1.0     0.432722     0.782889     0.563625    Biso  1.000000 Si
   O2713       1.0     0.597095     0.404522     0.565167    Biso  1.000000 O
   Si1317      1.0     0.408655     0.391168     0.559075    Biso  1.000000 Si
   Si1318      1.0     0.364834     0.008173     0.559925    Biso  1.000000 Si
   O2714       1.0     0.757917     0.444936     0.560483    Biso  1.000000 O
   Si1319      1.0     0.776713     0.167543     0.563108    Biso  1.000000 Si
   O2715       1.0     0.811648     0.723738     0.565133    Biso  1.000000 O
   O2716       1.0     0.537069     0.990745     0.561508    Biso  1.000000 O
   O2717       1.0     0.663262     0.758595     0.555725    Biso  1.000000 O
   O2718       1.0     0.149758     0.339260     0.561192    Biso  1.000000 O
   O2719       1.0     0.107919     0.425949     0.561158    Biso  1.000000 O
   O2720       1.0     0.726467     0.602444     0.560508    Biso  1.000000 O
   O2721       1.0     0.129438     0.760531     0.560850    Biso  1.000000 O
   O2722       1.0     0.949297     0.441038     0.557000    Biso  1.000000 O
   O2723       1.0     0.538637     0.209416     0.558475    Biso  1.000000 O
   O2724       1.0     0.347519     0.870960     0.561008    Biso  1.000000 O
   Si1320      1.0     0.717777     0.961396     0.556775    Biso  1.000000 Si
   O2725       1.0     0.842096     0.669140     0.561100    Biso  1.000000 O
   Si1321      1.0     0.877968     0.029273     0.556592    Biso  1.000000 Si
   O2726       1.0     0.830945     0.287956     0.562108    Biso  1.000000 O
   Si1322      1.0     0.305833     0.272640     0.555042    Biso  1.000000 Si
   O2727       1.0     0.438755     0.190303     0.553950    Biso  1.000000 O
   O2728       1.0     0.396415     0.686417     0.549017    Biso  1.000000 O
   Si1323      1.0     0.037657     0.471242     0.559325    Biso  1.000000 Si
   H161        1.0     0.430544     0.725675     0.562625    Biso  1.000000 H
   Si1324      1.0     0.309121     0.766315     0.559375    Biso  1.000000 Si
   O2729       1.0     0.877096     0.928753     0.559317    Biso  1.000000 O
   O2730       1.0     0.194494     0.855871     0.558675    Biso  1.000000 O
   Si1325      1.0     0.486889     0.498680     0.557608    Biso  1.000000 Si
   O2731       1.0     0.061528     0.011518     0.558992    Biso  1.000000 O
   O2732       1.0     0.047306     0.073209     0.557800    Biso  1.000000 O
   Si1326      1.0     0.147929     0.491713     0.557342    Biso  1.000000 Si
   Si1327      1.0     0.834190     0.385761     0.559858    Biso  1.000000 Si
   O2733       1.0     0.752842     0.714961     0.553275    Biso  1.000000 O
   Si1328      1.0     0.746875     0.752710     0.557000    Biso  1.000000 Si
   Si1329      1.0     0.494729     0.900209     0.557675    Biso  1.000000 Si
   Si1330      1.0     0.621227     0.594296     0.554425    Biso  1.000000 Si
   O2734       1.0     0.853661     0.021402     0.547467    Biso  1.000000 O
   Si1331      1.0     0.560853     0.571335     0.549350    Biso  1.000000 Si
   O2735       1.0     0.085116     0.676181     0.557783    Biso  1.000000 O
   O2736       1.0     0.915581     0.196841     0.559075    Biso  1.000000 O
   Si1332      1.0     0.525548     0.720041     0.557467    Biso  1.000000 Si
   Si1333      1.0     0.751231     0.240550     0.561150    Biso  1.000000 Si
   O2737       1.0     0.514767     0.753791     0.563583    Biso  1.000000 O
   O2738       1.0     0.936904     0.779292     0.557592    Biso  1.000000 O
   O2739       1.0     0.851745     0.606418     0.554908    Biso  1.000000 O
   O2740       1.0     0.725530     0.538968     0.558008    Biso  1.000000 O
   O2741       1.0     0.948033     0.715841     0.558183    Biso  1.000000 O
   O2742       1.0     0.419393     0.422931     0.551875    Biso  1.000000 O
   O2743       1.0     0.986192     0.394085     0.557192    Biso  1.000000 O
   O2744       1.0     0.046827     0.763524     0.555700    Biso  1.000000 O
   O2745       1.0     0.838829     0.776199     0.558300    Biso  1.000000 O
   O2746       1.0     0.228362     0.011795     0.557092    Biso  1.000000 O
   Si1334      1.0     0.320425     0.467822     0.556342    Biso  1.000000 Si
   O2747       1.0     0.995361     0.562256     0.556933    Biso  1.000000 O
   Si1335      1.0     0.289106     0.537107     0.555275    Biso  1.000000 Si
   O2748       1.0     0.207366     0.356361     0.557608    Biso  1.000000 O
   O2749       1.0     0.783835     0.326711     0.557000    Biso  1.000000 O
   Si1336      1.0     0.049636     0.673289     0.556733    Biso  1.000000 Si
   O2750       1.0     0.037570     0.953223     0.558075    Biso  1.000000 O
   O2751       1.0     0.026811     0.508639     0.556550    Biso  1.000000 O
   Si1337      1.0     0.640415     0.486382     0.556775    Biso  1.000000 Si
   O2752       1.0     0.440018     0.254206     0.557467    Biso  1.000000 O
   O2753       1.0     0.565862     0.038855     0.553150    Biso  1.000000 O
   O2754       1.0     0.518644     0.816412     0.558375    Biso  1.000000 O
   Si1338      1.0     0.536285     0.392727     0.554208    Biso  1.000000 Si
   O2755       1.0     0.695452     0.809069     0.564100    Biso  1.000000 O
   O2756       1.0     0.847323     0.348666     0.558283    Biso  1.000000 O
   Si1339      1.0     0.983491     0.433519     0.555017    Biso  1.000000 Si
   O2757       1.0     0.159407     0.077534     0.556100    Biso  1.000000 O
   Si1340      1.0     0.915538     0.299650     0.557133    Biso  1.000000 Si
   O2758       1.0     0.444331     0.675377     0.561067    Biso  1.000000 O
   O2759       1.0     0.364660     0.100646     0.551625    Biso  1.000000 O
   O2760       1.0     0.625474     0.634937     0.554367    Biso  1.000000 O
   O2761       1.0     0.622185     0.350728     0.556975    Biso  1.000000 O
   O2762       1.0     0.569587     0.138470     0.555292    Biso  1.000000 O
   O2763       1.0     0.234438     0.806805     0.555950    Biso  1.000000 O
   O2764       1.0     0.176025     0.794985     0.556417    Biso  1.000000 O
   O2765       1.0     0.920133     0.260292     0.556300    Biso  1.000000 O
   Si1341      1.0     0.697391     0.839474     0.555517    Biso  1.000000 Si
   O2766       1.0     0.161585     0.400699     0.556267    Biso  1.000000 O
   O2767       1.0     0.747158     0.381385     0.557483    Biso  1.000000 O
   Si1342      1.0     0.533301     0.024042     0.554075    Biso  1.000000 Si
   Si1343      1.0     0.509910     0.296306     0.554867    Biso  1.000000 Si
   Si1344      1.0     0.810842     0.752760     0.556058    Biso  1.000000 Si
   O2768       1.0     0.892669     0.650328     0.556042    Biso  1.000000 O
   Si1345      1.0     0.266890     0.823278     0.555492    Biso  1.000000 Si
   Si1346      1.0     0.798144     0.289591     0.557292    Biso  1.000000 Si
   Si1347      1.0     0.241386     0.362850     0.555158    Biso  1.000000 Si
   O2769       1.0     0.136407     0.136081     0.549983    Biso  1.000000 O
   Si1348      1.0     0.145119     0.173277     0.553850    Biso  1.000000 Si
   O2770       1.0     0.527878     0.579056     0.552575    Biso  1.000000 O
   O2771       1.0     0.460644     0.471318     0.555658    Biso  1.000000 O
   O2772       1.0     0.826240     0.471116     0.554367    Biso  1.000000 O
   O2773       1.0     0.030187     0.244272     0.554500    Biso  1.000000 O
   Si1349      1.0     0.623165     0.269245     0.552500    Biso  1.000000 Si
   Si1350      1.0     0.329006     0.902045     0.555458    Biso  1.000000 Si
   O2774       1.0     0.097487     0.961723     0.556283    Biso  1.000000 O
   Si1351      1.0     0.754410     0.675276     0.554125    Biso  1.000000 Si
   Si1352      1.0     0.495753     0.785378     0.558983    Biso  1.000000 Si
   Si1353      1.0     0.638694     0.729271     0.554525    Biso  1.000000 Si
   O2775       1.0     0.431176     0.745593     0.557892    Biso  1.000000 O
   O2776       1.0     0.143246     0.526494     0.550933    Biso  1.000000 O
   O2777       1.0     0.907370     0.484093     0.555150    Biso  1.000000 O
   Si1354      1.0     0.135384     0.564796     0.553700    Biso  1.000000 Si
   O2778       1.0     0.271028     0.121394     0.551950    Biso  1.000000 O
   O2779       1.0     0.651740     0.693584     0.559208    Biso  1.000000 O
   Si1355      1.0     0.962800     0.571209     0.553200    Biso  1.000000 Si
   O2780       1.0     0.117677     0.198652     0.552117    Biso  1.000000 O
   O2781       1.0     0.763710     0.202978     0.559442    Biso  1.000000 O
   O2782       1.0     0.788474     0.666675     0.556308    Biso  1.000000 O
   O2783       1.0     0.883870     0.546714     0.553400    Biso  1.000000 O
   Si1356      1.0     0.598096     0.022936     0.552442    Biso  1.000000 Si
   O2784       1.0     0.101516     0.897392     0.553800    Biso  1.000000 O
   O2785       1.0     0.982511     0.111460     0.554058    Biso  1.000000 O
   O2786       1.0     0.020800     0.345547     0.552742    Biso  1.000000 O
   Si1357      1.0     0.004269     0.949375     0.553533    Biso  1.000000 Si
   O2787       1.0     0.291349     0.443151     0.555050    Biso  1.000000 O
   Si1358      1.0     0.334931     0.594045     0.551892    Biso  1.000000 Si
   O2788       1.0     0.291371     0.795513     0.553442    Biso  1.000000 O
   O2789       1.0     0.066254     0.132485     0.552567    Biso  1.000000 O
   O2790       1.0     0.293614     0.680331     0.554425    Biso  1.000000 O
   O2791       1.0     0.151326     0.279833     0.552767    Biso  1.000000 O
   Si1359      1.0     0.201899     0.820461     0.552867    Biso  1.000000 Si
   Si1360      1.0     0.182297     0.689435     0.554492    Biso  1.000000 Si
   H162        1.0     0.075620     0.342856     0.551833    Biso  1.000000 H
   O2792       1.0     0.102670     0.082665     0.551483    Biso  1.000000 O
   O2793       1.0     0.799277     0.013782     0.555283    Biso  1.000000 O
   O2794       1.0     0.797643     0.153032     0.553458    Biso  1.000000 O
   O2795       1.0     0.534717     0.285391     0.546033    Biso  1.000000 O
   Si1361      1.0     0.737466     0.573121     0.552133    Biso  1.000000 Si
   O2796       1.0     0.147515     0.681764     0.553758    Biso  1.000000 O
   O2797       1.0     0.210480     0.931771     0.553608    Biso  1.000000 O
   O2798       1.0     0.723875     0.090436     0.558983    Biso  1.000000 O
   O2799       1.0     0.941935     0.538264     0.552533    Biso  1.000000 O
   O2800       1.0     0.175001     0.991801     0.551883    Biso  1.000000 O
   O2801       1.0     0.566516     0.373287     0.551567    Biso  1.000000 O
   O2802       1.0     0.991767     0.751327     0.552300    Biso  1.000000 O
   Si1362      1.0     0.740101     0.418756     0.552525    Biso  1.000000 Si
   Si1363      1.0     0.535937     0.130599     0.552192    Biso  1.000000 Si
   Si1364      1.0     0.255543     0.441340     0.553492    Biso  1.000000 Si
   Si1365      1.0     0.600274     0.382089     0.554392    Biso  1.000000 Si
   O2803       1.0     0.814675     0.535095     0.555642    Biso  1.000000 O
   Si1366      1.0     0.433441     0.589769     0.550075    Biso  1.000000 Si
   O2804       1.0     0.929695     0.899555     0.544525    Biso  1.000000 O
   O2805       1.0     0.418565     0.806277     0.553942    Biso  1.000000 O
   Si1367      1.0     0.039400     0.207077     0.550883    Biso  1.000000 Si
   O2806       1.0     0.771791     0.574504     0.548175    Biso  1.000000 O
   Si1368      1.0     0.497909     0.599804     0.551292    Biso  1.000000 Si
   O2807       1.0     0.931219     0.844026     0.555400    Biso  1.000000 O
   O2808       1.0     0.667487     0.839348     0.548300    Biso  1.000000 O
   O2809       1.0     0.563358     0.945477     0.549050    Biso  1.000000 O
   O2810       1.0     0.838372     0.105249     0.551767    Biso  1.000000 O
   Si1369      1.0     0.956462     0.749969     0.551642    Biso  1.000000 Si
   O2811       1.0     0.355120     0.927470     0.552858    Biso  1.000000 O
   O2812       1.0     0.316635     0.560119     0.551950    Biso  1.000000 O
   O2813       1.0     0.235527     0.222493     0.553558    Biso  1.000000 O
   O2814       1.0     0.415255     0.932953     0.551950    Biso  1.000000 O
   O2815       1.0     0.426449     0.128763     0.553433    Biso  1.000000 O
   O2816       1.0     0.425709     0.628549     0.547567    Biso  1.000000 O
   Si1370      1.0     0.427887     0.668385     0.549408    Biso  1.000000 Si
   O2817       1.0     0.311779     0.622614     0.549375    Biso  1.000000 O
   O2818       1.0     0.283290     0.003974     0.550717    Biso  1.000000 O
   H163        1.0     0.946944     0.666574     0.549500    Biso  1.000000 H
   O2819       1.0     0.672191     0.484194     0.551017    Biso  1.000000 O
   O2820       1.0     0.706517     0.430652     0.551433    Biso  1.000000 O
   Si1371      1.0     0.133010     0.420944     0.551850    Biso  1.000000 Si
   H164        1.0     0.170776     0.968689     0.549800    Biso  1.000000 H
   O2821       1.0     0.034935     0.702563     0.549392    Biso  1.000000 O
   Si1372      1.0     0.135057     0.096321     0.548833    Biso  1.000000 Si
   Si1373      1.0     0.632596     0.835525     0.547433    Biso  1.000000 Si
   O2822       1.0     0.247071     0.402082     0.552942    Biso  1.000000 O
   Si1374      1.0     0.802457     0.884994     0.547892    Biso  1.000000 Si
   Si1375      1.0     0.068999     0.092976     0.549625    Biso  1.000000 Si
   Si1376      1.0     0.071438     0.565123     0.547192    Biso  1.000000 Si
   Si1377      1.0     0.451997     0.224581     0.549342    Biso  1.000000 Si
   Si1378      1.0     0.145685     0.782059     0.551208    Biso  1.000000 Si
   Si1379      1.0     0.910376     0.521238     0.549775    Biso  1.000000 Si
   O2823       1.0     0.648669     0.170058     0.550425    Biso  1.000000 O
   O2824       1.0     0.990635     0.984056     0.549025    Biso  1.000000 O
   O2825       1.0     0.474975     0.092196     0.549642    Biso  1.000000 O
   Si1380      1.0     0.431916     0.459674     0.548367    Biso  1.000000 Si
   O2826       1.0     0.467592     0.584010     0.546567    Biso  1.000000 O
   O2827       1.0     0.337479     0.177049     0.552058    Biso  1.000000 O
   O2828       1.0     0.044627     0.637930     0.550500    Biso  1.000000 O
   O2829       1.0     0.398005     0.364082     0.549608    Biso  1.000000 O
   O2830       1.0     0.142854     0.459623     0.548950    Biso  1.000000 O
   Si1381      1.0     0.024197     0.741443     0.548092    Biso  1.000000 Si
   Si1382      1.0     0.925273     0.225260     0.549850    Biso  1.000000 Si
   O2831       1.0     0.104652     0.578477     0.548675    Biso  1.000000 O
   O2832       1.0     0.727926     0.842794     0.548067    Biso  1.000000 O
   O2833       1.0     0.331010     0.750597     0.549950    Biso  1.000000 O
   Si1383      1.0     0.825391     0.997711     0.548100    Biso  1.000000 Si
   O2834       1.0     0.598772     0.992757     0.543483    Biso  1.000000 O
   O2835       1.0     0.202030     0.659206     0.549917    Biso  1.000000 O
   O2836       1.0     0.906739     0.042301     0.550233    Biso  1.000000 O
   Si1384      1.0     0.869473     0.579081     0.547592    Biso  1.000000 Si
   O2837       1.0     0.402448     0.483288     0.547325    Biso  1.000000 O
   O2838       1.0     0.491549     0.516963     0.545900    Biso  1.000000 O
   Si1385      1.0     0.520233     0.202877     0.547300    Biso  1.000000 Si
   O2839       1.0     0.052359     0.585519     0.537975    Biso  1.000000 O
   O2840       1.0     0.730409     0.250585     0.550700    Biso  1.000000 O
   O2841       1.0     0.813325     0.846264     0.545892    Biso  1.000000 O
   O2842       1.0     0.372806     0.007670     0.547025    Biso  1.000000 O
   O2843       1.0     0.643420     0.288157     0.543417    Biso  1.000000 O
   O2844       1.0     0.270092     0.528129     0.544383    Biso  1.000000 O
   Si1386      1.0     0.108398     0.932399     0.548067    Biso  1.000000 Si
   O2845       1.0     0.010498     0.187511     0.546917    Biso  1.000000 O
   O2846       1.0     0.836412     0.408445     0.548367    Biso  1.000000 O
   O2847       1.0     0.051792     0.457989     0.547642    Biso  1.000000 O
   H165        1.0     0.306747     0.398712     0.554017    Biso  1.000000 H
   O2848       1.0     0.163937     0.585519     0.549533    Biso  1.000000 O
   O2849       1.0     0.695605     0.131051     0.544683    Biso  1.000000 O
   Si1387      1.0     0.252472     0.023187     0.548450    Biso  1.000000 Si
   H166        1.0     0.235462     0.198300     0.555025    Biso  1.000000 H
   O2850       1.0     0.628436     0.578754     0.542500    Biso  1.000000 O
   O2851       1.0     0.589842     0.263536     0.547850    Biso  1.000000 O
   O2852       1.0     0.708956     0.954304     0.543858    Biso  1.000000 O
   O2853       1.0     0.563314     0.578980     0.536283    Biso  1.000000 O
   O2854       1.0     0.616892     0.868622     0.542650    Biso  1.000000 O
   Si1388      1.0     0.856885     0.934361     0.547842    Biso  1.000000 Si
   O2855       1.0     0.368994     0.527802     0.537308    Biso  1.000000 O
   O2856       1.0     0.615607     0.487941     0.546942    Biso  1.000000 O
   O2857       1.0     0.730387     0.768855     0.546183    Biso  1.000000 O
   O2858       1.0     0.340811     0.474260     0.544817    Biso  1.000000 O
   O2859       1.0     0.314196     0.284159     0.542758    Biso  1.000000 O
   O2860       1.0     0.255412     0.634535     0.546767    Biso  1.000000 O
   O2861       1.0     0.831947     0.906697     0.543867    Biso  1.000000 O
   O2862       1.0     0.700723     0.194075     0.546767    Biso  1.000000 O
   O2863       1.0     0.249837     0.343636     0.544100    Biso  1.000000 O
   H167        1.0     0.596463     0.497523     0.549292    Biso  1.000000 H
   O2864       1.0     0.486932     0.217841     0.547117    Biso  1.000000 O
   Si1389      1.0     0.287821     0.649523     0.545908    Biso  1.000000 Si
   O2865       1.0     0.515289     0.386389     0.543475    Biso  1.000000 O
   O2866       1.0     0.519362     0.162337     0.546058    Biso  1.000000 O
   O2867       1.0     0.143224     0.929558     0.544475    Biso  1.000000 O
   O2868       1.0     0.124864     0.812539     0.546742    Biso  1.000000 O
   O2869       1.0     0.359738     0.592812     0.542433    Biso  1.000000 O
   O2870       1.0     0.071220     0.350804     0.544308    Biso  1.000000 O
   O2871       1.0     0.959424     0.221965     0.546567    Biso  1.000000 O
   O2872       1.0     0.533432     0.726052     0.544567    Biso  1.000000 O
   O2873       1.0     0.940759     0.651032     0.543692    Biso  1.000000 O
   Si1390      1.0     0.814349     0.127807     0.545125    Biso  1.000000 Si
   O2874       1.0     0.492072     0.887961     0.544967    Biso  1.000000 O
   Si1391      1.0     0.797360     0.548450     0.544933    Biso  1.000000 Si
   O2875       1.0     0.269395     0.848955     0.544883    Biso  1.000000 O
   O2876       1.0     0.191532     0.722657     0.547717    Biso  1.000000 O
   O2877       1.0     0.675262     0.072429     0.549783    Biso  1.000000 O
   O2878       1.0     0.169447     0.187712     0.545292    Biso  1.000000 O
   O2879       1.0     0.619245     0.051732     0.548275    Biso  1.000000 O
   Si1392      1.0     0.905976     0.641048     0.543833    Biso  1.000000 Si
   O2880       1.0     0.484297     0.311999     0.547275    Biso  1.000000 O
   O2881       1.0     0.770658     0.887634     0.541817    Biso  1.000000 O
   O2882       1.0     0.319881     0.382114     0.550842    Biso  1.000000 O
   O2883       1.0     0.309622     0.894173     0.544617    Biso  1.000000 O
   Si1393      1.0     0.347694     0.098735     0.539617    Biso  1.000000 Si
   O2884       1.0     0.251448     0.907200     0.541692    Biso  1.000000 O
   H168        1.0     0.308272     0.271282     0.496917    Biso  1.000000 H
   Si1394      1.0     0.939779     0.861680     0.543867    Biso  1.000000 Si
   O2885       1.0     0.213029     0.550512     0.542767    Biso  1.000000 O
   Si1395      1.0     0.384175     0.924352     0.545333    Biso  1.000000 Si
   Si1396      1.0     0.099556     0.213767     0.541617    Biso  1.000000 Si
   Si1397      1.0     0.836564     0.447879     0.544117    Biso  1.000000 Si
   O2886       1.0     0.913839     0.313407     0.544717    Biso  1.000000 O
   O2887       1.0     0.738642     0.660111     0.542975    Biso  1.000000 O
   O2888       1.0     0.896698     0.600860     0.542550    Biso  1.000000 O
   Si1398      1.0     0.704818     0.093630     0.547950    Biso  1.000000 Si
   O2889       1.0     0.004291     0.921108     0.544175    Biso  1.000000 O
   Si1399      1.0     0.688417     0.455625     0.543350    Biso  1.000000 Si
   Si1400      1.0     0.446792     0.110505     0.544658    Biso  1.000000 Si
   O2890       1.0     0.313761     0.084702     0.541958    Biso  1.000000 O
   Si1401      1.0     0.559263     0.260871     0.540575    Biso  1.000000 Si
   H169        1.0     0.931698     0.414405     0.542233    Biso  1.000000 H
   O2891       1.0     0.064534     0.208762     0.541542    Biso  1.000000 O
   Si1402      1.0     0.372065     0.487690     0.539908    Biso  1.000000 Si
   H170        1.0     0.348739     0.739808     0.552633    Biso  1.000000 H
   O2892       1.0     0.992094     0.437995     0.541900    Biso  1.000000 O
   O2893       1.0     0.798928     0.271056     0.545333    Biso  1.000000 O
   Si1403      1.0     0.585856     0.957272     0.539483    Biso  1.000000 Si
   O2894       1.0     0.836412     0.963207     0.553300    Biso  1.000000 O
   O2895       1.0     0.523239     0.017328     0.541117    Biso  1.000000 O
   H171        1.0     0.379122     0.362422     0.546292    Biso  1.000000 H
   Si1404      1.0     0.677963     0.165631     0.543217    Biso  1.000000 Si
   O2896       1.0     0.107963     0.253125     0.540108    Biso  1.000000 O
   O2897       1.0     0.934791     0.097855     0.543117    Biso  1.000000 O
   H172        1.0     0.626759     0.511657     0.533842    Biso  1.000000 H
   Si1405      1.0     0.278608     0.089681     0.543833    Biso  1.000000 Si
   O2898       1.0     0.958880     0.036315     0.540983    Biso  1.000000 O
   Si1406      1.0     0.965109     0.118527     0.542575    Biso  1.000000 Si
   O2899       1.0     0.814523     0.735055     0.543875    Biso  1.000000 O
   O2900       1.0     0.628392     0.726328     0.541533    Biso  1.000000 O
   O2901       1.0     0.960644     0.158338     0.540867    Biso  1.000000 O
   O2902       1.0     0.484623     0.778337     0.546250    Biso  1.000000 O
   H173        1.0     0.042253     0.440661     0.543483    Biso  1.000000 H
   O2903       1.0     0.538616     0.102105     0.542492    Biso  1.000000 O
   O2904       1.0     0.414057     0.566129     0.542208    Biso  1.000000 O
   O2905       1.0     0.964020     0.586525     0.540692    Biso  1.000000 O
   Si1407      1.0     0.036525     0.353168     0.541283    Biso  1.000000 Si
   H174        1.0     0.188984     0.177627     0.545300    Biso  1.000000 H
   H175        1.0     0.681818     0.582703     0.531817    Biso  1.000000 H
   Si1408      1.0     0.219388     0.923119     0.541167    Biso  1.000000 Si
   H176        1.0     0.632313     0.781053     0.541367    Biso  1.000000 H
   H177        1.0     0.408982     0.745140     0.544075    Biso  1.000000 H
   Si1409      1.0     0.136385     0.276237     0.540658    Biso  1.000000 Si
   H178        1.0     0.382672     0.287126     0.513758    Biso  1.000000 H
   Si1410      1.0     0.979309     0.192641     0.541075    Biso  1.000000 Si
   H179        1.0     0.964412     0.610869     0.539417    Biso  1.000000 H
   O2906       1.0     0.382106     0.199935     0.539642    Biso  1.000000 O
   Si1411      1.0     0.929019     0.058119     0.541242    Biso  1.000000 Si
   H180        1.0     0.816701     0.630813     0.542650    Biso  1.000000 H
   O2907       1.0     0.245698     0.458215     0.541883    Biso  1.000000 O
   Si1412      1.0     0.043298     0.624550     0.537767    Biso  1.000000 Si
   O2908       1.0     0.504879     0.632447     0.543867    Biso  1.000000 O
   Si1413      1.0     0.381910     0.565853     0.536800    Biso  1.000000 Si
   O2909       1.0     0.627782     0.803888     0.538900    Biso  1.000000 O
   Si1414      1.0     0.224180     0.642054     0.541292    Biso  1.000000 Si
   O2910       1.0     0.260727     0.061338     0.550025    Biso  1.000000 O
   O2911       1.0     0.541186     0.224681     0.538442    Biso  1.000000 O
   O2912       1.0     0.325761     0.270302     0.502317    Biso  1.000000 O
   O2913       1.0     0.719476     0.582652     0.540425    Biso  1.000000 O
   O2914       1.0     0.613930     0.401630     0.544017    Biso  1.000000 O
   O2915       1.0     0.075467     0.527853     0.541892    Biso  1.000000 O
   Si1415      1.0     0.350329     0.183185     0.539767    Biso  1.000000 Si
   H181        1.0     0.717145     0.607323     0.539642    Biso  1.000000 H
   H182        1.0     0.147123     0.017428     0.541125    Biso  1.000000 H
   Si1416      1.0     0.278739     0.883384     0.538925    Biso  1.000000 Si
   H183        1.0     0.100906     0.386917     0.542525    Biso  1.000000 H
   O2916       1.0     0.499390     0.829716     0.534383    Biso  1.000000 O
   Si1417      1.0     0.712767     0.228454     0.541817    Biso  1.000000 Si
   Si1418      1.0     0.743695     0.863843     0.537883    Biso  1.000000 Si
   O2917       1.0     0.200505     0.824510     0.539525    Biso  1.000000 O
   Si1419      1.0     0.969051     0.997510     0.539358    Biso  1.000000 Si
   O2918       1.0     0.344296     0.134447     0.532717    Biso  1.000000 O
   O2919       1.0     0.118199     0.400925     0.541508    Biso  1.000000 O
   O2920       1.0     0.436860     0.227171     0.537092    Biso  1.000000 O
   O2921       1.0     0.193253     0.900058     0.536733    Biso  1.000000 O
   O2922       1.0     0.666071     0.579333     0.526408    Biso  1.000000 O
   O2923       1.0     0.577841     0.696954     0.534733    Biso  1.000000 O
   H184        1.0     0.479266     0.361366     0.529750    Biso  1.000000 H
   O2924       1.0     0.750621     0.418077     0.539633    Biso  1.000000 O
   Si1420      1.0     0.414187     0.801776     0.540683    Biso  1.000000 Si
   H185        1.0     0.509997     0.404145     0.538442    Biso  1.000000 H
   O2925       1.0     0.429716     0.085758     0.536100    Biso  1.000000 O
   Si1421      1.0     0.187459     0.577371     0.539908    Biso  1.000000 Si
   O2926       1.0     0.524132     0.678093     0.529717    Biso  1.000000 O
   O2927       1.0     0.444897     0.684254     0.538900    Biso  1.000000 O
   Si1422      1.0     0.243324     0.540578     0.536608    Biso  1.000000 Si
   O2928       1.0     0.154180     0.762090     0.539833    Biso  1.000000 O
   O2929       1.0     0.612580     0.931821     0.537758    Biso  1.000000 O
   O2930       1.0     0.634120     0.527249     0.528275    Biso  1.000000 O
   O2931       1.0     0.814588     0.987853     0.535750    Biso  1.000000 O
   O2932       1.0     0.789868     0.105223     0.539092    Biso  1.000000 O
   O2933       1.0     0.947227     0.745744     0.538742    Biso  1.000000 O
   H186        1.0     0.456985     0.670271     0.534092    Biso  1.000000 H
   O2934       1.0     0.240428     0.017479     0.536075    Biso  1.000000 O
   O2935       1.0     0.662282     0.434675     0.537617    Biso  1.000000 O
   H187        1.0     0.003354     0.703720     0.527592    Biso  1.000000 H
   H188        1.0     0.335562     0.432035     0.537767    Biso  1.000000 H
   O2936       1.0     0.882411     0.945452     0.538783    Biso  1.000000 O
   O2937       1.0     0.029882     0.391168     0.537892    Biso  1.000000 O
   O2938       1.0     0.974539     0.864120     0.540892    Biso  1.000000 O
   H189        1.0     0.426885     0.322586     0.539708    Biso  1.000000 H
   O2939       1.0     0.906586     0.226417     0.538325    Biso  1.000000 O
   Si1423      1.0     0.634033     0.567689     0.529833    Biso  1.000000 Si
   Si1424      1.0     0.648103     0.062747     0.541992    Biso  1.000000 Si
   H190        1.0     0.792634     0.436713     0.536983    Biso  1.000000 H
   O2940       1.0     0.938973     0.976134     0.538258    Biso  1.000000 O
   O2941       1.0     0.060722     0.087016     0.536675    Biso  1.000000 O
   O2942       1.0     0.139892     0.087544     0.535667    Biso  1.000000 O
   O2943       1.0     0.865727     0.460705     0.537517    Biso  1.000000 O
   O2944       1.0     0.921897     0.403818     0.535883    Biso  1.000000 O
   O2945       1.0     0.385874     0.822926     0.536467    Biso  1.000000 O
   O2946       1.0     0.444897     0.454468     0.535642    Biso  1.000000 O
   Si1425      1.0     0.158361     0.903277     0.535708    Biso  1.000000 Si
   H191        1.0     0.064229     0.508588     0.544375    Biso  1.000000 H
   O2947       1.0     0.140872     0.868043     0.536817    Biso  1.000000 O
   Si1426      1.0     0.544496     0.708925     0.533233    Biso  1.000000 Si
   O2948       1.0     0.708542     0.716546     0.536150    Biso  1.000000 O
   O2949       1.0     0.903493     0.514674     0.536575    Biso  1.000000 O
   Si1427      1.0     0.364290     0.988633     0.535725    Biso  1.000000 Si
   Si1428      1.0     0.667160     0.280361     0.534000    Biso  1.000000 Si
   O2950       1.0     0.022564     0.746699     0.534733    Biso  1.000000 O
   O2951       1.0     0.373132     0.301335     0.508092    Biso  1.000000 O
   Si1429      1.0     0.831054     0.829163     0.535333    Biso  1.000000 Si
   H192        1.0     0.236420     0.144456     0.544067    Biso  1.000000 H
   O2952       1.0     0.371521     0.078943     0.531133    Biso  1.000000 O
   O2953       1.0     0.447532     0.390137     0.532050    Biso  1.000000 O
   O2954       1.0     0.379144     0.951488     0.535508    Biso  1.000000 O
   H193        1.0     0.206843     0.806252     0.534808    Biso  1.000000 H
   H194        1.0     0.950690     0.760934     0.532400    Biso  1.000000 H
   O2955       1.0     0.407065     0.761914     0.538225    Biso  1.000000 O
   O2956       1.0     0.385808     0.887559     0.540558    Biso  1.000000 O
   Si1430      1.0     0.504400     0.869527     0.533983    Biso  1.000000 Si
   H195        1.0     0.434987     0.390916     0.538692    Biso  1.000000 H
   H196        1.0     0.842357     0.388301     0.532908    Biso  1.000000 H
   O2957       1.0     0.091955     0.937555     0.536542    Biso  1.000000 O
   Si1431      1.0     0.116653     0.838392     0.536600    Biso  1.000000 Si
   Si1432      1.0     0.619702     0.895657     0.532750    Biso  1.000000 Si
   O2958       1.0     0.832818     0.141262     0.534408    Biso  1.000000 O
   O2959       1.0     0.691118     0.308226     0.531258    Biso  1.000000 O
   O2960       1.0     0.206364     0.609788     0.537067    Biso  1.000000 O
   O2961       1.0     0.809753     0.450871     0.535400    Biso  1.000000 O
   Si1433      1.0     0.499216     0.519252     0.532942    Biso  1.000000 Si
   O2962       1.0     0.168663     0.250132     0.532000    Biso  1.000000 O
   O2963       1.0     0.028183     0.872998     0.532150    Biso  1.000000 O
   O2964       1.0     0.834408     0.566632     0.536642    Biso  1.000000 O
   H197        1.0     0.522978     0.089480     0.538992    Biso  1.000000 H
   H198        1.0     0.316853     0.744486     0.534617    Biso  1.000000 H
   O2965       1.0     0.329311     0.989337     0.533350    Biso  1.000000 O
   H199        1.0     0.471556     0.930010     0.537492    Biso  1.000000 H
   Si1434      1.0     0.997561     0.890753     0.535617    Biso  1.000000 Si
   Si1435      1.0     0.722634     0.753213     0.533775    Biso  1.000000 Si
   O2966       1.0     0.923204     0.843950     0.533633    Biso  1.000000 O
   O2967       1.0     0.082611     0.849005     0.536908    Biso  1.000000 O
   O2968       1.0     0.864725     0.840329     0.536158    Biso  1.000000 O
   H200        1.0     0.188875     0.263562     0.534192    Biso  1.000000 H
   O2969       1.0     0.828701     0.789151     0.534250    Biso  1.000000 O
   O2970       1.0     0.969682     0.306692     0.535700    Biso  1.000000 O
   Si1436      1.0     0.181383     0.739356     0.536117    Biso  1.000000 Si
   O2971       1.0     0.715294     0.880341     0.531592    Biso  1.000000 O
   O2972       1.0     0.538899     0.878706     0.532442    Biso  1.000000 O
   O2973       1.0     0.660125     0.036667     0.533000    Biso  1.000000 O
   Si1437      1.0     0.718757     0.677791     0.533650    Biso  1.000000 Si
   Si1438      1.0     0.304003     0.283706     0.530083    Biso  1.000000 Si
   Si1439      1.0     0.541273     0.576969     0.526008    Biso  1.000000 Si
   Si1440      1.0     0.477131     0.798607     0.534975    Biso  1.000000 Si
   O2974       1.0     0.785164     0.516837     0.537975    Biso  1.000000 O
   O2975       1.0     0.483404     0.338380     0.527042    Biso  1.000000 O
   O2976       1.0     0.706821     0.474386     0.533667    Biso  1.000000 O
   H201        1.0     0.357995     0.623192     0.528108    Biso  1.000000 H
   Si1441      1.0     0.714836     0.961849     0.530883    Biso  1.000000 Si
   Si1442      1.0     0.000980     0.409275     0.532942    Biso  1.000000 Si
   H202        1.0     0.753844     0.233458     0.532008    Biso  1.000000 H
   O2977       1.0     0.329660     0.297211     0.522025    Biso  1.000000 O
   Si1443      1.0     0.472383     0.308075     0.534783    Biso  1.000000 Si
   Si1444      1.0     0.611121     0.705908     0.531983    Biso  1.000000 Si
   Si1445      1.0     0.510825     0.640545     0.530825    Biso  1.000000 Si
   O2978       1.0     0.295727     0.659885     0.533392    Biso  1.000000 O
   Si1446      1.0     0.266368     0.345296     0.532500    Biso  1.000000 Si
   O2979       1.0     0.255216     0.569952     0.528742    Biso  1.000000 O
   O2980       1.0     0.133162     0.310817     0.533833    Biso  1.000000 O
   O2981       1.0     0.130636     0.022332     0.536175    Biso  1.000000 O
   O2982       1.0     0.685499     0.247265     0.536408    Biso  1.000000 O
   Si1447      1.0     0.934944     0.310364     0.533933    Biso  1.000000 Si
   Si1448      1.0     0.405454     0.218243     0.531442    Biso  1.000000 Si
   O2983       1.0     0.110250     0.195810     0.530167    Biso  1.000000 O
   O2984       1.0     0.815590     0.629404     0.534467    Biso  1.000000 O
   O2985       1.0     0.530078     0.614717     0.523792    Biso  1.000000 O
   O2986       1.0     0.519885     0.488645     0.528883    Biso  1.000000 O
   O2987       1.0     0.888640     0.659910     0.533325    Biso  1.000000 O
   H203        1.0     0.628958     0.742449     0.519517    Biso  1.000000 H
   O2988       1.0     0.261119     0.097654     0.532600    Biso  1.000000 O
   O2989       1.0     0.025374     0.326308     0.532158    Biso  1.000000 O
   O2990       1.0     0.568367     0.960541     0.528008    Biso  1.000000 O
   Si1449      1.0     0.324607     0.377009     0.537683    Biso  1.000000 Si
   O2991       1.0     0.010716     0.632271     0.533525    Biso  1.000000 O
   O2992       1.0     0.458379     0.149737     0.534142    Biso  1.000000 O
   Si1450      1.0     0.832687     0.749063     0.533092    Biso  1.000000 Si
   Si1451      1.0     0.634295     0.413374     0.533917    Biso  1.000000 Si
   O2993       1.0     0.437209     0.306944     0.534758    Biso  1.000000 O
   Si1452      1.0     0.338023     0.303272     0.509067    Biso  1.000000 Si
   O2994       1.0     0.566995     0.276086     0.528375    Biso  1.000000 O
   O2995       1.0     0.065797     0.645097     0.529908    Biso  1.000000 O
   O2996       1.0     0.865771     0.734628     0.533508    Biso  1.000000 O
   O2997       1.0     0.334669     0.412569     0.532692    Biso  1.000000 O
   O2998       1.0     0.276016     0.307648     0.529342    Biso  1.000000 O
   O2999       1.0     0.722416     0.077560     0.537800    Biso  1.000000 O
   O3000       1.0     0.993858     0.688429     0.522500    Biso  1.000000 O
   O3001       1.0     0.443960     0.812489     0.534725    Biso  1.000000 O
   H204        1.0     0.487651     0.984483     0.525117    Biso  1.000000 H
   O3002       1.0     0.813586     0.318915     0.531383    Biso  1.000000 O
   O3003       1.0     0.736377     0.218922     0.532200    Biso  1.000000 O
   O3004       1.0     0.688744     0.657018     0.530825    Biso  1.000000 O
   O3005       1.0     0.981400     0.105525     0.531325    Biso  1.000000 O
   H205        1.0     0.870541     0.713100     0.536833    Biso  1.000000 H
   Si1453      1.0     0.910289     0.960441     0.531450    Biso  1.000000 Si
   Si1454      1.0     0.798994     0.282474     0.532642    Biso  1.000000 Si
   H206        1.0     0.752102     0.519126     0.528533    Biso  1.000000 H
   H207        1.0     0.075249     0.481855     0.522983    Biso  1.000000 H
   H208        1.0     0.102670     0.001031     0.526408    Biso  1.000000 H
   O3006       1.0     0.221632     0.956040     0.533408    Biso  1.000000 O
   H209        1.0     0.498584     0.072303     0.520042    Biso  1.000000 H
   H210        1.0     0.568999     0.301838     0.528050    Biso  1.000000 H
   H211        1.0     0.458183     0.170435     0.538867    Biso  1.000000 H
   Si1455      1.0     0.405410     0.085280     0.525792    Biso  1.000000 Si
   O3007       1.0     0.513656     0.554586     0.529125    Biso  1.000000 O
   O3008       1.0     0.722416     0.362925     0.531592    Biso  1.000000 O
   O3009       1.0     0.668946     0.168071     0.530308    Biso  1.000000 O
   O3010       1.0     0.374984     0.469758     0.527783    Biso  1.000000 O
   O3011       1.0     0.705340     0.999170     0.527192    Biso  1.000000 O
   O3012       1.0     0.653635     0.891457     0.528383    Biso  1.000000 O
   O3013       1.0     0.758244     0.838418     0.528950    Biso  1.000000 O
   Si1456      1.0     0.884915     0.485678     0.529700    Biso  1.000000 Si
   O3014       1.0     0.781025     0.371979     0.530717    Biso  1.000000 O
   O3015       1.0     0.065252     0.483515     0.515883    Biso  1.000000 O
   O3016       1.0     0.990417     0.996253     0.528642    Biso  1.000000 O
   O3017       1.0     0.228863     0.664160     0.530217    Biso  1.000000 O
   Si1457      1.0     0.520843     0.027387     0.528000    Biso  1.000000 Si
   Si1458      1.0     0.457834     0.426125     0.527033    Biso  1.000000 Si
   O3018       1.0     0.234939     0.508689     0.528800    Biso  1.000000 O
   O3019       1.0     0.294638     0.367754     0.532142    Biso  1.000000 O
   Si1459      1.0     0.749357     0.388376     0.530167    Biso  1.000000 Si
   H212        1.0     0.096441     0.180721     0.526133    Biso  1.000000 H
   H213        1.0     0.255282     0.369363     0.516317    Biso  1.000000 H
   Si1460      1.0     0.383260     0.859719     0.531200    Biso  1.000000 Si
   O3020       1.0     0.327090     0.201947     0.532158    Biso  1.000000 O
   H214        1.0     0.405824     0.273672     0.529200    Biso  1.000000 H
   O3021       1.0     0.468114     0.516058     0.526550    Biso  1.000000 O
   Si1461      1.0     0.052969     0.845107     0.529658    Biso  1.000000 Si
   H215        1.0     0.797295     0.496366     0.537508    Biso  1.000000 H
   O3022       1.0     0.702509     0.778991     0.527150    Biso  1.000000 O
   O3023       1.0     0.748247     0.955889     0.527333    Biso  1.000000 O
   Si1462      1.0     0.240907     0.468828     0.529025    Biso  1.000000 Si
   O3024       1.0     0.986126     0.201293     0.527800    Biso  1.000000 O
   O3025       1.0     0.207954     0.758419     0.529517    Biso  1.000000 O
   O3026       1.0     0.222786     0.158891     0.540000    Biso  1.000000 O
   Si1463      1.0     0.240994     0.985489     0.527783    Biso  1.000000 Si
   O3027       1.0     0.837588     0.377461     0.525833    Biso  1.000000 O
   O3028       1.0     0.169121     0.567035     0.528917    Biso  1.000000 O
   O3029       1.0     0.973625     0.384880     0.530292    Biso  1.000000 O
   O3030       1.0     0.694668     0.935493     0.523842    Biso  1.000000 O
   O3031       1.0     0.914906     0.057516     0.528783    Biso  1.000000 O
   O3032       1.0     0.594938     0.886176     0.523725    Biso  1.000000 O
   Si1464      1.0     0.129655     0.055428     0.528075    Biso  1.000000 Si
   O3033       1.0     0.611230     0.729925     0.521175    Biso  1.000000 O
   O3034       1.0     0.385612     0.575661     0.523767    Biso  1.000000 O
   O3035       1.0     0.465936     0.940221     0.530475    Biso  1.000000 O
   H216        1.0     0.642680     0.793426     0.524258    Biso  1.000000 H
   H217        1.0     0.911487     0.440485     0.525967    Biso  1.000000 H
   Si1465      1.0     0.892124     0.839650     0.527583    Biso  1.000000 Si
   O3036       1.0     0.315917     0.737922     0.526850    Biso  1.000000 O
   O3037       1.0     0.044932     0.964515     0.527400    Biso  1.000000 O
   O3038       1.0     0.924990     0.278022     0.526458    Biso  1.000000 O
   Si1466      1.0     0.687938     0.895430     0.524658    Biso  1.000000 Si
   O3039       1.0     0.557673     0.564469     0.514933    Biso  1.000000 O
   O3040       1.0     0.274470     0.975807     0.526283    Biso  1.000000 O
   Si1467      1.0     0.829682     0.597390     0.527783    Biso  1.000000 Si
   O3041       1.0     0.281548     0.883359     0.525742    Biso  1.000000 O
   O3042       1.0     0.648996     0.272867     0.522525    Biso  1.000000 O
   O3043       1.0     0.638128     0.094887     0.534442    Biso  1.000000 O
   Si1468      1.0     0.939408     0.381360     0.526825    Biso  1.000000 Si
   H218        1.0     0.155835     0.491286     0.489625    Biso  1.000000 H
   O3044       1.0     0.394586     0.254684     0.526458    Biso  1.000000 O
   O3045       1.0     0.041926     0.030732     0.527058    Biso  1.000000 O
   H219        1.0     0.357886     0.457737     0.525100    Biso  1.000000 H
   O3046       1.0     0.347868     0.640897     0.524067    Biso  1.000000 O
   H220        1.0     0.454589     0.498604     0.529300    Biso  1.000000 H
   O3047       1.0     0.814588     0.842165     0.524108    Biso  1.000000 O
   O3048       1.0     0.245002     0.358197     0.522492    Biso  1.000000 O
   O3049       1.0     0.511761     0.066595     0.526317    Biso  1.000000 O
   H221        1.0     0.501699     0.339813     0.510800    Biso  1.000000 H
   O3050       1.0     0.039901     0.808314     0.531625    Biso  1.000000 O
   Si1469      1.0     0.062399     0.063979     0.525692    Biso  1.000000 Si
   O3051       1.0     0.752537     0.746599     0.526483    Biso  1.000000 O
   Si1470      1.0     0.809644     0.011770     0.525158    Biso  1.000000 Si
   Si1471      1.0     0.790500     0.083595     0.527725    Biso  1.000000 Si
   Si1472      1.0     0.903450     0.245706     0.526300    Biso  1.000000 Si
   O3052       1.0     0.494381     0.429017     0.526517    Biso  1.000000 O
   O3053       1.0     0.611230     0.581344     0.520542    Biso  1.000000 O
   O3054       1.0     0.786819     0.995523     0.516475    Biso  1.000000 O
   Si1473      1.0     0.808381     0.353972     0.525292    Biso  1.000000 Si
   H222        1.0     0.619550     0.200815     0.538892    Biso  1.000000 H
   Si1474      1.0     0.996907     0.307321     0.527275    Biso  1.000000 Si
   O3055       1.0     0.493118     0.006841     0.522800    Biso  1.000000 O
   Si1475      1.0     0.078037     0.951563     0.525175    Biso  1.000000 Si
   O3056       1.0     0.376094     0.010160     0.525108    Biso  1.000000 O
   H223        1.0     0.371477     0.034328     0.526175    Biso  1.000000 H
   O3057       1.0     0.647254     0.383195     0.526192    Biso  1.000000 O
   H224        1.0     0.378926     0.558559     0.518308    Biso  1.000000 H
   Si1476      1.0     0.304722     0.995398     0.523575    Biso  1.000000 Si
   Si1477      1.0     0.708999     0.333929     0.523567    Biso  1.000000 Si
   O3058       1.0     0.153417     0.915776     0.523067    Biso  1.000000 O
   O3059       1.0     0.928845     0.343007     0.526200    Biso  1.000000 O
   O3060       1.0     0.170754     0.710107     0.528000    Biso  1.000000 O
   O3061       1.0     0.410027     0.123532     0.520483    Biso  1.000000 O
   O3062       1.0     0.908241     0.462867     0.522833    Biso  1.000000 O
   Si1478      1.0     0.560853     0.877424     0.521883    Biso  1.000000 Si
   Si1479      1.0     0.682472     0.026884     0.523033    Biso  1.000000 Si
   O3063       1.0     0.095461     0.984584     0.521158    Biso  1.000000 O
   O3064       1.0     0.814762     0.255212     0.525000    Biso  1.000000 O
   O3065       1.0     0.291305     0.245857     0.519467    Biso  1.000000 O
   Si1480      1.0     0.035697     0.772653     0.525692    Biso  1.000000 Si
   O3066       1.0     0.540881     0.737042     0.523167    Biso  1.000000 O
   H225        1.0     0.325042     0.915223     0.495742    Biso  1.000000 H
   Si1481      1.0     0.024306     0.996353     0.524267    Biso  1.000000 Si
   Si1482      1.0     0.000196     0.648643     0.521775    Biso  1.000000 Si
   O3067       1.0     0.484972     0.882127     0.523592    Biso  1.000000 O
   O3068       1.0     0.893889     0.987551     0.523717    Biso  1.000000 O
   Si1483      1.0     0.312519     0.643513     0.522867    Biso  1.000000 Si
   O3069       1.0     0.630222     0.672082     0.528750    Biso  1.000000 O
   O3070       1.0     0.765976     0.283605     0.528092    Biso  1.000000 O
   O3071       1.0     0.012110     0.424415     0.521225    Biso  1.000000 O
   O3072       1.0     0.268502     0.187083     0.530383    Biso  1.000000 O
   O3073       1.0     0.737444     0.520258     0.522575    Biso  1.000000 O
   O3074       1.0     0.613952     0.435480     0.525475    Biso  1.000000 O
   O3075       1.0     0.876574     0.104544     0.524108    Biso  1.000000 O
   H226        1.0     0.347606     0.328899     0.532367    Biso  1.000000 H
   O3076       1.0     0.096528     0.057792     0.523442    Biso  1.000000 O
   O3077       1.0     0.121357     0.820914     0.524617    Biso  1.000000 O
   H227        1.0     0.184323     0.809647     0.516925    Biso  1.000000 H
   O3078       1.0     0.296946     0.034555     0.520283    Biso  1.000000 O
   H228        1.0     0.368885     0.788195     0.524525    Biso  1.000000 H
   Si1484      1.0     0.844427     0.121092     0.523250    Biso  1.000000 Si
   O3079       1.0     0.759768     0.084551     0.520900    Biso  1.000000 O
   O3080       1.0     0.891515     0.803611     0.521525    Biso  1.000000 O
   O3081       1.0     0.737095     0.679828     0.522117    Biso  1.000000 O
   O3082       1.0     0.549702     0.018510     0.520667    Biso  1.000000 O
   O3083       1.0     0.352572     0.861706     0.524367    Biso  1.000000 O
   Si1485      1.0     0.521584     0.452858     0.521917    Biso  1.000000 Si
   O3084       1.0     0.982206     0.908634     0.524933    Biso  1.000000 O
   O3085       1.0     0.350568     0.350653     0.535917    Biso  1.000000 O
   O3086       1.0     0.094982     0.328094     0.517200    Biso  1.000000 O
   O3087       1.0     0.214357     0.450343     0.522317    Biso  1.000000 O
   H229        1.0     0.797339     0.251113     0.493192    Biso  1.000000 H
   O3088       1.0     0.263384     0.761386     0.521125    Biso  1.000000 O
   H230        1.0     0.657272     0.612378     0.515908    Biso  1.000000 H
   O3089       1.0     0.207279     0.082137     0.522408    Biso  1.000000 O
   H231        1.0     0.523108     0.750648     0.523575    Biso  1.000000 H
   O3090       1.0     0.926711     0.935593     0.522908    Biso  1.000000 O
   O3091       1.0     0.412445     0.190303     0.521433    Biso  1.000000 O
   H232        1.0     0.754955     0.723864     0.523333    Biso  1.000000 H
   O3092       1.0     0.482097     0.775495     0.524033    Biso  1.000000 O
   O3093       1.0     0.299691     0.605513     0.520875    Biso  1.000000 O
   O3094       1.0     0.446770     0.450544     0.494542    Biso  1.000000 O
   O3095       1.0     0.488892     0.264718     0.526833    Biso  1.000000 O
   H233        1.0     0.786187     0.589090     0.518067    Biso  1.000000 H
   Si1486      1.0     0.712854     0.491462     0.521608    Biso  1.000000 Si
   H234        1.0     0.996842     0.250082     0.528258    Biso  1.000000 H
   Si1487      1.0     0.725509     0.083319     0.524717    Biso  1.000000 Si
   O3096       1.0     0.066233     0.693685     0.514475    Biso  1.000000 O
   H235        1.0     0.951322     0.676533     0.499917    Biso  1.000000 H
   H236        1.0     0.434443     0.814878     0.517150    Biso  1.000000 H
   H237        1.0     0.641438     0.118251     0.536592    Biso  1.000000 H
   H238        1.0     0.240602     0.825868     0.516825    Biso  1.000000 H
   Si1488      1.0     0.299212     0.195433     0.524150    Biso  1.000000 Si
   H239        1.0     0.757155     0.669768     0.521525    Biso  1.000000 H
   H240        1.0     0.475803     0.246209     0.529767    Biso  1.000000 H
   Si1489      1.0     0.240341     0.098307     0.521567    Biso  1.000000 Si
   O3097       1.0     0.650107     0.209617     0.514308    Biso  1.000000 O
   Si1490      1.0     0.128741     0.327214     0.521517    Biso  1.000000 Si
   Si1491      1.0     0.567430     0.984357     0.517108    Biso  1.000000 Si
   Si1492      1.0     0.268154     0.589669     0.518358    Biso  1.000000 Si
   O3098       1.0     0.478634     0.640520     0.525050    Biso  1.000000 O
   O3099       1.0     0.795879     0.044941     0.530892    Biso  1.000000 O
   O3100       1.0     0.702161     0.058321     0.518592    Biso  1.000000 O
   O3101       1.0     0.553818     0.435430     0.523042    Biso  1.000000 O
   Si1493      1.0     0.661367     0.665719     0.522292    Biso  1.000000 Si
   O3102       1.0     0.057499     0.381963     0.516142    Biso  1.000000 O
   O3103       1.0     0.007710     0.268969     0.524975    Biso  1.000000 O
   O3104       1.0     0.077754     0.476976     0.494408    Biso  1.000000 O
   O3105       1.0     0.650390     0.784599     0.517225    Biso  1.000000 O
   O3106       1.0     0.819815     0.737444     0.521158    Biso  1.000000 O
   Si1494      1.0     0.641395     0.180142     0.523292    Biso  1.000000 Si
   Si1495      1.0     0.882716     0.644695     0.520250    Biso  1.000000 Si
   H241        1.0     0.176918     0.960491     0.510058    Biso  1.000000 H
   Si1496      1.0     0.062465     0.654402     0.516825    Biso  1.000000 Si
   O3107       1.0     0.871434     0.259613     0.523092    Biso  1.000000 O
   Si1497      1.0     0.782071     0.835953     0.519017    Biso  1.000000 Si
   Si1498      1.0     0.769656     0.960642     0.516925    Biso  1.000000 Si
   H242        1.0     0.806377     0.753364     0.517650    Biso  1.000000 H
   O3108       1.0     0.409047     0.863391     0.522325    Biso  1.000000 O
   O3109       1.0     0.269831     0.463245     0.521942    Biso  1.000000 O
   H243        1.0     0.469269     0.617634     0.523333    Biso  1.000000 H
   H244        1.0     0.170340     0.307271     0.512775    Biso  1.000000 H
   O3110       1.0     0.615695     0.196389     0.531017    Biso  1.000000 O
   Si1499      1.0     0.906695     0.086689     0.519975    Biso  1.000000 Si
   O3111       1.0     0.199024     0.042929     0.504742    Biso  1.000000 O
   O3112       1.0     0.807771     0.586274     0.517642    Biso  1.000000 O
   O3113       1.0     0.413251     0.057591     0.515992    Biso  1.000000 O
   O3114       1.0     0.818051     0.096019     0.520400    Biso  1.000000 O
   Si1500      1.0     0.229298     0.768428     0.518950    Biso  1.000000 Si
   O3115       1.0     0.859912     0.612051     0.521550    Biso  1.000000 O
   O3116       1.0     0.323387     0.337273     0.503900    Biso  1.000000 O
   O3117       1.0     0.864900     0.504212     0.520308    Biso  1.000000 O
   Si1501      1.0     0.235309     0.172371     0.527775    Biso  1.000000 Si
   Si1502      1.0     0.590321     0.569851     0.510325    Biso  1.000000 Si
   O3118       1.0     0.548329     0.900661     0.512192    Biso  1.000000 O
   O3119       1.0     0.840375     0.017705     0.519175    Biso  1.000000 O
   O3120       1.0     0.154920     0.049368     0.518875    Biso  1.000000 O
   Si1503      1.0     0.971359     0.110052     0.518508    Biso  1.000000 Si
   O3121       1.0     0.066494     0.756834     0.521475    Biso  1.000000 O
   H245        1.0     0.766585     0.782939     0.517400    Biso  1.000000 H
   O3122       1.0     0.601363     0.995624     0.513475    Biso  1.000000 O
   Si1504      1.0     0.470815     0.916883     0.519325    Biso  1.000000 Si
   O3123       1.0     0.444113     0.431029     0.514692    Biso  1.000000 O
   Si1505      1.0     0.152023     0.573976     0.517458    Biso  1.000000 Si
   O3124       1.0     0.935793     0.108116     0.517200    Biso  1.000000 O
   Si1506      1.0     0.071590     0.456807     0.505883    Biso  1.000000 Si
   O3125       1.0     0.319924     0.937228     0.492892    Biso  1.000000 O
   O3126       1.0     0.117415     0.581847     0.518608    Biso  1.000000 O
   O3127       1.0     0.167247     0.605990     0.511700    Biso  1.000000 O
   O3128       1.0     0.733219     0.318336     0.515550    Biso  1.000000 O
   Si1507      1.0     0.296467     0.754445     0.517042    Biso  1.000000 Si
   H246        1.0     0.551161     0.772376     0.511117    Biso  1.000000 H
   O3129       1.0     0.912576     0.631793     0.514408    Biso  1.000000 O
   H247        1.0     0.611709     0.462163     0.504958    Biso  1.000000 H
   Si1508      1.0     0.686109     0.783568     0.515192    Biso  1.000000 Si
   O3130       1.0     0.743542     0.404974     0.518067    Biso  1.000000 O
   O3131       1.0     0.970619     0.631341     0.517700    Biso  1.000000 O
   O3132       1.0     0.914209     0.221915     0.516250    Biso  1.000000 O
   O3133       1.0     0.887442     0.867792     0.517708    Biso  1.000000 O
   O3134       1.0     0.658427     0.635365     0.513325    Biso  1.000000 O
   O3135       1.0     0.225530     0.808893     0.517792    Biso  1.000000 O
   Si1509      1.0     0.232914     0.656490     0.517200    Biso  1.000000 Si
   O3136       1.0     0.227186     0.994769     0.515883    Biso  1.000000 O
   H248        1.0     0.889119     0.734326     0.519867    Biso  1.000000 H
   O3137       1.0     0.247441     0.620652     0.515200    Biso  1.000000 O
   O3138       1.0     0.685499     0.348238     0.514458    Biso  1.000000 O
   Si1510      1.0     0.638476     0.248522     0.512350    Biso  1.000000 Si
   O3139       1.0     0.061702     0.847773     0.516567    Biso  1.000000 O
   O3140       1.0     0.028967     0.643991     0.513792    Biso  1.000000 O
   H249        1.0     0.322647     0.432915     0.519133    Biso  1.000000 H
   Si1511      1.0     0.182864     0.069135     0.513675    Biso  1.000000 Si
   O3141       1.0     0.011630     0.776400     0.515858    Biso  1.000000 O
   O3142       1.0     0.049353     0.086035     0.515400    Biso  1.000000 O
   O3143       1.0     0.440301     0.801298     0.510725    Biso  1.000000 O
   O3144       1.0     0.950407     0.783266     0.519133    Biso  1.000000 O
   Si1512      1.0     0.586118     0.429218     0.517225    Biso  1.000000 Si
   O3145       1.0     0.560112     0.839600     0.516833    Biso  1.000000 O
   Si1513      1.0     0.989045     0.186505     0.515133    Biso  1.000000 Si
   H250        1.0     0.633554     0.003093     0.492117    Biso  1.000000 H
   O3146       1.0     0.809013     0.235445     0.488942    Biso  1.000000 O
   Si1514      1.0     0.865139     0.989790     0.515933    Biso  1.000000 Si
   O3147       1.0     0.148234     0.305359     0.512667    Biso  1.000000 O
   O3148       1.0     0.166834     0.801725     0.513175    Biso  1.000000 O
   Si1515      1.0     0.664982     0.381108     0.514550    Biso  1.000000 Si
   Si1516      1.0     0.956898     0.924402     0.516842    Biso  1.000000 Si
   O3149       1.0     0.683539     0.508991     0.516975    Biso  1.000000 O
   Si1517      1.0     0.030601     0.404572     0.511667    Biso  1.000000 Si
   Si1518      1.0     0.431655     0.155924     0.520717    Biso  1.000000 Si
   O3150       1.0     0.685063     0.413525     0.512650    Biso  1.000000 O
   O3151       1.0     0.371477     0.784498     0.516633    Biso  1.000000 O
   O3152       1.0     0.933245     0.397027     0.514858    Biso  1.000000 O
   O3153       1.0     0.989633     0.322611     0.515158    Biso  1.000000 O
   H251        1.0     0.912554     0.401076     0.512233    Biso  1.000000 H
   O3154       1.0     0.660648     0.012901     0.513375    Biso  1.000000 O
   O3155       1.0     0.948752     0.651510     0.498692    Biso  1.000000 O
   O3156       1.0     0.236377     0.139149     0.519383    Biso  1.000000 O
   O3157       1.0     0.848543     0.954355     0.514717    Biso  1.000000 O
   Si1519      1.0     0.841203     0.258356     0.516225    Biso  1.000000 Si
   O3158       1.0     0.794529     0.930538     0.515675    Biso  1.000000 O
   Si1520      1.0     0.071351     0.349571     0.509867    Biso  1.000000 Si
   O3159       1.0     0.847541     0.146820     0.512483    Biso  1.000000 O
   O3160       1.0     0.591258     0.453990     0.506467    Biso  1.000000 O
   O3161       1.0     0.261075     0.081407     0.511758    Biso  1.000000 O
   O3162       1.0     0.690595     0.881976     0.511867    Biso  1.000000 O
   O3163       1.0     0.780612     0.798230     0.513825    Biso  1.000000 O
   H252        1.0     0.138280     0.378342     0.528458    Biso  1.000000 H
   O3164       1.0     0.176939     0.981792     0.506083    Biso  1.000000 O
   O3165       1.0     0.081740     0.924478     0.515467    Biso  1.000000 O
   Si1521      1.0     0.085725     0.726706     0.515875    Biso  1.000000 Si
   O3166       1.0     0.022041     0.190076     0.510650    Biso  1.000000 O
   Si1522      1.0     0.281722     0.891708     0.512433    Biso  1.000000 Si
   O3167       1.0     0.722568     0.463295     0.512408    Biso  1.000000 O
   Si1523      1.0     0.207039     0.002590     0.505225    Biso  1.000000 Si
   Si1524      1.0     0.913686     0.780751     0.514292    Biso  1.000000 Si
   O3168       1.0     0.316483     0.979931     0.511667    Biso  1.000000 O
   H253        1.0     0.612558     0.519755     0.508483    Biso  1.000000 H
   H254        1.0     0.610598     0.798305     0.509708    Biso  1.000000 H
   Si1525      1.0     0.137017     0.823580     0.512725    Biso  1.000000 Si
   Si1526      1.0     0.753605     0.285944     0.515525    Biso  1.000000 Si
   H255        1.0     0.403493     0.393029     0.504692    Biso  1.000000 H
   Si1527      1.0     0.424184     0.445414     0.504858    Biso  1.000000 Si
   O3169       1.0     0.981444     0.146795     0.514383    Biso  1.000000 O
   O3170       1.0     0.141939     0.365189     0.521575    Biso  1.000000 O
   Si1528      1.0     0.158274     0.899253     0.510900    Biso  1.000000 Si
   H256        1.0     0.000370     0.844479     0.508417    Biso  1.000000 H
   Si1529      1.0     0.467134     0.774514     0.511817    Biso  1.000000 Si
   H257        1.0     0.324890     0.396876     0.486775    Biso  1.000000 H
   Si1530      1.0     0.147558     0.707718     0.518025    Biso  1.000000 Si
   H258        1.0     0.569608     0.608329     0.498608    Biso  1.000000 H
   H259        1.0     0.376269     0.134371     0.511608    Biso  1.000000 H
   Si1531      1.0     0.944265     0.626537     0.509225    Biso  1.000000 Si
   O3171       1.0     0.801302     0.345623     0.512142    Biso  1.000000 O
   O3172       1.0     0.147885     0.860851     0.510225    Biso  1.000000 O
   H260        1.0     0.393497     0.550009     0.488075    Biso  1.000000 H
   Si1532      1.0     0.294137     0.066242     0.511300    Biso  1.000000 Si
   O3173       1.0     0.314784     0.787918     0.513017    Biso  1.000000 O
   O3174       1.0     0.496559     0.936826     0.512725    Biso  1.000000 O
   H261        1.0     0.406891     0.034328     0.516933    Biso  1.000000 H
   O3175       1.0     0.307423     0.663179     0.511225    Biso  1.000000 O
   O3176       1.0     0.267696     0.567085     0.507092    Biso  1.000000 O
   O3177       1.0     0.253452     0.685059     0.512250    Biso  1.000000 O
   H262        1.0     0.511805     0.788773     0.505292    Biso  1.000000 H
   O3178       1.0     0.868145     0.674899     0.512658    Biso  1.000000 O
   O3179       1.0     0.516117     0.459674     0.508708    Biso  1.000000 O
   O3180       1.0     0.115760     0.719438     0.522317    Biso  1.000000 O
   O3181       1.0     0.084702     0.632447     0.509400    Biso  1.000000 O
   Si1533      1.0     0.627238     0.022081     0.509675    Biso  1.000000 Si
   O3182       1.0     0.695736     0.816890     0.508292    Biso  1.000000 O
   O3183       1.0     0.989851     0.083168     0.511100    Biso  1.000000 O
   O3184       1.0     0.547807     0.965169     0.507425    Biso  1.000000 O
   H263        1.0     0.873002     0.523753     0.516025    Biso  1.000000 H
   O3185       1.0     0.161933     0.448105     0.510808    Biso  1.000000 O
   O3186       1.0     0.600623     0.535297     0.504058    Biso  1.000000 O
   O3187       1.0     0.019253     0.991298     0.511108    Biso  1.000000 O
   O3188       1.0     0.603236     0.249579     0.511867    Biso  1.000000 O
   Si1534      1.0     0.197478     0.456077     0.510433    Biso  1.000000 Si
   O3189       1.0     0.491854     0.783216     0.502767    Biso  1.000000 O
   Si1535      1.0     0.718648     0.422805     0.510542    Biso  1.000000 Si
   O3190       1.0     0.589319     0.598974     0.500850    Biso  1.000000 O
   O3191       1.0     0.627369     0.024797     0.496058    Biso  1.000000 O
   Si1536      1.0     0.348499     0.870382     0.510975    Biso  1.000000 Si
   O3192       1.0     0.044409     0.432186     0.503283    Biso  1.000000 O
   O3193       1.0     0.773991     0.861907     0.508967    Biso  1.000000 O
   H264        1.0     0.921701     0.277897     0.502058    Biso  1.000000 H
   Si1537      1.0     0.528140     0.930589     0.507175    Biso  1.000000 Si
   O3194       1.0     0.667727     0.700878     0.515900    Biso  1.000000 O
   O3195       1.0     0.551684     0.786259     0.504283    Biso  1.000000 O
   O3196       1.0     0.102147     0.436813     0.508608    Biso  1.000000 O
   H265        1.0     0.590539     0.091014     0.514658    Biso  1.000000 H
   O3197       1.0     0.904082     0.741342     0.514375    Biso  1.000000 O
   O3198       1.0     0.713072     0.120288     0.521192    Biso  1.000000 O
   O3199       1.0     0.438450     0.913387     0.512742    Biso  1.000000 O
   O3200       1.0     0.749815     0.960793     0.505750    Biso  1.000000 O
   Si1538      1.0     0.980529     0.792898     0.512300    Biso  1.000000 Si
   H266        1.0     0.033410     0.211478     0.512033    Biso  1.000000 H
   H267        1.0     0.102452     0.379976     0.499892    Biso  1.000000 H
   Si1539      1.0     0.092412     0.592812     0.509692    Biso  1.000000 Si
   O3201       1.0     0.357081     0.141237     0.508875    Biso  1.000000 O
   O3202       1.0     0.313869     0.880442     0.507800    Biso  1.000000 O
   O3203       1.0     0.193231     0.902522     0.508158    Biso  1.000000 O
   O3204       1.0     0.321318     0.448784     0.512875    Biso  1.000000 O
   Si1540      1.0     0.291458     0.470337     0.511342    Biso  1.000000 Si
   O3205       1.0     0.307161     0.164122     0.515642    Biso  1.000000 O
   Si1541      1.0     0.170689     0.644896     0.508500    Biso  1.000000 Si
   Si1542      1.0     0.412097     0.885572     0.511125    Biso  1.000000 Si
   O3206       1.0     0.214510     0.201972     0.522608    Biso  1.000000 O
   H268        1.0     0.098205     0.815934     0.500675    Biso  1.000000 H
   O3207       1.0     0.203075     0.658275     0.510300    Biso  1.000000 O
   O3208       1.0     0.061985     0.572215     0.511475    Biso  1.000000 O
   O3209       1.0     0.695648     0.751830     0.506900    Biso  1.000000 O
   O3210       1.0     0.251231     0.876141     0.507508    Biso  1.000000 O
   O3211       1.0     0.624995     0.150542     0.516267    Biso  1.000000 O
   O3212       1.0     0.398941     0.416996     0.502358    Biso  1.000000 O
   Si1543      1.0     0.825217     0.929859     0.508875    Biso  1.000000 Si
   O3213       1.0     0.146578     0.667631     0.514783    Biso  1.000000 O
   O3214       1.0     0.298841     0.509972     0.509308    Biso  1.000000 O
   O3215       1.0     0.965915     0.206624     0.507000    Biso  1.000000 O
   O3216       1.0     0.970467     0.952795     0.508492    Biso  1.000000 O
   H269        1.0     0.020952     0.606971     0.501508    Biso  1.000000 H
   H270        1.0     0.959751     0.872520     0.509667    Biso  1.000000 H
   Si1544      1.0     0.347040     0.795991     0.507683    Biso  1.000000 Si
   O3217       1.0     0.294268     0.726882     0.507158    Biso  1.000000 O
   Si1545      1.0     0.298885     0.959535     0.501408    Biso  1.000000 Si
   O3218       1.0     0.898985     0.068858     0.508392    Biso  1.000000 O
   O3219       1.0     0.318443     0.094309     0.513633    Biso  1.000000 O
   O3220       1.0     0.042906     0.328396     0.505942    Biso  1.000000 O
   H271        1.0     0.862199     0.695345     0.516517    Biso  1.000000 H
   H272        1.0     0.741146     0.590071     0.525767    Biso  1.000000 H
   Si1546      1.0     0.023544     0.084953     0.506100    Biso  1.000000 Si
   H273        1.0     0.887964     0.047406     0.508050    Biso  1.000000 H
   O3221       1.0     0.215947     0.751779     0.507567    Biso  1.000000 O
   H274        1.0     0.671342     0.523175     0.521700    Biso  1.000000 H
   O3222       1.0     0.652023     0.262204     0.500642    Biso  1.000000 O
   O3223       1.0     0.836237     0.292231     0.508925    Biso  1.000000 O
   O3224       1.0     0.983121     0.833589     0.511458    Biso  1.000000 O
   O3225       1.0     0.948926     0.894098     0.508417    Biso  1.000000 O
   Si1547      1.0     0.567757     0.822926     0.504875    Biso  1.000000 Si
   Si1548      1.0     0.933659     0.222996     0.505033    Biso  1.000000 Si
   O3226       1.0     0.200375     0.494958     0.505867    Biso  1.000000 O
   Si1549      1.0     0.298188     0.359228     0.497900    Biso  1.000000 Si
   O3227       1.0     0.601951     0.813973     0.504500    Biso  1.000000 O
   O3228       1.0     0.371956     0.547066     0.487267    Biso  1.000000 O
   H275        1.0     0.728449     0.959334     0.506067    Biso  1.000000 H
   O3229       1.0     0.087860     0.362347     0.498592    Biso  1.000000 O
   O3230       1.0     0.839439     0.228529     0.507333    Biso  1.000000 O
   Si1550      1.0     0.685347     0.713452     0.505008    Biso  1.000000 Si
   O3231       1.0     0.455155     0.157533     0.510775    Biso  1.000000 O
   Si1551      1.0     0.283813     0.688127     0.505925    Biso  1.000000 Si
   H276        1.0     0.040903     0.950507     0.495400    Biso  1.000000 H
   O3232       1.0     0.156706     0.541659     0.509358    Biso  1.000000 O
   Si1552      1.0     0.872610     0.876795     0.505625    Biso  1.000000 Si
   H277        1.0     0.530710     0.473858     0.504308    Biso  1.000000 H
   O3233       1.0     0.311713     0.377436     0.487042    Biso  1.000000 O
   O3234       1.0     0.733785     0.253376     0.512850    Biso  1.000000 O
   H278        1.0     0.228580     0.253225     0.541150    Biso  1.000000 H
   O3235       1.0     0.008298     0.379549     0.505217    Biso  1.000000 O
   Si1553      1.0     0.008407     0.339285     0.505333    Biso  1.000000 Si
   O3236       1.0     0.779370     0.287755     0.506333    Biso  1.000000 O
   H279        1.0     0.775994     0.885798     0.510658    Biso  1.000000 H
   Si1554      1.0     0.685499     0.852451     0.502958    Biso  1.000000 Si
   O3237       1.0     0.133946     0.918718     0.503392    Biso  1.000000 O
   H280        1.0     0.702073     0.131756     0.526967    Biso  1.000000 H
   O3238       1.0     0.839831     0.892765     0.506833    Biso  1.000000 O
   O3239       1.0     0.413512     0.357870     0.511158    Biso  1.000000 O
   O3240       1.0     0.871717     0.842643     0.498108    Biso  1.000000 O
   O3241       1.0     0.937078     0.260594     0.499892    Biso  1.000000 O
   O3242       1.0     0.578647     0.110882     0.513358    Biso  1.000000 O
   H281        1.0     0.619419     0.385006     0.507325    Biso  1.000000 H
   O3243       1.0     0.353356     0.834821     0.504483    Biso  1.000000 O
   Si1555      1.0     0.058392     0.857481     0.503567    Biso  1.000000 Si
   O3244       1.0     0.640306     0.378945     0.504675    Biso  1.000000 O
   H282        1.0     0.632225     0.945653     0.492692    Biso  1.000000 H
   Si1556      1.0     0.328658     0.131756     0.516308    Biso  1.000000 Si
   Si1557      1.0     0.097944     0.918769     0.503525    Biso  1.000000 Si
   H283        1.0     0.225879     0.551920     0.500025    Biso  1.000000 H
   Si1558      1.0     0.838982     0.218897     0.494242    Biso  1.000000 Si
   O3245       1.0     0.877183     0.002263     0.503867    Biso  1.000000 O
   O3246       1.0     0.159276     0.727988     0.507433    Biso  1.000000 O
   O3247       1.0     0.377728     0.894248     0.508175    Biso  1.000000 O
   Si1559      1.0     0.807401     0.311697     0.504567    Biso  1.000000 Si
   H284        1.0     0.592194     0.256369     0.518508    Biso  1.000000 H
   O3248       1.0     0.587010     0.391721     0.512275    Biso  1.000000 O
   O3249       1.0     0.916300     0.795186     0.501600    Biso  1.000000 O
   Si1560      1.0     0.134926     0.434776     0.503000    Biso  1.000000 Si
   H285        1.0     0.282005     0.409929     0.503658    Biso  1.000000 H
   H286        1.0     0.291458     0.024998     0.497742    Biso  1.000000 H
[truncated: 242,518 more chars]
