# Supplementary material for: New Atomistic Insights on the Chemical Mechanical Polishing of Silica Glass with Ceria Nanoparticles
Source: Langmuir. 2023 Apr 8;39(15):5527–41. doi: 10.1021/acs.langmuir.3c00304 (PMC10116594; doi:10.1021/acs.langmuir.3c00304)
Supplement: Supplementary file 3 — la3c00304_si_003.zip [file la3c00304_si_003.zip › Structures/pre_gel_40_ceria_100_neutral.cif]

#======================================================================
# CRYSTAL DATA
#----------------------------------------------------------------------
data_PRE-COMPRESSION_Silica_gel_40%_Ceria_100_pH_neutral

_chemical_name_common                  'O5476 Ce896 H739 Si1660'
_cell_length_a                         43.279999
_cell_length_b                         43.279999
_cell_length_c                         120.000000
_cell_angle_alpha                      90.000000
_cell_angle_beta                       90.000000
_cell_angle_gamma                      90.000000
_cell_volume                           224778.995320
_space_group_name_H-M_alt              'P 1'
_space_group_IT_number                 1

loop_
_space_group_symop_operation_xyz
   'x, y, z'

loop_
   _atom_site_label
   _atom_site_occupancy
   _atom_site_fract_x
   _atom_site_fract_y
   _atom_site_fract_z
   _atom_site_adp_type
   _atom_site_B_iso_or_equiv
   _atom_site_type_symbol
   O1          1.0     0.537431     0.467306     0.827267    Biso  1.000000 O
   O2          1.0     0.600832     0.479875     0.827125    Biso  1.000000 O
   O3          1.0     0.652334     0.602611     0.826992    Biso  1.000000 O
   O4          1.0     0.026386     0.600277     0.826908    Biso  1.000000 O
   O5          1.0     0.221026     0.976918     0.826867    Biso  1.000000 O
   O6          1.0     0.976895     0.980037     0.826792    Biso  1.000000 O
   O7          1.0     0.588193     0.587639     0.826733    Biso  1.000000 O
   O8          1.0     0.345287     0.229598     0.826608    Biso  1.000000 O
   O9          1.0     0.148406     0.859288     0.826600    Biso  1.000000 O
   O10         1.0     0.473175     0.481585     0.826583    Biso  1.000000 O
   O11         1.0     0.276294     0.721696     0.826558    Biso  1.000000 O
   O12         1.0     0.216289     0.718323     0.826550    Biso  1.000000 O
   O13         1.0     0.278651     0.854251     0.826500    Biso  1.000000 O
   O14         1.0     0.332163     0.588355     0.826492    Biso  1.000000 O
   O15         1.0     0.599630     0.973244     0.826450    Biso  1.000000 O
   O16         1.0     0.338193     0.086137     0.826325    Biso  1.000000 O
   O17         1.0     0.846303     0.473891     0.826325    Biso  1.000000 O
   O18         1.0     0.085351     0.586067     0.826300    Biso  1.000000 O
   O19         1.0     0.714741     0.716520     0.826275    Biso  1.000000 O
   O20         1.0     0.718022     0.588956     0.826275    Biso  1.000000 O
   O21         1.0     0.778373     0.101225     0.826242    Biso  1.000000 O
   O22         1.0     0.458433     0.711622     0.826225    Biso  1.000000 O
   O23         1.0     0.782163     0.969570     0.826175    Biso  1.000000 O
   O24         1.0     0.660698     0.089025     0.826117    Biso  1.000000 O
   O25         1.0     0.096881     0.480176     0.826092    Biso  1.000000 O
   O26         1.0     0.086668     0.843877     0.826083    Biso  1.000000 O
   O27         1.0     0.274515     0.353859     0.826067    Biso  1.000000 O
   O28         1.0     0.725670     0.481354     0.826017    Biso  1.000000 O
   O29         1.0     0.475555     0.976594     0.826017    Biso  1.000000 O
   O30         1.0     0.462038     0.593993     0.826008    Biso  1.000000 O
   O31         1.0     0.030176     0.219154     0.826000    Biso  1.000000 O
   O32         1.0     0.524653     0.600254     0.825917    Biso  1.000000 O
   O33         1.0     0.093299     0.222689     0.825900    Biso  1.000000 O
   O34         1.0     0.349792     0.976733     0.825892    Biso  1.000000 O
   O35         1.0     0.837338     0.337061     0.825883    Biso  1.000000 O
   O36         1.0     0.963193     0.840527     0.825875    Biso  1.000000 O
   O37         1.0     0.534288     0.216728     0.825875    Biso  1.000000 O
   O38         1.0     0.845980     0.971165     0.825850    Biso  1.000000 O
   O39         1.0     0.719593     0.093877     0.825825    Biso  1.000000 O
   O40         1.0     0.909127     0.962662     0.825825    Biso  1.000000 O
   O41         1.0     0.535328     0.093207     0.825825    Biso  1.000000 O
   O42         1.0     0.537662     0.962616     0.825800    Biso  1.000000 O
   O43         1.0     0.104090     0.984265     0.825792    Biso  1.000000 O
   O44         1.0     0.397458     0.602426     0.825783    Biso  1.000000 O
   O45         1.0     0.839718     0.592814     0.825750    Biso  1.000000 O
   O46         1.0     0.469801     0.097505     0.825742    Biso  1.000000 O
   O47         1.0     0.526525     0.848406     0.825717    Biso  1.000000 O
   O48         1.0     0.405268     0.099584     0.825708    Biso  1.000000 O
   O49         1.0     0.029228     0.720079     0.825708    Biso  1.000000 O
   O50         1.0     0.897043     0.108526     0.825700    Biso  1.000000 O
   O51         1.0     0.210790     0.336137     0.825667    Biso  1.000000 O
   O52         1.0     0.965504     0.594524     0.825658    Biso  1.000000 O
   O53         1.0     0.640527     0.360282     0.825642    Biso  1.000000 O
   O54         1.0     0.662546     0.965481     0.825617    Biso  1.000000 O
   O55         1.0     0.276548     0.599376     0.825608    Biso  1.000000 O
   O56         1.0     0.596234     0.098729     0.825600    Biso  1.000000 O
   O57         1.0     0.903905     0.602657     0.825542    Biso  1.000000 O
   O58         1.0     0.023845     0.353443     0.825533    Biso  1.000000 O
   O59         1.0     0.964094     0.336229     0.825525    Biso  1.000000 O
   O60         1.0     0.208849     0.086599     0.825525    Biso  1.000000 O
   O61         1.0     0.407740     0.218530     0.825500    Biso  1.000000 O
   O62         1.0     0.654228     0.724469     0.825500    Biso  1.000000 O
   O63         1.0     0.784450     0.466590     0.825458    Biso  1.000000 O
   O64         1.0     0.214857     0.590827     0.825458    Biso  1.000000 O
   O65         1.0     0.336576     0.713355     0.825408    Biso  1.000000 O
   O66         1.0     0.340689     0.343207     0.825400    Biso  1.000000 O
   O67         1.0     0.586945     0.714117     0.825400    Biso  1.000000 O
   O68         1.0     0.721927     0.974214     0.825367    Biso  1.000000 O
   O69         1.0     0.281978     0.217006     0.825358    Biso  1.000000 O
   O70         1.0     0.522713     0.732301     0.825350    Biso  1.000000 O
   O71         1.0     0.141520     0.355684     0.825342    Biso  1.000000 O
   O72         1.0     0.399931     0.359450     0.825308    Biso  1.000000 O
   O73         1.0     0.288655     0.461183     0.825300    Biso  1.000000 O
   O74         1.0     0.210213     0.841104     0.825267    Biso  1.000000 O
   O75         1.0     0.464487     0.343392     0.825217    Biso  1.000000 O
   O76         1.0     0.415804     0.458526     0.825208    Biso  1.000000 O
   O77         1.0     0.522366     0.356285     0.825183    Biso  1.000000 O
   O78         1.0     0.147482     0.604136     0.825183    Biso  1.000000 O
   O79         1.0     0.773429     0.856932     0.825175    Biso  1.000000 O
   O80         1.0     0.415827     0.962384     0.825175    Biso  1.000000 O
   O81         1.0     0.844455     0.717029     0.825175    Biso  1.000000 O
   O82         1.0     0.337662     0.838078     0.825158    Biso  1.000000 O
   O83         1.0     0.774261     0.606285     0.825150    Biso  1.000000 O
   O84         1.0     0.899330     0.351825     0.825092    Biso  1.000000 O
   O85         1.0     0.463008     0.837292     0.825050    Biso  1.000000 O
   O86         1.0     0.269385     0.105407     0.825050    Biso  1.000000 O
   O87         1.0     0.784519     0.721973     0.825042    Biso  1.000000 O
   O88         1.0     0.661460     0.458179     0.825017    Biso  1.000000 O
   O89         1.0     0.146904     0.729852     0.825008    Biso  1.000000 O
   O90         1.0     0.396280     0.730083     0.824983    Biso  1.000000 O
   O91         1.0     0.913193     0.457463     0.824958    Biso  1.000000 O
   O92         1.0     0.968230     0.717722     0.824958    Biso  1.000000 O
   O93         1.0     0.224908     0.231285     0.824933    Biso  1.000000 O
   O94         1.0     0.163470     0.210074     0.824925    Biso  1.000000 O
   O95         1.0     0.852981     0.229852     0.824875    Biso  1.000000 O
   O96         1.0     0.166798     0.958872     0.824858    Biso  1.000000 O
   O97         1.0     0.770518     0.355984     0.824783    Biso  1.000000 O
   O98         1.0     0.287916     0.962038     0.824733    Biso  1.000000 O
   O99         1.0     0.896534     0.853974     0.824733    Biso  1.000000 O
   O100        1.0     0.706285     0.332879     0.824725    Biso  1.000000 O
   O101        1.0     0.913424     0.212338     0.824708    Biso  1.000000 O
   O102        1.0     0.227218     0.482186     0.824683    Biso  1.000000 O
   O103        1.0     0.902957     0.726340     0.824600    Biso  1.000000 O
   O104        1.0     0.957024     0.083272     0.824600    Biso  1.000000 O
   O105        1.0     0.079875     0.333549     0.824592    Biso  1.000000 O
   O106        1.0     0.352703     0.483457     0.824575    Biso  1.000000 O
   O107        1.0     0.836114     0.083988     0.824567    Biso  1.000000 O
   O108        1.0     0.601964     0.228096     0.824392    Biso  1.000000 O
   O109        1.0     0.664094     0.206608     0.824383    Biso  1.000000 O
   O110        1.0     0.397227     0.849307     0.824383    Biso  1.000000 O
   O111        1.0     0.970333     0.226664     0.824300    Biso  1.000000 O
   O112        1.0     0.471326     0.226340     0.824242    Biso  1.000000 O
   O113        1.0     0.726502     0.226756     0.824175    Biso  1.000000 O
   O114        1.0     0.016613     0.108595     0.824150    Biso  1.000000 O
   O115        1.0     0.020356     0.862061     0.824150    Biso  1.000000 O
   O116        1.0     0.579575     0.332278     0.824067    Biso  1.000000 O
   O117        1.0     0.079621     0.085351     0.823992    Biso  1.000000 O
   O118        1.0     0.791936     0.207948     0.823975    Biso  1.000000 O
   O119        1.0     0.646211     0.855869     0.823975    Biso  1.000000 O
   O120        1.0     0.086160     0.708641     0.823883    Biso  1.000000 O
   O121        1.0     0.044524     0.956747     0.823875    Biso  1.000000 O
   O122        1.0     0.145726     0.104136     0.823533    Biso  1.000000 O
   O123        1.0     0.036252     0.462269     0.823475    Biso  1.000000 O
   O124        1.0     0.708757     0.828212     0.823425    Biso  1.000000 O
   O125        1.0     0.162384     0.459242     0.823233    Biso  1.000000 O
   O126        1.0     0.585975     0.831654     0.822975    Biso  1.000000 O
   O127        1.0     0.828835     0.828443     0.822475    Biso  1.000000 O
   O128        1.0     0.976548     0.489464     0.822317    Biso  1.000000 O
   Ce1         1.0     0.124954     0.821858     0.817742    Biso  1.000000 Ce
   Ce2         1.0     0.937847     0.126479     0.817633    Biso  1.000000 Ce
   Ce3         1.0     0.687985     0.625254     0.817458    Biso  1.000000 Ce
   Ce4         1.0     0.247759     0.819432     0.817450    Biso  1.000000 Ce
   Ce5         1.0     0.000809     0.942190     0.817375    Biso  1.000000 Ce
   Ce6         1.0     0.939140     0.997828     0.817375    Biso  1.000000 Ce
   Ce7         1.0     0.182948     0.249630     0.817267    Biso  1.000000 Ce
   Ce8         1.0     0.563031     0.622343     0.817258    Biso  1.000000 Ce
   Ce9         1.0     0.250508     0.318230     0.817233    Biso  1.000000 Ce
   Ce10        1.0     0.499908     0.443530     0.817175    Biso  1.000000 Ce
   Ce11        1.0     0.371742     0.568577     0.817083    Biso  1.000000 Ce
   Ce12        1.0     0.434982     0.749607     0.817042    Biso  1.000000 Ce
   Ce13        1.0     0.126109     0.564603     0.817025    Biso  1.000000 Ce
   Ce14        1.0     0.563355     0.502033     0.816983    Biso  1.000000 Ce
   Ce15        1.0     0.248128     0.689741     0.816975    Biso  1.000000 Ce
   Ce16        1.0     0.686275     0.500069     0.816967    Biso  1.000000 Ce
   Ce17        1.0     0.500023     0.693323     0.816967    Biso  1.000000 Ce
   Ce18        1.0     0.310744     0.748960     0.816942    Biso  1.000000 Ce
   Ce19        1.0     0.432486     0.501548     0.816933    Biso  1.000000 Ce
   Ce20        1.0     0.998360     0.066312     0.816917    Biso  1.000000 Ce
   Ce21        1.0     0.683272     0.373360     0.816900    Biso  1.000000 Ce
   Ce22        1.0     0.812384     0.123128     0.816858    Biso  1.000000 Ce
   Ce23        1.0     0.314533     0.875832     0.816775    Biso  1.000000 Ce
   Ce24        1.0     0.500855     0.941382     0.816767    Biso  1.000000 Ce
   Ce25        1.0     0.311784     0.625693     0.816725    Biso  1.000000 Ce
   Ce26        1.0     0.311853     0.124214     0.816725    Biso  1.000000 Ce
   Ce27        1.0     0.246003     0.440481     0.816725    Biso  1.000000 Ce
   Ce28        1.0     0.434127     0.623637     0.816717    Biso  1.000000 Ce
   Ce29        1.0     0.623914     0.566982     0.816692    Biso  1.000000 Ce
   Ce30        1.0     0.625208     0.940411     0.816683    Biso  1.000000 Ce
   Ce31        1.0     0.310097     0.500393     0.816675    Biso  1.000000 Ce
   Ce32        1.0     0.873244     0.191428     0.816675    Biso  1.000000 Ce
   Ce33        1.0     0.184681     0.749284     0.816658    Biso  1.000000 Ce
   Ce34        1.0     0.311992     0.374700     0.816650    Biso  1.000000 Ce
   Ce35        1.0     0.876571     0.066913     0.816608    Biso  1.000000 Ce
   Ce36        1.0     0.374376     0.690712     0.816608    Biso  1.000000 Ce
   Ce37        1.0     0.625994     0.066266     0.816608    Biso  1.000000 Ce
   Ce38        1.0     0.497643     0.566613     0.816583    Biso  1.000000 Ce
   Ce39        1.0     0.813470     0.498175     0.816575    Biso  1.000000 Ce
   Ce40        1.0     0.064210     0.001040     0.816575    Biso  1.000000 Ce
   Ce41        1.0     0.308595     0.249630     0.816542    Biso  1.000000 Ce
   Ce42        1.0     0.000092     0.817398     0.816508    Biso  1.000000 Ce
   Ce43        1.0     0.812084     0.249630     0.816508    Biso  1.000000 Ce
   Ce44        1.0     0.749977     0.443068     0.816475    Biso  1.000000 Ce
   Ce45        1.0     0.560952     0.373637     0.816458    Biso  1.000000 Ce
   Ce46        1.0     0.184358     0.371372     0.816458    Biso  1.000000 Ce
   Ce47        1.0     0.061922     0.622112     0.816433    Biso  1.000000 Ce
   Ce48        1.0     0.689025     0.872320     0.816433    Biso  1.000000 Ce
   Ce49        1.0     0.626895     0.690827     0.816425    Biso  1.000000 Ce
   Ce50        1.0     0.751779     0.065966     0.816425    Biso  1.000000 Ce
   Ce51        1.0     0.061784     0.876040     0.816417    Biso  1.000000 Ce
   Ce52        1.0     0.186506     0.876756     0.816408    Biso  1.000000 Ce
   Ce53        1.0     0.125370     0.691774     0.816400    Biso  1.000000 Ce
   Ce54        1.0     0.377842     0.940573     0.816392    Biso  1.000000 Ce
   Ce55        1.0     0.500485     0.067052     0.816367    Biso  1.000000 Ce
   Ce56        1.0     0.372343     0.195425     0.816350    Biso  1.000000 Ce
   Ce57        1.0     0.438055     0.377588     0.816333    Biso  1.000000 Ce
   Ce58        1.0     0.809196     0.000994     0.816333    Biso  1.000000 Ce
   Ce59        1.0     0.250670     0.565689     0.816325    Biso  1.000000 Ce
   Ce60        1.0     0.750254     0.691821     0.816317    Biso  1.000000 Ce
   Ce61        1.0     0.998475     0.565481     0.816308    Biso  1.000000 Ce
   Ce62        1.0     0.374884     0.318808     0.816283    Biso  1.000000 Ce
   Ce63        1.0     0.247643     0.190735     0.816267    Biso  1.000000 Ce
   Ce64        1.0     0.312962     0.998822     0.816258    Biso  1.000000 Ce
   Ce65        1.0     0.121904     0.442283     0.816225    Biso  1.000000 Ce
   Ce66        1.0     0.376802     0.069570     0.816217    Biso  1.000000 Ce
   Ce67        1.0     0.621858     0.442814     0.816208    Biso  1.000000 Ce
   Ce68        1.0     0.751617     0.191382     0.816125    Biso  1.000000 Ce
   Ce69        1.0     0.187015     0.497297     0.816125    Biso  1.000000 Ce
   Ce70        1.0     0.186091     0.623683     0.816125    Biso  1.000000 Ce
   Ce71        1.0     0.936876     0.372805     0.816083    Biso  1.000000 Ce
   Ce72        1.0     0.439256     0.998937     0.816075    Biso  1.000000 Ce
   Ce73        1.0     0.936414     0.873406     0.816075    Biso  1.000000 Ce
   Ce74        1.0     0.562130     0.998521     0.816042    Biso  1.000000 Ce
   Ce75        1.0     0.873591     0.316312     0.816033    Biso  1.000000 Ce
   Ce76        1.0     0.249076     0.942699     0.816033    Biso  1.000000 Ce
   Ce77        1.0     0.434543     0.871881     0.816025    Biso  1.000000 Ce
   Ce78        1.0     0.120933     0.316174     0.815958    Biso  1.000000 Ce
   Ce79        1.0     0.188031     0.998799     0.815933    Biso  1.000000 Ce
   Ce80        1.0     0.871604     0.442768     0.815917    Biso  1.000000 Ce
   Ce81        1.0     0.812685     0.374214     0.815908    Biso  1.000000 Ce
   Ce82        1.0     0.560929     0.749792     0.815900    Biso  1.000000 Ce
   Ce83        1.0     0.373059     0.440527     0.815867    Biso  1.000000 Ce
   Ce84        1.0     0.120541     0.066590     0.815858    Biso  1.000000 Ce
   Ce85        1.0     0.123822     0.190157     0.815850    Biso  1.000000 Ce
   Ce86        1.0     0.058110     0.248891     0.815842    Biso  1.000000 Ce
   Ce87        1.0     0.123637     0.942722     0.815833    Biso  1.000000 Ce
   Ce88        1.0     0.059543     0.372689     0.815817    Biso  1.000000 Ce
   Ce89        1.0     0.749815     0.940180     0.815808    Biso  1.000000 Ce
   Ce90        1.0     0.812592     0.751664     0.815800    Biso  1.000000 Ce
   Ce91        1.0     0.059797     0.123822     0.815783    Biso  1.000000 Ce
   Ce92        1.0     0.812916     0.873082     0.815783    Biso  1.000000 Ce
   Ce93        1.0     0.938378     0.748059     0.815742    Biso  1.000000 Ce
   Ce94        1.0     0.747320     0.318461     0.815733    Biso  1.000000 Ce
   Ce95        1.0     0.874030     0.569016     0.815733    Biso  1.000000 Ce
   Ce96        1.0     0.185143     0.124445     0.815708    Biso  1.000000 Ce
   Ce97        1.0     0.061622     0.748383     0.815683    Biso  1.000000 Ce
   Ce98        1.0     0.438332     0.124376     0.815667    Biso  1.000000 Ce
   Ce99        1.0     0.688632     0.121488     0.815650    Biso  1.000000 Ce
   Ce100       1.0     0.999723     0.689880     0.815642    Biso  1.000000 Ce
   Ce101       1.0     0.373244     0.814811     0.815633    Biso  1.000000 Ce
   Ce102       1.0     0.689464     0.747181     0.815617    Biso  1.000000 Ce
   Ce103       1.0     0.435559     0.250832     0.815575    Biso  1.000000 Ce
   Ce104       1.0     0.874908     0.941474     0.815567    Biso  1.000000 Ce
   Ce105       1.0     0.875323     0.816867     0.815550    Biso  1.000000 Ce
   Ce106       1.0     0.998614     0.192652     0.815550    Biso  1.000000 Ce
   Ce107       1.0     0.686206     0.244339     0.815550    Biso  1.000000 Ce
   Ce108       1.0     0.499191     0.816128     0.815533    Biso  1.000000 Ce
   Ce109       1.0     0.563101     0.123544     0.815467    Biso  1.000000 Ce
   Ce110       1.0     0.564372     0.872274     0.815425    Biso  1.000000 Ce
   Ce111       1.0     0.061853     0.498105     0.815400    Biso  1.000000 Ce
   Ce112       1.0     0.935351     0.249838     0.815392    Biso  1.000000 Ce
   Ce113       1.0     0.620933     0.317676     0.815383    Biso  1.000000 Ce
   Ce114       1.0     0.688008     0.996696     0.815375    Biso  1.000000 Ce
   Ce115       1.0     0.246419     0.068692     0.815358    Biso  1.000000 Ce
   Ce116       1.0     0.876710     0.694154     0.815325    Biso  1.000000 Ce
   Ce117       1.0     0.997551     0.442860     0.815317    Biso  1.000000 Ce
   Ce118       1.0     0.751086     0.567860     0.815308    Biso  1.000000 Ce
   Ce119       1.0     0.627056     0.816959     0.815275    Biso  1.000000 Ce
   Ce120       1.0     0.499561     0.319177     0.815217    Biso  1.000000 Ce
   Ce121       1.0     0.999815     0.316266     0.815117    Biso  1.000000 Ce
   Ce122       1.0     0.754159     0.817791     0.815108    Biso  1.000000 Ce
   Ce123       1.0     0.811784     0.627264     0.815008    Biso  1.000000 Ce
   Ce124       1.0     0.936853     0.623914     0.814950    Biso  1.000000 Ce
   Ce125       1.0     0.623960     0.189880     0.814950    Biso  1.000000 Ce
   Ce126       1.0     0.563008     0.245541     0.814775    Biso  1.000000 Ce
   Ce127       1.0     0.498660     0.192583     0.814725    Biso  1.000000 Ce
   Ce128       1.0     0.934335     0.498336     0.814650    Biso  1.000000 Ce
   O129        1.0     0.653535     0.282371     0.809817    Biso  1.000000 O
   O130        1.0     0.220841     0.654321     0.809658    Biso  1.000000 O
   O131        1.0     0.471511     0.904298     0.808950    Biso  1.000000 O
   O132        1.0     0.215712     0.156238     0.808900    Biso  1.000000 O
   O133        1.0     0.526386     0.532278     0.808542    Biso  1.000000 O
   O134        1.0     0.154043     0.031839     0.808442    Biso  1.000000 O
   O135        1.0     0.157648     0.532463     0.808175    Biso  1.000000 O
   O136        1.0     0.089256     0.784196     0.808167    Biso  1.000000 O
   O137        1.0     0.152079     0.283480     0.807958    Biso  1.000000 O
   O138        1.0     0.531400     0.657186     0.807917    Biso  1.000000 O
   O139        1.0     0.966659     0.907902     0.807917    Biso  1.000000 O
   O140        1.0     0.845448     0.907532     0.807908    Biso  1.000000 O
   O141        1.0     0.210444     0.785282     0.807833    Biso  1.000000 O
   O142        1.0     0.029413     0.035236     0.807758    Biso  1.000000 O
   O143        1.0     0.904945     0.033480     0.807658    Biso  1.000000 O
   O144        1.0     0.342121     0.160513     0.807658    Biso  1.000000 O
   O145        1.0     0.655268     0.408179     0.807533    Biso  1.000000 O
   O146        1.0     0.275185     0.778119     0.807500    Biso  1.000000 O
   O147        1.0     0.403535     0.658896     0.807483    Biso  1.000000 O
   O148        1.0     0.781724     0.287592     0.807375    Biso  1.000000 O
   O149        1.0     0.278974     0.032093     0.807367    Biso  1.000000 O
   O150        1.0     0.593854     0.908133     0.807308    Biso  1.000000 O
   O151        1.0     0.967814     0.406978     0.807267    Biso  1.000000 O
   O152        1.0     0.466012     0.409150     0.807150    Biso  1.000000 O
   O153        1.0     0.219432     0.908503     0.807142    Biso  1.000000 O
   O154        1.0     0.093715     0.658688     0.807025    Biso  1.000000 O
   O155        1.0     0.722759     0.409034     0.807017    Biso  1.000000 O
   O156        1.0     0.342976     0.282278     0.807008    Biso  1.000000 O
   O157        1.0     0.215134     0.283665     0.806917    Biso  1.000000 O
   O158        1.0     0.966451     0.031770     0.806908    Biso  1.000000 O
   O159        1.0     0.842352     0.035236     0.806900    Biso  1.000000 O
   O160        1.0     0.462685     0.533849     0.806875    Biso  1.000000 O
   O161        1.0     0.030014     0.656238     0.806858    Biso  1.000000 O
   O162        1.0     0.344385     0.657879     0.806783    Biso  1.000000 O
   O163        1.0     0.532717     0.032255     0.806692    Biso  1.000000 O
   O164        1.0     0.151594     0.785282     0.806683    Biso  1.000000 O
   O165        1.0     0.779598     0.032509     0.806675    Biso  1.000000 O
   O166        1.0     0.658872     0.659288     0.806667    Biso  1.000000 O
   O167        1.0     0.588170     0.407163     0.806550    Biso  1.000000 O
   O168        1.0     0.216520     0.405222     0.806542    Biso  1.000000 O
   O169        1.0     0.532717     0.907810     0.806508    Biso  1.000000 O
   O170        1.0     0.093230     0.406978     0.806492    Biso  1.000000 O
   O171        1.0     0.468623     0.660582     0.806492    Biso  1.000000 O
   O172        1.0     0.719986     0.904090     0.806483    Biso  1.000000 O
   O173        1.0     0.594755     0.782486     0.806467    Biso  1.000000 O
   O174        1.0     0.028581     0.281747     0.806458    Biso  1.000000 O
   O175        1.0     0.155730     0.659219     0.806450    Biso  1.000000 O
   O176        1.0     0.407694     0.032047     0.806442    Biso  1.000000 O
   O177        1.0     0.278905     0.405083     0.806442    Biso  1.000000 O
   O178        1.0     0.091567     0.159057     0.806433    Biso  1.000000 O
   O179        1.0     0.720726     0.156215     0.806433    Biso  1.000000 O
   O180        1.0     0.409381     0.906793     0.806433    Biso  1.000000 O
   O181        1.0     0.595841     0.030037     0.806417    Biso  1.000000 O
   O182        1.0     0.342884     0.407810     0.806400    Biso  1.000000 O
   O183        1.0     0.029875     0.532509     0.806400    Biso  1.000000 O
   O184        1.0     0.965712     0.533433     0.806375    Biso  1.000000 O
   O185        1.0     0.529228     0.282648     0.806325    Biso  1.000000 O
   O186        1.0     0.091497     0.907971     0.806317    Biso  1.000000 O
   O187        1.0     0.595471     0.657486     0.806300    Biso  1.000000 O
   O188        1.0     0.907024     0.782324     0.806283    Biso  1.000000 O
   O189        1.0     0.150347     0.405476     0.806283    Biso  1.000000 O
   O190        1.0     0.282116     0.907324     0.806258    Biso  1.000000 O
   O191        1.0     0.031215     0.782324     0.806250    Biso  1.000000 O
   O192        1.0     0.656423     0.531747     0.806192    Biso  1.000000 O
   O193        1.0     0.216220     0.532740     0.806158    Biso  1.000000 O
   O194        1.0     0.906146     0.285005     0.806125    Biso  1.000000 O
   O195        1.0     0.155684     0.908295     0.806125    Biso  1.000000 O
   O196        1.0     0.657625     0.911691     0.806108    Biso  1.000000 O
   O197        1.0     0.345287     0.037200     0.806108    Biso  1.000000 O
   O198        1.0     0.904575     0.658249     0.806058    Biso  1.000000 O
   O199        1.0     0.783803     0.159496     0.805992    Biso  1.000000 O
   O200        1.0     0.719247     0.535929     0.805975    Biso  1.000000 O
   O201        1.0     0.841705     0.407740     0.805942    Biso  1.000000 O
   O202        1.0     0.283133     0.655407     0.805933    Biso  1.000000 O
   O203        1.0     0.844986     0.157925     0.805900    Biso  1.000000 O
   O204        1.0     0.782301     0.784127     0.805883    Biso  1.000000 O
   O205        1.0     0.404506     0.533272     0.805883    Biso  1.000000 O
   O206        1.0     0.279298     0.532625     0.805883    Biso  1.000000 O
   O207        1.0     0.784242     0.533018     0.805850    Biso  1.000000 O
   O208        1.0     0.342814     0.597921     0.805842    Biso  1.000000 O
   O209        1.0     0.969963     0.160189     0.805800    Biso  1.000000 O
   O210        1.0     0.277103     0.282994     0.805775    Biso  1.000000 O
   O211        1.0     0.907209     0.907787     0.805775    Biso  1.000000 O
   O212        1.0     0.907001     0.534219     0.805767    Biso  1.000000 O
   O213        1.0     0.403443     0.160952     0.805767    Biso  1.000000 O
   O214        1.0     0.280499     0.156677     0.805758    Biso  1.000000 O
   O215        1.0     0.465527     0.032879     0.805750    Biso  1.000000 O
   O216        1.0     0.465065     0.157994     0.805733    Biso  1.000000 O
   O217        1.0     0.528466     0.406377     0.805683    Biso  1.000000 O
   O218        1.0     0.906631     0.157902     0.805675    Biso  1.000000 O
   O219        1.0     0.339880     0.533110     0.805667    Biso  1.000000 O
   O220        1.0     0.468623     0.284473     0.805650    Biso  1.000000 O
   O221        1.0     0.406446     0.285906     0.805650    Biso  1.000000 O
   O222        1.0     0.092791     0.531308     0.805633    Biso  1.000000 O
   O223        1.0     0.276895     0.470055     0.805625    Biso  1.000000 O
   O224        1.0     0.218138     0.345564     0.805600    Biso  1.000000 O
   O225        1.0     0.403096     0.410582     0.805567    Biso  1.000000 O
   O226        1.0     0.344848     0.970333     0.805558    Biso  1.000000 O
   O227        1.0     0.593692     0.592352     0.805508    Biso  1.000000 O
   O228        1.0     0.905638     0.094778     0.805475    Biso  1.000000 O
   O229        1.0     0.719524     0.032948     0.805425    Biso  1.000000 O
   O230        1.0     0.279644     0.718323     0.805417    Biso  1.000000 O
   O231        1.0     0.214187     0.721141     0.805417    Biso  1.000000 O
   O232        1.0     0.533295     0.783503     0.805408    Biso  1.000000 O
   O233        1.0     0.279529     0.595171     0.805350    Biso  1.000000 O
   O234        1.0     0.966659     0.658272     0.805292    Biso  1.000000 O
   O235        1.0     0.846303     0.973313     0.805292    Biso  1.000000 O
   O236        1.0     0.092167     0.468207     0.805275    Biso  1.000000 O
   O237        1.0     0.031585     0.913494     0.805267    Biso  1.000000 O
   O238        1.0     0.656585     0.597689     0.805267    Biso  1.000000 O
   O239        1.0     0.780984     0.910513     0.805242    Biso  1.000000 O
   O240        1.0     0.903004     0.405291     0.805225    Biso  1.000000 O
   O241        1.0     0.406308     0.593369     0.805217    Biso  1.000000 O
   O242        1.0     0.089325     0.282093     0.805208    Biso  1.000000 O
   O243        1.0     0.967398     0.785028     0.805200    Biso  1.000000 O
   O244        1.0     0.405222     0.968900     0.805167    Biso  1.000000 O
   O245        1.0     0.592167     0.471835     0.805158    Biso  1.000000 O
   O246        1.0     0.655245     0.155129     0.805125    Biso  1.000000 O
   O247        1.0     0.846303     0.533272     0.805125    Biso  1.000000 O
   O248        1.0     0.966220     0.282971     0.805125    Biso  1.000000 O
   O249        1.0     0.967837     0.969154     0.805108    Biso  1.000000 O
   O250        1.0     0.154737     0.844871     0.805100    Biso  1.000000 O
   O251        1.0     0.718207     0.657394     0.805092    Biso  1.000000 O
   O252        1.0     0.591728     0.531470     0.805083    Biso  1.000000 O
   O253        1.0     0.528859     0.471026     0.805075    Biso  1.000000 O
   O254        1.0     0.528558     0.970518     0.805075    Biso  1.000000 O
   O255        1.0     0.466890     0.785559     0.805042    Biso  1.000000 O
   O256        1.0     0.033410     0.592676     0.805042    Biso  1.000000 O
   O257        1.0     0.781770     0.970379     0.805033    Biso  1.000000 O
   O258        1.0     0.336807     0.782001     0.805033    Biso  1.000000 O
   O259        1.0     0.466705     0.468323     0.805025    Biso  1.000000 O
   O260        1.0     0.656608     0.782394     0.805017    Biso  1.000000 O
   O261        1.0     0.343946     0.720171     0.805000    Biso  1.000000 O
   O262        1.0     0.591636     0.968253     0.804992    Biso  1.000000 O
   O263        1.0     0.715596     0.594824     0.804983    Biso  1.000000 O
   O264        1.0     0.029321     0.717676     0.804983    Biso  1.000000 O
   O265        1.0     0.030152     0.973059     0.804933    Biso  1.000000 O
   O266        1.0     0.218554     0.845980     0.804908    Biso  1.000000 O
   O267        1.0     0.529713     0.845356     0.804908    Biso  1.000000 O
   O268        1.0     0.468877     0.724445     0.804858    Biso  1.000000 O
   O269        1.0     0.653466     0.346557     0.804833    Biso  1.000000 O
   O270        1.0     0.970933     0.845795     0.804833    Biso  1.000000 O
   O271        1.0     0.344940     0.096026     0.804825    Biso  1.000000 O
   O272        1.0     0.530176     0.592213     0.804817    Biso  1.000000 O
   O273        1.0     0.527495     0.158156     0.804800    Biso  1.000000 O
   O274        1.0     0.277819     0.216613     0.804775    Biso  1.000000 O
   O275        1.0     0.401825     0.782763     0.804767    Biso  1.000000 O
   O276        1.0     0.092213     0.592953     0.804758    Biso  1.000000 O
   O277        1.0     0.155268     0.594409     0.804758    Biso  1.000000 O
   O278        1.0     0.155037     0.154991     0.804733    Biso  1.000000 O
   O279        1.0     0.282001     0.094524     0.804717    Biso  1.000000 O
   O280        1.0     0.781955     0.345795     0.804708    Biso  1.000000 O
   O281        1.0     0.840550     0.281909     0.804692    Biso  1.000000 O
   O282        1.0     0.157463     0.721188     0.804692    Biso  1.000000 O
   O283        1.0     0.782186     0.097389     0.804692    Biso  1.000000 O
   O284        1.0     0.908965     0.969547     0.804692    Biso  1.000000 O
   O285        1.0     0.844640     0.846673     0.804675    Biso  1.000000 O
   O286        1.0     0.217583     0.969547     0.804675    Biso  1.000000 O
   O287        1.0     0.657232     0.092768     0.804675    Biso  1.000000 O
   O288        1.0     0.343946     0.845079     0.804667    Biso  1.000000 O
   O289        1.0     0.470125     0.092976     0.804667    Biso  1.000000 O
   O290        1.0     0.153327     0.342029     0.804650    Biso  1.000000 O
   O291        1.0     0.720887     0.093600     0.804650    Biso  1.000000 O
   O292        1.0     0.214995     0.219570     0.804633    Biso  1.000000 O
   O293        1.0     0.218646     0.594085     0.804608    Biso  1.000000 O
   O294        1.0     0.092860     0.721534     0.804608    Biso  1.000000 O
   O295        1.0     0.718877     0.472019     0.804600    Biso  1.000000 O
   O296        1.0     0.341012     0.344894     0.804575    Biso  1.000000 O
   O297        1.0     0.345864     0.907209     0.804567    Biso  1.000000 O
   O298        1.0     0.596650     0.717560     0.804567    Biso  1.000000 O
   O299        1.0     0.029090     0.158364     0.804550    Biso  1.000000 O
   O300        1.0     0.590781     0.283618     0.804517    Biso  1.000000 O
   O301        1.0     0.408826     0.719362     0.804517    Biso  1.000000 O
   O302        1.0     0.215319     0.032555     0.804508    Biso  1.000000 O
   O303        1.0     0.780222     0.405730     0.804500    Biso  1.000000 O
   O304        1.0     0.653882     0.469801     0.804500    Biso  1.000000 O
   O305        1.0     0.844478     0.785189     0.804492    Biso  1.000000 O
   O306        1.0     0.404737     0.223429     0.804492    Biso  1.000000 O
   O307        1.0     0.091428     0.345240     0.804475    Biso  1.000000 O
   O308        1.0     0.093415     0.220656     0.804425    Biso  1.000000 O
   O309        1.0     0.214048     0.468923     0.804408    Biso  1.000000 O
   O310        1.0     0.656285     0.720864     0.804408    Biso  1.000000 O
   O311        1.0     0.780291     0.224954     0.804400    Biso  1.000000 O
   O312        1.0     0.468970     0.349284     0.804367    Biso  1.000000 O
   O313        1.0     0.030199     0.408665     0.804367    Biso  1.000000 O
   O314        1.0     0.591474     0.155407     0.804367    Biso  1.000000 O
   O315        1.0     0.905152     0.221003     0.804350    Biso  1.000000 O
   O316        1.0     0.032209     0.847713     0.804350    Biso  1.000000 O
   O317        1.0     0.154529     0.220310     0.804350    Biso  1.000000 O
   O318        1.0     0.970333     0.097828     0.804333    Biso  1.000000 O
   O319        1.0     0.466174     0.596858     0.804333    Biso  1.000000 O
   O320        1.0     0.090042     0.033711     0.804325    Biso  1.000000 O
   O321        1.0     0.780707     0.657602     0.804325    Biso  1.000000 O
   O322        1.0     0.155499     0.091728     0.804325    Biso  1.000000 O
   O323        1.0     0.780938     0.598983     0.804283    Biso  1.000000 O
   O324        1.0     0.279298     0.341936     0.804275    Biso  1.000000 O
   O325        1.0     0.659242     0.032602     0.804225    Biso  1.000000 O
   O326        1.0     0.280568     0.844963     0.804217    Biso  1.000000 O
   O327        1.0     0.531885     0.345541     0.804208    Biso  1.000000 O
   O328        1.0     0.968161     0.594940     0.804192    Biso  1.000000 O
   O329        1.0     0.591128     0.345194     0.804142    Biso  1.000000 O
   O330        1.0     0.030014     0.220356     0.804142    Biso  1.000000 O
   O331        1.0     0.842930     0.220240     0.804125    Biso  1.000000 O
   O332        1.0     0.340250     0.469755     0.804117    Biso  1.000000 O
   O333        1.0     0.407394     0.095148     0.804100    Biso  1.000000 O
   O334        1.0     0.468022     0.970957     0.804075    Biso  1.000000 O
   O335        1.0     0.278396     0.969686     0.804067    Biso  1.000000 O
   O336        1.0     0.402680     0.471095     0.804067    Biso  1.000000 O
   O337        1.0     0.722458     0.847343     0.804050    Biso  1.000000 O
   O338        1.0     0.340180     0.220425     0.804050    Biso  1.000000 O
   O339        1.0     0.153928     0.471604     0.804050    Biso  1.000000 O
   O340        1.0     0.717652     0.220287     0.804025    Biso  1.000000 O
   O341        1.0     0.842652     0.347944     0.804017    Biso  1.000000 O
   O342        1.0     0.718392     0.967560     0.804017    Biso  1.000000 O
   O343        1.0     0.405499     0.348221     0.803983    Biso  1.000000 O
   O344        1.0     0.090943     0.847851     0.803950    Biso  1.000000 O
   O345        1.0     0.721534     0.284427     0.803858    Biso  1.000000 O
   O346        1.0     0.842029     0.594316     0.803808    Biso  1.000000 O
   O347        1.0     0.718715     0.345957     0.803767    Biso  1.000000 O
   O348        1.0     0.721419     0.718900     0.803750    Biso  1.000000 O
   O349        1.0     0.406493     0.842445     0.803733    Biso  1.000000 O
   O350        1.0     0.530360     0.719154     0.803708    Biso  1.000000 O
   O351        1.0     0.654274     0.967421     0.803708    Biso  1.000000 O
   O352        1.0     0.154367     0.970610     0.803708    Biso  1.000000 O
   O353        1.0     0.780984     0.466936     0.803708    Biso  1.000000 O
   O354        1.0     0.593068     0.217583     0.803700    Biso  1.000000 O
   O355        1.0     0.969339     0.344131     0.803692    Biso  1.000000 O
   O356        1.0     0.842144     0.470102     0.803692    Biso  1.000000 O
   O357        1.0     0.027911     0.345887     0.803683    Biso  1.000000 O
   O358        1.0     0.967398     0.721627     0.803667    Biso  1.000000 O
   O359        1.0     0.465042     0.847528     0.803658    Biso  1.000000 O
   O360        1.0     0.722412     0.782971     0.803650    Biso  1.000000 O
   O361        1.0     0.529737     0.095379     0.803625    Biso  1.000000 O
   O362        1.0     0.592999     0.095587     0.803600    Biso  1.000000 O
   O363        1.0     0.907994     0.342560     0.803592    Biso  1.000000 O
   O364        1.0     0.844247     0.658965     0.803558    Biso  1.000000 O
   O365        1.0     0.782255     0.719455     0.803542    Biso  1.000000 O
   O366        1.0     0.903119     0.596511     0.803533    Biso  1.000000 O
   O367        1.0     0.907602     0.845263     0.803508    Biso  1.000000 O
   O368        1.0     0.651594     0.221141     0.803500    Biso  1.000000 O
   O369        1.0     0.905222     0.468461     0.803475    Biso  1.000000 O
   O370        1.0     0.845032     0.094755     0.803458    Biso  1.000000 O
   O371        1.0     0.217837     0.095541     0.803425    Biso  1.000000 O
   O372        1.0     0.032140     0.095079     0.803408    Biso  1.000000 O
   O373        1.0     0.467514     0.222066     0.803392    Biso  1.000000 O
   O374        1.0     0.096280     0.096881     0.803375    Biso  1.000000 O
   O375        1.0     0.966058     0.221881     0.803292    Biso  1.000000 O
   O376        1.0     0.906724     0.720402     0.803267    Biso  1.000000 O
   O377        1.0     0.844177     0.723406     0.803258    Biso  1.000000 O
   O378        1.0     0.968854     0.470425     0.803258    Biso  1.000000 O
   O379        1.0     0.593438     0.845864     0.803100    Biso  1.000000 O
   O380        1.0     0.784658     0.845194     0.803067    Biso  1.000000 O
   O381        1.0     0.092999     0.970841     0.803050    Biso  1.000000 O
   O382        1.0     0.530176     0.219362     0.802717    Biso  1.000000 O
   O383        1.0     0.657994     0.844016     0.802600    Biso  1.000000 O
   O384        1.0     0.030360     0.469432     0.802600    Biso  1.000000 O
   Ce129       1.0     0.689487     0.436922     0.795042    Biso  1.000000 Ce
   Ce130       1.0     0.437731     0.439210     0.795042    Biso  1.000000 Ce
   Ce131       1.0     0.249630     0.749769     0.795000    Biso  1.000000 Ce
   Ce132       1.0     0.249053     0.253396     0.794708    Biso  1.000000 Ce
   Ce133       1.0     0.122897     0.877403     0.794700    Biso  1.000000 Ce
   Ce134       1.0     0.186044     0.689649     0.794683    Biso  1.000000 Ce
   Ce135       1.0     0.186645     0.565111     0.794650    Biso  1.000000 Ce
   Ce136       1.0     0.061506     0.686622     0.794608    Biso  1.000000 Ce
   Ce137       1.0     0.561437     0.437708     0.794575    Biso  1.000000 Ce
   Ce138       1.0     0.501225     0.628928     0.794500    Biso  1.000000 Ce
   Ce139       1.0     0.122528     0.628974     0.794450    Biso  1.000000 Ce
   Ce140       1.0     0.625531     0.627264     0.794442    Biso  1.000000 Ce
   Ce141       1.0     0.372759     0.003789     0.794400    Biso  1.000000 Ce
   Ce142       1.0     0.936645     0.065296     0.794358    Biso  1.000000 Ce
   Ce143       1.0     0.998198     0.003974     0.794333    Biso  1.000000 Ce
   Ce144       1.0     0.623614     0.378189     0.794317    Biso  1.000000 Ce
   Ce145       1.0     0.250046     0.625601     0.794217    Biso  1.000000 Ce
   Ce146       1.0     0.245980     0.376040     0.794217    Biso  1.000000 Ce
   Ce147       1.0     0.625116     0.750970     0.794158    Biso  1.000000 Ce
   Ce148       1.0     0.751386     0.501918     0.794150    Biso  1.000000 Ce
   Ce149       1.0     0.435328     0.938909     0.794108    Biso  1.000000 Ce
   Ce150       1.0     0.187084     0.188586     0.794083    Biso  1.000000 Ce
   Ce151       1.0     0.748799     0.127588     0.794033    Biso  1.000000 Ce
   Ce152       1.0     0.310860     0.062477     0.794008    Biso  1.000000 Ce
   Ce153       1.0     0.122458     0.752934     0.793992    Biso  1.000000 Ce
   Ce154       1.0     0.311599     0.189325     0.793967    Biso  1.000000 Ce
   Ce155       1.0     0.877888     0.003119     0.793958    Biso  1.000000 Ce
   Ce156       1.0     0.374515     0.130106     0.793942    Biso  1.000000 Ce
   Ce157       1.0     0.940018     0.938078     0.793908    Biso  1.000000 Ce
   Ce158       1.0     0.373105     0.628119     0.793875    Biso  1.000000 Ce
   Ce159       1.0     0.059704     0.939834     0.793875    Biso  1.000000 Ce
   Ce160       1.0     0.186553     0.315042     0.793875    Biso  1.000000 Ce
   Ce161       1.0     0.498244     0.877796     0.793842    Biso  1.000000 Ce
   Ce162       1.0     0.312662     0.812592     0.793833    Biso  1.000000 Ce
   Ce163       1.0     0.500185     0.378073     0.793817    Biso  1.000000 Ce
   Ce164       1.0     0.060813     0.812500     0.793808    Biso  1.000000 Ce
   Ce165       1.0     0.561807     0.563470     0.793800    Biso  1.000000 Ce
   Ce166       1.0     0.815665     0.065226     0.793767    Biso  1.000000 Ce
   Ce167       1.0     0.122389     0.375970     0.793767    Biso  1.000000 Ce
   Ce168       1.0     0.250670     0.502611     0.793750    Biso  1.000000 Ce
   Ce169       1.0     0.562500     0.689348     0.793750    Biso  1.000000 Ce
   Ce170       1.0     0.440042     0.689348     0.793725    Biso  1.000000 Ce
   Ce171       1.0     0.435998     0.565296     0.793725    Biso  1.000000 Ce
   Ce172       1.0     0.310744     0.437130     0.793717    Biso  1.000000 Ce
   Ce173       1.0     0.496811     0.127311     0.793708    Biso  1.000000 Ce
   Ce174       1.0     0.000300     0.878396     0.793667    Biso  1.000000 Ce
   Ce175       1.0     0.502495     0.004482     0.793658    Biso  1.000000 Ce
   Ce176       1.0     0.936506     0.563470     0.793650    Biso  1.000000 Ce
   Ce177       1.0     0.749977     0.003443     0.793633    Biso  1.000000 Ce
   Ce178       1.0     0.752357     0.878697     0.793625    Biso  1.000000 Ce
   Ce179       1.0     0.561945     0.936969     0.793617    Biso  1.000000 Ce
   Ce180       1.0     0.184843     0.813863     0.793583    Biso  1.000000 Ce
   Ce181       1.0     0.434219     0.314279     0.793575    Biso  1.000000 Ce
   Ce182       1.0     0.001063     0.128096     0.793575    Biso  1.000000 Ce
   Ce183       1.0     0.876109     0.754159     0.793567    Biso  1.000000 Ce
   Ce184       1.0     0.373706     0.502426     0.793567    Biso  1.000000 Ce
   Ce185       1.0     0.873036     0.254783     0.793558    Biso  1.000000 Ce
   Ce186       1.0     0.312731     0.564603     0.793533    Biso  1.000000 Ce
   Ce187       1.0     0.877472     0.878512     0.793525    Biso  1.000000 Ce
   Ce188       1.0     0.687292     0.564533     0.793483    Biso  1.000000 Ce
   Ce189       1.0     0.186691     0.938909     0.793483    Biso  1.000000 Ce
   Ce190       1.0     0.876155     0.130176     0.793467    Biso  1.000000 Ce
   Ce191       1.0     0.435513     0.189418     0.793467    Biso  1.000000 Ce
   Ce192       1.0     0.249515     0.873313     0.793467    Biso  1.000000 Ce
   Ce193       1.0     0.124376     0.253628     0.793433    Biso  1.000000 Ce
   Ce194       1.0     0.999191     0.501779     0.793425    Biso  1.000000 Ce
   Ce195       1.0     0.623013     0.251987     0.793417    Biso  1.000000 Ce
   Ce196       1.0     0.998937     0.752934     0.793408    Biso  1.000000 Ce
   Ce197       1.0     0.437084     0.815411     0.793400    Biso  1.000000 Ce
   Ce198       1.0     0.311206     0.938262     0.793358    Biso  1.000000 Ce
   Ce199       1.0     0.873036     0.374700     0.793350    Biso  1.000000 Ce
   Ce200       1.0     0.311622     0.311668     0.793333    Biso  1.000000 Ce
   Ce201       1.0     0.371765     0.254506     0.793333    Biso  1.000000 Ce
   Ce202       1.0     0.934150     0.436899     0.793325    Biso  1.000000 Ce
   Ce203       1.0     0.250485     0.125924     0.793317    Biso  1.000000 Ce
   Ce204       1.0     0.125323     0.502888     0.793308    Biso  1.000000 Ce
   Ce205       1.0     0.184843     0.063632     0.793300    Biso  1.000000 Ce
   Ce206       1.0     0.376386     0.750116     0.793283    Biso  1.000000 Ce
   Ce207       1.0     0.062061     0.564094     0.793283    Biso  1.000000 Ce
   Ce208       1.0     0.938563     0.815088     0.793242    Biso  1.000000 Ce
   Ce209       1.0     0.060120     0.063771     0.793233    Biso  1.000000 Ce
   Ce210       1.0     0.496996     0.499330     0.793217    Biso  1.000000 Ce
   Ce211       1.0     0.686067     0.312408     0.793208    Biso  1.000000 Ce
   Ce212       1.0     0.685906     0.688147     0.793192    Biso  1.000000 Ce
   Ce213       1.0     0.182417     0.436437     0.793192    Biso  1.000000 Ce
   Ce214       1.0     0.247112     0.002287     0.793183    Biso  1.000000 Ce
   Ce215       1.0     0.624700     0.500023     0.793150    Biso  1.000000 Ce
   Ce216       1.0     0.752380     0.750716     0.793142    Biso  1.000000 Ce
   Ce217       1.0     0.997389     0.252126     0.793133    Biso  1.000000 Ce
   Ce218       1.0     0.372274     0.377888     0.793133    Biso  1.000000 Ce
   Ce219       1.0     0.435975     0.063771     0.793133    Biso  1.000000 Ce
   Ce220       1.0     0.062708     0.437800     0.793125    Biso  1.000000 Ce
   Ce221       1.0     0.562361     0.066151     0.793117    Biso  1.000000 Ce
   Ce222       1.0     0.313886     0.689880     0.793117    Biso  1.000000 Ce
   Ce223       1.0     0.809196     0.313286     0.793108    Biso  1.000000 Ce
   Ce224       1.0     0.812754     0.438517     0.793100    Biso  1.000000 Ce
   Ce225       1.0     0.690804     0.813771     0.793092    Biso  1.000000 Ce
   Ce226       1.0     0.687916     0.062893     0.793083    Biso  1.000000 Ce
   Ce227       1.0     0.374700     0.878212     0.793075    Biso  1.000000 Ce
   Ce228       1.0     0.623799     0.000994     0.793050    Biso  1.000000 Ce
   Ce229       1.0     0.687246     0.937130     0.793042    Biso  1.000000 Ce
   Ce230       1.0     0.059866     0.312038     0.793033    Biso  1.000000 Ce
   Ce231       1.0     0.999861     0.627264     0.793025    Biso  1.000000 Ce
   Ce232       1.0     0.000347     0.378350     0.793000    Biso  1.000000 Ce
   Ce233       1.0     0.815042     0.940111     0.792975    Biso  1.000000 Ce
   Ce234       1.0     0.750555     0.376086     0.792958    Biso  1.000000 Ce
   Ce235       1.0     0.812454     0.563216     0.792950    Biso  1.000000 Ce
   Ce236       1.0     0.560213     0.312246     0.792933    Biso  1.000000 Ce
   Ce237       1.0     0.626386     0.874769     0.792933    Biso  1.000000 Ce
   Ce238       1.0     0.560282     0.188309     0.792908    Biso  1.000000 Ce
   Ce239       1.0     0.060929     0.188193     0.792892    Biso  1.000000 Ce
   Ce240       1.0     0.937361     0.311599     0.792867    Biso  1.000000 Ce
   Ce241       1.0     0.749099     0.252842     0.792867    Biso  1.000000 Ce
   Ce242       1.0     0.562246     0.813147     0.792842    Biso  1.000000 Ce
   Ce243       1.0     0.936853     0.689140     0.792825    Biso  1.000000 Ce
   Ce244       1.0     0.623868     0.126640     0.792800    Biso  1.000000 Ce
   Ce245       1.0     0.122851     0.999838     0.792800    Biso  1.000000 Ce
   Ce246       1.0     0.874815     0.626409     0.792792    Biso  1.000000 Ce
   Ce247       1.0     0.813286     0.190088     0.792783    Biso  1.000000 Ce
   Ce248       1.0     0.814395     0.688378     0.792733    Biso  1.000000 Ce
   Ce249       1.0     0.751617     0.628674     0.792725    Biso  1.000000 Ce
   Ce250       1.0     0.815712     0.814210     0.792717    Biso  1.000000 Ce
   Ce251       1.0     0.124723     0.124861     0.792700    Biso  1.000000 Ce
   Ce252       1.0     0.936622     0.190665     0.792625    Biso  1.000000 Ce
   Ce253       1.0     0.686460     0.188840     0.792550    Biso  1.000000 Ce
   Ce254       1.0     0.499700     0.753882     0.792500    Biso  1.000000 Ce
   Ce255       1.0     0.874399     0.500300     0.792183    Biso  1.000000 Ce
   Ce256       1.0     0.499422     0.250185     0.792042    Biso  1.000000 Ce
   O385        1.0     0.406285     0.659358     0.784425    Biso  1.000000 O
   O386        1.0     0.154690     0.658872     0.784350    Biso  1.000000 O
   O387        1.0     0.340619     0.597482     0.784342    Biso  1.000000 O
   O388        1.0     0.592768     0.908318     0.784050    Biso  1.000000 O
   O389        1.0     0.214164     0.656308     0.784050    Biso  1.000000 O
   O390        1.0     0.969270     0.160513     0.784000    Biso  1.000000 O
   O391        1.0     0.281030     0.782116     0.783917    Biso  1.000000 O
   O392        1.0     0.716243     0.157555     0.783883    Biso  1.000000 O
   O393        1.0     0.595379     0.781793     0.783833    Biso  1.000000 O
   O394        1.0     0.276640     0.283110     0.783792    Biso  1.000000 O
   O395        1.0     0.968623     0.970333     0.783733    Biso  1.000000 O
   O396        1.0     0.530060     0.660259     0.783700    Biso  1.000000 O
   O397        1.0     0.468068     0.658457     0.783683    Biso  1.000000 O
   O398        1.0     0.281123     0.660652     0.783658    Biso  1.000000 O
   O399        1.0     0.276271     0.409219     0.783633    Biso  1.000000 O
   O400        1.0     0.276872     0.033965     0.783558    Biso  1.000000 O
   O401        1.0     0.464418     0.533249     0.783550    Biso  1.000000 O
   O402        1.0     0.530176     0.597897     0.783483    Biso  1.000000 O
   O403        1.0     0.968600     0.531400     0.783433    Biso  1.000000 O
   O404        1.0     0.719894     0.407001     0.783433    Biso  1.000000 O
   O405        1.0     0.092306     0.345263     0.783400    Biso  1.000000 O
   O406        1.0     0.908641     0.906285     0.783400    Biso  1.000000 O
   O407        1.0     0.655291     0.405892     0.783367    Biso  1.000000 O
   O408        1.0     0.091289     0.219547     0.783283    Biso  1.000000 O
   O409        1.0     0.593392     0.656238     0.783283    Biso  1.000000 O
   O410        1.0     0.656493     0.467190     0.783283    Biso  1.000000 O
   O411        1.0     0.843877     0.160097     0.783200    Biso  1.000000 O
   O412        1.0     0.592953     0.219501     0.783200    Biso  1.000000 O
   O413        1.0     0.467699     0.409265     0.783192    Biso  1.000000 O
   O414        1.0     0.655730     0.657047     0.783183    Biso  1.000000 O
   O415        1.0     0.028812     0.907532     0.783158    Biso  1.000000 O
   O416        1.0     0.968577     0.097921     0.783133    Biso  1.000000 O
   O417        1.0     0.092676     0.469432     0.783117    Biso  1.000000 O
   O418        1.0     0.592560     0.407671     0.783117    Biso  1.000000 O
   O419        1.0     0.654968     0.719801     0.783100    Biso  1.000000 O
   O420        1.0     0.465781     0.154159     0.783092    Biso  1.000000 O
   O421        1.0     0.152056     0.410120     0.783083    Biso  1.000000 O
   O422        1.0     0.095518     0.032925     0.783042    Biso  1.000000 O
   O423        1.0     0.902542     0.031331     0.783033    Biso  1.000000 O
   O424        1.0     0.092629     0.907186     0.783017    Biso  1.000000 O
   O425        1.0     0.344201     0.972435     0.783017    Biso  1.000000 O
   O426        1.0     0.908318     0.099030     0.783017    Biso  1.000000 O
   O427        1.0     0.529043     0.532140     0.783017    Biso  1.000000 O
   O428        1.0     0.778859     0.156839     0.783008    Biso  1.000000 O
   O429        1.0     0.407047     0.719848     0.782958    Biso  1.000000 O
   O430        1.0     0.534127     0.904575     0.782950    Biso  1.000000 O
   O431        1.0     0.029228     0.034057     0.782950    Biso  1.000000 O
   O432        1.0     0.156238     0.161322     0.782933    Biso  1.000000 O
   O433        1.0     0.154413     0.346465     0.782933    Biso  1.000000 O
   O434        1.0     0.283156     0.155106     0.782925    Biso  1.000000 O
   O435        1.0     0.220656     0.533341     0.782908    Biso  1.000000 O
   O436        1.0     0.846165     0.972482     0.782892    Biso  1.000000 O
   O437        1.0     0.658249     0.780199     0.782883    Biso  1.000000 O
   O438        1.0     0.217213     0.779205     0.782875    Biso  1.000000 O
   O439        1.0     0.215989     0.283919     0.782875    Biso  1.000000 O
   O440        1.0     0.848313     0.409196     0.782875    Biso  1.000000 O
   O441        1.0     0.340827     0.033410     0.782858    Biso  1.000000 O
   O442        1.0     0.218438     0.716266     0.782842    Biso  1.000000 O
   O443        1.0     0.468346     0.031516     0.782833    Biso  1.000000 O
   O444        1.0     0.468762     0.094108     0.782833    Biso  1.000000 O
   O445        1.0     0.093646     0.594455     0.782817    Biso  1.000000 O
   O446        1.0     0.721580     0.908226     0.782808    Biso  1.000000 O
   O447        1.0     0.029737     0.720148     0.782800    Biso  1.000000 O
   O448        1.0     0.029968     0.971765     0.782767    Biso  1.000000 O
   O449        1.0     0.094201     0.407579     0.782767    Biso  1.000000 O
   O450        1.0     0.405268     0.155661     0.782750    Biso  1.000000 O
   O451        1.0     0.719154     0.033641     0.782683    Biso  1.000000 O
   O452        1.0     0.401987     0.034311     0.782675    Biso  1.000000 O
   O453        1.0     0.152126     0.031562     0.782675    Biso  1.000000 O
   O454        1.0     0.721072     0.844778     0.782675    Biso  1.000000 O
   O455        1.0     0.216982     0.224700     0.782667    Biso  1.000000 O
   O456        1.0     0.155152     0.284519     0.782667    Biso  1.000000 O
   O457        1.0     0.275994     0.220333     0.782667    Biso  1.000000 O
   O458        1.0     0.345726     0.779852     0.782658    Biso  1.000000 O
   O459        1.0     0.278489     0.970910     0.782650    Biso  1.000000 O
   O460        1.0     0.966913     0.037962     0.782642    Biso  1.000000 O
   O461        1.0     0.969663     0.655684     0.782642    Biso  1.000000 O
   O462        1.0     0.405591     0.906215     0.782642    Biso  1.000000 O
   O463        1.0     0.595702     0.595980     0.782642    Biso  1.000000 O
   O464        1.0     0.159589     0.534982     0.782633    Biso  1.000000 O
   O465        1.0     0.215712     0.404667     0.782625    Biso  1.000000 O
   O466        1.0     0.528974     0.406470     0.782625    Biso  1.000000 O
   O467        1.0     0.091567     0.157763     0.782608    Biso  1.000000 O
   O468        1.0     0.467375     0.470171     0.782592    Biso  1.000000 O
   O469        1.0     0.595079     0.469824     0.782592    Biso  1.000000 O
   O470        1.0     0.781562     0.095009     0.782583    Biso  1.000000 O
   O471        1.0     0.969409     0.783734     0.782583    Biso  1.000000 O
   O472        1.0     0.842606     0.035351     0.782575    Biso  1.000000 O
   O473        1.0     0.781955     0.034866     0.782575    Biso  1.000000 O
   O474        1.0     0.342421     0.160421     0.782567    Biso  1.000000 O
   O475        1.0     0.154136     0.721650     0.782567    Biso  1.000000 O
   O476        1.0     0.589811     0.535790     0.782550    Biso  1.000000 O
   O477        1.0     0.718900     0.533433     0.782533    Biso  1.000000 O
   O478        1.0     0.905060     0.784311     0.782517    Biso  1.000000 O
   O479        1.0     0.094940     0.535998     0.782517    Biso  1.000000 O
   O480        1.0     0.338701     0.347851     0.782508    Biso  1.000000 O
   O481        1.0     0.467283     0.968831     0.782467    Biso  1.000000 O
   O482        1.0     0.967976     0.844016     0.782458    Biso  1.000000 O
   O483        1.0     0.155615     0.474214     0.782450    Biso  1.000000 O
   O484        1.0     0.403281     0.408757     0.782442    Biso  1.000000 O
   O485        1.0     0.026225     0.782093     0.782442    Biso  1.000000 O
   O486        1.0     0.407879     0.970425     0.782425    Biso  1.000000 O
   O487        1.0     0.278604     0.599284     0.782400    Biso  1.000000 O
   O488        1.0     0.282301     0.470194     0.782400    Biso  1.000000 O
   O489        1.0     0.466035     0.846488     0.782392    Biso  1.000000 O
   O490        1.0     0.783896     0.911114     0.782367    Biso  1.000000 O
   O491        1.0     0.782278     0.409750     0.782367    Biso  1.000000 O
   O492        1.0     0.092075     0.282232     0.782358    Biso  1.000000 O
   O493        1.0     0.468184     0.908526     0.782333    Biso  1.000000 O
   O494        1.0     0.217907     0.970957     0.782333    Biso  1.000000 O
   O495        1.0     0.720425     0.595980     0.782317    Biso  1.000000 O
   O496        1.0     0.344778     0.721372     0.782308    Biso  1.000000 O
   O497        1.0     0.341821     0.283457     0.782308    Biso  1.000000 O
   O498        1.0     0.468045     0.594177     0.782300    Biso  1.000000 O
   O499        1.0     0.657070     0.906816     0.782292    Biso  1.000000 O
   O500        1.0     0.845749     0.847274     0.782283    Biso  1.000000 O
   O501        1.0     0.155938     0.595333     0.782275    Biso  1.000000 O
   O502        1.0     0.277241     0.345541     0.782267    Biso  1.000000 O
   O503        1.0     0.404506     0.095310     0.782258    Biso  1.000000 O
   O504        1.0     0.342283     0.532509     0.782258    Biso  1.000000 O
   O505        1.0     0.784889     0.720055     0.782250    Biso  1.000000 O
   O506        1.0     0.029090     0.344039     0.782233    Biso  1.000000 O
   O507        1.0     0.781631     0.531169     0.782233    Biso  1.000000 O
   O508        1.0     0.657070     0.533872     0.782225    Biso  1.000000 O
   O509        1.0     0.033295     0.657602     0.782225    Biso  1.000000 O
   O510        1.0     0.653004     0.156516     0.782217    Biso  1.000000 O
   O511        1.0     0.220795     0.159543     0.782217    Biso  1.000000 O
   O512        1.0     0.720402     0.346349     0.782192    Biso  1.000000 O
   O513        1.0     0.153628     0.222112     0.782183    Biso  1.000000 O
   O514        1.0     0.404713     0.467237     0.782175    Biso  1.000000 O
   O515        1.0     0.464695     0.282278     0.782167    Biso  1.000000 O
   O516        1.0     0.783064     0.471580     0.782150    Biso  1.000000 O
   O517        1.0     0.092814     0.718438     0.782133    Biso  1.000000 O
   O518        1.0     0.905846     0.722112     0.782125    Biso  1.000000 O
   O519        1.0     0.031724     0.532509     0.782100    Biso  1.000000 O
   O520        1.0     0.403281     0.343877     0.782075    Biso  1.000000 O
   O521        1.0     0.284335     0.720933     0.782067    Biso  1.000000 O
   O522        1.0     0.783711     0.845402     0.782050    Biso  1.000000 O
   O523        1.0     0.908087     0.532140     0.782042    Biso  1.000000 O
   O524        1.0     0.844732     0.534057     0.782042    Biso  1.000000 O
   O525        1.0     0.152726     0.905476     0.782033    Biso  1.000000 O
   O526        1.0     0.156054     0.782856     0.782017    Biso  1.000000 O
   O527        1.0     0.722204     0.470009     0.782000    Biso  1.000000 O
   O528        1.0     0.782209     0.347227     0.781967    Biso  1.000000 O
   O529        1.0     0.092213     0.843946     0.781967    Biso  1.000000 O
   O530        1.0     0.154552     0.844339     0.781958    Biso  1.000000 O
   O531        1.0     0.908826     0.972643     0.781942    Biso  1.000000 O
   O532        1.0     0.343785     0.660582     0.781917    Biso  1.000000 O
   O533        1.0     0.656423     0.343692     0.781917    Biso  1.000000 O
   O534        1.0     0.406470     0.847043     0.781917    Biso  1.000000 O
   O535        1.0     0.467075     0.346234     0.781908    Biso  1.000000 O
   O536        1.0     0.409774     0.783641     0.781908    Biso  1.000000 O
   O537        1.0     0.216312     0.468461     0.781900    Biso  1.000000 O
   O538        1.0     0.466543     0.720864     0.781892    Biso  1.000000 O
   O539        1.0     0.530037     0.280037     0.781892    Biso  1.000000 O
   O540        1.0     0.530476     0.096049     0.781883    Biso  1.000000 O
   O541        1.0     0.534635     0.781793     0.781867    Biso  1.000000 O
   O542        1.0     0.594524     0.158988     0.781858    Biso  1.000000 O
   O543        1.0     0.528096     0.153766     0.781850    Biso  1.000000 O
   O544        1.0     0.840365     0.222551     0.781833    Biso  1.000000 O
   O545        1.0     0.591497     0.344524     0.781825    Biso  1.000000 O
   O546        1.0     0.468276     0.219778     0.781817    Biso  1.000000 O
   O547        1.0     0.530707     0.035374     0.781817    Biso  1.000000 O
   O548        1.0     0.534450     0.720841     0.781808    Biso  1.000000 O
   O549        1.0     0.652449     0.029690     0.781783    Biso  1.000000 O
   O550        1.0     0.529506     0.972089     0.781775    Biso  1.000000 O
   O551        1.0     0.216220     0.593900     0.781758    Biso  1.000000 O
   O552        1.0     0.532163     0.470910     0.781750    Biso  1.000000 O
   O553        1.0     0.030476     0.097505     0.781742    Biso  1.000000 O
   O554        1.0     0.658364     0.967676     0.781725    Biso  1.000000 O
   O555        1.0     0.033572     0.411483     0.781725    Biso  1.000000 O
   O556        1.0     0.783295     0.972089     0.781717    Biso  1.000000 O
   O557        1.0     0.531308     0.844409     0.781717    Biso  1.000000 O
   O558        1.0     0.029413     0.283896     0.781700    Biso  1.000000 O
   O559        1.0     0.030360     0.597921     0.781700    Biso  1.000000 O
   O560        1.0     0.343091     0.907625     0.781692    Biso  1.000000 O
   O561        1.0     0.593253     0.032648     0.781692    Biso  1.000000 O
   O562        1.0     0.596973     0.720471     0.781683    Biso  1.000000 O
   O563        1.0     0.721118     0.721442     0.781683    Biso  1.000000 O
   O564        1.0     0.904205     0.162662     0.781683    Biso  1.000000 O
   O565        1.0     0.092560     0.657648     0.781667    Biso  1.000000 O
   O566        1.0     0.219247     0.098960     0.781658    Biso  1.000000 O
   O567        1.0     0.530176     0.345633     0.781633    Biso  1.000000 O
   O568        1.0     0.090943     0.093530     0.781633    Biso  1.000000 O
   O569        1.0     0.721835     0.970841     0.781625    Biso  1.000000 O
   O570        1.0     0.279067     0.096211     0.781600    Biso  1.000000 O
   O571        1.0     0.092652     0.782047     0.781592    Biso  1.000000 O
   O572        1.0     0.590481     0.094201     0.781592    Biso  1.000000 O
   O573        1.0     0.342075     0.472158     0.781592    Biso  1.000000 O
   O574        1.0     0.405799     0.594224     0.781583    Biso  1.000000 O
   O575        1.0     0.214117     0.845726     0.781583    Biso  1.000000 O
   O576        1.0     0.965550     0.719201     0.781575    Biso  1.000000 O
   O577        1.0     0.967398     0.409935     0.781575    Biso  1.000000 O
   O578        1.0     0.655245     0.284265     0.781575    Biso  1.000000 O
   O579        1.0     0.906331     0.407070     0.781567    Biso  1.000000 O
   O580        1.0     0.656030     0.843577     0.781558    Biso  1.000000 O
   O581        1.0     0.341890     0.096604     0.781542    Biso  1.000000 O
   O582        1.0     0.218762     0.908803     0.781533    Biso  1.000000 O
   O583        1.0     0.591705     0.971026     0.781525    Biso  1.000000 O
   O584        1.0     0.281909     0.904760     0.781525    Biso  1.000000 O
   O585        1.0     0.720541     0.657509     0.781517    Biso  1.000000 O
   O586        1.0     0.845310     0.911299     0.781500    Biso  1.000000 O
   O587        1.0     0.343923     0.842329     0.781492    Biso  1.000000 O
   O588        1.0     0.155384     0.097158     0.781483    Biso  1.000000 O
   O589        1.0     0.908110     0.284265     0.781475    Biso  1.000000 O
   O590        1.0     0.968738     0.221696     0.781467    Biso  1.000000 O
   O591        1.0     0.401571     0.283272     0.781458    Biso  1.000000 O
   O592        1.0     0.780707     0.219894     0.781425    Biso  1.000000 O
   O593        1.0     0.782579     0.593184     0.781425    Biso  1.000000 O
   O594        1.0     0.969593     0.908272     0.781425    Biso  1.000000 O
   O595        1.0     0.279506     0.534427     0.781417    Biso  1.000000 O
   O596        1.0     0.470679     0.783757     0.781408    Biso  1.000000 O
   O597        1.0     0.030384     0.471141     0.781400    Biso  1.000000 O
   O598        1.0     0.968276     0.346673     0.781400    Biso  1.000000 O
   O599        1.0     0.214372     0.345749     0.781392    Biso  1.000000 O
   O600        1.0     0.594039     0.282093     0.781383    Biso  1.000000 O
   O601        1.0     0.905892     0.470356     0.781375    Biso  1.000000 O
   O602        1.0     0.844848     0.655360     0.781333    Biso  1.000000 O
   O603        1.0     0.842953     0.285698     0.781325    Biso  1.000000 O
   O604        1.0     0.965434     0.596719     0.781325    Biso  1.000000 O
   O605        1.0     0.843600     0.096627     0.781317    Biso  1.000000 O
   O606        1.0     0.338840     0.406816     0.781242    Biso  1.000000 O
   O607        1.0     0.654852     0.094247     0.781242    Biso  1.000000 O
   O608        1.0     0.718115     0.283156     0.781225    Biso  1.000000 O
   O609        1.0     0.213609     0.034311     0.781183    Biso  1.000000 O
   O610        1.0     0.780591     0.284473     0.781167    Biso  1.000000 O
   O611        1.0     0.030176     0.221465     0.781167    Biso  1.000000 O
   O612        1.0     0.844663     0.470425     0.781142    Biso  1.000000 O
   O613        1.0     0.091659     0.971511     0.781142    Biso  1.000000 O
   O614        1.0     0.281862     0.842999     0.781133    Biso  1.000000 O
   O615        1.0     0.844801     0.346719     0.781092    Biso  1.000000 O
   O616        1.0     0.657648     0.220125     0.781067    Biso  1.000000 O
   O617        1.0     0.033526     0.843415     0.781058    Biso  1.000000 O
   O618        1.0     0.721673     0.781631     0.781050    Biso  1.000000 O
   O619        1.0     0.968346     0.470125     0.781033    Biso  1.000000 O
   O620        1.0     0.657925     0.593045     0.781008    Biso  1.000000 O
   O621        1.0     0.402611     0.530499     0.780983    Biso  1.000000 O
   O622        1.0     0.342468     0.222620     0.780975    Biso  1.000000 O
   O623        1.0     0.904529     0.343276     0.780975    Biso  1.000000 O
   O624        1.0     0.534080     0.218369     0.780950    Biso  1.000000 O
   O625        1.0     0.904367     0.657486     0.780950    Biso  1.000000 O
   O626        1.0     0.781238     0.785189     0.780917    Biso  1.000000 O
   O627        1.0     0.154921     0.969224     0.780908    Biso  1.000000 O
   O628        1.0     0.844848     0.593785     0.780883    Biso  1.000000 O
   O629        1.0     0.405961     0.217352     0.780842    Biso  1.000000 O
   O630        1.0     0.907740     0.849561     0.780833    Biso  1.000000 O
   O631        1.0     0.905961     0.593785     0.780725    Biso  1.000000 O
   O632        1.0     0.843923     0.783179     0.780667    Biso  1.000000 O
   O633        1.0     0.029552     0.156885     0.780592    Biso  1.000000 O
   O634        1.0     0.595957     0.843900     0.780567    Biso  1.000000 O
   O635        1.0     0.905083     0.220079     0.780558    Biso  1.000000 O
   O636        1.0     0.715411     0.094778     0.780467    Biso  1.000000 O
   O637        1.0     0.784912     0.661830     0.780417    Biso  1.000000 O
   O638        1.0     0.720240     0.219432     0.780208    Biso  1.000000 O
   O639        1.0     0.970864     0.285028     0.780108    Biso  1.000000 O
   O640        1.0     0.844478     0.721303     0.780058    Biso  1.000000 O
   Ce257       1.0     0.686391     0.377334     0.772167    Biso  1.000000 Ce
   Ce258       1.0     0.247158     0.688124     0.772000    Biso  1.000000 Ce
   Ce259       1.0     0.188124     0.750254     0.771875    Biso  1.000000 Ce
   Ce260       1.0     0.625416     0.439857     0.771850    Biso  1.000000 Ce
   Ce261       1.0     0.497320     0.188517     0.771742    Biso  1.000000 Ce
   Ce262       1.0     0.123290     0.687384     0.771683    Biso  1.000000 Ce
   Ce263       1.0     0.185236     0.626525     0.771683    Biso  1.000000 Ce
   Ce264       1.0     0.434450     0.124238     0.771542    Biso  1.000000 Ce
   Ce265       1.0     0.435883     0.002264     0.771533    Biso  1.000000 Ce
   Ce266       1.0     0.374030     0.939187     0.771517    Biso  1.000000 Ce
   Ce267       1.0     0.249700     0.937639     0.771492    Biso  1.000000 Ce
   Ce268       1.0     0.249954     0.064187     0.771483    Biso  1.000000 Ce
   Ce269       1.0     0.623868     0.563563     0.771450    Biso  1.000000 Ce
   Ce270       1.0     0.562639     0.624561     0.771442    Biso  1.000000 Ce
   Ce271       1.0     0.497158     0.437708     0.771433    Biso  1.000000 Ce
   Ce272       1.0     0.626710     0.937985     0.771417    Biso  1.000000 Ce
   Ce273       1.0     0.307093     0.376987     0.771392    Biso  1.000000 Ce
   Ce274       1.0     0.248567     0.813447     0.771375    Biso  1.000000 Ce
   Ce275       1.0     0.999261     0.688655     0.771367    Biso  1.000000 Ce
   Ce276       1.0     0.561622     0.501178     0.771358    Biso  1.000000 Ce
   Ce277       1.0     0.812823     0.126733     0.771350    Biso  1.000000 Ce
   Ce278       1.0     0.309242     0.998983     0.771350    Biso  1.000000 Ce
   Ce279       1.0     0.497805     0.065134     0.771350    Biso  1.000000 Ce
   Ce280       1.0     0.998267     0.192098     0.771308    Biso  1.000000 Ce
   Ce281       1.0     0.062800     0.874908     0.771300    Biso  1.000000 Ce
   Ce282       1.0     0.562269     0.002380     0.771292    Biso  1.000000 Ce
   Ce283       1.0     0.370864     0.061368     0.771292    Biso  1.000000 Ce
   Ce284       1.0     0.496188     0.563124     0.771283    Biso  1.000000 Ce
   Ce285       1.0     0.248036     0.566520     0.771275    Biso  1.000000 Ce
   Ce286       1.0     0.875300     0.064441     0.771242    Biso  1.000000 Ce
   Ce287       1.0     0.249122     0.189764     0.771233    Biso  1.000000 Ce
   Ce288       1.0     0.246280     0.315735     0.771225    Biso  1.000000 Ce
   Ce289       1.0     0.625878     0.810259     0.771217    Biso  1.000000 Ce
   Ce290       1.0     0.938147     0.877426     0.771208    Biso  1.000000 Ce
   Ce291       1.0     0.748799     0.064834     0.771200    Biso  1.000000 Ce
   Ce292       1.0     0.314903     0.751640     0.771175    Biso  1.000000 Ce
   Ce293       1.0     0.124006     0.812777     0.771175    Biso  1.000000 Ce
   Ce294       1.0     0.687315     0.502056     0.771158    Biso  1.000000 Ce
   Ce295       1.0     0.812500     0.004968     0.771133    Biso  1.000000 Ce
   Ce296       1.0     0.687708     0.999630     0.771125    Biso  1.000000 Ce
   Ce297       1.0     0.185351     0.875716     0.771117    Biso  1.000000 Ce
   Ce298       1.0     0.060536     0.000832     0.771117    Biso  1.000000 Ce
   Ce299       1.0     0.312569     0.874677     0.771108    Biso  1.000000 Ce
   Ce300       1.0     0.997458     0.065134     0.771092    Biso  1.000000 Ce
   Ce301       1.0     0.749191     0.814764     0.771042    Biso  1.000000 Ce
   Ce302       1.0     0.309797     0.253350     0.771042    Biso  1.000000 Ce
   Ce303       1.0     0.934935     0.003535     0.771025    Biso  1.000000 Ce
   Ce304       1.0     0.624538     0.688447     0.771017    Biso  1.000000 Ce
   Ce305       1.0     0.438401     0.875462     0.771008    Biso  1.000000 Ce
   Ce306       1.0     0.690365     0.750000     0.771008    Biso  1.000000 Ce
   Ce307       1.0     0.061414     0.750162     0.771000    Biso  1.000000 Ce
   Ce308       1.0     0.061229     0.251317     0.770983    Biso  1.000000 Ce
   Ce309       1.0     0.436322     0.501779     0.770933    Biso  1.000000 Ce
   Ce310       1.0     0.877888     0.440896     0.770917    Biso  1.000000 Ce
   Ce311       1.0     0.750439     0.693461     0.770917    Biso  1.000000 Ce
   Ce312       1.0     0.000508     0.316982     0.770900    Biso  1.000000 Ce
   Ce313       1.0     0.186183     0.127195     0.770892    Biso  1.000000 Ce
   Ce314       1.0     0.562685     0.373290     0.770883    Biso  1.000000 Ce
   Ce315       1.0     0.688447     0.876409     0.770875    Biso  1.000000 Ce
   Ce316       1.0     0.059566     0.126017     0.770875    Biso  1.000000 Ce
   Ce317       1.0     0.377033     0.689325     0.770867    Biso  1.000000 Ce
   Ce318       1.0     0.247158     0.438239     0.770850    Biso  1.000000 Ce
   Ce319       1.0     0.748591     0.562384     0.770850    Biso  1.000000 Ce
   Ce320       1.0     0.064649     0.377565     0.770833    Biso  1.000000 Ce
   Ce321       1.0     0.749122     0.439117     0.770817    Biso  1.000000 Ce
   Ce322       1.0     0.124168     0.564556     0.770808    Biso  1.000000 Ce
   Ce323       1.0     0.625462     0.065411     0.770808    Biso  1.000000 Ce
   Ce324       1.0     0.562315     0.125116     0.770808    Biso  1.000000 Ce
   Ce325       1.0     0.184080     0.253165     0.770792    Biso  1.000000 Ce
   Ce326       1.0     0.501756     0.941959     0.770783    Biso  1.000000 Ce
   Ce327       1.0     0.312408     0.125924     0.770783    Biso  1.000000 Ce
   Ce328       1.0     0.373914     0.187685     0.770775    Biso  1.000000 Ce
   Ce329       1.0     0.123845     0.061992     0.770775    Biso  1.000000 Ce
   Ce330       1.0     0.689348     0.628859     0.770775    Biso  1.000000 Ce
   Ce331       1.0     0.001409     0.440550     0.770767    Biso  1.000000 Ce
   Ce332       1.0     0.937269     0.752911     0.770767    Biso  1.000000 Ce
   Ce333       1.0     0.308572     0.628050     0.770758    Biso  1.000000 Ce
   Ce334       1.0     0.498244     0.313262     0.770742    Biso  1.000000 Ce
   Ce335       1.0     0.999307     0.938632     0.770725    Biso  1.000000 Ce
   Ce336       1.0     0.873706     0.314441     0.770725    Biso  1.000000 Ce
   Ce337       1.0     0.184750     0.377056     0.770725    Biso  1.000000 Ce
   Ce338       1.0     0.125254     0.438794     0.770717    Biso  1.000000 Ce
   Ce339       1.0     0.123914     0.316035     0.770700    Biso  1.000000 Ce
   Ce340       1.0     0.812569     0.378489     0.770700    Biso  1.000000 Ce
   Ce341       1.0     0.432278     0.376825     0.770692    Biso  1.000000 Ce
   Ce342       1.0     0.814972     0.877472     0.770692    Biso  1.000000 Ce
   Ce343       1.0     0.687823     0.128258     0.770683    Biso  1.000000 Ce
   Ce344       1.0     0.371396     0.316035     0.770658    Biso  1.000000 Ce
   Ce345       1.0     0.563632     0.877426     0.770642    Biso  1.000000 Ce
   Ce346       1.0     0.377426     0.814857     0.770642    Biso  1.000000 Ce
   Ce347       1.0     0.751779     0.941567     0.770642    Biso  1.000000 Ce
   Ce348       1.0     0.060860     0.500393     0.770625    Biso  1.000000 Ce
   Ce349       1.0     0.936506     0.126340     0.770592    Biso  1.000000 Ce
   Ce350       1.0     0.438147     0.627611     0.770592    Biso  1.000000 Ce
   Ce351       1.0     0.123775     0.936044     0.770583    Biso  1.000000 Ce
   Ce352       1.0     0.184635     0.002195     0.770575    Biso  1.000000 Ce
   Ce353       1.0     0.997066     0.813586     0.770575    Biso  1.000000 Ce
   Ce354       1.0     0.748244     0.313517     0.770567    Biso  1.000000 Ce
   Ce355       1.0     0.123360     0.186645     0.770558    Biso  1.000000 Ce
   Ce356       1.0     0.809866     0.502703     0.770517    Biso  1.000000 Ce
   Ce357       1.0     0.564556     0.750855     0.770500    Biso  1.000000 Ce
   Ce358       1.0     0.687916     0.251502     0.770492    Biso  1.000000 Ce
   Ce359       1.0     0.188748     0.500323     0.770475    Biso  1.000000 Ce
   Ce360       1.0     0.374653     0.563701     0.770458    Biso  1.000000 Ce
   Ce361       1.0     0.936530     0.626271     0.770450    Biso  1.000000 Ce
   Ce362       1.0     0.874815     0.939695     0.770350    Biso  1.000000 Ce
   Ce363       1.0     0.998591     0.565966     0.770333    Biso  1.000000 Ce
   Ce364       1.0     0.312408     0.500670     0.770308    Biso  1.000000 Ce
   Ce365       1.0     0.438055     0.752611     0.770292    Biso  1.000000 Ce
   Ce366       1.0     0.061391     0.625716     0.770283    Biso  1.000000 Ce
   Ce367       1.0     0.875046     0.814302     0.770233    Biso  1.000000 Ce
   Ce368       1.0     0.624099     0.190573     0.770225    Biso  1.000000 Ce
   Ce369       1.0     0.499700     0.691012     0.770225    Biso  1.000000 Ce
   Ce370       1.0     0.809843     0.753281     0.770217    Biso  1.000000 Ce
   Ce371       1.0     0.626594     0.314325     0.770150    Biso  1.000000 Ce
   Ce372       1.0     0.372250     0.439764     0.770142    Biso  1.000000 Ce
   Ce373       1.0     0.938494     0.377426     0.770092    Biso  1.000000 Ce
   Ce374       1.0     0.748683     0.189857     0.770075    Biso  1.000000 Ce
   Ce375       1.0     0.937800     0.501386     0.770000    Biso  1.000000 Ce
   Ce376       1.0     0.874376     0.190689     0.770000    Biso  1.000000 Ce
   Ce377       1.0     0.871788     0.564903     0.769750    Biso  1.000000 Ce
   Ce378       1.0     0.436437     0.250370     0.769750    Biso  1.000000 Ce
   Ce379       1.0     0.810559     0.626386     0.769717    Biso  1.000000 Ce
   Ce380       1.0     0.562038     0.251086     0.769683    Biso  1.000000 Ce
   Ce381       1.0     0.502149     0.815042     0.769658    Biso  1.000000 Ce
   Ce382       1.0     0.874700     0.690157     0.769650    Biso  1.000000 Ce
   Ce383       1.0     0.809912     0.253466     0.769450    Biso  1.000000 Ce
   Ce384       1.0     0.938031     0.252934     0.769333    Biso  1.000000 Ce
   O641        1.0     0.155014     0.655684     0.761817    Biso  1.000000 O
   O642        1.0     0.281539     0.969732     0.761400    Biso  1.000000 O
   O643        1.0     0.535213     0.340180     0.761367    Biso  1.000000 O
   O644        1.0     0.716405     0.469986     0.761250    Biso  1.000000 O
   O645        1.0     0.406215     0.718877     0.761175    Biso  1.000000 O
   O646        1.0     0.217652     0.909150     0.760950    Biso  1.000000 O
   O647        1.0     0.658110     0.910305     0.760942    Biso  1.000000 O
   O648        1.0     0.277495     0.156770     0.760925    Biso  1.000000 O
   O649        1.0     0.594016     0.469848     0.760833    Biso  1.000000 O
   O650        1.0     0.278604     0.785305     0.760750    Biso  1.000000 O
   O651        1.0     0.407602     0.905014     0.760742    Biso  1.000000 O
   O652        1.0     0.214626     0.281354     0.760733    Biso  1.000000 O
   O653        1.0     0.468461     0.158433     0.760733    Biso  1.000000 O
   O654        1.0     0.093415     0.596788     0.760700    Biso  1.000000 O
   O655        1.0     0.967676     0.159681     0.760683    Biso  1.000000 O
   O656        1.0     0.841451     0.158595     0.760617    Biso  1.000000 O
   O657        1.0     0.216821     0.969154     0.760592    Biso  1.000000 O
   O658        1.0     0.152172     0.155661     0.760592    Biso  1.000000 O
   O659        1.0     0.094270     0.529852     0.760558    Biso  1.000000 O
   O660        1.0     0.277611     0.281516     0.760533    Biso  1.000000 O
   O661        1.0     0.655314     0.534635     0.760533    Biso  1.000000 O
   O662        1.0     0.843323     0.035374     0.760508    Biso  1.000000 O
   O663        1.0     0.908202     0.911622     0.760492    Biso  1.000000 O
   O664        1.0     0.528628     0.094316     0.760467    Biso  1.000000 O
   O665        1.0     0.779043     0.158988     0.760467    Biso  1.000000 O
   O666        1.0     0.400994     0.347666     0.760467    Biso  1.000000 O
   O667        1.0     0.468900     0.220702     0.760458    Biso  1.000000 O
   O668        1.0     0.156608     0.785421     0.760442    Biso  1.000000 O
   O669        1.0     0.342491     0.970148     0.760433    Biso  1.000000 O
   O670        1.0     0.528258     0.530176     0.760408    Biso  1.000000 O
   O671        1.0     0.279621     0.097158     0.760400    Biso  1.000000 O
   O672        1.0     0.280083     0.719616     0.760358    Biso  1.000000 O
   O673        1.0     0.653835     0.470795     0.760333    Biso  1.000000 O
   O674        1.0     0.341913     0.718369     0.760317    Biso  1.000000 O
   O675        1.0     0.594385     0.655961     0.760308    Biso  1.000000 O
   O676        1.0     0.656862     0.406146     0.760300    Biso  1.000000 O
   O677        1.0     0.093323     0.969455     0.760300    Biso  1.000000 O
   O678        1.0     0.720864     0.845217     0.760283    Biso  1.000000 O
   O679        1.0     0.094224     0.283110     0.760258    Biso  1.000000 O
   O680        1.0     0.466982     0.094108     0.760258    Biso  1.000000 O
   O681        1.0     0.906377     0.782994     0.760258    Biso  1.000000 O
   O682        1.0     0.345448     0.159104     0.760250    Biso  1.000000 O
   O683        1.0     0.590943     0.592953     0.760242    Biso  1.000000 O
   O684        1.0     0.408110     0.658526     0.760225    Biso  1.000000 O
   O685        1.0     0.282694     0.845032     0.760217    Biso  1.000000 O
   O686        1.0     0.468738     0.032555     0.760192    Biso  1.000000 O
   O687        1.0     0.096118     0.408433     0.760167    Biso  1.000000 O
   O688        1.0     0.595518     0.348544     0.760158    Biso  1.000000 O
   O689        1.0     0.341774     0.346604     0.760133    Biso  1.000000 O
   O690        1.0     0.966890     0.345910     0.760133    Biso  1.000000 O
   O691        1.0     0.534011     0.720194     0.760100    Biso  1.000000 O
   O692        1.0     0.466359     0.468738     0.760100    Biso  1.000000 O
   O693        1.0     0.280545     0.904968     0.760075    Biso  1.000000 O
   O694        1.0     0.154552     0.716936     0.760075    Biso  1.000000 O
   O695        1.0     0.157833     0.469709     0.760075    Biso  1.000000 O
   O696        1.0     0.468554     0.659404     0.760075    Biso  1.000000 O
   O697        1.0     0.278674     0.595171     0.760067    Biso  1.000000 O
   O698        1.0     0.967468     0.471788     0.760058    Biso  1.000000 O
   O699        1.0     0.408526     0.845749     0.760058    Biso  1.000000 O
   O700        1.0     0.217976     0.471095     0.760050    Biso  1.000000 O
   O701        1.0     0.217006     0.653951     0.760017    Biso  1.000000 O
   O702        1.0     0.279228     0.218738     0.760017    Biso  1.000000 O
   O703        1.0     0.967860     0.968323     0.759992    Biso  1.000000 O
   O704        1.0     0.775947     0.532417     0.759967    Biso  1.000000 O
   O705        1.0     0.467398     0.593207     0.759967    Biso  1.000000 O
   O706        1.0     0.839926     0.096372     0.759958    Biso  1.000000 O
   O707        1.0     0.404713     0.029552     0.759942    Biso  1.000000 O
   O708        1.0     0.028304     0.221234     0.759942    Biso  1.000000 O
   O709        1.0     0.343877     0.532810     0.759933    Biso  1.000000 O
   O710        1.0     0.341844     0.596788     0.759933    Biso  1.000000 O
   O711        1.0     0.906262     0.846904     0.759933    Biso  1.000000 O
   O712        1.0     0.594894     0.969270     0.759933    Biso  1.000000 O
   O713        1.0     0.529043     0.403928     0.759917    Biso  1.000000 O
   O714        1.0     0.528165     0.280199     0.759908    Biso  1.000000 O
   O715        1.0     0.593207     0.409127     0.759900    Biso  1.000000 O
   O716        1.0     0.220263     0.096118     0.759867    Biso  1.000000 O
   O717        1.0     0.469778     0.908202     0.759850    Biso  1.000000 O
   O718        1.0     0.530268     0.595125     0.759850    Biso  1.000000 O
   O719        1.0     0.535536     0.843785     0.759850    Biso  1.000000 O
   O720        1.0     0.781932     0.096049     0.759842    Biso  1.000000 O
   O721        1.0     0.217283     0.719801     0.759842    Biso  1.000000 O
   O722        1.0     0.095356     0.719917     0.759833    Biso  1.000000 O
   O723        1.0     0.281285     0.655684     0.759833    Biso  1.000000 O
   O724        1.0     0.025878     0.534589     0.759825    Biso  1.000000 O
   O725        1.0     0.030568     0.718646     0.759808    Biso  1.000000 O
   O726        1.0     0.281007     0.031909     0.759808    Biso  1.000000 O
   O727        1.0     0.403766     0.967999     0.759800    Biso  1.000000 O
   O728        1.0     0.593738     0.283064     0.759800    Biso  1.000000 O
   O729        1.0     0.781446     0.785975     0.759792    Biso  1.000000 O
   O730        1.0     0.721580     0.909797     0.759775    Biso  1.000000 O
   O731        1.0     0.028466     0.780984     0.759775    Biso  1.000000 O
   O732        1.0     0.847343     0.845448     0.759767    Biso  1.000000 O
   O733        1.0     0.657348     0.778697     0.759750    Biso  1.000000 O
   O734        1.0     0.094339     0.347181     0.759750    Biso  1.000000 O
   O735        1.0     0.596858     0.843692     0.759742    Biso  1.000000 O
   O736        1.0     0.465712     0.533688     0.759725    Biso  1.000000 O
   O737        1.0     0.153743     0.597528     0.759717    Biso  1.000000 O
   O738        1.0     0.030707     0.095887     0.759708    Biso  1.000000 O
   O739        1.0     0.155453     0.408734     0.759700    Biso  1.000000 O
   O740        1.0     0.533433     0.969570     0.759700    Biso  1.000000 O
   O741        1.0     0.471280     0.721950     0.759692    Biso  1.000000 O
   O742        1.0     0.716474     0.533965     0.759692    Biso  1.000000 O
   O743        1.0     0.720333     0.033572     0.759692    Biso  1.000000 O
   O744        1.0     0.092213     0.032694     0.759675    Biso  1.000000 O
   O745        1.0     0.466982     0.277357     0.759675    Biso  1.000000 O
   O746        1.0     0.154713     0.907532     0.759675    Biso  1.000000 O
   O747        1.0     0.348059     0.846442     0.759667    Biso  1.000000 O
   O748        1.0     0.844640     0.659335     0.759667    Biso  1.000000 O
   O749        1.0     0.527634     0.032417     0.759667    Biso  1.000000 O
   O750        1.0     0.968484     0.032486     0.759658    Biso  1.000000 O
   O751        1.0     0.588817     0.532371     0.759650    Biso  1.000000 O
   O752        1.0     0.783433     0.034288     0.759650    Biso  1.000000 O
   O753        1.0     0.342075     0.031677     0.759650    Biso  1.000000 O
   O754        1.0     0.218715     0.407625     0.759625    Biso  1.000000 O
   O755        1.0     0.656932     0.033572     0.759617    Biso  1.000000 O
   O756        1.0     0.089741     0.155222     0.759608    Biso  1.000000 O
   O757        1.0     0.030199     0.032856     0.759600    Biso  1.000000 O
   O758        1.0     0.156701     0.971396     0.759600    Biso  1.000000 O
   O759        1.0     0.405476     0.470887     0.759592    Biso  1.000000 O
   O760        1.0     0.969986     0.658202     0.759583    Biso  1.000000 O
   O761        1.0     0.094316     0.659080     0.759575    Biso  1.000000 O
   O762        1.0     0.841844     0.346118     0.759575    Biso  1.000000 O
   O763        1.0     0.965873     0.846927     0.759575    Biso  1.000000 O
   O764        1.0     0.591128     0.159912     0.759558    Biso  1.000000 O
   O765        1.0     0.719524     0.406100     0.759558    Biso  1.000000 O
   O766        1.0     0.407140     0.157740     0.759542    Biso  1.000000 O
   O767        1.0     0.217999     0.345910     0.759542    Biso  1.000000 O
   O768        1.0     0.029921     0.345356     0.759525    Biso  1.000000 O
   O769        1.0     0.347043     0.783665     0.759525    Biso  1.000000 O
   O770        1.0     0.157024     0.035028     0.759500    Biso  1.000000 O
   O771        1.0     0.031677     0.471696     0.759500    Biso  1.000000 O
   O772        1.0     0.967999     0.722204     0.759492    Biso  1.000000 O
   O773        1.0     0.217121     0.219755     0.759492    Biso  1.000000 O
   O774        1.0     0.840527     0.721118     0.759483    Biso  1.000000 O
   O775        1.0     0.846349     0.409080     0.759467    Biso  1.000000 O
   O776        1.0     0.656885     0.096788     0.759467    Biso  1.000000 O
   O777        1.0     0.345032     0.907625     0.759458    Biso  1.000000 O
   O778        1.0     0.715943     0.159034     0.759425    Biso  1.000000 O
   O779        1.0     0.402796     0.096650     0.759417    Biso  1.000000 O
   O780        1.0     0.656446     0.344293     0.759400    Biso  1.000000 O
   O781        1.0     0.093115     0.907994     0.759383    Biso  1.000000 O
   O782        1.0     0.280152     0.409750     0.759375    Biso  1.000000 O
   O783        1.0     0.902819     0.281724     0.759367    Biso  1.000000 O
   O784        1.0     0.842676     0.217722     0.759367    Biso  1.000000 O
   O785        1.0     0.594686     0.094778     0.759358    Biso  1.000000 O
   O786        1.0     0.781377     0.661483     0.759358    Biso  1.000000 O
   O787        1.0     0.968877     0.783572     0.759358    Biso  1.000000 O
   O788        1.0     0.906470     0.220494     0.759350    Biso  1.000000 O
   O789        1.0     0.089071     0.219270     0.759342    Biso  1.000000 O
   O790        1.0     0.656030     0.719616     0.759308    Biso  1.000000 O
   O791        1.0     0.218785     0.531285     0.759308    Biso  1.000000 O
   O792        1.0     0.343484     0.220910     0.759275    Biso  1.000000 O
   O793        1.0     0.717352     0.598960     0.759267    Biso  1.000000 O
   O794        1.0     0.906192     0.347713     0.759258    Biso  1.000000 O
   O795        1.0     0.782787     0.972967     0.759258    Biso  1.000000 O
   O796        1.0     0.530014     0.655568     0.759258    Biso  1.000000 O
   O797        1.0     0.405938     0.530106     0.759258    Biso  1.000000 O
   O798        1.0     0.841128     0.282070     0.759250    Biso  1.000000 O
   O799        1.0     0.404506     0.597181     0.759250    Biso  1.000000 O
   O800        1.0     0.155638     0.346465     0.759250    Biso  1.000000 O
   O801        1.0     0.093530     0.842814     0.759242    Biso  1.000000 O
   O802        1.0     0.279644     0.533595     0.759233    Biso  1.000000 O
   O803        1.0     0.595448     0.908503     0.759233    Biso  1.000000 O
   O804        1.0     0.780799     0.347320     0.759225    Biso  1.000000 O
   O805        1.0     0.905152     0.596465     0.759217    Biso  1.000000 O
   O806        1.0     0.719871     0.717999     0.759200    Biso  1.000000 O
   O807        1.0     0.403928     0.408595     0.759192    Biso  1.000000 O
   O808        1.0     0.967629     0.099191     0.759175    Biso  1.000000 O
   O809        1.0     0.845148     0.471349     0.759175    Biso  1.000000 O
   O810        1.0     0.592213     0.781169     0.759175    Biso  1.000000 O
   O811        1.0     0.781354     0.408896     0.759175    Biso  1.000000 O
   O812        1.0     0.276779     0.344154     0.759167    Biso  1.000000 O
   O813        1.0     0.721349     0.969663     0.759167    Biso  1.000000 O
   O814        1.0     0.968946     0.287200     0.759150    Biso  1.000000 O
   O815        1.0     0.092907     0.094201     0.759133    Biso  1.000000 O
   O816        1.0     0.906770     0.411437     0.759125    Biso  1.000000 O
   O817        1.0     0.278651     0.467029     0.759117    Biso  1.000000 O
   O818        1.0     0.783018     0.909797     0.759108    Biso  1.000000 O
   O819        1.0     0.470217     0.972458     0.759100    Biso  1.000000 O
   O820        1.0     0.779436     0.471003     0.759083    Biso  1.000000 O
   O821        1.0     0.716751     0.098082     0.759050    Biso  1.000000 O
   O822        1.0     0.532186     0.157879     0.759050    Biso  1.000000 O
   O823        1.0     0.901687     0.532994     0.759050    Biso  1.000000 O
   O824        1.0     0.529852     0.470864     0.759042    Biso  1.000000 O
   O825        1.0     0.029506     0.597828     0.759008    Biso  1.000000 O
   O826        1.0     0.339718     0.657440     0.758992    Biso  1.000000 O
   O827        1.0     0.153443     0.286021     0.758992    Biso  1.000000 O
   O828        1.0     0.406562     0.281331     0.758975    Biso  1.000000 O
   O829        1.0     0.407971     0.783318     0.758967    Biso  1.000000 O
   O830        1.0     0.215920     0.590157     0.758958    Biso  1.000000 O
   O831        1.0     0.032417     0.967930     0.758942    Biso  1.000000 O
   O832        1.0     0.032371     0.406770     0.758933    Biso  1.000000 O
   O833        1.0     0.155638     0.846095     0.758900    Biso  1.000000 O
   O834        1.0     0.153535     0.218184     0.758900    Biso  1.000000 O
   O835        1.0     0.717237     0.219039     0.758883    Biso  1.000000 O
   O836        1.0     0.032371     0.906446     0.758875    Biso  1.000000 O
   O837        1.0     0.968900     0.908272     0.758867    Biso  1.000000 O
   O838        1.0     0.844108     0.973891     0.758858    Biso  1.000000 O
   O839        1.0     0.781654     0.846488     0.758842    Biso  1.000000 O
   O840        1.0     0.028859     0.842491     0.758842    Biso  1.000000 O
   O841        1.0     0.659774     0.846696     0.758842    Biso  1.000000 O
   O842        1.0     0.652934     0.222135     0.758833    Biso  1.000000 O
   O843        1.0     0.780291     0.594917     0.758825    Biso  1.000000 O
   O844        1.0     0.153281     0.532833     0.758817    Biso  1.000000 O
   O845        1.0     0.341774     0.285166     0.758792    Biso  1.000000 O
   O846        1.0     0.654783     0.164025     0.758792    Biso  1.000000 O
   O847        1.0     0.594686     0.032579     0.758783    Biso  1.000000 O
   O848        1.0     0.468022     0.407255     0.758783    Biso  1.000000 O
   O849        1.0     0.907116     0.095749     0.758758    Biso  1.000000 O
   O850        1.0     0.156377     0.098475     0.758758    Biso  1.000000 O
   O851        1.0     0.658665     0.970587     0.758742    Biso  1.000000 O
   O852        1.0     0.781516     0.722713     0.758733    Biso  1.000000 O
   O853        1.0     0.216520     0.157717     0.758725    Biso  1.000000 O
   O854        1.0     0.717352     0.345587     0.758717    Biso  1.000000 O
   O855        1.0     0.718392     0.281770     0.758708    Biso  1.000000 O
   O856        1.0     0.907925     0.034727     0.758708    Biso  1.000000 O
   O857        1.0     0.093507     0.468831     0.758692    Biso  1.000000 O
   O858        1.0     0.594755     0.719547     0.758692    Biso  1.000000 O
   O859        1.0     0.839718     0.532717     0.758675    Biso  1.000000 O
   O860        1.0     0.970702     0.410744     0.758658    Biso  1.000000 O
   O861        1.0     0.340342     0.094478     0.758650    Biso  1.000000 O
   O862        1.0     0.656516     0.656215     0.758633    Biso  1.000000 O
   O863        1.0     0.470333     0.844085     0.758617    Biso  1.000000 O
   O864        1.0     0.218068     0.784104     0.758592    Biso  1.000000 O
   O865        1.0     0.094616     0.782001     0.758550    Biso  1.000000 O
   O866        1.0     0.966543     0.531955     0.758525    Biso  1.000000 O
   O867        1.0     0.842237     0.591844     0.758525    Biso  1.000000 O
   O868        1.0     0.840920     0.783433     0.758508    Biso  1.000000 O
   O869        1.0     0.968276     0.223544     0.758450    Biso  1.000000 O
   O870        1.0     0.718415     0.656377     0.758450    Biso  1.000000 O
   O871        1.0     0.532902     0.910582     0.758417    Biso  1.000000 O
   O872        1.0     0.905615     0.656146     0.758383    Biso  1.000000 O
   O873        1.0     0.218854     0.033364     0.758383    Biso  1.000000 O
   O874        1.0     0.341128     0.470471     0.758375    Biso  1.000000 O
   O875        1.0     0.964579     0.595263     0.758358    Biso  1.000000 O
   O876        1.0     0.658018     0.283018     0.758333    Biso  1.000000 O
   O877        1.0     0.593161     0.222551     0.758317    Biso  1.000000 O
   O878        1.0     0.467976     0.343253     0.758308    Biso  1.000000 O
   O879        1.0     0.782278     0.283295     0.758267    Biso  1.000000 O
   O880        1.0     0.908711     0.723013     0.758242    Biso  1.000000 O
   O881        1.0     0.531955     0.782856     0.758225    Biso  1.000000 O
   O882        1.0     0.907833     0.975092     0.758133    Biso  1.000000 O
   O883        1.0     0.471211     0.783641     0.758125    Biso  1.000000 O
   O884        1.0     0.219039     0.845702     0.758125    Biso  1.000000 O
   O885        1.0     0.531308     0.221788     0.758125    Biso  1.000000 O
   O886        1.0     0.655476     0.595933     0.758117    Biso  1.000000 O
   O887        1.0     0.905083     0.159774     0.758058    Biso  1.000000 O
   O888        1.0     0.033757     0.657509     0.758042    Biso  1.000000 O
   O889        1.0     0.907070     0.471996     0.757933    Biso  1.000000 O
   O890        1.0     0.845541     0.908526     0.757892    Biso  1.000000 O
   O891        1.0     0.030222     0.283503     0.757858    Biso  1.000000 O
   O892        1.0     0.778304     0.220679     0.757825    Biso  1.000000 O
   O893        1.0     0.028119     0.160490     0.757750    Biso  1.000000 O
   O894        1.0     0.716058     0.782555     0.757525    Biso  1.000000 O
   O895        1.0     0.341543     0.412130     0.757475    Biso  1.000000 O
   O896        1.0     0.404552     0.219986     0.757175    Biso  1.000000 O
   Ce385       1.0     0.563101     0.438701     0.749392    Biso  1.000000 Ce
   Ce386       1.0     0.124792     0.750924     0.749267    Biso  1.000000 Ce
   Ce387       1.0     0.435813     0.062315     0.749233    Biso  1.000000 Ce
   Ce388       1.0     0.311137     0.689025     0.749208    Biso  1.000000 Ce
   Ce389       1.0     0.812592     0.439325     0.749158    Biso  1.000000 Ce
   Ce390       1.0     0.689140     0.940388     0.749108    Biso  1.000000 Ce
   Ce391       1.0     0.500832     0.128165     0.749108    Biso  1.000000 Ce
   Ce392       1.0     0.622967     0.504459     0.749058    Biso  1.000000 Ce
   Ce393       1.0     0.247274     0.751502     0.749033    Biso  1.000000 Ce
   Ce394       1.0     0.312223     0.188540     0.748883    Biso  1.000000 Ce
   Ce395       1.0     0.312153     0.938678     0.748883    Biso  1.000000 Ce
   Ce396       1.0     0.688147     0.438401     0.748850    Biso  1.000000 Ce
   Ce397       1.0     0.437569     0.939510     0.748792    Biso  1.000000 Ce
   Ce398       1.0     0.937384     0.941543     0.748792    Biso  1.000000 Ce
   Ce399       1.0     0.312847     0.064579     0.748767    Biso  1.000000 Ce
   Ce400       1.0     0.625855     0.377403     0.748750    Biso  1.000000 Ce
   Ce401       1.0     0.627195     0.875901     0.748733    Biso  1.000000 Ce
   Ce402       1.0     0.625370     0.003443     0.748708    Biso  1.000000 Ce
   Ce403       1.0     0.498937     0.627773     0.748700    Biso  1.000000 Ce
   Ce404       1.0     0.374376     0.625277     0.748692    Biso  1.000000 Ce
   Ce405       1.0     0.250208     0.001802     0.748692    Biso  1.000000 Ce
   Ce406       1.0     0.561922     0.564418     0.748692    Biso  1.000000 Ce
   Ce407       1.0     0.751479     0.877241     0.748683    Biso  1.000000 Ce
   Ce408       1.0     0.997297     0.500254     0.748683    Biso  1.000000 Ce
   Ce409       1.0     0.250393     0.126340     0.748675    Biso  1.000000 Ce
   Ce410       1.0     0.123475     0.126248     0.748642    Biso  1.000000 Ce
   Ce411       1.0     0.812130     0.064325     0.748633    Biso  1.000000 Ce
   Ce412       1.0     0.312754     0.814487     0.748625    Biso  1.000000 Ce
   Ce413       1.0     0.061599     0.814025     0.748617    Biso  1.000000 Ce
   Ce414       1.0     0.937662     0.438517     0.748567    Biso  1.000000 Ce
   Ce415       1.0     0.248152     0.251779     0.748542    Biso  1.000000 Ce
   Ce416       1.0     0.189418     0.937916     0.748525    Biso  1.000000 Ce
   Ce417       1.0     0.062361     0.438494     0.748525    Biso  1.000000 Ce
   Ce418       1.0     0.437754     0.440573     0.748508    Biso  1.000000 Ce
   Ce419       1.0     0.499838     0.499607     0.748500    Biso  1.000000 Ce
   Ce420       1.0     0.874977     0.125693     0.748500    Biso  1.000000 Ce
   Ce421       1.0     0.750878     0.002426     0.748475    Biso  1.000000 Ce
   Ce422       1.0     0.563979     0.814256     0.748433    Biso  1.000000 Ce
   Ce423       1.0     0.938401     0.315943     0.748425    Biso  1.000000 Ce
   Ce424       1.0     0.808826     0.563494     0.748408    Biso  1.000000 Ce
   Ce425       1.0     0.499469     0.002911     0.748408    Biso  1.000000 Ce
   Ce426       1.0     0.812038     0.814995     0.748400    Biso  1.000000 Ce
   Ce427       1.0     0.685790     0.815250     0.748392    Biso  1.000000 Ce
   Ce428       1.0     0.375254     0.750855     0.748342    Biso  1.000000 Ce
   Ce429       1.0     0.439533     0.689556     0.748342    Biso  1.000000 Ce
   Ce430       1.0     0.998660     0.129390     0.748342    Biso  1.000000 Ce
   Ce431       1.0     0.999145     0.001317     0.748333    Biso  1.000000 Ce
   Ce432       1.0     0.124284     0.251640     0.748325    Biso  1.000000 Ce
   Ce433       1.0     0.562569     0.063101     0.748308    Biso  1.000000 Ce
   Ce434       1.0     0.187153     0.687038     0.748300    Biso  1.000000 Ce
   Ce435       1.0     0.125347     0.501340     0.748300    Biso  1.000000 Ce
   Ce436       1.0     0.875809     0.374884     0.748258    Biso  1.000000 Ce
   Ce437       1.0     0.436206     0.563655     0.748250    Biso  1.000000 Ce
   Ce438       1.0     0.126294     0.001571     0.748208    Biso  1.000000 Ce
   Ce439       1.0     0.378512     0.877634     0.748200    Biso  1.000000 Ce
   Ce440       1.0     0.687985     0.065342     0.748200    Biso  1.000000 Ce
   Ce441       1.0     0.309866     0.564718     0.748192    Biso  1.000000 Ce
   Ce442       1.0     0.564949     0.939533     0.748192    Biso  1.000000 Ce
   Ce443       1.0     0.750139     0.375508     0.748192    Biso  1.000000 Ce
   Ce444       1.0     0.189348     0.438771     0.748183    Biso  1.000000 Ce
   Ce445       1.0     0.373267     0.000485     0.748175    Biso  1.000000 Ce
   Ce446       1.0     0.060767     0.315873     0.748158    Biso  1.000000 Ce
   Ce447       1.0     0.123059     0.625924     0.748158    Biso  1.000000 Ce
   Ce448       1.0     0.190665     0.064395     0.748142    Biso  1.000000 Ce
   Ce449       1.0     0.622320     0.626617     0.748142    Biso  1.000000 Ce
   Ce450       1.0     0.309820     0.312315     0.748142    Biso  1.000000 Ce
   Ce451       1.0     0.059196     0.564741     0.748125    Biso  1.000000 Ce
   Ce452       1.0     0.747967     0.501132     0.748125    Biso  1.000000 Ce
   Ce453       1.0     0.999700     0.377611     0.748125    Biso  1.000000 Ce
   Ce454       1.0     0.247874     0.624838     0.748108    Biso  1.000000 Ce
   Ce455       1.0     0.372805     0.500069     0.748100    Biso  1.000000 Ce
   Ce456       1.0     0.060883     0.691035     0.748092    Biso  1.000000 Ce
   Ce457       1.0     0.749700     0.626617     0.748050    Biso  1.000000 Ce
   Ce458       1.0     0.562361     0.688771     0.748050    Biso  1.000000 Ce
   Ce459       1.0     0.811807     0.312662     0.748033    Biso  1.000000 Ce
   Ce460       1.0     0.998013     0.629598     0.748033    Biso  1.000000 Ce
   Ce461       1.0     0.499399     0.250162     0.748025    Biso  1.000000 Ce
   Ce462       1.0     0.373383     0.124884     0.748025    Biso  1.000000 Ce
   Ce463       1.0     0.502888     0.876386     0.748017    Biso  1.000000 Ce
   Ce464       1.0     0.439741     0.813655     0.747992    Biso  1.000000 Ce
   Ce465       1.0     0.684658     0.566012     0.747992    Biso  1.000000 Ce
   Ce466       1.0     0.810975     0.187292     0.747975    Biso  1.000000 Ce
   Ce467       1.0     0.936969     0.190619     0.747975    Biso  1.000000 Ce
   Ce468       1.0     0.000323     0.878581     0.747958    Biso  1.000000 Ce
   Ce469       1.0     0.060628     0.189071     0.747925    Biso  1.000000 Ce
   Ce470       1.0     0.997897     0.752079     0.747908    Biso  1.000000 Ce
   Ce471       1.0     0.874700     0.751317     0.747908    Biso  1.000000 Ce
   Ce472       1.0     0.185351     0.313886     0.747892    Biso  1.000000 Ce
   Ce473       1.0     0.186576     0.561922     0.747883    Biso  1.000000 Ce
   Ce474       1.0     0.625069     0.129136     0.747867    Biso  1.000000 Ce
   Ce475       1.0     0.188563     0.814441     0.747858    Biso  1.000000 Ce
   Ce476       1.0     0.186414     0.189718     0.747833    Biso  1.000000 Ce
   Ce477       1.0     0.435444     0.187731     0.747833    Biso  1.000000 Ce
   Ce478       1.0     0.748706     0.127380     0.747800    Biso  1.000000 Ce
   Ce479       1.0     0.872874     0.003119     0.747800    Biso  1.000000 Ce
   Ce480       1.0     0.061160     0.063840     0.747792    Biso  1.000000 Ce
   Ce481       1.0     0.437592     0.313239     0.747767    Biso  1.000000 Ce
   Ce482       1.0     0.686714     0.689002     0.747758    Biso  1.000000 Ce
   Ce483       1.0     0.373521     0.251086     0.747750    Biso  1.000000 Ce
   Ce484       1.0     0.563609     0.188008     0.747733    Biso  1.000000 Ce
   Ce485       1.0     0.251848     0.874769     0.747700    Biso  1.000000 Ce
   Ce486       1.0     0.124099     0.375809     0.747700    Biso  1.000000 Ce
   Ce487       1.0     0.249884     0.502611     0.747675    Biso  1.000000 Ce
   Ce488       1.0     0.126664     0.874677     0.747675    Biso  1.000000 Ce
   Ce489       1.0     0.627357     0.253004     0.747675    Biso  1.000000 Ce
   Ce490       1.0     0.872574     0.626872     0.747583    Biso  1.000000 Ce
   Ce491       1.0     0.624099     0.749538     0.747583    Biso  1.000000 Ce
   Ce492       1.0     0.248498     0.375069     0.747567    Biso  1.000000 Ce
   Ce493       1.0     0.937685     0.690042     0.747567    Biso  1.000000 Ce
   Ce494       1.0     0.062454     0.938678     0.747567    Biso  1.000000 Ce
   Ce495       1.0     0.936483     0.815804     0.747550    Biso  1.000000 Ce
   Ce496       1.0     0.875000     0.877680     0.747550    Biso  1.000000 Ce
   Ce497       1.0     0.814094     0.942029     0.747542    Biso  1.000000 Ce
   Ce498       1.0     0.686506     0.190850     0.747508    Biso  1.000000 Ce
   Ce499       1.0     0.872921     0.501848     0.747442    Biso  1.000000 Ce
   Ce500       1.0     0.936599     0.063701     0.747408    Biso  1.000000 Ce
   Ce501       1.0     0.812384     0.691012     0.747375    Biso  1.000000 Ce
   Ce502       1.0     0.372921     0.377588     0.747375    Biso  1.000000 Ce
   Ce503       1.0     0.999838     0.251825     0.747375    Biso  1.000000 Ce
   Ce504       1.0     0.499053     0.373429     0.747283    Biso  1.000000 Ce
   Ce505       1.0     0.564487     0.312592     0.747283    Biso  1.000000 Ce
   Ce506       1.0     0.748036     0.752773     0.747275    Biso  1.000000 Ce
   Ce507       1.0     0.503766     0.752380     0.747258    Biso  1.000000 Ce
   Ce508       1.0     0.935074     0.565735     0.747192    Biso  1.000000 Ce
   Ce509       1.0     0.688586     0.313933     0.747058    Biso  1.000000 Ce
   Ce510       1.0     0.874746     0.251109     0.746983    Biso  1.000000 Ce
   Ce511       1.0     0.748082     0.250693     0.746925    Biso  1.000000 Ce
   Ce512       1.0     0.310259     0.439164     0.746792    Biso  1.000000 Ce
   O897        1.0     0.534219     0.847921     0.739183    Biso  1.000000 O
   O898        1.0     0.280360     0.097597     0.739133    Biso  1.000000 O
   O899        1.0     0.092699     0.596973     0.738400    Biso  1.000000 O
   O900        1.0     0.161738     0.780984     0.738275    Biso  1.000000 O
   O901        1.0     0.967953     0.970379     0.738192    Biso  1.000000 O
   O902        1.0     0.406054     0.969570     0.738167    Biso  1.000000 O
   O903        1.0     0.781215     0.410351     0.738083    Biso  1.000000 O
   O904        1.0     0.720125     0.847944     0.738067    Biso  1.000000 O
   O905        1.0     0.652380     0.659866     0.738058    Biso  1.000000 O
   O906        1.0     0.719385     0.405984     0.738050    Biso  1.000000 O
   O907        1.0     0.341335     0.594616     0.738050    Biso  1.000000 O
   O908        1.0     0.155522     0.592606     0.738017    Biso  1.000000 O
   O909        1.0     0.158341     0.905984     0.738000    Biso  1.000000 O
   O910        1.0     0.530083     0.408433     0.737992    Biso  1.000000 O
   O911        1.0     0.026848     0.533202     0.737975    Biso  1.000000 O
   O912        1.0     0.342306     0.973152     0.737958    Biso  1.000000 O
   O913        1.0     0.279552     0.717098     0.737883    Biso  1.000000 O
   O914        1.0     0.531724     0.033433     0.737867    Biso  1.000000 O
   O915        1.0     0.278004     0.656677     0.737867    Biso  1.000000 O
   O916        1.0     0.091567     0.532717     0.737842    Biso  1.000000 O
   O917        1.0     0.405037     0.283041     0.737833    Biso  1.000000 O
   O918        1.0     0.592445     0.407763     0.737833    Biso  1.000000 O
   O919        1.0     0.154113     0.469039     0.737825    Biso  1.000000 O
   O920        1.0     0.532486     0.095217     0.737825    Biso  1.000000 O
   O921        1.0     0.533734     0.158087     0.737800    Biso  1.000000 O
   O922        1.0     0.907116     0.783433     0.737775    Biso  1.000000 O
   O923        1.0     0.780753     0.783549     0.737767    Biso  1.000000 O
   O924        1.0     0.095471     0.406007     0.737725    Biso  1.000000 O
   O925        1.0     0.093484     0.160120     0.737717    Biso  1.000000 O
   O926        1.0     0.841128     0.535166     0.737708    Biso  1.000000 O
   O927        1.0     0.845032     0.720518     0.737692    Biso  1.000000 O
   O928        1.0     0.716590     0.596372     0.737692    Biso  1.000000 O
   O929        1.0     0.216428     0.595009     0.737675    Biso  1.000000 O
   O930        1.0     0.531238     0.532948     0.737667    Biso  1.000000 O
   O931        1.0     0.469986     0.594616     0.737667    Biso  1.000000 O
   O932        1.0     0.721419     0.909127     0.737650    Biso  1.000000 O
   O933        1.0     0.969085     0.033133     0.737650    Biso  1.000000 O
   O934        1.0     0.596904     0.472412     0.737650    Biso  1.000000 O
   O935        1.0     0.030776     0.782694     0.737625    Biso  1.000000 O
   O936        1.0     0.092814     0.658688     0.737625    Biso  1.000000 O
   O937        1.0     0.778281     0.661553     0.737625    Biso  1.000000 O
   O938        1.0     0.217421     0.158387     0.737617    Biso  1.000000 O
   O939        1.0     0.156562     0.160236     0.737608    Biso  1.000000 O
   O940        1.0     0.030984     0.844686     0.737600    Biso  1.000000 O
   O941        1.0     0.469778     0.969339     0.737592    Biso  1.000000 O
   O942        1.0     0.029644     0.469131     0.737583    Biso  1.000000 O
   O943        1.0     0.155661     0.095009     0.737575    Biso  1.000000 O
   O944        1.0     0.595494     0.035836     0.737575    Biso  1.000000 O
   O945        1.0     0.284519     0.843415     0.737567    Biso  1.000000 O
   O946        1.0     0.654506     0.407648     0.737567    Biso  1.000000 O
   O947        1.0     0.405037     0.530730     0.737567    Biso  1.000000 O
   O948        1.0     0.027195     0.968530     0.737558    Biso  1.000000 O
   O949        1.0     0.345310     0.031400     0.737550    Biso  1.000000 O
   O950        1.0     0.157902     0.969016     0.737550    Biso  1.000000 O
   O951        1.0     0.344131     0.783665     0.737525    Biso  1.000000 O
   O952        1.0     0.341798     0.720864     0.737508    Biso  1.000000 O
   O953        1.0     0.405707     0.597297     0.737500    Biso  1.000000 O
   O954        1.0     0.223591     0.969871     0.737492    Biso  1.000000 O
   O955        1.0     0.094432     0.283549     0.737492    Biso  1.000000 O
   O956        1.0     0.783341     0.470471     0.737483    Biso  1.000000 O
   O957        1.0     0.281701     0.909150     0.737483    Biso  1.000000 O
   O958        1.0     0.280014     0.221026     0.737483    Biso  1.000000 O
   O959        1.0     0.655846     0.346719     0.737475    Biso  1.000000 O
   O960        1.0     0.591428     0.595633     0.737450    Biso  1.000000 O
   O961        1.0     0.404737     0.407001     0.737442    Biso  1.000000 O
   O962        1.0     0.276802     0.593970     0.737433    Biso  1.000000 O
   O963        1.0     0.532486     0.282116     0.737400    Biso  1.000000 O
   O964        1.0     0.843715     0.154136     0.737400    Biso  1.000000 O
   O965        1.0     0.841705     0.408341     0.737392    Biso  1.000000 O
   O966        1.0     0.027426     0.344131     0.737392    Biso  1.000000 O
   O967        1.0     0.653004     0.783688     0.737375    Biso  1.000000 O
   O968        1.0     0.405037     0.471511     0.737375    Biso  1.000000 O
   O969        1.0     0.657648     0.160721     0.737358    Biso  1.000000 O
   O970        1.0     0.468507     0.159427     0.737358    Biso  1.000000 O
   O971        1.0     0.343900     0.218253     0.737325    Biso  1.000000 O
   O972        1.0     0.590735     0.533919     0.737317    Biso  1.000000 O
   O973        1.0     0.160536     0.843993     0.737308    Biso  1.000000 O
   O974        1.0     0.096650     0.973567     0.737300    Biso  1.000000 O
   O975        1.0     0.278281     0.777773     0.737292    Biso  1.000000 O
   O976        1.0     0.469339     0.722343     0.737292    Biso  1.000000 O
   O977        1.0     0.531701     0.344016     0.737283    Biso  1.000000 O
   O978        1.0     0.967329     0.282902     0.737267    Biso  1.000000 O
   O979        1.0     0.968161     0.407787     0.737267    Biso  1.000000 O
   O980        1.0     0.220263     0.468323     0.737250    Biso  1.000000 O
   O981        1.0     0.905591     0.343230     0.737250    Biso  1.000000 O
   O982        1.0     0.403489     0.349191     0.737250    Biso  1.000000 O
   O983        1.0     0.968507     0.785513     0.737242    Biso  1.000000 O
   O984        1.0     0.405730     0.032394     0.737233    Biso  1.000000 O
   O985        1.0     0.595818     0.347458     0.737233    Biso  1.000000 O
   O986        1.0     0.467352     0.344085     0.737217    Biso  1.000000 O
   O987        1.0     0.533087     0.908572     0.737208    Biso  1.000000 O
   O988        1.0     0.594316     0.097412     0.737183    Biso  1.000000 O
   O989        1.0     0.217583     0.533896     0.737175    Biso  1.000000 O
   O990        1.0     0.781285     0.031770     0.737167    Biso  1.000000 O
   O991        1.0     0.597851     0.160628     0.737167    Biso  1.000000 O
   O992        1.0     0.342699     0.155846     0.737158    Biso  1.000000 O
   O993        1.0     0.032971     0.219616     0.737158    Biso  1.000000 O
   O994        1.0     0.905314     0.034797     0.737158    Biso  1.000000 O
   O995        1.0     0.594963     0.843484     0.737150    Biso  1.000000 O
   O996        1.0     0.970518     0.909104     0.737150    Biso  1.000000 O
   O997        1.0     0.660259     0.908757     0.737133    Biso  1.000000 O
   O998        1.0     0.408087     0.718022     0.737117    Biso  1.000000 O
   O999        1.0     0.155984     0.219362     0.737108    Biso  1.000000 O
   O1000       1.0     0.406539     0.152773     0.737083    Biso  1.000000 O
   O1001       1.0     0.154529     0.657810     0.737067    Biso  1.000000 O
   O1002       1.0     0.157163     0.032024     0.737025    Biso  1.000000 O
   O1003       1.0     0.281007     0.974284     0.737017    Biso  1.000000 O
   O1004       1.0     0.903350     0.593623     0.737000    Biso  1.000000 O
   O1005       1.0     0.840550     0.033618     0.737000    Biso  1.000000 O
   O1006       1.0     0.778027     0.095079     0.736992    Biso  1.000000 O
   O1007       1.0     0.717283     0.094177     0.736975    Biso  1.000000 O
   O1008       1.0     0.778743     0.532301     0.736975    Biso  1.000000 O
   O1009       1.0     0.279852     0.159912     0.736958    Biso  1.000000 O
   O1010       1.0     0.842491     0.280846     0.736950    Biso  1.000000 O
   O1011       1.0     0.467329     0.533226     0.736933    Biso  1.000000 O
   O1012       1.0     0.845841     0.970171     0.736933    Biso  1.000000 O
   O1013       1.0     0.468461     0.030568     0.736900    Biso  1.000000 O
   O1014       1.0     0.846326     0.093623     0.736900    Biso  1.000000 O
   O1015       1.0     0.531493     0.598152     0.736900    Biso  1.000000 O
   O1016       1.0     0.342329     0.092606     0.736883    Biso  1.000000 O
   O1017       1.0     0.154506     0.279367     0.736867    Biso  1.000000 O
   O1018       1.0     0.346165     0.908110     0.736858    Biso  1.000000 O
   O1019       1.0     0.343438     0.345448     0.736858    Biso  1.000000 O
   O1020       1.0     0.968715     0.719963     0.736858    Biso  1.000000 O
   O1021       1.0     0.652657     0.533780     0.736842    Biso  1.000000 O
   O1022       1.0     0.657810     0.283503     0.736842    Biso  1.000000 O
   O1023       1.0     0.595795     0.909381     0.736842    Biso  1.000000 O
   O1024       1.0     0.781100     0.849399     0.736842    Biso  1.000000 O
   O1025       1.0     0.842167     0.471165     0.736842    Biso  1.000000 O
   O1026       1.0     0.657810     0.035513     0.736825    Biso  1.000000 O
   O1027       1.0     0.593715     0.778720     0.736817    Biso  1.000000 O
   O1028       1.0     0.219593     0.221003     0.736800    Biso  1.000000 O
   O1029       1.0     0.657971     0.971604     0.736792    Biso  1.000000 O
   O1030       1.0     0.404367     0.656677     0.736792    Biso  1.000000 O
   O1031       1.0     0.344432     0.533919     0.736783    Biso  1.000000 O
   O1032       1.0     0.409543     0.847528     0.736783    Biso  1.000000 O
   O1033       1.0     0.156885     0.531100     0.736783    Biso  1.000000 O
   O1034       1.0     0.158133     0.715157     0.736758    Biso  1.000000 O
   O1035       1.0     0.967606     0.849399     0.736750    Biso  1.000000 O
   O1036       1.0     0.343346     0.656724     0.736742    Biso  1.000000 O
   O1037       1.0     0.029506     0.598429     0.736733    Biso  1.000000 O
   O1038       1.0     0.218045     0.406262     0.736717    Biso  1.000000 O
   O1039       1.0     0.779898     0.219062     0.736708    Biso  1.000000 O
   O1040       1.0     0.657625     0.097320     0.736708    Biso  1.000000 O
   O1041       1.0     0.534612     0.780892     0.736675    Biso  1.000000 O
   O1042       1.0     0.780915     0.156608     0.736667    Biso  1.000000 O
   O1043       1.0     0.972320     0.096049     0.736617    Biso  1.000000 O
   O1044       1.0     0.346719     0.842652     0.736608    Biso  1.000000 O
   O1045       1.0     0.906123     0.909404     0.736608    Biso  1.000000 O
   O1046       1.0     0.467999     0.094640     0.736600    Biso  1.000000 O
   O1047       1.0     0.719131     0.282625     0.736583    Biso  1.000000 O
   O1048       1.0     0.032371     0.157925     0.736583    Biso  1.000000 O
   O1049       1.0     0.843115     0.596835     0.736575    Biso  1.000000 O
   O1050       1.0     0.282070     0.533364     0.736558    Biso  1.000000 O
   O1051       1.0     0.029552     0.660074     0.736550    Biso  1.000000 O
   O1052       1.0     0.407209     0.907532     0.736533    Biso  1.000000 O
   O1053       1.0     0.845656     0.845471     0.736525    Biso  1.000000 O
   O1054       1.0     0.407301     0.092814     0.736517    Biso  1.000000 O
   O1055       1.0     0.968900     0.346372     0.736517    Biso  1.000000 O
   O1056       1.0     0.284288     0.342860     0.736517    Biso  1.000000 O
   O1057       1.0     0.409080     0.782140     0.736517    Biso  1.000000 O
   O1058       1.0     0.033364     0.031169     0.736517    Biso  1.000000 O
   O1059       1.0     0.032971     0.719616     0.736508    Biso  1.000000 O
   O1060       1.0     0.277311     0.282509     0.736508    Biso  1.000000 O
   O1061       1.0     0.216312     0.717722     0.736508    Biso  1.000000 O
   O1062       1.0     0.467953     0.221765     0.736492    Biso  1.000000 O
   O1063       1.0     0.905823     0.720263     0.736492    Biso  1.000000 O
   O1064       1.0     0.781909     0.971326     0.736483    Biso  1.000000 O
   O1065       1.0     0.903835     0.846303     0.736483    Biso  1.000000 O
   O1066       1.0     0.468923     0.657902     0.736475    Biso  1.000000 O
   O1067       1.0     0.842583     0.782879     0.736475    Biso  1.000000 O
   O1068       1.0     0.281054     0.037939     0.736458    Biso  1.000000 O
   O1069       1.0     0.593253     0.657440     0.736458    Biso  1.000000 O
   O1070       1.0     0.468045     0.469131     0.736450    Biso  1.000000 O
   O1071       1.0     0.715319     0.723544     0.736442    Biso  1.000000 O
   O1072       1.0     0.717837     0.344385     0.736433    Biso  1.000000 O
   O1073       1.0     0.782186     0.911922     0.736417    Biso  1.000000 O
   O1074       1.0     0.028720     0.905984     0.736408    Biso  1.000000 O
   O1075       1.0     0.471234     0.907463     0.736392    Biso  1.000000 O
   O1076       1.0     0.966982     0.159404     0.736392    Biso  1.000000 O
   O1077       1.0     0.595841     0.974653     0.736383    Biso  1.000000 O
   O1078       1.0     0.653720     0.470910     0.736350    Biso  1.000000 O
   O1079       1.0     0.716104     0.468715     0.736342    Biso  1.000000 O
   O1080       1.0     0.590920     0.719732     0.736342    Biso  1.000000 O
   O1081       1.0     0.906331     0.097897     0.736342    Biso  1.000000 O
   O1082       1.0     0.030360     0.283457     0.736333    Biso  1.000000 O
   O1083       1.0     0.466936     0.406770     0.736333    Biso  1.000000 O
   O1084       1.0     0.716197     0.533826     0.736333    Biso  1.000000 O
   O1085       1.0     0.093854     0.843068     0.736325    Biso  1.000000 O
   O1086       1.0     0.779506     0.595240     0.736300    Biso  1.000000 O
   O1087       1.0     0.338933     0.405568     0.736300    Biso  1.000000 O
   O1088       1.0     0.782024     0.718669     0.736292    Biso  1.000000 O
   O1089       1.0     0.842745     0.344732     0.736283    Biso  1.000000 O
   O1090       1.0     0.657856     0.597204     0.736258    Biso  1.000000 O
   O1091       1.0     0.843762     0.908618     0.736258    Biso  1.000000 O
   O1092       1.0     0.963378     0.469108     0.736217    Biso  1.000000 O
   O1093       1.0     0.905268     0.406793     0.736217    Biso  1.000000 O
   O1094       1.0     0.157902     0.406308     0.736208    Biso  1.000000 O
   O1095       1.0     0.471396     0.282671     0.736208    Biso  1.000000 O
   O1096       1.0     0.217930     0.034173     0.736175    Biso  1.000000 O
   O1097       1.0     0.718669     0.219986     0.736167    Biso  1.000000 O
   O1098       1.0     0.904968     0.469362     0.736150    Biso  1.000000 O
   O1099       1.0     0.530684     0.660513     0.736150    Biso  1.000000 O
   O1100       1.0     0.220055     0.096788     0.736150    Biso  1.000000 O
   O1101       1.0     0.717999     0.658295     0.736142    Biso  1.000000 O
   O1102       1.0     0.341590     0.279321     0.736125    Biso  1.000000 O
   O1103       1.0     0.223175     0.905684     0.736125    Biso  1.000000 O
   O1104       1.0     0.531608     0.973267     0.736117    Biso  1.000000 O
   O1105       1.0     0.718900     0.033803     0.736117    Biso  1.000000 O
   O1106       1.0     0.842652     0.219062     0.736100    Biso  1.000000 O
   O1107       1.0     0.969455     0.531007     0.736067    Biso  1.000000 O
   O1108       1.0     0.094362     0.907163     0.736067    Biso  1.000000 O
   O1109       1.0     0.906608     0.222158     0.736058    Biso  1.000000 O
   O1110       1.0     0.530892     0.472828     0.736008    Biso  1.000000 O
   O1111       1.0     0.093692     0.034173     0.736000    Biso  1.000000 O
   O1112       1.0     0.654321     0.843184     0.735983    Biso  1.000000 O
   O1113       1.0     0.029459     0.093946     0.735958    Biso  1.000000 O
   O1114       1.0     0.219062     0.348175     0.735933    Biso  1.000000 O
   O1115       1.0     0.095957     0.098960     0.735925    Biso  1.000000 O
   O1116       1.0     0.406770     0.216035     0.735917    Biso  1.000000 O
   O1117       1.0     0.219663     0.779205     0.735917    Biso  1.000000 O
   O1118       1.0     0.965388     0.659173     0.735908    Biso  1.000000 O
   O1119       1.0     0.658595     0.221488     0.735908    Biso  1.000000 O
   O1120       1.0     0.221811     0.844455     0.735883    Biso  1.000000 O
   O1121       1.0     0.719616     0.970795     0.735875    Biso  1.000000 O
   O1122       1.0     0.905037     0.158179     0.735858    Biso  1.000000 O
   O1123       1.0     0.837870     0.661876     0.735817    Biso  1.000000 O
   O1124       1.0     0.968554     0.218253     0.735775    Biso  1.000000 O
   O1125       1.0     0.594848     0.283826     0.735775    Biso  1.000000 O
   O1126       1.0     0.717791     0.157787     0.735767    Biso  1.000000 O
   O1127       1.0     0.215504     0.657948     0.735758    Biso  1.000000 O
   O1128       1.0     0.654067     0.721419     0.735750    Biso  1.000000 O
   O1129       1.0     0.090873     0.223059     0.735750    Biso  1.000000 O
   O1130       1.0     0.474238     0.846488     0.735733    Biso  1.000000 O
   O1131       1.0     0.095125     0.719478     0.735700    Biso  1.000000 O
   O1132       1.0     0.530961     0.719316     0.735700    Biso  1.000000 O
   O1133       1.0     0.217583     0.282879     0.735675    Biso  1.000000 O
   O1134       1.0     0.279344     0.471396     0.735650    Biso  1.000000 O
   O1135       1.0     0.905799     0.653928     0.735592    Biso  1.000000 O
   O1136       1.0     0.095633     0.781077     0.735525    Biso  1.000000 O
   O1137       1.0     0.091543     0.344316     0.735433    Biso  1.000000 O
   O1138       1.0     0.277403     0.409912     0.735417    Biso  1.000000 O
   O1139       1.0     0.154875     0.341543     0.735383    Biso  1.000000 O
   O1140       1.0     0.781377     0.343230     0.735375    Biso  1.000000 O
   O1141       1.0     0.032255     0.409589     0.735333    Biso  1.000000 O
   O1142       1.0     0.090804     0.467791     0.735283    Biso  1.000000 O
   O1143       1.0     0.471973     0.781770     0.735242    Biso  1.000000 O
   O1144       1.0     0.963239     0.595079     0.735200    Biso  1.000000 O
   O1145       1.0     0.342006     0.470587     0.735175    Biso  1.000000 O
   O1146       1.0     0.906955     0.531631     0.735175    Biso  1.000000 O
   O1147       1.0     0.781816     0.278674     0.735067    Biso  1.000000 O
   O1148       1.0     0.713170     0.783179     0.734975    Biso  1.000000 O
   O1149       1.0     0.597759     0.225370     0.734967    Biso  1.000000 O
   O1150       1.0     0.910259     0.284080     0.734833    Biso  1.000000 O
   O1151       1.0     0.532509     0.219293     0.734775    Biso  1.000000 O
   O1152       1.0     0.904020     0.975462     0.734750    Biso  1.000000 O
   Ce513       1.0     0.309335     0.745402     0.727242    Biso  1.000000 Ce
   Ce514       1.0     0.565342     0.875116     0.726725    Biso  1.000000 Ce
   Ce515       1.0     0.308803     0.250970     0.726658    Biso  1.000000 Ce
   Ce516       1.0     0.685143     0.633457     0.726592    Biso  1.000000 Ce
   Ce517       1.0     0.373660     0.689348     0.726425    Biso  1.000000 Ce
   Ce518       1.0     0.311275     0.128096     0.726417    Biso  1.000000 Ce
   Ce519       1.0     0.185929     0.623128     0.726375    Biso  1.000000 Ce
   Ce520       1.0     0.561206     0.502680     0.726267    Biso  1.000000 Ce
   Ce521       1.0     0.376040     0.815111     0.726250    Biso  1.000000 Ce
   Ce522       1.0     0.375462     0.062754     0.726225    Biso  1.000000 Ce
   Ce523       1.0     0.565157     0.128235     0.726217    Biso  1.000000 Ce
   Ce524       1.0     0.436899     0.502380     0.726192    Biso  1.000000 Ce
   Ce525       1.0     0.123775     0.816567     0.726183    Biso  1.000000 Ce
   Ce526       1.0     0.690065     0.874492     0.726175    Biso  1.000000 Ce
   Ce527       1.0     0.628119     0.941520     0.726117    Biso  1.000000 Ce
   Ce528       1.0     0.504506     0.814695     0.726033    Biso  1.000000 Ce
   Ce529       1.0     0.683410     0.501386     0.726033    Biso  1.000000 Ce
   Ce530       1.0     0.751918     0.812616     0.726008    Biso  1.000000 Ce
   Ce531       1.0     0.812153     0.123937     0.726008    Biso  1.000000 Ce
   Ce532       1.0     0.127542     0.936876     0.725992    Biso  1.000000 Ce
   Ce533       1.0     0.937038     0.752311     0.725958    Biso  1.000000 Ce
   Ce534       1.0     0.685005     0.379251     0.725925    Biso  1.000000 Ce
   Ce535       1.0     0.063886     0.999884     0.725917    Biso  1.000000 Ce
   Ce536       1.0     0.185721     0.375462     0.725875    Biso  1.000000 Ce
   Ce537       1.0     0.812962     0.505291     0.725825    Biso  1.000000 Ce
   Ce538       1.0     0.500578     0.188609     0.725825    Biso  1.000000 Ce
   Ce539       1.0     0.252172     0.938262     0.725825    Biso  1.000000 Ce
   Ce540       1.0     0.938031     0.004737     0.725808    Biso  1.000000 Ce
   Ce541       1.0     0.191058     0.003928     0.725792    Biso  1.000000 Ce
   Ce542       1.0     0.063078     0.752010     0.725783    Biso  1.000000 Ce
   Ce543       1.0     0.124168     0.562800     0.725783    Biso  1.000000 Ce
   Ce544       1.0     0.503027     0.067283     0.725758    Biso  1.000000 Ce
   Ce545       1.0     0.436807     0.001456     0.725750    Biso  1.000000 Ce
   Ce546       1.0     0.062338     0.499884     0.725725    Biso  1.000000 Ce
   Ce547       1.0     0.621950     0.566936     0.725700    Biso  1.000000 Ce
   Ce548       1.0     0.441382     0.876201     0.725692    Biso  1.000000 Ce
   Ce549       1.0     0.502888     0.941636     0.725683    Biso  1.000000 Ce
   Ce550       1.0     0.875347     0.812916     0.725683    Biso  1.000000 Ce
   Ce551       1.0     0.310721     0.502449     0.725650    Biso  1.000000 Ce
   Ce552       1.0     0.313055     0.877010     0.725625    Biso  1.000000 Ce
   Ce553       1.0     0.247112     0.565273     0.725550    Biso  1.000000 Ce
   Ce554       1.0     0.999238     0.814025     0.725542    Biso  1.000000 Ce
   Ce555       1.0     0.500947     0.566035     0.725542    Biso  1.000000 Ce
   Ce556       1.0     0.620102     0.438424     0.725525    Biso  1.000000 Ce
   Ce557       1.0     0.752518     0.063609     0.725517    Biso  1.000000 Ce
   Ce558       1.0     0.812592     0.250924     0.725508    Biso  1.000000 Ce
   Ce559       1.0     0.435305     0.250416     0.725508    Biso  1.000000 Ce
   Ce560       1.0     0.624076     0.814048     0.725483    Biso  1.000000 Ce
   Ce561       1.0     0.000416     0.936922     0.725483    Biso  1.000000 Ce
   Ce562       1.0     0.440920     0.751687     0.725450    Biso  1.000000 Ce
   Ce563       1.0     0.374399     0.562616     0.725442    Biso  1.000000 Ce
   Ce564       1.0     0.249769     0.066058     0.725408    Biso  1.000000 Ce
   Ce565       1.0     0.812985     0.002726     0.725400    Biso  1.000000 Ce
   Ce566       1.0     0.999492     0.560559     0.725400    Biso  1.000000 Ce
   Ce567       1.0     0.497689     0.437939     0.725392    Biso  1.000000 Ce
   Ce568       1.0     0.811530     0.379945     0.725392    Biso  1.000000 Ce
   Ce569       1.0     0.999122     0.062708     0.725367    Biso  1.000000 Ce
   Ce570       1.0     0.562870     0.633272     0.725367    Biso  1.000000 Ce
   Ce571       1.0     0.002172     0.686830     0.725367    Biso  1.000000 Ce
   Ce572       1.0     0.251086     0.187685     0.725358    Biso  1.000000 Ce
   Ce573       1.0     0.935836     0.500254     0.725308    Biso  1.000000 Ce
   Ce574       1.0     0.497597     0.688147     0.725283    Biso  1.000000 Ce
   Ce575       1.0     0.184843     0.250462     0.725250    Biso  1.000000 Ce
   Ce576       1.0     0.125555     0.061922     0.725242    Biso  1.000000 Ce
   Ce577       1.0     0.248267     0.686206     0.725242    Biso  1.000000 Ce
   Ce578       1.0     0.127403     0.439372     0.725225    Biso  1.000000 Ce
   Ce579       1.0     0.123983     0.193161     0.725208    Biso  1.000000 Ce
   Ce580       1.0     0.749214     0.440712     0.725158    Biso  1.000000 Ce
   Ce581       1.0     0.434173     0.374076     0.725150    Biso  1.000000 Ce
   Ce582       1.0     0.060467     0.625762     0.725125    Biso  1.000000 Ce
   Ce583       1.0     0.561044     0.376687     0.725092    Biso  1.000000 Ce
   Ce584       1.0     0.751825     0.692237     0.725067    Biso  1.000000 Ce
   Ce585       1.0     0.875601     0.939718     0.725050    Biso  1.000000 Ce
   Ce586       1.0     0.688540     0.004621     0.725042    Biso  1.000000 Ce
   Ce587       1.0     0.438632     0.124353     0.725042    Biso  1.000000 Ce
   Ce588       1.0     0.624677     0.687685     0.725025    Biso  1.000000 Ce
   Ce589       1.0     0.875739     0.188193     0.724992    Biso  1.000000 Ce
   Ce590       1.0     0.999931     0.309935     0.724983    Biso  1.000000 Ce
   Ce591       1.0     0.060259     0.375046     0.724983    Biso  1.000000 Ce
   Ce592       1.0     0.939048     0.129251     0.724967    Biso  1.000000 Ce
   Ce593       1.0     0.815665     0.879898     0.724967    Biso  1.000000 Ce
   Ce594       1.0     0.062685     0.124422     0.724967    Biso  1.000000 Ce
   Ce595       1.0     0.745171     0.563840     0.724958    Biso  1.000000 Ce
   Ce596       1.0     0.874977     0.693877     0.724942    Biso  1.000000 Ce
   Ce597       1.0     0.248336     0.311137     0.724942    Biso  1.000000 Ce
   Ce598       1.0     0.811738     0.629529     0.724933    Biso  1.000000 Ce
   Ce599       1.0     0.434912     0.626987     0.724933    Biso  1.000000 Ce
   Ce600       1.0     0.373452     0.187847     0.724925    Biso  1.000000 Ce
   Ce601       1.0     0.628835     0.066543     0.724925    Biso  1.000000 Ce
   Ce602       1.0     0.064164     0.253628     0.724917    Biso  1.000000 Ce
   Ce603       1.0     0.188909     0.127195     0.724917    Biso  1.000000 Ce
   Ce604       1.0     0.373313     0.311044     0.724917    Biso  1.000000 Ce
   Ce605       1.0     0.811067     0.752981     0.724908    Biso  1.000000 Ce
   Ce606       1.0     0.184704     0.749214     0.724900    Biso  1.000000 Ce
   Ce607       1.0     0.940827     0.251548     0.724875    Biso  1.000000 Ce
   Ce608       1.0     0.625393     0.315457     0.724850    Biso  1.000000 Ce
   Ce609       1.0     0.312639     0.005037     0.724850    Biso  1.000000 Ce
   Ce610       1.0     0.503027     0.311853     0.724842    Biso  1.000000 Ce
   Ce611       1.0     0.873983     0.442421     0.724833    Biso  1.000000 Ce
   Ce612       1.0     0.940018     0.879067     0.724825    Biso  1.000000 Ce
   Ce613       1.0     0.752149     0.941798     0.724817    Biso  1.000000 Ce
   Ce614       1.0     0.747921     0.189325     0.724800    Biso  1.000000 Ce
   Ce615       1.0     0.375555     0.938355     0.724767    Biso  1.000000 Ce
   Ce616       1.0     0.000092     0.439464     0.724742    Biso  1.000000 Ce
   Ce617       1.0     0.935998     0.626594     0.724742    Biso  1.000000 Ce
   Ce618       1.0     0.186091     0.502657     0.724742    Biso  1.000000 Ce
   Ce619       1.0     0.565966     0.252934     0.724725    Biso  1.000000 Ce
   Ce620       1.0     0.931978     0.373891     0.724625    Biso  1.000000 Ce
   Ce621       1.0     0.247921     0.810120     0.724617    Biso  1.000000 Ce
   Ce622       1.0     0.874261     0.313632     0.724592    Biso  1.000000 Ce
   Ce623       1.0     0.376340     0.438586     0.724500    Biso  1.000000 Ce
   Ce624       1.0     0.310975     0.374653     0.724500    Biso  1.000000 Ce
   Ce625       1.0     0.246950     0.437246     0.724500    Biso  1.000000 Ce
   Ce626       1.0     0.122204     0.314117     0.724492    Biso  1.000000 Ce
   Ce627       1.0     0.626363     0.187893     0.724392    Biso  1.000000 Ce
   Ce628       1.0     0.125162     0.686091     0.724317    Biso  1.000000 Ce
   Ce629       1.0     0.191405     0.871419     0.724308    Biso  1.000000 Ce
   Ce630       1.0     0.752773     0.312153     0.724300    Biso  1.000000 Ce
   Ce631       1.0     0.682486     0.750762     0.724292    Biso  1.000000 Ce
   Ce632       1.0     0.064002     0.877518     0.724258    Biso  1.000000 Ce
   Ce633       1.0     0.002911     0.186599     0.724192    Biso  1.000000 Ce
   Ce634       1.0     0.686899     0.127033     0.724183    Biso  1.000000 Ce
   Ce635       1.0     0.563262     0.750092     0.724158    Biso  1.000000 Ce
   Ce636       1.0     0.312408     0.626225     0.724042    Biso  1.000000 Ce
   Ce637       1.0     0.568045     0.002773     0.723942    Biso  1.000000 Ce
   Ce638       1.0     0.874469     0.564533     0.723800    Biso  1.000000 Ce
   Ce639       1.0     0.688332     0.251109     0.723700    Biso  1.000000 Ce
   Ce640       1.0     0.873244     0.065180     0.723683    Biso  1.000000 Ce
   O1153       1.0     0.157371     0.786830     0.716200    Biso  1.000000 O
   O1154       1.0     0.409473     0.839140     0.716017    Biso  1.000000 O
   O1155       1.0     0.157070     0.973637     0.715958    Biso  1.000000 O
   O1156       1.0     0.281608     0.094108     0.715942    Biso  1.000000 O
   O1157       1.0     0.282278     0.777241     0.715800    Biso  1.000000 O
   O1158       1.0     0.653235     0.976895     0.715717    Biso  1.000000 O
   O1159       1.0     0.405384     0.280222     0.715533    Biso  1.000000 O
   O1160       1.0     0.595749     0.845125     0.715483    Biso  1.000000 O
   O1161       1.0     0.281331     0.217699     0.715483    Biso  1.000000 O
   O1162       1.0     0.531215     0.534566     0.715467    Biso  1.000000 O
   O1163       1.0     0.031677     0.093970     0.715458    Biso  1.000000 O
   O1164       1.0     0.407879     0.030591     0.715450    Biso  1.000000 O
   O1165       1.0     0.781238     0.219385     0.715442    Biso  1.000000 O
   O1166       1.0     0.343276     0.721165     0.715367    Biso  1.000000 O
   O1167       1.0     0.278535     0.341682     0.715358    Biso  1.000000 O
   O1168       1.0     0.535836     0.971904     0.715308    Biso  1.000000 O
   O1169       1.0     0.714510     0.534358     0.715292    Biso  1.000000 O
   O1170       1.0     0.596072     0.034358     0.715275    Biso  1.000000 O
   O1171       1.0     0.659496     0.345009     0.715258    Biso  1.000000 O
   O1172       1.0     0.648683     0.405545     0.715250    Biso  1.000000 O
   O1173       1.0     0.093323     0.732902     0.715208    Biso  1.000000 O
   O1174       1.0     0.037292     0.034866     0.715150    Biso  1.000000 O
   O1175       1.0     0.903396     0.784612     0.715150    Biso  1.000000 O
   O1176       1.0     0.216613     0.534473     0.715150    Biso  1.000000 O
   O1177       1.0     0.841312     0.032140     0.715117    Biso  1.000000 O
   O1178       1.0     0.404274     0.528189     0.715117    Biso  1.000000 O
   O1179       1.0     0.220148     0.654968     0.715100    Biso  1.000000 O
   O1180       1.0     0.153835     0.162361     0.715075    Biso  1.000000 O
   O1181       1.0     0.219085     0.971234     0.715075    Biso  1.000000 O
   O1182       1.0     0.903812     0.528812     0.715067    Biso  1.000000 O
   O1183       1.0     0.966174     0.032648     0.715050    Biso  1.000000 O
   O1184       1.0     0.845726     0.225901     0.715017    Biso  1.000000 O
   O1185       1.0     0.405499     0.780014     0.714992    Biso  1.000000 O
   O1186       1.0     0.342098     0.971511     0.714958    Biso  1.000000 O
   O1187       1.0     0.782255     0.470125     0.714958    Biso  1.000000 O
   O1188       1.0     0.403096     0.094270     0.714950    Biso  1.000000 O
   O1189       1.0     0.341590     0.092445     0.714908    Biso  1.000000 O
   O1190       1.0     0.467745     0.968669     0.714892    Biso  1.000000 O
   O1191       1.0     0.528974     0.717606     0.714867    Biso  1.000000 O
   O1192       1.0     0.535813     0.780476     0.714858    Biso  1.000000 O
   O1193       1.0     0.653396     0.783457     0.714842    Biso  1.000000 O
   O1194       1.0     0.095102     0.032555     0.714842    Biso  1.000000 O
   O1195       1.0     0.965065     0.095263     0.714817    Biso  1.000000 O
   O1196       1.0     0.090481     0.530199     0.714800    Biso  1.000000 O
   O1197       1.0     0.407301     0.593738     0.714792    Biso  1.000000 O
   O1198       1.0     0.469062     0.033156     0.714775    Biso  1.000000 O
   O1199       1.0     0.845656     0.970795     0.714767    Biso  1.000000 O
   O1200       1.0     0.158318     0.653928     0.714767    Biso  1.000000 O
   O1201       1.0     0.598683     0.904737     0.714767    Biso  1.000000 O
   O1202       1.0     0.093623     0.971788     0.714758    Biso  1.000000 O
   O1203       1.0     0.407093     0.156608     0.714742    Biso  1.000000 O
   O1204       1.0     0.530152     0.472320     0.714733    Biso  1.000000 O
   O1205       1.0     0.598775     0.286299     0.714725    Biso  1.000000 O
   O1206       1.0     0.337985     0.533018     0.714658    Biso  1.000000 O
   O1207       1.0     0.342930     0.909173     0.714650    Biso  1.000000 O
   O1208       1.0     0.657925     0.469732     0.714617    Biso  1.000000 O
   O1209       1.0     0.472158     0.908780     0.714617    Biso  1.000000 O
   O1210       1.0     0.534612     0.905753     0.714608    Biso  1.000000 O
   O1211       1.0     0.216913     0.340920     0.714600    Biso  1.000000 O
   O1212       1.0     0.033849     0.909889     0.714600    Biso  1.000000 O
   O1213       1.0     0.216081     0.032971     0.714575    Biso  1.000000 O
   O1214       1.0     0.533595     0.844848     0.714558    Biso  1.000000 O
   O1215       1.0     0.158318     0.284150     0.714550    Biso  1.000000 O
   O1216       1.0     0.722250     0.470887     0.714525    Biso  1.000000 O
   O1217       1.0     0.030037     0.404898     0.714500    Biso  1.000000 O
   O1218       1.0     0.342098     0.780961     0.714500    Biso  1.000000 O
   O1219       1.0     0.530337     0.348336     0.714442    Biso  1.000000 O
   O1220       1.0     0.346881     0.657070     0.714433    Biso  1.000000 O
   O1221       1.0     0.655522     0.598360     0.714417    Biso  1.000000 O
   O1222       1.0     0.094362     0.405661     0.714417    Biso  1.000000 O
   O1223       1.0     0.787038     0.909958     0.714400    Biso  1.000000 O
   O1224       1.0     0.031331     0.592375     0.714400    Biso  1.000000 O
   O1225       1.0     0.217121     0.720518     0.714392    Biso  1.000000 O
   O1226       1.0     0.968785     0.973383     0.714375    Biso  1.000000 O
   O1227       1.0     0.344131     0.470425     0.714367    Biso  1.000000 O
   O1228       1.0     0.660328     0.284589     0.714358    Biso  1.000000 O
   O1229       1.0     0.159104     0.597112     0.714358    Biso  1.000000 O
   O1230       1.0     0.658272     0.910143     0.714342    Biso  1.000000 O
   O1231       1.0     0.283919     0.155337     0.714317    Biso  1.000000 O
   O1232       1.0     0.783364     0.093785     0.714308    Biso  1.000000 O
   O1233       1.0     0.715065     0.599261     0.714308    Biso  1.000000 O
   O1234       1.0     0.469663     0.719062     0.714300    Biso  1.000000 O
   O1235       1.0     0.532371     0.099422     0.714300    Biso  1.000000 O
   O1236       1.0     0.842491     0.469917     0.714292    Biso  1.000000 O
   O1237       1.0     0.844085     0.160166     0.714275    Biso  1.000000 O
   O1238       1.0     0.534566     0.037408     0.714267    Biso  1.000000 O
   O1239       1.0     0.468207     0.342814     0.714267    Biso  1.000000 O
   O1240       1.0     0.154159     0.532532     0.714250    Biso  1.000000 O
   O1241       1.0     0.276386     0.033087     0.714225    Biso  1.000000 O
   O1242       1.0     0.592930     0.346419     0.714208    Biso  1.000000 O
   O1243       1.0     0.279205     0.593253     0.714183    Biso  1.000000 O
   O1244       1.0     0.096604     0.155753     0.714183    Biso  1.000000 O
   O1245       1.0     0.094385     0.850347     0.714175    Biso  1.000000 O
   O1246       1.0     0.781354     0.846349     0.714150    Biso  1.000000 O
   O1247       1.0     0.034912     0.217699     0.714142    Biso  1.000000 O
   O1248       1.0     0.778905     0.159635     0.714125    Biso  1.000000 O
   O1249       1.0     0.968045     0.719085     0.714117    Biso  1.000000 O
   O1250       1.0     0.282833     0.969593     0.714117    Biso  1.000000 O
   O1251       1.0     0.462731     0.407555     0.714117    Biso  1.000000 O
   O1252       1.0     0.402495     0.970055     0.714108    Biso  1.000000 O
   O1253       1.0     0.598775     0.597736     0.714100    Biso  1.000000 O
   O1254       1.0     0.218115     0.591035     0.714100    Biso  1.000000 O
   O1255       1.0     0.469247     0.533133     0.714083    Biso  1.000000 O
   O1256       1.0     0.218970     0.217791     0.714075    Biso  1.000000 O
   O1257       1.0     0.720957     0.911160     0.714050    Biso  1.000000 O
   O1258       1.0     0.464787     0.279598     0.714042    Biso  1.000000 O
   O1259       1.0     0.151294     0.470055     0.714033    Biso  1.000000 O
   O1260       1.0     0.966982     0.907602     0.714025    Biso  1.000000 O
   O1261       1.0     0.034982     0.720633     0.714000    Biso  1.000000 O
   O1262       1.0     0.468484     0.159011     0.714000    Biso  1.000000 O
   O1263       1.0     0.408665     0.219177     0.713992    Biso  1.000000 O
   O1264       1.0     0.590619     0.408087     0.713983    Biso  1.000000 O
   O1265       1.0     0.844848     0.406677     0.713983    Biso  1.000000 O
   O1266       1.0     0.845287     0.721534     0.713942    Biso  1.000000 O
   O1267       1.0     0.781400     0.659496     0.713942    Biso  1.000000 O
   O1268       1.0     0.212985     0.407324     0.713933    Biso  1.000000 O
   O1269       1.0     0.656677     0.655106     0.713925    Biso  1.000000 O
   O1270       1.0     0.279945     0.908410     0.713917    Biso  1.000000 O
   O1271       1.0     0.343115     0.034011     0.713908    Biso  1.000000 O
   O1272       1.0     0.280915     0.658226     0.713900    Biso  1.000000 O
   O1273       1.0     0.032509     0.845333     0.713900    Biso  1.000000 O
   O1274       1.0     0.218646     0.093623     0.713892    Biso  1.000000 O
   O1275       1.0     0.967629     0.843392     0.713867    Biso  1.000000 O
   O1276       1.0     0.965042     0.414094     0.713867    Biso  1.000000 O
   O1277       1.0     0.586899     0.533179     0.713858    Biso  1.000000 O
   O1278       1.0     0.154182     0.347782     0.713850    Biso  1.000000 O
   O1279       1.0     0.846165     0.283272     0.713850    Biso  1.000000 O
   O1280       1.0     0.156562     0.721973     0.713842    Biso  1.000000 O
   O1281       1.0     0.966035     0.658803     0.713842    Biso  1.000000 O
   O1282       1.0     0.032787     0.469640     0.713825    Biso  1.000000 O
   O1283       1.0     0.338725     0.410028     0.713800    Biso  1.000000 O
   O1284       1.0     0.092884     0.789302     0.713800    Biso  1.000000 O
   O1285       1.0     0.970957     0.219501     0.713758    Biso  1.000000 O
   O1286       1.0     0.722320     0.284797     0.713733    Biso  1.000000 O
   O1287       1.0     0.155176     0.220194     0.713733    Biso  1.000000 O
   O1288       1.0     0.716844     0.096719     0.713725    Biso  1.000000 O
   O1289       1.0     0.091982     0.599954     0.713725    Biso  1.000000 O
   O1290       1.0     0.848429     0.901340     0.713717    Biso  1.000000 O
   O1291       1.0     0.407301     0.659173     0.713717    Biso  1.000000 O
   O1292       1.0     0.219316     0.157971     0.713717    Biso  1.000000 O
   O1293       1.0     0.774977     0.595217     0.713708    Biso  1.000000 O
   O1294       1.0     0.026294     0.784219     0.713692    Biso  1.000000 O
   O1295       1.0     0.967837     0.535282     0.713692    Biso  1.000000 O
   O1296       1.0     0.716382     0.976571     0.713692    Biso  1.000000 O
   O1297       1.0     0.532140     0.599977     0.713675    Biso  1.000000 O
   O1298       1.0     0.650139     0.537408     0.713667    Biso  1.000000 O
   O1299       1.0     0.094894     0.091636     0.713650    Biso  1.000000 O
   O1300       1.0     0.033711     0.277981     0.713625    Biso  1.000000 O
   O1301       1.0     0.157925     0.912015     0.713617    Biso  1.000000 O
   O1302       1.0     0.841289     0.656932     0.713608    Biso  1.000000 O
   O1303       1.0     0.342167     0.595518     0.713592    Biso  1.000000 O
   O1304       1.0     0.283226     0.281724     0.713592    Biso  1.000000 O
   O1305       1.0     0.961922     0.784889     0.713592    Biso  1.000000 O
   O1306       1.0     0.340065     0.281331     0.713583    Biso  1.000000 O
   O1307       1.0     0.844616     0.845402     0.713583    Biso  1.000000 O
   O1308       1.0     0.714002     0.661899     0.713575    Biso  1.000000 O
   O1309       1.0     0.278073     0.469871     0.713567    Biso  1.000000 O
   O1310       1.0     0.531285     0.406932     0.713567    Biso  1.000000 O
   O1311       1.0     0.841659     0.346627     0.713558    Biso  1.000000 O
   O1312       1.0     0.093346     0.214579     0.713533    Biso  1.000000 O
   O1313       1.0     0.715827     0.411322     0.713533    Biso  1.000000 O
   O1314       1.0     0.970310     0.160374     0.713525    Biso  1.000000 O
   O1315       1.0     0.470679     0.655268     0.713525    Biso  1.000000 O
   O1316       1.0     0.467953     0.093808     0.713508    Biso  1.000000 O
   O1317       1.0     0.475416     0.780384     0.713492    Biso  1.000000 O
   O1318       1.0     0.656978     0.091636     0.713467    Biso  1.000000 O
   O1319       1.0     0.346673     0.217907     0.713450    Biso  1.000000 O
   O1320       1.0     0.026386     0.531793     0.713433    Biso  1.000000 O
   O1321       1.0     0.972412     0.597435     0.713425    Biso  1.000000 O
   O1322       1.0     0.907163     0.913078     0.713417    Biso  1.000000 O
   O1323       1.0     0.906169     0.409034     0.713408    Biso  1.000000 O
   O1324       1.0     0.721257     0.217537     0.713408    Biso  1.000000 O
   O1325       1.0     0.842260     0.595217     0.713375    Biso  1.000000 O
   O1326       1.0     0.718207     0.783641     0.713325    Biso  1.000000 O
   O1327       1.0     0.155823     0.031701     0.713317    Biso  1.000000 O
   O1328       1.0     0.405430     0.343646     0.713308    Biso  1.000000 O
   O1329       1.0     0.898937     0.656932     0.713300    Biso  1.000000 O
   O1330       1.0     0.720933     0.034335     0.713300    Biso  1.000000 O
   O1331       1.0     0.779760     0.413609     0.713292    Biso  1.000000 O
   O1332       1.0     0.845310     0.530430     0.713292    Biso  1.000000 O
   O1333       1.0     0.967930     0.280638     0.713283    Biso  1.000000 O
   O1334       1.0     0.030083     0.657486     0.713275    Biso  1.000000 O
   O1335       1.0     0.591312     0.159543     0.713267    Biso  1.000000 O
   O1336       1.0     0.596904     0.782116     0.713250    Biso  1.000000 O
   O1337       1.0     0.346049     0.342976     0.713242    Biso  1.000000 O
   O1338       1.0     0.214002     0.469709     0.713225    Biso  1.000000 O
   O1339       1.0     0.156654     0.095356     0.713192    Biso  1.000000 O
   O1340       1.0     0.718577     0.845795     0.713183    Biso  1.000000 O
   O1341       1.0     0.655222     0.843669     0.713175    Biso  1.000000 O
   O1342       1.0     0.475901     0.223198     0.713175    Biso  1.000000 O
   O1343       1.0     0.900092     0.844154     0.713175    Biso  1.000000 O
   O1344       1.0     0.780707     0.786322     0.713158    Biso  1.000000 O
   O1345       1.0     0.907163     0.471557     0.713150    Biso  1.000000 O
   O1346       1.0     0.154436     0.410166     0.713142    Biso  1.000000 O
   O1347       1.0     0.029829     0.341959     0.713142    Biso  1.000000 O
   O1348       1.0     0.465896     0.595379     0.713133    Biso  1.000000 O
   O1349       1.0     0.787177     0.532740     0.713125    Biso  1.000000 O
   O1350       1.0     0.342375     0.155730     0.713083    Biso  1.000000 O
   O1351       1.0     0.220749     0.900370     0.713083    Biso  1.000000 O
   O1352       1.0     0.660698     0.031123     0.713075    Biso  1.000000 O
   O1353       1.0     0.474931     0.844871     0.713042    Biso  1.000000 O
   O1354       1.0     0.401687     0.402842     0.713025    Biso  1.000000 O
   O1355       1.0     0.467190     0.467976     0.713000    Biso  1.000000 O
   O1356       1.0     0.284450     0.848914     0.712992    Biso  1.000000 O
   O1357       1.0     0.093900     0.283457     0.712967    Biso  1.000000 O
   O1358       1.0     0.278027     0.719570     0.712958    Biso  1.000000 O
   O1359       1.0     0.533595     0.659335     0.712925    Biso  1.000000 O
   O1360       1.0     0.283410     0.406978     0.712925    Biso  1.000000 O
   O1361       1.0     0.401895     0.466613     0.712900    Biso  1.000000 O
   O1362       1.0     0.781631     0.281100     0.712833    Biso  1.000000 O
   O1363       1.0     0.217421     0.839949     0.712817    Biso  1.000000 O
   O1364       1.0     0.907509     0.280568     0.712808    Biso  1.000000 O
   O1365       1.0     0.657324     0.718854     0.712775    Biso  1.000000 O
   O1366       1.0     0.033457     0.968045     0.712750    Biso  1.000000 O
   O1367       1.0     0.904737     0.095772     0.712742    Biso  1.000000 O
   O1368       1.0     0.528581     0.159427     0.712733    Biso  1.000000 O
   O1369       1.0     0.093762     0.344940     0.712725    Biso  1.000000 O
   O1370       1.0     0.214256     0.278142     0.712725    Biso  1.000000 O
   O1371       1.0     0.095425     0.662662     0.712725    Biso  1.000000 O
   O1372       1.0     0.095656     0.913147     0.712717    Biso  1.000000 O
   O1373       1.0     0.783896     0.034173     0.712717    Biso  1.000000 O
   O1374       1.0     0.411714     0.722551     0.712692    Biso  1.000000 O
   O1375       1.0     0.532856     0.283711     0.712675    Biso  1.000000 O
   O1376       1.0     0.592006     0.718161     0.712642    Biso  1.000000 O
   O1377       1.0     0.970933     0.345379     0.712633    Biso  1.000000 O
   O1378       1.0     0.716844     0.721557     0.712633    Biso  1.000000 O
   O1379       1.0     0.091243     0.474076     0.712617    Biso  1.000000 O
   O1380       1.0     0.844663     0.093669     0.712608    Biso  1.000000 O
   O1381       1.0     0.908387     0.161530     0.712533    Biso  1.000000 O
   O1382       1.0     0.908295     0.972320     0.712525    Biso  1.000000 O
   O1383       1.0     0.343091     0.848937     0.712500    Biso  1.000000 O
   O1384       1.0     0.777588     0.723752     0.712475    Biso  1.000000 O
   O1385       1.0     0.783433     0.979228     0.712475    Biso  1.000000 O
   O1386       1.0     0.724122     0.345957     0.712467    Biso  1.000000 O
   O1387       1.0     0.593207     0.469201     0.712442    Biso  1.000000 O
   O1388       1.0     0.596627     0.220980     0.712425    Biso  1.000000 O
   O1389       1.0     0.532763     0.223105     0.712417    Biso  1.000000 O
   O1390       1.0     0.154667     0.852588     0.712358    Biso  1.000000 O
   O1391       1.0     0.966682     0.470494     0.712342    Biso  1.000000 O
   O1392       1.0     0.277657     0.529760     0.712292    Biso  1.000000 O
   O1393       1.0     0.662985     0.219455     0.712250    Biso  1.000000 O
   O1394       1.0     0.592237     0.976317     0.712183    Biso  1.000000 O
   O1395       1.0     0.029829     0.153674     0.712142    Biso  1.000000 O
   O1396       1.0     0.408018     0.906423     0.712108    Biso  1.000000 O
   O1397       1.0     0.911506     0.224238     0.712083    Biso  1.000000 O
   O1398       1.0     0.782001     0.345263     0.712058    Biso  1.000000 O
   O1399       1.0     0.593831     0.656400     0.711950    Biso  1.000000 O
   O1400       1.0     0.594778     0.095633     0.711900    Biso  1.000000 O
   O1401       1.0     0.842560     0.784774     0.711808    Biso  1.000000 O
   O1402       1.0     0.719016     0.161160     0.711808    Biso  1.000000 O
   O1403       1.0     0.904344     0.033156     0.711783    Biso  1.000000 O
   O1404       1.0     0.905846     0.348198     0.711775    Biso  1.000000 O
   O1405       1.0     0.217283     0.781470     0.711767    Biso  1.000000 O
   O1406       1.0     0.657463     0.156862     0.711750    Biso  1.000000 O
   O1407       1.0     0.906677     0.593415     0.711717    Biso  1.000000 O
   O1408       1.0     0.907486     0.724469     0.711442    Biso  1.000000 O
   Ce641       1.0     0.000924     0.000878     0.704042    Biso  1.000000 Ce
   Ce642       1.0     0.748036     0.502126     0.703792    Biso  1.000000 Ce
   Ce643       1.0     0.621234     0.504898     0.703708    Biso  1.000000 Ce
   Ce644       1.0     0.374677     0.750601     0.703650    Biso  1.000000 Ce
   Ce645       1.0     0.315157     0.812107     0.703550    Biso  1.000000 Ce
   Ce646       1.0     0.683942     0.438632     0.703533    Biso  1.000000 Ce
   Ce647       1.0     0.371141     0.375347     0.703475    Biso  1.000000 Ce
   Ce648       1.0     0.623544     0.374538     0.703433    Biso  1.000000 Ce
   Ce649       1.0     0.190804     0.941035     0.703400    Biso  1.000000 Ce
   Ce650       1.0     0.374884     0.001664     0.703383    Biso  1.000000 Ce
   Ce651       1.0     0.372112     0.500809     0.703367    Biso  1.000000 Ce
   Ce652       1.0     0.247204     0.371580     0.703300    Biso  1.000000 Ce
   Ce653       1.0     0.000116     0.375947     0.703292    Biso  1.000000 Ce
   Ce654       1.0     0.744686     0.629436     0.703275    Biso  1.000000 Ce
   Ce655       1.0     0.496026     0.503050     0.703275    Biso  1.000000 Ce
   Ce656       1.0     0.501340     0.878212     0.703267    Biso  1.000000 Ce
   Ce657       1.0     0.564579     0.938216     0.703242    Biso  1.000000 Ce
   Ce658       1.0     0.309566     0.689233     0.703242    Biso  1.000000 Ce
   Ce659       1.0     0.439533     0.937015     0.703217    Biso  1.000000 Ce
   Ce660       1.0     0.187754     0.561899     0.703183    Biso  1.000000 Ce
   Ce661       1.0     0.624746     0.877287     0.703175    Biso  1.000000 Ce
   Ce662       1.0     0.441289     0.687246     0.703133    Biso  1.000000 Ce
   Ce663       1.0     0.251687     0.004459     0.703108    Biso  1.000000 Ce
   Ce664       1.0     0.250624     0.247967     0.703100    Biso  1.000000 Ce
   Ce665       1.0     0.062500     0.939626     0.703067    Biso  1.000000 Ce
   Ce666       1.0     0.439903     0.811899     0.703058    Biso  1.000000 Ce
   Ce667       1.0     0.124214     0.757047     0.703058    Biso  1.000000 Ce
   Ce668       1.0     0.062985     0.060998     0.703042    Biso  1.000000 Ce
   Ce669       1.0     0.685652     0.562754     0.703017    Biso  1.000000 Ce
   Ce670       1.0     0.376178     0.627957     0.703017    Biso  1.000000 Ce
   Ce671       1.0     0.059011     0.690850     0.703008    Biso  1.000000 Ce
   Ce672       1.0     0.876664     0.251872     0.702983    Biso  1.000000 Ce
   Ce673       1.0     0.496858     0.375370     0.702983    Biso  1.000000 Ce
   Ce674       1.0     0.811229     0.190157     0.702967    Biso  1.000000 Ce
   Ce675       1.0     0.377495     0.130615     0.702958    Biso  1.000000 Ce
   Ce676       1.0     0.691197     0.316012     0.702925    Biso  1.000000 Ce
   Ce677       1.0     0.998775     0.754482     0.702917    Biso  1.000000 Ce
   Ce678       1.0     0.123891     0.624261     0.702908    Biso  1.000000 Ce
   Ce679       1.0     0.122782     0.504436     0.702892    Biso  1.000000 Ce
   Ce680       1.0     0.502380     0.628443     0.702875    Biso  1.000000 Ce
   Ce681       1.0     0.681677     0.688332     0.702875    Biso  1.000000 Ce
   Ce682       1.0     0.187870     0.185305     0.702858    Biso  1.000000 Ce
   Ce683       1.0     0.435074     0.066012     0.702850    Biso  1.000000 Ce
   Ce684       1.0     0.437823     0.188840     0.702850    Biso  1.000000 Ce
   Ce685       1.0     0.811067     0.565781     0.702842    Biso  1.000000 Ce
   Ce686       1.0     0.935351     0.690781     0.702833    Biso  1.000000 Ce
   Ce687       1.0     0.811391     0.940596     0.702825    Biso  1.000000 Ce
   Ce688       1.0     0.123983     0.001248     0.702800    Biso  1.000000 Ce
   Ce689       1.0     0.562477     0.440180     0.702800    Biso  1.000000 Ce
   Ce690       1.0     0.437477     0.565111     0.702783    Biso  1.000000 Ce
   Ce691       1.0     0.749792     0.125716     0.702767    Biso  1.000000 Ce
   Ce692       1.0     0.561807     0.815180     0.702758    Biso  1.000000 Ce
   Ce693       1.0     0.059381     0.558018     0.702758    Biso  1.000000 Ce
   Ce694       1.0     0.996188     0.500277     0.702742    Biso  1.000000 Ce
   Ce695       1.0     0.625786     0.006146     0.702742    Biso  1.000000 Ce
   Ce696       1.0     0.063909     0.440850     0.702717    Biso  1.000000 Ce
   Ce697       1.0     0.249145     0.500416     0.702692    Biso  1.000000 Ce
   Ce698       1.0     0.249515     0.748637     0.702683    Biso  1.000000 Ce
   Ce699       1.0     0.877172     0.877241     0.702650    Biso  1.000000 Ce
   Ce700       1.0     0.248567     0.124515     0.702642    Biso  1.000000 Ce
   Ce701       1.0     0.940111     0.940689     0.702625    Biso  1.000000 Ce
   Ce702       1.0     0.562916     0.314626     0.702617    Biso  1.000000 Ce
   Ce703       1.0     0.433202     0.312315     0.702617    Biso  1.000000 Ce
   Ce704       1.0     0.939140     0.192144     0.702600    Biso  1.000000 Ce
   Ce705       1.0     0.184080     0.438725     0.702592    Biso  1.000000 Ce
   Ce706       1.0     0.120448     0.126086     0.702575    Biso  1.000000 Ce
   Ce707       1.0     0.186229     0.312639     0.702567    Biso  1.000000 Ce
   Ce708       1.0     0.498544     0.128697     0.702567    Biso  1.000000 Ce
   Ce709       1.0     0.876225     0.999538     0.702558    Biso  1.000000 Ce
   Ce710       1.0     0.310975     0.940203     0.702558    Biso  1.000000 Ce
   Ce711       1.0     0.871465     0.501363     0.702558    Biso  1.000000 Ce
   Ce712       1.0     0.938840     0.314787     0.702542    Biso  1.000000 Ce
   Ce713       1.0     0.309265     0.561876     0.702533    Biso  1.000000 Ce
   Ce714       1.0     0.188031     0.066474     0.702533    Biso  1.000000 Ce
   Ce715       1.0     0.809173     0.816867     0.702517    Biso  1.000000 Ce
   Ce716       1.0     0.498429     0.253350     0.702508    Biso  1.000000 Ce
   Ce717       1.0     0.311599     0.190550     0.702483    Biso  1.000000 Ce
   Ce718       1.0     0.622874     0.626664     0.702458    Biso  1.000000 Ce
   Ce719       1.0     0.997874     0.625716     0.702450    Biso  1.000000 Ce
   Ce720       1.0     0.001040     0.252033     0.702442    Biso  1.000000 Ce
   Ce721       1.0     0.247551     0.625208     0.702417    Biso  1.000000 Ce
   Ce722       1.0     0.876733     0.753951     0.702408    Biso  1.000000 Ce
   Ce723       1.0     0.313378     0.067814     0.702350    Biso  1.000000 Ce
   Ce724       1.0     0.558780     0.563031     0.702342    Biso  1.000000 Ce
   Ce725       1.0     0.811645     0.063494     0.702325    Biso  1.000000 Ce
   Ce726       1.0     0.872458     0.127033     0.702325    Biso  1.000000 Ce
   Ce727       1.0     0.997389     0.876433     0.702300    Biso  1.000000 Ce
   Ce728       1.0     0.749561     0.377056     0.702250    Biso  1.000000 Ce
   Ce729       1.0     0.998313     0.125208     0.702200    Biso  1.000000 Ce
   Ce730       1.0     0.121719     0.251710     0.702108    Biso  1.000000 Ce
   Ce731       1.0     0.936992     0.067375     0.702075    Biso  1.000000 Ce
   Ce732       1.0     0.744894     0.750555     0.702075    Biso  1.000000 Ce
   Ce733       1.0     0.874053     0.629529     0.702075    Biso  1.000000 Ce
   Ce734       1.0     0.063055     0.818484     0.702058    Biso  1.000000 Ce
   Ce735       1.0     0.747343     0.878050     0.702042    Biso  1.000000 Ce
   Ce736       1.0     0.498082     0.003466     0.702033    Biso  1.000000 Ce
   Ce737       1.0     0.499492     0.751548     0.702017    Biso  1.000000 Ce
   Ce738       1.0     0.309635     0.311945     0.702017    Biso  1.000000 Ce
   Ce739       1.0     0.120448     0.376872     0.701983    Biso  1.000000 Ce
   Ce740       1.0     0.557740     0.067560     0.701975    Biso  1.000000 Ce
   Ce741       1.0     0.187777     0.814372     0.701975    Biso  1.000000 Ce
   Ce742       1.0     0.812107     0.440896     0.701958    Biso  1.000000 Ce
   Ce743       1.0     0.689233     0.946996     0.701908    Biso  1.000000 Ce
   Ce744       1.0     0.435952     0.438886     0.701875    Biso  1.000000 Ce
   Ce745       1.0     0.373267     0.252357     0.701792    Biso  1.000000 Ce
   Ce746       1.0     0.254459     0.874469     0.701775    Biso  1.000000 Ce
   Ce747       1.0     0.560790     0.691335     0.701758    Biso  1.000000 Ce
   Ce748       1.0     0.691197     0.813055     0.701700    Biso  1.000000 Ce
   Ce749       1.0     0.936738     0.438771     0.701683    Biso  1.000000 Ce
   Ce750       1.0     0.935975     0.816081     0.701683    Biso  1.000000 Ce
   Ce751       1.0     0.058618     0.186183     0.701675    Biso  1.000000 Ce
   Ce752       1.0     0.624607     0.753697     0.701658    Biso  1.000000 Ce
   Ce753       1.0     0.809450     0.316035     0.701558    Biso  1.000000 Ce
   Ce754       1.0     0.688309     0.066197     0.701525    Biso  1.000000 Ce
   Ce755       1.0     0.128096     0.880846     0.701450    Biso  1.000000 Ce
   Ce756       1.0     0.376433     0.876548     0.701417    Biso  1.000000 Ce
   Ce757       1.0     0.623960     0.249006     0.701408    Biso  1.000000 Ce
   Ce758       1.0     0.064025     0.311437     0.701408    Biso  1.000000 Ce
   Ce759       1.0     0.873313     0.375116     0.701383    Biso  1.000000 Ce
   Ce760       1.0     0.747921     0.250531     0.701333    Biso  1.000000 Ce
   Ce761       1.0     0.812939     0.690457     0.701333    Biso  1.000000 Ce
   Ce762       1.0     0.308734     0.437015     0.701067    Biso  1.000000 Ce
   Ce763       1.0     0.184335     0.692930     0.701058    Biso  1.000000 Ce
   Ce764       1.0     0.934381     0.567537     0.700942    Biso  1.000000 Ce
   Ce765       1.0     0.620194     0.130176     0.700917    Biso  1.000000 Ce
   Ce766       1.0     0.751502     0.005568     0.700700    Biso  1.000000 Ce
   Ce767       1.0     0.686830     0.189949     0.700425    Biso  1.000000 Ce
   Ce768       1.0     0.560236     0.191058     0.700400    Biso  1.000000 Ce
   O1409       1.0     0.342260     0.721442     0.693767    Biso  1.000000 O
   O1410       1.0     0.339834     0.968530     0.693758    Biso  1.000000 O
   O1411       1.0     0.219478     0.154436     0.693383    Biso  1.000000 O
   O1412       1.0     0.594824     0.914071     0.693283    Biso  1.000000 O
   O1413       1.0     0.655753     0.344709     0.693225    Biso  1.000000 O
   O1414       1.0     0.527726     0.913863     0.693192    Biso  1.000000 O
   O1415       1.0     0.096095     0.596026     0.693108    Biso  1.000000 O
   O1416       1.0     0.716659     0.467052     0.693067    Biso  1.000000 O
   O1417       1.0     0.779575     0.096580     0.693000    Biso  1.000000 O
   O1418       1.0     0.349145     0.785051     0.693000    Biso  1.000000 O
   O1419       1.0     0.843161     0.159750     0.692950    Biso  1.000000 O
   O1420       1.0     0.527149     0.472921     0.692875    Biso  1.000000 O
   O1421       1.0     0.407116     0.592537     0.692825    Biso  1.000000 O
   O1422       1.0     0.593161     0.593669     0.692775    Biso  1.000000 O
   O1423       1.0     0.777773     0.472274     0.692742    Biso  1.000000 O
   O1424       1.0     0.461714     0.902565     0.692650    Biso  1.000000 O
   O1425       1.0     0.966497     0.033018     0.692567    Biso  1.000000 O
   O1426       1.0     0.968507     0.658803     0.692508    Biso  1.000000 O
   O1427       1.0     0.591382     0.532532     0.692400    Biso  1.000000 O
   O1428       1.0     0.969686     0.599931     0.692358    Biso  1.000000 O
   O1429       1.0     0.219385     0.660189     0.692350    Biso  1.000000 O
   O1430       1.0     0.280176     0.775786     0.692333    Biso  1.000000 O
   O1431       1.0     0.340804     0.409196     0.692325    Biso  1.000000 O
   O1432       1.0     0.465018     0.343923     0.692325    Biso  1.000000 O
   O1433       1.0     0.406262     0.218184     0.692308    Biso  1.000000 O
   O1434       1.0     0.465296     0.033734     0.692300    Biso  1.000000 O
   O1435       1.0     0.594824     0.784358     0.692283    Biso  1.000000 O
   O1436       1.0     0.340018     0.909866     0.692258    Biso  1.000000 O
   O1437       1.0     0.091312     0.723383     0.692233    Biso  1.000000 O
   O1438       1.0     0.154251     0.035051     0.692217    Biso  1.000000 O
   O1439       1.0     0.597227     0.037870     0.692192    Biso  1.000000 O
   O1440       1.0     0.656423     0.405799     0.692167    Biso  1.000000 O
   O1441       1.0     0.964649     0.721396     0.692158    Biso  1.000000 O
   O1442       1.0     0.657625     0.035097     0.692158    Biso  1.000000 O
   O1443       1.0     0.718854     0.409173     0.692150    Biso  1.000000 O
   O1444       1.0     0.719409     0.526548     0.692142    Biso  1.000000 O
   O1445       1.0     0.782024     0.911969     0.692133    Biso  1.000000 O
   O1446       1.0     0.969824     0.221372     0.692117    Biso  1.000000 O
   O1447       1.0     0.406215     0.846973     0.692108    Biso  1.000000 O
   O1448       1.0     0.779228     0.222320     0.692100    Biso  1.000000 O
   O1449       1.0     0.843461     0.601294     0.692092    Biso  1.000000 O
   O1450       1.0     0.902981     0.466520     0.692092    Biso  1.000000 O
   O1451       1.0     0.155545     0.093623     0.692058    Biso  1.000000 O
   O1452       1.0     0.089464     0.155245     0.692042    Biso  1.000000 O
   O1453       1.0     0.093900     0.654783     0.692042    Biso  1.000000 O
   O1454       1.0     0.405869     0.535005     0.692017    Biso  1.000000 O
   O1455       1.0     0.157579     0.661206     0.692000    Biso  1.000000 O
   O1456       1.0     0.594894     0.284173     0.692000    Biso  1.000000 O
   O1457       1.0     0.779921     0.848267     0.692000    Biso  1.000000 O
   O1458       1.0     0.156215     0.155961     0.691975    Biso  1.000000 O
   O1459       1.0     0.154529     0.221580     0.691933    Biso  1.000000 O
   O1460       1.0     0.029228     0.031955     0.691933    Biso  1.000000 O
   O1461       1.0     0.094201     0.973591     0.691925    Biso  1.000000 O
   O1462       1.0     0.653258     0.534150     0.691925    Biso  1.000000 O
   O1463       1.0     0.470494     0.970679     0.691925    Biso  1.000000 O
   O1464       1.0     0.780568     0.533179     0.691917    Biso  1.000000 O
   O1465       1.0     0.222551     0.092699     0.691892    Biso  1.000000 O
   O1466       1.0     0.593854     0.410213     0.691875    Biso  1.000000 O
   O1467       1.0     0.278420     0.278512     0.691867    Biso  1.000000 O
   O1468       1.0     0.409843     0.656677     0.691842    Biso  1.000000 O
   O1469       1.0     0.221511     0.844270     0.691833    Biso  1.000000 O
   O1470       1.0     0.408849     0.786137     0.691825    Biso  1.000000 O
   O1471       1.0     0.907717     0.159242     0.691817    Biso  1.000000 O
   O1472       1.0     0.217121     0.969732     0.691758    Biso  1.000000 O
   O1473       1.0     0.657093     0.471257     0.691733    Biso  1.000000 O
   O1474       1.0     0.218068     0.531677     0.691717    Biso  1.000000 O
   O1475       1.0     0.464995     0.221072     0.691700    Biso  1.000000 O
   O1476       1.0     0.531793     0.408272     0.691675    Biso  1.000000 O
   O1477       1.0     0.344177     0.344131     0.691642    Biso  1.000000 O
   O1478       1.0     0.845749     0.913771     0.691608    Biso  1.000000 O
   O1479       1.0     0.779067     0.660236     0.691608    Biso  1.000000 O
   O1480       1.0     0.278674     0.217352     0.691608    Biso  1.000000 O
   O1481       1.0     0.345310     0.655360     0.691583    Biso  1.000000 O
   O1482       1.0     0.972828     0.344501     0.691583    Biso  1.000000 O
   O1483       1.0     0.219201     0.031770     0.691567    Biso  1.000000 O
   O1484       1.0     0.404482     0.723660     0.691542    Biso  1.000000 O
   O1485       1.0     0.343715     0.534797     0.691475    Biso  1.000000 O
   O1486       1.0     0.526155     0.718970     0.691458    Biso  1.000000 O
   O1487       1.0     0.713262     0.723544     0.691458    Biso  1.000000 O
   O1488       1.0     0.781747     0.783942     0.691458    Biso  1.000000 O
   O1489       1.0     0.844039     0.034704     0.691442    Biso  1.000000 O
   O1490       1.0     0.408202     0.093230     0.691442    Biso  1.000000 O
   O1491       1.0     0.844663     0.408018     0.691442    Biso  1.000000 O
   O1492       1.0     0.403304     0.410143     0.691433    Biso  1.000000 O
   O1493       1.0     0.033249     0.530037     0.691425    Biso  1.000000 O
   O1494       1.0     0.476479     0.653373     0.691425    Biso  1.000000 O
   O1495       1.0     0.527357     0.345679     0.691417    Biso  1.000000 O
   O1496       1.0     0.967029     0.157440     0.691417    Biso  1.000000 O
   O1497       1.0     0.276918     0.343230     0.691417    Biso  1.000000 O
   O1498       1.0     0.401433     0.346349     0.691400    Biso  1.000000 O
   O1499       1.0     0.155384     0.532602     0.691392    Biso  1.000000 O
   O1500       1.0     0.718946     0.659150     0.691383    Biso  1.000000 O
   O1501       1.0     0.530314     0.285836     0.691367    Biso  1.000000 O
   O1502       1.0     0.218762     0.345402     0.691358    Biso  1.000000 O
   O1503       1.0     0.148406     0.722135     0.691350    Biso  1.000000 O
   O1504       1.0     0.973799     0.973845     0.691342    Biso  1.000000 O
   O1505       1.0     0.401918     0.907463     0.691333    Biso  1.000000 O
   O1506       1.0     0.525855     0.034080     0.691308    Biso  1.000000 O
   O1507       1.0     0.279575     0.593877     0.691292    Biso  1.000000 O
   O1508       1.0     0.091844     0.032994     0.691292    Biso  1.000000 O
   O1509       1.0     0.027264     0.467213     0.691283    Biso  1.000000 O
   O1510       1.0     0.401294     0.970494     0.691258    Biso  1.000000 O
   O1511       1.0     0.277726     0.715850     0.691250    Biso  1.000000 O
   O1512       1.0     0.840134     0.219640     0.691233    Biso  1.000000 O
   O1513       1.0     0.465203     0.467375     0.691217    Biso  1.000000 O
   O1514       1.0     0.471973     0.402172     0.691208    Biso  1.000000 O
   O1515       1.0     0.403743     0.473983     0.691200    Biso  1.000000 O
   O1516       1.0     0.030799     0.406400     0.691192    Biso  1.000000 O
   O1517       1.0     0.210860     0.407810     0.691183    Biso  1.000000 O
   O1518       1.0     0.654875     0.721349     0.691183    Biso  1.000000 O
   O1519       1.0     0.286414     0.154020     0.691167    Biso  1.000000 O
   O1520       1.0     0.090850     0.408202     0.691167    Biso  1.000000 O
   O1521       1.0     0.471950     0.092699     0.691167    Biso  1.000000 O
   O1522       1.0     0.278466     0.973383     0.691167    Biso  1.000000 O
   O1523       1.0     0.033711     0.970679     0.691108    Biso  1.000000 O
   O1524       1.0     0.902403     0.785490     0.691108    Biso  1.000000 O
   O1525       1.0     0.843484     0.972666     0.691100    Biso  1.000000 O
   O1526       1.0     0.592514     0.847782     0.691083    Biso  1.000000 O
   O1527       1.0     0.101201     0.341982     0.691075    Biso  1.000000 O
   O1528       1.0     0.097736     0.785836     0.691067    Biso  1.000000 O
   O1529       1.0     0.593138     0.345587     0.691058    Biso  1.000000 O
   O1530       1.0     0.659519     0.911714     0.691058    Biso  1.000000 O
   O1531       1.0     0.657209     0.976941     0.691058    Biso  1.000000 O
   O1532       1.0     0.467375     0.594201     0.691050    Biso  1.000000 O
   O1533       1.0     0.034196     0.274908     0.691050    Biso  1.000000 O
   O1534       1.0     0.216451     0.600069     0.691033    Biso  1.000000 O
   O1535       1.0     0.718738     0.347250     0.691025    Biso  1.000000 O
   O1536       1.0     0.909820     0.912708     0.691000    Biso  1.000000 O
   O1537       1.0     0.280199     0.036922     0.690992    Biso  1.000000 O
   O1538       1.0     0.157093     0.278327     0.690992    Biso  1.000000 O
   O1539       1.0     0.225762     0.910213     0.690983    Biso  1.000000 O
   O1540       1.0     0.467329     0.280129     0.690975    Biso  1.000000 O
   O1541       1.0     0.906354     0.597874     0.690975    Biso  1.000000 O
   O1542       1.0     0.407093     0.033872     0.690967    Biso  1.000000 O
   O1543       1.0     0.343276     0.032348     0.690967    Biso  1.000000 O
   O1544       1.0     0.466913     0.157348     0.690958    Biso  1.000000 O
   O1545       1.0     0.157394     0.845933     0.690950    Biso  1.000000 O
   O1546       1.0     0.969616     0.283688     0.690950    Biso  1.000000 O
   O1547       1.0     0.275439     0.406816     0.690942    Biso  1.000000 O
   O1548       1.0     0.467491     0.783641     0.690925    Biso  1.000000 O
   O1549       1.0     0.218323     0.220541     0.690925    Biso  1.000000 O
   O1550       1.0     0.526178     0.535328     0.690917    Biso  1.000000 O
   O1551       1.0     0.908041     0.222874     0.690908    Biso  1.000000 O
   O1552       1.0     0.343600     0.844663     0.690892    Biso  1.000000 O
   O1553       1.0     0.399723     0.284496     0.690883    Biso  1.000000 O
   O1554       1.0     0.156631     0.971419     0.690883    Biso  1.000000 O
   O1555       1.0     0.660952     0.850531     0.690875    Biso  1.000000 O
   O1556       1.0     0.086899     0.092606     0.690858    Biso  1.000000 O
   O1557       1.0     0.155337     0.781608     0.690808    Biso  1.000000 O
   O1558       1.0     0.033387     0.907856     0.690758    Biso  1.000000 O
   O1559       1.0     0.091867     0.849630     0.690758    Biso  1.000000 O
   O1560       1.0     0.090596     0.471580     0.690742    Biso  1.000000 O
   O1561       1.0     0.972066     0.777611     0.690742    Biso  1.000000 O
   O1562       1.0     0.778004     0.968484     0.690742    Biso  1.000000 O
   O1563       1.0     0.410005     0.157163     0.690733    Biso  1.000000 O
   O1564       1.0     0.718068     0.975924     0.690708    Biso  1.000000 O
   O1565       1.0     0.030037     0.842445     0.690700    Biso  1.000000 O
   O1566       1.0     0.781932     0.409473     0.690692    Biso  1.000000 O
   O1567       1.0     0.031955     0.594016     0.690692    Biso  1.000000 O
   O1568       1.0     0.283757     0.095217     0.690683    Biso  1.000000 O
   O1569       1.0     0.965273     0.411992     0.690675    Biso  1.000000 O
   O1570       1.0     0.905730     0.285744     0.690642    Biso  1.000000 O
   O1571       1.0     0.535051     0.848244     0.690642    Biso  1.000000 O
   O1572       1.0     0.157902     0.405869     0.690633    Biso  1.000000 O
   O1573       1.0     0.028373     0.721696     0.690625    Biso  1.000000 O
   O1574       1.0     0.654991     0.096003     0.690600    Biso  1.000000 O
   O1575       1.0     0.279921     0.471742     0.690592    Biso  1.000000 O
   O1576       1.0     0.904875     0.407602     0.690583    Biso  1.000000 O
   O1577       1.0     0.971419     0.911691     0.690575    Biso  1.000000 O
   O1578       1.0     0.777726     0.339764     0.690567    Biso  1.000000 O
   O1579       1.0     0.095402     0.533110     0.690567    Biso  1.000000 O
   O1580       1.0     0.152010     0.473775     0.690567    Biso  1.000000 O
   O1581       1.0     0.096165     0.219801     0.690517    Biso  1.000000 O
   O1582       1.0     0.530476     0.786229     0.690517    Biso  1.000000 O
   O1583       1.0     0.709034     0.594778     0.690508    Biso  1.000000 O
   O1584       1.0     0.094940     0.280684     0.690467    Biso  1.000000 O
   O1585       1.0     0.098475     0.909104     0.690442    Biso  1.000000 O
   O1586       1.0     0.282717     0.651017     0.690392    Biso  1.000000 O
   O1587       1.0     0.590388     0.220610     0.690375    Biso  1.000000 O
   O1588       1.0     0.965273     0.093068     0.690358    Biso  1.000000 O
   O1589       1.0     0.905268     0.722458     0.690342    Biso  1.000000 O
   O1590       1.0     0.029529     0.653512     0.690342    Biso  1.000000 O
   O1591       1.0     0.906146     0.031862     0.690333    Biso  1.000000 O
   O1592       1.0     0.841567     0.540689     0.690317    Biso  1.000000 O
   O1593       1.0     0.909589     0.974607     0.690292    Biso  1.000000 O
   O1594       1.0     0.346927     0.160166     0.690275    Biso  1.000000 O
   O1595       1.0     0.285143     0.909843     0.690258    Biso  1.000000 O
   O1596       1.0     0.836021     0.347851     0.690258    Biso  1.000000 O
   O1597       1.0     0.595887     0.472944     0.690242    Biso  1.000000 O
   O1598       1.0     0.530476     0.975139     0.690233    Biso  1.000000 O
   O1599       1.0     0.033849     0.346072     0.690208    Biso  1.000000 O
   O1600       1.0     0.719316     0.038771     0.690175    Biso  1.000000 O
   O1601       1.0     0.904344     0.533711     0.690175    Biso  1.000000 O
   O1602       1.0     0.531862     0.657948     0.690175    Biso  1.000000 O
   O1603       1.0     0.840342     0.846973     0.690158    Biso  1.000000 O
   O1604       1.0     0.218715     0.468115     0.690142    Biso  1.000000 O
   O1605       1.0     0.024977     0.096835     0.690108    Biso  1.000000 O
   O1606       1.0     0.849353     0.281839     0.690100    Biso  1.000000 O
   O1607       1.0     0.778235     0.157740     0.690092    Biso  1.000000 O
   O1608       1.0     0.902842     0.657740     0.690092    Biso  1.000000 O
   O1609       1.0     0.843946     0.785421     0.690067    Biso  1.000000 O
   O1610       1.0     0.653720     0.161830     0.690067    Biso  1.000000 O
   O1611       1.0     0.532024     0.596835     0.690050    Biso  1.000000 O
   O1612       1.0     0.595749     0.975370     0.690050    Biso  1.000000 O
   O1613       1.0     0.905268     0.091104     0.690033    Biso  1.000000 O
   O1614       1.0     0.967930     0.844316     0.690033    Biso  1.000000 O
   O1615       1.0     0.593484     0.720541     0.690017    Biso  1.000000 O
   O1616       1.0     0.157140     0.596465     0.690000    Biso  1.000000 O
   O1617       1.0     0.841613     0.092722     0.689967    Biso  1.000000 O
   O1618       1.0     0.342953     0.471188     0.689933    Biso  1.000000 O
   O1619       1.0     0.214348     0.782209     0.689925    Biso  1.000000 O
   O1620       1.0     0.782856     0.034727     0.689892    Biso  1.000000 O
   O1621       1.0     0.717676     0.785883     0.689867    Biso  1.000000 O
   O1622       1.0     0.030106     0.218369     0.689867    Biso  1.000000 O
   O1623       1.0     0.902542     0.854321     0.689867    Biso  1.000000 O
   O1624       1.0     0.653165     0.599630     0.689858    Biso  1.000000 O
   O1625       1.0     0.967075     0.471257     0.689842    Biso  1.000000 O
   O1626       1.0     0.718646     0.842352     0.689808    Biso  1.000000 O
   O1627       1.0     0.467468     0.845425     0.689800    Biso  1.000000 O
   O1628       1.0     0.659404     0.658110     0.689767    Biso  1.000000 O
   O1629       1.0     0.592791     0.098822     0.689758    Biso  1.000000 O
   O1630       1.0     0.723360     0.907324     0.689700    Biso  1.000000 O
   O1631       1.0     0.966497     0.536091     0.689700    Biso  1.000000 O
   O1632       1.0     0.781331     0.719409     0.689700    Biso  1.000000 O
   O1633       1.0     0.655707     0.783272     0.689667    Biso  1.000000 O
   O1634       1.0     0.159242     0.908179     0.689650    Biso  1.000000 O
   O1635       1.0     0.525277     0.224561     0.689625    Biso  1.000000 O
   O1636       1.0     0.280129     0.535652     0.689617    Biso  1.000000 O
   O1637       1.0     0.464418     0.717237     0.689617    Biso  1.000000 O
   O1638       1.0     0.842884     0.661160     0.689608    Biso  1.000000 O
   O1639       1.0     0.346650     0.097666     0.689600    Biso  1.000000 O
   O1640       1.0     0.776386     0.598360     0.689533    Biso  1.000000 O
   O1641       1.0     0.344570     0.225947     0.689483    Biso  1.000000 O
   O1642       1.0     0.720194     0.282163     0.689458    Biso  1.000000 O
   O1643       1.0     0.282463     0.844501     0.689417    Biso  1.000000 O
   O1644       1.0     0.717722     0.160189     0.689417    Biso  1.000000 O
   O1645       1.0     0.215434     0.717907     0.689392    Biso  1.000000 O
   O1646       1.0     0.595471     0.655661     0.689358    Biso  1.000000 O
   O1647       1.0     0.158226     0.344732     0.689342    Biso  1.000000 O
   O1648       1.0     0.716844     0.224006     0.689325    Biso  1.000000 O
   O1649       1.0     0.034196     0.783018     0.689292    Biso  1.000000 O
   O1650       1.0     0.782255     0.282301     0.689275    Biso  1.000000 O
   O1651       1.0     0.659219     0.287292     0.689250    Biso  1.000000 O
   O1652       1.0     0.342283     0.596996     0.689233    Biso  1.000000 O
   O1653       1.0     0.530291     0.092260     0.689225    Biso  1.000000 O
   O1654       1.0     0.593276     0.158757     0.689092    Biso  1.000000 O
   O1655       1.0     0.338309     0.281909     0.688950    Biso  1.000000 O
   O1656       1.0     0.464348     0.531470     0.688950    Biso  1.000000 O
   O1657       1.0     0.904413     0.345656     0.688892    Biso  1.000000 O
   O1658       1.0     0.527149     0.162523     0.688792    Biso  1.000000 O
   O1659       1.0     0.717306     0.094778     0.688725    Biso  1.000000 O
   O1660       1.0     0.842814     0.726178     0.688583    Biso  1.000000 O
   O1661       1.0     0.215203     0.286969     0.688417    Biso  1.000000 O
   O1662       1.0     0.651872     0.221858     0.688233    Biso  1.000000 O
   O1663       1.0     0.843484     0.473591     0.688058    Biso  1.000000 O
   O1664       1.0     0.030268     0.158780     0.687875    Biso  1.000000 O
   Ce769       1.0     0.123960     0.063424     0.681567    Biso  1.000000 Ce
   Ce770       1.0     0.245402     0.564880     0.681267    Biso  1.000000 Ce
   Ce771       1.0     0.119062     0.688170     0.681133    Biso  1.000000 Ce
   Ce772       1.0     0.246719     0.183272     0.681108    Biso  1.000000 Ce
   Ce773       1.0     0.433872     0.375185     0.681100    Biso  1.000000 Ce
   Ce774       1.0     0.747990     0.443299     0.681092    Biso  1.000000 Ce
   Ce775       1.0     0.370032     0.812546     0.681083    Biso  1.000000 Ce
   Ce776       1.0     0.935790     0.125786     0.680908    Biso  1.000000 Ce
   Ce777       1.0     0.743230     0.564325     0.680883    Biso  1.000000 Ce
   Ce778       1.0     0.497643     0.438725     0.680875    Biso  1.000000 Ce
   Ce779       1.0     0.430961     0.250994     0.680833    Biso  1.000000 Ce
   Ce780       1.0     0.376594     0.686922     0.680833    Biso  1.000000 Ce
   Ce781       1.0     0.685790     0.376825     0.680767    Biso  1.000000 Ce
   Ce782       1.0     0.810721     0.627611     0.680750    Biso  1.000000 Ce
   Ce783       1.0     0.683272     0.498452     0.680600    Biso  1.000000 Ce
   Ce784       1.0     0.250277     0.685698     0.680592    Biso  1.000000 Ce
   Ce785       1.0     0.436299     0.003235     0.680592    Biso  1.000000 Ce
   Ce786       1.0     0.873637     0.193045     0.680558    Biso  1.000000 Ce
   Ce787       1.0     0.435883     0.499746     0.680525    Biso  1.000000 Ce
   Ce788       1.0     0.998845     0.562893     0.680525    Biso  1.000000 Ce
   Ce789       1.0     0.626502     0.435744     0.680517    Biso  1.000000 Ce
   Ce790       1.0     0.496673     0.942306     0.680492    Biso  1.000000 Ce
   Ce791       1.0     0.312523     0.877218     0.680458    Biso  1.000000 Ce
   Ce792       1.0     0.939972     0.252287     0.680458    Biso  1.000000 Ce
   Ce793       1.0     0.433618     0.755453     0.680458    Biso  1.000000 Ce
   Ce794       1.0     0.186183     0.002565     0.680433    Biso  1.000000 Ce
   Ce795       1.0     0.187916     0.123822     0.680417    Biso  1.000000 Ce
   Ce796       1.0     0.373036     0.436876     0.680417    Biso  1.000000 Ce
   Ce797       1.0     0.747482     0.692121     0.680400    Biso  1.000000 Ce
   Ce798       1.0     0.436021     0.622458     0.680367    Biso  1.000000 Ce
   Ce799       1.0     0.123752     0.187546     0.680308    Biso  1.000000 Ce
   Ce800       1.0     0.371904     0.939949     0.680275    Biso  1.000000 Ce
   Ce801       1.0     0.809496     0.752149     0.680258    Biso  1.000000 Ce
   Ce802       1.0     0.560236     0.376964     0.680225    Biso  1.000000 Ce
   Ce803       1.0     0.186668     0.251479     0.680208    Biso  1.000000 Ce
   Ce804       1.0     0.185374     0.379159     0.680175    Biso  1.000000 Ce
   Ce805       1.0     0.304875     0.250670     0.680158    Biso  1.000000 Ce
   Ce806       1.0     0.500555     0.815157     0.680158    Biso  1.000000 Ce
   Ce807       1.0     0.558572     0.503119     0.680133    Biso  1.000000 Ce
   Ce808       1.0     0.060143     0.502033     0.680117    Biso  1.000000 Ce
   Ce809       1.0     0.004436     0.312269     0.680108    Biso  1.000000 Ce
   Ce810       1.0     0.564741     0.884797     0.680100    Biso  1.000000 Ce
   Ce811       1.0     0.873360     0.570795     0.680042    Biso  1.000000 Ce
   Ce812       1.0     0.496811     0.315689     0.680025    Biso  1.000000 Ce
   Ce813       1.0     0.626872     0.943946     0.680000    Biso  1.000000 Ce
   Ce814       1.0     0.811345     0.251825     0.679925    Biso  1.000000 Ce
   Ce815       1.0     0.311969     0.746765     0.679917    Biso  1.000000 Ce
   Ce816       1.0     0.998614     0.686807     0.679908    Biso  1.000000 Ce
   Ce817       1.0     0.934958     0.750832     0.679892    Biso  1.000000 Ce
   Ce818       1.0     0.877287     0.941636     0.679867    Biso  1.000000 Ce
   Ce819       1.0     0.061091     0.001294     0.679858    Biso  1.000000 Ce
   Ce820       1.0     0.064787     0.752888     0.679850    Biso  1.000000 Ce
   Ce821       1.0     0.562292     0.003235     0.679825    Biso  1.000000 Ce
   Ce822       1.0     0.500347     0.686922     0.679817    Biso  1.000000 Ce
   Ce823       1.0     0.874700     0.062777     0.679775    Biso  1.000000 Ce
   Ce824       1.0     0.808387     0.880129     0.679733    Biso  1.000000 Ce
   Ce825       1.0     0.247990     0.811668     0.679692    Biso  1.000000 Ce
   Ce826       1.0     0.626017     0.819709     0.679683    Biso  1.000000 Ce
   Ce827       1.0     0.372689     0.556932     0.679667    Biso  1.000000 Ce
   Ce828       1.0     0.126109     0.939811     0.679600    Biso  1.000000 Ce
   Ce829       1.0     0.938008     0.627657     0.679567    Biso  1.000000 Ce
   Ce830       1.0     0.627264     0.567860     0.679533    Biso  1.000000 Ce
   Ce831       1.0     0.309543     0.003628     0.679533    Biso  1.000000 Ce
   Ce832       1.0     0.939372     0.881539     0.679492    Biso  1.000000 Ce
   Ce833       1.0     0.118623     0.440273     0.679483    Biso  1.000000 Ce
   Ce834       1.0     0.060744     0.626040     0.679475    Biso  1.000000 Ce
   Ce835       1.0     0.999630     0.061160     0.679425    Biso  1.000000 Ce
   Ce836       1.0     0.251132     0.943253     0.679408    Biso  1.000000 Ce
   Ce837       1.0     0.935351     0.377149     0.679367    Biso  1.000000 Ce
   Ce838       1.0     0.997689     0.808896     0.679317    Biso  1.000000 Ce
   Ce839       1.0     0.874122     0.440365     0.679308    Biso  1.000000 Ce
   Ce840       1.0     0.183549     0.754713     0.679308    Biso  1.000000 Ce
   Ce841       1.0     0.185028     0.498521     0.679308    Biso  1.000000 Ce
   Ce842       1.0     0.687408     0.128119     0.679292    Biso  1.000000 Ce
   Ce843       1.0     0.368877     0.315481     0.679242    Biso  1.000000 Ce
   Ce844       1.0     0.122019     0.815920     0.679225    Biso  1.000000 Ce
   Ce845       1.0     0.186299     0.628835     0.679225    Biso  1.000000 Ce
   Ce846       1.0     0.687038     0.003974     0.679225    Biso  1.000000 Ce
   Ce847       1.0     0.434543     0.125462     0.679208    Biso  1.000000 Ce
   Ce848       1.0     0.311160     0.497689     0.679208    Biso  1.000000 Ce
   Ce849       1.0     0.126409     0.566243     0.679208    Biso  1.000000 Ce
   Ce850       1.0     0.625601     0.066913     0.679192    Biso  1.000000 Ce
   Ce851       1.0     0.370564     0.188632     0.679108    Biso  1.000000 Ce
   Ce852       1.0     0.627611     0.311876     0.679058    Biso  1.000000 Ce
   Ce853       1.0     0.871881     0.815018     0.678992    Biso  1.000000 Ce
   Ce854       1.0     0.938771     0.002911     0.678967    Biso  1.000000 Ce
   Ce855       1.0     0.492837     0.190665     0.678942    Biso  1.000000 Ce
   Ce856       1.0     0.689048     0.878096     0.678933    Biso  1.000000 Ce
   Ce857       1.0     0.995541     0.438147     0.678908    Biso  1.000000 Ce
   Ce858       1.0     0.248729     0.062870     0.678900    Biso  1.000000 Ce
   Ce859       1.0     0.058942     0.878835     0.678850    Biso  1.000000 Ce
   Ce860       1.0     0.434496     0.875162     0.678833    Biso  1.000000 Ce
   Ce861       1.0     0.312662     0.129228     0.678758    Biso  1.000000 Ce
   Ce862       1.0     0.498128     0.064695     0.678742    Biso  1.000000 Ce
   Ce863       1.0     0.312061     0.621072     0.678725    Biso  1.000000 Ce
   Ce864       1.0     0.685652     0.754898     0.678658    Biso  1.000000 Ce
   Ce865       1.0     0.307717     0.373799     0.678650    Biso  1.000000 Ce
   Ce866       1.0     0.057879     0.373683     0.678642    Biso  1.000000 Ce
   Ce867       1.0     0.687177     0.629482     0.678642    Biso  1.000000 Ce
   Ce868       1.0     0.559127     0.627680     0.678633    Biso  1.000000 Ce
   Ce869       1.0     0.246719     0.438447     0.678633    Biso  1.000000 Ce
   Ce870       1.0     0.749099     0.191220     0.678608    Biso  1.000000 Ce
   Ce871       1.0     0.063909     0.247274     0.678483    Biso  1.000000 Ce
   Ce872       1.0     0.498059     0.564556     0.678475    Biso  1.000000 Ce
   Ce873       1.0     0.810351     0.380268     0.678467    Biso  1.000000 Ce
   Ce874       1.0     0.749584     0.317814     0.678425    Biso  1.000000 Ce
   Ce875       1.0     0.559889     0.752657     0.678358    Biso  1.000000 Ce
   Ce876       1.0     0.749099     0.067560     0.678250    Biso  1.000000 Ce
   Ce877       1.0     0.872181     0.692190     0.678250    Biso  1.000000 Ce
   Ce878       1.0     0.873868     0.314395     0.678233    Biso  1.000000 Ce
   Ce879       1.0     0.375693     0.060513     0.678208    Biso  1.000000 Ce
   Ce880       1.0     0.816520     0.123290     0.678117    Biso  1.000000 Ce
   Ce881       1.0     0.747389     0.943115     0.678092    Biso  1.000000 Ce
   Ce882       1.0     0.935397     0.507163     0.678033    Biso  1.000000 Ce
   Ce883       1.0     0.622805     0.691590     0.677983    Biso  1.000000 Ce
   Ce884       1.0     0.807324     0.506446     0.677867    Biso  1.000000 Ce
   Ce885       1.0     0.750370     0.813933     0.677842    Biso  1.000000 Ce
   Ce886       1.0     0.128535     0.314233     0.677767    Biso  1.000000 Ce
   Ce887       1.0     0.685513     0.253581     0.677558    Biso  1.000000 Ce
   Ce888       1.0     0.999492     0.941289     0.677542    Biso  1.000000 Ce
   Ce889       1.0     0.057486     0.124469     0.677500    Biso  1.000000 Ce
   Ce890       1.0     0.243900     0.315550     0.677492    Biso  1.000000 Ce
   Ce891       1.0     0.813771     0.003974     0.677483    Biso  1.000000 Ce
   Ce892       1.0     0.556885     0.250878     0.677467    Biso  1.000000 Ce
   Ce893       1.0     0.558734     0.125970     0.677308    Biso  1.000000 Ce
   Ce894       1.0     0.998937     0.186391     0.677158    Biso  1.000000 Ce
   Ce895       1.0     0.619339     0.190088     0.676725    Biso  1.000000 Ce
   Ce896       1.0     0.186830     0.877565     0.676700    Biso  1.000000 Ce
   O1665       1.0     0.352518     0.985028     0.673725    Biso  1.000000 O
   O1666       1.0     0.582140     0.544154     0.672842    Biso  1.000000 O
   H1          1.0     0.568461     0.562916     0.672700    Biso  1.000000 H
   O1667       1.0     0.445726     0.416151     0.672667    Biso  1.000000 O
   O1668       1.0     0.290989     0.706331     0.672108    Biso  1.000000 O
   O1669       1.0     0.324538     0.786229     0.671808    Biso  1.000000 O
   O1670       1.0     0.478558     0.234496     0.671808    Biso  1.000000 O
   O1671       1.0     0.164210     0.211922     0.671800    Biso  1.000000 O
   O1672       1.0     0.204921     0.169640     0.671775    Biso  1.000000 O
   O1673       1.0     0.817791     0.585652     0.671700    Biso  1.000000 O
   O1674       1.0     0.227426     0.394616     0.671500    Biso  1.000000 O
   O1675       1.0     0.172066     0.547112     0.671467    Biso  1.000000 O
   O1676       1.0     0.699931     0.921165     0.671358    Biso  1.000000 O
   O1677       1.0     0.976155     0.386668     0.671317    Biso  1.000000 O
   O1678       1.0     0.604390     0.357463     0.671292    Biso  1.000000 O
   O1679       1.0     0.454875     0.300092     0.671283    Biso  1.000000 O
   O1680       1.0     0.955083     0.051987     0.671200    Biso  1.000000 O
   H2          1.0     0.495887     0.252126     0.671008    Biso  1.000000 H
   O1681       1.0     0.325786     0.042375     0.670967    Biso  1.000000 O
   O1682       1.0     0.964487     0.712847     0.670825    Biso  1.000000 O
   O1683       1.0     0.529875     0.469778     0.670808    Biso  1.000000 O
   O1684       1.0     0.854806     0.852241     0.670808    Biso  1.000000 O
   O1685       1.0     0.288540     0.576109     0.670733    Biso  1.000000 O
   O1686       1.0     0.415065     0.956030     0.670733    Biso  1.000000 O
   H3          1.0     0.440157     0.436714     0.670667    Biso  1.000000 H
   O1687       1.0     0.147412     0.099353     0.670625    Biso  1.000000 O
   O1688       1.0     0.396280     0.019108     0.670608    Biso  1.000000 O
   O1689       1.0     0.103489     0.265088     0.670567    Biso  1.000000 O
   O1690       1.0     0.960189     0.588909     0.670550    Biso  1.000000 O
   O1691       1.0     0.418646     0.082994     0.670475    Biso  1.000000 O
   O1692       1.0     0.459589     0.669871     0.670325    Biso  1.000000 O
   O1693       1.0     0.265342     0.146095     0.670283    Biso  1.000000 O
   O1694       1.0     0.582486     0.293392     0.670233    Biso  1.000000 O
   O1695       1.0     0.711391     0.412292     0.670225    Biso  1.000000 O
   O1696       1.0     0.096557     0.526178     0.670167    Biso  1.000000 O
   O1697       1.0     0.475670     0.102380     0.670108    Biso  1.000000 O
   O1698       1.0     0.892629     0.612985     0.670075    Biso  1.000000 O
   O1699       1.0     0.142398     0.485536     0.670067    Biso  1.000000 O
   O1700       1.0     0.223105     0.102518     0.670058    Biso  1.000000 O
   O1701       1.0     0.400162     0.645217     0.670033    Biso  1.000000 O
   O1702       1.0     0.214533     0.594062     0.670033    Biso  1.000000 O
   O1703       1.0     0.413517     0.708457     0.670033    Biso  1.000000 O
   O1704       1.0     0.523452     0.404806     0.669917    Biso  1.000000 O
   H4          1.0     0.426941     0.936160     0.669917    Biso  1.000000 H
   O1705       1.0     0.528489     0.908318     0.669850    Biso  1.000000 O
   O1706       1.0     0.092606     0.975994     0.669842    Biso  1.000000 O
   O1707       1.0     0.729298     0.234104     0.669817    Biso  1.000000 O
   O1708       1.0     0.729783     0.603974     0.669817    Biso  1.000000 O
   O1709       1.0     0.327957     0.329644     0.669817    Biso  1.000000 O
   O1710       1.0     0.228165     0.518923     0.669808    Biso  1.000000 O
   O1711       1.0     0.078581     0.045679     0.669792    Biso  1.000000 O
   H5          1.0     0.880453     0.632509     0.669792    Biso  1.000000 H
   O1712       1.0     0.518577     0.280753     0.669783    Biso  1.000000 O
   O1713       1.0     0.608087     0.905083     0.669775    Biso  1.000000 O
   O1714       1.0     0.837708     0.920679     0.669767    Biso  1.000000 O
   O1715       1.0     0.094362     0.650716     0.669758    Biso  1.000000 O
   O1716       1.0     0.585213     0.420541     0.669733    Biso  1.000000 O
   O1717       1.0     0.521442     0.029459     0.669708    Biso  1.000000 O
   O1718       1.0     0.910005     0.163078     0.669692    Biso  1.000000 O
   O1719       1.0     0.781654     0.468091     0.669667    Biso  1.000000 O
   O1720       1.0     0.022551     0.349884     0.669650    Biso  1.000000 O
   O1721       1.0     0.649561     0.470980     0.669633    Biso  1.000000 O
   O1722       1.0     0.789811     0.087431     0.669617    Biso  1.000000 O
   O1723       1.0     0.360790     0.400208     0.669600    Biso  1.000000 O
   O1724       1.0     0.413147     0.830291     0.669583    Biso  1.000000 O
   O1725       1.0     0.714764     0.469640     0.669550    Biso  1.000000 O
   O1726       1.0     0.725347     0.352079     0.669542    Biso  1.000000 O
   O1727       1.0     0.337361     0.657902     0.669475    Biso  1.000000 O
   O1728       1.0     0.602103     0.230430     0.669450    Biso  1.000000 O
   O1729       1.0     0.410975     0.577542     0.669450    Biso  1.000000 O
   O1730       1.0     0.468115     0.792006     0.669433    Biso  1.000000 O
   O1731       1.0     0.044293     0.288262     0.669408    Biso  1.000000 O
   O1732       1.0     0.350555     0.725901     0.669408    Biso  1.000000 O
   O1733       1.0     0.348937     0.854182     0.669392    Biso  1.000000 O
   O1734       1.0     0.890966     0.739718     0.669392    Biso  1.000000 O
   O1735       1.0     0.081862     0.916959     0.669375    Biso  1.000000 O
   O1736       1.0     0.402287     0.347181     0.669367    Biso  1.000000 O
   O1737       1.0     0.467029     0.976710     0.669350    Biso  1.000000 O
   O1738       1.0     0.650069     0.532024     0.669350    Biso  1.000000 O
   O1739       1.0     0.893692     0.482255     0.669333    Biso  1.000000 O
   O1740       1.0     0.787616     0.839325     0.669300    Biso  1.000000 O
   O1741       1.0     0.263863     0.772736     0.669300    Biso  1.000000 O
   O1742       1.0     0.476409     0.358433     0.669283    Biso  1.000000 O
   H6          1.0     0.370633     0.998845     0.669275    Biso  1.000000 H
   O1743       1.0     0.088840     0.586021     0.669267    Biso  1.000000 O
   H7          1.0     0.248706     0.128027     0.669242    Biso  1.000000 H
   H8          1.0     0.440018     0.058433     0.669217    Biso  1.000000 H
   O1744       1.0     0.912292     0.803327     0.669200    Biso  1.000000 O
   O1745       1.0     0.159104     0.665388     0.669167    Biso  1.000000 O
   O1746       1.0     0.663055     0.801525     0.669142    Biso  1.000000 O
   O1747       1.0     0.020310     0.477380     0.669108    Biso  1.000000 O
   O1748       1.0     0.856724     0.977865     0.669067    Biso  1.000000 O
   O1749       1.0     0.988470     0.272043     0.669067    Biso  1.000000 O
   O1750       1.0     0.662177     0.208133     0.669067    Biso  1.000000 O
   O1751       1.0     0.954552     0.210444     0.669067    Biso  1.000000 O
   O1752       1.0     0.457440     0.038517     0.669033    Biso  1.000000 O
   O1753       1.0     0.710351     0.539695     0.669017    Biso  1.000000 O
   H9          1.0     0.875439     0.244131     0.669017    Biso  1.000000 H
   O1754       1.0     0.731955     0.979575     0.669008    Biso  1.000000 O
   O1755       1.0     0.476918     0.610421     0.668967    Biso  1.000000 O
   O1756       1.0     0.590920     0.850970     0.668958    Biso  1.000000 O
   H10         1.0     0.430314     0.816867     0.668942    Biso  1.000000 H
   O1757       1.0     0.797320     0.214279     0.668942    Biso  1.000000 O
   O1758       1.0     0.155268     0.414510     0.668925    Biso  1.000000 O
   O1759       1.0     0.282994     0.847528     0.668900    Biso  1.000000 O
   H11         1.0     0.310860     0.802334     0.668867    Biso  1.000000 H
   O1760       1.0     0.662084     0.087847     0.668867    Biso  1.000000 O
   O1761       1.0     0.353743     0.520379     0.668842    Biso  1.000000 O
   H12         1.0     0.440203     0.314718     0.668842    Biso  1.000000 H
   O1762       1.0     0.398960     0.899861     0.668833    Biso  1.000000 O
   O1763       1.0     0.857070     0.230984     0.668808    Biso  1.000000 O
   O1764       1.0     0.580638     0.168091     0.668800    Biso  1.000000 O
   O1765       1.0     0.017860     0.602634     0.668792    Biso  1.000000 O
   O1766       1.0     0.341959     0.229436     0.668792    Biso  1.000000 O
   O1767       1.0     0.397366     0.145102     0.668792    Biso  1.000000 O
   O1768       1.0     0.145587     0.355961     0.668783    Biso  1.000000 O
   O1769       1.0     0.213701     0.725578     0.668783    Biso  1.000000 O
   O1770       1.0     0.767445     0.901456     0.668758    Biso  1.000000 O
   O1771       1.0     0.208341     0.460929     0.668750    Biso  1.000000 O
   O1772       1.0     0.663332     0.966012     0.668725    Biso  1.000000 O
   O1773       1.0     0.901571     0.895217     0.668717    Biso  1.000000 O
   O1774       1.0     0.592352     0.481007     0.668708    Biso  1.000000 O
   O1775       1.0     0.467930     0.470633     0.668708    Biso  1.000000 O
   O1776       1.0     0.659473     0.335605     0.668700    Biso  1.000000 O
   O1777       1.0     0.403789     0.464972     0.668683    Biso  1.000000 O
   H13         1.0     0.189048     0.561368     0.668683    Biso  1.000000 H
   O1778       1.0     0.220240     0.659543     0.668675    Biso  1.000000 O
   O1779       1.0     0.289094     0.411738     0.668642    Biso  1.000000 O
   O1780       1.0     0.526063     0.968623     0.668625    Biso  1.000000 O
   O1781       1.0     0.396627     0.775347     0.668550    Biso  1.000000 O
   H14         1.0     0.303512     0.690596     0.668533    Biso  1.000000 H
   O1782       1.0     0.034473     0.543068     0.668533    Biso  1.000000 O
   O1783       1.0     0.394154     0.274677     0.668508    Biso  1.000000 O
   O1784       1.0     0.854737     0.098960     0.668483    Biso  1.000000 O
   H15         1.0     0.622666     0.369108     0.668442    Biso  1.000000 H
   H16         1.0     0.131793     0.503189     0.668425    Biso  1.000000 H
   O1785       1.0     0.334496     0.172135     0.668408    Biso  1.000000 O
   O1786       1.0     0.457902     0.539510     0.668408    Biso  1.000000 O
   O1787       1.0     0.776548     0.152634     0.668400    Biso  1.000000 O
   O1788       1.0     0.153096     0.720656     0.668367    Biso  1.000000 O
   O1789       1.0     0.271881     0.213309     0.668367    Biso  1.000000 O
   O1790       1.0     0.600739     0.598036     0.668358    Biso  1.000000 O
   O1791       1.0     0.208780     0.039972     0.668342    Biso  1.000000 O
   O1792       1.0     0.596003     0.791382     0.668333    Biso  1.000000 O
   O1793       1.0     0.158179     0.978443     0.668292    Biso  1.000000 O
   O1794       1.0     0.907001     0.407417     0.668283    Biso  1.000000 O
   O1795       1.0     0.268623     0.353281     0.668283    Biso  1.000000 O
   O1796       1.0     0.536368     0.343738     0.668250    Biso  1.000000 O
   O1797       1.0     0.475716     0.851733     0.668242    Biso  1.000000 O
   O1798       1.0     0.151594     0.845957     0.668233    Biso  1.000000 O
   O1799       1.0     0.906793     0.268854     0.668225    Biso  1.000000 O
   O1800       1.0     0.976664     0.989048     0.668225    Biso  1.000000 O
   O1801       1.0     0.408433     0.205430     0.668217    Biso  1.000000 O
   O1802       1.0     0.088909     0.718554     0.668217    Biso  1.000000 O
   O1803       1.0     0.831446     0.044755     0.668217    Biso  1.000000 O
   H17         1.0     0.675924     0.191335     0.668208    Biso  1.000000 H
   O1804       1.0     0.776201     0.715966     0.668192    Biso  1.000000 O
   O1805       1.0     0.959750     0.918854     0.668192    Biso  1.000000 O
   O1806       1.0     0.840735     0.164048     0.668183    Biso  1.000000 O
   O1807       1.0     0.283341     0.904552     0.668183    Biso  1.000000 O
   O1808       1.0     0.774445     0.644455     0.668167    Biso  1.000000 O
   O1809       1.0     0.976548     0.531169     0.668150    Biso  1.000000 O
   H18         1.0     0.429552     0.692953     0.668133    Biso  1.000000 H
   O1810       1.0     0.279737     0.646442     0.668100    Biso  1.000000 O
   O1811       1.0     0.588332     0.042075     0.668092    Biso  1.000000 O
   O1812       1.0     0.092006     0.401201     0.668092    Biso  1.000000 O
   O1813       1.0     0.268554     0.025370     0.668083    Biso  1.000000 O
   H19         1.0     0.996788     0.372250     0.668067    Biso  1.000000 H
   O1814       1.0     0.334057     0.456608     0.668067    Biso  1.000000 O
   O1815       1.0     0.086322     0.201317     0.668058    Biso  1.000000 O
   O1816       1.0     0.526687     0.653165     0.668017    Biso  1.000000 O
   O1817       1.0     0.147782     0.036553     0.668008    Biso  1.000000 O
   O1818       1.0     0.033780     0.960929     0.667992    Biso  1.000000 O
   O1819       1.0     0.907971     0.546580     0.667967    Biso  1.000000 O
   H20         1.0     0.563817     0.427842     0.667917    Biso  1.000000 H
   O1820       1.0     0.042860     0.794339     0.667908    Biso  1.000000 O
   O1821       1.0     0.458780     0.172135     0.667908    Biso  1.000000 O
   O1822       1.0     0.910351     0.959566     0.667900    Biso  1.000000 O
   O1823       1.0     0.790619     0.962708     0.667850    Biso  1.000000 O
   O1824       1.0     0.846557     0.653928     0.667817    Biso  1.000000 O
   O1825       1.0     0.029113     0.733433     0.667800    Biso  1.000000 O
   O1826       1.0     0.598729     0.975647     0.667800    Biso  1.000000 O
   O1827       1.0     0.853119     0.355268     0.667792    Biso  1.000000 O
   O1828       1.0     0.076548     0.846719     0.667775    Biso  1.000000 O
   O1829       1.0     0.105892     0.783988     0.667700    Biso  1.000000 O
   O1830       1.0     0.144640     0.156308     0.667692    Biso  1.000000 O
   O1831       1.0     0.014233     0.897851     0.667683    Biso  1.000000 O
   H21         1.0     0.679529     0.074191     0.667683    Biso  1.000000 H
   O1832       1.0     0.971003     0.144432     0.667658    Biso  1.000000 O
   O1833       1.0     0.089510     0.330014     0.667633    Biso  1.000000 O
   O1834       1.0     0.078489     0.457024     0.667617    Biso  1.000000 O
   H22         1.0     0.872967     0.754274     0.667608    Biso  1.000000 H
   O1835       1.0     0.465920     0.912500     0.667592    Biso  1.000000 O
   O1836       1.0     0.923637     0.336021     0.667583    Biso  1.000000 O
   O1837       1.0     0.342837     0.918392     0.667575    Biso  1.000000 O
   O1838       1.0     0.157879     0.283803     0.667567    Biso  1.000000 O
   O1839       1.0     0.037454     0.670795     0.667558    Biso  1.000000 O
   O1840       1.0     0.912292     0.668554     0.667500    Biso  1.000000 O
   O1841       1.0     0.666751     0.589117     0.667492    Biso  1.000000 O
   O1842       1.0     0.658410     0.659496     0.667492    Biso  1.000000 O
   O1843       1.0     0.537223     0.087084     0.667483    Biso  1.000000 O
   O1844       1.0     0.832740     0.422620     0.667475    Biso  1.000000 O
   H23         1.0     0.313609     0.059011     0.667467    Biso  1.000000 H
   O1845       1.0     0.149307     0.602565     0.667442    Biso  1.000000 O
   O1846       1.0     0.971118     0.653697     0.667442    Biso  1.000000 O
   O1847       1.0     0.169570     0.786714     0.667433    Biso  1.000000 O
   H24         1.0     0.933272     0.809311     0.667433    Biso  1.000000 H
   O1848       1.0     0.653674     0.026941     0.667417    Biso  1.000000 O
   O1849       1.0     0.776479     0.287777     0.667392    Biso  1.000000 O
   H25         1.0     0.261969     0.750092     0.667383    Biso  1.000000 H
   O1850       1.0     0.525092     0.528928     0.667383    Biso  1.000000 O
   H26         1.0     0.254713     0.008064     0.667367    Biso  1.000000 H
   O1851       1.0     0.226548     0.977911     0.667333    Biso  1.000000 O
   O1852       1.0     0.720263     0.720217     0.667325    Biso  1.000000 O
   O1853       1.0     0.353281     0.103396     0.667308    Biso  1.000000 O
   O1854       1.0     0.713494     0.042213     0.667292    Biso  1.000000 O
   O1855       1.0     0.651571     0.404852     0.667292    Biso  1.000000 O
   H27         1.0     0.316543     0.185813     0.667275    Biso  1.000000 H
   O1856       1.0     0.778373     0.775970     0.667275    Biso  1.000000 O
   O1857       1.0     0.958872     0.470933     0.667267    Biso  1.000000 O
   O1858       1.0     0.841613     0.533503     0.667242    Biso  1.000000 O
   O1859       1.0     0.221257     0.837084     0.667233    Biso  1.000000 O
   O1860       1.0     0.715804     0.663563     0.667192    Biso  1.000000 O
   O1861       1.0     0.723845     0.113216     0.667192    Biso  1.000000 O
   O1862       1.0     0.919432     0.095980     0.667150    Biso  1.000000 O
   O1863       1.0     0.290527     0.283711     0.667133    Biso  1.000000 O
   O1864       1.0     0.597967     0.730615     0.667133    Biso  1.000000 O
   O1865       1.0     0.977565     0.775116     0.667108    Biso  1.000000 O
   O1866       1.0     0.840712     0.289972     0.667092    Biso  1.000000 O
   H28         1.0     0.133826     0.375855     0.667092    Biso  1.000000 H
   O1867       1.0     0.778189     0.411368     0.667075    Biso  1.000000 O
   O1868       1.0     0.023591     0.028974     0.667058    Biso  1.000000 O
   O1869       1.0     0.221904     0.906308     0.667025    Biso  1.000000 O
   O1870       1.0     0.897805     0.033110     0.667017    Biso  1.000000 O
   O1871       1.0     0.523336     0.146835     0.667008    Biso  1.000000 O
   H29         1.0     0.793530     0.449792     0.666983    Biso  1.000000 H
   O1872       1.0     0.022805     0.089348     0.666900    Biso  1.000000 O
   O1873       1.0     0.656585     0.865273     0.666833    Biso  1.000000 O
   O1874       1.0     0.837015     0.716058     0.666783    Biso  1.000000 O
   H30         1.0     0.943692     0.192283     0.666742    Biso  1.000000 H
   H31         1.0     0.815111     0.201456     0.666667    Biso  1.000000 H
   O1875       1.0     0.776687     0.539210     0.666658    Biso  1.000000 O
   O1876       1.0     0.276895     0.479043     0.666642    Biso  1.000000 O
   O1877       1.0     0.643970     0.273637     0.666600    Biso  1.000000 O
   O1878       1.0     0.207070     0.333318     0.666600    Biso  1.000000 O
   O1879       1.0     0.345171     0.593253     0.666583    Biso  1.000000 O
   H32         1.0     0.823313     0.935744     0.666567    Biso  1.000000 H
   H33         1.0     0.541081     0.323082     0.666558    Biso  1.000000 H
   O1880       1.0     0.525000     0.722274     0.666525    Biso  1.000000 O
   H34         1.0     0.059034     0.449422     0.666517    Biso  1.000000 H
   O1881       1.0     0.962731     0.841728     0.666483    Biso  1.000000 O
   H35         1.0     0.295679     0.431770     0.666458    Biso  1.000000 H
   O1882       1.0     0.710790     0.289210     0.666433    Biso  1.000000 O
   O1883       1.0     0.531885     0.215134     0.666417    Biso  1.000000 O
   H36         1.0     0.951178     0.570194     0.666408    Biso  1.000000 H
   H37         1.0     0.746973     0.616590     0.666383    Biso  1.000000 H
   O1884       1.0     0.528050     0.840319     0.666367    Biso  1.000000 O
   H38         1.0     0.870471     0.369177     0.666358    Biso  1.000000 H
   H39         1.0     0.368138     0.861345     0.666358    Biso  1.000000 H
   H40         1.0     0.938632     0.060767     0.666358    Biso  1.000000 H
   O1885       1.0     0.029852     0.412731     0.666350    Biso  1.000000 O
   O1886       1.0     0.535120     0.589025     0.666342    Biso  1.000000 O
   O1887       1.0     0.155961     0.914348     0.666325    Biso  1.000000 O
   O1888       1.0     0.020494     0.220518     0.666317    Biso  1.000000 O
   H41         1.0     0.317745     0.309635     0.666275    Biso  1.000000 H
   O1889       1.0     0.773383     0.031493     0.666258    Biso  1.000000 O
   H42         1.0     0.016335     0.750670     0.666233    Biso  1.000000 H
   O1890       1.0     0.598152     0.109935     0.666225    Biso  1.000000 O
   O1891       1.0     0.286252     0.969131     0.666217    Biso  1.000000 O
   O1892       1.0     0.658249     0.722620     0.666200    Biso  1.000000 O
   H43         1.0     0.176895     0.807070     0.666200    Biso  1.000000 H
   H44         1.0     0.306100     0.572874     0.666167    Biso  1.000000 H
   O1893       1.0     0.720032     0.779644     0.666167    Biso  1.000000 O
   O1894       1.0     0.721280     0.848729     0.666167    Biso  1.000000 O
   O1895       1.0     0.649977     0.147597     0.666117    Biso  1.000000 O
   O1896       1.0     0.282278     0.085952     0.666100    Biso  1.000000 O
   O1897       1.0     0.223544     0.267629     0.666092    Biso  1.000000 O
   O1898       1.0     0.591520     0.664487     0.666058    Biso  1.000000 O
   H45         1.0     0.815018     0.059589     0.666050    Biso  1.000000 H
   H46         1.0     0.058110     0.809404     0.666042    Biso  1.000000 H
   H47         1.0     0.736691     0.252218     0.666025    Biso  1.000000 H
   H48         1.0     0.244894     0.508595     0.665967    Biso  1.000000 H
   H49         1.0     0.992491     0.002726     0.665967    Biso  1.000000 H
   H50         1.0     0.701687     0.680129     0.665967    Biso  1.000000 H
   O1899       1.0     0.532301     0.786067     0.665858    Biso  1.000000 O
   H51         1.0     0.947620     0.935259     0.665825    Biso  1.000000 H
   H52         1.0     0.493831     0.621465     0.665775    Biso  1.000000 H
   H53         1.0     0.061599     0.299261     0.665717    Biso  1.000000 H
   H54         1.0     0.380499     0.134381     0.665700    Biso  1.000000 H
   H55         1.0     0.766590     0.734381     0.665658    Biso  1.000000 H
   H56         1.0     0.576640     0.801964     0.665483    Biso  1.000000 H
   H57         1.0     0.110628     0.979367     0.665475    Biso  1.000000 H
   H58         1.0     0.129968     0.106608     0.665458    Biso  1.000000 H
   H59         1.0     0.165365     0.685467     0.665450    Biso  1.000000 H
   H60         1.0     0.754690     0.885836     0.665442    Biso  1.000000 H
   O1900       1.0     0.036206     0.153905     0.665383    Biso  1.000000 O
   O1901       1.0     0.719409     0.177703     0.665350    Biso  1.000000 O
   O1902       1.0     0.088909     0.106816     0.665233    Biso  1.000000 O
   O1903       1.0     0.849053     0.782278     0.665225    Biso  1.000000 O
   H61         1.0     0.545541     0.828212     0.665217    Biso  1.000000 H
   H62         1.0     0.366751     0.736969     0.665200    Biso  1.000000 H
   H63         1.0     0.512523     0.012662     0.665167    Biso  1.000000 H
   H64         1.0     0.680453     0.572435     0.665100    Biso  1.000000 H
   H65         1.0     0.727426     0.407625     0.665100    Biso  1.000000 H
   H66         1.0     0.427218     0.567791     0.665092    Biso  1.000000 H
   O1904       1.0     0.786391     0.351248     0.665000    Biso  1.000000 O
   H67         1.0     0.567722     0.047019     0.664983    Biso  1.000000 H
   H68         1.0     0.136437     0.619709     0.664925    Biso  1.000000 H
   H69         1.0     0.075208     0.571765     0.664825    Biso  1.000000 H
   H70         1.0     0.258410     0.227449     0.664792    Biso  1.000000 H
   H71         1.0     0.812246     0.574214     0.664767    Biso  1.000000 H
   H72         1.0     0.643045     0.515273     0.664708    Biso  1.000000 H
   H73         1.0     0.883803     0.498799     0.664617    Biso  1.000000 H
   H74         1.0     0.606030     0.617190     0.664608    Biso  1.000000 H
   H75         1.0     0.063262     0.052449     0.664583    Biso  1.000000 H
   H76         1.0     0.560421     0.171072     0.664533    Biso  1.000000 H
   H77         1.0     0.463055     0.090411     0.664483    Biso  1.000000 H
   H78         1.0     0.883711     0.886183     0.664450    Biso  1.000000 H
   H79         1.0     0.267491     0.893415     0.664417    Biso  1.000000 H
   H80         1.0     0.067398     0.194247     0.664392    Biso  1.000000 H
   H81         1.0     0.725901     0.530938     0.664375    Biso  1.000000 H
   H82         1.0     0.741220     0.125185     0.664358    Biso  1.000000 H
   H83         1.0     0.616128     0.742398     0.664317    Biso  1.000000 H
   H84         1.0     0.506077     0.134982     0.664192    Biso  1.000000 H
   H85         1.0     0.735998     0.996557     0.664108    Biso  1.000000 H
   H86         1.0     0.359635     0.232625     0.664100    Biso  1.000000 H
   H87         1.0     0.675670     0.326456     0.663975    Biso  1.000000 H
   H88         1.0     0.006839     0.489533     0.663892    Biso  1.000000 H
   H89         1.0     0.492121     0.361414     0.663875    Biso  1.000000 H
   H90         1.0     0.073429     0.930961     0.663850    Biso  1.000000 H
   H91         1.0     0.762985     0.659496     0.663842    Biso  1.000000 H
   H92         1.0     0.615065     0.241659     0.663833    Biso  1.000000 H
   H93         1.0     0.619062     0.115966     0.663792    Biso  1.000000 H
   H94         1.0     0.396973     0.632001     0.663608    Biso  1.000000 H
   H95         1.0     0.113286     0.260143     0.663600    Biso  1.000000 H
   H96         1.0     0.596118     0.464741     0.663583    Biso  1.000000 H
   H97         1.0     0.195310     0.451733     0.663542    Biso  1.000000 H
   H98         1.0     0.889233     0.014995     0.663542    Biso  1.000000 H
   H99         1.0     0.331539     0.670310     0.663533    Biso  1.000000 H
   H100        1.0     0.533110     0.952241     0.663525    Biso  1.000000 H
   H101        1.0     0.014764     0.242329     0.663492    Biso  1.000000 H
   H102        1.0     0.322227     0.922505     0.663492    Biso  1.000000 H
   H103        1.0     0.100416     0.636622     0.663433    Biso  1.000000 H
   H104        1.0     0.197274     0.315388     0.663358    Biso  1.000000 H
   H105        1.0     0.077796     0.413401     0.663325    Biso  1.000000 H
   H106        1.0     0.116497     0.767930     0.663167    Biso  1.000000 H
   H107        1.0     0.454852     0.967953     0.663158    Biso  1.000000 H
   H108        1.0     0.420448     0.192421     0.663158    Biso  1.000000 H
   H109        1.0     0.360143     0.607209     0.663142    Biso  1.000000 H
   H110        1.0     0.004783     0.609774     0.663142    Biso  1.000000 H
   H111        1.0     0.964903     0.718438     0.663125    Biso  1.000000 H
   H112        1.0     0.197089     0.051271     0.663108    Biso  1.000000 H
   H113        1.0     0.849908     0.857348     0.663083    Biso  1.000000 H
   H114        1.0     0.525508     0.894362     0.663058    Biso  1.000000 H
   H115        1.0     0.051132     0.681308     0.662958    Biso  1.000000 H
   H116        1.0     0.619986     0.898845     0.662950    Biso  1.000000 H
   H117        1.0     0.819039     0.713055     0.662917    Biso  1.000000 H
   H118        1.0     0.168554     0.929506     0.662842    Biso  1.000000 H
   H119        1.0     0.705384     0.459311     0.662825    Biso  1.000000 H
   H120        1.0     0.732047     0.763517     0.662817    Biso  1.000000 H
   H121        1.0     0.635143     0.024538     0.662800    Biso  1.000000 H
   H122        1.0     0.672805     0.810236     0.662775    Biso  1.000000 H
   H123        1.0     0.495194     0.853212     0.662708    Biso  1.000000 H
   H124        1.0     0.533803     0.466751     0.662650    Biso  1.000000 H
   H125        1.0     0.511506     0.516451     0.662583    Biso  1.000000 H
   H126        1.0     0.394154     0.473799     0.662533    Biso  1.000000 H
   H127        1.0     0.999168     0.895263     0.662525    Biso  1.000000 H
   H128        1.0     0.717537     0.347921     0.662408    Biso  1.000000 H
   H129        1.0     0.798152     0.831400     0.662392    Biso  1.000000 H
   H130        1.0     0.586969     0.295425     0.662383    Biso  1.000000 H
   H131        1.0     0.613748     0.982671     0.662375    Biso  1.000000 H
   H132        1.0     0.659404     0.470102     0.662233    Biso  1.000000 H
   H133        1.0     0.392006     0.353720     0.662225    Biso  1.000000 H
   H134        1.0     0.364233     0.402010     0.662167    Biso  1.000000 H
   H135        1.0     0.899284     0.161137     0.662133    Biso  1.000000 H
   H136        1.0     0.394986     0.909843     0.662125    Biso  1.000000 H
   H137        1.0     0.211576     0.712361     0.662067    Biso  1.000000 H
   H138        1.0     0.789117     0.153743     0.662058    Biso  1.000000 H
   H139        1.0     0.474815     0.787315     0.662058    Biso  1.000000 H
   H140        1.0     0.520656     0.401433     0.662033    Biso  1.000000 H
   H141        1.0     0.274284     0.854159     0.662033    Biso  1.000000 H
   H142        1.0     0.553165     0.586922     0.661992    Biso  1.000000 H
   H143        1.0     0.519732     0.770471     0.661900    Biso  1.000000 H
   H144        1.0     0.145194     0.856816     0.661892    Biso  1.000000 H
   H145        1.0     0.984127     0.649053     0.661875    Biso  1.000000 H
   H146        1.0     0.919663     0.276872     0.661867    Biso  1.000000 H
   H147        1.0     0.867491     0.101132     0.661842    Biso  1.000000 H
   H148        1.0     0.470009     0.535120     0.661775    Biso  1.000000 H
   H149        1.0     0.148960     0.271742     0.661717    Biso  1.000000 H
   H150        1.0     0.463863     0.667052     0.661708    Biso  1.000000 H
   H151        1.0     0.352403     0.510813     0.661642    Biso  1.000000 H
   H152        1.0     0.231262     0.660259     0.661567    Biso  1.000000 H
   H153        1.0     0.092352     0.529529     0.661483    Biso  1.000000 H
   H154        1.0     0.851479     0.161137     0.661292    Biso  1.000000 H
   H155        1.0     0.771696     0.396858     0.661183    Biso  1.000000 H
   H156        1.0     0.910074     0.559150     0.661175    Biso  1.000000 H
   H157        1.0     0.595795     0.857301     0.661167    Biso  1.000000 H
   H158        1.0     0.020009     0.400393     0.661142    Biso  1.000000 H
   H159        1.0     0.986206     0.537200     0.661117    Biso  1.000000 H
   H160        1.0     0.159797     0.418646     0.661067    Biso  1.000000 H
   H161        1.0     0.817930     0.418554     0.660958    Biso  1.000000 H
   H162        1.0     0.091682     0.342860     0.660917    Biso  1.000000 H
   H163        1.0     0.080776     0.713632     0.660892    Biso  1.000000 H
   H164        1.0     0.391959     0.271396     0.660883    Biso  1.000000 H
   H165        1.0     0.984912     0.271095     0.660883    Biso  1.000000 H
   H166        1.0     0.147828     0.045841     0.660867    Biso  1.000000 H
   H167        1.0     0.546188     0.076294     0.660858    Biso  1.000000 H
   H168        1.0     0.037015     0.953258     0.660742    Biso  1.000000 H
   H169        1.0     0.026987     0.545679     0.660733    Biso  1.000000 H
   H170        1.0     0.862269     0.978535     0.660733    Biso  1.000000 H
   H171        1.0     0.851063     0.279390     0.660700    Biso  1.000000 H
   H172        1.0     0.286668     0.642514     0.660667    Biso  1.000000 H
   H173        1.0     0.465827     0.475855     0.660642    Biso  1.000000 H
   H174        1.0     0.145032     0.723152     0.660625    Biso  1.000000 H
   H175        1.0     0.088817     0.849538     0.660508    Biso  1.000000 H
   H176        1.0     0.214672     0.281308     0.660483    Biso  1.000000 H
   H177        1.0     0.903396     0.961784     0.660417    Biso  1.000000 H
   H178        1.0     0.078951     0.093276     0.660408    Biso  1.000000 H
   H179        1.0     0.835906     0.544085     0.660400    Biso  1.000000 H
   H180        1.0     0.463124     0.181747     0.660367    Biso  1.000000 H
   H181        1.0     0.932763     0.341567     0.660367    Biso  1.000000 H
   H182        1.0     0.230106     0.840920     0.660333    Biso  1.000000 H
   H183        1.0     0.905799     0.412361     0.660225    Biso  1.000000 H
   H184        1.0     0.651456     0.284704     0.660175    Biso  1.000000 H
   H185        1.0     0.848475     0.654136     0.660150    Biso  1.000000 H
   H186        1.0     0.399653     0.772297     0.660133    Biso  1.000000 H
   H187        1.0     0.653604     0.413817     0.660092    Biso  1.000000 H
   H188        1.0     0.668138     0.654621     0.660067    Biso  1.000000 H
   H189        1.0     0.224422     0.919085     0.660067    Biso  1.000000 H
   H190        1.0     0.785120     0.289487     0.660058    Biso  1.000000 H
   H191        1.0     0.226201     0.985883     0.659992    Biso  1.000000 H
   H192        1.0     0.971234     0.149838     0.659908    Biso  1.000000 H
   H193        1.0     0.910767     0.674792     0.659842    Biso  1.000000 H
   H194        1.0     0.789533     0.970148     0.659833    Biso  1.000000 H
   H195        1.0     0.346118     0.099399     0.659800    Biso  1.000000 H
   H196        1.0     0.968438     0.463771     0.659792    Biso  1.000000 H
   H197        1.0     0.461137     0.911761     0.659733    Biso  1.000000 H
   H198        1.0     0.704113     0.049492     0.659683    Biso  1.000000 H
   H199        1.0     0.154875     0.978835     0.659650    Biso  1.000000 H
   H200        1.0     0.710189     0.192375     0.659575    Biso  1.000000 H
   H201        1.0     0.523105     0.658179     0.659533    Biso  1.000000 H
   H202        1.0     0.722574     0.291035     0.659525    Biso  1.000000 H
   H203        1.0     0.523452     0.215712     0.659500    Biso  1.000000 H
   H204        1.0     0.783965     0.783041     0.659400    Biso  1.000000 H
   H205        1.0     0.021881     0.158249     0.659392    Biso  1.000000 H
   H206        1.0     0.146673     0.160189     0.659342    Biso  1.000000 H
   H207        1.0     0.781354     0.024653     0.659300    Biso  1.000000 H
   H208        1.0     0.031701     0.083364     0.659292    Biso  1.000000 H
   H209        1.0     0.917583     0.098336     0.659242    Biso  1.000000 H
   H210        1.0     0.651017     0.860559     0.659200    Biso  1.000000 H
   H211        1.0     0.019409     0.030684     0.659192    Biso  1.000000 H
   H212        1.0     0.971788     0.777426     0.659167    Biso  1.000000 H
   H213        1.0     0.722250     0.716982     0.659158    Biso  1.000000 H
   H214        1.0     0.334774     0.460975     0.659150    Biso  1.000000 H
   H215        1.0     0.713262     0.839441     0.659150    Biso  1.000000 H
   H216        1.0     0.275786     0.076456     0.659108    Biso  1.000000 H
   H217        1.0     0.958133     0.843461     0.658775    Biso  1.000000 H
   H218        1.0     0.522089     0.725832     0.658758    Biso  1.000000 H
   H219        1.0     0.659843     0.716220     0.658750    Biso  1.000000 H
   H220        1.0     0.782902     0.537384     0.658733    Biso  1.000000 H
   H221        1.0     0.290319     0.285120     0.658650    Biso  1.000000 H
   H222        1.0     0.587130     0.661252     0.658608    Biso  1.000000 H
   H223        1.0     0.275277     0.480014     0.658550    Biso  1.000000 H
   H224        1.0     0.780638     0.345980     0.658533    Biso  1.000000 H
   H225        1.0     0.281493     0.964764     0.658467    Biso  1.000000 H
   H226        1.0     0.640827     0.143808     0.658367    Biso  1.000000 H
   H227        1.0     0.851571     0.789880     0.658142    Biso  1.000000 H
   H228        1.0     0.913378     0.010490     0.646250    Biso  1.000000 H
   O1905       1.0     0.364556     0.933018     0.646250    Biso  1.000000 O
   H229        1.0     0.433549     0.567652     0.646250    Biso  1.000000 H
   H230        1.0     0.049838     0.540296     0.646242    Biso  1.000000 H
   H231        1.0     0.154482     0.567999     0.646233    Biso  1.000000 H
   H232        1.0     0.215619     0.681423     0.646200    Biso  1.000000 H
   H233        1.0     0.074723     0.895194     0.646133    Biso  1.000000 H
   H234        1.0     0.566035     0.268808     0.646042    Biso  1.000000 H
   H235        1.0     0.073036     0.130823     0.645875    Biso  1.000000 H
   O1906       1.0     0.903165     0.803235     0.645792    Biso  1.000000 O
   H236        1.0     0.232186     0.650208     0.645775    Biso  1.000000 H
   H237        1.0     0.922089     0.791035     0.645717    Biso  1.000000 H
   H238        1.0     0.979506     0.862315     0.645333    Biso  1.000000 H
   H239        1.0     0.683387     0.210767     0.645308    Biso  1.000000 H
   O1907       1.0     0.139002     0.551918     0.645217    Biso  1.000000 O
   H240        1.0     0.386483     0.936645     0.645008    Biso  1.000000 H
   H241        1.0     0.595795     0.249954     0.644900    Biso  1.000000 H
   H242        1.0     0.355083     0.952911     0.644567    Biso  1.000000 H
   H243        1.0     0.763817     0.079390     0.644358    Biso  1.000000 H
   H244        1.0     0.107625     0.833364     0.644042    Biso  1.000000 H
   O1908       1.0     0.783896     0.089071     0.643267    Biso  1.000000 O
   H245        1.0     0.909843     0.823475     0.643175    Biso  1.000000 H
   O1909       1.0     0.233572     0.671257     0.642958    Biso  1.000000 O
   O1910       1.0     0.969432     0.881308     0.642942    Biso  1.000000 O
   O1911       1.0     0.092907     0.902819     0.642225    Biso  1.000000 O
   O1912       1.0     0.065619     0.529205     0.642058    Biso  1.000000 O
   H246        1.0     0.418623     0.351687     0.641908    Biso  1.000000 H
   O1913       1.0     0.663725     0.209150     0.641392    Biso  1.000000 O
   H247        1.0     0.644940     0.547851     0.640683    Biso  1.000000 H
   H248        1.0     0.409150     0.177865     0.640608    Biso  1.000000 H
   O1914       1.0     0.580083     0.260397     0.640475    Biso  1.000000 O
   H249        1.0     0.804760     0.650809     0.640367    Biso  1.000000 H
   H250        1.0     0.148567     0.537893     0.639883    Biso  1.000000 H
   O1915       1.0     0.667306     0.548660     0.639883    Biso  1.000000 O
   O1916       1.0     0.920726     0.018831     0.639200    Biso  1.000000 O
   O1917       1.0     0.431054     0.174607     0.639167    Biso  1.000000 O
   H251        1.0     0.410189     0.549792     0.639167    Biso  1.000000 H
   H252        1.0     0.390689     0.331654     0.638900    Biso  1.000000 H
   O1918       1.0     0.033341     0.990250     0.638858    Biso  1.000000 O
   H253        1.0     0.555083     0.681308     0.638783    Biso  1.000000 H
   H254        1.0     0.660189     0.648175     0.638725    Biso  1.000000 H
   O1919       1.0     0.428304     0.563008     0.638533    Biso  1.000000 O
   O1920       1.0     0.075046     0.135652     0.637975    Biso  1.000000 O
   O1921       1.0     0.891474     0.931724     0.637933    Biso  1.000000 O
   H255        1.0     0.075716     0.545333     0.637733    Biso  1.000000 H
   H256        1.0     0.065342     0.155846     0.637292    Biso  1.000000 H
   H257        1.0     0.812777     0.548221     0.636950    Biso  1.000000 H
   H258        1.0     0.881562     0.911876     0.636617    Biso  1.000000 H
   H259        1.0     0.383780     0.242699     0.636492    Biso  1.000000 H
   O1922       1.0     0.110120     0.832971     0.635983    Biso  1.000000 O
   O1923       1.0     0.741012     0.352773     0.635817    Biso  1.000000 O
   O1924       1.0     0.408896     0.341266     0.635625    Biso  1.000000 O
   H260        1.0     0.783064     0.096511     0.635608    Biso  1.000000 H
   H261        1.0     0.679852     0.805337     0.635517    Biso  1.000000 H
   H262        1.0     0.667999     0.194501     0.635425    Biso  1.000000 H
   H263        1.0     0.015065     0.998799     0.635267    Biso  1.000000 H
   H264        1.0     0.213678     0.808572     0.635175    Biso  1.000000 H
   H265        1.0     0.974792     0.882833     0.635083    Biso  1.000000 H
   H266        1.0     0.125901     0.817260     0.634792    Biso  1.000000 H
   H267        1.0     0.089834     0.895726     0.634600    Biso  1.000000 H
   H268        1.0     0.351248     0.230291     0.634208    Biso  1.000000 H
   H269        1.0     0.918762     0.001525     0.634067    Biso  1.000000 H
   O1925       1.0     0.642976     0.649538     0.633517    Biso  1.000000 O
   O1926       1.0     0.559219     0.664972     0.633400    Biso  1.000000 O
   H270        1.0     0.048706     0.990018     0.632933    Biso  1.000000 H
   O1927       1.0     0.804367     0.643392     0.632700    Biso  1.000000 O
   O1928       1.0     0.715434     0.257070     0.632625    Biso  1.000000 O
   H271        1.0     0.881539     0.945425     0.632583    Biso  1.000000 H
   H272        1.0     0.229251     0.237893     0.632550    Biso  1.000000 H
   H273        1.0     0.670795     0.541682     0.632267    Biso  1.000000 H
   H274        1.0     0.680753     0.839487     0.632225    Biso  1.000000 H
   H275        1.0     0.733965     0.244432     0.631925    Biso  1.000000 H
   H276        1.0     0.312708     0.664348     0.631642    Biso  1.000000 H
   H277        1.0     0.555591     0.858133     0.631358    Biso  1.000000 H
   H278        1.0     0.759635     0.350647     0.631325    Biso  1.000000 H
   H279        1.0     0.883919     0.138378     0.631133    Biso  1.000000 H
   H280        1.0     0.432555     0.175670     0.631075    Biso  1.000000 H
   O1929       1.0     0.308133     0.686322     0.631067    Biso  1.000000 O
   H281        1.0     0.782440     0.642560     0.630925    Biso  1.000000 H
   O1930       1.0     0.669385     0.820471     0.630842    Biso  1.000000 O
   O1931       1.0     0.368068     0.241636     0.630692    Biso  1.000000 O
   H282        1.0     0.725185     0.358295     0.630408    Biso  1.000000 H
   H283        1.0     0.860213     0.112246     0.630317    Biso  1.000000 H
   O1932       1.0     0.876317     0.699214     0.629983    Biso  1.000000 O
   O1933       1.0     0.805453     0.555661     0.629758    Biso  1.000000 O
   H284        1.0     0.120887     0.243970     0.629658    Biso  1.000000 H
   H285        1.0     0.225116     0.272066     0.629617    Biso  1.000000 H
   H286        1.0     0.646996     0.668623     0.629467    Biso  1.000000 H
   O1934       1.0     0.572967     0.845240     0.629133    Biso  1.000000 O
   O1935       1.0     0.124700     0.221904     0.628858    Biso  1.000000 O
   O1936       1.0     0.862870     0.134127     0.628700    Biso  1.000000 O
   H287        1.0     0.231516     0.833018     0.628575    Biso  1.000000 H
   H288        1.0     0.573937     0.674376     0.628283    Biso  1.000000 H
   O1937       1.0     0.216844     0.251664     0.627942    Biso  1.000000 O
   H289        1.0     0.070287     0.705314     0.627908    Biso  1.000000 H
   O1938       1.0     0.222389     0.812546     0.627833    Biso  1.000000 O
   H290        1.0     0.800878     0.937985     0.627808    Biso  1.000000 H
   H291        1.0     0.796742     0.005106     0.626525    Biso  1.000000 H
   H292        1.0     0.290619     0.687084     0.625975    Biso  1.000000 H
   H293        1.0     0.798983     0.536899     0.625933    Biso  1.000000 H
   H294        1.0     0.610213     0.339048     0.625800    Biso  1.000000 H
   H295        1.0     0.706169     0.256030     0.625242    Biso  1.000000 H
   H296        1.0     0.885975     0.683849     0.625192    Biso  1.000000 H
   H297        1.0     0.883249     0.528882     0.625008    Biso  1.000000 H
   H298        1.0     0.867999     0.714279     0.624758    Biso  1.000000 H
   H299        1.0     0.795425     0.904436     0.624267    Biso  1.000000 H
   H300        1.0     0.831238     0.009358     0.624117    Biso  1.000000 H
   O1939       1.0     0.201155     0.587800     0.623967    Biso  1.000000 O
   O1940       1.0     0.811576     0.020287     0.623808    Biso  1.000000 O
   H301        1.0     0.563933     0.830915     0.623792    Biso  1.000000 H
   H302        1.0     0.142260     0.220957     0.623792    Biso  1.000000 H
   H303        1.0     0.451178     0.089164     0.623708    Biso  1.000000 H
   H304        1.0     0.048729     0.680892     0.622942    Biso  1.000000 H
   H305        1.0     0.885120     0.563725     0.622925    Biso  1.000000 H
   O1941       1.0     0.070148     0.687777     0.622825    Biso  1.000000 O
   H306        1.0     0.292006     0.756955     0.622783    Biso  1.000000 H
   O1942       1.0     0.112130     0.382371     0.622558    Biso  1.000000 O
   O1943       1.0     0.285929     0.778558     0.622200    Biso  1.000000 O
   H307        1.0     0.130245     0.395471     0.621675    Biso  1.000000 H
   O1944       1.0     0.763355     0.428119     0.621625    Biso  1.000000 O
   O1945       1.0     0.793646     0.925578     0.621558    Biso  1.000000 O
   H308        1.0     0.222181     0.584958     0.621258    Biso  1.000000 H
   H309        1.0     0.194824     0.607324     0.620633    Biso  1.000000 H
   O1946       1.0     0.022505     0.741659     0.620100    Biso  1.000000 O
   H310        1.0     0.460213     0.121049     0.619250    Biso  1.000000 H
   H311        1.0     0.637985     0.351248     0.619233    Biso  1.000000 H
   O1947       1.0     0.884358     0.544016     0.619017    Biso  1.000000 O
   H312        1.0     0.742329     0.430615     0.618883    Biso  1.000000 H
   O1948       1.0     0.620333     0.337408     0.618575    Biso  1.000000 O
   O1949       1.0     0.967537     0.988031     0.618500    Biso  1.000000 O
   O1950       1.0     0.271557     0.917629     0.618242    Biso  1.000000 O
   O1951       1.0     0.464071     0.099122     0.618108    Biso  1.000000 O
   O1952       1.0     0.155407     0.318138     0.617875    Biso  1.000000 O
   O1953       1.0     0.266058     0.371973     0.617392    Biso  1.000000 O
   O1954       1.0     0.847851     0.276617     0.617350    Biso  1.000000 O
   H313        1.0     0.640712     0.586437     0.616408    Biso  1.000000 H
   O1955       1.0     0.155129     0.985397     0.616325    Biso  1.000000 O
   H314        1.0     0.275762     0.391982     0.616142    Biso  1.000000 H
   H315        1.0     0.310813     0.987870     0.616058    Biso  1.000000 H
   H316        1.0     0.217306     0.465134     0.615925    Biso  1.000000 H
   H317        1.0     0.181862     0.734404     0.615908    Biso  1.000000 H
   H318        1.0     0.773290     0.415665     0.615892    Biso  1.000000 H
   H319        1.0     0.008526     0.728558     0.615842    Biso  1.000000 H
   H320        1.0     0.101386     0.384427     0.615467    Biso  1.000000 H
   H321        1.0     0.971442     0.008480     0.615433    Biso  1.000000 H
   O1956       1.0     0.204090     0.737315     0.615208    Biso  1.000000 O
   H322        1.0     0.276317     0.779829     0.614875    Biso  1.000000 H
   H323        1.0     0.360698     0.938540     0.614767    Biso  1.000000 H
   H324        1.0     0.285790     0.903558     0.614525    Biso  1.000000 H
   H325        1.0     0.036021     0.750485     0.614450    Biso  1.000000 H
   H326        1.0     0.171858     0.999214     0.614175    Biso  1.000000 H
   H327        1.0     0.950023     0.980545     0.614175    Biso  1.000000 H
   H328        1.0     0.138147     0.308318     0.614058    Biso  1.000000 H
   H329        1.0     0.845864     0.296742     0.613783    Biso  1.000000 H
   H330        1.0     0.999076     0.216705     0.613492    Biso  1.000000 H
   H331        1.0     0.077357     0.882371     0.612733    Biso  1.000000 H
   H332        1.0     0.248082     0.372389     0.612517    Biso  1.000000 H
   H333        1.0     0.257301     0.923637     0.612350    Biso  1.000000 H
   H334        1.0     0.195217     0.439787     0.611942    Biso  1.000000 H
   H335        1.0     0.166497     0.328604     0.611900    Biso  1.000000 H
   H336        1.0     0.846580     0.262130     0.611158    Biso  1.000000 H
   H337        1.0     0.139164     0.989464     0.610792    Biso  1.000000 H
   H338        1.0     0.383110     0.163378     0.610383    Biso  1.000000 H
   H339        1.0     0.031885     0.206955     0.610275    Biso  1.000000 H
   H340        1.0     0.468577     0.184242     0.609975    Biso  1.000000 H
   H341        1.0     0.601664     0.761322     0.609908    Biso  1.000000 H
   O1957       1.0     0.060143     0.870171     0.609908    Biso  1.000000 O
   H342        1.0     0.281446     0.996442     0.609650    Biso  1.000000 H
   O1958       1.0     0.206493     0.457856     0.609308    Biso  1.000000 O
   H343        1.0     0.219663     0.042213     0.609158    Biso  1.000000 H
   O1959       1.0     0.303212     0.991636     0.608542    Biso  1.000000 O
   O1960       1.0     0.665781     0.208457     0.608392    Biso  1.000000 O
   O1961       1.0     0.638863     0.584589     0.608350    Biso  1.000000 O
   H344        1.0     0.206308     0.748406     0.608192    Biso  1.000000 H
   H345        1.0     0.623221     0.568646     0.607367    Biso  1.000000 H
   H346        1.0     0.626710     0.785259     0.607358    Biso  1.000000 H
   O1962       1.0     0.011738     0.211460     0.607050    Biso  1.000000 O
   O1963       1.0     0.359381     0.945055     0.607008    Biso  1.000000 O
   H347        1.0     0.953050     0.621788     0.606875    Biso  1.000000 H
   O1964       1.0     0.239972     0.049030     0.606683    Biso  1.000000 O
   H348        1.0     0.070125     0.852218     0.606592    Biso  1.000000 H
   H349        1.0     0.724445     0.598914     0.606525    Biso  1.000000 H
   O1965       1.0     0.663424     0.144385     0.606300    Biso  1.000000 O
   H350        1.0     0.376571     0.959404     0.606200    Biso  1.000000 H
   H351        1.0     0.687015     0.212662     0.606158    Biso  1.000000 H
   H352        1.0     0.469570     0.217629     0.605767    Biso  1.000000 H
   H353        1.0     0.685860     0.145009     0.605683    Biso  1.000000 H
   H354        1.0     0.350670     0.731100     0.605517    Biso  1.000000 H
   H355        1.0     0.237292     0.071095     0.605442    Biso  1.000000 H
   O1966       1.0     0.750023     0.662038     0.605408    Biso  1.000000 O
   H356        1.0     0.423383     0.449815     0.605250    Biso  1.000000 H
   O1967       1.0     0.443762     0.440273     0.605100    Biso  1.000000 O
   H357        1.0     0.556377     0.263332     0.604975    Biso  1.000000 H
   O1968       1.0     0.382555     0.147782     0.604550    Biso  1.000000 O
   O1969       1.0     0.970726     0.634080     0.604533    Biso  1.000000 O
   H358        1.0     0.360906     0.141682     0.604275    Biso  1.000000 H
   O1970       1.0     0.615319     0.768299     0.603967    Biso  1.000000 O
   H359        1.0     0.771604     0.660097     0.603208    Biso  1.000000 H
   O1971       1.0     0.468392     0.196372     0.603133    Biso  1.000000 O
   H360        1.0     0.715042     0.567029     0.602175    Biso  1.000000 H
   O1972       1.0     0.338078     0.747297     0.602175    Biso  1.000000 O
   H361        1.0     0.657579     0.127149     0.601525    Biso  1.000000 H
   H362        1.0     0.654482     0.208433     0.601375    Biso  1.000000 H
   H363        1.0     0.352449     0.764464     0.601325    Biso  1.000000 H
   O1973       1.0     0.782371     0.188101     0.600725    Biso  1.000000 O
   H364        1.0     0.838008     0.370494     0.600450    Biso  1.000000 H
   H365        1.0     0.327056     0.665365     0.600417    Biso  1.000000 H
   O1974       1.0     0.846072     0.813447     0.600267    Biso  1.000000 O
   O1975       1.0     0.846650     0.349723     0.600233    Biso  1.000000 O
   H366        1.0     0.835028     0.833018     0.599900    Biso  1.000000 H
   O1976       1.0     0.719362     0.587985     0.599675    Biso  1.000000 O
   H367        1.0     0.900624     0.103882     0.599550    Biso  1.000000 H
   O1977       1.0     0.587893     0.163447     0.599283    Biso  1.000000 O
   O1978       1.0     0.560351     0.704344     0.599258    Biso  1.000000 O
   H368        1.0     0.739787     0.668808     0.598608    Biso  1.000000 H
   H369        1.0     0.886252     0.136044     0.598425    Biso  1.000000 H
   O1979       1.0     0.734774     0.361691     0.598358    Biso  1.000000 O
   H370        1.0     0.049700     0.027796     0.598250    Biso  1.000000 H
   H371        1.0     0.015273     0.019709     0.598200    Biso  1.000000 H
   O1980       1.0     0.585883     0.831077     0.597808    Biso  1.000000 O
   H372        1.0     0.451479     0.445171     0.597692    Biso  1.000000 H
   O1981       1.0     0.552449     0.255615     0.597483    Biso  1.000000 O
   H373        1.0     0.750416     0.377611     0.597350    Biso  1.000000 H
   H374        1.0     0.386067     0.372967     0.597300    Biso  1.000000 H
   H375        1.0     0.973152     0.628812     0.596692    Biso  1.000000 H
   H376        1.0     0.360836     0.666220     0.596650    Biso  1.000000 H
   H377        1.0     0.575300     0.689395     0.596467    Biso  1.000000 H
   H378        1.0     0.798891     0.196118     0.596025    Biso  1.000000 H
   H379        1.0     0.570402     0.242791     0.595908    Biso  1.000000 H
   H380        1.0     0.378420     0.877911     0.595625    Biso  1.000000 H
   H381        1.0     0.765850     0.183549     0.595467    Biso  1.000000 H
   H382        1.0     0.408780     0.896026     0.595308    Biso  1.000000 H
   H383        1.0     0.571072     0.155892     0.594633    Biso  1.000000 H
   O1982       1.0     0.889187     0.116821     0.594342    Biso  1.000000 O
   O1983       1.0     0.340434     0.659358     0.594275    Biso  1.000000 O
   H384        1.0     0.601895     0.173175     0.593975    Biso  1.000000 H
   H385        1.0     0.145287     0.672227     0.593967    Biso  1.000000 H
   H386        1.0     0.328073     0.187639     0.593775    Biso  1.000000 H
   H387        1.0     0.567560     0.825601     0.593533    Biso  1.000000 H
   H388        1.0     0.595102     0.847782     0.593508    Biso  1.000000 H
   O1984       1.0     0.938494     0.014302     0.593433    Biso  1.000000 O
   H389        1.0     0.840665     0.803304     0.593292    Biso  1.000000 H
   O1985       1.0     0.032555     0.023706     0.593208    Biso  1.000000 O
   O1986       1.0     0.821511     0.588286     0.593042    Biso  1.000000 O
   H390        1.0     0.862754     0.212708     0.592525    Biso  1.000000 H
   H391        1.0     0.552149     0.713817     0.592517    Biso  1.000000 H
   O1987       1.0     0.133156     0.804482     0.592433    Biso  1.000000 O
   H392        1.0     0.851456     0.346627     0.592383    Biso  1.000000 H
   O1988       1.0     0.892468     0.605222     0.591925    Biso  1.000000 O
   H393        1.0     0.737546     0.348313     0.591908    Biso  1.000000 H
   H394        1.0     0.366128     0.049422     0.591825    Biso  1.000000 H
   O1989       1.0     0.700000     0.273752     0.591058    Biso  1.000000 O
   O1990       1.0     0.392699     0.887777     0.590475    Biso  1.000000 O
   O1991       1.0     0.602149     0.970448     0.590467    Biso  1.000000 O
   H395        1.0     0.722066     0.269778     0.590383    Biso  1.000000 H
   H396        1.0     0.998128     0.910351     0.590350    Biso  1.000000 H
   H397        1.0     0.247528     0.722482     0.590275    Biso  1.000000 H
   O1992       1.0     0.017421     0.921858     0.589892    Biso  1.000000 O
   H398        1.0     0.296211     0.797666     0.589617    Biso  1.000000 H
   O1993       1.0     0.148383     0.690850     0.589550    Biso  1.000000 O
   O1994       1.0     0.389787     0.367560     0.589533    Biso  1.000000 O
   H399        1.0     0.886460     0.961322     0.589458    Biso  1.000000 H
   O1995       1.0     0.001456     0.801594     0.589067    Biso  1.000000 O
   H400        1.0     0.033018     0.905846     0.588967    Biso  1.000000 H
   H401        1.0     0.323475     0.965642     0.588950    Biso  1.000000 H
   H402        1.0     0.920148     0.017006     0.588842    Biso  1.000000 H
   H403        1.0     0.304898     0.831816     0.588525    Biso  1.000000 H
   H404        1.0     0.811483     0.604020     0.588508    Biso  1.000000 H
   H405        1.0     0.954205     0.007648     0.588142    Biso  1.000000 H
   H406        1.0     0.121604     0.818600     0.587683    Biso  1.000000 H
   H407        1.0     0.829390     0.573614     0.587583    Biso  1.000000 H
   H408        1.0     0.224122     0.027033     0.587358    Biso  1.000000 H
   H409        1.0     0.127518     0.696696     0.587350    Biso  1.000000 H
   H410        1.0     0.920494     0.953697     0.587317    Biso  1.000000 H
   H411        1.0     0.912130     0.701918     0.587183    Biso  1.000000 H
   H412        1.0     0.143993     0.791243     0.587158    Biso  1.000000 H
   H413        1.0     0.877750     0.615689     0.587083    Biso  1.000000 H
   H414        1.0     0.602334     0.950231     0.586908    Biso  1.000000 H
   H415        1.0     0.334543     0.057509     0.586867    Biso  1.000000 H
   H416        1.0     0.908364     0.597990     0.586808    Biso  1.000000 H
   O1996       1.0     0.319570     0.191590     0.586392    Biso  1.000000 O
   H417        1.0     0.182140     0.259635     0.586242    Biso  1.000000 H
   H418        1.0     0.395749     0.387107     0.586133    Biso  1.000000 H
   O1997       1.0     0.239094     0.705799     0.585750    Biso  1.000000 O
   H419        1.0     0.590342     0.983202     0.585308    Biso  1.000000 H
   O1998       1.0     0.353304     0.045864     0.585275    Biso  1.000000 O
   O1999       1.0     0.909982     0.680176     0.585250    Biso  1.000000 O
   H420        1.0     0.323960     0.213378     0.585150    Biso  1.000000 H
   O2000       1.0     0.868808     0.219663     0.585125    Biso  1.000000 O
   H421        1.0     0.355291     0.976017     0.584842    Biso  1.000000 H
   H422        1.0     0.860051     0.240319     0.584617    Biso  1.000000 H
   H423        1.0     0.169131     0.292029     0.584208    Biso  1.000000 H
   H424        1.0     0.002611     0.783665     0.584183    Biso  1.000000 H
   O2001       1.0     0.303096     0.812916     0.584183    Biso  1.000000 O
   H425        1.0     0.931192     0.673406     0.584083    Biso  1.000000 H
   H426        1.0     0.002750     0.819039     0.583958    Biso  1.000000 H
   H427        1.0     0.218461     0.713055     0.583850    Biso  1.000000 H
   H428        1.0     0.694316     0.281793     0.583758    Biso  1.000000 H
   O2002       1.0     0.188193     0.280176     0.583750    Biso  1.000000 O
   O2003       1.0     0.901271     0.958295     0.583442    Biso  1.000000 O
   O2004       1.0     0.338563     0.961761     0.583100    Biso  1.000000 O
   H429        1.0     0.752842     0.424261     0.582850    Biso  1.000000 H
   H430        1.0     0.530152     0.193831     0.581625    Biso  1.000000 H
   O2005       1.0     0.766798     0.406446     0.581258    Biso  1.000000 O
   O2006       1.0     0.528073     0.171280     0.578783    Biso  1.000000 O
   O2007       1.0     0.223498     0.030083     0.578775    Biso  1.000000 O
   O2008       1.0     0.168993     0.050462     0.577175    Biso  1.000000 O
   O2009       1.0     0.562523     0.122874     0.574733    Biso  1.000000 O
   H431        1.0     0.559496     0.909958     0.572975    Biso  1.000000 H
   O2010       1.0     0.585813     0.176571     0.572958    Biso  1.000000 O
   O2011       1.0     0.181562     0.989464     0.572842    Biso  1.000000 O
   H432        1.0     0.159866     0.068184     0.572833    Biso  1.000000 H
   Si1         1.0     0.191728     0.026063     0.571617    Biso  1.000000 Si
   H433        1.0     0.159288     0.981978     0.571608    Biso  1.000000 H
   H434        1.0     0.704251     0.883965     0.571558    Biso  1.000000 H
   Si2         1.0     0.554713     0.157555     0.571242    Biso  1.000000 Si
   H435        1.0     0.572320     0.106030     0.570117    Biso  1.000000 H
   H436        1.0     0.769224     0.657948     0.569733    Biso  1.000000 H
   Si3         1.0     0.764464     0.389510     0.569042    Biso  1.000000 Si
   O2012       1.0     0.748868     0.355199     0.568425    Biso  1.000000 O
   H437        1.0     0.594270     0.192306     0.566708    Biso  1.000000 H
   O2013       1.0     0.800878     0.382163     0.566442    Biso  1.000000 O
   O2014       1.0     0.695171     0.899884     0.566417    Biso  1.000000 O
   O2015       1.0     0.546973     0.899284     0.566400    Biso  1.000000 O
   O2016       1.0     0.783688     0.642814     0.565442    Biso  1.000000 O
   H438        1.0     0.193507     0.320633     0.563033    Biso  1.000000 H
   O2017       1.0     0.438008     0.650531     0.562083    Biso  1.000000 O
   O2018       1.0     0.708064     0.458595     0.561983    Biso  1.000000 O
   O2019       1.0     0.211992     0.336807     0.561700    Biso  1.000000 O
   H439        1.0     0.332810     0.344131     0.561683    Biso  1.000000 H
   O2020       1.0     0.348914     0.978835     0.561475    Biso  1.000000 O
   H440        1.0     0.363771     0.997066     0.561442    Biso  1.000000 H
   H441        1.0     0.423128     0.764510     0.561433    Biso  1.000000 H
   O2021       1.0     0.309566     0.342629     0.561375    Biso  1.000000 O
   H442        1.0     0.742930     0.346419     0.561075    Biso  1.000000 H
   O2022       1.0     0.281123     0.393184     0.560950    Biso  1.000000 O
   H443        1.0     0.650809     0.658480     0.560550    Biso  1.000000 H
   O2023       1.0     0.285628     0.539718     0.560283    Biso  1.000000 O
   O2024       1.0     0.358480     0.829552     0.560075    Biso  1.000000 O
   O2025       1.0     0.750601     0.414048     0.560050    Biso  1.000000 O
   H444        1.0     0.308503     0.532717     0.559733    Biso  1.000000 H
   H445        1.0     0.179760     0.274931     0.559142    Biso  1.000000 H
   O2026       1.0     0.198683     0.035467     0.559108    Biso  1.000000 O
   H446        1.0     0.403027     0.892791     0.559058    Biso  1.000000 H
   O2027       1.0     0.454205     0.709935     0.558950    Biso  1.000000 O
   H447        1.0     0.692768     0.538193     0.558783    Biso  1.000000 H
   H448        1.0     0.702311     0.478604     0.558733    Biso  1.000000 H
   H449        1.0     0.027264     0.142907     0.558733    Biso  1.000000 H
   O2028       1.0     0.506516     0.937731     0.558708    Biso  1.000000 O
   H450        1.0     0.805823     0.378789     0.558658    Biso  1.000000 H
   H451        1.0     0.449677     0.631724     0.558642    Biso  1.000000 H
   H452        1.0     0.362384     0.852680     0.558508    Biso  1.000000 H
   O2029       1.0     0.545102     0.160605     0.558317    Biso  1.000000 O
   O2030       1.0     0.657694     0.679413     0.558075    Biso  1.000000 O
   H453        1.0     0.631377     0.192699     0.557575    Biso  1.000000 H
   H454        1.0     0.416844     0.547967     0.557258    Biso  1.000000 H
   H455        1.0     0.354852     0.165712     0.556967    Biso  1.000000 H
   O2031       1.0     0.416543     0.196904     0.556908    Biso  1.000000 O
   H456        1.0     0.715827     0.241774     0.556717    Biso  1.000000 H
   H457        1.0     0.449884     0.730430     0.556675    Biso  1.000000 H
   H458        1.0     0.285166     0.413563     0.556575    Biso  1.000000 H
   O2032       1.0     0.622320     0.915457     0.556333    Biso  1.000000 O
   O2033       1.0     0.436853     0.773868     0.555908    Biso  1.000000 O
   O2034       1.0     0.339071     0.773105     0.555900    Biso  1.000000 O
   H459        1.0     0.600970     0.923983     0.555842    Biso  1.000000 H
   O2035       1.0     0.378720     0.888563     0.555825    Biso  1.000000 O
   Si4         1.0     0.536922     0.917652     0.555458    Biso  1.000000 Si
   O2036       1.0     0.644547     0.174030     0.555367    Biso  1.000000 O
   O2037       1.0     0.407070     0.526964     0.554733    Biso  1.000000 O
   O2038       1.0     0.691751     0.517814     0.554600    Biso  1.000000 O
   H460        1.0     0.437800     0.201617     0.554575    Biso  1.000000 H
   Si5         1.0     0.433734     0.680915     0.554383    Biso  1.000000 Si
   O2039       1.0     0.836622     0.650531     0.554275    Biso  1.000000 O
   H461        1.0     0.507763     0.100947     0.554158    Biso  1.000000 H
   Si6         1.0     0.720864     0.430753     0.554025    Biso  1.000000 Si
   O2040       1.0     0.399214     0.694986     0.553975    Biso  1.000000 O
   Si7         1.0     0.799284     0.654344     0.553842    Biso  1.000000 Si
   O2041       1.0     0.696858     0.229575     0.553833    Biso  1.000000 O
   H462        1.0     0.196465     0.153720     0.553608    Biso  1.000000 H
   Si8         1.0     0.706054     0.902657     0.553442    Biso  1.000000 Si
   O2042       1.0     0.863147     0.022967     0.553392    Biso  1.000000 O
   O2043       1.0     0.292421     0.967121     0.553375    Biso  1.000000 O
   O2044       1.0     0.507694     0.838401     0.553325    Biso  1.000000 O
   H463        1.0     0.843554     0.009820     0.553308    Biso  1.000000 H
   O2045       1.0     0.190873     0.260097     0.553275    Biso  1.000000 O
   O2046       1.0     0.356793     0.185929     0.552892    Biso  1.000000 O
   Si9         1.0     0.291012     0.364140     0.552750    Biso  1.000000 Si
   H464        1.0     0.493877     0.947666     0.552550    Biso  1.000000 H
   O2047       1.0     0.529737     0.104113     0.552550    Biso  1.000000 O
   O2048       1.0     0.840943     0.283826     0.552275    Biso  1.000000 O
   H465        1.0     0.505684     0.816567     0.552108    Biso  1.000000 H
   O2049       1.0     0.293715     0.623475     0.552033    Biso  1.000000 O
   H466        1.0     0.815388     0.137916     0.552017    Biso  1.000000 H
   H467        1.0     0.824422     0.268785     0.551817    Biso  1.000000 H
   O2050       1.0     0.239695     0.997250     0.551733    Biso  1.000000 O
   O2051       1.0     0.783988     0.687454     0.551683    Biso  1.000000 O
   O2052       1.0     0.564048     0.941104     0.551608    Biso  1.000000 O
   O2053       1.0     0.240203     0.934612     0.551550    Biso  1.000000 O
   O2054       1.0     0.729713     0.931423     0.551283    Biso  1.000000 O
   O2055       1.0     0.017075     0.138193     0.551083    Biso  1.000000 O
   H468        1.0     0.329968     0.757671     0.551008    Biso  1.000000 H
   Si10        1.0     0.328974     0.965642     0.550950    Biso  1.000000 Si
   O2056       1.0     0.691289     0.410767     0.550950    Biso  1.000000 O
   O2057       1.0     0.398175     0.291497     0.550900    Biso  1.000000 O
   O2058       1.0     0.430753     0.830938     0.550875    Biso  1.000000 O
   O2059       1.0     0.235675     0.519524     0.550775    Biso  1.000000 O
   H469        1.0     0.636322     0.808618     0.550692    Biso  1.000000 H
   H470        1.0     0.482093     0.767791     0.550475    Biso  1.000000 H
   O2060       1.0     0.889579     0.251895     0.550417    Biso  1.000000 O
   O2061       1.0     0.504413     0.773152     0.550092    Biso  1.000000 O
   Si11        1.0     0.354598     0.804713     0.550083    Biso  1.000000 Si
   O2062       1.0     0.282394     0.135744     0.549917    Biso  1.000000 O
   H471        1.0     0.499884     0.402103     0.549867    Biso  1.000000 H
   O2063       1.0     0.724122     0.871973     0.549850    Biso  1.000000 O
   H472        1.0     0.170055     0.909265     0.549700    Biso  1.000000 H
   H473        1.0     0.285490     0.113309     0.549683    Biso  1.000000 H
   O2064       1.0     0.739325     0.139233     0.549542    Biso  1.000000 O
   O2065       1.0     0.673429     0.023567     0.549467    Biso  1.000000 O
   O2066       1.0     0.340596     0.268669     0.549458    Biso  1.000000 O
   H474        1.0     0.314811     0.619131     0.549117    Biso  1.000000 H
   Si12        1.0     0.264787     0.540619     0.549100    Biso  1.000000 Si
   O2067       1.0     0.260143     0.345379     0.548942    Biso  1.000000 O
   Si13        1.0     0.223036     0.342006     0.548867    Biso  1.000000 Si
   H475        1.0     0.882971     0.229367     0.548633    Biso  1.000000 H
   O2068       1.0     0.654113     0.965596     0.548550    Biso  1.000000 O
   H476        1.0     0.419316     0.291636     0.548183    Biso  1.000000 H
   H477        1.0     0.847828     0.662408     0.548167    Biso  1.000000 H
   O2069       1.0     0.480268     0.412315     0.548117    Biso  1.000000 O
   Si14        1.0     0.214094     0.020494     0.548075    Biso  1.000000 Si
   O2070       1.0     0.843253     0.863239     0.548042    Biso  1.000000 O
   H478        1.0     0.761714     0.138447     0.547917    Biso  1.000000 H
   H479        1.0     0.235120     0.497320     0.547833    Biso  1.000000 H
   Si15        1.0     0.539071     0.137639     0.547817    Biso  1.000000 Si
   Si16        1.0     0.389649     0.197551     0.547758    Biso  1.000000 Si
   Si17        1.0     0.257948     0.966543     0.547750    Biso  1.000000 Si
   O2071       1.0     0.340735     0.930938     0.547658    Biso  1.000000 O
   O2072       1.0     0.038193     0.630499     0.547450    Biso  1.000000 O
   O2073       1.0     0.627010     0.718970     0.547442    Biso  1.000000 O
   O2074       1.0     0.254875     0.575901     0.547425    Biso  1.000000 O
   H480        1.0     0.793646     0.562223     0.547400    Biso  1.000000 H
   O2075       1.0     0.133410     0.721719     0.547333    Biso  1.000000 O
   H481        1.0     0.601779     0.470633     0.547267    Biso  1.000000 H
   H482        1.0     0.387777     0.689903     0.547167    Biso  1.000000 H
   O2076       1.0     0.201109     0.682602     0.546875    Biso  1.000000 O
   O2077       1.0     0.194616     0.167098     0.546775    Biso  1.000000 O
   H483        1.0     0.823614     0.873937     0.546592    Biso  1.000000 H
   O2078       1.0     0.592629     0.853581     0.546383    Biso  1.000000 O
   Si18        1.0     0.644524     0.928720     0.546325    Biso  1.000000 Si
   O2079       1.0     0.529321     0.892075     0.546108    Biso  1.000000 O
   H484        1.0     0.442814     0.844131     0.545792    Biso  1.000000 H
   H485        1.0     0.721003     0.945402     0.545783    Biso  1.000000 H
   O2080       1.0     0.158942     0.926433     0.545733    Biso  1.000000 O
   Si19        1.0     0.425277     0.795864     0.545717    Biso  1.000000 Si
   H486        1.0     0.671996     0.043831     0.545658    Biso  1.000000 H
   O2081       1.0     0.676456     0.908433     0.545650    Biso  1.000000 O
   H487        1.0     0.768831     0.688378     0.545550    Biso  1.000000 H
   H488        1.0     0.130938     0.699700     0.545533    Biso  1.000000 H
   Si20        1.0     0.646973     0.688262     0.545400    Biso  1.000000 Si
   H489        1.0     0.234219     0.921765     0.545158    Biso  1.000000 H
   H490        1.0     0.576063     0.868461     0.545008    Biso  1.000000 H
   Si21        1.0     0.369524     0.908295     0.544992    Biso  1.000000 Si
   H491        1.0     0.196349     0.704182     0.544950    Biso  1.000000 H
   O2082       1.0     0.809173     0.577957     0.544950    Biso  1.000000 O
   O2083       1.0     0.586114     0.543115     0.544933    Biso  1.000000 O
   O2084       1.0     0.387454     0.791867     0.544792    Biso  1.000000 O
   O2085       1.0     0.207324     0.373567     0.544700    Biso  1.000000 O
   O2086       1.0     0.435305     0.484011     0.544667    Biso  1.000000 O
   O2087       1.0     0.827426     0.432324     0.544533    Biso  1.000000 O
   H492        1.0     0.318091     0.193600     0.544533    Biso  1.000000 H
   H493        1.0     0.818392     0.410790     0.544517    Biso  1.000000 H
   O2088       1.0     0.237292     0.634265     0.544375    Biso  1.000000 O
   H494        1.0     0.322643     0.271534     0.544350    Biso  1.000000 H
   Si22        1.0     0.871165     0.278905     0.544142    Biso  1.000000 Si
   H495        1.0     0.056054     0.641382     0.544075    Biso  1.000000 H
   Si23        1.0     0.266243     0.609889     0.544050    Biso  1.000000 Si
   O2089       1.0     0.387130     0.233803     0.544050    Biso  1.000000 O
   O2090       1.0     0.682140     0.141751     0.544025    Biso  1.000000 O
   Si24        1.0     0.375323     0.268669     0.543983    Biso  1.000000 Si
   O2091       1.0     0.989556     0.593900     0.543975    Biso  1.000000 O
   H496        1.0     0.561992     0.951710     0.543975    Biso  1.000000 H
   O2092       1.0     0.640388     0.820749     0.543833    Biso  1.000000 O
   H497        1.0     0.717260     0.858618     0.543667    Biso  1.000000 H
   O2093       1.0     0.952819     0.192468     0.543650    Biso  1.000000 O
   H498        1.0     0.858849     0.786114     0.543517    Biso  1.000000 H
   O2094       1.0     0.809658     0.137177     0.543425    Biso  1.000000 O
   O2095       1.0     0.784797     0.634797     0.543283    Biso  1.000000 O
   O2096       1.0     0.866405     0.117445     0.543250    Biso  1.000000 O
   H499        1.0     0.689164     0.404529     0.543175    Biso  1.000000 H
   H500        1.0     0.989233     0.570564     0.543100    Biso  1.000000 H
   O2097       1.0     0.888216     0.312662     0.543100    Biso  1.000000 O
   O2098       1.0     0.419686     0.406007     0.543008    Biso  1.000000 O
   O2099       1.0     0.734127     0.447320     0.542917    Biso  1.000000 O
   O2100       1.0     0.640827     0.517075     0.542908    Biso  1.000000 O
   Si25        1.0     0.503997     0.862130     0.542883    Biso  1.000000 Si
   O2101       1.0     0.469709     0.876733     0.542867    Biso  1.000000 O
   O2102       1.0     0.310790     0.381285     0.542842    Biso  1.000000 O
   O2103       1.0     0.208572     0.312408     0.542817    Biso  1.000000 O
   Si26        1.0     0.655522     0.166104     0.542808    Biso  1.000000 Si
   Si27        1.0     0.410536     0.510698     0.542792    Biso  1.000000 Si
   O2104       1.0     0.952518     0.860929     0.542333    Biso  1.000000 O
   O2105       1.0     0.842445     0.803558     0.542317    Biso  1.000000 O
   O2106       1.0     0.297158     0.188956     0.542150    Biso  1.000000 O
   Si28        1.0     0.678766     0.515573     0.541817    Biso  1.000000 Si
   O2107       1.0     0.589256     0.483965     0.541758    Biso  1.000000 O
   O2108       1.0     0.399723     0.927518     0.541725    Biso  1.000000 O
   Si29        1.0     0.669940     0.992352     0.541692    Biso  1.000000 Si
   H501        1.0     0.077588     0.174931     0.541567    Biso  1.000000 H
   O2109       1.0     0.444247     0.671372     0.541483    Biso  1.000000 O
   O2110       1.0     0.982810     0.244478     0.541358    Biso  1.000000 O
   O2111       1.0     0.010097     0.882163     0.541317    Biso  1.000000 O
   O2112       1.0     0.571095     0.135767     0.541275    Biso  1.000000 O
   H502        1.0     0.624769     0.733202     0.541275    Biso  1.000000 H
   H503        1.0     0.026225     0.061275     0.541167    Biso  1.000000 H
   O2113       1.0     0.227957     0.048960     0.541142    Biso  1.000000 O
   O2114       1.0     0.719640     0.643970     0.541125    Biso  1.000000 O
   H504        1.0     0.883156     0.134358     0.541067    Biso  1.000000 H
   Si30        1.0     0.200855     0.275670     0.541067    Biso  1.000000 Si
   O2115       1.0     0.462408     0.360028     0.541033    Biso  1.000000 O
   Si31        1.0     0.876941     0.027680     0.540967    Biso  1.000000 Si
   H505        1.0     0.853859     0.581215     0.540800    Biso  1.000000 H
   O2116       1.0     0.332232     0.990273     0.540783    Biso  1.000000 O
   Si32        1.0     0.694131     0.224214     0.540725    Biso  1.000000 Si
   O2117       1.0     0.329506     0.815896     0.540717    Biso  1.000000 O
   H506        1.0     0.569409     0.555638     0.540658    Biso  1.000000 H
   O2118       1.0     0.978974     0.798822     0.540658    Biso  1.000000 O
   O2119       1.0     0.457301     0.301155     0.540467    Biso  1.000000 O
   H507        1.0     0.553027     0.082833     0.540467    Biso  1.000000 H
   O2120       1.0     0.186021     0.007694     0.540300    Biso  1.000000 O
   O2121       1.0     0.013078     0.190573     0.540292    Biso  1.000000 O
   O2122       1.0     0.895772     0.060467     0.540233    Biso  1.000000 O
   H508        1.0     0.969547     0.262823     0.540158    Biso  1.000000 H
   H509        1.0     0.937893     0.175947     0.539983    Biso  1.000000 H
   O2123       1.0     0.874214     0.571742     0.539883    Biso  1.000000 O
   H510        1.0     0.969432     0.819501     0.539842    Biso  1.000000 H
   Si33        1.0     0.027911     0.156123     0.539583    Biso  1.000000 Si
   O2124       1.0     0.186137     0.741174     0.539583    Biso  1.000000 O
   H511        1.0     0.739718     0.632555     0.539583    Biso  1.000000 H
   O2125       1.0     0.512916     0.148591     0.539575    Biso  1.000000 O
   O2126       1.0     0.366728     0.440111     0.539558    Biso  1.000000 O
   Si34        1.0     0.455014     0.396950     0.539450    Biso  1.000000 Si
   O2127       1.0     0.626386     0.661969     0.539350    Biso  1.000000 O
   O2128       1.0     0.526918     0.723105     0.539342    Biso  1.000000 O
   O2129       1.0     0.256054     0.692352     0.539275    Biso  1.000000 O
   O2130       1.0     0.065203     0.156262     0.539175    Biso  1.000000 O
   H512        1.0     0.884288     0.080129     0.539167    Biso  1.000000 H
   Si35        1.0     0.227981     0.667029     0.539117    Biso  1.000000 Si
   O2131       1.0     0.060467     0.380846     0.539117    Biso  1.000000 O
   O2132       1.0     0.070379     0.441174     0.539092    Biso  1.000000 O
   O2133       1.0     0.284982     0.525231     0.539075    Biso  1.000000 O
   O2134       1.0     0.376710     0.499053     0.539067    Biso  1.000000 O
   Si36        1.0     0.521950     0.761137     0.538992    Biso  1.000000 Si
   Si37        1.0     0.716197     0.133318     0.538992    Biso  1.000000 Si
   Si38        1.0     0.605961     0.516520     0.538717    Biso  1.000000 Si
   H513        1.0     0.447066     0.476317     0.538592    Biso  1.000000 H
   Si39        1.0     0.281608     0.156423     0.538575    Biso  1.000000 Si
   O2135       1.0     0.564094     0.063517     0.538458    Biso  1.000000 O
   Si40        1.0     0.017445     0.612962     0.538375    Biso  1.000000 Si
   H514        1.0     0.932948     0.857024     0.538267    Biso  1.000000 H
   O2136       1.0     0.557301     0.773591     0.538200    Biso  1.000000 O
   O2137       1.0     0.704228     0.979760     0.538100    Biso  1.000000 O
   H515        1.0     0.410328     0.098914     0.537967    Biso  1.000000 H
   H516        1.0     0.313632     0.001086     0.537933    Biso  1.000000 H
   H517        1.0     0.877981     0.329182     0.537867    Biso  1.000000 H
   O2138       1.0     0.678373     0.692237     0.537842    Biso  1.000000 O
   Si41        1.0     0.851802     0.838193     0.537825    Biso  1.000000 Si
   O2139       1.0     0.898521     0.998452     0.537792    Biso  1.000000 O
   O2140       1.0     0.668808     0.198452     0.537775    Biso  1.000000 O
   H518        1.0     0.548799     0.484450     0.537758    Biso  1.000000 H
   H519        1.0     0.464233     0.279737     0.537717    Biso  1.000000 H
   H520        1.0     0.810536     0.785813     0.537708    Biso  1.000000 H
   H521        1.0     0.030037     0.880730     0.537592    Biso  1.000000 H
   H522        1.0     0.365319     0.013886     0.537433    Biso  1.000000 H
   H523        1.0     0.082140     0.603859     0.537367    Biso  1.000000 H
   O2141       1.0     0.736229     0.801086     0.537283    Biso  1.000000 O
   Si42        1.0     0.149492     0.741982     0.537217    Biso  1.000000 Si
   Si43        1.0     0.979829     0.209589     0.537208    Biso  1.000000 Si
   O2142       1.0     0.102911     0.611668     0.537200    Biso  1.000000 O
   O2143       1.0     0.137823     0.776895     0.537150    Biso  1.000000 O
   H524        1.0     0.209404     0.381470     0.537075    Biso  1.000000 H
   Si44        1.0     0.387477     0.410698     0.536975    Biso  1.000000 Si
   O2144       1.0     0.527172     0.478558     0.536917    Biso  1.000000 O
   O2145       1.0     0.399422     0.177079     0.536917    Biso  1.000000 O
   H525        1.0     0.540573     0.651063     0.536883    Biso  1.000000 H
   O2146       1.0     0.844732     0.952773     0.536692    Biso  1.000000 O
   Si45        1.0     0.797089     0.604921     0.536625    Biso  1.000000 Si
   H526        1.0     0.154667     0.793022     0.536558    Biso  1.000000 H
   O2147       1.0     0.728628     0.214926     0.536458    Biso  1.000000 O
   Si46        1.0     0.613817     0.837893     0.536450    Biso  1.000000 Si
   O2148       1.0     0.690896     0.483641     0.536425    Biso  1.000000 O
   O2149       1.0     0.140111     0.659681     0.536408    Biso  1.000000 O
   O2150       1.0     0.584566     0.192583     0.536392    Biso  1.000000 O
   Si47        1.0     0.834935     0.117421     0.536358    Biso  1.000000 Si
   O2151       1.0     0.231100     0.259404     0.536350    Biso  1.000000 O
   O2152       1.0     0.791982     0.772066     0.536300    Biso  1.000000 O
   O2153       1.0     0.451779     0.146442     0.535975    Biso  1.000000 O
   O2154       1.0     0.627634     0.150762     0.535933    Biso  1.000000 O
   O2155       1.0     0.820032     0.083133     0.535917    Biso  1.000000 O
   O2156       1.0     0.719247     0.095726     0.535875    Biso  1.000000 O
   H527        1.0     0.751086     0.784335     0.535825    Biso  1.000000 H
   O2157       1.0     0.080615     0.667537     0.535650    Biso  1.000000 O
   H528        1.0     0.464880     0.887200     0.535617    Biso  1.000000 H
   H529        1.0     0.059473     0.360652     0.535467    Biso  1.000000 H
   H530        1.0     0.058896     0.457971     0.535358    Biso  1.000000 H
   O2158       1.0     0.889233     0.839210     0.535325    Biso  1.000000 O
   O2159       1.0     0.448290     0.789418     0.535308    Biso  1.000000 O
   H531        1.0     0.788701     0.166012     0.535175    Biso  1.000000 H
   O2160       1.0     0.487454     0.532555     0.535133    Biso  1.000000 O
   O2161       1.0     0.027565     0.763771     0.535125    Biso  1.000000 O
   O2162       1.0     0.245795     0.159750     0.535117    Biso  1.000000 O
   O2163       1.0     0.682255     0.256608     0.534967    Biso  1.000000 O
   H532        1.0     0.249168     0.712130     0.534958    Biso  1.000000 H
   O2164       1.0     0.398198     0.116428     0.534892    Biso  1.000000 O
   O2165       1.0     0.626733     0.925162     0.534892    Biso  1.000000 O
   Si48        1.0     0.977588     0.879529     0.534850    Biso  1.000000 Si
   H533        1.0     0.259473     0.894824     0.534825    Biso  1.000000 H
   O2166       1.0     0.361714     0.884150     0.534800    Biso  1.000000 O
   O2167       1.0     0.740781     0.697990     0.534758    Biso  1.000000 O
   O2168       1.0     0.788424     0.025994     0.534750    Biso  1.000000 O
   Si49        1.0     0.208526     0.157024     0.534633    Biso  1.000000 Si
   O2169       1.0     0.456932     0.728466     0.534625    Biso  1.000000 O
   O2170       1.0     0.426040     0.538655     0.534508    Biso  1.000000 O
   H534        1.0     0.046950     0.778443     0.534475    Biso  1.000000 H
   H535        1.0     0.220333     0.059196     0.534458    Biso  1.000000 H
   O2171       1.0     0.259612     0.963748     0.534417    Biso  1.000000 O
   O2172       1.0     0.368831     0.379298     0.534325    Biso  1.000000 O
   H536        1.0     0.492676     0.510351     0.534317    Biso  1.000000 H
   O2173       1.0     0.804020     0.481978     0.534267    Biso  1.000000 O
   H537        1.0     0.406308     0.932440     0.534267    Biso  1.000000 H
   O2174       1.0     0.692953     0.543115     0.534192    Biso  1.000000 O
   O2175       1.0     0.038401     0.058849     0.533808    Biso  1.000000 O
   Si50        1.0     0.710883     0.674884     0.533758    Biso  1.000000 Si
   H538        1.0     0.204367     0.744039     0.533583    Biso  1.000000 H
   O2176       1.0     0.905106     0.937893     0.533475    Biso  1.000000 O
   Si51        1.0     0.471003     0.330176     0.533350    Biso  1.000000 Si
   H539        1.0     0.977680     0.376594     0.533317    Biso  1.000000 H
   O2177       1.0     0.171557     0.273267     0.533300    Biso  1.000000 O
   H540        1.0     0.009473     0.268854     0.533233    Biso  1.000000 H
   Si52        1.0     0.591867     0.156978     0.533133    Biso  1.000000 Si
   O2178       1.0     0.779552     0.185883     0.533075    Biso  1.000000 O
   Si53        1.0     0.358341     0.471141     0.533008    Biso  1.000000 Si
   O2179       1.0     0.321326     0.479321     0.532992    Biso  1.000000 O
   O2180       1.0     0.132579     0.315457     0.532992    Biso  1.000000 O
   H541        1.0     0.467121     0.942213     0.532933    Biso  1.000000 H
   H542        1.0     0.930384     0.074700     0.532883    Biso  1.000000 H
   O2181       1.0     0.547897     0.669963     0.532800    Biso  1.000000 O
   O2182       1.0     0.508179     0.328812     0.532750    Biso  1.000000 O
   H543        1.0     0.787962     0.973845     0.532708    Biso  1.000000 H
   H544        1.0     0.352033     0.320217     0.532608    Biso  1.000000 H
   Si54        1.0     0.332787     0.369640     0.532567    Biso  1.000000 Si
   Si55        1.0     0.725185     0.469201     0.532567    Biso  1.000000 Si
   O2183       1.0     0.201225     0.120980     0.532567    Biso  1.000000 O
   Si56        1.0     0.153165     0.930291     0.532550    Biso  1.000000 Si
   H545        1.0     0.826109     0.948475     0.532483    Biso  1.000000 H
   Si57        1.0     0.822597     0.450531     0.532475    Biso  1.000000 Si
   O2184       1.0     0.847967     0.031077     0.532467    Biso  1.000000 O
   H546        1.0     0.142398     0.336391     0.532433    Biso  1.000000 H
   O2185       1.0     0.042491     0.589372     0.532400    Biso  1.000000 O
   O2186       1.0     0.332509     0.331862     0.532367    Biso  1.000000 O
   H547        1.0     0.676941     0.834496     0.532258    Biso  1.000000 H
   O2187       1.0     0.858041     0.269293     0.532217    Biso  1.000000 O
   O2188       1.0     0.963632     0.913309     0.532167    Biso  1.000000 O
   H548        1.0     0.967398     0.470795     0.532067    Biso  1.000000 H
   O2189       1.0     0.377542     0.023868     0.532050    Biso  1.000000 O
   Si58        1.0     0.074630     0.409358     0.532008    Biso  1.000000 Si
   O2190       1.0     0.484612     0.096280     0.531975    Biso  1.000000 O
   O2191       1.0     0.283064     0.608896     0.531858    Biso  1.000000 O
   Si59        1.0     0.485582     0.134473     0.531775    Biso  1.000000 Si
   Si60        1.0     0.108688     0.645356     0.531667    Biso  1.000000 Si
   H549        1.0     0.158318     0.659635     0.531633    Biso  1.000000 H
   O2192       1.0     0.371372     0.282093     0.531583    Biso  1.000000 O
   O2193       1.0     0.238655     0.897320     0.531350    Biso  1.000000 O
   Si61        1.0     0.455892     0.691289     0.531250    Biso  1.000000 Si
   O2194       1.0     0.748383     0.497250     0.531225    Biso  1.000000 O
   H550        1.0     0.071973     0.684589     0.531217    Biso  1.000000 H
   H551        1.0     0.018738     0.535282     0.531158    Biso  1.000000 H
   O2195       1.0     0.510282     0.843415     0.531142    Biso  1.000000 O
   H552        1.0     0.767514     0.027380     0.531108    Biso  1.000000 H
   Si62        1.0     0.415966     0.147435     0.530917    Biso  1.000000 Si
   O2196       1.0     0.697528     0.841197     0.530775    Biso  1.000000 O
   H553        1.0     0.269524     0.043276     0.530725    Biso  1.000000 H
   H554        1.0     0.590342     0.208295     0.530717    Biso  1.000000 H
   Si63        1.0     0.995171     0.779875     0.530692    Biso  1.000000 Si
   H555        1.0     0.219801     0.106747     0.530575    Biso  1.000000 H
   O2197       1.0     0.463401     0.586876     0.530467    Biso  1.000000 O
   O2198       1.0     0.116382     0.936853     0.530383    Biso  1.000000 O
   Si64        1.0     0.815411     0.049469     0.530342    Biso  1.000000 Si
   O2199       1.0     0.783896     0.952103     0.530325    Biso  1.000000 O
   O2200       1.0     0.968115     0.356215     0.530233    Biso  1.000000 O
   Si65        1.0     0.876017     0.960860     0.530225    Biso  1.000000 Si
   O2201       1.0     0.653119     0.005268     0.530175    Biso  1.000000 O
   H556        1.0     0.709750     0.977033     0.530167    Biso  1.000000 H
   O2202       1.0     0.945287     0.463147     0.530050    Biso  1.000000 O
   O2203       1.0     0.632047     0.410005     0.529967    Biso  1.000000 O
   O2204       1.0     0.288863     0.031331     0.529633    Biso  1.000000 O
   O2205       1.0     0.630083     0.864949     0.529608    Biso  1.000000 O
   O2206       1.0     0.002542     0.637061     0.529550    Biso  1.000000 O
   O2207       1.0     0.726225     0.157787     0.529425    Biso  1.000000 O
   O2208       1.0     0.875162     0.520702     0.529375    Biso  1.000000 O
   Si66        1.0     0.524353     0.697274     0.529375    Biso  1.000000 Si
   O2209       1.0     0.593669     0.814718     0.529067    Biso  1.000000 O
   O2210       1.0     0.670055     0.063494     0.529042    Biso  1.000000 O
   Si67        1.0     0.458156     0.550116     0.528958    Biso  1.000000 Si
   H557        1.0     0.695448     0.264256     0.528892    Biso  1.000000 H
   O2211       1.0     0.112292     0.404829     0.528833    Biso  1.000000 O
   H558        1.0     0.744293     0.713725     0.528817    Biso  1.000000 H
   Si68        1.0     0.301987     0.508341     0.528800    Biso  1.000000 Si
   O2212       1.0     0.691243     0.389626     0.528783    Biso  1.000000 O
   H559        1.0     0.229875     0.253581     0.528692    Biso  1.000000 H
   O2213       1.0     0.301548     0.139164     0.528633    Biso  1.000000 O
   O2214       1.0     0.490712     0.682509     0.528625    Biso  1.000000 O
   O2215       1.0     0.611807     0.755384     0.528442    Biso  1.000000 O
   Si69        1.0     0.744455     0.189672     0.528350    Biso  1.000000 Si
   O2216       1.0     0.825716     0.612939     0.528325    Biso  1.000000 O
   O2217       1.0     0.601409     0.612754     0.528242    Biso  1.000000 O
   H560        1.0     0.707371     0.537754     0.528133    Biso  1.000000 H
   O2218       1.0     0.769478     0.591982     0.528092    Biso  1.000000 O
   Si70        1.0     0.582255     0.779575     0.528025    Biso  1.000000 Si
   Si71        1.0     0.882371     0.556932     0.527908    Biso  1.000000 Si
   H561        1.0     0.641335     0.243045     0.527800    Biso  1.000000 H
   O2219       1.0     0.014834     0.141174     0.527775    Biso  1.000000 O
   Si72        1.0     0.183896     0.995379     0.527750    Biso  1.000000 Si
   O2220       1.0     0.172366     0.959473     0.527733    Biso  1.000000 O
   H562        1.0     0.897043     0.835582     0.527733    Biso  1.000000 H
   H563        1.0     0.520032     0.341151     0.527683    Biso  1.000000 H
   O2221       1.0     0.463609     0.924376     0.527658    Biso  1.000000 O
   O2222       1.0     0.236391     0.741428     0.527608    Biso  1.000000 O
   Si73        1.0     0.621396     0.644062     0.527575    Biso  1.000000 Si
   Si74        1.0     0.459681     0.760998     0.527483    Biso  1.000000 Si
   H564        1.0     0.042953     0.735236     0.527258    Biso  1.000000 H
   O2223       1.0     0.019478     0.280776     0.527183    Biso  1.000000 O
   Si75        1.0     0.327796     0.818507     0.527125    Biso  1.000000 Si
   O2224       1.0     0.813517     0.721003     0.527100    Biso  1.000000 O
   O2225       1.0     0.854898     0.461714     0.527033    Biso  1.000000 O
   O2226       1.0     0.831238     0.845541     0.526967    Biso  1.000000 O
   O2227       1.0     0.161645     0.898475     0.526750    Biso  1.000000 O
   O2228       1.0     0.460213     0.405176     0.526742    Biso  1.000000 O
   O2229       1.0     0.610975     0.047921     0.526717    Biso  1.000000 O
   H565        1.0     0.471673     0.084727     0.526658    Biso  1.000000 H
   O2230       1.0     0.918530     0.562985     0.526633    Biso  1.000000 O
   H566        1.0     0.356677     0.270656     0.526583    Biso  1.000000 H
   H567        1.0     0.711368     0.399399     0.526567    Biso  1.000000 H
   H568        1.0     0.612338     0.415527     0.526433    Biso  1.000000 H
   O2231       1.0     0.970772     0.752842     0.526333    Biso  1.000000 O
   O2232       1.0     0.940434     0.085444     0.526325    Biso  1.000000 O
   Si76        1.0     0.725416     0.819824     0.526158    Biso  1.000000 Si
   O2233       1.0     0.620194     0.239718     0.526117    Biso  1.000000 O
   Si77        1.0     0.575716     0.058364     0.526042    Biso  1.000000 Si
   H569        1.0     0.755407     0.372805     0.525958    Biso  1.000000 H
   Si78        1.0     0.619270     0.899607     0.525950    Biso  1.000000 Si
   O2234       1.0     0.216012     0.663863     0.525942    Biso  1.000000 O
   Si79        1.0     0.935397     0.929621     0.525850    Biso  1.000000 Si
   O2235       1.0     0.832532     0.215642     0.525800    Biso  1.000000 O
   O2236       1.0     0.605661     0.519801     0.525750    Biso  1.000000 O
   H570        1.0     0.632971     0.758919     0.525742    Biso  1.000000 H
   H571        1.0     0.112107     0.954806     0.525742    Biso  1.000000 H
   O2237       1.0     0.790712     0.536391     0.525667    Biso  1.000000 O
   O2238       1.0     0.038378     0.533896     0.525642    Biso  1.000000 O
   O2239       1.0     0.102588     0.005476     0.525642    Biso  1.000000 O
   O2240       1.0     0.142098     0.726848     0.525617    Biso  1.000000 O
   Si80        1.0     0.781793     0.500739     0.525608    Biso  1.000000 Si
   Si81        1.0     0.704274     0.075254     0.525567    Biso  1.000000 Si
   Si82        1.0     0.934311     0.999584     0.525558    Biso  1.000000 Si
   O2241       1.0     0.529552     0.427010     0.525550    Biso  1.000000 O
   O2242       1.0     0.581423     0.896511     0.525267    Biso  1.000000 O
   O2243       1.0     0.191312     0.177357     0.525242    Biso  1.000000 O
   Si83        1.0     0.518068     0.462269     0.525042    Biso  1.000000 Si
   O2244       1.0     0.954506     0.667190     0.525033    Biso  1.000000 O
   O2245       1.0     0.913655     0.775832     0.525033    Biso  1.000000 O
   O2246       1.0     0.957625     0.028235     0.525000    Biso  1.000000 O
   Si84        1.0     0.147620     0.288886     0.524958    Biso  1.000000 Si
   Si85        1.0     0.793900     0.751964     0.524942    Biso  1.000000 Si
   H572        1.0     0.910836     0.652657     0.524925    Biso  1.000000 H
   H573        1.0     0.117375     0.086137     0.524817    Biso  1.000000 H
   O2247       1.0     0.480014     0.461853     0.524717    Biso  1.000000 O
   O2248       1.0     0.296188     0.838262     0.524508    Biso  1.000000 O
   O2249       1.0     0.554067     0.370749     0.524458    Biso  1.000000 O
   H574        1.0     0.812523     0.205753     0.524450    Biso  1.000000 H
   H575        1.0     0.236299     0.422482     0.524417    Biso  1.000000 H
   O2250       1.0     0.845148     0.132232     0.524300    Biso  1.000000 O
   O2251       1.0     0.801456     0.428905     0.524300    Biso  1.000000 O
   O2252       1.0     0.725277     0.044616     0.524275    Biso  1.000000 O
   H576        1.0     0.465665     0.601571     0.524125    Biso  1.000000 H
   H577        1.0     0.080892     0.008295     0.523992    Biso  1.000000 H
   Si86        1.0     0.646003     0.037916     0.523917    Biso  1.000000 Si
   O2253       1.0     0.213470     0.418715     0.523917    Biso  1.000000 O
   H578        1.0     0.040065     0.940088     0.523875    Biso  1.000000 H
   O2254       1.0     0.496627     0.767884     0.523875    Biso  1.000000 O
   O2255       1.0     0.971742     0.212200     0.523825    Biso  1.000000 O
   H579        1.0     0.098891     0.586437     0.523800    Biso  1.000000 H
   O2256       1.0     0.980106     0.859127     0.523583    Biso  1.000000 O
   O2257       1.0     0.055476     0.718207     0.523567    Biso  1.000000 O
   O2258       1.0     0.889903     0.644963     0.523433    Biso  1.000000 O
   O2259       1.0     0.674422     0.749469     0.523375    Biso  1.000000 O
   O2260       1.0     0.948498     0.964926     0.523342    Biso  1.000000 O
   Si87        1.0     0.372944     0.869824     0.523183    Biso  1.000000 Si
   H580        1.0     0.538008     0.580476     0.523150    Biso  1.000000 H
   O2261       1.0     0.326248     0.531423     0.523017    Biso  1.000000 O
   O2262       1.0     0.358133     0.835652     0.522942    Biso  1.000000 O
   O2263       1.0     0.410305     0.866682     0.522842    Biso  1.000000 O
   O2264       1.0     0.922458     0.716543     0.522808    Biso  1.000000 O
   O2265       1.0     0.219108     0.998059     0.522792    Biso  1.000000 O
   Si88        1.0     0.838332     0.251109     0.522592    Biso  1.000000 Si
   O2266       1.0     0.157186     0.366428     0.522567    Biso  1.000000 O
   H581        1.0     0.312823     0.251779     0.522542    Biso  1.000000 H
   O2267       1.0     0.654020     0.634335     0.522442    Biso  1.000000 O
   H582        1.0     0.670910     0.727218     0.522383    Biso  1.000000 H
   H583        1.0     0.089649     0.158503     0.522175    Biso  1.000000 H
   Si89        1.0     0.246650     0.972944     0.522058    Biso  1.000000 Si
   O2268       1.0     0.916774     0.235721     0.521925    Biso  1.000000 O
   O2269       1.0     0.805753     0.269478     0.521892    Biso  1.000000 O
   O2270       1.0     0.637916     0.314533     0.521875    Biso  1.000000 O
   H584        1.0     0.954136     0.688147     0.521808    Biso  1.000000 H
   Si90        1.0     0.050647     0.567560     0.521792    Biso  1.000000 Si
   H585        1.0     0.405245     0.286299     0.521767    Biso  1.000000 H
   H586        1.0     0.236738     0.378119     0.521767    Biso  1.000000 H
   O2271       1.0     0.324815     0.785213     0.521733    Biso  1.000000 O
   H587        1.0     0.646927     0.335582     0.521733    Biso  1.000000 H
   Si91        1.0     0.660652     0.401987     0.521700    Biso  1.000000 Si
   O2272       1.0     0.752403     0.392560     0.521675    Biso  1.000000 O
   H588        1.0     0.602888     0.599884     0.521667    Biso  1.000000 H
   O2273       1.0     0.754205     0.904367     0.521592    Biso  1.000000 O
   O2274       1.0     0.119778     0.266220     0.521592    Biso  1.000000 O
   O2275       1.0     0.722874     0.448475     0.521492    Biso  1.000000 O
   O2276       1.0     0.004020     0.804806     0.521358    Biso  1.000000 O
   O2277       1.0     0.753651     0.840966     0.521358    Biso  1.000000 O
   H589        1.0     0.579228     0.672643     0.521317    Biso  1.000000 H
   O2278       1.0     0.574792     0.313355     0.521267    Biso  1.000000 O
   O2279       1.0     0.706238     0.661252     0.521208    Biso  1.000000 O
   Si92        1.0     0.870494     0.491821     0.521175    Biso  1.000000 Si
   Si93        1.0     0.029529     0.053789     0.521158    Biso  1.000000 Si
   O2280       1.0     0.071835     0.231654     0.521083    Biso  1.000000 O
   H590        1.0     0.566728     0.354043     0.521042    Biso  1.000000 H
   O2281       1.0     0.431585     0.686368     0.521033    Biso  1.000000 O
   H591        1.0     0.814048     0.704898     0.520942    Biso  1.000000 H
   O2282       1.0     0.424261     0.449884     0.520917    Biso  1.000000 O
   H592        1.0     0.901802     0.252126     0.520817    Biso  1.000000 H
   O2283       1.0     0.457047     0.330961     0.520708    Biso  1.000000 O
   O2284       1.0     0.107232     0.171835     0.520633    Biso  1.000000 O
   O2285       1.0     0.414995     0.950739     0.520583    Biso  1.000000 O
   H593        1.0     0.909173     0.794339     0.520517    Biso  1.000000 H
   O2286       1.0     0.055083     0.412639     0.520292    Biso  1.000000 O
   O2287       1.0     0.088147     0.568253     0.520283    Biso  1.000000 O
   O2288       1.0     0.759011     0.745749     0.520283    Biso  1.000000 O
   O2289       1.0     0.583480     0.149838     0.520275    Biso  1.000000 O
   O2290       1.0     0.956885     0.607671     0.520192    Biso  1.000000 O
   O2291       1.0     0.322597     0.382140     0.520150    Biso  1.000000 O
   O2292       1.0     0.050716     0.473336     0.520142    Biso  1.000000 O
   O2293       1.0     0.554136     0.033433     0.520017    Biso  1.000000 O
   Si94        1.0     0.974792     0.639210     0.519983    Biso  1.000000 Si
   O2294       1.0     0.368323     0.469293     0.519983    Biso  1.000000 O
   O2295       1.0     0.136067     0.085397     0.519917    Biso  1.000000 O
   Si95        1.0     0.936830     0.749584     0.519842    Biso  1.000000 Si
   O2296       1.0     0.600116     0.666497     0.519800    Biso  1.000000 O
   O2297       1.0     0.276640     0.499931     0.519700    Biso  1.000000 O
   Si96        1.0     0.764210     0.940943     0.519667    Biso  1.000000 Si
   O2298       1.0     0.744409     0.282348     0.519667    Biso  1.000000 O
   O2299       1.0     0.251664     0.362408     0.519625    Biso  1.000000 O
   O2300       1.0     0.049607     0.922181     0.519533    Biso  1.000000 O
   H594        1.0     0.334404     0.961460     0.519392    Biso  1.000000 H
   O2301       1.0     0.161252     0.012777     0.519350    Biso  1.000000 O
   Si97        1.0     0.457532     0.435813     0.519325    Biso  1.000000 Si
   H595        1.0     0.902773     0.711114     0.519308    Biso  1.000000 H
   Si98        1.0     0.268692     0.608734     0.519242    Biso  1.000000 Si
   O2302       1.0     0.235952     0.589048     0.519133    Biso  1.000000 O
   H596        1.0     0.763378     0.270957     0.519075    Biso  1.000000 H
   O2303       1.0     0.572759     0.090573     0.518942    Biso  1.000000 O
   O2304       1.0     0.191428     0.472967     0.518933    Biso  1.000000 O
   H597        1.0     0.806816     0.291982     0.518750    Biso  1.000000 H
   O2305       1.0     0.485952     0.144640     0.518742    Biso  1.000000 O
   Si99        1.0     0.367699     0.022828     0.518742    Biso  1.000000 Si
   O2306       1.0     0.733780     0.963355     0.518600    Biso  1.000000 O
   Si100       1.0     0.776363     0.564903     0.518458    Biso  1.000000 Si
   O2307       1.0     0.861807     0.572782     0.518425    Biso  1.000000 O
   O2308       1.0     0.536229     0.715388     0.518425    Biso  1.000000 O
   O2309       1.0     0.335282     0.939418     0.518417    Biso  1.000000 O
   Si101       1.0     0.959543     0.061830     0.518383    Biso  1.000000 Si
   Si102       1.0     0.238424     0.905499     0.518358    Biso  1.000000 Si
   O2310       1.0     0.853235     0.896742     0.518167    Biso  1.000000 O
   O2311       1.0     0.109543     0.642606     0.518117    Biso  1.000000 O
   Si103       1.0     0.504506     0.852773     0.518067    Biso  1.000000 Si
   Si104       1.0     0.134635     0.393808     0.518058    Biso  1.000000 Si
   H598        1.0     0.057740     0.215550     0.518042    Biso  1.000000 H
   H599        1.0     0.555869     0.303350     0.517892    Biso  1.000000 H
   O2312       1.0     0.425139     0.282278     0.517875    Biso  1.000000 O
   O2313       1.0     0.805799     0.055268     0.517700    Biso  1.000000 O
   Si105       1.0     0.547782     0.402634     0.517625    Biso  1.000000 Si
   O2314       1.0     0.034011     0.016936     0.517558    Biso  1.000000 O
   H600        1.0     0.043738     0.494224     0.517542    Biso  1.000000 H
   O2315       1.0     0.995910     0.067260     0.517458    Biso  1.000000 O
   O2316       1.0     0.327172     0.239787     0.517383    Biso  1.000000 O
   O2317       1.0     0.197043     0.539164     0.517317    Biso  1.000000 O
   O2318       1.0     0.416220     0.149053     0.517267    Biso  1.000000 O
   H601        1.0     0.656562     0.972227     0.517225    Biso  1.000000 H
   H602        1.0     0.292514     0.848983     0.517200    Biso  1.000000 H
   Si106       1.0     0.297851     0.018438     0.517167    Biso  1.000000 Si
   O2319       1.0     0.965989     0.269039     0.517158    Biso  1.000000 O
   H603        1.0     0.169640     0.355984     0.517100    Biso  1.000000 H
   O2320       1.0     0.525300     0.883272     0.517083    Biso  1.000000 O
   Si107       1.0     0.967676     0.349792     0.517042    Biso  1.000000 Si
   O2321       1.0     0.714603     0.793507     0.516942    Biso  1.000000 O
   O2322       1.0     0.037084     0.852264     0.516925    Biso  1.000000 O
   H604        1.0     0.747805     0.763470     0.516808    Biso  1.000000 H
   H605        1.0     0.731562     0.038494     0.516700    Biso  1.000000 H
   O2323       1.0     0.563817     0.772597     0.516700    Biso  1.000000 O
   Si108       1.0     0.937823     0.467953     0.516692    Biso  1.000000 Si
   Si109       1.0     0.829043     0.869154     0.516683    Biso  1.000000 Si
   O2324       1.0     0.333919     0.008064     0.516667    Biso  1.000000 O
   Si110       1.0     0.940920     0.575786     0.516633    Biso  1.000000 Si
   O2325       1.0     0.467398     0.855037     0.516617    Biso  1.000000 O
   O2326       1.0     0.323036     0.728466     0.516517    Biso  1.000000 O
   O2327       1.0     0.874422     0.957971     0.516517    Biso  1.000000 O
   O2328       1.0     0.235582     0.941728     0.516508    Biso  1.000000 O
   Si111       1.0     0.834982     0.598406     0.516508    Biso  1.000000 Si
   O2329       1.0     0.903258     0.481978     0.516483    Biso  1.000000 O
   O2330       1.0     0.377334     0.755846     0.516442    Biso  1.000000 O
   O2331       1.0     0.918484     0.909219     0.516308    Biso  1.000000 O
   Si112       1.0     0.003281     0.838748     0.516292    Biso  1.000000 Si
   O2332       1.0     0.824723     0.324630     0.516225    Biso  1.000000 O
   Si113       1.0     0.446026     0.933688     0.516183    Biso  1.000000 Si
   O2333       1.0     0.437523     0.757625     0.516167    Biso  1.000000 O
   O2334       1.0     0.811530     0.771604     0.516100    Biso  1.000000 O
   H606        1.0     0.320610     0.540781     0.515958    Biso  1.000000 H
   O2335       1.0     0.534011     0.481978     0.515942    Biso  1.000000 O
   Si114       1.0     0.949884     0.235051     0.515917    Biso  1.000000 Si
   Si115       1.0     0.999145     0.285767     0.515883    Biso  1.000000 Si
   Si116       1.0     0.312130     0.147019     0.515883    Biso  1.000000 Si
   O2336       1.0     0.745217     0.202287     0.515817    Biso  1.000000 O
   Si117       1.0     0.782209     0.408364     0.515775    Biso  1.000000 Si
   O2337       1.0     0.456701     0.539418     0.515717    Biso  1.000000 O
   O2338       1.0     0.263540     0.643715     0.515625    Biso  1.000000 O
   O2339       1.0     0.157371     0.422320     0.515542    Biso  1.000000 O
   O2340       1.0     0.580961     0.418692     0.515383    Biso  1.000000 O
   O2341       1.0     0.274538     0.989487     0.515317    Biso  1.000000 O
   H607        1.0     0.110559     0.535328     0.515308    Biso  1.000000 H
   O2342       1.0     0.910836     0.008595     0.515308    Biso  1.000000 O
   H608        1.0     0.008826     0.199053     0.515292    Biso  1.000000 H
   Si118       1.0     0.191959     0.436761     0.515283    Biso  1.000000 Si
   O2343       1.0     0.899515     0.124076     0.515275    Biso  1.000000 O
   H609        1.0     0.714626     0.955268     0.515242    Biso  1.000000 H
   O2344       1.0     0.247689     0.235236     0.515200    Biso  1.000000 O
   H610        1.0     0.404575     0.964441     0.515167    Biso  1.000000 H
   O2345       1.0     0.497181     0.015573     0.515142    Biso  1.000000 O
   H611        1.0     0.915388     0.108110     0.515117    Biso  1.000000 H
   Si119       1.0     0.126155     0.007879     0.514983    Biso  1.000000 Si
   H612        1.0     0.668762     0.290319     0.514933    Biso  1.000000 H
   O2346       1.0     0.527750     0.590873     0.514758    Biso  1.000000 O
   Si120       1.0     0.228974     0.735097     0.514625    Biso  1.000000 Si
   Si121       1.0     0.171580     0.886206     0.514625    Biso  1.000000 Si
   Si122       1.0     0.759958     0.872574     0.514608    Biso  1.000000 Si
   Si123       1.0     0.558526     0.897528     0.514592    Biso  1.000000 Si
   O2347       1.0     0.348498     0.149653     0.514508    Biso  1.000000 O
   Si124       1.0     0.020702     0.148105     0.514450    Biso  1.000000 Si
   O2348       1.0     0.160513     0.306816     0.514433    Biso  1.000000 O
   O2349       1.0     0.994478     0.323752     0.514383    Biso  1.000000 O
   O2350       1.0     0.703258     0.095610     0.514325    Biso  1.000000 O
   Si125       1.0     0.234381     0.666497     0.514217    Biso  1.000000 Si
   O2351       1.0     0.176964     0.596927     0.514125    Biso  1.000000 O
   O2352       1.0     0.966982     0.551086     0.514058    Biso  1.000000 O
   Si126       1.0     0.607140     0.309057     0.514050    Biso  1.000000 Si
   H613        1.0     0.337916     0.623175     0.514000    Biso  1.000000 H
   O2353       1.0     0.633503     0.909242     0.513958    Biso  1.000000 O
   O2354       1.0     0.002819     0.437870     0.513942    Biso  1.000000 O
   O2355       1.0     0.670610     0.956701     0.513942    Biso  1.000000 O
   O2356       1.0     0.192514     0.728189     0.513825    Biso  1.000000 O
   H614        1.0     0.310397     0.199145     0.513825    Biso  1.000000 H
   O2357       1.0     0.933457     0.339210     0.513758    Biso  1.000000 O
   O2358       1.0     0.098244     0.849006     0.513750    Biso  1.000000 O
   O2359       1.0     0.122528     0.517237     0.513742    Biso  1.000000 O
   Si127       1.0     0.156054     0.719570     0.513700    Biso  1.000000 Si
   O2360       1.0     0.687061     0.278258     0.513683    Biso  1.000000 O
   Si128       1.0     0.532579     0.750647     0.513675    Biso  1.000000 Si
   Si129       1.0     0.040065     0.441982     0.513617    Biso  1.000000 Si
   O2361       1.0     0.648775     0.374099     0.513600    Biso  1.000000 O
   Si130       1.0     0.340596     0.760883     0.513575    Biso  1.000000 Si
   Si131       1.0     0.677103     0.650254     0.513475    Biso  1.000000 Si
   O2362       1.0     0.571858     0.230961     0.513442    Biso  1.000000 O
   O2363       1.0     0.054298     0.072112     0.513358    Biso  1.000000 O
   O2364       1.0     0.789695     0.487084     0.513358    Biso  1.000000 O
   O2365       1.0     0.208803     0.888216     0.513342    Biso  1.000000 O
   O2366       1.0     0.672227     0.428997     0.513283    Biso  1.000000 O
   Si132       1.0     0.400092     0.467098     0.513275    Biso  1.000000 Si
   O2367       1.0     0.356747     0.634173     0.513275    Biso  1.000000 O
   H615        1.0     0.484982     0.996881     0.513275    Biso  1.000000 H
   O2368       1.0     0.368091     0.058226     0.513225    Biso  1.000000 O
   Si133       1.0     0.098475     0.245957     0.513183    Biso  1.000000 Si
   O2369       1.0     0.160143     0.850901     0.513125    Biso  1.000000 O
   H616        1.0     0.500323     0.618646     0.513092    Biso  1.000000 H
   O2370       1.0     0.025485     0.185397     0.513067    Biso  1.000000 O
   Si134       1.0     0.608295     0.238771     0.512958    Biso  1.000000 Si
   H617        1.0     0.269154     0.232948     0.512908    Biso  1.000000 H
   Si135       1.0     0.609427     0.525323     0.512892    Biso  1.000000 Si
   O2371       1.0     0.297990     0.180638     0.512867    Biso  1.000000 O
   Si136       1.0     0.863147     0.123059     0.512817    Biso  1.000000 Si
   Si137       1.0     0.687315     0.770240     0.512792    Biso  1.000000 Si
   Si138       1.0     0.206493     0.573383     0.512750    Biso  1.000000 Si
   O2372       1.0     0.270887     0.897043     0.512658    Biso  1.000000 O
   Si139       1.0     0.434704     0.866312     0.512333    Biso  1.000000 Si
   O2373       1.0     0.552657     0.933942     0.512333    Biso  1.000000 O
   O2374       1.0     0.804182     0.380106     0.512233    Biso  1.000000 O
   O2375       1.0     0.361067     0.888170     0.512200    Biso  1.000000 O
   O2376       1.0     0.745679     0.550739     0.512192    Biso  1.000000 O
   O2377       1.0     0.295679     0.591266     0.512175    Biso  1.000000 O
   O2378       1.0     0.246211     0.702311     0.512133    Biso  1.000000 O
   O2379       1.0     0.395217     0.004737     0.512117    Biso  1.000000 O
   O2380       1.0     0.962523     0.492260     0.512083    Biso  1.000000 O
   O2381       1.0     0.482348     0.631932     0.511900    Biso  1.000000 O
   Si140       1.0     0.189395     0.181516     0.511833    Biso  1.000000 Si
   Si141       1.0     0.582833     0.121488     0.511825    Biso  1.000000 Si
   O2382       1.0     0.977981     0.382717     0.511742    Biso  1.000000 O
   O2383       1.0     0.411160     0.502588     0.511717    Biso  1.000000 O
   Si142       1.0     0.882463     0.911853     0.511700    Biso  1.000000 Si
   Si143       1.0     0.196673     0.505106     0.511408    Biso  1.000000 Si
   O2384       1.0     0.803928     0.580707     0.511333    Biso  1.000000 O
   O2385       1.0     0.857602     0.252287     0.511267    Biso  1.000000 O
   O2386       1.0     0.848290     0.501294     0.511258    Biso  1.000000 O
   O2387       1.0     0.145864     0.684496     0.511258    Biso  1.000000 O
   Si144       1.0     0.445125     0.307740     0.511208    Biso  1.000000 Si
   O2388       1.0     0.911206     0.828096     0.511158    Biso  1.000000 O
   Si145       1.0     0.875300     0.650624     0.511142    Biso  1.000000 Si
   H618        1.0     0.208249     0.036576     0.511133    Biso  1.000000 H
   O2389       1.0     0.795910     0.872990     0.511125    Biso  1.000000 O
   O2390       1.0     0.455360     0.227495     0.511000    Biso  1.000000 O
   O2391       1.0     0.653581     0.035998     0.510775    Biso  1.000000 O
   H619        1.0     0.310860     0.718854     0.510750    Biso  1.000000 H
   Si146       1.0     0.066359     0.721881     0.510750    Biso  1.000000 Si
   O2392       1.0     0.052865     0.131585     0.510692    Biso  1.000000 O
   O2393       1.0     0.944501     0.434843     0.510692    Biso  1.000000 O
   O2394       1.0     0.127819     0.799168     0.510675    Biso  1.000000 O
   Si147       1.0     0.701017     0.451063     0.510558    Biso  1.000000 Si
   O2395       1.0     0.467814     0.958526     0.510492    Biso  1.000000 O
   O2396       1.0     0.035351     0.579529     0.510408    Biso  1.000000 O
   O2397       1.0     0.693323     0.487523     0.510333    Biso  1.000000 O
   H620        1.0     0.181354     0.616659     0.510308    Biso  1.000000 H
   O2398       1.0     0.210421     0.059311     0.510300    Biso  1.000000 O
   O2399       1.0     0.718484     0.329020     0.510125    Biso  1.000000 O
   O2400       1.0     0.602426     0.561899     0.510008    Biso  1.000000 O
   O2401       1.0     0.868993     0.687200     0.510000    Biso  1.000000 O
   Si148       1.0     0.530938     0.021465     0.509892    Biso  1.000000 Si
   Si149       1.0     0.719709     0.291844     0.509792    Biso  1.000000 Si
   O2402       1.0     0.644616     0.520171     0.509742    Biso  1.000000 O
   O2403       1.0     0.084381     0.754413     0.509742    Biso  1.000000 O
   H621        1.0     0.037408     0.014487     0.509442    Biso  1.000000 H
   O2404       1.0     0.846326     0.627403     0.509408    Biso  1.000000 O
   H622        1.0     0.445379     0.247066     0.509383    Biso  1.000000 H
   O2405       1.0     0.849884     0.089164     0.509325    Biso  1.000000 O
   O2406       1.0     0.436922     0.903142     0.509100    Biso  1.000000 O
   O2407       1.0     0.193138     0.217491     0.509067    Biso  1.000000 O
   Si150       1.0     0.459404     0.148614     0.508925    Biso  1.000000 Si
   O2408       1.0     0.786414     0.943253     0.508783    Biso  1.000000 O
   Si151       1.0     0.407694     0.751178     0.508692    Biso  1.000000 Si
   O2409       1.0     0.663632     0.682810     0.508675    Biso  1.000000 O
   H623        1.0     0.738517     0.338355     0.508675    Biso  1.000000 H
   O2410       1.0     0.207371     0.275185     0.508550    Biso  1.000000 O
   Si152       1.0     0.121118     0.181262     0.508492    Biso  1.000000 Si
   O2411       1.0     0.655730     0.786922     0.508458    Biso  1.000000 O
   O2412       1.0     0.610236     0.274445     0.508375    Biso  1.000000 O
   O2413       1.0     0.209658     0.336437     0.508275    Biso  1.000000 O
   O2414       1.0     0.121211     0.976317     0.508242    Biso  1.000000 O
   O2415       1.0     0.518946     0.831169     0.508208    Biso  1.000000 O
   H624        1.0     0.932024     0.833064     0.508142    Biso  1.000000 H
   Si153       1.0     0.246257     0.344570     0.508117    Biso  1.000000 Si
   Si154       1.0     0.129482     0.835143     0.508075    Biso  1.000000 Si
   Si155       1.0     0.113748     0.667398     0.508067    Biso  1.000000 Si
   Si156       1.0     0.336553     0.375647     0.508025    Biso  1.000000 Si
   H625        1.0     0.591220     0.414579     0.508017    Biso  1.000000 H
   O2416       1.0     0.292560     0.045749     0.508008    Biso  1.000000 O
   Si157       1.0     0.427380     0.685860     0.507992    Biso  1.000000 Si
   O2417       1.0     0.237038     0.767237     0.507983    Biso  1.000000 O
   O2418       1.0     0.987223     0.647874     0.507900    Biso  1.000000 O
   O2419       1.0     0.270471     0.314995     0.507892    Biso  1.000000 O
   O2420       1.0     0.116913     0.038748     0.507867    Biso  1.000000 O
   O2421       1.0     0.118530     0.218392     0.507775    Biso  1.000000 O
   Si158       1.0     0.347921     0.920818     0.507758    Biso  1.000000 Si
   O2422       1.0     0.113147     0.382833     0.507725    Biso  1.000000 O
   Si159       1.0     0.064533     0.853905     0.507717    Biso  1.000000 Si
   O2423       1.0     0.088147     0.694432     0.507692    Biso  1.000000 O
   O2424       1.0     0.296118     0.121072     0.507642    Biso  1.000000 O
   O2425       1.0     0.156123     0.168900     0.507567    Biso  1.000000 O
   O2426       1.0     0.366798     0.397990     0.507400    Biso  1.000000 O
   O2427       1.0     0.532140     0.272805     0.507358    Biso  1.000000 O
   O2428       1.0     0.347505     0.339718     0.507342    Biso  1.000000 O
   Si160       1.0     0.128373     0.073914     0.507208    Biso  1.000000 Si
   Si161       1.0     0.267329     0.506169     0.507142    Biso  1.000000 Si
   Si162       1.0     0.976918     0.417398     0.507075    Biso  1.000000 Si
   O2429       1.0     0.863748     0.787223     0.506917    Biso  1.000000 O
   O2430       1.0     0.991428     0.138517     0.506892    Biso  1.000000 O
   O2431       1.0     0.514256     0.216266     0.506850    Biso  1.000000 O
   Si163       1.0     0.809982     0.346026     0.506783    Biso  1.000000 Si
   Si164       1.0     0.816520     0.073452     0.506708    Biso  1.000000 Si
   O2432       1.0     0.626017     0.211021     0.506708    Biso  1.000000 O
   Si165       1.0     0.377195     0.145772     0.506700    Biso  1.000000 Si
   O2433       1.0     0.616636     0.115943     0.506650    Biso  1.000000 O
   O2434       1.0     0.896326     0.295287     0.506642    Biso  1.000000 O
   O2435       1.0     0.939187     0.755407     0.506608    Biso  1.000000 O
   Si166       1.0     0.430407     0.530915     0.506583    Biso  1.000000 Si
   O2436       1.0     0.464857     0.430314     0.506475    Biso  1.000000 O
   Si167       1.0     0.657463     0.928420     0.506425    Biso  1.000000 Si
   Si168       1.0     0.048775     0.920864     0.506392    Biso  1.000000 Si
   O2437       1.0     0.531885     0.535860     0.506342    Biso  1.000000 O
   O2438       1.0     0.583988     0.506100     0.506308    Biso  1.000000 O
   Si169       1.0     0.219917     0.241266     0.506217    Biso  1.000000 Si
   O2439       1.0     0.919640     0.583688     0.506117    Biso  1.000000 O
   Si170       1.0     0.546765     0.502311     0.506100    Biso  1.000000 Si
   O2440       1.0     0.230730     0.500485     0.506092    Biso  1.000000 O
   O2441       1.0     0.943923     0.065434     0.506008    Biso  1.000000 O
   Si171       1.0     0.189071     0.306631     0.505917    Biso  1.000000 Si
   Si172       1.0     0.971950     0.522505     0.505850    Biso  1.000000 Si
   O2442       1.0     0.532209     0.392167     0.505817    Biso  1.000000 O
   O2443       1.0     0.606585     0.340573     0.505767    Biso  1.000000 O
   O2444       1.0     0.018669     0.270564     0.505742    Biso  1.000000 O
   H626        1.0     0.404991     0.016151     0.505725    Biso  1.000000 H
   O2445       1.0     0.474445     0.291567     0.505667    Biso  1.000000 O
   O2446       1.0     0.216151     0.161899     0.505642    Biso  1.000000 O
   O2447       1.0     0.406631     0.561576     0.505617    Biso  1.000000 O
   O2448       1.0     0.542537     0.988401     0.505483    Biso  1.000000 O
   Si173       1.0     0.895171     0.989279     0.505175    Biso  1.000000 Si
   O2449       1.0     0.765411     0.154136     0.505100    Biso  1.000000 O
   O2450       1.0     0.079575     0.267676     0.505033    Biso  1.000000 O
   O2451       1.0     0.409681     0.654067     0.504958    Biso  1.000000 O
   Si174       1.0     0.818993     0.486275     0.504933    Biso  1.000000 Si
   O2452       1.0     0.690342     0.624006     0.504933    Biso  1.000000 O
   O2453       1.0     0.574538     0.879090     0.504883    Biso  1.000000 O
   O2454       1.0     0.141728     0.742884     0.504867    Biso  1.000000 O
   Si175       1.0     0.543392     0.237962     0.504850    Biso  1.000000 Si
   O2455       1.0     0.770795     0.426248     0.504850    Biso  1.000000 O
   Si176       1.0     0.064140     0.098799     0.504825    Biso  1.000000 Si
   O2456       1.0     0.155037     0.906285     0.504725    Biso  1.000000 O
   Si177       1.0     0.830823     0.770818     0.504692    Biso  1.000000 Si
   Si178       1.0     0.115573     0.768946     0.504458    Biso  1.000000 Si
   O2457       1.0     0.702218     0.746118     0.504308    Biso  1.000000 O
   Si179       1.0     0.328720     0.251687     0.504275    Biso  1.000000 Si
   O2458       1.0     0.409727     0.716266     0.504200    Biso  1.000000 O
   O2459       1.0     0.518207     0.332348     0.503983    Biso  1.000000 O
   Si180       1.0     0.755961     0.189279     0.503833    Biso  1.000000 Si
   O2460       1.0     0.214025     0.653443     0.503783    Biso  1.000000 O
   O2461       1.0     0.274815     0.541104     0.503717    Biso  1.000000 O
   O2462       1.0     0.988632     0.834774     0.503667    Biso  1.000000 O
   O2463       1.0     0.034242     0.725023     0.503642    Biso  1.000000 O
   O2464       1.0     0.350739     0.281562     0.503583    Biso  1.000000 O
   O2465       1.0     0.737777     0.874700     0.503567    Biso  1.000000 O
   O2466       1.0     0.790411     0.098082     0.503417    Biso  1.000000 O
   O2467       1.0     0.855615     0.147782     0.503183    Biso  1.000000 O
   O2468       1.0     0.944640     0.223937     0.503092    Biso  1.000000 O
   Si181       1.0     0.916543     0.324607     0.503067    Biso  1.000000 Si
   O2469       1.0     0.850832     0.846511     0.503042    Biso  1.000000 O
   Si182       1.0     0.529390     0.572713     0.503000    Biso  1.000000 Si
   O2470       1.0     0.067745     0.952010     0.502983    Biso  1.000000 O
   O2471       1.0     0.902010     0.640180     0.502775    Biso  1.000000 O
   Si183       1.0     0.883896     0.815504     0.502742    Biso  1.000000 Si
   O2472       1.0     0.203604     0.430753     0.502725    Biso  1.000000 O
   Si184       1.0     0.674168     0.510374     0.502617    Biso  1.000000 Si
   O2473       1.0     0.422990     0.842029     0.502575    Biso  1.000000 O
   O2474       1.0     0.685929     0.907348     0.502533    Biso  1.000000 O
   O2475       1.0     0.011876     0.919686     0.502475    Biso  1.000000 O
   O2476       1.0     0.100924     0.094824     0.502467    Biso  1.000000 O
   H627        1.0     0.473683     0.956054     0.502417    Biso  1.000000 H
   O2477       1.0     0.776941     0.331885     0.502350    Biso  1.000000 O
   O2478       1.0     0.064695     0.888216     0.502317    Biso  1.000000 O
   O2479       1.0     0.460883     0.683849     0.502175    Biso  1.000000 O
   O2480       1.0     0.169247     0.500878     0.502142    Biso  1.000000 O
   O2481       1.0     0.394293     0.448637     0.502025    Biso  1.000000 O
   O2482       1.0     0.557694     0.126317     0.501958    Biso  1.000000 O
   O2483       1.0     0.822089     0.988447     0.501908    Biso  1.000000 O
   O2484       1.0     0.377518     0.110582     0.501908    Biso  1.000000 O
   O2485       1.0     0.422805     0.322066     0.501833    Biso  1.000000 O
   O2486       1.0     0.609242     0.827981     0.501825    Biso  1.000000 O
   Si185       1.0     0.479205     0.213309     0.501750    Biso  1.000000 Si
   Si186       1.0     0.374931     0.643022     0.501717    Biso  1.000000 Si
   Si187       1.0     0.131654     0.504529     0.501692    Biso  1.000000 Si
   O2487       1.0     0.838286     0.735721     0.501683    Biso  1.000000 O
   O2488       1.0     0.293669     0.262200     0.501542    Biso  1.000000 O
   Si188       1.0     0.631423     0.367306     0.501492    Biso  1.000000 Si
   O2489       1.0     0.616243     0.997089     0.501417    Biso  1.000000 O
   Si189       1.0     0.509681     0.297366     0.501417    Biso  1.000000 Si
   O2490       1.0     0.054621     0.443738     0.501375    Biso  1.000000 O
   O2491       1.0     0.455661     0.118669     0.501358    Biso  1.000000 O
   O2492       1.0     0.468138     0.177287     0.501317    Biso  1.000000 O
   Si190       1.0     0.872897     0.270679     0.501275    Biso  1.000000 Si
   O2493       1.0     0.006539     0.517098     0.501200    Biso  1.000000 O
   O2494       1.0     0.831862     0.452634     0.501067    Biso  1.000000 O
   Si191       1.0     0.295726     0.570541     0.501017    Biso  1.000000 Si
   Si192       1.0     0.703512     0.093161     0.501000    Biso  1.000000 Si
   Si193       1.0     0.547366     0.953812     0.500983    Biso  1.000000 Si
   Si194       1.0     0.484635     0.653835     0.500958    Biso  1.000000 Si
   O2495       1.0     0.372666     0.939094     0.500792    Biso  1.000000 O
   O2496       1.0     0.526433     0.750254     0.500475    Biso  1.000000 O
   Si195       1.0     0.285490     0.896788     0.500467    Biso  1.000000 Si
   O2497       1.0     0.334080     0.767560     0.500450    Biso  1.000000 O
   O2498       1.0     0.317375     0.915296     0.500400    Biso  1.000000 O
   O2499       1.0     0.160166     0.075901     0.500367    Biso  1.000000 O
   Si196       1.0     0.368484     0.074145     0.500308    Biso  1.000000 Si
   O2500       1.0     0.111460     0.473336     0.500175    Biso  1.000000 O
   O2501       1.0     0.697320     0.538239     0.500100    Biso  1.000000 O
   O2502       1.0     0.520402     0.664811     0.499933    Biso  1.000000 O
   O2503       1.0     0.787777     0.206654     0.499842    Biso  1.000000 O
   O2504       1.0     0.215273     0.572759     0.499733    Biso  1.000000 O
   O2505       1.0     0.609265     0.616289     0.499725    Biso  1.000000 O
   O2506       1.0     0.923429     0.970448     0.499642    Biso  1.000000 O
   Si197       1.0     0.635028     0.029552     0.499408    Biso  1.000000 Si
   Si198       1.0     0.733433     0.549376     0.499292    Biso  1.000000 Si
   O2507       1.0     0.528304     0.045564     0.499225    Biso  1.000000 O
   O2508       1.0     0.285213     0.483133     0.499200    Biso  1.000000 O
   H628        1.0     0.220217     0.441959     0.499117    Biso  1.000000 H
   O2509       1.0     0.293115     0.860236     0.499017    Biso  1.000000 O
   Si199       1.0     0.863979     0.710028     0.498875    Biso  1.000000 Si
   Si200       1.0     0.721950     0.618970     0.498825    Biso  1.000000 Si
   O2510       1.0     0.717260     0.441959     0.498725    Biso  1.000000 O
   O2511       1.0     0.059820     0.827634     0.498700    Biso  1.000000 O
   O2512       1.0     0.255684     0.369316     0.498675    Biso  1.000000 O
   O2513       1.0     0.406862     0.775601     0.498642    Biso  1.000000 O
   Si201       1.0     0.196950     0.074168     0.498633    Biso  1.000000 Si
   O2514       1.0     0.100277     0.167860     0.498633    Biso  1.000000 O
   Si202       1.0     0.638933     0.807532     0.498467    Biso  1.000000 Si
   O2515       1.0     0.895471     0.190920     0.498450    Biso  1.000000 O
   Si203       1.0     0.598452     0.580106     0.498333    Biso  1.000000 Si
   O2516       1.0     0.313863     0.380152     0.498208    Biso  1.000000 O
   O2517       1.0     0.875162     0.013540     0.498200    Biso  1.000000 O
   O2518       1.0     0.891982     0.348937     0.498192    Biso  1.000000 O
   Si204       1.0     0.101155     0.963424     0.498175    Biso  1.000000 Si
   Si205       1.0     0.804529     0.957255     0.498092    Biso  1.000000 Si
   O2519       1.0     0.881331     0.910259     0.498042    Biso  1.000000 O
   Si206       1.0     0.515273     0.365365     0.498017    Biso  1.000000 Si
   O2520       1.0     0.822320     0.046696     0.497992    Biso  1.000000 O
   Si207       1.0     0.388101     0.414325     0.497933    Biso  1.000000 Si
   O2521       1.0     0.730915     0.280753     0.497833    Biso  1.000000 O
   Si208       1.0     0.767999     0.123475     0.497658    Biso  1.000000 Si
   Si209       1.0     0.048152     0.268692     0.497617    Biso  1.000000 Si
   Si210       1.0     0.037500     0.588563     0.497575    Biso  1.000000 Si
   O2522       1.0     0.380961     0.172482     0.497533    Biso  1.000000 O
   Si211       1.0     0.345656     0.314441     0.497525    Biso  1.000000 Si
   O2523       1.0     0.421303     0.397990     0.497517    Biso  1.000000 O
   Si212       1.0     0.281701     0.295287     0.497425    Biso  1.000000 Si
   O2524       1.0     0.707255     0.056909     0.497250    Biso  1.000000 O
   O2525       1.0     0.746396     0.646488     0.497158    Biso  1.000000 O
   H629        1.0     0.835189     0.839972     0.497150    Biso  1.000000 H
   O2526       1.0     0.212061     0.107532     0.497133    Biso  1.000000 O
   O2527       1.0     0.328628     0.558018     0.497117    Biso  1.000000 O
   O2528       1.0     0.340457     0.222689     0.496958    Biso  1.000000 O
   O2529       1.0     0.063586     0.354991     0.496950    Biso  1.000000 O
   O2530       1.0     0.671950     0.110467     0.496883    Biso  1.000000 O
   O2531       1.0     0.479067     0.377888     0.496742    Biso  1.000000 O
   O2532       1.0     0.355037     0.672389     0.496725    Biso  1.000000 O
   Si213       1.0     0.916335     0.609381     0.496708    Biso  1.000000 Si
   O2533       1.0     0.115689     0.647135     0.496658    Biso  1.000000 O
   Si214       1.0     0.653258     0.695749     0.496600    Biso  1.000000 Si
   O2534       1.0     0.062985     0.615180     0.496517    Biso  1.000000 O
   O2535       1.0     0.561114     0.581377     0.496450    Biso  1.000000 O
   Si215       1.0     0.099168     0.367629     0.496400    Biso  1.000000 Si
   Si216       1.0     0.456054     0.407648     0.496242    Biso  1.000000 Si
   O2536       1.0     0.612662     0.400878     0.496233    Biso  1.000000 O
   Si217       1.0     0.588378     0.854182     0.496133    Biso  1.000000 Si
   O2537       1.0     0.733457     0.111645     0.496125    Biso  1.000000 O
   O2538       1.0     0.631793     0.726109     0.496117    Biso  1.000000 O
   O2539       1.0     0.640203     0.945887     0.495950    Biso  1.000000 O
   O2540       1.0     0.831909     0.350069     0.495900    Biso  1.000000 O
   O2541       1.0     0.608480     0.053535     0.495833    Biso  1.000000 O
   O2542       1.0     0.496996     0.578651     0.495775    Biso  1.000000 O
   H630        1.0     0.034427     0.729043     0.495708    Biso  1.000000 H
   Si218       1.0     0.714880     0.894455     0.495700    Biso  1.000000 Si
   Si219       1.0     0.637246     0.123521     0.495542    Biso  1.000000 Si
   Si220       1.0     0.243184     0.778974     0.495533    Biso  1.000000 Si
   Si221       1.0     0.984612     0.635236     0.495150    Biso  1.000000 Si
   O2543       1.0     0.728835     0.196811     0.495150    Biso  1.000000 O
   O2544       1.0     0.128027     0.844154     0.495125    Biso  1.000000 O
   O2545       1.0     0.895841     0.725092     0.495117    Biso  1.000000 O
   Si222       1.0     0.300901     0.051409     0.495092    Biso  1.000000 Si
   O2546       1.0     0.516428     0.940642     0.495050    Biso  1.000000 O
   Si223       1.0     0.839418     0.015319     0.495017    Biso  1.000000 Si
   O2547       1.0     0.951872     0.528905     0.495008    Biso  1.000000 O
   Si224       1.0     0.521488     0.836414     0.494933    Biso  1.000000 Si
   O2548       1.0     0.266151     0.807948     0.494917    Biso  1.000000 O
   Si225       1.0     0.636784     0.197759     0.494892    Biso  1.000000 Si
   O2549       1.0     0.812338     0.788332     0.494817    Biso  1.000000 O
   O2550       1.0     0.945102     0.317237     0.494650    Biso  1.000000 O
   Si226       1.0     0.916636     0.219177     0.494608    Biso  1.000000 Si
   O2551       1.0     0.732763     0.584774     0.494600    Biso  1.000000 O
   Si227       1.0     0.223845     0.141774     0.494592    Biso  1.000000 Si
   Si228       1.0     0.289071     0.118577     0.494550    Biso  1.000000 Si
   O2552       1.0     0.860259     0.400647     0.494517    Biso  1.000000 O
   O2553       1.0     0.336691     0.062523     0.494508    Biso  1.000000 O
   O2554       1.0     0.275970     0.425832     0.494500    Biso  1.000000 O
   O2555       1.0     0.398637     0.059519     0.494467    Biso  1.000000 O
   O2556       1.0     0.378651     0.612800     0.494450    Biso  1.000000 O
   O2557       1.0     0.445610     0.523960     0.494417    Biso  1.000000 O
   O2558       1.0     0.667052     0.829760     0.494400    Biso  1.000000 O
   Si229       1.0     0.930776     0.738725     0.494383    Biso  1.000000 Si
   Si230       1.0     0.077773     0.466081     0.494375    Biso  1.000000 Si
   O2559       1.0     0.635813     0.160698     0.494250    Biso  1.000000 O
   O2560       1.0     0.743577     0.703951     0.494242    Biso  1.000000 O
   H631        1.0     0.776063     0.329205     0.494217    Biso  1.000000 H
   O2561       1.0     0.059219     0.499053     0.494208    Biso  1.000000 O
   O2562       1.0     0.539187     0.488517     0.494192    Biso  1.000000 O
   Si231       1.0     0.982186     0.138286     0.494133    Biso  1.000000 Si
   O2563       1.0     0.828651     0.931839     0.494125    Biso  1.000000 O
   O2564       1.0     0.844501     0.284774     0.494108    Biso  1.000000 O
   Si232       1.0     0.751733     0.436345     0.494092    Biso  1.000000 Si
   Si233       1.0     0.400624     0.582371     0.494083    Biso  1.000000 Si
   O2565       1.0     0.989880     0.051063     0.493933    Biso  1.000000 O
   O2566       1.0     0.120910     0.337708     0.493925    Biso  1.000000 O
   O2567       1.0     0.578859     0.950300     0.493800    Biso  1.000000 O
   O2568       1.0     0.808087     0.503812     0.493792    Biso  1.000000 O
   O2569       1.0     0.951040     0.619501     0.493725    Biso  1.000000 O
   O2570       1.0     0.978859     0.421003     0.493633    Biso  1.000000 O
   O2571       1.0     0.174977     0.310790     0.493575    Biso  1.000000 O
   O2572       1.0     0.232440     0.236530     0.493550    Biso  1.000000 O
   Si234       1.0     0.957833     0.070402     0.493550    Biso  1.000000 Si
   O2573       1.0     0.894848     0.249492     0.493500    Biso  1.000000 O
   O2574       1.0     0.006308     0.606054     0.493492    Biso  1.000000 O
   Si235       1.0     0.868554     0.170910     0.493467    Biso  1.000000 Si
   O2575       1.0     0.656238     0.349099     0.493433    Biso  1.000000 O
   Si236       1.0     0.713655     0.726201     0.493267    Biso  1.000000 Si
   Si237       1.0     0.611553     0.968369     0.493167    Biso  1.000000 Si
   O2576       1.0     0.047227     0.095494     0.493117    Biso  1.000000 O
   O2577       1.0     0.578905     0.666266     0.493100    Biso  1.000000 O
   O2578       1.0     0.558156     0.228373     0.492908    Biso  1.000000 O
   Si238       1.0     0.282371     0.389603     0.492583    Biso  1.000000 Si
   O2579       1.0     0.958665     0.713886     0.492433    Biso  1.000000 O
   O2580       1.0     0.977957     0.991590     0.492400    Biso  1.000000 O
   O2581       1.0     0.671188     0.207694     0.492350    Biso  1.000000 O
   Si239       1.0     0.150208     0.917121     0.492325    Biso  1.000000 Si
   O2582       1.0     0.311576     0.312639     0.492183    Biso  1.000000 O
   O2583       1.0     0.280014     0.593507     0.492033    Biso  1.000000 O
   O2584       1.0     0.122828     0.528466     0.492025    Biso  1.000000 O
   O2585       1.0     0.503974     0.868715     0.491992    Biso  1.000000 O
   O2586       1.0     0.260328     0.141035     0.491917    Biso  1.000000 O
   O2587       1.0     0.967306     0.105337     0.491875    Biso  1.000000 O
   O2588       1.0     0.261876     0.912662     0.491733    Biso  1.000000 O
   O2589       1.0     0.304344     0.707509     0.491492    Biso  1.000000 O
   Si240       1.0     0.863632     0.365111     0.491383    Biso  1.000000 Si
   O2590       1.0     0.107879     0.776363     0.491342    Biso  1.000000 O
   O2591       1.0     0.665481     0.494085     0.491342    Biso  1.000000 O
   Si241       1.0     0.031100     0.522343     0.491283    Biso  1.000000 Si
   O2592       1.0     0.733572     0.923660     0.491250    Biso  1.000000 O
   O2593       1.0     0.118669     0.936252     0.491225    Biso  1.000000 O
   O2594       1.0     0.558064     0.838794     0.491183    Biso  1.000000 O
   O2595       1.0     0.752518     0.524861     0.491108    Biso  1.000000 O
   O2596       1.0     0.281862     0.082856     0.491042    Biso  1.000000 O
   Si242       1.0     0.608503     0.644547     0.490992    Biso  1.000000 Si
   O2597       1.0     0.049191     0.236252     0.490792    Biso  1.000000 O
   Si243       1.0     0.984242     0.841567     0.490783    Biso  1.000000 Si
   Si244       1.0     0.844385     0.432070     0.490758    Biso  1.000000 Si
   O2598       1.0     0.848498     0.684311     0.490708    Biso  1.000000 O
   O2599       1.0     0.639094     0.665850     0.490683    Biso  1.000000 O
   O2600       1.0     0.435005     0.591682     0.490675    Biso  1.000000 O
   O2601       1.0     0.039117     0.017006     0.490633    Biso  1.000000 O
   O2602       1.0     0.211160     0.788748     0.490608    Biso  1.000000 O
   Si245       1.0     0.211784     0.647620     0.490558    Biso  1.000000 Si
   O2603       1.0     0.041798     0.557394     0.490542    Biso  1.000000 O
   O2604       1.0     0.476964     0.631677     0.490483    Biso  1.000000 O
   Si246       1.0     0.095402     0.619593     0.490417    Biso  1.000000 Si
   O2605       1.0     0.048105     0.299353     0.490367    Biso  1.000000 O
   O2606       1.0     0.094177     0.991774     0.490350    Biso  1.000000 O
   O2607       1.0     0.684034     0.705360     0.490317    Biso  1.000000 O
   O2608       1.0     0.895194     0.807879     0.490308    Biso  1.000000 O
   O2609       1.0     0.112847     0.587639     0.490300    Biso  1.000000 O
   Si247       1.0     0.996280     0.912985     0.490208    Biso  1.000000 Si
   Si248       1.0     0.363678     0.198290     0.490192    Biso  1.000000 Si
   O2610       1.0     0.506747     0.113748     0.490167    Biso  1.000000 O
   O2611       1.0     0.248105     0.292306     0.490108    Biso  1.000000 O
   O2612       1.0     0.456585     0.071765     0.490083    Biso  1.000000 O
   O2613       1.0     0.840342     0.192352     0.490083    Biso  1.000000 O
   O2614       1.0     0.580776     0.750116     0.489925    Biso  1.000000 O
   Si249       1.0     0.290665     0.832879     0.489925    Biso  1.000000 Si
   O2615       1.0     0.178212     0.940619     0.489875    Biso  1.000000 O
   O2616       1.0     0.004760     0.342006     0.489858    Biso  1.000000 O
   Si250       1.0     0.947990     0.967722     0.489850    Biso  1.000000 Si
   Si251       1.0     0.542999     0.122204     0.489817    Biso  1.000000 Si
   O2617       1.0     0.470448     0.229090     0.489800    Biso  1.000000 O
   Si252       1.0     0.409057     0.312084     0.489775    Biso  1.000000 Si
   Si253       1.0     0.470356     0.106354     0.489675    Biso  1.000000 Si
   Si254       1.0     0.543854     0.671326     0.489592    Biso  1.000000 Si
   O2618       1.0     0.258988     0.750300     0.489533    Biso  1.000000 O
   O2619       1.0     0.436137     0.016012     0.489525    Biso  1.000000 O
   O2620       1.0     0.658849     0.027842     0.489483    Biso  1.000000 O
   O2621       1.0     0.305615     0.647043     0.489342    Biso  1.000000 O
   O2622       1.0     0.192029     0.617121     0.489283    Biso  1.000000 O
   Si255       1.0     0.418600     0.842629     0.489242    Biso  1.000000 Si
   O2623       1.0     0.985282     0.877634     0.489167    Biso  1.000000 O
   O2624       1.0     0.616312     0.560213     0.489125    Biso  1.000000 O
   O2625       1.0     0.959173     0.164187     0.489083    Biso  1.000000 O
   Si256       1.0     0.278789     0.459774     0.489067    Biso  1.000000 Si
   O2626       1.0     0.205060     0.050462     0.489017    Biso  1.000000 O
   O2627       1.0     0.965573     0.934358     0.488883    Biso  1.000000 O
   O2628       1.0     0.372713     0.319177     0.488808    Biso  1.000000 O
   O2629       1.0     0.778766     0.962361     0.488792    Biso  1.000000 O
   O2630       1.0     0.513193     0.288447     0.488767    Biso  1.000000 O
   Si257       1.0     0.543207     0.743623     0.488675    Biso  1.000000 Si
   Si258       1.0     0.326109     0.677311     0.488608    Biso  1.000000 Si
   O2631       1.0     0.324445     0.816035     0.488567    Biso  1.000000 O
   Si259       1.0     0.807163     0.208387     0.488558    Biso  1.000000 Si
   O2632       1.0     0.628396     0.785051     0.488525    Biso  1.000000 O
   Si260       1.0     0.197897     0.581100     0.488375    Biso  1.000000 Si
   Si261       1.0     0.383618     0.945910     0.488325    Biso  1.000000 Si
   Si262       1.0     0.001617     0.019432     0.488317    Biso  1.000000 Si
   Si263       1.0     0.470333     0.595933     0.488250    Biso  1.000000 Si
   O2633       1.0     0.319801     0.129090     0.488233    Biso  1.000000 O
   O2634       1.0     0.764533     0.467121     0.488217    Biso  1.000000 O
   Si264       1.0     0.041289     0.335698     0.488175    Biso  1.000000 Si
   Si265       1.0     0.334681     0.779529     0.487817    Biso  1.000000 Si
   O2635       1.0     0.297944     0.020679     0.487717    Biso  1.000000 O
   Si266       1.0     0.857348     0.917953     0.487667    Biso  1.000000 Si
   O2636       1.0     0.412223     0.275878     0.487650    Biso  1.000000 O
   O2637       1.0     0.419616     0.957787     0.487642    Biso  1.000000 O
   Si267       1.0     0.754020     0.672551     0.487633    Biso  1.000000 Si
   O2638       1.0     0.165966     0.563470     0.487542    Biso  1.000000 O
   O2639       1.0     0.504644     0.810397     0.487475    Biso  1.000000 O
   O2640       1.0     0.607948     0.874006     0.487433    Biso  1.000000 O
   Si268       1.0     0.616243     0.749977     0.487342    Biso  1.000000 Si
   O2641       1.0     0.950739     0.373891     0.487192    Biso  1.000000 O
   Si269       1.0     0.967006     0.340365     0.487150    Biso  1.000000 Si
   O2642       1.0     0.919732     0.484866     0.487133    Biso  1.000000 O
   O2643       1.0     0.750393     0.404921     0.486875    Biso  1.000000 O
   O2644       1.0     0.012477     0.140943     0.486758    Biso  1.000000 O
   O2645       1.0     0.104482     0.393207     0.486725    Biso  1.000000 O
   Si270       1.0     0.694085     0.036992     0.486658    Biso  1.000000 Si
   O2646       1.0     0.952472     0.825578     0.486625    Biso  1.000000 O
   O2647       1.0     0.385444     0.858595     0.486517    Biso  1.000000 O
   Si271       1.0     0.427588     0.051941     0.486508    Biso  1.000000 Si
   Si272       1.0     0.147366     0.324191     0.486433    Biso  1.000000 Si
   O2648       1.0     0.382093     0.558549     0.486258    Biso  1.000000 O
   O2649       1.0     0.613494     0.212523     0.486150    Biso  1.000000 O
   Si273       1.0     0.703743     0.208087     0.486050    Biso  1.000000 Si
   O2650       1.0     0.701825     0.873128     0.486033    Biso  1.000000 O
   O2651       1.0     0.987038     0.661830     0.485983    Biso  1.000000 O
   Si274       1.0     0.536414     0.048845     0.485942    Biso  1.000000 Si
   O2652       1.0     0.782509     0.132625     0.485933    Biso  1.000000 O
   O2653       1.0     0.872135     0.453050     0.485925    Biso  1.000000 O
   O2654       1.0     0.372620     0.414556     0.485883    Biso  1.000000 O
   O2655       1.0     0.538909     0.707093     0.485808    Biso  1.000000 O
   Si275       1.0     0.049908     0.825832     0.485800    Biso  1.000000 Si
   O2656       1.0     0.898082     0.598683     0.485725    Biso  1.000000 O
   Si276       1.0     0.778720     0.501271     0.485700    Biso  1.000000 Si
   Si277       1.0     0.345379     0.548360     0.485658    Biso  1.000000 Si
   O2657       1.0     0.246118     0.642260     0.485492    Biso  1.000000 O
   Si278       1.0     0.098822     0.163401     0.485458    Biso  1.000000 Si
   O2658       1.0     0.621673     0.104968     0.485283    Biso  1.000000 O
   Si279       1.0     0.404436     0.776433     0.485275    Biso  1.000000 Si
   Si280       1.0     0.130176     0.558780     0.485158    Biso  1.000000 Si
   O2659       1.0     0.445749     0.864811     0.485133    Biso  1.000000 O
   Si281       1.0     0.718161     0.278604     0.485117    Biso  1.000000 Si
   Si282       1.0     0.278905     0.625139     0.485050    Biso  1.000000 Si
   O2660       1.0     0.462061     0.426594     0.485008    Biso  1.000000 O
   O2661       1.0     0.933595     0.765134     0.484942    Biso  1.000000 O
   O2662       1.0     0.527311     0.365134     0.484933    Biso  1.000000 O
   O2663       1.0     0.790018     0.670980     0.484900    Biso  1.000000 O
   O2664       1.0     0.012916     0.826386     0.484783    Biso  1.000000 O
   O2665       1.0     0.689025     0.301756     0.484700    Biso  1.000000 O
   Si283       1.0     0.073221     0.018161     0.484658    Biso  1.000000 Si
   O2666       1.0     0.204020     0.156608     0.484567    Biso  1.000000 O
   O2667       1.0     0.389533     0.220587     0.484508    Biso  1.000000 O
   O2668       1.0     0.810652     0.243762     0.484292    Biso  1.000000 O
   O2669       1.0     0.934958     0.056377     0.484258    Biso  1.000000 O
   O2670       1.0     0.709589     0.358179     0.484208    Biso  1.000000 O
   Si284       1.0     0.936506     0.516821     0.484150    Biso  1.000000 Si
   Si285       1.0     0.602981     0.071095     0.483983    Biso  1.000000 Si
   Si286       1.0     0.679090     0.337708     0.483908    Biso  1.000000 Si
   O2671       1.0     0.191428     0.674191     0.483875    Biso  1.000000 O
   O2672       1.0     0.478281     0.974053     0.483817    Biso  1.000000 O
   Si287       1.0     0.609473     0.417745     0.483775    Biso  1.000000 Si
   O2673       1.0     0.177518     0.835467     0.483667    Biso  1.000000 O
   O2674       1.0     0.558711     0.091751     0.483617    Biso  1.000000 O
   O2675       1.0     0.343577     0.511784     0.483558    Biso  1.000000 O
   Si288       1.0     0.286067     0.732001     0.483558    Biso  1.000000 Si
   Si289       1.0     0.240203     0.259496     0.483542    Biso  1.000000 Si
   O2676       1.0     0.247204     0.469293     0.483342    Biso  1.000000 O
   Si290       1.0     0.143877     0.853350     0.483342    Biso  1.000000 Si
   Si291       1.0     0.979621     0.697158     0.483275    Biso  1.000000 Si
   O2677       1.0     0.722713     0.749145     0.483250    Biso  1.000000 O
   O2678       1.0     0.361160     0.972297     0.483200    Biso  1.000000 O
   O2679       1.0     0.879991     0.149977     0.483183    Biso  1.000000 O
   O2680       1.0     0.150578     0.889649     0.483158    Biso  1.000000 O
   Si292       1.0     0.959473     0.407925     0.483117    Biso  1.000000 Si
   O2681       1.0     0.556238     0.018854     0.483025    Biso  1.000000 O
   Si293       1.0     0.925832     0.801502     0.483000    Biso  1.000000 Si
   Si294       1.0     0.681631     0.842999     0.482983    Biso  1.000000 Si
   Si295       1.0     0.501040     0.943669     0.482983    Biso  1.000000 Si
   O2682       1.0     0.097112     0.048799     0.482933    Biso  1.000000 O
   Si296       1.0     0.040689     0.120541     0.482917    Biso  1.000000 Si
   Si297       1.0     0.582186     0.230245     0.482800    Biso  1.000000 Si
   Si298       1.0     0.443115     0.984519     0.482725    Biso  1.000000 Si
   O2683       1.0     0.628628     0.450878     0.482642    Biso  1.000000 O
   O2684       1.0     0.420518     0.809358     0.482608    Biso  1.000000 O
   Si299       1.0     0.801548     0.800786     0.482592    Biso  1.000000 Si
   O2685       1.0     0.930684     0.212500     0.482483    Biso  1.000000 O
   O2686       1.0     0.085305     0.450069     0.482433    Biso  1.000000 O
   O2687       1.0     0.710189     0.243438     0.482300    Biso  1.000000 O
   O2688       1.0     0.492930     0.504251     0.482275    Biso  1.000000 O
   O2689       1.0     0.547620     0.153373     0.482225    Biso  1.000000 O
   O2690       1.0     0.711483     0.006030     0.482200    Biso  1.000000 O
   Si300       1.0     0.828812     0.275508     0.482158    Biso  1.000000 Si
   O2691       1.0     0.368438     0.777449     0.482142    Biso  1.000000 O
   Si301       1.0     0.480661     0.877865     0.482100    Biso  1.000000 Si
   Si302       1.0     0.456400     0.510074     0.482092    Biso  1.000000 Si
   Si303       1.0     0.756446     0.938031     0.482067    Biso  1.000000 Si
   O2692       1.0     0.273036     0.967676     0.482033    Biso  1.000000 O
   O2693       1.0     0.065180     0.740434     0.482033    Biso  1.000000 O
   Si304       1.0     0.529321     0.498128     0.481867    Biso  1.000000 Si
   O2694       1.0     0.765527     0.811114     0.481850    Biso  1.000000 O
   O2695       1.0     0.072019     0.139995     0.481817    Biso  1.000000 O
   O2696       1.0     0.022620     0.923614     0.481658    Biso  1.000000 O
   O2697       1.0     0.927957     0.426433     0.481525    Biso  1.000000 O
   O2698       1.0     0.836275     0.009935     0.481425    Biso  1.000000 O
   O2699       1.0     0.590434     0.267468     0.481358    Biso  1.000000 O
   O2700       1.0     0.202703     0.992445     0.481300    Biso  1.000000 O
   O2701       1.0     0.819709     0.424492     0.481167    Biso  1.000000 O
   O2702       1.0     0.379552     0.915896     0.481058    Biso  1.000000 O
   Si305       1.0     0.824515     0.681285     0.481017    Biso  1.000000 Si
   O2703       1.0     0.609034     0.984635     0.480708    Biso  1.000000 O
   O2704       1.0     0.429991     0.329020     0.480667    Biso  1.000000 O
   Si306       1.0     0.648267     0.482763     0.480633    Biso  1.000000 Si
   Si307       1.0     0.905730     0.456238     0.480508    Biso  1.000000 Si
   O2705       1.0     0.343161     0.180291     0.480500    Biso  1.000000 O
   O2706       1.0     0.821627     0.831169     0.480492    Biso  1.000000 O
   Si308       1.0     0.261252     0.932463     0.480475    Biso  1.000000 Si
   O2707       1.0     0.871534     0.945287     0.480458    Biso  1.000000 O
   Si309       1.0     0.088286     0.768207     0.480442    Biso  1.000000 Si
   O2708       1.0     0.307348     0.462823     0.480442    Biso  1.000000 O
   O2709       1.0     0.087962     0.195980     0.480358    Biso  1.000000 O
   O2710       1.0     0.131308     0.150578     0.480333    Biso  1.000000 O
   O2711       1.0     0.437361     0.478535     0.480275    Biso  1.000000 O
   O2712       1.0     0.013355     0.712084     0.480250    Biso  1.000000 O
   O2713       1.0     0.311807     0.758341     0.480167    Biso  1.000000 O
   O2714       1.0     0.849122     0.887823     0.480117    Biso  1.000000 O
   Si310       1.0     0.194663     0.803281     0.480108    Biso  1.000000 Si
   O2715       1.0     0.481238     0.914441     0.480042    Biso  1.000000 O
   O2716       1.0     0.912153     0.541936     0.479917    Biso  1.000000 O
   O2717       1.0     0.536391     0.646742     0.479833    Biso  1.000000 O
   O2718       1.0     0.419663     0.745933     0.479642    Biso  1.000000 O
   O2719       1.0     0.279945     0.382140     0.479617    Biso  1.000000 O
   O2720       1.0     0.067352     0.855106     0.479608    Biso  1.000000 O
   O2721       1.0     0.159311     0.353165     0.479517    Biso  1.000000 O
   Si311       1.0     0.739579     0.376178     0.479467    Biso  1.000000 Si
   O2722       1.0     0.065411     0.797204     0.479425    Biso  1.000000 O
   O2723       1.0     0.788840     0.189741     0.479392    Biso  1.000000 O
   O2724       1.0     0.133872     0.295494     0.479325    Biso  1.000000 O
   O2725       1.0     0.455522     0.125601     0.479317    Biso  1.000000 O
   O2726       1.0     0.017976     0.512592     0.479200    Biso  1.000000 O
   O2727       1.0     0.575647     0.424538     0.479183    Biso  1.000000 O
   Si312       1.0     0.195841     0.955453     0.479175    Biso  1.000000 Si
   O2728       1.0     0.926132     0.975832     0.479175    Biso  1.000000 O
   Si313       1.0     0.065226     0.224815     0.479025    Biso  1.000000 Si
   O2729       1.0     0.545518     0.530545     0.478933    Biso  1.000000 O
   Si314       1.0     0.192445     0.029274     0.478883    Biso  1.000000 Si
   O2730       1.0     0.282232     0.852241     0.478775    Biso  1.000000 O
   O2731       1.0     0.765504     0.349099     0.478517    Biso  1.000000 O
   O2732       1.0     0.607417     0.630152     0.478492    Biso  1.000000 O
   O2733       1.0     0.802588     0.300601     0.478458    Biso  1.000000 O
   Si315       1.0     0.106885     0.421835     0.478258    Biso  1.000000 Si
   Si316       1.0     0.401733     0.252311     0.478117    Biso  1.000000 Si
   O2734       1.0     0.273822     0.255661     0.477967    Biso  1.000000 O
   O2735       1.0     0.529737     0.762708     0.477900    Biso  1.000000 O
   O2736       1.0     0.703027     0.816798     0.477783    Biso  1.000000 O
   Si317       1.0     0.950185     0.182579     0.477758    Biso  1.000000 Si
   O2737       1.0     0.729274     0.662662     0.477725    Biso  1.000000 O
   O2738       1.0     0.869686     0.362477     0.477700    Biso  1.000000 O
   O2739       1.0     0.744131     0.292445     0.477542    Biso  1.000000 O
   O2740       1.0     0.878350     0.051317     0.477392    Biso  1.000000 O
   O2741       1.0     0.089880     0.630638     0.477392    Biso  1.000000 O
   Si318       1.0     0.287408     0.999538     0.477325    Biso  1.000000 Si
   Si319       1.0     0.372551     0.881978     0.477275    Biso  1.000000 Si
   O2742       1.0     0.154783     0.033757     0.477117    Biso  1.000000 O
   Si320       1.0     0.330961     0.145818     0.476942    Biso  1.000000 Si
   O2743       1.0     0.693068     0.062731     0.476858    Biso  1.000000 O
   O2744       1.0     0.141243     0.435421     0.476850    Biso  1.000000 O
   O2745       1.0     0.218808     0.370079     0.476808    Biso  1.000000 O
   O2746       1.0     0.216289     0.574908     0.476767    Biso  1.000000 O
   O2747       1.0     0.510051     0.054852     0.476467    Biso  1.000000 O
   Si321       1.0     0.468276     0.231446     0.476408    Biso  1.000000 Si
   O2748       1.0     0.338840     0.682740     0.476400    Biso  1.000000 O
   O2749       1.0     0.331885     0.571719     0.476375    Biso  1.000000 O
   O2750       1.0     0.225832     0.935559     0.476300    Biso  1.000000 O
   O2751       1.0     0.622505     0.388933     0.476292    Biso  1.000000 O
   Si322       1.0     0.624422     0.551386     0.476258    Biso  1.000000 Si
   Si323       1.0     0.627819     0.880869     0.476192    Biso  1.000000 Si
   O2752       1.0     0.051733     0.345587     0.476017    Biso  1.000000 O
   O2753       1.0     0.777680     0.913447     0.475892    Biso  1.000000 O
   O2754       1.0     0.168831     0.780360     0.475858    Biso  1.000000 O
   O2755       1.0     0.474792     0.586345     0.475733    Biso  1.000000 O
   Si324       1.0     0.508226     0.793045     0.475608    Biso  1.000000 Si
   Si325       1.0     0.512592     0.285513     0.475550    Biso  1.000000 Si
   O2756       1.0     0.645448     0.913840     0.475533    Biso  1.000000 O
   O2757       1.0     0.705892     0.185721     0.475508    Biso  1.000000 O
   O2758       1.0     0.631470     0.514094     0.475492    Biso  1.000000 O
   O2759       1.0     0.088332     0.252056     0.475483    Biso  1.000000 O
   Si326       1.0     0.335813     0.483295     0.475450    Biso  1.000000 Si
   O2760       1.0     0.996026     0.023244     0.475433    Biso  1.000000 O
   Si327       1.0     0.784843     0.153882     0.475383    Biso  1.000000 Si
   O2761       1.0     0.163540     0.721188     0.475275    Biso  1.000000 O
   O2762       1.0     0.823082     0.715296     0.475242    Biso  1.000000 O
   O2763       1.0     0.130407     0.673267     0.475208    Biso  1.000000 O
   Si328       1.0     0.907047     0.575786     0.475208    Biso  1.000000 Si
   O2764       1.0     0.964764     0.323960     0.475200    Biso  1.000000 O
   O2765       1.0     0.622181     0.736414     0.475192    Biso  1.000000 O
   Si329       1.0     0.445125     0.445171     0.475058    Biso  1.000000 Si
   O2766       1.0     0.149515     0.239187     0.475042    Biso  1.000000 O
   O2767       1.0     0.068970     0.685813     0.475033    Biso  1.000000 O
   O2768       1.0     0.335143     0.879020     0.475008    Biso  1.000000 O
   O2769       1.0     0.652796     0.852495     0.474933    Biso  1.000000 O
   Si330       1.0     0.584335     0.009219     0.474692    Biso  1.000000 Si
   O2770       1.0     0.210236     0.255222     0.474675    Biso  1.000000 O
   Si331       1.0     0.911229     0.066312     0.474633    Biso  1.000000 Si
   O2771       1.0     0.960813     0.509288     0.474567    Biso  1.000000 O
   O2772       1.0     0.138725     0.091543     0.474183    Biso  1.000000 O
   Si332       1.0     0.166705     0.683110     0.474142    Biso  1.000000 Si
   Si333       1.0     0.046095     0.715781     0.474142    Biso  1.000000 Si
   O2773       1.0     0.527657     0.948914     0.474117    Biso  1.000000 O
   O2774       1.0     0.269547     0.711322     0.474025    Biso  1.000000 O
   Si334       1.0     0.125000     0.055152     0.473975    Biso  1.000000 Si
   O2775       1.0     0.807116     0.773868     0.473958    Biso  1.000000 O
   O2776       1.0     0.857717     0.273914     0.473917    Biso  1.000000 O
   O2777       1.0     0.910028     0.103535     0.473800    Biso  1.000000 O
   O2778       1.0     0.599653     0.045818     0.473650    Biso  1.000000 O
   O2779       1.0     0.697574     0.126664     0.473558    Biso  1.000000 O
   O2780       1.0     0.791590     0.510883     0.473492    Biso  1.000000 O
   O2781       1.0     0.419732     0.054274     0.473458    Biso  1.000000 O
   O2782       1.0     0.539025     0.470587     0.473333    Biso  1.000000 O
   Si335       1.0     0.771234     0.314603     0.473317    Biso  1.000000 Si
   O2783       1.0     0.841405     0.655730     0.473183    Biso  1.000000 O
   O2784       1.0     0.566959     0.208249     0.473075    Biso  1.000000 O
   Si336       1.0     0.377796     0.424815     0.473042    Biso  1.000000 Si
   Si337       1.0     0.736807     0.813517     0.472992    Biso  1.000000 Si
   Si338       1.0     0.122343     0.264718     0.472925    Biso  1.000000 Si
   Si339       1.0     0.835259     0.858064     0.472892    Biso  1.000000 Si
   O2785       1.0     0.740619     0.957787     0.472875    Biso  1.000000 O
   O2786       1.0     0.477172     0.367213     0.472858    Biso  1.000000 O
   O2787       1.0     0.363470     0.459543     0.472742    Biso  1.000000 O
   Si340       1.0     0.513886     0.375485     0.472717    Biso  1.000000 Si
   O2788       1.0     0.122990     0.842398     0.472708    Biso  1.000000 O
   O2789       1.0     0.485259     0.309127     0.472700    Biso  1.000000 O
   O2790       1.0     0.498591     0.252126     0.472683    Biso  1.000000 O
   Si341       1.0     0.895425     0.963956     0.472525    Biso  1.000000 Si
   O2791       1.0     0.659173     0.343045     0.472508    Biso  1.000000 O
   O2792       1.0     0.289695     0.614695     0.472458    Biso  1.000000 O
   Si342       1.0     0.898752     0.139187     0.472375    Biso  1.000000 Si
   Si343       1.0     0.458249     0.334612     0.472350    Biso  1.000000 Si
   O2793       1.0     0.069316     0.006885     0.472292    Biso  1.000000 O
   O2794       1.0     0.124191     0.552657     0.472275    Biso  1.000000 O
   O2795       1.0     0.519709     0.412015     0.472258    Biso  1.000000 O
   O2796       1.0     0.360490     0.127449     0.472192    Biso  1.000000 O
   O2797       1.0     0.599422     0.328974     0.472142    Biso  1.000000 O
   O2798       1.0     0.197736     0.460189     0.472125    Biso  1.000000 O
   O2799       1.0     0.434750     0.244085     0.472008    Biso  1.000000 O
   O2800       1.0     0.450947     0.535051     0.472000    Biso  1.000000 O
   O2801       1.0     0.979182     0.405129     0.471967    Biso  1.000000 O
   O2802       1.0     0.281885     0.911622     0.471958    Biso  1.000000 O
   O2803       1.0     0.960328     0.700578     0.471892    Biso  1.000000 O
   O2804       1.0     0.653165     0.573336     0.471758    Biso  1.000000 O
   Si344       1.0     0.585097     0.292837     0.471667    Biso  1.000000 Si
   Si345       1.0     0.857602     0.024653     0.471658    Biso  1.000000 Si
   Si346       1.0     0.713632     0.982902     0.471625    Biso  1.000000 Si
   Si347       1.0     0.232232     0.475300     0.471467    Biso  1.000000 Si
   Si348       1.0     0.203720     0.161853     0.471442    Biso  1.000000 Si
   O2805       1.0     0.674238     0.474076     0.471408    Biso  1.000000 O
   O2806       1.0     0.281077     0.200786     0.471325    Biso  1.000000 O
   O2807       1.0     0.542052     0.590781     0.471242    Biso  1.000000 O
   O2808       1.0     0.414348     0.427380     0.471158    Biso  1.000000 O
   Si349       1.0     0.096026     0.663332     0.471150    Biso  1.000000 Si
   O2809       1.0     0.939603     0.589510     0.471117    Biso  1.000000 O
   O2810       1.0     0.979598     0.195194     0.471108    Biso  1.000000 O
   Si350       1.0     0.299284     0.877981     0.470975    Biso  1.000000 Si
   Si351       1.0     0.183595     0.368161     0.470942    Biso  1.000000 Si
   O2811       1.0     0.373660     0.267676     0.470883    Biso  1.000000 O
   Si352       1.0     0.353558     0.985421     0.470867    Biso  1.000000 Si
   Si353       1.0     0.556955     0.172967     0.470808    Biso  1.000000 Si
   O2812       1.0     0.219316     0.811252     0.470800    Biso  1.000000 O
   O2813       1.0     0.113655     0.758457     0.470800    Biso  1.000000 O
   Si354       1.0     0.252103     0.374469     0.470800    Biso  1.000000 Si
   O2814       1.0     0.037708     0.214025     0.470783    Biso  1.000000 O
   Si355       1.0     0.732555     0.745471     0.470583    Biso  1.000000 Si
   O2815       1.0     0.995610     0.966104     0.470500    Biso  1.000000 O
   O2816       1.0     0.989741     0.559543     0.470492    Biso  1.000000 O
   O2817       1.0     0.475023     0.784011     0.470483    Biso  1.000000 O
   O2818       1.0     0.547089     0.291081     0.470458    Biso  1.000000 O
   Si356       1.0     0.142029     0.127495     0.470433    Biso  1.000000 Si
   O2819       1.0     0.032463     0.106308     0.470417    Biso  1.000000 O
   O2820       1.0     0.680661     0.965712     0.470408    Biso  1.000000 O
   Si357       1.0     0.548221     0.435374     0.470383    Biso  1.000000 Si
   O2821       1.0     0.490504     0.864487     0.470367    Biso  1.000000 O
   O2822       1.0     0.471604     0.197990     0.470350    Biso  1.000000 O
   Si358       1.0     0.992560     0.522713     0.470333    Biso  1.000000 Si
   O2823       1.0     0.915689     0.809982     0.470300    Biso  1.000000 O
   O2824       1.0     0.316913     0.989764     0.470225    Biso  1.000000 O
   O2825       1.0     0.435698     0.991220     0.470033    Biso  1.000000 O
   O2826       1.0     0.927819     0.161691     0.469958    Biso  1.000000 O
   O2827       1.0     0.765157     0.728489     0.469958    Biso  1.000000 O
   Si359       1.0     0.150970     0.753558     0.469683    Biso  1.000000 Si
   O2828       1.0     0.263725     0.018323     0.469600    Biso  1.000000 O
   O2829       1.0     0.371419     0.018115     0.469600    Biso  1.000000 O
   Si360       1.0     0.556885     0.555846     0.469458    Biso  1.000000 Si
   Si361       1.0     0.021557     0.939140     0.469450    Biso  1.000000 Si
   Si362       1.0     0.625347     0.357648     0.469233    Biso  1.000000 Si
   Si363       1.0     0.800832     0.739464     0.469225    Biso  1.000000 Si
   O2830       1.0     0.752703     0.152079     0.469142    Biso  1.000000 O
   O2831       1.0     0.300832     0.145240     0.469075    Biso  1.000000 O
   O2832       1.0     0.594062     0.556308     0.468992    Biso  1.000000 O
   Si364       1.0     0.183665     0.233526     0.468833    Biso  1.000000 Si
   Si365       1.0     0.691867     0.091913     0.468825    Biso  1.000000 Si
   Si366       1.0     0.716035     0.156215     0.468708    Biso  1.000000 Si
   O2833       1.0     0.193877     0.197412     0.468683    Biso  1.000000 O
   O2834       1.0     0.172990     0.953581     0.468450    Biso  1.000000 O
   O2835       1.0     0.240365     0.510559     0.468433    Biso  1.000000 O
   Si367       1.0     0.088655     0.854367     0.468367    Biso  1.000000 Si
   Si368       1.0     0.538031     0.626733     0.468367    Biso  1.000000 Si
   Si369       1.0     0.816728     0.416081     0.468133    Biso  1.000000 Si
   Si370       1.0     0.169039     0.437454     0.468117    Biso  1.000000 Si
   O2836       1.0     0.603558     0.684034     0.468050    Biso  1.000000 O
   Si371       1.0     0.417560     0.727079     0.467933    Biso  1.000000 Si
   O2837       1.0     0.878119     0.994824     0.467875    Biso  1.000000 O
   O2838       1.0     0.896396     0.465665     0.467858    Biso  1.000000 O
   O2839       1.0     0.909080     0.306100     0.467850    Biso  1.000000 O
   O2840       1.0     0.815018     0.146511     0.467700    Biso  1.000000 O
   O2841       1.0     0.209450     0.037985     0.467517    Biso  1.000000 O
   O2842       1.0     0.731701     0.391728     0.467392    Biso  1.000000 O
   Si372       1.0     0.286299     0.236668     0.467383    Biso  1.000000 Si
   Si373       1.0     0.308503     0.585305     0.467275    Biso  1.000000 Si
   O2843       1.0     0.524445     0.816197     0.466883    Biso  1.000000 O
   O2844       1.0     0.704806     0.611299     0.466775    Biso  1.000000 O
   O2845       1.0     0.177264     0.137200     0.466767    Biso  1.000000 O
   Si374       1.0     0.602957     0.647274     0.466558    Biso  1.000000 Si
   O2846       1.0     0.823775     0.379344     0.466408    Biso  1.000000 O
   O2847       1.0     0.239094     0.157209     0.466392    Biso  1.000000 O
   O2848       1.0     0.094201     0.410120     0.466250    Biso  1.000000 O
   O2849       1.0     0.392352     0.876433     0.466125    Biso  1.000000 O
   O2850       1.0     0.603466     0.880407     0.466067    Biso  1.000000 O
   Si375       1.0     0.452680     0.121465     0.465892    Biso  1.000000 Si
   Si376       1.0     0.658410     0.936807     0.465825    Biso  1.000000 Si
   O2851       1.0     0.283641     0.558179     0.465800    Biso  1.000000 O
   O2852       1.0     0.736761     0.780591     0.465800    Biso  1.000000 O
   O2853       1.0     0.383087     0.712893     0.465783    Biso  1.000000 O
   O2854       1.0     0.262292     0.328604     0.465775    Biso  1.000000 O
   Si377       1.0     0.460397     0.566590     0.465767    Biso  1.000000 Si
   Si378       1.0     0.721881     0.646580     0.465658    Biso  1.000000 Si
   O2855       1.0     0.177842     0.401941     0.465633    Biso  1.000000 O
   Si379       1.0     0.992976     0.999884     0.465467    Biso  1.000000 Si
   O2856       1.0     0.862754     0.843138     0.465467    Biso  1.000000 O
   O2857       1.0     0.808387     0.871765     0.465425    Biso  1.000000 O
   Si380       1.0     0.392006     0.045656     0.465325    Biso  1.000000 Si
   O2858       1.0     0.322944     0.307625     0.465208    Biso  1.000000 O
   O2859       1.0     0.884011     0.573013     0.465200    Biso  1.000000 O
   Si381       1.0     0.855152     0.359034     0.465125    Biso  1.000000 Si
   O2860       1.0     0.439395     0.695795     0.465000    Biso  1.000000 O
   Si382       1.0     0.940896     0.324376     0.464858    Biso  1.000000 Si
   O2861       1.0     0.566312     0.989164     0.464800    Biso  1.000000 O
   Si383       1.0     0.274977     0.169385     0.464767    Biso  1.000000 Si
   O2862       1.0     0.053281     0.955129     0.464758    Biso  1.000000 O
   O2863       1.0     0.582971     0.152264     0.464742    Biso  1.000000 O
   O2864       1.0     0.705129     0.726964     0.464567    Biso  1.000000 O
   O2865       1.0     0.740735     0.842075     0.464475    Biso  1.000000 O
   Si384       1.0     0.354344     0.689672     0.464467    Biso  1.000000 Si
   O2866       1.0     0.828235     0.556169     0.464458    Biso  1.000000 O
   Si385       1.0     0.875555     0.291982     0.464450    Biso  1.000000 Si
   Si386       1.0     0.970679     0.585097     0.464417    Biso  1.000000 Si
   O2867       1.0     0.545564     0.874053     0.464183    Biso  1.000000 O
   Si387       1.0     0.010906     0.194409     0.464125    Biso  1.000000 Si
   O2868       1.0     0.362592     0.401294     0.464083    Biso  1.000000 O
   Si388       1.0     0.495102     0.059566     0.464050    Biso  1.000000 Si
   O2869       1.0     0.464926     0.452218     0.464017    Biso  1.000000 O
   Si389       1.0     0.616312     0.716197     0.463950    Biso  1.000000 Si
   O2870       1.0     0.782694     0.424307     0.463942    Biso  1.000000 O
   Si390       1.0     0.207301     0.581169     0.463933    Biso  1.000000 Si
   O2871       1.0     0.324099     0.496765     0.463917    Biso  1.000000 O
   Si391       1.0     0.788078     0.902634     0.463800    Biso  1.000000 Si
   Si392       1.0     0.815873     0.520448     0.463775    Biso  1.000000 Si
   O2872       1.0     0.524977     0.173498     0.463567    Biso  1.000000 O
   O2873       1.0     0.034381     0.411853     0.463567    Biso  1.000000 O
   Si393       1.0     0.051317     0.336969     0.463425    Biso  1.000000 Si
   O2874       1.0     0.471118     0.089233     0.463342    Biso  1.000000 O
   O2875       1.0     0.921557     0.050901     0.463133    Biso  1.000000 O
   O2876       1.0     0.847528     0.193230     0.463108    Biso  1.000000 O
   Si394       1.0     0.680638     0.583364     0.462992    Biso  1.000000 Si
   O2877       1.0     0.835490     0.041012     0.462950    Biso  1.000000 O
   Si395       1.0     0.545980     0.958041     0.462925    Biso  1.000000 Si
   Si396       1.0     0.517445     0.850855     0.462908    Biso  1.000000 Si
   O2878       1.0     0.845749     0.497851     0.462892    Biso  1.000000 O
   O2879       1.0     0.658896     0.091497     0.462892    Biso  1.000000 O
   O2880       1.0     0.722389     0.451109     0.462842    Biso  1.000000 O
   O2881       1.0     0.180684     0.669177     0.462833    Biso  1.000000 O
   O2882       1.0     0.249977     0.455129     0.462650    Biso  1.000000 O
   O2883       1.0     0.530938     0.356885     0.462433    Biso  1.000000 O
   O2884       1.0     0.416359     0.123775     0.462417    Biso  1.000000 O
   O2885       1.0     0.842514     0.438216     0.462408    Biso  1.000000 O
   O2886       1.0     0.221811     0.732140     0.462333    Biso  1.000000 O
   Si397       1.0     0.345564     0.278073     0.462317    Biso  1.000000 Si
   O2887       1.0     0.320656     0.248983     0.462283    Biso  1.000000 O
   O2888       1.0     0.904921     0.941821     0.462275    Biso  1.000000 O
   Si398       1.0     0.252264     0.711206     0.462158    Biso  1.000000 Si
   O2889       1.0     0.569848     0.636368     0.462075    Biso  1.000000 O
   O2890       1.0     0.172759     0.569894     0.461992    Biso  1.000000 O
   O2891       1.0     0.095749     0.886299     0.461975    Biso  1.000000 O
   O2892       1.0     0.113494     0.047066     0.461908    Biso  1.000000 O
   O2893       1.0     0.375416     0.076895     0.461900    Biso  1.000000 O
   O2894       1.0     0.988840     0.616289     0.461675    Biso  1.000000 O
   O2895       1.0     0.874445     0.140642     0.461667    Biso  1.000000 O
   O2896       1.0     0.602218     0.275578     0.461617    Biso  1.000000 O
   O2897       1.0     0.211553     0.617283     0.461600    Biso  1.000000 O
   O2898       1.0     0.021188     0.313540     0.461517    Biso  1.000000 O
   O2899       1.0     0.189487     0.341405     0.461492    Biso  1.000000 O
   O2900       1.0     0.042583     0.725832     0.461367    Biso  1.000000 O
   O2901       1.0     0.362153     0.960213     0.461350    Biso  1.000000 O
   Si399       1.0     0.379529     0.113701     0.461350    Biso  1.000000 Si
   Si400       1.0     0.058156     0.990758     0.461258    Biso  1.000000 Si
   O2902       1.0     0.019455     0.158410     0.461242    Biso  1.000000 O
   O2903       1.0     0.854205     0.322366     0.461242    Biso  1.000000 O
   O2904       1.0     0.079921     0.314348     0.461142    Biso  1.000000 O
   O2905       1.0     0.930176     0.358572     0.461075    Biso  1.000000 O
   Si401       1.0     0.143484     0.547435     0.460975    Biso  1.000000 Si
   Si402       1.0     0.745402     0.421950     0.460958    Biso  1.000000 Si
   Si403       1.0     0.892121     0.822551     0.460942    Biso  1.000000 Si
   Si404       1.0     0.488956     0.179067     0.460775    Biso  1.000000 Si
   O2906       1.0     0.722897     0.001340     0.460667    Biso  1.000000 O
   Si405       1.0     0.998614     0.411483     0.460658    Biso  1.000000 Si
   O2907       1.0     0.248175     0.396835     0.460600    Biso  1.000000 O
   Si406       1.0     0.258734     0.535397     0.460533    Biso  1.000000 Si
   Si407       1.0     0.865180     0.466936     0.460533    Biso  1.000000 Si
   Si408       1.0     0.239094     0.026086     0.460525    Biso  1.000000 Si
   O2908       1.0     0.067837     0.832371     0.460517    Biso  1.000000 O
   O2909       1.0     0.011969     0.913355     0.460492    Biso  1.000000 O
   O2910       1.0     0.477311     0.027888     0.460467    Biso  1.000000 O
   O2911       1.0     0.696118     0.549630     0.460458    Biso  1.000000 O
   O2912       1.0     0.510744     0.640712     0.460183    Biso  1.000000 O
   O2913       1.0     0.770518     0.317121     0.460058    Biso  1.000000 O
   Si409       1.0     0.847505     0.650924     0.460042    Biso  1.000000 Si
   Si410       1.0     0.687639     0.460513     0.459883    Biso  1.000000 Si
   O2914       1.0     0.120217     0.133641     0.459875    Biso  1.000000 O
   O2915       1.0     0.444362     0.335698     0.459825    Biso  1.000000 O
   O2916       1.0     0.120587     0.272689     0.459750    Biso  1.000000 O
   O2917       1.0     0.431770     0.582856     0.459542    Biso  1.000000 O
   O2918       1.0     0.697713     0.669177     0.459533    Biso  1.000000 O
   O2919       1.0     0.361114     0.656215     0.459533    Biso  1.000000 O
   O2920       1.0     0.566312     0.928235     0.459475    Biso  1.000000 O
   O2921       1.0     0.755337     0.644686     0.459458    Biso  1.000000 O
   O2922       1.0     0.430638     0.752264     0.459308    Biso  1.000000 O
   O2923       1.0     0.471534     0.146673     0.459192    Biso  1.000000 O
   O2924       1.0     0.961114     0.004806     0.459075    Biso  1.000000 O
   Si411       1.0     0.574492     0.891913     0.459025    Biso  1.000000 Si
   Si412       1.0     0.455522     0.780106     0.458983    Biso  1.000000 Si
   Si413       1.0     0.449076     0.004760     0.458950    Biso  1.000000 Si
   O2925       1.0     0.716798     0.087408     0.458825    Biso  1.000000 O
   Si414       1.0     0.840665     0.158202     0.458708    Biso  1.000000 Si
   O2926       1.0     0.239117     0.676756     0.458667    Biso  1.000000 O
   Si415       1.0     0.965896     0.701872     0.458642    Biso  1.000000 Si
   O2927       1.0     0.257763     0.241774     0.458533    Biso  1.000000 O
   O2928       1.0     0.300046     0.865411     0.458467    Biso  1.000000 O
   O2929       1.0     0.152957     0.511622     0.458433    Biso  1.000000 O
   Si416       1.0     0.030337     0.122967     0.458417    Biso  1.000000 Si
   O2930       1.0     0.678350     0.914764     0.458308    Biso  1.000000 O
   O2931       1.0     0.024238     0.781100     0.458225    Biso  1.000000 O
   O2932       1.0     0.996049     0.507625     0.458192    Biso  1.000000 O
   Si417       1.0     0.853720     0.577796     0.458142    Biso  1.000000 Si
   O2933       1.0     0.023845     0.003558     0.458067    Biso  1.000000 O
   Si418       1.0     0.292768     0.319616     0.458025    Biso  1.000000 Si
   O2934       1.0     0.542837     0.543184     0.457958    Biso  1.000000 O
   O2935       1.0     0.093438     0.660074     0.457883    Biso  1.000000 O
   O2936       1.0     0.633826     0.953350     0.457758    Biso  1.000000 O
   O2937       1.0     0.649145     0.708641     0.457733    Biso  1.000000 O
   Si419       1.0     0.067167     0.403835     0.457650    Biso  1.000000 Si
   Si420       1.0     0.219986     0.817606     0.457500    Biso  1.000000 Si
   O2938       1.0     0.556423     0.430799     0.457400    Biso  1.000000 O
   O2939       1.0     0.847805     0.614418     0.457383    Biso  1.000000 O
   O2940       1.0     0.988494     0.445679     0.457275    Biso  1.000000 O
   O2941       1.0     0.587015     0.730869     0.457225    Biso  1.000000 O
   O2942       1.0     0.326548     0.601872     0.457158    Biso  1.000000 O
   O2943       1.0     0.232509     0.559658     0.457083    Biso  1.000000 O
   O2944       1.0     0.667606     0.429321     0.457033    Biso  1.000000 O
   O2945       1.0     0.166081     0.752449     0.457017    Biso  1.000000 O
   Si421       1.0     0.209866     0.652934     0.457008    Biso  1.000000 Si
   O2946       1.0     0.154598     0.452542     0.456992    Biso  1.000000 O
   Si422       1.0     0.156285     0.959935     0.456833    Biso  1.000000 Si
   O2947       1.0     0.628212     0.374700     0.456767    Biso  1.000000 O
   O2948       1.0     0.776132     0.031793     0.456725    Biso  1.000000 O
   O2949       1.0     0.486067     0.563309     0.456708    Biso  1.000000 O
   O2950       1.0     0.627010     0.638909     0.456692    Biso  1.000000 O
   Si423       1.0     0.686506     0.703558     0.456525    Biso  1.000000 Si
   O2951       1.0     0.139210     0.993184     0.456475    Biso  1.000000 O
   O2952       1.0     0.988609     0.673960     0.456467    Biso  1.000000 O
   O2953       1.0     0.810259     0.742445     0.456450    Biso  1.000000 O
   O2954       1.0     0.758410     0.893392     0.456267    Biso  1.000000 O
   O2955       1.0     0.329043     0.703235     0.456242    Biso  1.000000 O
   O2956       1.0     0.178743     0.243970     0.456133    Biso  1.000000 O
   O2957       1.0     0.805823     0.927010     0.456008    Biso  1.000000 O
   O2958       1.0     0.523637     0.068715     0.455875    Biso  1.000000 O
   Si424       1.0     0.221511     0.329436     0.455758    Biso  1.000000 Si
   O2959       1.0     0.877565     0.670217     0.455750    Biso  1.000000 O
   O2960       1.0     0.709034     0.159519     0.455650    Biso  1.000000 O
   O2961       1.0     0.983711     0.733202     0.455592    Biso  1.000000 O
   O2962       1.0     0.188239     0.835097     0.455400    Biso  1.000000 O
   O2963       1.0     0.816613     0.667329     0.455392    Biso  1.000000 O
   O2964       1.0     0.059288     0.366636     0.455350    Biso  1.000000 O
   O2965       1.0     0.874700     0.373799     0.455050    Biso  1.000000 O
   O2966       1.0     0.132278     0.931932     0.454942    Biso  1.000000 O
   O2967       1.0     0.882324     0.266243     0.454908    Biso  1.000000 O
   O2968       1.0     0.959958     0.307925     0.454733    Biso  1.000000 O
   O2969       1.0     0.437361     0.810998     0.454517    Biso  1.000000 O
   O2970       1.0     0.227911     0.995656     0.454508    Biso  1.000000 O
   Si425       1.0     0.258249     0.427010     0.454450    Biso  1.000000 Si
   O2971       1.0     0.276317     0.729043     0.454442    Biso  1.000000 O
   Si426       1.0     0.945402     0.035744     0.454183    Biso  1.000000 Si
   O2972       1.0     0.518484     0.964187     0.453892    Biso  1.000000 O
   O2973       1.0     0.100670     0.479598     0.453742    Biso  1.000000 O
   O2974       1.0     0.223036     0.293900     0.453708    Biso  1.000000 O
   Si427       1.0     0.018530     0.745448     0.453567    Biso  1.000000 Si
   O2975       1.0     0.880014     0.793415     0.453558    Biso  1.000000 O
   Si428       1.0     0.397250     0.885282     0.453408    Biso  1.000000 Si
   O2976       1.0     0.912546     0.845287     0.453375    Biso  1.000000 O
   Si429       1.0     0.742468     0.861599     0.453242    Biso  1.000000 Si
   Si430       1.0     0.047574     0.808965     0.453150    Biso  1.000000 Si
   Si431       1.0     0.202056     0.750809     0.453050    Biso  1.000000 Si
   O2977       1.0     0.714695     0.307116     0.453017    Biso  1.000000 O
   Si432       1.0     0.811599     0.034173     0.452983    Biso  1.000000 Si
   Si433       1.0     0.443484     0.678212     0.452850    Biso  1.000000 Si
   Si434       1.0     0.589695     0.135883     0.452842    Biso  1.000000 Si
   O2978       1.0     0.064233     0.120749     0.452842    Biso  1.000000 O
   Si435       1.0     0.114811     0.019848     0.452767    Biso  1.000000 Si
   O2979       1.0     0.038286     0.642814     0.452742    Biso  1.000000 O
   Si436       1.0     0.001225     0.641405     0.452700    Biso  1.000000 Si
   O2980       1.0     0.247782     0.838794     0.452600    Biso  1.000000 O
   Si437       1.0     0.352495     0.625139     0.452592    Biso  1.000000 Si
   O2981       1.0     0.295125     0.424191     0.452542    Biso  1.000000 O
   O2982       1.0     0.961807     0.570910     0.452533    Biso  1.000000 O
   O2983       1.0     0.285005     0.178350     0.452467    Biso  1.000000 O
   O2984       1.0     0.956100     0.919016     0.452375    Biso  1.000000 O
   Si438       1.0     0.119385     0.897944     0.452217    Biso  1.000000 Si
   O2985       1.0     0.010559     0.211483     0.452200    Biso  1.000000 O
   O2986       1.0     0.886437     0.731677     0.452158    Biso  1.000000 O
   Si439       1.0     0.996696     0.304090     0.452133    Biso  1.000000 Si
   Si440       1.0     0.098891     0.295910     0.452125    Biso  1.000000 Si
   O2987       1.0     0.798660     0.516128     0.452067    Biso  1.000000 O
   O2988       1.0     0.970772     0.061553     0.452050    Biso  1.000000 O
   O2989       1.0     0.539926     0.691590     0.452050    Biso  1.000000 O
   O2990       1.0     0.933318     0.696349     0.452017    Biso  1.000000 O
   O2991       1.0     0.685213     0.490712     0.451975    Biso  1.000000 O
   Si441       1.0     0.137592     0.483503     0.451900    Biso  1.000000 Si
   Si442       1.0     0.369547     0.388771     0.451833    Biso  1.000000 Si
   O2992       1.0     0.385421     0.608595     0.451833    Biso  1.000000 O
   Si443       1.0     0.745310     0.016497     0.451758    Biso  1.000000 Si
   O2993       1.0     0.665134     0.595841     0.451725    Biso  1.000000 O
   O2994       1.0     0.436137     0.641613     0.451725    Biso  1.000000 O
   Si444       1.0     0.639418     0.408734     0.451642    Biso  1.000000 Si
   O2995       1.0     0.218115     0.784057     0.451608    Biso  1.000000 O
   O2996       1.0     0.082671     0.000462     0.451600    Biso  1.000000 O
   O2997       1.0     0.249908     0.051409     0.451550    Biso  1.000000 O
   Si445       1.0     0.002565     0.476086     0.451492    Biso  1.000000 Si
   O2998       1.0     0.038863     0.472366     0.451467    Biso  1.000000 O
   Si446       1.0     0.910166     0.375185     0.451333    Biso  1.000000 Si
   O2999       1.0     0.737870     0.515388     0.451258    Biso  1.000000 O
   Si447       1.0     0.782971     0.656493     0.451250    Biso  1.000000 Si
   O3000       1.0     0.431932     0.901571     0.451208    Biso  1.000000 O
   Si448       1.0     0.623082     0.270009     0.451200    Biso  1.000000 Si
   O3001       1.0     0.281077     0.517375     0.451192    Biso  1.000000 O
   Si449       1.0     0.316220     0.503743     0.451175    Biso  1.000000 Si
   O3002       1.0     0.281862     0.289556     0.451000    Biso  1.000000 O
   Si450       1.0     0.462038     0.447158     0.450917    Biso  1.000000 Si
   Si451       1.0     0.702010     0.523914     0.450908    Biso  1.000000 Si
   Si452       1.0     0.920933     0.931123     0.450858    Biso  1.000000 Si
   O3003       1.0     0.361229     0.127079     0.450833    Biso  1.000000 O
   O3004       1.0     0.458665     0.977172     0.450758    Biso  1.000000 O
   O3005       1.0     0.990827     0.386437     0.450758    Biso  1.000000 O
   O3006       1.0     0.611830     0.431955     0.450658    Biso  1.000000 O
   O3007       1.0     0.411599     0.026756     0.450642    Biso  1.000000 O
   O3008       1.0     0.639718     0.235975     0.450617    Biso  1.000000 O
   O3009       1.0     0.623845     0.120402     0.450558    Biso  1.000000 O
   O3010       1.0     0.504298     0.852703     0.450550    Biso  1.000000 O
   O3011       1.0     0.361114     0.290134     0.450508    Biso  1.000000 O
   Si453       1.0     0.250277     0.269824     0.450400    Biso  1.000000 Si
   Si454       1.0     0.421927     0.607902     0.450392    Biso  1.000000 Si
   Si455       1.0     0.511830     0.667352     0.450317    Biso  1.000000 Si
   O3012       1.0     0.917606     0.412569     0.450267    Biso  1.000000 O
   Si456       1.0     0.646396     0.090781     0.450167    Biso  1.000000 Si
   O3013       1.0     0.482371     0.771835     0.450158    Biso  1.000000 O
   O3014       1.0     0.121881     0.556701     0.450142    Biso  1.000000 O
   O3015       1.0     0.651987     0.293946     0.450117    Biso  1.000000 O
   Si457       1.0     0.527472     0.342537     0.450100    Biso  1.000000 Si
   O3016       1.0     0.562985     0.111322     0.450000    Biso  1.000000 O
   O3017       1.0     0.146072     0.873128     0.449792    Biso  1.000000 O
   O3018       1.0     0.083988     0.605638     0.449758    Biso  1.000000 O
   Si458       1.0     0.514441     0.550139     0.449700    Biso  1.000000 Si
   O3019       1.0     0.406423     0.389302     0.449683    Biso  1.000000 O
   Si459       1.0     0.896026     0.696765     0.449517    Biso  1.000000 Si
   Si460       1.0     0.991798     0.915434     0.449492    Biso  1.000000 Si
   O3020       1.0     0.754228     0.265619     0.449492    Biso  1.000000 O
   Si461       1.0     0.751386     0.303165     0.449475    Biso  1.000000 Si
   O3021       1.0     0.374076     0.911969     0.449292    Biso  1.000000 O
   O3022       1.0     0.006585     0.107925     0.449250    Biso  1.000000 O
   O3023       1.0     0.131955     0.814302     0.449033    Biso  1.000000 O
   O3024       1.0     0.497366     0.322112     0.449025    Biso  1.000000 O
   Si462       1.0     0.073660     0.640388     0.449025    Biso  1.000000 Si
   O3025       1.0     0.478212     0.685189     0.449017    Biso  1.000000 O
   Si463       1.0     0.098475     0.132093     0.448992    Biso  1.000000 Si
   O3026       1.0     0.485605     0.196118     0.448967    Biso  1.000000 O
   Si464       1.0     0.310351     0.726571     0.448792    Biso  1.000000 Si
   Si465       1.0     0.363101     0.948152     0.448767    Biso  1.000000 Si
   O3027       1.0     0.329991     0.757902     0.448592    Biso  1.000000 O
   Si466       1.0     0.560605     0.721072     0.448550    Biso  1.000000 Si
   O3028       1.0     0.825901     0.122620     0.448392    Biso  1.000000 O
   O3029       1.0     0.879713     0.462500     0.448283    Biso  1.000000 O
   Si467       1.0     0.460860     0.328766     0.448258    Biso  1.000000 Si
   O3030       1.0     0.001571     0.268623     0.448233    Biso  1.000000 O
   O3031       1.0     0.292514     0.346765     0.448183    Biso  1.000000 O
   O3032       1.0     0.461899     0.411322     0.448167    Biso  1.000000 O
   Si468       1.0     0.279136     0.855407     0.448150    Biso  1.000000 Si
   O3033       1.0     0.825162     0.002495     0.448050    Biso  1.000000 O
   O3034       1.0     0.361206     0.353443     0.447992    Biso  1.000000 O
   Si469       1.0     0.632648     0.611368     0.447900    Biso  1.000000 Si
   O3035       1.0     0.604552     0.006955     0.447800    Biso  1.000000 O
   O3036       1.0     0.708133     0.870610     0.447692    Biso  1.000000 O
   O3037       1.0     0.725416     0.214418     0.447625    Biso  1.000000 O
   Si470       1.0     0.677311     0.892237     0.447525    Biso  1.000000 Si
   O3038       1.0     0.625601     0.060860     0.447450    Biso  1.000000 O
   O3039       1.0     0.742121     0.417237     0.447408    Biso  1.000000 O
   Si471       1.0     0.158780     0.839256     0.447300    Biso  1.000000 Si
   Si472       1.0     0.621326     0.973059     0.447267    Biso  1.000000 Si
   O3040       1.0     0.644986     0.872435     0.447067    Biso  1.000000 O
   O3041       1.0     0.181446     0.961992     0.447067    Biso  1.000000 O
   O3042       1.0     0.074307     0.788586     0.446933    Biso  1.000000 O
   O3043       1.0     0.383110     0.795957     0.446867    Biso  1.000000 O
   O3044       1.0     0.072643     0.427172     0.446817    Biso  1.000000 O
   O3045       1.0     0.582902     0.879806     0.446750    Biso  1.000000 O
   Si473       1.0     0.072759     0.465365     0.446425    Biso  1.000000 Si
   Si474       1.0     0.577218     0.434265     0.446392    Biso  1.000000 Si
   O3046       1.0     0.608896     0.581839     0.446342    Biso  1.000000 O
   O3047       1.0     0.395587     0.853697     0.446233    Biso  1.000000 O
   O3048       1.0     0.343115     0.526178     0.446217    Biso  1.000000 O
   O3049       1.0     0.430291     0.460998     0.446208    Biso  1.000000 O
   O3050       1.0     0.234358     0.940319     0.446100    Biso  1.000000 O
   Si475       1.0     0.712731     0.076017     0.445975    Biso  1.000000 Si
   O3051       1.0     0.232024     0.352449     0.445842    Biso  1.000000 O
   O3052       1.0     0.859866     0.563655     0.445842    Biso  1.000000 O
   Si476       1.0     0.768415     0.503443     0.445767    Biso  1.000000 Si
   O3053       1.0     0.555060     0.320148     0.445725    Biso  1.000000 O
   Si477       1.0     0.542375     0.082787     0.445558    Biso  1.000000 Si
   O3054       1.0     0.798198     0.793530     0.445425    Biso  1.000000 O
   O3055       1.0     0.024353     0.828558     0.445425    Biso  1.000000 O
   Si478       1.0     0.683457     0.308919     0.445408    Biso  1.000000 Si
   O3056       1.0     0.417884     0.694547     0.445325    Biso  1.000000 O
   Si479       1.0     0.881354     0.764048     0.445317    Biso  1.000000 Si
   O3057       1.0     0.536391     0.748175     0.445300    Biso  1.000000 O
   Si480       1.0     0.216520     0.972805     0.445192    Biso  1.000000 Si
   Si481       1.0     0.489903     0.963309     0.445150    Biso  1.000000 Si
   Si482       1.0     0.411876     0.820448     0.445133    Biso  1.000000 Si
   O3058       1.0     0.903628     0.902726     0.445042    Biso  1.000000 O
   O3059       1.0     0.137616     0.208341     0.445017    Biso  1.000000 O
   O3060       1.0     0.825832     0.183688     0.444992    Biso  1.000000 O
   O3061       1.0     0.724561     0.040665     0.444933    Biso  1.000000 O
   O3062       1.0     0.117722     0.321049     0.444933    Biso  1.000000 O
   Si483       1.0     0.708849     0.182186     0.444917    Biso  1.000000 Si
   O3063       1.0     0.769848     0.466636     0.444817    Biso  1.000000 O
   O3064       1.0     0.321396     0.471141     0.444742    Biso  1.000000 O
   O3065       1.0     0.351340     0.415157     0.444583    Biso  1.000000 O
   O3066       1.0     0.764556     0.843230     0.444550    Biso  1.000000 O
   O3067       1.0     0.769085     0.685744     0.444517    Biso  1.000000 O
   Si484       1.0     0.811668     0.759080     0.444500    Biso  1.000000 Si
   O3068       1.0     0.815226     0.062754     0.444408    Biso  1.000000 O
   O3069       1.0     0.077957     0.274677     0.444258    Biso  1.000000 O
   O3070       1.0     0.588840     0.162985     0.444033    Biso  1.000000 O
   Si485       1.0     0.165296     0.234196     0.444025    Biso  1.000000 Si
   O3071       1.0     0.200462     0.646095     0.444008    Biso  1.000000 O
   O3072       1.0     0.696580     0.710975     0.443808    Biso  1.000000 O
   O3073       1.0     0.489857     0.463655     0.443792    Biso  1.000000 O
   O3074       1.0     0.677911     0.345564     0.443625    Biso  1.000000 O
   Si486       1.0     0.880083     0.245656     0.443600    Biso  1.000000 Si
   O3075       1.0     0.927495     0.021465     0.443467    Biso  1.000000 O
   O3076       1.0     0.893854     0.210074     0.443400    Biso  1.000000 O
   Si487       1.0     0.319709     0.434358     0.443342    Biso  1.000000 Si
   O3077       1.0     0.502056     0.520749     0.443183    Biso  1.000000 O
   O3078       1.0     0.445772     0.298036     0.443108    Biso  1.000000 O
   O3079       1.0     0.677241     0.084982     0.443092    Biso  1.000000 O
   O3080       1.0     0.792121     0.628812     0.443025    Biso  1.000000 O
   O3081       1.0     0.002449     0.946580     0.442958    Biso  1.000000 O
   Si488       1.0     0.983965     0.083757     0.442867    Biso  1.000000 Si
   O3082       1.0     0.004690     0.328882     0.442767    Biso  1.000000 O
   O3083       1.0     0.330453     0.947112     0.442708    Biso  1.000000 O
[truncated: 287,667 more chars]
