# Supplementary material for: New Atomistic Insights on the Chemical Mechanical Polishing of Silica Glass with Ceria Nanoparticles
Source: Langmuir. 2023 Apr 8;39(15):5527–41. doi: 10.1021/acs.langmuir.3c00304 (PMC10116594; doi:10.1021/acs.langmuir.3c00304)
Supplement: Supplementary file 3 — la3c00304_si_003.zip [file la3c00304_si_003.zip › Structures/pre_gel_40_ceria_111_acid.cif]

#======================================================================
# CRYSTAL DATA
#----------------------------------------------------------------------
data_PRE-COMPRESSION Silica_gel_40%_Ceria_111_pH_acid


_chemical_name_common                  'O5338 Ce864 H678 Cl6 Si1644'
_cell_length_a                         45.914001
_cell_length_b                         39.763000
_cell_length_c                         120.000000
_cell_angle_alpha                      90.000000
_cell_angle_beta                       90.000000
_cell_angle_gamma                      90.000000
_cell_volume                           219081.415520
_space_group_name_H-M_alt              'P 1'
_space_group_IT_number                 1

loop_
_space_group_symop_operation_xyz
   'x, y, z'

loop_
   _atom_site_label
   _atom_site_occupancy
   _atom_site_fract_x
   _atom_site_fract_y
   _atom_site_fract_z
   _atom_site_adp_type
   _atom_site_B_iso_or_equiv
   _atom_site_type_symbol
   O1          1.0     0.412510     0.463396     0.951467    Biso  1.000000 O
   O2          1.0     0.329072     0.463396     0.951467    Biso  1.000000 O
   O3          1.0     0.370824     0.546815     0.951467    Biso  1.000000 O
   O4          1.0     0.370780     0.379976     0.951458    Biso  1.000000 O
   O5          1.0     0.287363     0.546765     0.951450    Biso  1.000000 O
   O6          1.0     0.454197     0.379976     0.951442    Biso  1.000000 O
   O7          1.0     0.287363     0.380002     0.951442    Biso  1.000000 O
   O8          1.0     0.329115     0.630134     0.951442    Biso  1.000000 O
   O9          1.0     0.329072     0.296607     0.951433    Biso  1.000000 O
   O10         1.0     0.245655     0.463370     0.951425    Biso  1.000000 O
   O11         1.0     0.454262     0.546840     0.951425    Biso  1.000000 O
   O12         1.0     0.412467     0.296582     0.951425    Biso  1.000000 O
   O13         1.0     0.495927     0.463421     0.951417    Biso  1.000000 O
   O14         1.0     0.412576     0.630184     0.951417    Biso  1.000000 O
   O15         1.0     0.287407     0.713427     0.951408    Biso  1.000000 O
   O16         1.0     0.245655     0.630058     0.951408    Biso  1.000000 O
   O17         1.0     0.370867     0.713503     0.951400    Biso  1.000000 O
   O18         1.0     0.245677     0.296658     0.951400    Biso  1.000000 O
   O19         1.0     0.370780     0.213213     0.951400    Biso  1.000000 O
   O20         1.0     0.203947     0.546714     0.951392    Biso  1.000000 O
   O21         1.0     0.287407     0.213264     0.951392    Biso  1.000000 O
   O22         1.0     0.495840     0.296582     0.951392    Biso  1.000000 O
   O23         1.0     0.203968     0.380027     0.951383    Biso  1.000000 O
   O24         1.0     0.537548     0.380002     0.951383    Biso  1.000000 O
   O25         1.0     0.245698     0.796695     0.951383    Biso  1.000000 O
   O26         1.0     0.203968     0.713352     0.951375    Biso  1.000000 O
   O27         1.0     0.454153     0.213213     0.951375    Biso  1.000000 O
   O28         1.0     0.329159     0.796771     0.951375    Biso  1.000000 O
   O29         1.0     0.329115     0.129895     0.951375    Biso  1.000000 O
   O30         1.0     0.245786     0.129920     0.951367    Biso  1.000000 O
   O31         1.0     0.204055     0.213339     0.951367    Biso  1.000000 O
   O32         1.0     0.287450     0.880014     0.951367    Biso  1.000000 O
   O33         1.0     0.162282     0.463370     0.951358    Biso  1.000000 O
   O34         1.0     0.287472     0.046576     0.951358    Biso  1.000000 O
   O35         1.0     0.204055     0.879913     0.951358    Biso  1.000000 O
   O36         1.0     0.162282     0.629983     0.951358    Biso  1.000000 O
   O37         1.0     0.537636     0.546840     0.951358    Biso  1.000000 O
   O38         1.0     0.204164     0.046551     0.951350    Biso  1.000000 O
   O39         1.0     0.454306     0.713528     0.951350    Biso  1.000000 O
   O40         1.0     0.162303     0.796595     0.951350    Biso  1.000000 O
   O41         1.0     0.412489     0.129869     0.951350    Biso  1.000000 O
   O42         1.0     0.162325     0.296733     0.951350    Biso  1.000000 O
   O43         1.0     0.579235     0.463396     0.951350    Biso  1.000000 O
   O44         1.0     0.245786     0.963257     0.951350    Biso  1.000000 O
   O45         1.0     0.495993     0.630209     0.951350    Biso  1.000000 O
   O46         1.0     0.412597     0.796796     0.951342    Biso  1.000000 O
   O47         1.0     0.162434     0.963157     0.951342    Biso  1.000000 O
   O48         1.0     0.370824     0.046576     0.951342    Biso  1.000000 O
   O49         1.0     0.370867     0.880064     0.951342    Biso  1.000000 O
   O50         1.0     0.329159     0.963308     0.951342    Biso  1.000000 O
   O51         1.0     0.537505     0.213188     0.951333    Biso  1.000000 O
   O52         1.0     0.579170     0.296582     0.951333    Biso  1.000000 O
   O53         1.0     0.120595     0.713251     0.951325    Biso  1.000000 O
   O54         1.0     0.120660     0.879813     0.951325    Biso  1.000000 O
   O55         1.0     0.120617     0.546639     0.951325    Biso  1.000000 O
   O56         1.0     0.162587     0.129995     0.951317    Biso  1.000000 O
   O57         1.0     0.620856     0.379951     0.951317    Biso  1.000000 O
   O58         1.0     0.120639     0.380052     0.951317    Biso  1.000000 O
   O59         1.0     0.495818     0.129844     0.951308    Biso  1.000000 O
   O60         1.0     0.412532     0.963308     0.951308    Biso  1.000000 O
   O61         1.0     0.454175     0.046576     0.951300    Biso  1.000000 O
   O62         1.0     0.078930     0.796519     0.951300    Biso  1.000000 O
   O63         1.0     0.120769     0.213540     0.951300    Biso  1.000000 O
   O64         1.0     0.454241     0.880064     0.951292    Biso  1.000000 O
   O65         1.0     0.078974     0.463320     0.951292    Biso  1.000000 O
   O66         1.0     0.620922     0.546790     0.951292    Biso  1.000000 O
   O67         1.0     0.079061     0.962981     0.951292    Biso  1.000000 O
   O68         1.0     0.078930     0.629932     0.951292    Biso  1.000000 O
   O69         1.0     0.662543     0.463345     0.951283    Biso  1.000000 O
   O70         1.0     0.495971     0.796796     0.951283    Biso  1.000000 O
   O71         1.0     0.037265     0.879763     0.951283    Biso  1.000000 O
   O72         1.0     0.078974     0.296809     0.951283    Biso  1.000000 O
   O73         1.0     0.579300     0.630184     0.951283    Biso  1.000000 O
   O74         1.0     0.537657     0.713503     0.951275    Biso  1.000000 O
   O75         1.0     0.662478     0.296557     0.951275    Biso  1.000000 O
   O76         1.0     0.620813     0.213188     0.951275    Biso  1.000000 O
   O77         1.0     0.704164     0.379926     0.951267    Biso  1.000000 O
   O78         1.0     0.037265     0.713201     0.951267    Biso  1.000000 O
   O79         1.0     0.579148     0.129844     0.951267    Biso  1.000000 O
   O80         1.0     0.037309     0.380027     0.951258    Biso  1.000000 O
   O81         1.0     0.037309     0.546614     0.951258    Biso  1.000000 O
   O82         1.0     0.495862     0.963308     0.951258    Biso  1.000000 O
   O83         1.0     0.537505     0.046551     0.951250    Biso  1.000000 O
   O84         1.0     0.995579     0.796494     0.951250    Biso  1.000000 O
   O85         1.0     0.995492     0.962956     0.951250    Biso  1.000000 O
   O86         1.0     0.745829     0.463295     0.951242    Biso  1.000000 O
   O87         1.0     0.704186     0.546689     0.951242    Biso  1.000000 O
   O88         1.0     0.953870     0.879763     0.951242    Biso  1.000000 O
   O89         1.0     0.995622     0.629882     0.951242    Biso  1.000000 O
   O90         1.0     0.995666     0.463295     0.951233    Biso  1.000000 O
   O91         1.0     0.121031     0.046350     0.951233    Biso  1.000000 O
   O92         1.0     0.995622     0.296783     0.951233    Biso  1.000000 O
   O93         1.0     0.953957     0.713176     0.951225    Biso  1.000000 O
   O94         1.0     0.704099     0.213213     0.951225    Biso  1.000000 O
   O95         1.0     0.662565     0.630108     0.951225    Biso  1.000000 O
   O96         1.0     0.537570     0.880039     0.951225    Biso  1.000000 O
   O97         1.0     0.745786     0.296557     0.951225    Biso  1.000000 O
   O98         1.0     0.954001     0.379976     0.951217    Biso  1.000000 O
   O99         1.0     0.662434     0.129869     0.951217    Biso  1.000000 O
   O100        1.0     0.787450     0.379901     0.951217    Biso  1.000000 O
   O101        1.0     0.954023     0.546563     0.951217    Biso  1.000000 O
   O102        1.0     0.912140     0.963132     0.951217    Biso  1.000000 O
   O103        1.0     0.620922     0.713452     0.951217    Biso  1.000000 O
   O104        1.0     0.579257     0.796771     0.951217    Biso  1.000000 O
   O105        1.0     0.912249     0.796494     0.951208    Biso  1.000000 O
   O106        1.0     0.912401     0.463270     0.951208    Biso  1.000000 O
   O107        1.0     0.620791     0.046551     0.951208    Biso  1.000000 O
   O108        1.0     0.829115     0.463245     0.951208    Biso  1.000000 O
   O109        1.0     0.787472     0.546614     0.951208    Biso  1.000000 O
   O110        1.0     0.579170     0.963282     0.951208    Biso  1.000000 O
   O111        1.0     0.953805     0.213540     0.951200    Biso  1.000000 O
   O112        1.0     0.912314     0.296683     0.951200    Biso  1.000000 O
   O113        1.0     0.912358     0.629882     0.951200    Biso  1.000000 O
   O114        1.0     0.870475     0.046526     0.951200    Biso  1.000000 O
   O115        1.0     0.870737     0.379926     0.951200    Biso  1.000000 O
   O116        1.0     0.745807     0.630008     0.951200    Biso  1.000000 O
   O117        1.0     0.870584     0.213314     0.951200    Biso  1.000000 O
   O118        1.0     0.870758     0.546563     0.951200    Biso  1.000000 O
   O119        1.0     0.829050     0.296607     0.951200    Biso  1.000000 O
   O120        1.0     0.912031     0.129995     0.951192    Biso  1.000000 O
   O121        1.0     0.745677     0.129895     0.951192    Biso  1.000000 O
   O122        1.0     0.870671     0.713201     0.951192    Biso  1.000000 O
   O123        1.0     0.828898     0.129920     0.951192    Biso  1.000000 O
   O124        1.0     0.787342     0.213238     0.951192    Biso  1.000000 O
   O125        1.0     0.870562     0.879813     0.951192    Biso  1.000000 O
   O126        1.0     0.829072     0.629907     0.951192    Biso  1.000000 O
   O127        1.0     0.828898     0.963207     0.951183    Biso  1.000000 O
   O128        1.0     0.704143     0.713352     0.951175    Biso  1.000000 O
   O129        1.0     0.704034     0.046551     0.951175    Biso  1.000000 O
   O130        1.0     0.787407     0.713276     0.951175    Biso  1.000000 O
   O131        1.0     0.787254     0.046551     0.951175    Biso  1.000000 O
   O132        1.0     0.828985     0.796545     0.951175    Biso  1.000000 O
   O133        1.0     0.037287     0.213817     0.951175    Biso  1.000000 O
   O134        1.0     0.620835     0.879989     0.951175    Biso  1.000000 O
   O135        1.0     0.662499     0.796695     0.951167    Biso  1.000000 O
   O136        1.0     0.662412     0.963257     0.951167    Biso  1.000000 O
   O137        1.0     0.745720     0.796595     0.951158    Biso  1.000000 O
   O138        1.0     0.787298     0.879888     0.951158    Biso  1.000000 O
   O139        1.0     0.745655     0.963232     0.951158    Biso  1.000000 O
   O140        1.0     0.953522     0.046350     0.951150    Biso  1.000000 O
   O141        1.0     0.704055     0.879939     0.951150    Biso  1.000000 O
   O142        1.0     0.037287     0.044262     0.950917    Biso  1.000000 O
   O143        1.0     0.080738     0.131127     0.950917    Biso  1.000000 O
   O144        1.0     0.993815     0.131152     0.950850    Biso  1.000000 O
   Ce1         1.0     0.037309     0.102155     0.946500    Biso  1.000000 Ce
   Ce2         1.0     0.329094     0.518975     0.945458    Biso  1.000000 Ce
   Ce3         1.0     0.370802     0.435581     0.945458    Biso  1.000000 Ce
   Ce4         1.0     0.412510     0.519000     0.945458    Biso  1.000000 Ce
   Ce5         1.0     0.329072     0.352212     0.945433    Biso  1.000000 Ce
   Ce6         1.0     0.287385     0.435581     0.945433    Biso  1.000000 Ce
   Ce7         1.0     0.454197     0.435581     0.945433    Biso  1.000000 Ce
   Ce8         1.0     0.370845     0.602344     0.945433    Biso  1.000000 Ce
   Ce9         1.0     0.412467     0.352212     0.945425    Biso  1.000000 Ce
   Ce10        1.0     0.287385     0.602319     0.945417    Biso  1.000000 Ce
   Ce11        1.0     0.370780     0.268818     0.945408    Biso  1.000000 Ce
   Ce12        1.0     0.329137     0.685663     0.945400    Biso  1.000000 Ce
   Ce13        1.0     0.245677     0.518950     0.945400    Biso  1.000000 Ce
   Ce14        1.0     0.287407     0.268868     0.945392    Biso  1.000000 Ce
   Ce15        1.0     0.495905     0.519025     0.945383    Biso  1.000000 Ce
   Ce16        1.0     0.245698     0.352237     0.945383    Biso  1.000000 Ce
   Ce17        1.0     0.495840     0.352187     0.945383    Biso  1.000000 Ce
   Ce18        1.0     0.454153     0.268818     0.945375    Biso  1.000000 Ce
   Ce19        1.0     0.454262     0.602394     0.945375    Biso  1.000000 Ce
   Ce20        1.0     0.245698     0.685612     0.945375    Biso  1.000000 Ce
   Ce21        1.0     0.329094     0.185474     0.945367    Biso  1.000000 Ce
   Ce22        1.0     0.287429     0.768956     0.945367    Biso  1.000000 Ce
   Ce23        1.0     0.412576     0.685713     0.945367    Biso  1.000000 Ce
   Ce24        1.0     0.537527     0.435606     0.945358    Biso  1.000000 Ce
   Ce25        1.0     0.203990     0.602243     0.945358    Biso  1.000000 Ce
   Ce26        1.0     0.204012     0.435606     0.945358    Biso  1.000000 Ce
   Ce27        1.0     0.370867     0.769006     0.945350    Biso  1.000000 Ce
   Ce28        1.0     0.412467     0.185449     0.945350    Biso  1.000000 Ce
   Ce29        1.0     0.245742     0.852199     0.945342    Biso  1.000000 Ce
   Ce30        1.0     0.245764     0.185524     0.945342    Biso  1.000000 Ce
   Ce31        1.0     0.329137     0.852275     0.945333    Biso  1.000000 Ce
   Ce32        1.0     0.204034     0.268918     0.945333    Biso  1.000000 Ce
   Ce33        1.0     0.204012     0.768855     0.945333    Biso  1.000000 Ce
   Ce34        1.0     0.537483     0.268793     0.945325    Biso  1.000000 Ce
   Ce35        1.0     0.287472     0.102130     0.945325    Biso  1.000000 Ce
   Ce36        1.0     0.162303     0.518899     0.945325    Biso  1.000000 Ce
   Ce37        1.0     0.287450     0.935518     0.945317    Biso  1.000000 Ce
   Ce38        1.0     0.579170     0.352187     0.945317    Biso  1.000000 Ce
   Ce39        1.0     0.204099     0.935442     0.945317    Biso  1.000000 Ce
   Ce40        1.0     0.162303     0.685537     0.945317    Biso  1.000000 Ce
   Ce41        1.0     0.370802     0.102130     0.945317    Biso  1.000000 Ce
   Ce42        1.0     0.245807     0.018811     0.945317    Biso  1.000000 Ce
   Ce43        1.0     0.329137     0.018837     0.945308    Biso  1.000000 Ce
   Ce44        1.0     0.495796     0.185449     0.945308    Biso  1.000000 Ce
   Ce45        1.0     0.162347     0.352287     0.945308    Biso  1.000000 Ce
   Ce46        1.0     0.204208     0.102155     0.945308    Biso  1.000000 Ce
   Ce47        1.0     0.162369     0.852124     0.945308    Biso  1.000000 Ce
   Ce48        1.0     0.579235     0.519000     0.945300    Biso  1.000000 Ce
   Ce49        1.0     0.537614     0.602394     0.945300    Biso  1.000000 Ce
   Ce50        1.0     0.162543     0.018686     0.945292    Biso  1.000000 Ce
   Ce51        1.0     0.620856     0.435556     0.945292    Biso  1.000000 Ce
   Ce52        1.0     0.120639     0.768780     0.945292    Biso  1.000000 Ce
   Ce53        1.0     0.121096     0.102080     0.945292    Biso  1.000000 Ce
   Ce54        1.0     0.495949     0.685738     0.945292    Biso  1.000000 Ce
   Ce55        1.0     0.454262     0.769032     0.945292    Biso  1.000000 Ce
   Ce56        1.0     0.162478     0.185625     0.945292    Biso  1.000000 Ce
   Ce57        1.0     0.370824     0.935543     0.945292    Biso  1.000000 Ce
   Ce58        1.0     0.079257     0.018434     0.945283    Biso  1.000000 Ce
   Ce59        1.0     0.120660     0.435581     0.945283    Biso  1.000000 Ce
   Ce60        1.0     0.454132     0.102105     0.945283    Biso  1.000000 Ce
   Ce61        1.0     0.412554     0.852300     0.945283    Biso  1.000000 Ce
   Ce62        1.0     0.120747     0.935317     0.945283    Biso  1.000000 Ce
   Ce63        1.0     0.120639     0.602193     0.945283    Biso  1.000000 Ce
   Ce64        1.0     0.412489     0.018837     0.945275    Biso  1.000000 Ce
   Ce65        1.0     0.078974     0.852048     0.945267    Biso  1.000000 Ce
   Ce66        1.0     0.620791     0.268793     0.945267    Biso  1.000000 Ce
   Ce67        1.0     0.120726     0.269044     0.945267    Biso  1.000000 Ce
   Ce68        1.0     0.079126     0.186002     0.945258    Biso  1.000000 Ce
   Ce69        1.0     0.579126     0.185424     0.945258    Biso  1.000000 Ce
   Ce70        1.0     0.078952     0.685461     0.945258    Biso  1.000000 Ce
   Ce71        1.0     0.662478     0.352136     0.945258    Biso  1.000000 Ce
   Ce72        1.0     0.078996     0.518849     0.945250    Biso  1.000000 Ce
   Ce73        1.0     0.037287     0.935241     0.945242    Biso  1.000000 Ce
   Ce74        1.0     0.078996     0.352287     0.945242    Biso  1.000000 Ce
   Ce75        1.0     0.454197     0.935543     0.945242    Biso  1.000000 Ce
   Ce76        1.0     0.995339     0.018434     0.945242    Biso  1.000000 Ce
   Ce77        1.0     0.662521     0.518925     0.945242    Biso  1.000000 Ce
   Ce78        1.0     0.037287     0.768730     0.945233    Biso  1.000000 Ce
   Ce79        1.0     0.537461     0.102105     0.945233    Biso  1.000000 Ce
   Ce80        1.0     0.704143     0.435505     0.945233    Biso  1.000000 Ce
   Ce81        1.0     0.995600     0.852023     0.945225    Biso  1.000000 Ce
   Ce82        1.0     0.495818     0.018811     0.945225    Biso  1.000000 Ce
   Ce83        1.0     0.620900     0.602319     0.945225    Biso  1.000000 Ce
   Ce84        1.0     0.037331     0.602118     0.945217    Biso  1.000000 Ce
   Ce85        1.0     0.037352     0.435531     0.945217    Biso  1.000000 Ce
   Ce86        1.0     0.495905     0.852300     0.945217    Biso  1.000000 Ce
   Ce87        1.0     0.579257     0.685688     0.945208    Biso  1.000000 Ce
   Ce88        1.0     0.537592     0.769006     0.945208    Biso  1.000000 Ce
   Ce89        1.0     0.995492     0.185977     0.945208    Biso  1.000000 Ce
   Ce90        1.0     0.704099     0.268767     0.945208    Biso  1.000000 Ce
   Ce91        1.0     0.037309     0.269120     0.945200    Biso  1.000000 Ce
   Ce92        1.0     0.953848     0.935292     0.945200    Biso  1.000000 Ce
   Ce93        1.0     0.745786     0.352111     0.945200    Biso  1.000000 Ce
   Ce94        1.0     0.995644     0.685411     0.945200    Biso  1.000000 Ce
   Ce95        1.0     0.953522     0.102080     0.945200    Biso  1.000000 Ce
   Ce96        1.0     0.662412     0.185424     0.945200    Biso  1.000000 Ce
   Ce97        1.0     0.745829     0.518849     0.945192    Biso  1.000000 Ce
   Ce98        1.0     0.995688     0.518799     0.945192    Biso  1.000000 Ce
   Ce99        1.0     0.953957     0.768705     0.945192    Biso  1.000000 Ce
   Ce100       1.0     0.537505     0.935543     0.945183    Biso  1.000000 Ce
   Ce101       1.0     0.787450     0.435455     0.945183    Biso  1.000000 Ce
   Ce102       1.0     0.620769     0.102105     0.945183    Biso  1.000000 Ce
   Ce103       1.0     0.995666     0.352262     0.945183    Biso  1.000000 Ce
   Ce104       1.0     0.579126     0.018811     0.945175    Biso  1.000000 Ce
   Ce105       1.0     0.704186     0.602243     0.945175    Biso  1.000000 Ce
   Ce106       1.0     0.954045     0.435505     0.945175    Biso  1.000000 Ce
   Ce107       1.0     0.912249     0.852023     0.945175    Biso  1.000000 Ce
   Ce108       1.0     0.829115     0.518799     0.945167    Biso  1.000000 Ce
   Ce109       1.0     0.954023     0.602092     0.945167    Biso  1.000000 Ce
   Ce110       1.0     0.912075     0.018686     0.945167    Biso  1.000000 Ce
   Ce111       1.0     0.912401     0.518799     0.945167    Biso  1.000000 Ce
   Ce112       1.0     0.787385     0.268793     0.945158    Biso  1.000000 Ce
   Ce113       1.0     0.787450     0.602143     0.945158    Biso  1.000000 Ce
   Ce114       1.0     0.829072     0.352136     0.945158    Biso  1.000000 Ce
   Ce115       1.0     0.745698     0.185449     0.945158    Biso  1.000000 Ce
   Ce116       1.0     0.953936     0.268994     0.945158    Biso  1.000000 Ce
   Ce117       1.0     0.912336     0.685411     0.945158    Biso  1.000000 Ce
   Ce118       1.0     0.912358     0.352187     0.945158    Biso  1.000000 Ce
   Ce119       1.0     0.870737     0.435480     0.945158    Biso  1.000000 Ce
   Ce120       1.0     0.870562     0.935392     0.945158    Biso  1.000000 Ce
   Ce121       1.0     0.870737     0.602092     0.945158    Biso  1.000000 Ce
   Ce122       1.0     0.579192     0.852250     0.945150    Biso  1.000000 Ce
   Ce123       1.0     0.662521     0.685612     0.945150    Biso  1.000000 Ce
   Ce124       1.0     0.870453     0.102130     0.945150    Biso  1.000000 Ce
   Ce125       1.0     0.912162     0.185600     0.945150    Biso  1.000000 Ce
   Ce126       1.0     0.870649     0.268868     0.945150    Biso  1.000000 Ce
   Ce127       1.0     0.828941     0.185499     0.945142    Biso  1.000000 Ce
   Ce128       1.0     0.829050     0.685436     0.945142    Biso  1.000000 Ce
   Ce129       1.0     0.828898     0.018761     0.945142    Biso  1.000000 Ce
   Ce130       1.0     0.787276     0.102130     0.945142    Biso  1.000000 Ce
   Ce131       1.0     0.620878     0.768956     0.945142    Biso  1.000000 Ce
   Ce132       1.0     0.870649     0.768730     0.945142    Biso  1.000000 Ce
   Ce133       1.0     0.704034     0.102130     0.945142    Biso  1.000000 Ce
   Ce134       1.0     0.828963     0.852074     0.945133    Biso  1.000000 Ce
   Ce135       1.0     0.662391     0.018811     0.945133    Biso  1.000000 Ce
   Ce136       1.0     0.745786     0.685512     0.945133    Biso  1.000000 Ce
   Ce137       1.0     0.745655     0.018786     0.945125    Biso  1.000000 Ce
   Ce138       1.0     0.620791     0.935518     0.945125    Biso  1.000000 Ce
   Ce139       1.0     0.787298     0.935442     0.945117    Biso  1.000000 Ce
   Ce140       1.0     0.787385     0.768780     0.945117    Biso  1.000000 Ce
   Ce141       1.0     0.745698     0.852124     0.945108    Biso  1.000000 Ce
   Ce142       1.0     0.704034     0.935468     0.945108    Biso  1.000000 Ce
   Ce143       1.0     0.704121     0.768855     0.945108    Biso  1.000000 Ce
   Ce144       1.0     0.662456     0.852199     0.945108    Biso  1.000000 Ce
   O145        1.0     0.078952     0.074416     0.939025    Biso  1.000000 O
   O146        1.0     0.995688     0.074391     0.938983    Biso  1.000000 O
   O147        1.0     0.037331     0.157684     0.938983    Biso  1.000000 O
   O148        1.0     0.370802     0.491210     0.938917    Biso  1.000000 O
   O149        1.0     0.412467     0.407816     0.938892    Biso  1.000000 O
   O150        1.0     0.329094     0.407816     0.938892    Biso  1.000000 O
   O151        1.0     0.329094     0.574554     0.938892    Biso  1.000000 O
   O152        1.0     0.454197     0.491210     0.938883    Biso  1.000000 O
   O153        1.0     0.287385     0.491185     0.938883    Biso  1.000000 O
   O154        1.0     0.370758     0.324422     0.938875    Biso  1.000000 O
   O155        1.0     0.412532     0.574579     0.938875    Biso  1.000000 O
   O156        1.0     0.287385     0.324472     0.938858    Biso  1.000000 O
   O157        1.0     0.370845     0.657923     0.938858    Biso  1.000000 O
   O158        1.0     0.287407     0.657873     0.938850    Biso  1.000000 O
   O159        1.0     0.454132     0.324422     0.938850    Biso  1.000000 O
   O160        1.0     0.245698     0.407816     0.938842    Biso  1.000000 O
   O161        1.0     0.495840     0.407816     0.938842    Biso  1.000000 O
   O162        1.0     0.245677     0.574529     0.938842    Biso  1.000000 O
   O163        1.0     0.329094     0.241078     0.938842    Biso  1.000000 O
   O164        1.0     0.412445     0.241053     0.938833    Biso  1.000000 O
   O165        1.0     0.329137     0.741217     0.938825    Biso  1.000000 O
   O166        1.0     0.245698     0.741141     0.938808    Biso  1.000000 O
   O167        1.0     0.203990     0.491160     0.938808    Biso  1.000000 O
   O168        1.0     0.245742     0.241129     0.938808    Biso  1.000000 O
   O169        1.0     0.203990     0.657797     0.938800    Biso  1.000000 O
   O170        1.0     0.287407     0.824485     0.938800    Biso  1.000000 O
   O171        1.0     0.537548     0.491236     0.938800    Biso  1.000000 O
   O172        1.0     0.495927     0.574630     0.938800    Biso  1.000000 O
   O173        1.0     0.537461     0.324422     0.938792    Biso  1.000000 O
   O174        1.0     0.204034     0.324498     0.938792    Biso  1.000000 O
   O175        1.0     0.454262     0.657973     0.938792    Biso  1.000000 O
   O176        1.0     0.370780     0.157709     0.938792    Biso  1.000000 O
   O177        1.0     0.287429     0.157735     0.938792    Biso  1.000000 O
   O178        1.0     0.412554     0.741267     0.938783    Biso  1.000000 O
   O179        1.0     0.495796     0.241053     0.938783    Biso  1.000000 O
   O180        1.0     0.370845     0.824535     0.938775    Biso  1.000000 O
   O181        1.0     0.204012     0.824384     0.938775    Biso  1.000000 O
   O182        1.0     0.579148     0.407816     0.938775    Biso  1.000000 O
   O183        1.0     0.245742     0.907728     0.938775    Biso  1.000000 O
   O184        1.0     0.162325     0.574454     0.938767    Biso  1.000000 O
   O185        1.0     0.329115     0.907804     0.938767    Biso  1.000000 O
   O186        1.0     0.287450     0.991072     0.938758    Biso  1.000000 O
   O187        1.0     0.162303     0.741066     0.938758    Biso  1.000000 O
   O188        1.0     0.162347     0.407841     0.938758    Biso  1.000000 O
   O189        1.0     0.245807     0.074391     0.938758    Biso  1.000000 O
   O190        1.0     0.204121     0.157785     0.938758    Biso  1.000000 O
   O191        1.0     0.454110     0.157684     0.938758    Biso  1.000000 O
   O192        1.0     0.329115     0.074391     0.938758    Biso  1.000000 O
   O193        1.0     0.204121     0.991022     0.938750    Biso  1.000000 O
   O194        1.0     0.162391     0.907628     0.938750    Biso  1.000000 O
   O195        1.0     0.162608     0.074391     0.938742    Biso  1.000000 O
   O196        1.0     0.162412     0.241204     0.938742    Biso  1.000000 O
   O197        1.0     0.620791     0.324397     0.938733    Biso  1.000000 O
   O198        1.0     0.120639     0.657722     0.938733    Biso  1.000000 O
   O199        1.0     0.370802     0.991097     0.938733    Biso  1.000000 O
   O200        1.0     0.412445     0.074366     0.938733    Biso  1.000000 O
   O201        1.0     0.120660     0.824309     0.938733    Biso  1.000000 O
   O202        1.0     0.579126     0.241028     0.938733    Biso  1.000000 O
   O203        1.0     0.120791     0.990795     0.938725    Biso  1.000000 O
   O204        1.0     0.620835     0.491185     0.938725    Biso  1.000000 O
   O205        1.0     0.120682     0.491135     0.938725    Biso  1.000000 O
   O206        1.0     0.120704     0.324548     0.938717    Biso  1.000000 O
   O207        1.0     0.662478     0.407741     0.938717    Biso  1.000000 O
   O208        1.0     0.412510     0.907829     0.938717    Biso  1.000000 O
   O209        1.0     0.078996     0.907552     0.938717    Biso  1.000000 O
   O210        1.0     0.579235     0.574605     0.938717    Biso  1.000000 O
   O211        1.0     0.537614     0.657948     0.938708    Biso  1.000000 O
   O212        1.0     0.495949     0.741267     0.938708    Biso  1.000000 O
   O213        1.0     0.454219     0.824561     0.938708    Biso  1.000000 O
   O214        1.0     0.537440     0.157684     0.938708    Biso  1.000000 O
   O215        1.0     0.078952     0.740990     0.938700    Biso  1.000000 O
   O216        1.0     0.454153     0.991097     0.938692    Biso  1.000000 O
   O217        1.0     0.495796     0.074366     0.938692    Biso  1.000000 O
   O218        1.0     0.079017     0.574403     0.938692    Biso  1.000000 O
   O219        1.0     0.079039     0.407816     0.938683    Biso  1.000000 O
   O220        1.0     0.037287     0.824259     0.938683    Biso  1.000000 O
   O221        1.0     0.079126     0.241330     0.938683    Biso  1.000000 O
   O222        1.0     0.704164     0.491110     0.938675    Biso  1.000000 O
   O223        1.0     0.995579     0.907527     0.938675    Biso  1.000000 O
   O224        1.0     0.037309     0.657672     0.938667    Biso  1.000000 O
   O225        1.0     0.704099     0.324372     0.938667    Biso  1.000000 O
   O226        1.0     0.662412     0.241028     0.938667    Biso  1.000000 O
   O227        1.0     0.620747     0.157684     0.938658    Biso  1.000000 O
   O228        1.0     0.662521     0.574504     0.938658    Biso  1.000000 O
   O229        1.0     0.037374     0.491085     0.938658    Biso  1.000000 O
   O230        1.0     0.037352     0.324548     0.938650    Biso  1.000000 O
   O231        1.0     0.953827     0.990770     0.938650    Biso  1.000000 O
   O232        1.0     0.745786     0.407691     0.938650    Biso  1.000000 O
   O233        1.0     0.995622     0.740965     0.938650    Biso  1.000000 O
   O234        1.0     0.495840     0.907804     0.938650    Biso  1.000000 O
   O235        1.0     0.953936     0.824259     0.938642    Biso  1.000000 O
   O236        1.0     0.537461     0.991072     0.938633    Biso  1.000000 O
   O237        1.0     0.620878     0.657898     0.938633    Biso  1.000000 O
   O238        1.0     0.995709     0.407766     0.938633    Biso  1.000000 O
   O239        1.0     0.579083     0.074366     0.938633    Biso  1.000000 O
   O240        1.0     0.995688     0.574353     0.938633    Biso  1.000000 O
   O241        1.0     0.912227     0.907577     0.938625    Biso  1.000000 O
   O242        1.0     0.579235     0.741242     0.938625    Biso  1.000000 O
   O243        1.0     0.787472     0.491034     0.938625    Biso  1.000000 O
   O244        1.0     0.537548     0.824535     0.938625    Biso  1.000000 O
   O245        1.0     0.995557     0.241305     0.938625    Biso  1.000000 O
   O246        1.0     0.787407     0.324372     0.938617    Biso  1.000000 O
   O247        1.0     0.954001     0.657647     0.938617    Biso  1.000000 O
   O248        1.0     0.121205     0.158112     0.938617    Biso  1.000000 O
   O249        1.0     0.954066     0.491060     0.938617    Biso  1.000000 O
   O250        1.0     0.745807     0.574428     0.938617    Biso  1.000000 O
   O251        1.0     0.954001     0.324472     0.938608    Biso  1.000000 O
   O252        1.0     0.912314     0.740965     0.938608    Biso  1.000000 O
   O253        1.0     0.912053     0.074391     0.938608    Biso  1.000000 O
   O254        1.0     0.912401     0.407741     0.938608    Biso  1.000000 O
   O255        1.0     0.870780     0.491034     0.938608    Biso  1.000000 O
   O256        1.0     0.704034     0.157709     0.938608    Biso  1.000000 O
   O257        1.0     0.829094     0.407716     0.938608    Biso  1.000000 O
   O258        1.0     0.745720     0.241028     0.938608    Biso  1.000000 O
   O259        1.0     0.037309     0.990318     0.938600    Biso  1.000000 O
   O260        1.0     0.870519     0.990972     0.938600    Biso  1.000000 O
   O261        1.0     0.912401     0.574328     0.938600    Biso  1.000000 O
   O262        1.0     0.829115     0.574353     0.938600    Biso  1.000000 O
   O263        1.0     0.870715     0.657647     0.938592    Biso  1.000000 O
   O264        1.0     0.870693     0.324422     0.938592    Biso  1.000000 O
   O265        1.0     0.704164     0.657797     0.938592    Biso  1.000000 O
   O266        1.0     0.662369     0.074391     0.938592    Biso  1.000000 O
   O267        1.0     0.870606     0.824284     0.938592    Biso  1.000000 O
   O268        1.0     0.870562     0.157785     0.938592    Biso  1.000000 O
   O269        1.0     0.912271     0.241154     0.938592    Biso  1.000000 O
   O270        1.0     0.828985     0.241078     0.938592    Biso  1.000000 O
   O271        1.0     0.579126     0.907779     0.938592    Biso  1.000000 O
   O272        1.0     0.787429     0.657722     0.938583    Biso  1.000000 O
   O273        1.0     0.620747     0.991072     0.938583    Biso  1.000000 O
   O274        1.0     0.828898     0.074366     0.938583    Biso  1.000000 O
   O275        1.0     0.787298     0.157709     0.938583    Biso  1.000000 O
   O276        1.0     0.828941     0.907653     0.938583    Biso  1.000000 O
   O277        1.0     0.745655     0.074366     0.938575    Biso  1.000000 O
   O278        1.0     0.829028     0.740990     0.938575    Biso  1.000000 O
   O279        1.0     0.787276     0.991022     0.938567    Biso  1.000000 O
   O280        1.0     0.704012     0.991047     0.938567    Biso  1.000000 O
   O281        1.0     0.662499     0.741166     0.938567    Biso  1.000000 O
   O282        1.0     0.620813     0.824485     0.938567    Biso  1.000000 O
   O283        1.0     0.745742     0.741066     0.938558    Biso  1.000000 O
   O284        1.0     0.787342     0.824334     0.938558    Biso  1.000000 O
   O285        1.0     0.662391     0.907753     0.938550    Biso  1.000000 O
   O286        1.0     0.745677     0.907703     0.938550    Biso  1.000000 O
   O287        1.0     0.704077     0.824410     0.938542    Biso  1.000000 O
   O288        1.0     0.953435     0.158087     0.938517    Biso  1.000000 O
   O289        1.0     0.037331     0.102206     0.925892    Biso  1.000000 O
   O290        1.0     0.370824     0.435581     0.925883    Biso  1.000000 O
   O291        1.0     0.412445     0.352187     0.925875    Biso  1.000000 O
   O292        1.0     0.329094     0.352212     0.925875    Biso  1.000000 O
   O293        1.0     0.287429     0.435556     0.925875    Biso  1.000000 O
   O294        1.0     0.329094     0.518975     0.925875    Biso  1.000000 O
   O295        1.0     0.454153     0.435531     0.925867    Biso  1.000000 O
   O296        1.0     0.412510     0.518975     0.925867    Biso  1.000000 O
   O297        1.0     0.370845     0.602294     0.925867    Biso  1.000000 O
   O298        1.0     0.370780     0.268818     0.925850    Biso  1.000000 O
   O299        1.0     0.287407     0.602294     0.925850    Biso  1.000000 O
   O300        1.0     0.329137     0.685637     0.925842    Biso  1.000000 O
   O301        1.0     0.245742     0.352212     0.925833    Biso  1.000000 O
   O302        1.0     0.245698     0.518925     0.925833    Biso  1.000000 O
   O303        1.0     0.495775     0.352187     0.925825    Biso  1.000000 O
   O304        1.0     0.287429     0.268868     0.925825    Biso  1.000000 O
   O305        1.0     0.245720     0.685562     0.925817    Biso  1.000000 O
   O306        1.0     0.454110     0.268818     0.925817    Biso  1.000000 O
   O307        1.0     0.287429     0.768906     0.925808    Biso  1.000000 O
   O308        1.0     0.495862     0.519000     0.925808    Biso  1.000000 O
   O309        1.0     0.454219     0.602369     0.925808    Biso  1.000000 O
   O310        1.0     0.329115     0.185449     0.925808    Biso  1.000000 O
   O311        1.0     0.412576     0.685688     0.925800    Biso  1.000000 O
   O312        1.0     0.204077     0.435581     0.925800    Biso  1.000000 O
   O313        1.0     0.537461     0.435581     0.925800    Biso  1.000000 O
   O314        1.0     0.204034     0.602193     0.925800    Biso  1.000000 O
   O315        1.0     0.120726     0.102080     0.925792    Biso  1.000000 O
   O316        1.0     0.370845     0.768956     0.925792    Biso  1.000000 O
   O317        1.0     0.412445     0.185424     0.925792    Biso  1.000000 O
   O318        1.0     0.079104     0.018837     0.925783    Biso  1.000000 O
   O319        1.0     0.245764     0.185499     0.925783    Biso  1.000000 O
   O320        1.0     0.204034     0.768830     0.925775    Biso  1.000000 O
   O321        1.0     0.245764     0.852149     0.925775    Biso  1.000000 O
   O322        1.0     0.204077     0.268868     0.925775    Biso  1.000000 O
   O323        1.0     0.329137     0.852199     0.925775    Biso  1.000000 O
   O324        1.0     0.579083     0.352187     0.925767    Biso  1.000000 O
   O325        1.0     0.287450     0.102105     0.925767    Biso  1.000000 O
   O326        1.0     0.537418     0.268818     0.925767    Biso  1.000000 O
   O327        1.0     0.162369     0.685487     0.925758    Biso  1.000000 O
   O328        1.0     0.162391     0.518849     0.925758    Biso  1.000000 O
   O329        1.0     0.078974     0.185575     0.925758    Biso  1.000000 O
   O330        1.0     0.287450     0.935493     0.925758    Biso  1.000000 O
   O331        1.0     0.162391     0.352237     0.925750    Biso  1.000000 O
   O332        1.0     0.370780     0.102105     0.925750    Biso  1.000000 O
   O333        1.0     0.245786     0.018786     0.925750    Biso  1.000000 O
   O334        1.0     0.162412     0.852124     0.925750    Biso  1.000000 O
   O335        1.0     0.495753     0.185449     0.925750    Biso  1.000000 O
   O336        1.0     0.204121     0.935442     0.925750    Biso  1.000000 O
   O337        1.0     0.162434     0.018786     0.925742    Biso  1.000000 O
   O338        1.0     0.995622     0.018837     0.925742    Biso  1.000000 O
   O339        1.0     0.204121     0.102155     0.925742    Biso  1.000000 O
   O340        1.0     0.329115     0.018786     0.925742    Biso  1.000000 O
   O341        1.0     0.579148     0.518950     0.925742    Biso  1.000000 O
   O342        1.0     0.620769     0.435531     0.925733    Biso  1.000000 O
   O343        1.0     0.495927     0.685663     0.925733    Biso  1.000000 O
   O344        1.0     0.370802     0.935493     0.925733    Biso  1.000000 O
   O345        1.0     0.537570     0.602319     0.925733    Biso  1.000000 O
   O346        1.0     0.120704     0.768755     0.925725    Biso  1.000000 O
   O347        1.0     0.454241     0.768956     0.925725    Biso  1.000000 O
   O348        1.0     0.412510     0.852224     0.925725    Biso  1.000000 O
   O349        1.0     0.120726     0.435505     0.925717    Biso  1.000000 O
   O350        1.0     0.454110     0.102080     0.925717    Biso  1.000000 O
   O351        1.0     0.120747     0.935392     0.925717    Biso  1.000000 O
   O352        1.0     0.120726     0.602143     0.925717    Biso  1.000000 O
   O353        1.0     0.412445     0.018811     0.925708    Biso  1.000000 O
   O354        1.0     0.162543     0.185600     0.925708    Biso  1.000000 O
   O355        1.0     0.620726     0.268793     0.925708    Biso  1.000000 O
   O356        1.0     0.079061     0.852048     0.925708    Biso  1.000000 O
   O357        1.0     0.662391     0.352111     0.925700    Biso  1.000000 O
   O358        1.0     0.954001     0.102080     0.925700    Biso  1.000000 O
   O359        1.0     0.120747     0.268893     0.925700    Biso  1.000000 O
   O360        1.0     0.995753     0.185549     0.925700    Biso  1.000000 O
   O361        1.0     0.079039     0.685411     0.925692    Biso  1.000000 O
   O362        1.0     0.579061     0.185424     0.925692    Biso  1.000000 O
   O363        1.0     0.662456     0.518874     0.925683    Biso  1.000000 O
   O364        1.0     0.079083     0.518799     0.925683    Biso  1.000000 O
   O365        1.0     0.704077     0.435455     0.925675    Biso  1.000000 O
   O366        1.0     0.037352     0.768705     0.925675    Biso  1.000000 O
   O367        1.0     0.454153     0.935493     0.925675    Biso  1.000000 O
   O368        1.0     0.620856     0.602268     0.925667    Biso  1.000000 O
   O369        1.0     0.079083     0.352187     0.925667    Biso  1.000000 O
   O370        1.0     0.537418     0.102105     0.925667    Biso  1.000000 O
   O371        1.0     0.995688     0.852023     0.925667    Biso  1.000000 O
   O372        1.0     0.037396     0.935216     0.925667    Biso  1.000000 O
   O373        1.0     0.495775     0.018786     0.925658    Biso  1.000000 O
   O374        1.0     0.037418     0.435455     0.925650    Biso  1.000000 O
   O375        1.0     0.495884     0.852224     0.925650    Biso  1.000000 O
   O376        1.0     0.037418     0.602067     0.925650    Biso  1.000000 O
   O377        1.0     0.579235     0.685637     0.925642    Biso  1.000000 O
   O378        1.0     0.537570     0.768931     0.925642    Biso  1.000000 O
   O379        1.0     0.704034     0.268742     0.925642    Biso  1.000000 O
   O380        1.0     0.954001     0.935367     0.925642    Biso  1.000000 O
   O381        1.0     0.037374     0.268893     0.925642    Biso  1.000000 O
   O382        1.0     0.745742     0.352061     0.925633    Biso  1.000000 O
   O383        1.0     0.995731     0.685386     0.925633    Biso  1.000000 O
   O384        1.0     0.954045     0.768679     0.925625    Biso  1.000000 O
   O385        1.0     0.662369     0.185424     0.925625    Biso  1.000000 O
   O386        1.0     0.787429     0.435405     0.925625    Biso  1.000000 O
   O387        1.0     0.745786     0.518799     0.925625    Biso  1.000000 O
   O388        1.0     0.995753     0.518749     0.925625    Biso  1.000000 O
   O389        1.0     0.912293     0.018786     0.925617    Biso  1.000000 O
   O390        1.0     0.620704     0.102105     0.925617    Biso  1.000000 O
   O391        1.0     0.995731     0.352162     0.925617    Biso  1.000000 O
   O392        1.0     0.704143     0.602168     0.925617    Biso  1.000000 O
   O393        1.0     0.912358     0.852023     0.925608    Biso  1.000000 O
   O394        1.0     0.954088     0.602042     0.925608    Biso  1.000000 O
   O395        1.0     0.829115     0.518723     0.925608    Biso  1.000000 O
   O396        1.0     0.537461     0.935493     0.925608    Biso  1.000000 O
   O397        1.0     0.870737     0.435380     0.925600    Biso  1.000000 O
   O398        1.0     0.954088     0.435430     0.925600    Biso  1.000000 O
   O399        1.0     0.870649     0.935367     0.925600    Biso  1.000000 O
   O400        1.0     0.579083     0.018786     0.925600    Biso  1.000000 O
   O401        1.0     0.912401     0.685336     0.925592    Biso  1.000000 O
   O402        1.0     0.912380     0.352111     0.925592    Biso  1.000000 O
   O403        1.0     0.912445     0.518723     0.925592    Biso  1.000000 O
   O404        1.0     0.829050     0.352086     0.925592    Biso  1.000000 O
   O405        1.0     0.953979     0.268843     0.925592    Biso  1.000000 O
   O406        1.0     0.787363     0.268767     0.925592    Biso  1.000000 O
   O407        1.0     0.787472     0.602092     0.925592    Biso  1.000000 O
   O408        1.0     0.662499     0.685537     0.925583    Biso  1.000000 O
   O409        1.0     0.870737     0.768705     0.925583    Biso  1.000000 O
   O410        1.0     0.870584     0.102180     0.925583    Biso  1.000000 O
   O411        1.0     0.870671     0.268793     0.925583    Biso  1.000000 O
   O412        1.0     0.870780     0.602042     0.925583    Biso  1.000000 O
   O413        1.0     0.745677     0.185449     0.925583    Biso  1.000000 O
   O414        1.0     0.704012     0.102130     0.925575    Biso  1.000000 O
   O415        1.0     0.829094     0.685386     0.925575    Biso  1.000000 O
   O416        1.0     0.828941     0.018761     0.925575    Biso  1.000000 O
   O417        1.0     0.787298     0.102130     0.925575    Biso  1.000000 O
   O418        1.0     0.828963     0.185474     0.925575    Biso  1.000000 O
   O419        1.0     0.579170     0.852199     0.925575    Biso  1.000000 O
   O420        1.0     0.662369     0.018786     0.925567    Biso  1.000000 O
   O421        1.0     0.620835     0.768881     0.925567    Biso  1.000000 O
   O422        1.0     0.912184     0.185575     0.925567    Biso  1.000000 O
   O423        1.0     0.829028     0.852048     0.925567    Biso  1.000000 O
   O424        1.0     0.745786     0.685461     0.925558    Biso  1.000000 O
   O425        1.0     0.745655     0.018786     0.925558    Biso  1.000000 O
   O426        1.0     0.620747     0.935493     0.925558    Biso  1.000000 O
   O427        1.0     0.787342     0.935417     0.925558    Biso  1.000000 O
   O428        1.0     0.787407     0.768730     0.925550    Biso  1.000000 O
   O429        1.0     0.745720     0.852074     0.925542    Biso  1.000000 O
   O430        1.0     0.704034     0.935442     0.925542    Biso  1.000000 O
   O431        1.0     0.704121     0.768805     0.925533    Biso  1.000000 O
   O432        1.0     0.662434     0.852149     0.925533    Biso  1.000000 O
   Ce145       1.0     0.078821     0.074567     0.919392    Biso  1.000000 Ce
   Ce146       1.0     0.370737     0.491060     0.919375    Biso  1.000000 Ce
   Ce147       1.0     0.995927     0.074517     0.919358    Biso  1.000000 Ce
   Ce148       1.0     0.037374     0.157433     0.919350    Biso  1.000000 Ce
   Ce149       1.0     0.454088     0.491060     0.919333    Biso  1.000000 Ce
   Ce150       1.0     0.329115     0.574353     0.919317    Biso  1.000000 Ce
   Ce151       1.0     0.329137     0.407665     0.919317    Biso  1.000000 Ce
   Ce152       1.0     0.287407     0.490984     0.919317    Biso  1.000000 Ce
   Ce153       1.0     0.412510     0.574378     0.919300    Biso  1.000000 Ce
   Ce154       1.0     0.412467     0.407691     0.919300    Biso  1.000000 Ce
   Ce155       1.0     0.370845     0.657697     0.919292    Biso  1.000000 Ce
   Ce156       1.0     0.370780     0.324296     0.919292    Biso  1.000000 Ce
   Ce157       1.0     0.287429     0.657697     0.919275    Biso  1.000000 Ce
   Ce158       1.0     0.287429     0.324322     0.919275    Biso  1.000000 Ce
   Ce159       1.0     0.329115     0.240927     0.919267    Biso  1.000000 Ce
   Ce160       1.0     0.245742     0.407691     0.919258    Biso  1.000000 Ce
   Ce161       1.0     0.454088     0.324347     0.919258    Biso  1.000000 Ce
   Ce162       1.0     0.245764     0.574403     0.919250    Biso  1.000000 Ce
   Ce163       1.0     0.329137     0.741016     0.919250    Biso  1.000000 Ce
   Ce164       1.0     0.495796     0.407716     0.919250    Biso  1.000000 Ce
   Ce165       1.0     0.412445     0.240927     0.919250    Biso  1.000000 Ce
   Ce166       1.0     0.245764     0.240978     0.919225    Biso  1.000000 Ce
   Ce167       1.0     0.245764     0.741041     0.919217    Biso  1.000000 Ce
   Ce168       1.0     0.495796     0.574554     0.919208    Biso  1.000000 Ce
   Ce169       1.0     0.204077     0.491060     0.919208    Biso  1.000000 Ce
   Ce170       1.0     0.287472     0.824359     0.919208    Biso  1.000000 Ce
   Ce171       1.0     0.287429     0.157584     0.919208    Biso  1.000000 Ce
   Ce172       1.0     0.537396     0.491185     0.919208    Biso  1.000000 Ce
   Ce173       1.0     0.537418     0.324322     0.919200    Biso  1.000000 Ce
   Ce174       1.0     0.204077     0.657722     0.919200    Biso  1.000000 Ce
   Ce175       1.0     0.204055     0.324347     0.919200    Biso  1.000000 Ce
   Ce176       1.0     0.454241     0.657823     0.919200    Biso  1.000000 Ce
   Ce177       1.0     0.412554     0.741091     0.919200    Biso  1.000000 Ce
   Ce178       1.0     0.370780     0.157584     0.919200    Biso  1.000000 Ce
   Ce179       1.0     0.495753     0.240978     0.919192    Biso  1.000000 Ce
   Ce180       1.0     0.579083     0.407716     0.919183    Biso  1.000000 Ce
   Ce181       1.0     0.370845     0.824359     0.919183    Biso  1.000000 Ce
   Ce182       1.0     0.245807     0.907653     0.919175    Biso  1.000000 Ce
   Ce183       1.0     0.204121     0.824410     0.919175    Biso  1.000000 Ce
   Ce184       1.0     0.204077     0.157634     0.919175    Biso  1.000000 Ce
   Ce185       1.0     0.245764     0.074265     0.919167    Biso  1.000000 Ce
   Ce186       1.0     0.454088     0.157584     0.919167    Biso  1.000000 Ce
   Ce187       1.0     0.162412     0.407716     0.919167    Biso  1.000000 Ce
   Ce188       1.0     0.329137     0.907653     0.919158    Biso  1.000000 Ce
   Ce189       1.0     0.329094     0.074265     0.919158    Biso  1.000000 Ce
   Ce190       1.0     0.162369     0.241053     0.919158    Biso  1.000000 Ce
   Ce191       1.0     0.162434     0.574353     0.919158    Biso  1.000000 Ce
   Ce192       1.0     0.287450     0.990972     0.919158    Biso  1.000000 Ce
   Ce193       1.0     0.204143     0.990972     0.919158    Biso  1.000000 Ce
   Ce194       1.0     0.162434     0.741016     0.919158    Biso  1.000000 Ce
   Ce195       1.0     0.162478     0.907753     0.919150    Biso  1.000000 Ce
   Ce196       1.0     0.162391     0.074315     0.919150    Biso  1.000000 Ce
   Ce197       1.0     0.120747     0.157760     0.919150    Biso  1.000000 Ce
   Ce198       1.0     0.579061     0.240902     0.919142    Biso  1.000000 Ce
   Ce199       1.0     0.037396     0.990997     0.919142    Biso  1.000000 Ce
   Ce200       1.0     0.620726     0.324246     0.919142    Biso  1.000000 Ce
   Ce201       1.0     0.120769     0.991097     0.919142    Biso  1.000000 Ce
   Ce202       1.0     0.620747     0.491060     0.919142    Biso  1.000000 Ce
   Ce203       1.0     0.120813     0.824334     0.919142    Biso  1.000000 Ce
   Ce204       1.0     0.079148     0.907678     0.919133    Biso  1.000000 Ce
   Ce205       1.0     0.370758     0.990946     0.919133    Biso  1.000000 Ce
   Ce206       1.0     0.579126     0.574504     0.919125    Biso  1.000000 Ce
   Ce207       1.0     0.120769     0.657621     0.919125    Biso  1.000000 Ce
   Ce208       1.0     0.662391     0.407590     0.919125    Biso  1.000000 Ce
   Ce209       1.0     0.412423     0.074265     0.919125    Biso  1.000000 Ce
   Ce210       1.0     0.120747     0.491009     0.919125    Biso  1.000000 Ce
   Ce211       1.0     0.079126     0.740940     0.919117    Biso  1.000000 Ce
   Ce212       1.0     0.537374     0.157609     0.919117    Biso  1.000000 Ce
   Ce213       1.0     0.412489     0.907678     0.919117    Biso  1.000000 Ce
   Ce214       1.0     0.120726     0.324372     0.919117    Biso  1.000000 Ce
   Ce215       1.0     0.454241     0.824435     0.919108    Biso  1.000000 Ce
   Ce216       1.0     0.995753     0.907653     0.919100    Biso  1.000000 Ce
   Ce217       1.0     0.495927     0.741116     0.919100    Biso  1.000000 Ce
   Ce218       1.0     0.037461     0.824309     0.919100    Biso  1.000000 Ce
   Ce219       1.0     0.537570     0.657848     0.919100    Biso  1.000000 Ce
   Ce220       1.0     0.495731     0.074240     0.919092    Biso  1.000000 Ce
   Ce221       1.0     0.704099     0.490934     0.919092    Biso  1.000000 Ce
   Ce222       1.0     0.078996     0.241078     0.919083    Biso  1.000000 Ce
   Ce223       1.0     0.079104     0.574303     0.919083    Biso  1.000000 Ce
   Ce224       1.0     0.079083     0.407665     0.919083    Biso  1.000000 Ce
   Ce225       1.0     0.454088     0.990946     0.919083    Biso  1.000000 Ce
   Ce226       1.0     0.704034     0.324196     0.919075    Biso  1.000000 Ce
   Ce227       1.0     0.745698     0.407515     0.919067    Biso  1.000000 Ce
   Ce228       1.0     0.662391     0.240877     0.919067    Biso  1.000000 Ce
   Ce229       1.0     0.662478     0.574378     0.919067    Biso  1.000000 Ce
   Ce230       1.0     0.037440     0.657571     0.919067    Biso  1.000000 Ce
   Ce231       1.0     0.954001     0.991072     0.919067    Biso  1.000000 Ce
   Ce232       1.0     0.037461     0.490934     0.919058    Biso  1.000000 Ce
   Ce233       1.0     0.995775     0.740890     0.919050    Biso  1.000000 Ce
   Ce234       1.0     0.954088     0.824183     0.919050    Biso  1.000000 Ce
   Ce235       1.0     0.912445     0.907628     0.919050    Biso  1.000000 Ce
   Ce236       1.0     0.620704     0.157609     0.919050    Biso  1.000000 Ce
   Ce237       1.0     0.495840     0.907703     0.919042    Biso  1.000000 Ce
   Ce238       1.0     0.954001     0.157735     0.919042    Biso  1.000000 Ce
   Ce239       1.0     0.787407     0.490883     0.919042    Biso  1.000000 Ce
   Ce240       1.0     0.995796     0.574202     0.919033    Biso  1.000000 Ce
   Ce241       1.0     0.579017     0.074290     0.919033    Biso  1.000000 Ce
   Ce242       1.0     0.995753     0.407615     0.919033    Biso  1.000000 Ce
   Ce243       1.0     0.037396     0.324397     0.919033    Biso  1.000000 Ce
   Ce244       1.0     0.745807     0.574278     0.919025    Biso  1.000000 Ce
   Ce245       1.0     0.995775     0.241028     0.919025    Biso  1.000000 Ce
   Ce246       1.0     0.537440     0.990972     0.919025    Biso  1.000000 Ce
   Ce247       1.0     0.620835     0.657797     0.919025    Biso  1.000000 Ce
   Ce248       1.0     0.954110     0.490883     0.919017    Biso  1.000000 Ce
   Ce249       1.0     0.954110     0.657521     0.919017    Biso  1.000000 Ce
   Ce250       1.0     0.912358     0.074340     0.919017    Biso  1.000000 Ce
   Ce251       1.0     0.829028     0.407565     0.919008    Biso  1.000000 Ce
   Ce252       1.0     0.537570     0.824384     0.919008    Biso  1.000000 Ce
   Ce253       1.0     0.787363     0.324196     0.919008    Biso  1.000000 Ce
   Ce254       1.0     0.870671     0.990946     0.919008    Biso  1.000000 Ce
   Ce255       1.0     0.954066     0.324246     0.919008    Biso  1.000000 Ce
   Ce256       1.0     0.912423     0.740839     0.919008    Biso  1.000000 Ce
   Ce257       1.0     0.912401     0.407565     0.919008    Biso  1.000000 Ce
   Ce258       1.0     0.870758     0.490883     0.919008    Biso  1.000000 Ce
   Ce259       1.0     0.745698     0.240902     0.919000    Biso  1.000000 Ce
   Ce260       1.0     0.829137     0.574202     0.919000    Biso  1.000000 Ce
   Ce261       1.0     0.579213     0.741116     0.919000    Biso  1.000000 Ce
   Ce262       1.0     0.704012     0.157634     0.919000    Biso  1.000000 Ce
   Ce263       1.0     0.912358     0.240978     0.919000    Biso  1.000000 Ce
   Ce264       1.0     0.912467     0.574177     0.919000    Biso  1.000000 Ce
   Ce265       1.0     0.870737     0.824234     0.919000    Biso  1.000000 Ce
   Ce266       1.0     0.829072     0.907603     0.918992    Biso  1.000000 Ce
   Ce267       1.0     0.829006     0.240902     0.918992    Biso  1.000000 Ce
   Ce268       1.0     0.829006     0.074290     0.918992    Biso  1.000000 Ce
   Ce269       1.0     0.870802     0.657471     0.918992    Biso  1.000000 Ce
   Ce270       1.0     0.870715     0.324246     0.918992    Biso  1.000000 Ce
   Ce271       1.0     0.870671     0.157609     0.918992    Biso  1.000000 Ce
   Ce272       1.0     0.787320     0.157584     0.918983    Biso  1.000000 Ce
   Ce273       1.0     0.787472     0.657546     0.918983    Biso  1.000000 Ce
   Ce274       1.0     0.704164     0.657621     0.918983    Biso  1.000000 Ce
   Ce275       1.0     0.662369     0.074315     0.918983    Biso  1.000000 Ce
   Ce276       1.0     0.579126     0.907703     0.918975    Biso  1.000000 Ce
   Ce277       1.0     0.829115     0.740839     0.918975    Biso  1.000000 Ce
   Ce278       1.0     0.745677     0.074265     0.918975    Biso  1.000000 Ce
   Ce279       1.0     0.787342     0.990946     0.918975    Biso  1.000000 Ce
   Ce280       1.0     0.620747     0.991022     0.918975    Biso  1.000000 Ce
   Ce281       1.0     0.704012     0.990921     0.918967    Biso  1.000000 Ce
   Ce282       1.0     0.745720     0.907577     0.918958    Biso  1.000000 Ce
   Ce283       1.0     0.787429     0.824208     0.918958    Biso  1.000000 Ce
   Ce284       1.0     0.745786     0.740915     0.918950    Biso  1.000000 Ce
   Ce285       1.0     0.662412     0.907628     0.918950    Biso  1.000000 Ce
   Ce286       1.0     0.662499     0.741016     0.918950    Biso  1.000000 Ce
   Ce287       1.0     0.704099     0.824259     0.918942    Biso  1.000000 Ce
   Ce288       1.0     0.620813     0.824334     0.918942    Biso  1.000000 Ce
   O433        1.0     0.370824     0.379951     0.912842    Biso  1.000000 O
   O434        1.0     0.329115     0.463370     0.912833    Biso  1.000000 O
   O435        1.0     0.412467     0.463396     0.912825    Biso  1.000000 O
   O436        1.0     0.329137     0.630083     0.912825    Biso  1.000000 O
   O437        1.0     0.287429     0.546664     0.912817    Biso  1.000000 O
   O438        1.0     0.370845     0.546739     0.912817    Biso  1.000000 O
   O439        1.0     0.329137     0.296607     0.912817    Biso  1.000000 O
   O440        1.0     0.287450     0.380027     0.912808    Biso  1.000000 O
   O441        1.0     0.454110     0.379976     0.912800    Biso  1.000000 O
   O442        1.0     0.412445     0.296607     0.912800    Biso  1.000000 O
   O443        1.0     0.412597     0.630108     0.912800    Biso  1.000000 O
   O444        1.0     0.245764     0.463345     0.912792    Biso  1.000000 O
   O445        1.0     0.370867     0.713377     0.912792    Biso  1.000000 O
   O446        1.0     0.287407     0.713301     0.912783    Biso  1.000000 O
   O447        1.0     0.495753     0.463396     0.912783    Biso  1.000000 O
   O448        1.0     0.454241     0.546714     0.912783    Biso  1.000000 O
   O449        1.0     0.287472     0.213289     0.912767    Biso  1.000000 O
   O450        1.0     0.245764     0.296708     0.912767    Biso  1.000000 O
   O451        1.0     0.245698     0.630008     0.912767    Biso  1.000000 O
   O452        1.0     0.329115     0.796620     0.912758    Biso  1.000000 O
   O453        1.0     0.370780     0.213264     0.912758    Biso  1.000000 O
   O454        1.0     0.204099     0.379976     0.912750    Biso  1.000000 O
   O455        1.0     0.037440     0.046651     0.912750    Biso  1.000000 O
   O456        1.0     0.537374     0.379951     0.912750    Biso  1.000000 O
   O457        1.0     0.495709     0.296633     0.912750    Biso  1.000000 O
   O458        1.0     0.245720     0.796595     0.912742    Biso  1.000000 O
   O459        1.0     0.454088     0.213238     0.912742    Biso  1.000000 O
   O460        1.0     0.079039     0.129920     0.912742    Biso  1.000000 O
   O461        1.0     0.204099     0.546689     0.912733    Biso  1.000000 O
   O462        1.0     0.204055     0.713276     0.912725    Biso  1.000000 O
   O463        1.0     0.579039     0.463345     0.912725    Biso  1.000000 O
   O464        1.0     0.245786     0.129945     0.912717    Biso  1.000000 O
   O465        1.0     0.329115     0.129895     0.912717    Biso  1.000000 O
   O466        1.0     0.287429     0.879913     0.912717    Biso  1.000000 O
   O467        1.0     0.162369     0.129895     0.912708    Biso  1.000000 O
   O468        1.0     0.204121     0.213364     0.912708    Biso  1.000000 O
   O469        1.0     0.120660     0.046677     0.912708    Biso  1.000000 O
   O470        1.0     0.537505     0.546790     0.912708    Biso  1.000000 O
   O471        1.0     0.454306     0.713427     0.912700    Biso  1.000000 O
   O472        1.0     0.162434     0.463320     0.912700    Biso  1.000000 O
   O473        1.0     0.412554     0.796670     0.912700    Biso  1.000000 O
   O474        1.0     0.412423     0.129869     0.912700    Biso  1.000000 O
   O475        1.0     0.578996     0.296582     0.912700    Biso  1.000000 O
   O476        1.0     0.204099     0.046526     0.912692    Biso  1.000000 O
   O477        1.0     0.162434     0.796545     0.912692    Biso  1.000000 O
   O478        1.0     0.995731     0.129895     0.912692    Biso  1.000000 O
   O479        1.0     0.204055     0.879913     0.912692    Biso  1.000000 O
   O480        1.0     0.162434     0.629907     0.912692    Biso  1.000000 O
   O481        1.0     0.620660     0.379901     0.912692    Biso  1.000000 O
   O482        1.0     0.245786     0.963207     0.912692    Biso  1.000000 O
   O483        1.0     0.495949     0.630159     0.912692    Biso  1.000000 O
   O484        1.0     0.370802     0.879939     0.912692    Biso  1.000000 O
   O485        1.0     0.079126     0.963308     0.912692    Biso  1.000000 O
   O486        1.0     0.287450     0.046551     0.912683    Biso  1.000000 O
   O487        1.0     0.162456     0.963257     0.912683    Biso  1.000000 O
   O488        1.0     0.162456     0.296658     0.912683    Biso  1.000000 O
   O489        1.0     0.537396     0.213238     0.912683    Biso  1.000000 O
   O490        1.0     0.120682     0.213289     0.912675    Biso  1.000000 O
   O491        1.0     0.329094     0.963232     0.912675    Biso  1.000000 O
   O492        1.0     0.120747     0.713176     0.912667    Biso  1.000000 O
   O493        1.0     0.370758     0.046526     0.912667    Biso  1.000000 O
   O494        1.0     0.120791     0.879838     0.912667    Biso  1.000000 O
   O495        1.0     0.662369     0.463245     0.912658    Biso  1.000000 O
   O496        1.0     0.495731     0.129844     0.912658    Biso  1.000000 O
   O497        1.0     0.079083     0.796494     0.912658    Biso  1.000000 O
   O498        1.0     0.995709     0.963257     0.912658    Biso  1.000000 O
   O499        1.0     0.120791     0.379951     0.912650    Biso  1.000000 O
   O500        1.0     0.620747     0.546714     0.912650    Biso  1.000000 O
   O501        1.0     0.120791     0.546614     0.912650    Biso  1.000000 O
   O502        1.0     0.954110     0.046677     0.912642    Biso  1.000000 O
   O503        1.0     0.412401     0.963257     0.912642    Biso  1.000000 O
   O504        1.0     0.037396     0.879788     0.912633    Biso  1.000000 O
   O505        1.0     0.037418     0.213163     0.912633    Biso  1.000000 O
   O506        1.0     0.704012     0.379800     0.912617    Biso  1.000000 O
   O507        1.0     0.454066     0.046551     0.912617    Biso  1.000000 O
   O508        1.0     0.454132     0.879989     0.912617    Biso  1.000000 O
   O509        1.0     0.662325     0.296532     0.912617    Biso  1.000000 O
   O510        1.0     0.079126     0.629882     0.912617    Biso  1.000000 O
   O511        1.0     0.037461     0.713125     0.912608    Biso  1.000000 O
   O512        1.0     0.079148     0.463220     0.912608    Biso  1.000000 O
   O513        1.0     0.620682     0.213289     0.912608    Biso  1.000000 O
   O514        1.0     0.079083     0.296607     0.912608    Biso  1.000000 O
   O515        1.0     0.579213     0.630083     0.912608    Biso  1.000000 O
   O516        1.0     0.745764     0.463119     0.912600    Biso  1.000000 O
   O517        1.0     0.995775     0.796469     0.912600    Biso  1.000000 O
   O518        1.0     0.495905     0.796670     0.912600    Biso  1.000000 O
   O519        1.0     0.704099     0.546563     0.912600    Biso  1.000000 O
   O520        1.0     0.954110     0.879737     0.912600    Biso  1.000000 O
   O521        1.0     0.537570     0.713402     0.912592    Biso  1.000000 O
   O522        1.0     0.579039     0.129920     0.912592    Biso  1.000000 O
   O523        1.0     0.037505     0.546513     0.912583    Biso  1.000000 O
   O524        1.0     0.912336     0.963182     0.912575    Biso  1.000000 O
   O525        1.0     0.495731     0.963308     0.912575    Biso  1.000000 O
   O526        1.0     0.037461     0.379926     0.912567    Biso  1.000000 O
   O527        1.0     0.537374     0.046576     0.912567    Biso  1.000000 O
   O528        1.0     0.954110     0.213238     0.912567    Biso  1.000000 O
   O529        1.0     0.995796     0.629781     0.912567    Biso  1.000000 O
   O530        1.0     0.954088     0.713100     0.912558    Biso  1.000000 O
   O531        1.0     0.912401     0.796419     0.912558    Biso  1.000000 O
   O532        1.0     0.912380     0.129895     0.912558    Biso  1.000000 O
   O533        1.0     0.787363     0.379800     0.912558    Biso  1.000000 O
   O534        1.0     0.995840     0.463194     0.912558    Biso  1.000000 O
   O535        1.0     0.662434     0.629983     0.912558    Biso  1.000000 O
   O536        1.0     0.954088     0.379800     0.912550    Biso  1.000000 O
   O537        1.0     0.912423     0.463144     0.912550    Biso  1.000000 O
   O538        1.0     0.787516     0.546463     0.912550    Biso  1.000000 O
   O539        1.0     0.745655     0.296507     0.912550    Biso  1.000000 O
   O540        1.0     0.995775     0.296557     0.912550    Biso  1.000000 O
   O541        1.0     0.870758     0.879838     0.912550    Biso  1.000000 O
   O542        1.0     0.662325     0.129920     0.912542    Biso  1.000000 O
   O543        1.0     0.703990     0.213264     0.912542    Biso  1.000000 O
   O544        1.0     0.954175     0.546488     0.912542    Biso  1.000000 O
   O545        1.0     0.870671     0.046551     0.912542    Biso  1.000000 O
   O546        1.0     0.870715     0.379825     0.912542    Biso  1.000000 O
   O547        1.0     0.829115     0.463169     0.912542    Biso  1.000000 O
   O548        1.0     0.537461     0.879913     0.912533    Biso  1.000000 O
   O549        1.0     0.829028     0.296507     0.912533    Biso  1.000000 O
   O550        1.0     0.912489     0.629781     0.912525    Biso  1.000000 O
   O551        1.0     0.620682     0.046626     0.912525    Biso  1.000000 O
   O552        1.0     0.870802     0.713075     0.912525    Biso  1.000000 O
   O553        1.0     0.745786     0.629857     0.912525    Biso  1.000000 O
   O554        1.0     0.870802     0.546463     0.912525    Biso  1.000000 O
   O555        1.0     0.745655     0.129895     0.912517    Biso  1.000000 O
   O556        1.0     0.912358     0.296557     0.912517    Biso  1.000000 O
   O557        1.0     0.829094     0.796419     0.912517    Biso  1.000000 O
   O558        1.0     0.787320     0.213188     0.912517    Biso  1.000000 O
   O559        1.0     0.829006     0.963207     0.912517    Biso  1.000000 O
   O560        1.0     0.829159     0.629781     0.912517    Biso  1.000000 O
   O561        1.0     0.579061     0.963282     0.912517    Biso  1.000000 O
   O562        1.0     0.703968     0.046551     0.912508    Biso  1.000000 O
   O563        1.0     0.787342     0.046576     0.912508    Biso  1.000000 O
   O564        1.0     0.620856     0.713326     0.912508    Biso  1.000000 O
   O565        1.0     0.828963     0.129920     0.912508    Biso  1.000000 O
   O566        1.0     0.787385     0.879813     0.912508    Biso  1.000000 O
   O567        1.0     0.870628     0.213264     0.912508    Biso  1.000000 O
   O568        1.0     0.787450     0.713125     0.912500    Biso  1.000000 O
   O569        1.0     0.579170     0.796670     0.912500    Biso  1.000000 O
   O570        1.0     0.745677     0.963182     0.912500    Biso  1.000000 O
   O571        1.0     0.704121     0.713201     0.912483    Biso  1.000000 O
   O572        1.0     0.662325     0.963232     0.912483    Biso  1.000000 O
   O573        1.0     0.745764     0.796519     0.912475    Biso  1.000000 O
   O574        1.0     0.704055     0.879863     0.912475    Biso  1.000000 O
   O575        1.0     0.620726     0.879913     0.912475    Biso  1.000000 O
   O576        1.0     0.662456     0.796570     0.912467    Biso  1.000000 O
   O577        1.0     0.370737     0.491236     0.899775    Biso  1.000000 O
   O578        1.0     0.329094     0.407841     0.899758    Biso  1.000000 O
   O579        1.0     0.329028     0.574554     0.899758    Biso  1.000000 O
   O580        1.0     0.412423     0.407892     0.899750    Biso  1.000000 O
   O581        1.0     0.412510     0.574605     0.899742    Biso  1.000000 O
   O582        1.0     0.287363     0.491185     0.899742    Biso  1.000000 O
   O583        1.0     0.370802     0.657898     0.899733    Biso  1.000000 O
   O584        1.0     0.370737     0.324523     0.899733    Biso  1.000000 O
   O585        1.0     0.454110     0.491286     0.899733    Biso  1.000000 O
   O586        1.0     0.287407     0.324523     0.899725    Biso  1.000000 O
   O587        1.0     0.287320     0.657848     0.899717    Biso  1.000000 O
   O588        1.0     0.245698     0.407867     0.899708    Biso  1.000000 O
   O589        1.0     0.329050     0.741166     0.899708    Biso  1.000000 O
   O590        1.0     0.454023     0.324548     0.899700    Biso  1.000000 O
   O591        1.0     0.495731     0.407917     0.899700    Biso  1.000000 O
   O592        1.0     0.329072     0.241129     0.899700    Biso  1.000000 O
   O593        1.0     0.412401     0.241154     0.899683    Biso  1.000000 O
   O594        1.0     0.245677     0.574554     0.899683    Biso  1.000000 O
   O595        1.0     0.245742     0.241154     0.899675    Biso  1.000000 O
   O596        1.0     0.079039     0.074491     0.899667    Biso  1.000000 O
   O597        1.0     0.537418     0.491311     0.899667    Biso  1.000000 O
   O598        1.0     0.245633     0.741166     0.899658    Biso  1.000000 O
   O599        1.0     0.537331     0.324523     0.899650    Biso  1.000000 O
   O600        1.0     0.412554     0.741267     0.899650    Biso  1.000000 O
   O601        1.0     0.204034     0.491236     0.899650    Biso  1.000000 O
   O602        1.0     0.287342     0.824485     0.899650    Biso  1.000000 O
   O603        1.0     0.287385     0.157760     0.899650    Biso  1.000000 O
   O604        1.0     0.495862     0.574705     0.899650    Biso  1.000000 O
   O605        1.0     0.204034     0.324523     0.899642    Biso  1.000000 O
   O606        1.0     0.454262     0.657973     0.899642    Biso  1.000000 O
   O607        1.0     0.995796     0.074441     0.899642    Biso  1.000000 O
   O608        1.0     0.495688     0.241204     0.899642    Biso  1.000000 O
   O609        1.0     0.203947     0.657823     0.899633    Biso  1.000000 O
   O610        1.0     0.370780     0.824510     0.899633    Biso  1.000000 O
   O611        1.0     0.370737     0.157760     0.899633    Biso  1.000000 O
   O612        1.0     0.578996     0.407892     0.899633    Biso  1.000000 O
   O613        1.0     0.204012     0.157785     0.899625    Biso  1.000000 O
   O614        1.0     0.037440     0.157659     0.899625    Biso  1.000000 O
   O615        1.0     0.204012     0.824410     0.899617    Biso  1.000000 O
   O616        1.0     0.162412     0.074416     0.899608    Biso  1.000000 O
   O617        1.0     0.162434     0.407892     0.899608    Biso  1.000000 O
   O618        1.0     0.245720     0.074441     0.899608    Biso  1.000000 O
   O619        1.0     0.454023     0.157785     0.899608    Biso  1.000000 O
   O620        1.0     0.162369     0.241154     0.899608    Biso  1.000000 O
   O621        1.0     0.245698     0.907728     0.899608    Biso  1.000000 O
   O622        1.0     0.037396     0.991047     0.899600    Biso  1.000000 O
   O623        1.0     0.162325     0.741066     0.899600    Biso  1.000000 O
   O624        1.0     0.329050     0.907779     0.899600    Biso  1.000000 O
   O625        1.0     0.120769     0.991072     0.899592    Biso  1.000000 O
   O626        1.0     0.204055     0.991097     0.899592    Biso  1.000000 O
   O627        1.0     0.620704     0.491261     0.899592    Biso  1.000000 O
   O628        1.0     0.120704     0.824359     0.899592    Biso  1.000000 O
   O629        1.0     0.120726     0.157785     0.899592    Biso  1.000000 O
   O630        1.0     0.162369     0.574479     0.899592    Biso  1.000000 O
   O631        1.0     0.329050     0.074441     0.899592    Biso  1.000000 O
   O632        1.0     0.079061     0.907703     0.899592    Biso  1.000000 O
   O633        1.0     0.287363     0.991097     0.899583    Biso  1.000000 O
   O634        1.0     0.620660     0.324447     0.899583    Biso  1.000000 O
   O635        1.0     0.162391     0.907779     0.899583    Biso  1.000000 O
   O636        1.0     0.662347     0.407741     0.899575    Biso  1.000000 O
   O637        1.0     0.579017     0.241129     0.899575    Biso  1.000000 O
   O638        1.0     0.120726     0.657747     0.899558    Biso  1.000000 O
   O639        1.0     0.120769     0.324498     0.899558    Biso  1.000000 O
   O640        1.0     0.370715     0.991122     0.899558    Biso  1.000000 O
   O641        1.0     0.412336     0.074416     0.899558    Biso  1.000000 O
   O642        1.0     0.579126     0.574705     0.899558    Biso  1.000000 O
   O643        1.0     0.120791     0.491185     0.899550    Biso  1.000000 O
   O644        1.0     0.412423     0.907854     0.899550    Biso  1.000000 O
   O645        1.0     0.537309     0.157835     0.899550    Biso  1.000000 O
   O646        1.0     0.995688     0.907728     0.899550    Biso  1.000000 O
   O647        1.0     0.954001     0.991097     0.899542    Biso  1.000000 O
   O648        1.0     0.454197     0.824586     0.899542    Biso  1.000000 O
   O649        1.0     0.079039     0.741041     0.899542    Biso  1.000000 O
   O650        1.0     0.037374     0.824334     0.899542    Biso  1.000000 O
   O651        1.0     0.537614     0.657999     0.899533    Biso  1.000000 O
   O652        1.0     0.704121     0.491060     0.899533    Biso  1.000000 O
   O653        1.0     0.495927     0.741292     0.899525    Biso  1.000000 O
   O654        1.0     0.079061     0.241129     0.899525    Biso  1.000000 O
   O655        1.0     0.454045     0.991122     0.899517    Biso  1.000000 O
   O656        1.0     0.495666     0.074441     0.899517    Biso  1.000000 O
   O657        1.0     0.662412     0.574554     0.899517    Biso  1.000000 O
   O658        1.0     0.079170     0.407766     0.899508    Biso  1.000000 O
   O659        1.0     0.079170     0.574454     0.899508    Biso  1.000000 O
   O660        1.0     0.703990     0.324347     0.899500    Biso  1.000000 O
   O661        1.0     0.745720     0.407615     0.899500    Biso  1.000000 O
   O662        1.0     0.995709     0.740940     0.899500    Biso  1.000000 O
   O663        1.0     0.954023     0.824259     0.899500    Biso  1.000000 O
   O664        1.0     0.037396     0.657647     0.899492    Biso  1.000000 O
   O665        1.0     0.620617     0.157785     0.899492    Biso  1.000000 O
   O666        1.0     0.954066     0.157760     0.899492    Biso  1.000000 O
   O667        1.0     0.662325     0.241053     0.899492    Biso  1.000000 O
   O668        1.0     0.912358     0.907653     0.899492    Biso  1.000000 O
   O669        1.0     0.912336     0.074441     0.899475    Biso  1.000000 O
   O670        1.0     0.787472     0.490959     0.899475    Biso  1.000000 O
   O671        1.0     0.037527     0.491085     0.899475    Biso  1.000000 O
   O672        1.0     0.495775     0.907879     0.899475    Biso  1.000000 O
   O673        1.0     0.037483     0.324498     0.899467    Biso  1.000000 O
   O674        1.0     0.995818     0.407716     0.899467    Biso  1.000000 O
   O675        1.0     0.578930     0.074466     0.899467    Biso  1.000000 O
   O676        1.0     0.745829     0.574403     0.899467    Biso  1.000000 O
   O677        1.0     0.995775     0.241078     0.899467    Biso  1.000000 O
   O678        1.0     0.870649     0.991097     0.899458    Biso  1.000000 O
   O679        1.0     0.579213     0.741267     0.899458    Biso  1.000000 O
   O680        1.0     0.995818     0.574328     0.899458    Biso  1.000000 O
   O681        1.0     0.787385     0.324322     0.899450    Biso  1.000000 O
   O682        1.0     0.537374     0.991148     0.899450    Biso  1.000000 O
   O683        1.0     0.954088     0.657621     0.899450    Biso  1.000000 O
   O684        1.0     0.912401     0.740940     0.899450    Biso  1.000000 O
   O685        1.0     0.912489     0.407691     0.899450    Biso  1.000000 O
   O686        1.0     0.870671     0.824334     0.899450    Biso  1.000000 O
   O687        1.0     0.954175     0.491034     0.899450    Biso  1.000000 O
   O688        1.0     0.829094     0.407665     0.899450    Biso  1.000000 O
   O689        1.0     0.829006     0.907728     0.899450    Biso  1.000000 O
   O690        1.0     0.620813     0.657948     0.899442    Biso  1.000000 O
   O691        1.0     0.954175     0.324347     0.899442    Biso  1.000000 O
   O692        1.0     0.870845     0.490984     0.899442    Biso  1.000000 O
   O693        1.0     0.912380     0.241053     0.899442    Biso  1.000000 O
   O694        1.0     0.870737     0.324372     0.899433    Biso  1.000000 O
   O695        1.0     0.870715     0.157760     0.899433    Biso  1.000000 O
   O696        1.0     0.703947     0.157835     0.899433    Biso  1.000000 O
   O697        1.0     0.912489     0.574303     0.899433    Biso  1.000000 O
   O698        1.0     0.829006     0.074441     0.899433    Biso  1.000000 O
   O699        1.0     0.537505     0.824510     0.899433    Biso  1.000000 O
   O700        1.0     0.829181     0.574353     0.899433    Biso  1.000000 O
   O701        1.0     0.787450     0.657672     0.899425    Biso  1.000000 O
   O702        1.0     0.787298     0.991122     0.899425    Biso  1.000000 O
   O703        1.0     0.745677     0.241078     0.899425    Biso  1.000000 O
   O704        1.0     0.870824     0.657596     0.899417    Biso  1.000000 O
   O705        1.0     0.704164     0.657772     0.899417    Biso  1.000000 O
   O706        1.0     0.662260     0.074542     0.899417    Biso  1.000000 O
   O707        1.0     0.745633     0.074466     0.899417    Biso  1.000000 O
   O708        1.0     0.620617     0.991198     0.899408    Biso  1.000000 O
   O709        1.0     0.829094     0.740915     0.899408    Biso  1.000000 O
   O710        1.0     0.787407     0.824334     0.899408    Biso  1.000000 O
   O711        1.0     0.787320     0.157760     0.899408    Biso  1.000000 O
   O712        1.0     0.829006     0.241078     0.899408    Biso  1.000000 O
   O713        1.0     0.579017     0.907904     0.899408    Biso  1.000000 O
   O714        1.0     0.703968     0.991148     0.899400    Biso  1.000000 O
   O715        1.0     0.745655     0.907753     0.899392    Biso  1.000000 O
   O716        1.0     0.745764     0.741016     0.899383    Biso  1.000000 O
   O717        1.0     0.662325     0.907829     0.899383    Biso  1.000000 O
   O718        1.0     0.620769     0.824435     0.899375    Biso  1.000000 O
   O719        1.0     0.662434     0.741166     0.899367    Biso  1.000000 O
   O720        1.0     0.704034     0.824410     0.899358    Biso  1.000000 O
   Ce289       1.0     0.370693     0.546739     0.893333    Biso  1.000000 Ce
   Ce290       1.0     0.329028     0.463446     0.893333    Biso  1.000000 Ce
   Ce291       1.0     0.329006     0.630083     0.893325    Biso  1.000000 Ce
   Ce292       1.0     0.412380     0.463521     0.893325    Biso  1.000000 Ce
   Ce293       1.0     0.370758     0.380127     0.893308    Biso  1.000000 Ce
   Ce294       1.0     0.287342     0.546739     0.893292    Biso  1.000000 Ce
   Ce295       1.0     0.412489     0.630108     0.893292    Biso  1.000000 Ce
   Ce296       1.0     0.370780     0.713402     0.893292    Biso  1.000000 Ce
   Ce297       1.0     0.329050     0.296708     0.893283    Biso  1.000000 Ce
   Ce298       1.0     0.287385     0.380102     0.893283    Biso  1.000000 Ce
   Ce299       1.0     0.454110     0.546840     0.893267    Biso  1.000000 Ce
   Ce300       1.0     0.245677     0.463421     0.893258    Biso  1.000000 Ce
   Ce301       1.0     0.495688     0.463622     0.893258    Biso  1.000000 Ce
   Ce302       1.0     0.412336     0.296758     0.893258    Biso  1.000000 Ce
   Ce303       1.0     0.454066     0.380203     0.893258    Biso  1.000000 Ce
   Ce304       1.0     0.287254     0.713377     0.893250    Biso  1.000000 Ce
   Ce305       1.0     0.287407     0.213339     0.893242    Biso  1.000000 Ce
   Ce306       1.0     0.245698     0.296683     0.893242    Biso  1.000000 Ce
   Ce307       1.0     0.329006     0.796670     0.893242    Biso  1.000000 Ce
   Ce308       1.0     0.370715     0.213414     0.893225    Biso  1.000000 Ce
   Ce309       1.0     0.245611     0.630134     0.893217    Biso  1.000000 Ce
   Ce310       1.0     0.537374     0.380178     0.893208    Biso  1.000000 Ce
   Ce311       1.0     0.495666     0.296884     0.893200    Biso  1.000000 Ce
   Ce312       1.0     0.037440     0.046702     0.893200    Biso  1.000000 Ce
   Ce313       1.0     0.453979     0.213440     0.893200    Biso  1.000000 Ce
   Ce314       1.0     0.204012     0.380052     0.893200    Biso  1.000000 Ce
   Ce315       1.0     0.245655     0.796721     0.893192    Biso  1.000000 Ce
   Ce316       1.0     0.578996     0.463597     0.893192    Biso  1.000000 Ce
   Ce317       1.0     0.245633     0.129995     0.893183    Biso  1.000000 Ce
   Ce318       1.0     0.203968     0.213339     0.893183    Biso  1.000000 Ce
   Ce319       1.0     0.329050     0.130046     0.893167    Biso  1.000000 Ce
   Ce320       1.0     0.412532     0.796771     0.893167    Biso  1.000000 Ce
   Ce321       1.0     0.287363     0.880064     0.893158    Biso  1.000000 Ce
   Ce322       1.0     0.579061     0.296658     0.893158    Biso  1.000000 Ce
   Ce323       1.0     0.204077     0.546865     0.893158    Biso  1.000000 Ce
   Ce324       1.0     0.079039     0.130020     0.893158    Biso  1.000000 Ce
   Ce325       1.0     0.203947     0.713402     0.893158    Biso  1.000000 Ce
   Ce326       1.0     0.454262     0.713553     0.893158    Biso  1.000000 Ce
   Ce327       1.0     0.662412     0.463370     0.893158    Biso  1.000000 Ce
   Ce328       1.0     0.537396     0.547066     0.893150    Biso  1.000000 Ce
   Ce329       1.0     0.079061     0.963308     0.893150    Biso  1.000000 Ce
   Ce330       1.0     0.620726     0.379951     0.893150    Biso  1.000000 Ce
   Ce331       1.0     0.120639     0.046752     0.893150    Biso  1.000000 Ce
   Ce332       1.0     0.162260     0.129995     0.893150    Biso  1.000000 Ce
   Ce333       1.0     0.537352     0.213465     0.893142    Biso  1.000000 Ce
   Ce334       1.0     0.370780     0.880064     0.893142    Biso  1.000000 Ce
   Ce335       1.0     0.412380     0.130020     0.893142    Biso  1.000000 Ce
   Ce336       1.0     0.245677     0.963333     0.893133    Biso  1.000000 Ce
   Ce337       1.0     0.495927     0.630360     0.893133    Biso  1.000000 Ce
   Ce338       1.0     0.120769     0.880014     0.893133    Biso  1.000000 Ce
   Ce339       1.0     0.079039     0.796620     0.893133    Biso  1.000000 Ce
   Ce340       1.0     0.204055     0.046677     0.893133    Biso  1.000000 Ce
   Ce341       1.0     0.162391     0.463496     0.893133    Biso  1.000000 Ce
   Ce342       1.0     0.287363     0.046651     0.893125    Biso  1.000000 Ce
   Ce343       1.0     0.995753     0.129970     0.893125    Biso  1.000000 Ce
   Ce344       1.0     0.204034     0.880115     0.893125    Biso  1.000000 Ce
   Ce345       1.0     0.162303     0.296658     0.893125    Biso  1.000000 Ce
   Ce346       1.0     0.162391     0.796721     0.893125    Biso  1.000000 Ce
   Ce347       1.0     0.995688     0.963358     0.893117    Biso  1.000000 Ce
   Ce348       1.0     0.329006     0.963358     0.893117    Biso  1.000000 Ce
   Ce349       1.0     0.495600     0.129970     0.893117    Biso  1.000000 Ce
   Ce350       1.0     0.037352     0.879989     0.893108    Biso  1.000000 Ce
   Ce351       1.0     0.620682     0.546941     0.893108    Biso  1.000000 Ce
   Ce352       1.0     0.162412     0.963458     0.893108    Biso  1.000000 Ce
   Ce353       1.0     0.162347     0.630058     0.893108    Biso  1.000000 Ce
   Ce354       1.0     0.954153     0.046827     0.893108    Biso  1.000000 Ce
   Ce355       1.0     0.120617     0.213364     0.893100    Biso  1.000000 Ce
   Ce356       1.0     0.120682     0.713276     0.893092    Biso  1.000000 Ce
   Ce357       1.0     0.120747     0.380102     0.893092    Biso  1.000000 Ce
   Ce358       1.0     0.704164     0.546664     0.893083    Biso  1.000000 Ce
   Ce359       1.0     0.954045     0.879888     0.893083    Biso  1.000000 Ce
   Ce360       1.0     0.370606     0.046626     0.893083    Biso  1.000000 Ce
   Ce361       1.0     0.703990     0.379876     0.893083    Biso  1.000000 Ce
   Ce362       1.0     0.745786     0.463194     0.893075    Biso  1.000000 Ce
   Ce363       1.0     0.037396     0.713201     0.893067    Biso  1.000000 Ce
   Ce364       1.0     0.412358     0.963433     0.893067    Biso  1.000000 Ce
   Ce365       1.0     0.037396     0.213113     0.893058    Biso  1.000000 Ce
   Ce366       1.0     0.120747     0.546714     0.893058    Biso  1.000000 Ce
   Ce367       1.0     0.995688     0.796570     0.893058    Biso  1.000000 Ce
   Ce368       1.0     0.454110     0.880165     0.893058    Biso  1.000000 Ce
   Ce369       1.0     0.662369     0.296557     0.893058    Biso  1.000000 Ce
   Ce370       1.0     0.912380     0.963333     0.893058    Biso  1.000000 Ce
   Ce371       1.0     0.620726     0.213364     0.893042    Biso  1.000000 Ce
   Ce372       1.0     0.079083     0.629957     0.893042    Biso  1.000000 Ce
   Ce373       1.0     0.079083     0.296708     0.893033    Biso  1.000000 Ce
   Ce374       1.0     0.495927     0.796846     0.893033    Biso  1.000000 Ce
   Ce375       1.0     0.079170     0.463370     0.893033    Biso  1.000000 Ce
   Ce376       1.0     0.578887     0.130071     0.893033    Biso  1.000000 Ce
   Ce377       1.0     0.453892     0.046626     0.893033    Biso  1.000000 Ce
   Ce378       1.0     0.037527     0.546614     0.893017    Biso  1.000000 Ce
   Ce379       1.0     0.870737     0.879989     0.893017    Biso  1.000000 Ce
   Ce380       1.0     0.912314     0.796545     0.893017    Biso  1.000000 Ce
   Ce381       1.0     0.995775     0.629857     0.893008    Biso  1.000000 Ce
   Ce382       1.0     0.787363     0.379876     0.893008    Biso  1.000000 Ce
   Ce383       1.0     0.995905     0.463295     0.893008    Biso  1.000000 Ce
   Ce384       1.0     0.954219     0.379851     0.893008    Biso  1.000000 Ce
   Ce385       1.0     0.912510     0.463220     0.893008    Biso  1.000000 Ce
   Ce386       1.0     0.787516     0.546538     0.893000    Biso  1.000000 Ce
   Ce387       1.0     0.495731     0.963458     0.893000    Biso  1.000000 Ce
   Ce388       1.0     0.579148     0.630385     0.893000    Biso  1.000000 Ce
   Ce389       1.0     0.662412     0.630134     0.893000    Biso  1.000000 Ce
   Ce390       1.0     0.954045     0.713201     0.893000    Biso  1.000000 Ce
   Ce391       1.0     0.537178     0.046626     0.892992    Biso  1.000000 Ce
   Ce392       1.0     0.954088     0.213364     0.892992    Biso  1.000000 Ce
   Ce393       1.0     0.870671     0.046777     0.892992    Biso  1.000000 Ce
   Ce394       1.0     0.870780     0.379901     0.892992    Biso  1.000000 Ce
   Ce395       1.0     0.787385     0.879989     0.892983    Biso  1.000000 Ce
   Ce396       1.0     0.745655     0.296582     0.892983    Biso  1.000000 Ce
   Ce397       1.0     0.537614     0.713653     0.892983    Biso  1.000000 Ce
   Ce398       1.0     0.829006     0.963433     0.892975    Biso  1.000000 Ce
   Ce399       1.0     0.829094     0.296557     0.892975    Biso  1.000000 Ce
   Ce400       1.0     0.037483     0.380102     0.892975    Biso  1.000000 Ce
   Ce401       1.0     0.954153     0.546538     0.892975    Biso  1.000000 Ce
   Ce402       1.0     0.829028     0.796494     0.892975    Biso  1.000000 Ce
   Ce403       1.0     0.829115     0.463270     0.892975    Biso  1.000000 Ce
   Ce404       1.0     0.703925     0.046727     0.892975    Biso  1.000000 Ce
   Ce405       1.0     0.912423     0.130121     0.892975    Biso  1.000000 Ce
   Ce406       1.0     0.995949     0.296557     0.892967    Biso  1.000000 Ce
   Ce407       1.0     0.912510     0.296582     0.892967    Biso  1.000000 Ce
   Ce408       1.0     0.662260     0.130171     0.892967    Biso  1.000000 Ce
   Ce409       1.0     0.745633     0.963333     0.892958    Biso  1.000000 Ce
   Ce410       1.0     0.787320     0.046752     0.892958    Biso  1.000000 Ce
   Ce411       1.0     0.745633     0.130046     0.892958    Biso  1.000000 Ce
   Ce412       1.0     0.829072     0.130046     0.892958    Biso  1.000000 Ce
   Ce413       1.0     0.620551     0.046853     0.892958    Biso  1.000000 Ce
   Ce414       1.0     0.870737     0.713100     0.892958    Biso  1.000000 Ce
   Ce415       1.0     0.787407     0.213213     0.892950    Biso  1.000000 Ce
   Ce416       1.0     0.537461     0.880090     0.892950    Biso  1.000000 Ce
   Ce417       1.0     0.745938     0.629907     0.892950    Biso  1.000000 Ce
   Ce418       1.0     0.870737     0.546538     0.892950    Biso  1.000000 Ce
   Ce419       1.0     0.829159     0.629857     0.892950    Biso  1.000000 Ce
   Ce420       1.0     0.704077     0.213339     0.892950    Biso  1.000000 Ce
   Ce421       1.0     0.912445     0.629781     0.892950    Biso  1.000000 Ce
   Ce422       1.0     0.870737     0.213314     0.892942    Biso  1.000000 Ce
   Ce423       1.0     0.787429     0.713201     0.892942    Biso  1.000000 Ce
   Ce424       1.0     0.579083     0.963433     0.892933    Biso  1.000000 Ce
   Ce425       1.0     0.703968     0.879989     0.892925    Biso  1.000000 Ce
   Ce426       1.0     0.662303     0.963408     0.892925    Biso  1.000000 Ce
   Ce427       1.0     0.745698     0.796620     0.892917    Biso  1.000000 Ce
   Ce428       1.0     0.704099     0.713276     0.892908    Biso  1.000000 Ce
   Ce429       1.0     0.620726     0.880115     0.892900    Biso  1.000000 Ce
   Ce430       1.0     0.620791     0.713578     0.892892    Biso  1.000000 Ce
   Ce431       1.0     0.662456     0.796721     0.892867    Biso  1.000000 Ce
   Ce432       1.0     0.579213     0.796871     0.892842    Biso  1.000000 Ce
   O721        1.0     0.370758     0.602294     0.886742    Biso  1.000000 O
   O722        1.0     0.370715     0.435631     0.886733    Biso  1.000000 O
   O723        1.0     0.412401     0.519101     0.886725    Biso  1.000000 O
   O724        1.0     0.329050     0.518975     0.886725    Biso  1.000000 O
   O725        1.0     0.329028     0.685637     0.886717    Biso  1.000000 O
   O726        1.0     0.329094     0.352262     0.886708    Biso  1.000000 O
   O727        1.0     0.287450     0.435631     0.886708    Biso  1.000000 O
   O728        1.0     0.287320     0.602243     0.886700    Biso  1.000000 O
   O729        1.0     0.412423     0.352312     0.886692    Biso  1.000000 O
   O730        1.0     0.454001     0.435732     0.886692    Biso  1.000000 O
   O731        1.0     0.412554     0.685688     0.886675    Biso  1.000000 O
   O732        1.0     0.245786     0.352338     0.886675    Biso  1.000000 O
   O733        1.0     0.370758     0.768931     0.886667    Biso  1.000000 O
   O734        1.0     0.287407     0.268969     0.886667    Biso  1.000000 O
   O735        1.0     0.454262     0.602394     0.886658    Biso  1.000000 O
   O736        1.0     0.370737     0.268969     0.886650    Biso  1.000000 O
   O737        1.0     0.245698     0.518950     0.886650    Biso  1.000000 O
   O738        1.0     0.537244     0.435732     0.886642    Biso  1.000000 O
   O739        1.0     0.495644     0.352413     0.886633    Biso  1.000000 O
   O740        1.0     0.287342     0.768855     0.886633    Biso  1.000000 O
   O741        1.0     0.495775     0.519176     0.886633    Biso  1.000000 O
   O742        1.0     0.454023     0.268994     0.886633    Biso  1.000000 O
   O743        1.0     0.620573     0.435581     0.886625    Biso  1.000000 O
   O744        1.0     0.245764     0.185650     0.886625    Biso  1.000000 O
   O745        1.0     0.329094     0.185575     0.886617    Biso  1.000000 O
   O746        1.0     0.245633     0.685562     0.886608    Biso  1.000000 O
   O747        1.0     0.204121     0.435656     0.886608    Biso  1.000000 O
   O748        1.0     0.204121     0.268994     0.886608    Biso  1.000000 O
   O749        1.0     0.329050     0.852099     0.886608    Biso  1.000000 O
   O750        1.0     0.578887     0.352287     0.886600    Biso  1.000000 O
   O751        1.0     0.412314     0.185575     0.886592    Biso  1.000000 O
   O752        1.0     0.537222     0.269044     0.886592    Biso  1.000000 O
   O753        1.0     0.495644     0.185625     0.886583    Biso  1.000000 O
   O754        1.0     0.287407     0.102180     0.886575    Biso  1.000000 O
   O755        1.0     0.079148     0.018887     0.886567    Biso  1.000000 O
   O756        1.0     0.245677     0.852149     0.886567    Biso  1.000000 O
   O757        1.0     0.578908     0.519126     0.886567    Biso  1.000000 O
   O758        1.0     0.203990     0.768830     0.886558    Biso  1.000000 O
   O759        1.0     0.203990     0.102231     0.886558    Biso  1.000000 O
   O760        1.0     0.662325     0.518975     0.886558    Biso  1.000000 O
   O761        1.0     0.162369     0.185650     0.886558    Biso  1.000000 O
   O762        1.0     0.162412     0.352338     0.886550    Biso  1.000000 O
   O763        1.0     0.995731     0.018912     0.886550    Biso  1.000000 O
   O764        1.0     0.037418     0.102180     0.886550    Biso  1.000000 O
   O765        1.0     0.203990     0.602344     0.886550    Biso  1.000000 O
   O766        1.0     0.370693     0.102155     0.886542    Biso  1.000000 O
   O767        1.0     0.162412     0.852174     0.886542    Biso  1.000000 O
   O768        1.0     0.120791     0.935568     0.886542    Biso  1.000000 O
   O769        1.0     0.079083     0.852224     0.886542    Biso  1.000000 O
   O770        1.0     0.120791     0.768830     0.886533    Biso  1.000000 O
   O771        1.0     0.120682     0.102130     0.886533    Biso  1.000000 O
   O772        1.0     0.412445     0.852174     0.886533    Biso  1.000000 O
   O773        1.0     0.037483     0.935518     0.886533    Biso  1.000000 O
   O774        1.0     0.287342     0.935518     0.886533    Biso  1.000000 O
   O775        1.0     0.245720     0.018862     0.886525    Biso  1.000000 O
   O776        1.0     0.162412     0.019013     0.886517    Biso  1.000000 O
   O777        1.0     0.704012     0.435380     0.886517    Biso  1.000000 O
   O778        1.0     0.454262     0.769006     0.886517    Biso  1.000000 O
   O779        1.0     0.162565     0.519050     0.886517    Biso  1.000000 O
   O780        1.0     0.370671     0.935518     0.886517    Biso  1.000000 O
   O781        1.0     0.204099     0.935568     0.886517    Biso  1.000000 O
   O782        1.0     0.162391     0.685562     0.886508    Biso  1.000000 O
   O783        1.0     0.495971     0.685788     0.886500    Biso  1.000000 O
   O784        1.0     0.453979     0.102155     0.886500    Biso  1.000000 O
   O785        1.0     0.329006     0.018811     0.886500    Biso  1.000000 O
   O786        1.0     0.954045     0.935493     0.886500    Biso  1.000000 O
   O787        1.0     0.662282     0.352086     0.886492    Biso  1.000000 O
   O788        1.0     0.912380     0.018811     0.886492    Biso  1.000000 O
   O789        1.0     0.037352     0.768730     0.886492    Biso  1.000000 O
   O790        1.0     0.995753     0.852124     0.886492    Biso  1.000000 O
   O791        1.0     0.537527     0.602470     0.886492    Biso  1.000000 O
   O792        1.0     0.620595     0.268943     0.886483    Biso  1.000000 O
   O793        1.0     0.079083     0.185449     0.886483    Biso  1.000000 O
   O794        1.0     0.120856     0.435631     0.886475    Biso  1.000000 O
   O795        1.0     0.954110     0.102130     0.886475    Biso  1.000000 O
   O796        1.0     0.120769     0.268893     0.886475    Biso  1.000000 O
   O797        1.0     0.579017     0.185650     0.886475    Biso  1.000000 O
   O798        1.0     0.120835     0.602294     0.886458    Biso  1.000000 O
   O799        1.0     0.079083     0.685461     0.886458    Biso  1.000000 O
   O800        1.0     0.537309     0.102256     0.886458    Biso  1.000000 O
   O801        1.0     0.745786     0.518749     0.886458    Biso  1.000000 O
   O802        1.0     0.995818     0.185449     0.886458    Biso  1.000000 O
   O803        1.0     0.412314     0.018937     0.886450    Biso  1.000000 O
   O804        1.0     0.704055     0.602193     0.886450    Biso  1.000000 O
   O805        1.0     0.912423     0.852048     0.886442    Biso  1.000000 O
   O806        1.0     0.620704     0.602369     0.886442    Biso  1.000000 O
   O807        1.0     0.454001     0.935593     0.886442    Biso  1.000000 O
   O808        1.0     0.995775     0.685411     0.886433    Biso  1.000000 O
   O809        1.0     0.079192     0.352162     0.886433    Biso  1.000000 O
   O810        1.0     0.745633     0.352036     0.886425    Biso  1.000000 O
   O811        1.0     0.954088     0.768730     0.886425    Biso  1.000000 O
   O812        1.0     0.870671     0.935543     0.886425    Biso  1.000000 O
   O813        1.0     0.787450     0.435304     0.886425    Biso  1.000000 O
   O814        1.0     0.079279     0.518849     0.886425    Biso  1.000000 O
   O815        1.0     0.954241     0.435430     0.886417    Biso  1.000000 O
   O816        1.0     0.495731     0.852350     0.886417    Biso  1.000000 O
   O817        1.0     0.829115     0.852124     0.886417    Biso  1.000000 O
   O818        1.0     0.037592     0.268742     0.886417    Biso  1.000000 O
   O819        1.0     0.037548     0.602042     0.886417    Biso  1.000000 O
   O820        1.0     0.912423     0.352136     0.886408    Biso  1.000000 O
   O821        1.0     0.870737     0.435380     0.886408    Biso  1.000000 O
   O822        1.0     0.828985     0.352111     0.886400    Biso  1.000000 O
   O823        1.0     0.995905     0.518774     0.886400    Biso  1.000000 O
   O824        1.0     0.870780     0.768679     0.886392    Biso  1.000000 O
   O825        1.0     0.995905     0.352111     0.886392    Biso  1.000000 O
   O826        1.0     0.495557     0.018962     0.886392    Biso  1.000000 O
   O827        1.0     0.912510     0.518799     0.886392    Biso  1.000000 O
   O828        1.0     0.037657     0.435505     0.886392    Biso  1.000000 O
   O829        1.0     0.620551     0.102407     0.886383    Biso  1.000000 O
   O830        1.0     0.703903     0.102256     0.886383    Biso  1.000000 O
   O831        1.0     0.828963     0.018887     0.886383    Biso  1.000000 O
   O832        1.0     0.703881     0.268843     0.886383    Biso  1.000000 O
   O833        1.0     0.954241     0.602042     0.886383    Biso  1.000000 O
   O834        1.0     0.787429     0.935543     0.886383    Biso  1.000000 O
   O835        1.0     0.662173     0.018912     0.886375    Biso  1.000000 O
   O836        1.0     0.870737     0.102206     0.886375    Biso  1.000000 O
   O837        1.0     0.745633     0.018937     0.886375    Biso  1.000000 O
   O838        1.0     0.662282     0.185625     0.886375    Biso  1.000000 O
   O839        1.0     0.954153     0.268868     0.886375    Biso  1.000000 O
   O840        1.0     0.787276     0.268767     0.886375    Biso  1.000000 O
   O841        1.0     0.912489     0.685336     0.886367    Biso  1.000000 O
   O842        1.0     0.578887     0.019013     0.886367    Biso  1.000000 O
   O843        1.0     0.829159     0.518648     0.886367    Biso  1.000000 O
   O844        1.0     0.537287     0.935669     0.886367    Biso  1.000000 O
   O845        1.0     0.912467     0.185575     0.886358    Biso  1.000000 O
   O846        1.0     0.870780     0.268818     0.886358    Biso  1.000000 O
   O847        1.0     0.787363     0.102231     0.886358    Biso  1.000000 O
   O848        1.0     0.537614     0.769032     0.886358    Biso  1.000000 O
   O849        1.0     0.745786     0.852199     0.886358    Biso  1.000000 O
   O850        1.0     0.787559     0.601942     0.886358    Biso  1.000000 O
   O851        1.0     0.662456     0.685587     0.886350    Biso  1.000000 O
   O852        1.0     0.787407     0.768679     0.886350    Biso  1.000000 O
   O853        1.0     0.745590     0.185524     0.886350    Biso  1.000000 O
   O854        1.0     0.870889     0.602042     0.886342    Biso  1.000000 O
   O855        1.0     0.829115     0.685285     0.886342    Biso  1.000000 O
   O856        1.0     0.579213     0.685813     0.886342    Biso  1.000000 O
   O857        1.0     0.745807     0.685386     0.886333    Biso  1.000000 O
   O858        1.0     0.703925     0.935543     0.886333    Biso  1.000000 O
   O859        1.0     0.829115     0.185499     0.886333    Biso  1.000000 O
   O860        1.0     0.579104     0.852400     0.886325    Biso  1.000000 O
   O861        1.0     0.620617     0.935619     0.886308    Biso  1.000000 O
   O862        1.0     0.704164     0.768730     0.886292    Biso  1.000000 O
   O863        1.0     0.662303     0.852275     0.886292    Biso  1.000000 O
   O864        1.0     0.620856     0.768906     0.886267    Biso  1.000000 O
   O865        1.0     0.329137     0.463396     0.873800    Biso  1.000000 O
   O866        1.0     0.412423     0.463471     0.873792    Biso  1.000000 O
   O867        1.0     0.370845     0.380002     0.873775    Biso  1.000000 O
   O868        1.0     0.329115     0.630058     0.873775    Biso  1.000000 O
   O869        1.0     0.287538     0.380077     0.873750    Biso  1.000000 O
   O870        1.0     0.412641     0.630134     0.873750    Biso  1.000000 O
   O871        1.0     0.370911     0.713326     0.873750    Biso  1.000000 O
   O872        1.0     0.370802     0.546689     0.873750    Biso  1.000000 O
   O873        1.0     0.329181     0.296633     0.873750    Biso  1.000000 O
   O874        1.0     0.412401     0.296683     0.873725    Biso  1.000000 O
   O875        1.0     0.287429     0.546639     0.873725    Biso  1.000000 O
   O876        1.0     0.245894     0.463396     0.873717    Biso  1.000000 O
   O877        1.0     0.495622     0.463597     0.873717    Biso  1.000000 O
   O878        1.0     0.287559     0.213389     0.873717    Biso  1.000000 O
   O879        1.0     0.245829     0.296834     0.873717    Biso  1.000000 O
   O880        1.0     0.454001     0.380102     0.873708    Biso  1.000000 O
   O881        1.0     0.287298     0.713226     0.873708    Biso  1.000000 O
   O882        1.0     0.454197     0.546765     0.873708    Biso  1.000000 O
   O883        1.0     0.204186     0.380052     0.873700    Biso  1.000000 O
   O884        1.0     0.329028     0.796494     0.873692    Biso  1.000000 O
   O885        1.0     0.370758     0.213289     0.873675    Biso  1.000000 O
   O886        1.0     0.578887     0.463521     0.873667    Biso  1.000000 O
   O887        1.0     0.453936     0.213339     0.873658    Biso  1.000000 O
   O888        1.0     0.495579     0.296859     0.873658    Biso  1.000000 O
   O889        1.0     0.537200     0.380102     0.873650    Biso  1.000000 O
   O890        1.0     0.245720     0.129995     0.873650    Biso  1.000000 O
   O891        1.0     0.245633     0.630033     0.873650    Biso  1.000000 O
   O892        1.0     0.245633     0.796494     0.873642    Biso  1.000000 O
   O893        1.0     0.204121     0.213440     0.873642    Biso  1.000000 O
   O894        1.0     0.662282     0.463270     0.873625    Biso  1.000000 O
   O895        1.0     0.578865     0.296683     0.873625    Biso  1.000000 O
   O896        1.0     0.412597     0.796620     0.873617    Biso  1.000000 O
   O897        1.0     0.037570     0.046501     0.873617    Biso  1.000000 O
   O898        1.0     0.079126     0.796444     0.873617    Biso  1.000000 O
   O899        1.0     0.329072     0.129895     0.873617    Biso  1.000000 O
   O900        1.0     0.287363     0.879863     0.873617    Biso  1.000000 O
   O901        1.0     0.162499     0.296733     0.873608    Biso  1.000000 O
   O902        1.0     0.620508     0.379876     0.873608    Biso  1.000000 O
   O903        1.0     0.162369     0.129995     0.873600    Biso  1.000000 O
   O904        1.0     0.162521     0.463446     0.873600    Biso  1.000000 O
   O905        1.0     0.412336     0.129895     0.873600    Biso  1.000000 O
   O906        1.0     0.537374     0.213440     0.873600    Biso  1.000000 O
   O907        1.0     0.537374     0.546991     0.873600    Biso  1.000000 O
   O908        1.0     0.204034     0.713276     0.873592    Biso  1.000000 O
   O909        1.0     0.454437     0.713477     0.873592    Biso  1.000000 O
   O910        1.0     0.204077     0.879964     0.873592    Biso  1.000000 O
   O911        1.0     0.204208     0.546815     0.873592    Biso  1.000000 O
   O912        1.0     0.120922     0.879888     0.873583    Biso  1.000000 O
   O913        1.0     0.370758     0.879813     0.873583    Biso  1.000000 O
   O914        1.0     0.079235     0.963333     0.873583    Biso  1.000000 O
   O915        1.0     0.162521     0.963358     0.873575    Biso  1.000000 O
   O916        1.0     0.995840     0.963232     0.873575    Biso  1.000000 O
   O917        1.0     0.620573     0.546840     0.873575    Biso  1.000000 O
   O918        1.0     0.162456     0.796595     0.873567    Biso  1.000000 O
   O919        1.0     0.496058     0.630310     0.873567    Biso  1.000000 O
   O920        1.0     0.204077     0.046551     0.873558    Biso  1.000000 O
   O921        1.0     0.495622     0.129895     0.873558    Biso  1.000000 O
   O922        1.0     0.120769     0.713201     0.873558    Biso  1.000000 O
   O923        1.0     0.037418     0.879913     0.873558    Biso  1.000000 O
   O924        1.0     0.245742     0.963232     0.873558    Biso  1.000000 O
   O925        1.0     0.287450     0.046501     0.873550    Biso  1.000000 O
   O926        1.0     0.745786     0.462943     0.873550    Biso  1.000000 O
   O927        1.0     0.954175     0.879813     0.873550    Biso  1.000000 O
   O928        1.0     0.120878     0.046626     0.873550    Biso  1.000000 O
   O929        1.0     0.079235     0.129945     0.873542    Biso  1.000000 O
   O930        1.0     0.328985     0.963207     0.873542    Biso  1.000000 O
   O931        1.0     0.954066     0.046702     0.873533    Biso  1.000000 O
   O932        1.0     0.704055     0.546538     0.873533    Biso  1.000000 O
   O933        1.0     0.120856     0.380027     0.873533    Biso  1.000000 O
   O934        1.0     0.120747     0.213289     0.873533    Biso  1.000000 O
   O935        1.0     0.703903     0.379624     0.873525    Biso  1.000000 O
   O936        1.0     0.162499     0.630033     0.873525    Biso  1.000000 O
   O937        1.0     0.995731     0.129869     0.873517    Biso  1.000000 O
   O938        1.0     0.412249     0.963308     0.873517    Biso  1.000000 O
   O939        1.0     0.995775     0.796519     0.873508    Biso  1.000000 O
   O940        1.0     0.912380     0.963157     0.873508    Biso  1.000000 O
   O941        1.0     0.370628     0.046475     0.873508    Biso  1.000000 O
   O942        1.0     0.870889     0.879939     0.873508    Biso  1.000000 O
   O943        1.0     0.120987     0.546714     0.873500    Biso  1.000000 O
   O944        1.0     0.454045     0.879939     0.873492    Biso  1.000000 O
   O945        1.0     0.037614     0.713075     0.873483    Biso  1.000000 O
   O946        1.0     0.620573     0.213490     0.873483    Biso  1.000000 O
   O947        1.0     0.912423     0.796419     0.873475    Biso  1.000000 O
   O948        1.0     0.912467     0.463069     0.873475    Biso  1.000000 O
   O949        1.0     0.662151     0.296482     0.873475    Biso  1.000000 O
   O950        1.0     0.870671     0.046626     0.873475    Biso  1.000000 O
   O951        1.0     0.079257     0.629857     0.873475    Biso  1.000000 O
   O952        1.0     0.954197     0.379675     0.873467    Biso  1.000000 O
   O953        1.0     0.495993     0.796670     0.873467    Biso  1.000000 O
   O954        1.0     0.995927     0.629656     0.873467    Biso  1.000000 O
   O955        1.0     0.453936     0.046551     0.873458    Biso  1.000000 O
   O956        1.0     0.578930     0.130046     0.873458    Biso  1.000000 O
   O957        1.0     0.079235     0.296557     0.873458    Biso  1.000000 O
   O958        1.0     0.662369     0.630008     0.873450    Biso  1.000000 O
   O959        1.0     0.870671     0.379725     0.873450    Biso  1.000000 O
   O960        1.0     0.037548     0.213213     0.873450    Biso  1.000000 O
   O961        1.0     0.037723     0.546412     0.873450    Biso  1.000000 O
   O962        1.0     0.745698     0.963207     0.873450    Biso  1.000000 O
   O963        1.0     0.954110     0.713025     0.873442    Biso  1.000000 O
   O964        1.0     0.912445     0.129920     0.873442    Biso  1.000000 O
   O965        1.0     0.787254     0.379675     0.873442    Biso  1.000000 O
   O966        1.0     0.996101     0.463144     0.873442    Biso  1.000000 O
   O967        1.0     0.829181     0.796318     0.873442    Biso  1.000000 O
   O968        1.0     0.079322     0.463270     0.873442    Biso  1.000000 O
   O969        1.0     0.537200     0.046651     0.873433    Biso  1.000000 O
   O970        1.0     0.829159     0.463069     0.873433    Biso  1.000000 O
   O971        1.0     0.787429     0.879888     0.873433    Biso  1.000000 O
   O972        1.0     0.829094     0.963358     0.873433    Biso  1.000000 O
   O973        1.0     0.829028     0.296406     0.873433    Biso  1.000000 O
   O974        1.0     0.037614     0.379901     0.873425    Biso  1.000000 O
   O975        1.0     0.954175     0.213213     0.873425    Biso  1.000000 O
   O976        1.0     0.912467     0.296457     0.873425    Biso  1.000000 O
   O977        1.0     0.620530     0.046777     0.873425    Biso  1.000000 O
   O978        1.0     0.787668     0.546312     0.873425    Biso  1.000000 O
   O979        1.0     0.745459     0.296406     0.873425    Biso  1.000000 O
   O980        1.0     0.995905     0.296431     0.873425    Biso  1.000000 O
   O981        1.0     0.579192     0.630259     0.873425    Biso  1.000000 O
   O982        1.0     0.703859     0.046626     0.873417    Biso  1.000000 O
   O983        1.0     0.662151     0.130046     0.873417    Biso  1.000000 O
   O984        1.0     0.495557     0.963458     0.873417    Biso  1.000000 O
   O985        1.0     0.787407     0.046626     0.873408    Biso  1.000000 O
   O986        1.0     0.870911     0.712924     0.873408    Biso  1.000000 O
   O987        1.0     0.745894     0.629781     0.873408    Biso  1.000000 O
   O988        1.0     0.870824     0.546362     0.873408    Biso  1.000000 O
   O989        1.0     0.954328     0.546412     0.873400    Biso  1.000000 O
   O990        1.0     0.912641     0.629656     0.873400    Biso  1.000000 O
   O991        1.0     0.829028     0.129945     0.873400    Biso  1.000000 O
   O992        1.0     0.787276     0.213037     0.873400    Biso  1.000000 O
   O993        1.0     0.745633     0.129945     0.873392    Biso  1.000000 O
   O994        1.0     0.578908     0.963433     0.873392    Biso  1.000000 O
   O995        1.0     0.787538     0.712949     0.873383    Biso  1.000000 O
   O996        1.0     0.537701     0.713553     0.873383    Biso  1.000000 O
   O997        1.0     0.829311     0.629605     0.873383    Biso  1.000000 O
   O998        1.0     0.704077     0.879888     0.873375    Biso  1.000000 O
   O999        1.0     0.703859     0.213339     0.873375    Biso  1.000000 O
   O1000       1.0     0.537418     0.879939     0.873375    Biso  1.000000 O
   O1001       1.0     0.870715     0.213188     0.873375    Biso  1.000000 O
   O1002       1.0     0.745786     0.796469     0.873358    Biso  1.000000 O
   O1003       1.0     0.662173     0.963282     0.873350    Biso  1.000000 O
   O1004       1.0     0.704208     0.713100     0.873342    Biso  1.000000 O
   O1005       1.0     0.620639     0.880014     0.873317    Biso  1.000000 O
   O1006       1.0     0.620878     0.713402     0.873308    Biso  1.000000 O
   O1007       1.0     0.662478     0.796595     0.873300    Biso  1.000000 O
   O1008       1.0     0.579235     0.796771     0.873292    Biso  1.000000 O
   Ce433       1.0     0.370845     0.602268     0.867342    Biso  1.000000 Ce
   Ce434       1.0     0.329137     0.685587     0.867300    Biso  1.000000 Ce
   Ce435       1.0     0.287407     0.602319     0.867267    Biso  1.000000 Ce
   Ce436       1.0     0.370845     0.768805     0.867267    Biso  1.000000 Ce
   Ce437       1.0     0.412728     0.685562     0.867258    Biso  1.000000 Ce
   Ce438       1.0     0.329311     0.352187     0.867250    Biso  1.000000 Ce
   Ce439       1.0     0.370802     0.435732     0.867250    Biso  1.000000 Ce
   Ce440       1.0     0.620639     0.435556     0.867233    Biso  1.000000 Ce
   Ce441       1.0     0.412336     0.518950     0.867233    Biso  1.000000 Ce
   Ce442       1.0     0.329181     0.518849     0.867225    Biso  1.000000 Ce
   Ce443       1.0     0.454415     0.602369     0.867217    Biso  1.000000 Ce
   Ce444       1.0     0.287516     0.435757     0.867208    Biso  1.000000 Ce
   Ce445       1.0     0.245938     0.352287     0.867192    Biso  1.000000 Ce
   Ce446       1.0     0.329115     0.851948     0.867175    Biso  1.000000 Ce
   Ce447       1.0     0.245916     0.185650     0.867175    Biso  1.000000 Ce
   Ce448       1.0     0.412489     0.352136     0.867175    Biso  1.000000 Ce
   Ce449       1.0     0.454023     0.435832     0.867175    Biso  1.000000 Ce
   Ce450       1.0     0.287603     0.268818     0.867167    Biso  1.000000 Ce
   Ce451       1.0     0.495644     0.185549     0.867167    Biso  1.000000 Ce
   Ce452       1.0     0.537200     0.435983     0.867158    Biso  1.000000 Ce
   Ce453       1.0     0.662369     0.518899     0.867158    Biso  1.000000 Ce
   Ce454       1.0     0.287189     0.768604     0.867142    Biso  1.000000 Ce
   Ce455       1.0     0.246003     0.518849     0.867133    Biso  1.000000 Ce
   Ce456       1.0     0.204077     0.435656     0.867117    Biso  1.000000 Ce
   Ce457       1.0     0.578821     0.352136     0.867108    Biso  1.000000 Ce
   Ce458       1.0     0.204186     0.268918     0.867108    Biso  1.000000 Ce
   Ce459       1.0     0.453914     0.268943     0.867108    Biso  1.000000 Ce
   Ce460       1.0     0.079039     0.852074     0.867100    Biso  1.000000 Ce
   Ce461       1.0     0.537287     0.269094     0.867100    Biso  1.000000 Ce
   Ce462       1.0     0.287342     0.102306     0.867100    Biso  1.000000 Ce
   Ce463       1.0     0.329290     0.185625     0.867092    Biso  1.000000 Ce
   Ce464       1.0     0.370693     0.268868     0.867092    Biso  1.000000 Ce
   Ce465       1.0     0.037527     0.102105     0.867092    Biso  1.000000 Ce
   Ce466       1.0     0.995949     0.018862     0.867083    Biso  1.000000 Ce
   Ce467       1.0     0.495666     0.352488     0.867083    Biso  1.000000 Ce
   Ce468       1.0     0.704121     0.435279     0.867075    Biso  1.000000 Ce
   Ce469       1.0     0.203947     0.102155     0.867075    Biso  1.000000 Ce
   Ce470       1.0     0.495666     0.519151     0.867067    Biso  1.000000 Ce
   Ce471       1.0     0.412358     0.185524     0.867058    Biso  1.000000 Ce
   Ce472       1.0     0.037461     0.935568     0.867050    Biso  1.000000 Ce
   Ce473       1.0     0.162282     0.185600     0.867050    Biso  1.000000 Ce
   Ce474       1.0     0.578799     0.519327     0.867042    Biso  1.000000 Ce
   Ce475       1.0     0.245502     0.685537     0.867042    Biso  1.000000 Ce
   Ce476       1.0     0.120813     0.935468     0.867033    Biso  1.000000 Ce
   Ce477       1.0     0.245742     0.852149     0.867033    Biso  1.000000 Ce
   Ce478       1.0     0.120726     0.768755     0.867033    Biso  1.000000 Ce
   Ce479       1.0     0.370780     0.102080     0.867033    Biso  1.000000 Ce
   Ce480       1.0     0.079279     0.018635     0.867025    Biso  1.000000 Ce
   Ce481       1.0     0.954175     0.935241     0.867025    Biso  1.000000 Ce
   Ce482       1.0     0.912401     0.018912     0.867025    Biso  1.000000 Ce
   Ce483       1.0     0.162412     0.352262     0.867025    Biso  1.000000 Ce
   Ce484       1.0     0.704186     0.602042     0.867017    Biso  1.000000 Ce
   Ce485       1.0     0.412597     0.852074     0.867017    Biso  1.000000 Ce
   Ce486       1.0     0.370693     0.935543     0.867008    Biso  1.000000 Ce
   Ce487       1.0     0.037483     0.768604     0.867008    Biso  1.000000 Ce
   Ce488       1.0     0.745982     0.518447     0.867008    Biso  1.000000 Ce
   Ce489       1.0     0.829311     0.851998     0.866992    Biso  1.000000 Ce
   Ce490       1.0     0.162565     0.852224     0.866992    Biso  1.000000 Ce
   Ce491       1.0     0.954393     0.435178     0.866983    Biso  1.000000 Ce
   Ce492       1.0     0.204121     0.768906     0.866983    Biso  1.000000 Ce
   Ce493       1.0     0.454480     0.768906     0.866983    Biso  1.000000 Ce
   Ce494       1.0     0.287211     0.935518     0.866975    Biso  1.000000 Ce
   Ce495       1.0     0.245873     0.018686     0.866975    Biso  1.000000 Ce
   Ce496       1.0     0.162652     0.519151     0.866967    Biso  1.000000 Ce
   Ce497       1.0     0.579017     0.185650     0.866958    Biso  1.000000 Ce
   Ce498       1.0     0.995775     0.851998     0.866958    Biso  1.000000 Ce
   Ce499       1.0     0.662173     0.351784     0.866950    Biso  1.000000 Ce
   Ce500       1.0     0.995905     0.685210     0.866950    Biso  1.000000 Ce
   Ce501       1.0     0.453957     0.101929     0.866950    Biso  1.000000 Ce
   Ce502       1.0     0.204143     0.602344     0.866942    Biso  1.000000 Ce
   Ce503       1.0     0.537113     0.102130     0.866933    Biso  1.000000 Ce
   Ce504       1.0     0.204055     0.935619     0.866925    Biso  1.000000 Ce
   Ce505       1.0     0.162565     0.018937     0.866925    Biso  1.000000 Ce
   Ce506       1.0     0.120726     0.102231     0.866925    Biso  1.000000 Ce
   Ce507       1.0     0.953936     0.768780     0.866925    Biso  1.000000 Ce
   Ce508       1.0     0.995688     0.185373     0.866917    Biso  1.000000 Ce
   Ce509       1.0     0.912467     0.351885     0.866917    Biso  1.000000 Ce
   Ce510       1.0     0.162456     0.685461     0.866917    Biso  1.000000 Ce
   Ce511       1.0     0.912576     0.852124     0.866917    Biso  1.000000 Ce
   Ce512       1.0     0.828898     0.351860     0.866908    Biso  1.000000 Ce
   Ce513       1.0     0.453957     0.935694     0.866908    Biso  1.000000 Ce
   Ce514       1.0     0.745764     0.018761     0.866908    Biso  1.000000 Ce
   Ce515       1.0     0.703729     0.102080     0.866908    Biso  1.000000 Ce
   Ce516       1.0     0.870911     0.935543     0.866900    Biso  1.000000 Ce
   Ce517       1.0     0.120682     0.268893     0.866900    Biso  1.000000 Ce
   Ce518       1.0     0.787276     0.268466     0.866900    Biso  1.000000 Ce
   Ce519       1.0     0.328985     0.018535     0.866900    Biso  1.000000 Ce
   Ce520       1.0     0.870802     0.435304     0.866900    Biso  1.000000 Ce
   Ce521       1.0     0.120878     0.435556     0.866900    Biso  1.000000 Ce
   Ce522       1.0     0.496167     0.685939     0.866900    Biso  1.000000 Ce
   Ce523       1.0     0.954088     0.102180     0.866900    Biso  1.000000 Ce
   Ce524       1.0     0.912445     0.518522     0.866900    Biso  1.000000 Ce
   Ce525       1.0     0.787472     0.935442     0.866892    Biso  1.000000 Ce
   Ce526       1.0     0.079126     0.685336     0.866892    Biso  1.000000 Ce
   Ce527       1.0     0.745764     0.852300     0.866892    Biso  1.000000 Ce
   Ce528       1.0     0.787494     0.435103     0.866883    Biso  1.000000 Ce
   Ce529       1.0     0.662173     0.018887     0.866883    Biso  1.000000 Ce
   Ce530       1.0     0.745306     0.351935     0.866883    Biso  1.000000 Ce
   Ce531       1.0     0.620595     0.268893     0.866875    Biso  1.000000 Ce
   Ce532       1.0     0.079192     0.352312     0.866875    Biso  1.000000 Ce
   Ce533       1.0     0.996210     0.518547     0.866875    Biso  1.000000 Ce
   Ce534       1.0     0.495709     0.852149     0.866875    Biso  1.000000 Ce
   Ce535       1.0     0.120965     0.602268     0.866867    Biso  1.000000 Ce
   Ce536       1.0     0.537592     0.602621     0.866867    Biso  1.000000 Ce
   Ce537       1.0     0.870780     0.768478     0.866867    Biso  1.000000 Ce
   Ce538       1.0     0.079192     0.185549     0.866858    Biso  1.000000 Ce
   Ce539       1.0     0.037636     0.601992     0.866858    Biso  1.000000 Ce
   Ce540       1.0     0.537352     0.935644     0.866858    Biso  1.000000 Ce
   Ce541       1.0     0.995905     0.351835     0.866858    Biso  1.000000 Ce
   Ce542       1.0     0.787342     0.768579     0.866842    Biso  1.000000 Ce
   Ce543       1.0     0.079366     0.518723     0.866833    Biso  1.000000 Ce
   Ce544       1.0     0.620682     0.602419     0.866833    Biso  1.000000 Ce
   Ce545       1.0     0.787342     0.102331     0.866833    Biso  1.000000 Ce
   Ce546       1.0     0.829050     0.018937     0.866825    Biso  1.000000 Ce
   Ce547       1.0     0.704012     0.935342     0.866825    Biso  1.000000 Ce
   Ce548       1.0     0.954328     0.601791     0.866825    Biso  1.000000 Ce
   Ce549       1.0     0.412118     0.018811     0.866825    Biso  1.000000 Ce
   Ce550       1.0     0.787799     0.601765     0.866817    Biso  1.000000 Ce
   Ce551       1.0     0.037679     0.268591     0.866817    Biso  1.000000 Ce
   Ce552       1.0     0.620464     0.102407     0.866817    Biso  1.000000 Ce
   Ce553       1.0     0.870780     0.268642     0.866808    Biso  1.000000 Ce
   Ce554       1.0     0.912663     0.685134     0.866808    Biso  1.000000 Ce
   Ce555       1.0     0.870693     0.102281     0.866808    Biso  1.000000 Ce
   Ce556       1.0     0.662282     0.185776     0.866800    Biso  1.000000 Ce
   Ce557       1.0     0.578843     0.018962     0.866792    Biso  1.000000 Ce
   Ce558       1.0     0.954219     0.268667     0.866792    Biso  1.000000 Ce
   Ce559       1.0     0.037701     0.435505     0.866783    Biso  1.000000 Ce
   Ce560       1.0     0.745698     0.185298     0.866783    Biso  1.000000 Ce
   Ce561       1.0     0.829268     0.685160     0.866775    Biso  1.000000 Ce
   Ce562       1.0     0.745982     0.685285     0.866775    Biso  1.000000 Ce
   Ce563       1.0     0.495470     0.018862     0.866775    Biso  1.000000 Ce
   Ce564       1.0     0.912401     0.185549     0.866775    Biso  1.000000 Ce
   Ce565       1.0     0.829137     0.518623     0.866750    Biso  1.000000 Ce
   Ce566       1.0     0.703772     0.268692     0.866750    Biso  1.000000 Ce
   Ce567       1.0     0.662391     0.685512     0.866750    Biso  1.000000 Ce
   Ce568       1.0     0.829094     0.185273     0.866742    Biso  1.000000 Ce
   Ce569       1.0     0.870845     0.601916     0.866742    Biso  1.000000 Ce
   Ce570       1.0     0.704230     0.768629     0.866725    Biso  1.000000 Ce
   Ce571       1.0     0.620639     0.935619     0.866717    Biso  1.000000 Ce
   Ce572       1.0     0.662303     0.852174     0.866717    Biso  1.000000 Ce
   Ce573       1.0     0.579192     0.852375     0.866708    Biso  1.000000 Ce
   Ce574       1.0     0.537679     0.768956     0.866700    Biso  1.000000 Ce
   Ce575       1.0     0.579322     0.685788     0.866675    Biso  1.000000 Ce
   Ce576       1.0     0.620944     0.769032     0.866617    Biso  1.000000 Ce
   O1009       1.0     0.370845     0.657823     0.860792    Biso  1.000000 O
   O1010       1.0     0.329137     0.407691     0.860792    Biso  1.000000 O
   O1011       1.0     0.329050     0.574479     0.860792    Biso  1.000000 O
   O1012       1.0     0.412554     0.574680     0.860783    Biso  1.000000 O
   O1013       1.0     0.287559     0.324472     0.860758    Biso  1.000000 O
   O1014       1.0     0.412336     0.407766     0.860758    Biso  1.000000 O
   O1015       1.0     0.245894     0.407917     0.860750    Biso  1.000000 O
   O1016       1.0     0.578756     0.407967     0.860742    Biso  1.000000 O
   O1017       1.0     0.329028     0.740990     0.860733    Biso  1.000000 O
   O1018       1.0     0.287363     0.657747     0.860708    Biso  1.000000 O
   O1019       1.0     0.412597     0.741041     0.860708    Biso  1.000000 O
   O1020       1.0     0.620443     0.491311     0.860708    Biso  1.000000 O
   O1021       1.0     0.245894     0.241355     0.860692    Biso  1.000000 O
   O1022       1.0     0.204186     0.324699     0.860675    Biso  1.000000 O
   O1023       1.0     0.204186     0.158011     0.860675    Biso  1.000000 O
   O1024       1.0     0.495557     0.241154     0.860675    Biso  1.000000 O
   O1025       1.0     0.370845     0.324472     0.860667    Biso  1.000000 O
   O1026       1.0     0.495557     0.408168     0.860667    Biso  1.000000 O
   O1027       1.0     0.662238     0.407489     0.860658    Biso  1.000000 O
   O1028       1.0     0.370889     0.824208     0.860650    Biso  1.000000 O
   O1029       1.0     0.287363     0.824083     0.860650    Biso  1.000000 O
   O1030       1.0     0.954066     0.990997     0.860642    Biso  1.000000 O
   O1031       1.0     0.370737     0.491185     0.860642    Biso  1.000000 O
   O1032       1.0     0.287538     0.157911     0.860642    Biso  1.000000 O
   O1033       1.0     0.454393     0.657898     0.860625    Biso  1.000000 O
   O1034       1.0     0.454175     0.324649     0.860625    Biso  1.000000 O
   O1035       1.0     0.245807     0.574428     0.860625    Biso  1.000000 O
   O1036       1.0     0.328941     0.907452     0.860625    Biso  1.000000 O
   O1037       1.0     0.453827     0.491487     0.860617    Biso  1.000000 O
   O1038       1.0     0.287668     0.491160     0.860617    Biso  1.000000 O
   O1039       1.0     0.245720     0.074391     0.860608    Biso  1.000000 O
   O1040       1.0     0.204360     0.491236     0.860608    Biso  1.000000 O
   O1041       1.0     0.703947     0.490883     0.860600    Biso  1.000000 O
   O1042       1.0     0.412184     0.241254     0.860600    Biso  1.000000 O
   O1043       1.0     0.079213     0.907653     0.860600    Biso  1.000000 O
   O1044       1.0     0.120726     0.824435     0.860592    Biso  1.000000 O
   O1045       1.0     0.453979     0.157709     0.860592    Biso  1.000000 O
   O1046       1.0     0.329224     0.241229     0.860583    Biso  1.000000 O
   O1047       1.0     0.162543     0.241330     0.860575    Biso  1.000000 O
   O1048       1.0     0.328985     0.074265     0.860575    Biso  1.000000 O
   O1049       1.0     0.537135     0.491386     0.860567    Biso  1.000000 O
   O1050       1.0     0.370671     0.157508     0.860558    Biso  1.000000 O
   O1051       1.0     0.537048     0.324674     0.860550    Biso  1.000000 O
   O1052       1.0     0.162608     0.407841     0.860550    Biso  1.000000 O
   O1053       1.0     0.995731     0.740890     0.860550    Biso  1.000000 O
   O1054       1.0     0.495905     0.574730     0.860550    Biso  1.000000 O
   O1055       1.0     0.537265     0.157936     0.860542    Biso  1.000000 O
   O1056       1.0     0.162456     0.741141     0.860533    Biso  1.000000 O
   O1057       1.0     0.037527     0.824208     0.860533    Biso  1.000000 O
   O1058       1.0     0.995905     0.074315     0.860525    Biso  1.000000 O
   O1059       1.0     0.412271     0.907527     0.860525    Biso  1.000000 O
   O1060       1.0     0.079083     0.074190     0.860525    Biso  1.000000 O
   O1061       1.0     0.204143     0.824410     0.860517    Biso  1.000000 O
   O1062       1.0     0.245633     0.740865     0.860508    Biso  1.000000 O
   O1063       1.0     0.662238     0.574479     0.860508    Biso  1.000000 O
   O1064       1.0     0.037527     0.990972     0.860492    Biso  1.000000 O
   O1065       1.0     0.954284     0.490758     0.860492    Biso  1.000000 O
   O1066       1.0     0.162434     0.907980     0.860492    Biso  1.000000 O
   O1067       1.0     0.996014     0.907703     0.860492    Biso  1.000000 O
   O1068       1.0     0.245633     0.907477     0.860492    Biso  1.000000 O
   O1069       1.0     0.121096     0.991022     0.860483    Biso  1.000000 O
   O1070       1.0     0.912597     0.407665     0.860483    Biso  1.000000 O
   O1071       1.0     0.745894     0.574026     0.860483    Biso  1.000000 O
   O1072       1.0     0.829224     0.907728     0.860483    Biso  1.000000 O
   O1073       1.0     0.037527     0.157533     0.860475    Biso  1.000000 O
   O1074       1.0     0.578799     0.241330     0.860475    Biso  1.000000 O
   O1075       1.0     0.787037     0.323995     0.860467    Biso  1.000000 O
   O1076       1.0     0.162369     0.074617     0.860467    Biso  1.000000 O
   O1077       1.0     0.120878     0.324422     0.860458    Biso  1.000000 O
   O1078       1.0     0.870976     0.824284     0.860458    Biso  1.000000 O
   O1079       1.0     0.787603     0.824284     0.860458    Biso  1.000000 O
   O1080       1.0     0.620290     0.324498     0.860450    Biso  1.000000 O
   O1081       1.0     0.703903     0.991097     0.860450    Biso  1.000000 O
   O1082       1.0     0.121248     0.491185     0.860442    Biso  1.000000 O
   O1083       1.0     0.495622     0.907854     0.860442    Biso  1.000000 O
   O1084       1.0     0.870802     0.991198     0.860433    Biso  1.000000 O
   O1085       1.0     0.204099     0.657797     0.860433    Biso  1.000000 O
   O1086       1.0     0.204273     0.991223     0.860433    Biso  1.000000 O
   O1087       1.0     0.745590     0.074416     0.860433    Biso  1.000000 O
   O1088       1.0     0.954088     0.824384     0.860433    Biso  1.000000 O
   O1089       1.0     0.079235     0.740940     0.860433    Biso  1.000000 O
   O1090       1.0     0.829094     0.407313     0.860425    Biso  1.000000 O
   O1091       1.0     0.745655     0.407464     0.860417    Biso  1.000000 O
   O1092       1.0     0.912489     0.907502     0.860417    Biso  1.000000 O
   O1093       1.0     0.162630     0.574705     0.860417    Biso  1.000000 O
   O1094       1.0     0.912293     0.074215     0.860408    Biso  1.000000 O
   O1095       1.0     0.412205     0.074416     0.860408    Biso  1.000000 O
   O1096       1.0     0.454153     0.824158     0.860408    Biso  1.000000 O
   O1097       1.0     0.870584     0.324372     0.860400    Biso  1.000000 O
   O1098       1.0     0.120813     0.157659     0.860400    Biso  1.000000 O
   O1099       1.0     0.079518     0.574353     0.860400    Biso  1.000000 O
   O1100       1.0     0.579039     0.574806     0.860400    Biso  1.000000 O
   O1101       1.0     0.120769     0.657948     0.860392    Biso  1.000000 O
   O1102       1.0     0.996036     0.407489     0.860392    Biso  1.000000 O
   O1103       1.0     0.912554     0.574177     0.860392    Biso  1.000000 O
   O1104       1.0     0.787298     0.990896     0.860383    Biso  1.000000 O
   O1105       1.0     0.037679     0.324196     0.860383    Biso  1.000000 O
   O1106       1.0     0.704143     0.657471     0.860383    Biso  1.000000 O
   O1107       1.0     0.703859     0.157634     0.860383    Biso  1.000000 O
   O1108       1.0     0.037418     0.657445     0.860375    Biso  1.000000 O
   O1109       1.0     0.912467     0.740689     0.860375    Biso  1.000000 O
   O1110       1.0     0.620682     0.158137     0.860375    Biso  1.000000 O
   O1111       1.0     0.578691     0.074667     0.860375    Biso  1.000000 O
   O1112       1.0     0.287363     0.990946     0.860367    Biso  1.000000 O
   O1113       1.0     0.829050     0.740789     0.860367    Biso  1.000000 O
   O1114       1.0     0.787450     0.490481     0.860367    Biso  1.000000 O
   O1115       1.0     0.996145     0.573900     0.860367    Biso  1.000000 O
   O1116       1.0     0.954458     0.657395     0.860358    Biso  1.000000 O
   O1117       1.0     0.370584     0.990946     0.860342    Biso  1.000000 O
   O1118       1.0     0.661999     0.074416     0.860342    Biso  1.000000 O
   O1119       1.0     0.953957     0.157659     0.860342    Biso  1.000000 O
   O1120       1.0     0.828963     0.074491     0.860342    Biso  1.000000 O
   O1121       1.0     0.996014     0.240978     0.860342    Biso  1.000000 O
   O1122       1.0     0.828963     0.240852     0.860342    Biso  1.000000 O
   O1123       1.0     0.954175     0.324171     0.860333    Biso  1.000000 O
   O1124       1.0     0.870693     0.490858     0.860333    Biso  1.000000 O
   O1125       1.0     0.495644     0.074466     0.860333    Biso  1.000000 O
   O1126       1.0     0.745459     0.240902     0.860333    Biso  1.000000 O
   O1127       1.0     0.079344     0.407816     0.860325    Biso  1.000000 O
   O1128       1.0     0.703750     0.324020     0.860317    Biso  1.000000 O
   O1129       1.0     0.704208     0.824359     0.860317    Biso  1.000000 O
   O1130       1.0     0.453587     0.991148     0.860308    Biso  1.000000 O
   O1131       1.0     0.912554     0.241053     0.860308    Biso  1.000000 O
   O1132       1.0     0.079279     0.240852     0.860308    Biso  1.000000 O
   O1133       1.0     0.787668     0.657043     0.860300    Biso  1.000000 O
   O1134       1.0     0.537505     0.824661     0.860300    Biso  1.000000 O
   O1135       1.0     0.745894     0.907929     0.860300    Biso  1.000000 O
   O1136       1.0     0.537113     0.991122     0.860292    Biso  1.000000 O
   O1137       1.0     0.620508     0.991374     0.860292    Biso  1.000000 O
   O1138       1.0     0.871085     0.657521     0.860292    Biso  1.000000 O
   O1139       1.0     0.496014     0.741342     0.860292    Biso  1.000000 O
   O1140       1.0     0.537592     0.658175     0.860283    Biso  1.000000 O
   O1141       1.0     0.662260     0.907678     0.860275    Biso  1.000000 O
   O1142       1.0     0.870998     0.157735     0.860267    Biso  1.000000 O
   O1143       1.0     0.745916     0.740714     0.860267    Biso  1.000000 O
   O1144       1.0     0.037832     0.490984     0.860258    Biso  1.000000 O
   O1145       1.0     0.662042     0.241129     0.860250    Biso  1.000000 O
   O1146       1.0     0.578821     0.908106     0.860225    Biso  1.000000 O
   O1147       1.0     0.620791     0.657747     0.860217    Biso  1.000000 O
   O1148       1.0     0.662652     0.741016     0.860208    Biso  1.000000 O
   O1149       1.0     0.787450     0.157609     0.860208    Biso  1.000000 O
   O1150       1.0     0.829464     0.574001     0.860175    Biso  1.000000 O
   O1151       1.0     0.579453     0.741368     0.860150    Biso  1.000000 O
   O1152       1.0     0.620835     0.824460     0.860125    Biso  1.000000 O
   O1153       1.0     0.370693     0.602193     0.847850    Biso  1.000000 O
   O1154       1.0     0.328963     0.685436     0.847800    Biso  1.000000 O
   O1155       1.0     0.620377     0.435656     0.847792    Biso  1.000000 O
   O1156       1.0     0.412554     0.685487     0.847758    Biso  1.000000 O
   O1157       1.0     0.370737     0.768529     0.847758    Biso  1.000000 O
   O1158       1.0     0.370606     0.435556     0.847742    Biso  1.000000 O
   O1159       1.0     0.245916     0.352388     0.847708    Biso  1.000000 O
   O1160       1.0     0.329268     0.352136     0.847708    Biso  1.000000 O
   O1161       1.0     0.287385     0.602143     0.847700    Biso  1.000000 O
   O1162       1.0     0.287712     0.435631     0.847683    Biso  1.000000 O
   O1163       1.0     0.328985     0.851495     0.847675    Biso  1.000000 O
   O1164       1.0     0.662107     0.519000     0.847667    Biso  1.000000 O
   O1165       1.0     0.246091     0.186128     0.847667    Biso  1.000000 O
   O1166       1.0     0.453696     0.436008     0.847658    Biso  1.000000 O
   O1167       1.0     0.454241     0.602394     0.847658    Biso  1.000000 O
   O1168       1.0     0.412162     0.519201     0.847650    Biso  1.000000 O
   O1169       1.0     0.329094     0.518774     0.847642    Biso  1.000000 O
   O1170       1.0     0.287625     0.269044     0.847633    Biso  1.000000 O
   O1171       1.0     0.412510     0.352363     0.847625    Biso  1.000000 O
   O1172       1.0     0.495492     0.185776     0.847617    Biso  1.000000 O
   O1173       1.0     0.453892     0.269245     0.847617    Biso  1.000000 O
   O1174       1.0     0.287472     0.102256     0.847608    Biso  1.000000 O
   O1175       1.0     0.204404     0.269270     0.847608    Biso  1.000000 O
   O1176       1.0     0.204426     0.435807     0.847592    Biso  1.000000 O
   O1177       1.0     0.995840     0.018711     0.847583    Biso  1.000000 O
   O1178       1.0     0.287276     0.768503     0.847583    Biso  1.000000 O
   O1179       1.0     0.536852     0.436134     0.847583    Biso  1.000000 O
   O1180       1.0     0.329115     0.185776     0.847583    Biso  1.000000 O
   O1181       1.0     0.703881     0.434977     0.847575    Biso  1.000000 O
   O1182       1.0     0.412097     0.185625     0.847575    Biso  1.000000 O
   O1183       1.0     0.246047     0.518849     0.847575    Biso  1.000000 O
   O1184       1.0     0.537026     0.269371     0.847575    Biso  1.000000 O
   O1185       1.0     0.204012     0.102482     0.847567    Biso  1.000000 O
   O1186       1.0     0.079083     0.852149     0.847550    Biso  1.000000 O
   O1187       1.0     0.495579     0.519503     0.847542    Biso  1.000000 O
   O1188       1.0     0.578516     0.352388     0.847533    Biso  1.000000 O
   O1189       1.0     0.954197     0.935342     0.847533    Biso  1.000000 O
   O1190       1.0     0.578516     0.519528     0.847533    Biso  1.000000 O
   O1191       1.0     0.162391     0.852350     0.847525    Biso  1.000000 O
   O1192       1.0     0.162456     0.185927     0.847525    Biso  1.000000 O
   O1193       1.0     0.495426     0.352690     0.847508    Biso  1.000000 O
   O1194       1.0     0.162499     0.352539     0.847492    Biso  1.000000 O
   O1195       1.0     0.704099     0.601740     0.847492    Biso  1.000000 O
   O1196       1.0     0.120878     0.769057     0.847483    Biso  1.000000 O
   O1197       1.0     0.412510     0.851646     0.847483    Biso  1.000000 O
   O1198       1.0     0.079344     0.018711     0.847483    Biso  1.000000 O
   O1199       1.0     0.037287     0.768830     0.847483    Biso  1.000000 O
   O1200       1.0     0.037374     0.101778     0.847483    Biso  1.000000 O
   O1201       1.0     0.745829     0.518321     0.847483    Biso  1.000000 O
   O1202       1.0     0.370758     0.269069     0.847467    Biso  1.000000 O
   O1203       1.0     0.829420     0.852224     0.847467    Biso  1.000000 O
   O1204       1.0     0.370453     0.935216     0.847458    Biso  1.000000 O
   O1205       1.0     0.995796     0.852174     0.847458    Biso  1.000000 O
   O1206       1.0     0.912445     0.352086     0.847442    Biso  1.000000 O
   O1207       1.0     0.037679     0.935392     0.847442    Biso  1.000000 O
   O1208       1.0     0.245590     0.851747     0.847433    Biso  1.000000 O
   O1209       1.0     0.578996     0.186078     0.847433    Biso  1.000000 O
   O1210       1.0     0.287298     0.935216     0.847433    Biso  1.000000 O
   O1211       1.0     0.245633     0.685512     0.847425    Biso  1.000000 O
   O1212       1.0     0.954066     0.101954     0.847425    Biso  1.000000 O
   O1213       1.0     0.204077     0.768780     0.847425    Biso  1.000000 O
   O1214       1.0     0.870649     0.435279     0.847417    Biso  1.000000 O
   O1215       1.0     0.745590     0.018761     0.847417    Biso  1.000000 O
   O1216       1.0     0.954023     0.768855     0.847417    Biso  1.000000 O
   O1217       1.0     0.870845     0.935568     0.847417    Biso  1.000000 O
   O1218       1.0     0.120965     0.935669     0.847417    Biso  1.000000 O
   O1219       1.0     0.954328     0.435204     0.847408    Biso  1.000000 O
   O1220       1.0     0.912510     0.518598     0.847408    Biso  1.000000 O
   O1221       1.0     0.662129     0.351784     0.847400    Biso  1.000000 O
   O1222       1.0     0.370519     0.102055     0.847400    Biso  1.000000 O
   O1223       1.0     0.453827     0.102080     0.847400    Biso  1.000000 O
   O1224       1.0     0.162979     0.519252     0.847400    Biso  1.000000 O
   O1225       1.0     0.204295     0.935694     0.847400    Biso  1.000000 O
   O1226       1.0     0.912336     0.018635     0.847383    Biso  1.000000 O
   O1227       1.0     0.162717     0.019214     0.847383    Biso  1.000000 O
   O1228       1.0     0.870911     0.768679     0.847383    Biso  1.000000 O
   O1229       1.0     0.703707     0.102231     0.847375    Biso  1.000000 O
   O1230       1.0     0.454306     0.768805     0.847375    Biso  1.000000 O
   O1231       1.0     0.746047     0.852350     0.847375    Biso  1.000000 O
   O1232       1.0     0.453587     0.935367     0.847367    Biso  1.000000 O
   O1233       1.0     0.162499     0.685788     0.847358    Biso  1.000000 O
   O1234       1.0     0.995818     0.185197     0.847358    Biso  1.000000 O
   O1235       1.0     0.620290     0.102683     0.847350    Biso  1.000000 O
   O1236       1.0     0.828941     0.018862     0.847350    Biso  1.000000 O
   O1237       1.0     0.954611     0.601690     0.847350    Biso  1.000000 O
   O1238       1.0     0.745176     0.351759     0.847342    Biso  1.000000 O
   O1239       1.0     0.828680     0.351935     0.847342    Biso  1.000000 O
   O1240       1.0     0.495622     0.852149     0.847342    Biso  1.000000 O
   O1241       1.0     0.121118     0.435832     0.847333    Biso  1.000000 O
   O1242       1.0     0.245764     0.018786     0.847333    Biso  1.000000 O
   O1243       1.0     0.703925     0.935543     0.847333    Biso  1.000000 O
   O1244       1.0     0.120835     0.101979     0.847325    Biso  1.000000 O
   O1245       1.0     0.996101     0.351960     0.847325    Biso  1.000000 O
   O1246       1.0     0.037832     0.601665     0.847325    Biso  1.000000 O
   O1247       1.0     0.870758     0.268767     0.847317    Biso  1.000000 O
   O1248       1.0     0.120944     0.268818     0.847317    Biso  1.000000 O
   O1249       1.0     0.204121     0.602520     0.847317    Biso  1.000000 O
   O1250       1.0     0.787015     0.268390     0.847317    Biso  1.000000 O
   O1251       1.0     0.995862     0.685235     0.847308    Biso  1.000000 O
   O1252       1.0     0.079039     0.685487     0.847308    Biso  1.000000 O
   O1253       1.0     0.912685     0.851998     0.847300    Biso  1.000000 O
   O1254       1.0     0.620268     0.269270     0.847300    Biso  1.000000 O
   O1255       1.0     0.328898     0.018535     0.847300    Biso  1.000000 O
   O1256       1.0     0.746091     0.684833     0.847292    Biso  1.000000 O
   O1257       1.0     0.079431     0.352162     0.847292    Biso  1.000000 O
   O1258       1.0     0.578625     0.019314     0.847292    Biso  1.000000 O
   O1259       1.0     0.787320     0.434902     0.847292    Biso  1.000000 O
   O1260       1.0     0.537135     0.102457     0.847292    Biso  1.000000 O
   O1261       1.0     0.787755     0.935593     0.847292    Biso  1.000000 O
   O1262       1.0     0.870715     0.102155     0.847283    Biso  1.000000 O
   O1263       1.0     0.537440     0.602470     0.847283    Biso  1.000000 O
   O1264       1.0     0.121096     0.602621     0.847275    Biso  1.000000 O
   O1265       1.0     0.787559     0.768403     0.847275    Biso  1.000000 O
   O1266       1.0     0.661911     0.018962     0.847267    Biso  1.000000 O
   O1267       1.0     0.496080     0.686040     0.847267    Biso  1.000000 O
   O1268       1.0     0.829268     0.684933     0.847267    Biso  1.000000 O
   O1269       1.0     0.996210     0.518396     0.847267    Biso  1.000000 O
   O1270       1.0     0.079801     0.518849     0.847267    Biso  1.000000 O
   O1271       1.0     0.079366     0.185348     0.847250    Biso  1.000000 O
   O1272       1.0     0.495143     0.019088     0.847242    Biso  1.000000 O
   O1273       1.0     0.745568     0.185298     0.847242    Biso  1.000000 O
   O1274       1.0     0.912728     0.685285     0.847225    Biso  1.000000 O
   O1275       1.0     0.620508     0.935820     0.847217    Biso  1.000000 O
   O1276       1.0     0.412097     0.018937     0.847208    Biso  1.000000 O
   O1277       1.0     0.620486     0.602344     0.847208    Biso  1.000000 O
   O1278       1.0     0.787429     0.102080     0.847200    Biso  1.000000 O
   O1279       1.0     0.038006     0.435455     0.847192    Biso  1.000000 O
   O1280       1.0     0.537048     0.935895     0.847192    Biso  1.000000 O
   O1281       1.0     0.662630     0.685285     0.847183    Biso  1.000000 O
   O1282       1.0     0.662086     0.185675     0.847183    Biso  1.000000 O
   O1283       1.0     0.954197     0.268767     0.847183    Biso  1.000000 O
   O1284       1.0     0.037940     0.268642     0.847183    Biso  1.000000 O
   O1285       1.0     0.829377     0.185298     0.847175    Biso  1.000000 O
   O1286       1.0     0.787930     0.601288     0.847175    Biso  1.000000 O
   O1287       1.0     0.579104     0.852702     0.847167    Biso  1.000000 O
   O1288       1.0     0.829159     0.518170     0.847158    Biso  1.000000 O
   O1289       1.0     0.704535     0.768529     0.847150    Biso  1.000000 O
   O1290       1.0     0.871238     0.601891     0.847150    Biso  1.000000 O
   O1291       1.0     0.537723     0.769308     0.847117    Biso  1.000000 O
   O1292       1.0     0.662478     0.852501     0.847108    Biso  1.000000 O
   O1293       1.0     0.703380     0.268742     0.847108    Biso  1.000000 O
   O1294       1.0     0.912576     0.185524     0.847100    Biso  1.000000 O
   O1295       1.0     0.579388     0.685989     0.847058    Biso  1.000000 O
   O1296       1.0     0.621161     0.768906     0.846975    Biso  1.000000 O
   Ce577       1.0     0.578712     0.408118     0.841442    Biso  1.000000 Ce
   Ce578       1.0     0.620334     0.491437     0.841417    Biso  1.000000 Ce
   Ce579       1.0     0.370758     0.657571     0.841408    Biso  1.000000 Ce
   Ce580       1.0     0.328985     0.574529     0.841392    Biso  1.000000 Ce
   Ce581       1.0     0.412489     0.574781     0.841392    Biso  1.000000 Ce
   Ce582       1.0     0.412445     0.740764     0.841342    Biso  1.000000 Ce
   Ce583       1.0     0.329268     0.407565     0.841308    Biso  1.000000 Ce
   Ce584       1.0     0.204273     0.158388     0.841308    Biso  1.000000 Ce
   Ce585       1.0     0.662260     0.407464     0.841300    Biso  1.000000 Ce
   Ce586       1.0     0.245982     0.408043     0.841292    Biso  1.000000 Ce
   Ce587       1.0     0.328985     0.740890     0.841292    Biso  1.000000 Ce
   Ce588       1.0     0.287494     0.657697     0.841292    Biso  1.000000 Ce
   Ce589       1.0     0.412205     0.407766     0.841292    Biso  1.000000 Ce
   Ce590       1.0     0.328876     0.907175     0.841275    Biso  1.000000 Ce
   Ce591       1.0     0.287712     0.324422     0.841275    Biso  1.000000 Ce
   Ce592       1.0     0.954088     0.990821     0.841275    Biso  1.000000 Ce
   Ce593       1.0     0.495448     0.241355     0.841258    Biso  1.000000 Ce
   Ce594       1.0     0.703859     0.490934     0.841258    Biso  1.000000 Ce
   Ce595       1.0     0.454241     0.657747     0.841233    Biso  1.000000 Ce
   Ce596       1.0     0.245611     0.074642     0.841200    Biso  1.000000 Ce
   Ce597       1.0     0.204339     0.324825     0.841200    Biso  1.000000 Ce
   Ce598       1.0     0.287407     0.823630     0.841192    Biso  1.000000 Ce
   Ce599       1.0     0.453892     0.157810     0.841192    Biso  1.000000 Ce
   Ce600       1.0     0.287690     0.158388     0.841175    Biso  1.000000 Ce
   Ce601       1.0     0.370824     0.823580     0.841175    Biso  1.000000 Ce
   Ce602       1.0     0.246003     0.574278     0.841167    Biso  1.000000 Ce
   Ce603       1.0     0.537135     0.158187     0.841158    Biso  1.000000 Ce
   Ce604       1.0     0.328832     0.074466     0.841158    Biso  1.000000 Ce
   Ce605       1.0     0.995579     0.741192     0.841150    Biso  1.000000 Ce
   Ce606       1.0     0.954241     0.490657     0.841133    Biso  1.000000 Ce
   Ce607       1.0     0.745873     0.573573     0.841125    Biso  1.000000 Ce
   Ce608       1.0     0.120704     0.824535     0.841125    Biso  1.000000 Ce
   Ce609       1.0     0.246243     0.241405     0.841117    Biso  1.000000 Ce
   Ce610       1.0     0.495361     0.408822     0.841117    Biso  1.000000 Ce
   Ce611       1.0     0.370911     0.324472     0.841117    Biso  1.000000 Ce
   Ce612       1.0     0.787734     0.824586     0.841108    Biso  1.000000 Ce
   Ce613       1.0     0.079213     0.907577     0.841108    Biso  1.000000 Ce
   Ce614       1.0     0.162826     0.241456     0.841092    Biso  1.000000 Ce
   Ce615       1.0     0.204578     0.491261     0.841075    Biso  1.000000 Ce
   Ce616       1.0     0.453260     0.491739     0.841075    Biso  1.000000 Ce
   Ce617       1.0     0.412249     0.907351     0.841075    Biso  1.000000 Ce
   Ce618       1.0     0.037331     0.157232     0.841058    Biso  1.000000 Ce
   Ce619       1.0     0.786688     0.323844     0.841058    Biso  1.000000 Ce
   Ce620       1.0     0.037352     0.824234     0.841050    Biso  1.000000 Ce
   Ce621       1.0     0.745524     0.074290     0.841050    Biso  1.000000 Ce
   Ce622       1.0     0.912706     0.407615     0.841050    Biso  1.000000 Ce
   Ce623       1.0     0.079017     0.073712     0.841042    Biso  1.000000 Ce
   Ce624       1.0     0.662260     0.574278     0.841042    Biso  1.000000 Ce
   Ce625       1.0     0.703816     0.990946     0.841042    Biso  1.000000 Ce
   Ce626       1.0     0.495361     0.907779     0.841008    Biso  1.000000 Ce
   Ce627       1.0     0.411966     0.241380     0.841008    Biso  1.000000 Ce
   Ce628       1.0     0.454306     0.324799     0.841008    Biso  1.000000 Ce
   Ce629       1.0     0.162456     0.741368     0.841008    Biso  1.000000 Ce
   Ce630       1.0     0.370497     0.491160     0.841008    Biso  1.000000 Ce
   Ce631       1.0     0.996014     0.074139     0.841000    Biso  1.000000 Ce
   Ce632       1.0     0.871150     0.824234     0.841000    Biso  1.000000 Ce
   Ce633       1.0     0.829464     0.907703     0.840983    Biso  1.000000 Ce
   Ce634       1.0     0.162608     0.407992     0.840983    Biso  1.000000 Ce
   Ce635       1.0     0.370649     0.157458     0.840958    Biso  1.000000 Ce
   Ce636       1.0     0.996210     0.907804     0.840950    Biso  1.000000 Ce
   Ce637       1.0     0.578669     0.241657     0.840950    Biso  1.000000 Ce
   Ce638       1.0     0.704513     0.824611     0.840950    Biso  1.000000 Ce
   Ce639       1.0     0.704295     0.657068     0.840950    Biso  1.000000 Ce
   Ce640       1.0     0.287908     0.491085     0.840942    Biso  1.000000 Ce
   Ce641       1.0     0.495884     0.574655     0.840942    Biso  1.000000 Ce
   Ce642       1.0     0.996123     0.407238     0.840933    Biso  1.000000 Ce
   Ce643       1.0     0.703838     0.157357     0.840933    Biso  1.000000 Ce
   Ce644       1.0     0.037483     0.990972     0.840925    Biso  1.000000 Ce
   Ce645       1.0     0.079257     0.740965     0.840917    Biso  1.000000 Ce
   Ce646       1.0     0.245568     0.907150     0.840908    Biso  1.000000 Ce
   Ce647       1.0     0.162238     0.908282     0.840908    Biso  1.000000 Ce
   Ce648       1.0     0.121314     0.991022     0.840908    Biso  1.000000 Ce
   Ce649       1.0     0.912706     0.574076     0.840900    Biso  1.000000 Ce
   Ce650       1.0     0.870345     0.324598     0.840900    Biso  1.000000 Ce
   Ce651       1.0     0.536786     0.491688     0.840892    Biso  1.000000 Ce
   Ce652       1.0     0.536852     0.324825     0.840892    Biso  1.000000 Ce
   Ce653       1.0     0.120922     0.324548     0.840892    Biso  1.000000 Ce
   Ce654       1.0     0.870889     0.991298     0.840883    Biso  1.000000 Ce
   Ce655       1.0     0.829006     0.240676     0.840875    Biso  1.000000 Ce
   Ce656       1.0     0.079736     0.574353     0.840875    Biso  1.000000 Ce
   Ce657       1.0     0.329290     0.241280     0.840867    Biso  1.000000 Ce
   Ce658       1.0     0.038006     0.324271     0.840867    Biso  1.000000 Ce
   Ce659       1.0     0.912205     0.073837     0.840867    Biso  1.000000 Ce
   Ce660       1.0     0.121640     0.491437     0.840867    Biso  1.000000 Ce
   Ce661       1.0     0.828745     0.740789     0.840850    Biso  1.000000 Ce
   Ce662       1.0     0.204273     0.824510     0.840850    Biso  1.000000 Ce
   Ce663       1.0     0.745502     0.240726     0.840842    Biso  1.000000 Ce
   Ce664       1.0     0.996254     0.240827     0.840833    Biso  1.000000 Ce
   Ce665       1.0     0.245568     0.740613     0.840825    Biso  1.000000 Ce
   Ce666       1.0     0.829028     0.407087     0.840825    Biso  1.000000 Ce
   Ce667       1.0     0.912750     0.907427     0.840825    Biso  1.000000 Ce
   Ce668       1.0     0.787298     0.990770     0.840817    Biso  1.000000 Ce
   Ce669       1.0     0.537483     0.824887     0.840808    Biso  1.000000 Ce
   Ce670       1.0     0.745306     0.407414     0.840808    Biso  1.000000 Ce
   Ce671       1.0     0.619898     0.324623     0.840808    Biso  1.000000 Ce
   Ce672       1.0     0.954981     0.657320     0.840800    Biso  1.000000 Ce
   Ce673       1.0     0.661694     0.074517     0.840800    Biso  1.000000 Ce
   Ce674       1.0     0.912358     0.740739     0.840783    Biso  1.000000 Ce
   Ce675       1.0     0.037222     0.657320     0.840775    Biso  1.000000 Ce
   Ce676       1.0     0.787211     0.489928     0.840767    Biso  1.000000 Ce
   Ce677       1.0     0.162369     0.074919     0.840767    Biso  1.000000 Ce
   Ce678       1.0     0.412162     0.074592     0.840767    Biso  1.000000 Ce
   Ce679       1.0     0.578255     0.074944     0.840758    Biso  1.000000 Ce
   Ce680       1.0     0.954023     0.324095     0.840758    Biso  1.000000 Ce
   Ce681       1.0     0.120573     0.658401     0.840750    Biso  1.000000 Ce
   Ce682       1.0     0.996450     0.573372     0.840742    Biso  1.000000 Ce
   Ce683       1.0     0.953957     0.157408     0.840742    Biso  1.000000 Ce
   Ce684       1.0     0.954045     0.824561     0.840733    Biso  1.000000 Ce
   Ce685       1.0     0.787930     0.656515     0.840733    Biso  1.000000 Ce
   Ce686       1.0     0.746112     0.908106     0.840725    Biso  1.000000 Ce
   Ce687       1.0     0.620747     0.158615     0.840725    Biso  1.000000 Ce
   Ce688       1.0     0.870519     0.490682     0.840725    Biso  1.000000 Ce
   Ce689       1.0     0.828789     0.074667     0.840717    Biso  1.000000 Ce
   Ce690       1.0     0.537004     0.991097     0.840708    Biso  1.000000 Ce
   Ce691       1.0     0.620617     0.991902     0.840708    Biso  1.000000 Ce
   Ce692       1.0     0.204709     0.991500     0.840708    Biso  1.000000 Ce
   Ce693       1.0     0.162979     0.575158     0.840692    Biso  1.000000 Ce
   Ce694       1.0     0.871434     0.657747     0.840683    Biso  1.000000 Ce
   Ce695       1.0     0.120878     0.157835     0.840683    Biso  1.000000 Ce
   Ce696       1.0     0.453979     0.823806     0.840675    Biso  1.000000 Ce
   Ce697       1.0     0.662216     0.907653     0.840650    Biso  1.000000 Ce
   Ce698       1.0     0.912576     0.241430     0.840642    Biso  1.000000 Ce
   Ce699       1.0     0.495492     0.074466     0.840633    Biso  1.000000 Ce
   Ce700       1.0     0.537374     0.658653     0.840633    Biso  1.000000 Ce
   Ce701       1.0     0.453064     0.991349     0.840633    Biso  1.000000 Ce
   Ce702       1.0     0.663131     0.740714     0.840617    Biso  1.000000 Ce
   Ce703       1.0     0.578669     0.908533     0.840608    Biso  1.000000 Ce
   Ce704       1.0     0.578799     0.574856     0.840592    Biso  1.000000 Ce
   Ce705       1.0     0.204099     0.657973     0.840592    Biso  1.000000 Ce
   Ce706       1.0     0.287407     0.990745     0.840583    Biso  1.000000 Ce
   Ce707       1.0     0.871303     0.157785     0.840583    Biso  1.000000 Ce
   Ce708       1.0     0.370323     0.990645     0.840575    Biso  1.000000 Ce
   Ce709       1.0     0.079344     0.408068     0.840567    Biso  1.000000 Ce
   Ce710       1.0     0.746134     0.740513     0.840533    Biso  1.000000 Ce
   Ce711       1.0     0.787581     0.157357     0.840517    Biso  1.000000 Ce
   Ce712       1.0     0.703402     0.323844     0.840508    Biso  1.000000 Ce
   Ce713       1.0     0.496080     0.741418     0.840475    Biso  1.000000 Ce
   Ce714       1.0     0.038071     0.490858     0.840467    Biso  1.000000 Ce
   Ce715       1.0     0.620769     0.657571     0.840450    Biso  1.000000 Ce
   Ce716       1.0     0.579954     0.741669     0.840433    Biso  1.000000 Ce
   Ce717       1.0     0.079388     0.240701     0.840425    Biso  1.000000 Ce
   Ce718       1.0     0.620944     0.824837     0.840400    Biso  1.000000 Ce
   Ce719       1.0     0.661846     0.241430     0.840358    Biso  1.000000 Ce
   Ce720       1.0     0.829551     0.573800     0.840333    Biso  1.000000 Ce
   O1297       1.0     0.662020     0.463270     0.834942    Biso  1.000000 O
   O1298       1.0     0.370519     0.712849     0.834875    Biso  1.000000 O
   O1299       1.0     0.246069     0.130599     0.834858    Biso  1.000000 O
   O1300       1.0     0.287429     0.379851     0.834850    Biso  1.000000 O
   O1301       1.0     0.578603     0.463974     0.834825    Biso  1.000000 O
   O1302       1.0     0.412227     0.630184     0.834817    Biso  1.000000 O
   O1303       1.0     0.329268     0.630058     0.834817    Biso  1.000000 O
   O1304       1.0     0.370649     0.878857     0.834800    Biso  1.000000 O
   O1305       1.0     0.370606     0.546890     0.834742    Biso  1.000000 O
   O1306       1.0     0.620551     0.380303     0.834717    Biso  1.000000 O
   O1307       1.0     0.453348     0.213741     0.834708    Biso  1.000000 O
   O1308       1.0     0.370671     0.379775     0.834658    Biso  1.000000 O
   O1309       1.0     0.246047     0.296985     0.834650    Biso  1.000000 O
   O1310       1.0     0.204687     0.214018     0.834642    Biso  1.000000 O
   O1311       1.0     0.287407     0.878983     0.834642    Biso  1.000000 O
   O1312       1.0     0.536895     0.380630     0.834633    Biso  1.000000 O
   O1313       1.0     0.537135     0.213792     0.834633    Biso  1.000000 O
   O1314       1.0     0.204447     0.380328     0.834617    Biso  1.000000 O
   O1315       1.0     0.954328     0.046601     0.834592    Biso  1.000000 O
   O1316       1.0     0.411617     0.463245     0.834592    Biso  1.000000 O
   O1317       1.0     0.703794     0.546136     0.834592    Biso  1.000000 O
   O1318       1.0     0.453805     0.547167     0.834575    Biso  1.000000 O
   O1319       1.0     0.995688     0.963358     0.834575    Biso  1.000000 O
   O1320       1.0     0.287494     0.713050     0.834567    Biso  1.000000 O
   O1321       1.0     0.329398     0.796117     0.834558    Biso  1.000000 O
   O1322       1.0     0.287755     0.546412     0.834558    Biso  1.000000 O
   O1323       1.0     0.454262     0.380681     0.834550    Biso  1.000000 O
   O1324       1.0     0.162913     0.297286     0.834550    Biso  1.000000 O
   O1325       1.0     0.829420     0.796746     0.834508    Biso  1.000000 O
   O1326       1.0     0.328767     0.130398     0.834508    Biso  1.000000 O
   O1327       1.0     0.703533     0.046601     0.834500    Biso  1.000000 O
   O1328       1.0     0.246570     0.463547     0.834492    Biso  1.000000 O
   O1329       1.0     0.078908     0.796092     0.834483    Biso  1.000000 O
   O1330       1.0     0.454110     0.713150     0.834475    Biso  1.000000 O
   O1331       1.0     0.120682     0.879863     0.834475    Biso  1.000000 O
   O1332       1.0     0.495557     0.296633     0.834467    Biso  1.000000 O
   O1333       1.0     0.412249     0.795765     0.834458    Biso  1.000000 O
   O1334       1.0     0.329398     0.462817     0.834458    Biso  1.000000 O
   O1335       1.0     0.828745     0.296255     0.834458    Biso  1.000000 O
   O1336       1.0     0.412445     0.130347     0.834450    Biso  1.000000 O
   O1337       1.0     0.620334     0.546639     0.834450    Biso  1.000000 O
   O1338       1.0     0.079279     0.963333     0.834450    Biso  1.000000 O
   O1339       1.0     0.912075     0.463320     0.834442    Biso  1.000000 O
   O1340       1.0     0.037461     0.713427     0.834442    Biso  1.000000 O
   O1341       1.0     0.495513     0.130096     0.834442    Biso  1.000000 O
   O1342       1.0     0.162761     0.797475     0.834433    Biso  1.000000 O
   O1343       1.0     0.871216     0.380152     0.834433    Biso  1.000000 O
   O1344       1.0     0.745894     0.628876     0.834433    Biso  1.000000 O
   O1345       1.0     0.245982     0.629907     0.834433    Biso  1.000000 O
   O1346       1.0     0.329072     0.296834     0.834433    Biso  1.000000 O
   O1347       1.0     0.494381     0.464829     0.834425    Biso  1.000000 O
   O1348       1.0     0.037548     0.879536     0.834425    Biso  1.000000 O
   O1349       1.0     0.744849     0.462867     0.834417    Biso  1.000000 O
   O1350       1.0     0.995317     0.797022     0.834408    Biso  1.000000 O
   O1351       1.0     0.079213     0.129216     0.834408    Biso  1.000000 O
   O1352       1.0     0.163392     0.463345     0.834400    Biso  1.000000 O
   O1353       1.0     0.287146     0.046576     0.834400    Biso  1.000000 O
   O1354       1.0     0.412946     0.297387     0.834400    Biso  1.000000 O
   O1355       1.0     0.162739     0.130850     0.834392    Biso  1.000000 O
   O1356       1.0     0.495731     0.630209     0.834392    Biso  1.000000 O
   O1357       1.0     0.954284     0.546211     0.834383    Biso  1.000000 O
   O1358       1.0     0.203119     0.880316     0.834383    Biso  1.000000 O
   O1359       1.0     0.912314     0.962553     0.834383    Biso  1.000000 O
   O1360       1.0     0.370366     0.212534     0.834367    Biso  1.000000 O
   O1361       1.0     0.204556     0.546739     0.834358    Biso  1.000000 O
   O1362       1.0     0.579300     0.131127     0.834358    Biso  1.000000 O
   O1363       1.0     0.787799     0.880240     0.834358    Biso  1.000000 O
   O1364       1.0     0.871085     0.880090     0.834358    Biso  1.000000 O
   O1365       1.0     0.453892     0.879058     0.834342    Biso  1.000000 O
   O1366       1.0     0.786732     0.379373     0.834333    Biso  1.000000 O
   O1367       1.0     0.287930     0.214094     0.834333    Biso  1.000000 O
   O1368       1.0     0.037396     0.045696     0.834325    Biso  1.000000 O
   O1369       1.0     0.745415     0.963383     0.834325    Biso  1.000000 O
   O1370       1.0     0.746439     0.796419     0.834317    Biso  1.000000 O
   O1371       1.0     0.954328     0.379121     0.834308    Biso  1.000000 O
   O1372       1.0     0.995230     0.129568     0.834308    Biso  1.000000 O
   O1373       1.0     0.120987     0.714031     0.834300    Biso  1.000000 O
   O1374       1.0     0.996036     0.296607     0.834300    Biso  1.000000 O
   O1375       1.0     0.996254     0.462817     0.834292    Biso  1.000000 O
   O1376       1.0     0.954023     0.713276     0.834283    Biso  1.000000 O
   O1377       1.0     0.245786     0.795614     0.834275    Biso  1.000000 O
   O1378       1.0     0.787233     0.045746     0.834267    Biso  1.000000 O
   O1379       1.0     0.494424     0.963987     0.834267    Biso  1.000000 O
   O1380       1.0     0.662543     0.629429     0.834258    Biso  1.000000 O
   O1381       1.0     0.163545     0.964238     0.834258    Biso  1.000000 O
   O1382       1.0     0.121009     0.046199     0.834250    Biso  1.000000 O
   O1383       1.0     0.829703     0.963785     0.834250    Biso  1.000000 O
   O1384       1.0     0.537091     0.880567     0.834242    Biso  1.000000 O
   O1385       1.0     0.745720     0.129693     0.834233    Biso  1.000000 O
   O1386       1.0     0.662173     0.962981     0.834233    Biso  1.000000 O
   O1387       1.0     0.913795     0.629983     0.834233    Biso  1.000000 O
   O1388       1.0     0.203750     0.047532     0.834225    Biso  1.000000 O
   O1389       1.0     0.370366     0.046274     0.834225    Biso  1.000000 O
   O1390       1.0     0.955025     0.880492     0.834217    Biso  1.000000 O
   O1391       1.0     0.869800     0.046903     0.834217    Biso  1.000000 O
   O1392       1.0     0.870127     0.713829     0.834208    Biso  1.000000 O
   O1393       1.0     0.078865     0.630284     0.834208    Biso  1.000000 O
   O1394       1.0     0.577885     0.297085     0.834208    Biso  1.000000 O
   O1395       1.0     0.120726     0.380530     0.834200    Biso  1.000000 O
   O1396       1.0     0.703947     0.379197     0.834192    Biso  1.000000 O
   O1397       1.0     0.037810     0.212409     0.834192    Biso  1.000000 O
   O1398       1.0     0.122120     0.547217     0.834192    Biso  1.000000 O
   O1399       1.0     0.704905     0.880567     0.834175    Biso  1.000000 O
   O1400       1.0     0.744980     0.296130     0.834175    Biso  1.000000 O
   O1401       1.0     0.911508     0.297387     0.834167    Biso  1.000000 O
   O1402       1.0     0.203838     0.713352     0.834158    Biso  1.000000 O
   O1403       1.0     0.037940     0.379825     0.834158    Biso  1.000000 O
   O1404       1.0     0.661824     0.129492     0.834150    Biso  1.000000 O
   O1405       1.0     0.328832     0.962629     0.834150    Biso  1.000000 O
   O1406       1.0     0.912663     0.795815     0.834142    Biso  1.000000 O
   O1407       1.0     0.619441     0.048060     0.834142    Biso  1.000000 O
   O1408       1.0     0.787342     0.212358     0.834142    Biso  1.000000 O
   O1409       1.0     0.703598     0.213012     0.834133    Biso  1.000000 O
   O1410       1.0     0.996145     0.627920     0.834133    Biso  1.000000 O
   O1411       1.0     0.662935     0.796721     0.834125    Biso  1.000000 O
   O1412       1.0     0.912619     0.128486     0.834125    Biso  1.000000 O
   O1413       1.0     0.411421     0.962603     0.834125    Biso  1.000000 O
   O1414       1.0     0.705079     0.712270     0.834117    Biso  1.000000 O
   O1415       1.0     0.954611     0.213314     0.834117    Biso  1.000000 O
   O1416       1.0     0.579605     0.964464     0.834108    Biso  1.000000 O
   O1417       1.0     0.536677     0.045897     0.834083    Biso  1.000000 O
   O1418       1.0     0.787233     0.711692     0.834075    Biso  1.000000 O
   O1419       1.0     0.828985     0.462038     0.834075    Biso  1.000000 O
   O1420       1.0     0.787951     0.545256     0.834067    Biso  1.000000 O
   O1421       1.0     0.620290     0.214496     0.834067    Biso  1.000000 O
   O1422       1.0     0.870998     0.546186     0.834067    Biso  1.000000 O
   O1423       1.0     0.038550     0.545960     0.834058    Biso  1.000000 O
   O1424       1.0     0.246308     0.962201     0.834058    Biso  1.000000 O
   O1425       1.0     0.121270     0.213490     0.834050    Biso  1.000000 O
   O1426       1.0     0.495753     0.796796     0.834025    Biso  1.000000 O
   O1427       1.0     0.871150     0.213817     0.834025    Biso  1.000000 O
   O1428       1.0     0.079758     0.296029     0.834008    Biso  1.000000 O
   O1429       1.0     0.162107     0.631190     0.834000    Biso  1.000000 O
   O1430       1.0     0.579388     0.797676     0.834000    Biso  1.000000 O
   O1431       1.0     0.537505     0.546714     0.834000    Biso  1.000000 O
   O1432       1.0     0.079997     0.463873     0.833992    Biso  1.000000 O
   O1433       1.0     0.578211     0.630611     0.833950    Biso  1.000000 O
   O1434       1.0     0.829921     0.130548     0.833942    Biso  1.000000 O
   O1435       1.0     0.830553     0.629354     0.833942    Biso  1.000000 O
   O1436       1.0     0.453827     0.047280     0.833900    Biso  1.000000 O
   O1437       1.0     0.619855     0.880593     0.833883    Biso  1.000000 O
   O1438       1.0     0.538289     0.714810     0.833833    Biso  1.000000 O
   O1439       1.0     0.661018     0.296934     0.833817    Biso  1.000000 O
   O1440       1.0     0.621749     0.712849     0.833758    Biso  1.000000 O
   O1441       1.0     0.579061     0.408646     0.822217    Biso  1.000000 O
   O1442       1.0     0.953827     0.991273     0.822008    Biso  1.000000 O
   O1443       1.0     0.412075     0.575183     0.821967    Biso  1.000000 O
   O1444       1.0     0.620573     0.490858     0.821942    Biso  1.000000 O
   O1445       1.0     0.328985     0.575057     0.821925    Biso  1.000000 O
   O1446       1.0     0.662064     0.408420     0.821883    Biso  1.000000 O
   O1447       1.0     0.954088     0.489928     0.821883    Biso  1.000000 O
   O1448       1.0     0.995688     0.741518     0.821867    Biso  1.000000 O
   O1449       1.0     0.536960     0.158791     0.821867    Biso  1.000000 O
   O1450       1.0     0.745611     0.572920     0.821850    Biso  1.000000 O
   O1451       1.0     0.411792     0.739758     0.821842    Biso  1.000000 O
   O1452       1.0     0.328222     0.075346     0.821833    Biso  1.000000 O
   O1453       1.0     0.205166     0.158816     0.821825    Biso  1.000000 O
   O1454       1.0     0.288322     0.657395     0.821817    Biso  1.000000 O
   O1455       1.0     0.495143     0.240601     0.821817    Biso  1.000000 O
   O1456       1.0     0.744980     0.073586     0.821808    Biso  1.000000 O
   O1457       1.0     0.453369     0.657269     0.821792    Biso  1.000000 O
   O1458       1.0     0.412075     0.407213     0.821792    Biso  1.000000 O
   O1459       1.0     0.245786     0.075849     0.821792    Biso  1.000000 O
   O1460       1.0     0.329181     0.905616     0.821783    Biso  1.000000 O
   O1461       1.0     0.370758     0.657621     0.821758    Biso  1.000000 O
   O1462       1.0     0.246417     0.407389     0.821750    Biso  1.000000 O
   O1463       1.0     0.328767     0.406408     0.821742    Biso  1.000000 O
   O1464       1.0     0.287864     0.822951     0.821733    Biso  1.000000 O
   O1465       1.0     0.329072     0.740236     0.821717    Biso  1.000000 O
   O1466       1.0     0.703075     0.490858     0.821708    Biso  1.000000 O
   O1467       1.0     0.246831     0.574026     0.821708    Biso  1.000000 O
   O1468       1.0     0.495056     0.908382     0.821708    Biso  1.000000 O
   O1469       1.0     0.454306     0.158087     0.821700    Biso  1.000000 O
   O1470       1.0     0.788322     0.825089     0.821700    Biso  1.000000 O
   O1471       1.0     0.119811     0.824259     0.821692    Biso  1.000000 O
   O1472       1.0     0.078996     0.907200     0.821683    Biso  1.000000 O
   O1473       1.0     0.705362     0.824988     0.821675    Biso  1.000000 O
   O1474       1.0     0.786579     0.323089     0.821658    Biso  1.000000 O
   O1475       1.0     0.370693     0.324649     0.821625    Biso  1.000000 O
   O1476       1.0     0.703903     0.991047     0.821617    Biso  1.000000 O
   O1477       1.0     0.871129     0.824787     0.821617    Biso  1.000000 O
   O1478       1.0     0.662064     0.573423     0.821600    Biso  1.000000 O
   O1479       1.0     0.913425     0.408244     0.821583    Biso  1.000000 O
   O1480       1.0     0.037156     0.156100     0.821575    Biso  1.000000 O
   O1481       1.0     0.412031     0.906068     0.821558    Biso  1.000000 O
   O1482       1.0     0.703794     0.156200     0.821550    Biso  1.000000 O
   O1483       1.0     0.078582     0.072630     0.821542    Biso  1.000000 O
   O1484       1.0     0.164089     0.242411     0.821533    Biso  1.000000 O
   O1485       1.0     0.287342     0.158514     0.821533    Biso  1.000000 O
   O1486       1.0     0.829703     0.907854     0.821525    Biso  1.000000 O
   O1487       1.0     0.287472     0.324925     0.821517    Biso  1.000000 O
   O1488       1.0     0.204818     0.325277     0.821517    Biso  1.000000 O
   O1489       1.0     0.995666     0.406836     0.821508    Biso  1.000000 O
   O1490       1.0     0.037548     0.823655     0.821508    Biso  1.000000 O
   O1491       1.0     0.496515     0.410558     0.821500    Biso  1.000000 O
   O1492       1.0     0.996428     0.073762     0.821467    Biso  1.000000 O
   O1493       1.0     0.038115     0.324246     0.821450    Biso  1.000000 O
   O1494       1.0     0.410354     0.242059     0.821450    Biso  1.000000 O
   O1495       1.0     0.080389     0.574730     0.821433    Biso  1.000000 O
   O1496       1.0     0.205319     0.491286     0.821425    Biso  1.000000 O
   O1497       1.0     0.494882     0.574806     0.821417    Biso  1.000000 O
   O1498       1.0     0.163044     0.407741     0.821408    Biso  1.000000 O
   O1499       1.0     0.746112     0.240651     0.821408    Biso  1.000000 O
   O1500       1.0     0.246178     0.241707     0.821392    Biso  1.000000 O
   O1501       1.0     0.162260     0.742726     0.821358    Biso  1.000000 O
   O1502       1.0     0.704251     0.655861     0.821325    Biso  1.000000 O
   O1503       1.0     0.828375     0.241003     0.821325    Biso  1.000000 O
   O1504       1.0     0.121662     0.325277     0.821317    Biso  1.000000 O
   O1505       1.0     0.123056     0.491487     0.821317    Biso  1.000000 O
   O1506       1.0     0.578211     0.241682     0.821242    Biso  1.000000 O
   O1507       1.0     0.035262     0.658074     0.821217    Biso  1.000000 O
   O1508       1.0     0.997539     0.241380     0.821217    Biso  1.000000 O
   O1509       1.0     0.537265     0.825868     0.821208    Biso  1.000000 O
   O1510       1.0     0.912380     0.574353     0.821200    Biso  1.000000 O
   O1511       1.0     0.371434     0.823353     0.821192    Biso  1.000000 O
   O1512       1.0     0.121336     0.989513     0.821125    Biso  1.000000 O
   O1513       1.0     0.829137     0.404698     0.821125    Biso  1.000000 O
   O1514       1.0     0.786340     0.487539     0.821125    Biso  1.000000 O
   O1515       1.0     0.245590     0.903931     0.821125    Biso  1.000000 O
   O1516       1.0     0.455809     0.325906     0.821108    Biso  1.000000 O
   O1517       1.0     0.411182     0.075975     0.821108    Biso  1.000000 O
   O1518       1.0     0.160365     0.909690     0.821100    Biso  1.000000 O
   O1519       1.0     0.037178     0.989412     0.821092    Biso  1.000000 O
   O1520       1.0     0.450865     0.492895     0.821092    Biso  1.000000 O
   O1521       1.0     0.205754     0.826069     0.821075    Biso  1.000000 O
   O1522       1.0     0.289411     0.491311     0.821058    Biso  1.000000 O
   O1523       1.0     0.665353     0.740940     0.821050    Biso  1.000000 O
   O1524       1.0     0.826807     0.742449     0.821042    Biso  1.000000 O
   O1525       1.0     0.536438     0.489601     0.821033    Biso  1.000000 O
   O1526       1.0     0.662391     0.906119     0.821025    Biso  1.000000 O
   O1527       1.0     0.370388     0.492166     0.821017    Biso  1.000000 O
   O1528       1.0     0.957181     0.657973     0.821000    Biso  1.000000 O
   O1529       1.0     0.913730     0.243090     0.820992    Biso  1.000000 O
   O1530       1.0     0.952629     0.157307     0.820983    Biso  1.000000 O
   O1531       1.0     0.370519     0.155622     0.820967    Biso  1.000000 O
   O1532       1.0     0.788060     0.653522     0.820958    Biso  1.000000 O
   O1533       1.0     0.618047     0.325931     0.820950    Biso  1.000000 O
   O1534       1.0     0.745568     0.408470     0.820950    Biso  1.000000 O
   O1535       1.0     0.952999     0.825717     0.820950    Biso  1.000000 O
   O1536       1.0     0.868450     0.326384     0.820942    Biso  1.000000 O
   O1537       1.0     0.079388     0.740135     0.820933    Biso  1.000000 O
   O1538       1.0     0.953870     0.322209     0.820925    Biso  1.000000 O
   O1539       1.0     0.912968     0.905968     0.820917    Biso  1.000000 O
   O1540       1.0     0.576033     0.076579     0.820908    Biso  1.000000 O
   O1541       1.0     0.997778     0.909162     0.820908    Biso  1.000000 O
   O1542       1.0     0.786710     0.989085     0.820892    Biso  1.000000 O
   O1543       1.0     0.873786     0.659055     0.820892    Biso  1.000000 O
   O1544       1.0     0.912380     0.070744     0.820883    Biso  1.000000 O
   O1545       1.0     0.869560     0.491487     0.820875    Biso  1.000000 O
   O1546       1.0     0.872348     0.992707     0.820858    Biso  1.000000 O
   O1547       1.0     0.535937     0.326107     0.820850    Biso  1.000000 O
   O1548       1.0     0.661606     0.072781     0.820850    Biso  1.000000 O
   O1549       1.0     0.161541     0.076906     0.820850    Biso  1.000000 O
   O1550       1.0     0.245916     0.738828     0.820850    Biso  1.000000 O
   O1551       1.0     0.206734     0.993059     0.820842    Biso  1.000000 O
   O1552       1.0     0.621815     0.160752     0.820842    Biso  1.000000 O
   O1553       1.0     0.826916     0.075271     0.820842    Biso  1.000000 O
   O1554       1.0     0.330400     0.241984     0.820842    Biso  1.000000 O
   O1555       1.0     0.536852     0.988834     0.820833    Biso  1.000000 O
   O1556       1.0     0.120530     0.157257     0.820833    Biso  1.000000 O
   O1557       1.0     0.622533     0.994040     0.820817    Biso  1.000000 O
   O1558       1.0     0.164677     0.576415     0.820783    Biso  1.000000 O
   O1559       1.0     0.747659     0.909036     0.820767    Biso  1.000000 O
   O1560       1.0     0.118874     0.660036     0.820758    Biso  1.000000 O
   O1561       1.0     0.873285     0.159168     0.820750    Biso  1.000000 O
   O1562       1.0     0.535414     0.660086     0.820742    Biso  1.000000 O
   O1563       1.0     0.450952     0.991726     0.820725    Biso  1.000000 O
   O1564       1.0     0.621009     0.655257     0.820717    Biso  1.000000 O
   O1565       1.0     0.576883     0.910570     0.820692    Biso  1.000000 O
   O1566       1.0     0.996711     0.570480     0.820675    Biso  1.000000 O
   O1567       1.0     0.580041     0.575434     0.820667    Biso  1.000000 O
   O1568       1.0     0.911748     0.739079     0.820650    Biso  1.000000 O
   O1569       1.0     0.787864     0.155622     0.820617    Biso  1.000000 O
   O1570       1.0     0.078451     0.409124     0.820600    Biso  1.000000 O
   O1571       1.0     0.496842     0.075447     0.820592    Biso  1.000000 O
   O1572       1.0     0.452847     0.822297     0.820567    Biso  1.000000 O
   O1573       1.0     0.205123     0.657370     0.820558    Biso  1.000000 O
   O1574       1.0     0.703032     0.322234     0.820533    Biso  1.000000 O
   O1575       1.0     0.494795     0.740940     0.820517    Biso  1.000000 O
   O1576       1.0     0.287603     0.991374     0.820500    Biso  1.000000 O
   O1577       1.0     0.582241     0.743706     0.820500    Biso  1.000000 O
   O1578       1.0     0.746635     0.741342     0.820458    Biso  1.000000 O
   O1579       1.0     0.621815     0.824460     0.820433    Biso  1.000000 O
   O1580       1.0     0.037309     0.490305     0.820350    Biso  1.000000 O
   O1581       1.0     0.369800     0.990946     0.820342    Biso  1.000000 O
   O1582       1.0     0.662129     0.241003     0.820208    Biso  1.000000 O
   O1583       1.0     0.078538     0.239469     0.820208    Biso  1.000000 O
   O1584       1.0     0.830030     0.573976     0.820092    Biso  1.000000 O
   Ce721       1.0     0.661672     0.463345     0.815650    Biso  1.000000 Ce
   Ce722       1.0     0.579540     0.463622     0.815592    Biso  1.000000 Ce
   Ce723       1.0     0.370410     0.878229     0.815583    Biso  1.000000 Ce
   Ce724       1.0     0.370584     0.548751     0.815542    Biso  1.000000 Ce
   Ce725       1.0     0.246199     0.131253     0.815542    Biso  1.000000 Ce
   Ce726       1.0     0.370475     0.712622     0.815475    Biso  1.000000 Ce
   Ce727       1.0     0.453435     0.213892     0.815450    Biso  1.000000 Ce
   Ce728       1.0     0.537352     0.382240     0.815425    Biso  1.000000 Ce
   Ce729       1.0     0.287254     0.379800     0.815417    Biso  1.000000 Ce
   Ce730       1.0     0.620878     0.382089     0.815325    Biso  1.000000 Ce
   Ce731       1.0     0.077885     0.127531     0.815292    Biso  1.000000 Ce
   Ce732       1.0     0.288343     0.877650     0.815275    Biso  1.000000 Ce
   Ce733       1.0     0.036525     0.714358     0.815242    Biso  1.000000 Ce
   Ce734       1.0     0.246308     0.297186     0.815233    Biso  1.000000 Ce
   Ce735       1.0     0.955199     0.045847     0.815217    Biso  1.000000 Ce
   Ce736       1.0     0.452346     0.711667     0.815200    Biso  1.000000 Ce
   Ce737       1.0     0.079192     0.962830     0.815192    Biso  1.000000 Ce
   Ce738       1.0     0.329507     0.630234     0.815192    Biso  1.000000 Ce
   Ce739       1.0     0.704208     0.046249     0.815192    Biso  1.000000 Ce
   Ce740       1.0     0.247550     0.628851     0.815167    Biso  1.000000 Ce
   Ce741       1.0     0.412118     0.630184     0.815167    Biso  1.000000 Ce
   Ce742       1.0     0.829573     0.798079     0.815158    Biso  1.000000 Ce
   Ce743       1.0     0.410768     0.461359     0.815150    Biso  1.000000 Ce
   Ce744       1.0     0.827547     0.295803     0.815142    Biso  1.000000 Ce
   Ce745       1.0     0.579148     0.132862     0.815142    Biso  1.000000 Ce
   Ce746       1.0     0.453979     0.381410     0.815142    Biso  1.000000 Ce
   Ce747       1.0     0.786187     0.378015     0.815108    Biso  1.000000 Ce
   Ce748       1.0     0.953587     0.545105     0.815100    Biso  1.000000 Ce
   Ce749       1.0     0.287037     0.048990     0.815092    Biso  1.000000 Ce
   Ce750       1.0     0.204796     0.380655     0.815092    Biso  1.000000 Ce
   Ce751       1.0     0.163567     0.297739     0.815083    Biso  1.000000 Ce
   Ce752       1.0     0.162456     0.798204     0.815067    Biso  1.000000 Ce
   Ce753       1.0     0.493161     0.963282     0.815058    Biso  1.000000 Ce
   Ce754       1.0     0.830575     0.963811     0.815050    Biso  1.000000 Ce
   Ce755       1.0     0.704927     0.211327     0.815050    Biso  1.000000 Ce
   Ce756       1.0     0.913077     0.962352     0.815050    Biso  1.000000 Ce
   Ce757       1.0     0.747180     0.798481     0.815042    Biso  1.000000 Ce
   Ce758       1.0     0.915625     0.630360     0.815042    Biso  1.000000 Ce
   Ce759       1.0     0.246548     0.463220     0.815033    Biso  1.000000 Ce
   Ce760       1.0     0.205340     0.214420     0.815033    Biso  1.000000 Ce
   Ce761       1.0     0.288670     0.712421     0.815025    Biso  1.000000 Ce
   Ce762       1.0     0.994533     0.461862     0.815017    Biso  1.000000 Ce
   Ce763       1.0     0.369560     0.047255     0.815017    Biso  1.000000 Ce
   Ce764       1.0     0.536612     0.213540     0.815008    Biso  1.000000 Ce
   Ce765       1.0     0.078756     0.796243     0.815008    Biso  1.000000 Ce
   Ce766       1.0     0.994294     0.964439     0.814992    Biso  1.000000 Ce
   Ce767       1.0     0.996493     0.296959     0.814992    Biso  1.000000 Ce
   Ce768       1.0     0.745154     0.626990     0.814975    Biso  1.000000 Ce
   Ce769       1.0     0.454197     0.879536     0.814975    Biso  1.000000 Ce
   Ce770       1.0     0.413382     0.297965     0.814967    Biso  1.000000 Ce
   Ce771       1.0     0.664677     0.796821     0.814967    Biso  1.000000 Ce
   Ce772       1.0     0.785861     0.544023     0.814958    Biso  1.000000 Ce
   Ce773       1.0     0.453260     0.548349     0.814933    Biso  1.000000 Ce
   Ce774       1.0     0.912663     0.463446     0.814933    Biso  1.000000 Ce
   Ce775       1.0     0.786187     0.044941     0.814925    Biso  1.000000 Ce
   Ce776       1.0     0.329290     0.795840     0.814925    Biso  1.000000 Ce
   Ce777       1.0     0.492726     0.465860     0.814917    Biso  1.000000 Ce
   Ce778       1.0     0.495731     0.131630     0.814908    Biso  1.000000 Ce
   Ce779       1.0     0.703642     0.545884     0.814900    Biso  1.000000 Ce
   Ce780       1.0     0.370541     0.378920     0.814900    Biso  1.000000 Ce
   Ce781       1.0     0.995208     0.796670     0.814892    Biso  1.000000 Ce
   Ce782       1.0     0.288039     0.547318     0.814875    Biso  1.000000 Ce
   Ce783       1.0     0.370323     0.211176     0.814875    Biso  1.000000 Ce
   Ce784       1.0     0.620944     0.545407     0.814867    Biso  1.000000 Ce
   Ce785       1.0     0.955373     0.213565     0.814867    Biso  1.000000 Ce
   Ce786       1.0     0.201507     0.880945     0.814867    Biso  1.000000 Ce
   Ce787       1.0     0.662826     0.962654     0.814867    Biso  1.000000 Ce
   Ce788       1.0     0.164481     0.132435     0.814867    Biso  1.000000 Ce
   Ce789       1.0     0.329181     0.460453     0.814850    Biso  1.000000 Ce
   Ce790       1.0     0.120290     0.045419     0.814850    Biso  1.000000 Ce
   Ce791       1.0     0.411312     0.793703     0.814850    Biso  1.000000 Ce
   Ce792       1.0     0.327678     0.130272     0.814842    Biso  1.000000 Ce
   Ce793       1.0     0.494751     0.629480     0.814833    Biso  1.000000 Ce
   Ce794       1.0     0.078342     0.629857     0.814833    Biso  1.000000 Ce
   Ce795       1.0     0.954676     0.714584     0.814833    Biso  1.000000 Ce
   Ce796       1.0     0.038289     0.878656     0.814825    Biso  1.000000 Ce
   Ce797       1.0     0.119724     0.879184     0.814825    Biso  1.000000 Ce
   Ce798       1.0     0.872697     0.381284     0.814825    Biso  1.000000 Ce
   Ce799       1.0     0.868646     0.715338     0.814808    Biso  1.000000 Ce
   Ce800       1.0     0.328876     0.297815     0.814792    Biso  1.000000 Ce
   Ce801       1.0     0.205711     0.545910     0.814783    Biso  1.000000 Ce
   Ce802       1.0     0.954306     0.379398     0.814775    Biso  1.000000 Ce
   Ce803       1.0     0.246548     0.795036     0.814758    Biso  1.000000 Ce
   Ce804       1.0     0.705689     0.880341     0.814758    Biso  1.000000 Ce
   Ce805       1.0     0.703315     0.379524     0.814758    Biso  1.000000 Ce
   Ce806       1.0     0.121205     0.380379     0.814750    Biso  1.000000 Ce
   Ce807       1.0     0.870562     0.880064     0.814733    Biso  1.000000 Ce
   Ce808       1.0     0.995012     0.128889     0.814725    Biso  1.000000 Ce
   Ce809       1.0     0.413882     0.131001     0.814725    Biso  1.000000 Ce
   Ce810       1.0     0.788692     0.879813     0.814700    Biso  1.000000 Ce
   Ce811       1.0     0.495078     0.294570     0.814700    Biso  1.000000 Ce
   Ce812       1.0     0.122838     0.547771     0.814692    Biso  1.000000 Ce
   Ce813       1.0     0.787124     0.709579     0.814683    Biso  1.000000 Ce
   Ce814       1.0     0.956462     0.881548     0.814675    Biso  1.000000 Ce
   Ce815       1.0     0.204121     0.049594     0.814675    Biso  1.000000 Ce
   Ce816       1.0     0.164307     0.463421     0.814667    Biso  1.000000 Ce
   Ce817       1.0     0.123426     0.214571     0.814658    Biso  1.000000 Ce
   Ce818       1.0     0.910027     0.298695     0.814650    Biso  1.000000 Ce
   Ce819       1.0     0.164961     0.965470     0.814650    Biso  1.000000 Ce
   Ce820       1.0     0.868123     0.047431     0.814650    Biso  1.000000 Ce
   Ce821       1.0     0.662260     0.128713     0.814650    Biso  1.000000 Ce
   Ce822       1.0     0.036852     0.209768     0.814642    Biso  1.000000 Ce
   Ce823       1.0     0.246940     0.959812     0.814642    Biso  1.000000 Ce
   Ce824       1.0     0.160822     0.632573     0.814633    Biso  1.000000 Ce
   Ce825       1.0     0.328527     0.959636     0.814625    Biso  1.000000 Ce
   Ce826       1.0     0.744566     0.128687     0.814625    Biso  1.000000 Ce
   Ce827       1.0     0.912249     0.795513     0.814625    Biso  1.000000 Ce
   Ce828       1.0     0.287886     0.214295     0.814600    Biso  1.000000 Ce
   Ce829       1.0     0.787233     0.212610     0.814592    Biso  1.000000 Ce
   Ce830       1.0     0.828898     0.460705     0.814592    Biso  1.000000 Ce
   Ce831       1.0     0.581130     0.965747     0.814583    Biso  1.000000 Ce
   Ce832       1.0     0.663392     0.628273     0.814583    Biso  1.000000 Ce
   Ce833       1.0     0.705188     0.710133     0.814567    Biso  1.000000 Ce
   Ce834       1.0     0.742889     0.463773     0.814558    Biso  1.000000 Ce
   Ce835       1.0     0.831903     0.630813     0.814550    Biso  1.000000 Ce
   Ce836       1.0     0.913316     0.126399     0.814550    Biso  1.000000 Ce
   Ce837       1.0     0.871150     0.214974     0.814542    Biso  1.000000 Ce
   Ce838       1.0     0.037265     0.378996     0.814542    Biso  1.000000 Ce
   Ce839       1.0     0.576643     0.296406     0.814533    Biso  1.000000 Ce
   Ce840       1.0     0.617938     0.049896     0.814533    Biso  1.000000 Ce
   Ce841       1.0     0.535806     0.880970     0.814500    Biso  1.000000 Ce
   Ce842       1.0     0.536242     0.044061     0.814492    Biso  1.000000 Ce
   Ce843       1.0     0.082197     0.464905     0.814492    Biso  1.000000 Ce
   Ce844       1.0     0.202749     0.714861     0.814483    Biso  1.000000 Ce
   Ce845       1.0     0.080346     0.297186     0.814475    Biso  1.000000 Ce
   Ce846       1.0     0.496973     0.798028     0.814467    Biso  1.000000 Ce
   Ce847       1.0     0.744152     0.964188     0.814458    Biso  1.000000 Ce
   Ce848       1.0     0.618744     0.882328     0.814458    Biso  1.000000 Ce
   Ce849       1.0     0.872631     0.545457     0.814442    Biso  1.000000 Ce
   Ce850       1.0     0.539552     0.716219     0.814442    Biso  1.000000 Ce
   Ce851       1.0     0.410942     0.960013     0.814433    Biso  1.000000 Ce
   Ce852       1.0     0.578516     0.799286     0.814425    Biso  1.000000 Ce
   Ce853       1.0     0.453696     0.048261     0.814425    Biso  1.000000 Ce
   Ce854       1.0     0.121945     0.715741     0.814425    Biso  1.000000 Ce
   Ce855       1.0     0.576513     0.631265     0.814417    Biso  1.000000 Ce
   Ce856       1.0     0.996581     0.625657     0.814350    Biso  1.000000 Ce
   Ce857       1.0     0.745829     0.295576     0.814342    Biso  1.000000 Ce
   Ce858       1.0     0.831293     0.131831     0.814342    Biso  1.000000 Ce
   Ce859       1.0     0.622925     0.712320     0.814333    Biso  1.000000 Ce
   Ce860       1.0     0.040641     0.546412     0.814300    Biso  1.000000 Ce
   Ce861       1.0     0.537352     0.546689     0.814283    Biso  1.000000 Ce
   Ce862       1.0     0.037396     0.045469     0.814258    Biso  1.000000 Ce
   Ce863       1.0     0.618787     0.215703     0.814192    Biso  1.000000 Ce
   Ce864       1.0     0.659298     0.298946     0.814142    Biso  1.000000 Ce
   O1585       1.0     0.204622     0.935141     0.809883    Biso  1.000000 O
   O1586       1.0     0.829486     0.685310     0.809850    Biso  1.000000 O
   O1587       1.0     0.160735     0.852551     0.809842    Biso  1.000000 O
   O1588       1.0     0.453130     0.267409     0.809817    Biso  1.000000 O
   O1589       1.0     0.871020     0.101904     0.809675    Biso  1.000000 O
   O1590       1.0     0.370170     0.433016     0.809650    Biso  1.000000 O
   O1591       1.0     0.205798     0.435229     0.809525    Biso  1.000000 O
   O1592       1.0     0.165048     0.187285     0.809500    Biso  1.000000 O
   O1593       1.0     0.619049     0.105274     0.809408    Biso  1.000000 O
   O1594       1.0     0.535871     0.267510     0.809367    Biso  1.000000 O
   O1595       1.0     0.535828     0.602444     0.809367    Biso  1.000000 O
   O1596       1.0     0.413251     0.186002     0.809350    Biso  1.000000 O
   O1597       1.0     0.082437     0.519956     0.809292    Biso  1.000000 O
   O1598       1.0     0.912881     0.353494     0.809283    Biso  1.000000 O
   O1599       1.0     0.994599     0.183915     0.809233    Biso  1.000000 O
   O1600       1.0     0.621575     0.937807     0.809225    Biso  1.000000 O
   O1601       1.0     0.287646     0.931293     0.809217    Biso  1.000000 O
   O1602       1.0     0.660801     0.354727     0.809200    Biso  1.000000 O
   O1603       1.0     0.538158     0.770641     0.809192    Biso  1.000000 O
   O1604       1.0     0.494838     0.853406     0.809192    Biso  1.000000 O
   O1605       1.0     0.578669     0.020019     0.809175    Biso  1.000000 O
   O1606       1.0     0.162151     0.687322     0.809142    Biso  1.000000 O
   O1607       1.0     0.871847     0.436184     0.809133    Biso  1.000000 O
   O1608       1.0     0.744566     0.518648     0.809133    Biso  1.000000 O
   O1609       1.0     0.704317     0.600030     0.809125    Biso  1.000000 O
   O1610       1.0     0.452302     0.436109     0.809083    Biso  1.000000 O
   O1611       1.0     0.954153     0.936524     0.809042    Biso  1.000000 O
   O1612       1.0     0.122751     0.269673     0.809033    Biso  1.000000 O
   O1613       1.0     0.579976     0.686442     0.808992    Biso  1.000000 O
   O1614       1.0     0.954110     0.769208     0.808975    Biso  1.000000 O
   O1615       1.0     0.746395     0.681261     0.808967    Biso  1.000000 O
   O1616       1.0     0.162282     0.020220     0.808942    Biso  1.000000 O
   O1617       1.0     0.996689     0.851772     0.808933    Biso  1.000000 O
   O1618       1.0     0.039117     0.601212     0.808933    Biso  1.000000 O
   O1619       1.0     0.203293     0.771270     0.808925    Biso  1.000000 O
   O1620       1.0     0.661628     0.517064     0.808925    Biso  1.000000 O
   O1621       1.0     0.494272     0.186580     0.808917    Biso  1.000000 O
   O1622       1.0     0.494228     0.520308     0.808917    Biso  1.000000 O
   O1623       1.0     0.954872     0.099313     0.808883    Biso  1.000000 O
   O1624       1.0     0.579496     0.517038     0.808858    Biso  1.000000 O
   O1625       1.0     0.913599     0.517868     0.808850    Biso  1.000000 O
   O1626       1.0     0.413120     0.352941     0.808833    Biso  1.000000 O
   O1627       1.0     0.370279     0.602369     0.808800    Biso  1.000000 O
   O1628       1.0     0.868820     0.270729     0.808767    Biso  1.000000 O
   O1629       1.0     0.578124     0.854463     0.808767    Biso  1.000000 O
   O1630       1.0     0.620922     0.436889     0.808758    Biso  1.000000 O
   O1631       1.0     0.120225     0.603149     0.808708    Biso  1.000000 O
   O1632       1.0     0.995274     0.019490     0.808675    Biso  1.000000 O
   O1633       1.0     0.745415     0.352111     0.808650    Biso  1.000000 O
   O1634       1.0     0.745241     0.184896     0.808633    Biso  1.000000 O
   O1635       1.0     0.287559     0.433519     0.808600    Biso  1.000000 O
   O1636       1.0     0.369386     0.766466     0.808558    Biso  1.000000 O
   O1637       1.0     0.702814     0.934839     0.808517    Biso  1.000000 O
   O1638       1.0     0.328701     0.185097     0.808517    Biso  1.000000 O
   O1639       1.0     0.245546     0.184896     0.808492    Biso  1.000000 O
   O1640       1.0     0.452890     0.602369     0.808475    Biso  1.000000 O
   O1641       1.0     0.869168     0.770063     0.808458    Biso  1.000000 O
   O1642       1.0     0.206081     0.105022     0.808458    Biso  1.000000 O
   O1643       1.0     0.453500     0.934437     0.808458    Biso  1.000000 O
   O1644       1.0     0.122904     0.435908     0.808433    Biso  1.000000 O
   O1645       1.0     0.830444     0.186555     0.808433    Biso  1.000000 O
   O1646       1.0     0.995535     0.350829     0.808408    Biso  1.000000 O
   O1647       1.0     0.494337     0.016875     0.808408    Biso  1.000000 O
   O1648       1.0     0.700767     0.436386     0.808408    Biso  1.000000 O
   O1649       1.0     0.164351     0.519503     0.808408    Biso  1.000000 O
   O1650       1.0     0.037396     0.768378     0.808408    Biso  1.000000 O
   O1651       1.0     0.287167     0.270000     0.808408    Biso  1.000000 O
   O1652       1.0     0.871390     0.937429     0.808375    Biso  1.000000 O
   O1653       1.0     0.078451     0.850942     0.808375    Biso  1.000000 O
   O1654       1.0     0.369321     0.930790     0.808367    Biso  1.000000 O
   O1655       1.0     0.663240     0.683978     0.808308    Biso  1.000000 O
   O1656       1.0     0.246896     0.518220     0.808292    Biso  1.000000 O
   O1657       1.0     0.577427     0.186304     0.808292    Biso  1.000000 O
   O1658       1.0     0.827525     0.018283     0.808283    Biso  1.000000 O
   O1659       1.0     0.747114     0.852501     0.808267    Biso  1.000000 O
   O1660       1.0     0.080607     0.351784     0.808233    Biso  1.000000 O
   O1661       1.0     0.330596     0.684958     0.808225    Biso  1.000000 O
   O1662       1.0     0.037570     0.101703     0.808225    Biso  1.000000 O
   O1663       1.0     0.830117     0.851872     0.808225    Biso  1.000000 O
   O1664       1.0     0.411508     0.684606     0.808217    Biso  1.000000 O
   O1665       1.0     0.954262     0.434826     0.808217    Biso  1.000000 O
   O1666       1.0     0.287886     0.602218     0.808217    Biso  1.000000 O
   O1667       1.0     0.328353     0.352262     0.808208    Biso  1.000000 O
   O1668       1.0     0.288017     0.767523     0.808208    Biso  1.000000 O
   O1669       1.0     0.954132     0.599225     0.808208    Biso  1.000000 O
   O1670       1.0     0.329486     0.851973     0.808208    Biso  1.000000 O
   O1671       1.0     0.121662     0.771144     0.808200    Biso  1.000000 O
   O1672       1.0     0.454567     0.103413     0.808183    Biso  1.000000 O
   O1673       1.0     0.163109     0.352991     0.808167    Biso  1.000000 O
   O1674       1.0     0.079409     0.016322     0.808108    Biso  1.000000 O
   O1675       1.0     0.703489     0.099917     0.808075    Biso  1.000000 O
   O1676       1.0     0.246265     0.352665     0.808033    Biso  1.000000 O
   O1677       1.0     0.744914     0.019566     0.808025    Biso  1.000000 O
   O1678       1.0     0.286144     0.103790     0.807967    Biso  1.000000 O
   O1679       1.0     0.204883     0.271358     0.807883    Biso  1.000000 O
   O1680       1.0     0.618047     0.271232     0.807800    Biso  1.000000 O
   O1681       1.0     0.787755     0.268390     0.807642    Biso  1.000000 O
   O1682       1.0     0.577863     0.359832     0.806475    Biso  1.000000 O
   O1683       1.0     0.668620     0.847823     0.805950    Biso  1.000000 O
   O1684       1.0     0.331664     0.529236     0.805875    Biso  1.000000 O
   O1685       1.0     0.069195     0.681790     0.805825    Biso  1.000000 O
   O1686       1.0     0.412293     0.857556     0.805817    Biso  1.000000 O
   O1687       1.0     0.777715     0.094435     0.805817    Biso  1.000000 O
   O1688       1.0     0.497103     0.364409     0.805758    Biso  1.000000 O
   O1689       1.0     0.372131     0.278978     0.805742    Biso  1.000000 O
   O1690       1.0     0.111687     0.097704     0.805733    Biso  1.000000 O
   O1691       1.0     0.114105     0.932978     0.805725    Biso  1.000000 O
   O1692       1.0     0.253430     0.678369     0.805692    Biso  1.000000 O
   O1693       1.0     0.362874     0.095969     0.805633    Biso  1.000000 O
   O1694       1.0     0.820186     0.512864     0.805625    Biso  1.000000 O
   O1695       1.0     0.486104     0.681790     0.805583    Biso  1.000000 O
   O1696       1.0     0.905715     0.846893     0.805583    Biso  1.000000 O
   O1697       1.0     0.247702     0.030682     0.805492    Biso  1.000000 O
   O1698       1.0     0.409810     0.530870     0.805467    Biso  1.000000 O
   O1699       1.0     0.877554     0.609411     0.805467    Biso  1.000000 O
   O1700       1.0     0.044257     0.932249     0.805467    Biso  1.000000 O
   O1701       1.0     0.074269     0.175414     0.805450    Biso  1.000000 O
   O1702       1.0     0.793767     0.426854     0.805425    Biso  1.000000 O
   O1703       1.0     0.028728     0.431205     0.805392    Biso  1.000000 O
   O1704       1.0     0.327482     0.029776     0.805342    Biso  1.000000 O
   O1705       1.0     0.214575     0.596610     0.805308    Biso  1.000000 O
   O1706       1.0     0.707475     0.779695     0.805300    Biso  1.000000 O
   O1707       1.0     0.914645     0.196087     0.805300    Biso  1.000000 O
   O1708       1.0     0.548286     0.430752     0.805300    Biso  1.000000 O
   O1709       1.0     0.445812     0.760355     0.805283    Biso  1.000000 O
   O1710       1.0     0.779610     0.593994     0.805267    Biso  1.000000 O
   O1711       1.0     0.628153     0.596283     0.805250    Biso  1.000000 O
   O1712       1.0     0.710110     0.258683     0.805233    Biso  1.000000 O
   O1713       1.0     0.797992     0.932450     0.805217    Biso  1.000000 O
   O1714       1.0     0.671974     0.013254     0.805175    Biso  1.000000 O
   O1715       1.0     0.037004     0.280386     0.805175    Biso  1.000000 O
   O1716       1.0     0.672017     0.178709     0.805167    Biso  1.000000 O
   O1717       1.0     0.538877     0.116364     0.805150    Biso  1.000000 O
   O1718       1.0     0.788104     0.780801     0.805142    Biso  1.000000 O
   O1719       1.0     0.818269     0.344667     0.805092    Biso  1.000000 O
   O1720       1.0     0.409962     0.030078     0.805075    Biso  1.000000 O
   O1721       1.0     0.255891     0.845711     0.805050    Biso  1.000000 O
   O1722       1.0     0.985037     0.510927     0.805033    Biso  1.000000 O
   O1723       1.0     0.526332     0.932148     0.804950    Biso  1.000000 O
   O1724       1.0     0.964346     0.263184     0.804808    Biso  1.000000 O
   O1725       1.0     0.634469     0.765008     0.804667    Biso  1.000000 O
   O1726       1.0     0.996123     0.702085     0.804525    Biso  1.000000 O
   O1727       1.0     0.924707     0.010336     0.804500    Biso  1.000000 O
   O1728       1.0     0.925099     0.678344     0.804267    Biso  1.000000 O
   H1          1.0     0.832578     0.357669     0.799758    Biso  1.000000 H
   H2          1.0     0.788801     0.761487     0.799458    Biso  1.000000 H
   H3          1.0     0.539029     0.097276     0.799417    Biso  1.000000 H
   H4          1.0     0.909592     0.021704     0.799350    Biso  1.000000 H
   H5          1.0     0.327830     0.011292     0.799325    Biso  1.000000 H
   H6          1.0     0.793157     0.604079     0.799325    Biso  1.000000 H
   H7          1.0     0.948600     0.273169     0.799317    Biso  1.000000 H
   H8          1.0     0.458117     0.772452     0.799308    Biso  1.000000 H
   H9          1.0     0.410768     0.512889     0.799300    Biso  1.000000 H
   H10         1.0     0.330379     0.511304     0.799300    Biso  1.000000 H
   H11         1.0     0.087228     0.184946     0.799283    Biso  1.000000 H
   H12         1.0     0.495100     0.347207     0.799283    Biso  1.000000 H
   H13         1.0     0.124515     0.106280     0.799283    Biso  1.000000 H
   H14         1.0     0.241212     0.854563     0.799283    Biso  1.000000 H
   H15         1.0     0.534151     0.438875     0.799275    Biso  1.000000 H
   H16         1.0     0.707780     0.761562     0.799267    Biso  1.000000 H
   H17         1.0     0.243934     0.013178     0.799250    Biso  1.000000 H
   H18         1.0     0.790892     0.104016     0.799208    Biso  1.000000 H
   H19         1.0     0.541512     0.940095     0.799200    Biso  1.000000 H
   H20         1.0     0.500087     0.688127     0.799183    Biso  1.000000 H
   H21         1.0     0.200919     0.605437     0.799133    Biso  1.000000 H
   H22         1.0     0.373045     0.262480     0.799125    Biso  1.000000 H
   H23         1.0     0.410877     0.011543     0.799125    Biso  1.000000 H
   H24         1.0     0.618744     0.772552     0.799117    Biso  1.000000 H
   H25         1.0     0.375245     0.105651     0.799117    Biso  1.000000 H
   H26         1.0     0.917955     0.857028     0.799100    Biso  1.000000 H
   H27         1.0     0.996167     0.682066     0.799100    Biso  1.000000 H
   H28         1.0     0.127935     0.938611     0.799092    Biso  1.000000 H
   H29         1.0     0.657294     0.856676     0.799092    Biso  1.000000 H
   H30         1.0     0.080803     0.690466     0.799083    Biso  1.000000 H
   H31         1.0     0.042384     0.439026     0.799083    Biso  1.000000 H
   H32         1.0     0.242105     0.689259     0.799075    Biso  1.000000 H
   H33         1.0     0.832208     0.521238     0.799042    Biso  1.000000 H
   H34         1.0     0.658797     0.023439     0.799033    Biso  1.000000 H
   H35         1.0     0.999891     0.520484     0.799017    Biso  1.000000 H
   H36         1.0     0.032474     0.942484     0.799008    Biso  1.000000 H
   H37         1.0     0.615564     0.605714     0.798983    Biso  1.000000 H
   H38         1.0     0.781156     0.436713     0.798967    Biso  1.000000 H
   H39         1.0     0.913164     0.177954     0.798950    Biso  1.000000 H
   H40         1.0     0.038441     0.263310     0.798908    Biso  1.000000 H
   H41         1.0     0.699133     0.267988     0.798808    Biso  1.000000 H
   H42         1.0     0.783443     0.936750     0.798800    Biso  1.000000 H
   H43         1.0     0.659603     0.188416     0.798683    Biso  1.000000 H
   H44         1.0     0.583765     0.362573     0.798508    Biso  1.000000 H
   H45         1.0     0.410223     0.855846     0.797425    Biso  1.000000 H
   O1729       1.0     0.502047     0.454946     0.797408    Biso  1.000000 O
   H46         1.0     0.231433     0.334557     0.797342    Biso  1.000000 H
   H47         1.0     0.200179     0.792873     0.797308    Biso  1.000000 H
   O1730       1.0     0.330335     0.472248     0.797300    Biso  1.000000 O
   H48         1.0     0.427364     0.338556     0.797292    Biso  1.000000 H
   O1731       1.0     0.153548     0.128587     0.797217    Biso  1.000000 O
   O1732       1.0     0.918652     0.291427     0.797175    Biso  1.000000 O
   O1733       1.0     0.861393     0.377587     0.797158    Biso  1.000000 O
   O1734       1.0     0.881082     0.044187     0.797158    Biso  1.000000 O
   H49         1.0     0.875463     0.607172     0.797142    Biso  1.000000 H
   O1735       1.0     0.170101     0.623746     0.797067    Biso  1.000000 O
   H50         1.0     0.267936     0.758720     0.797067    Biso  1.000000 H
   O1736       1.0     0.209326     0.871388     0.797058    Biso  1.000000 O
   O1737       1.0     0.913077     0.138420     0.797050    Biso  1.000000 O
   H51         1.0     0.427669     0.185273     0.797042    Biso  1.000000 H
   O1738       1.0     0.821253     0.120263     0.797042    Biso  1.000000 O
   O1739       1.0     0.631572     0.047959     0.797033    Biso  1.000000 O
   O1740       1.0     0.377641     0.222342     0.797000    Biso  1.000000 O
   O1741       1.0     0.030731     0.535271     0.796992    Biso  1.000000 O
   H52         1.0     0.279043     0.452079     0.796992    Biso  1.000000 H
   O1742       1.0     0.034935     0.222292     0.796967    Biso  1.000000 O
   O1743       1.0     0.245633     0.973267     0.796950    Biso  1.000000 O
   O1744       1.0     0.006490     0.969972     0.796925    Biso  1.000000 O
   H53         1.0     0.392146     0.683273     0.796900    Biso  1.000000 H
   O1745       1.0     0.750098     0.948319     0.796892    Biso  1.000000 O
   O1746       1.0     0.997474     0.642029     0.796883    Biso  1.000000 O
   O1747       1.0     0.948796     0.874833     0.796842    Biso  1.000000 O
   H54         1.0     0.733066     0.338355     0.796842    Biso  1.000000 H
   H55         1.0     0.308751     0.352011     0.796817    Biso  1.000000 H
   H56         1.0     0.212092     0.299449     0.796817    Biso  1.000000 H
   H57         1.0     0.108594     0.269648     0.796792    Biso  1.000000 H
   O1748       1.0     0.071460     0.460931     0.796792    Biso  1.000000 O
   O1749       1.0     0.330466     0.971305     0.796775    Biso  1.000000 O
   H58         1.0     0.446966     0.420869     0.796775    Biso  1.000000 H
   H59         1.0     0.672475     0.527928     0.796775    Biso  1.000000 H
   O1750       1.0     0.402426     0.129819     0.796775    Biso  1.000000 O
   O1751       1.0     0.531537     0.704776     0.796750    Biso  1.000000 O
   O1752       1.0     0.788191     0.721274     0.796725    Biso  1.000000 O
   H60         1.0     0.380973     0.614491     0.796725    Biso  1.000000 H
   O1753       1.0     0.571721     0.959963     0.796717    Biso  1.000000 O
   O1754       1.0     0.750555     0.454568     0.796708    Biso  1.000000 O
   O1755       1.0     0.860892     0.545130     0.796683    Biso  1.000000 O
   O1756       1.0     0.117764     0.205643     0.796675    Biso  1.000000 O
   H61         1.0     0.508124     0.191686     0.796675    Biso  1.000000 H
   O1757       1.0     0.710568     0.720846     0.796667    Biso  1.000000 O
   O1758       1.0     0.589385     0.793954     0.796667    Biso  1.000000 O
   H62         1.0     0.175197     0.027362     0.796667    Biso  1.000000 H
   H63         1.0     0.866294     0.919397     0.796658    Biso  1.000000 H
   O1759       1.0     0.535784     0.057340     0.796658    Biso  1.000000 O
   O1760       1.0     0.214510     0.712647     0.796633    Biso  1.000000 O
   O1761       1.0     0.630352     0.882076     0.796617    Biso  1.000000 O
   H64         1.0     0.593719     0.520987     0.796600    Biso  1.000000 H
   H65         1.0     0.378490     0.782713     0.796583    Biso  1.000000 H
   H66         1.0     0.257786     0.194754     0.796558    Biso  1.000000 H
   H67         1.0     0.703380     0.418454     0.796550    Biso  1.000000 H
   H68         1.0     0.064055     0.353972     0.796533    Biso  1.000000 H
   H69         1.0     0.684650     0.098106     0.796533    Biso  1.000000 H
   O1762       1.0     0.823126     0.624752     0.796533    Biso  1.000000 O
   O1763       1.0     0.157512     0.958705     0.796525    Biso  1.000000 O
   H70         1.0     0.486801     0.033071     0.796525    Biso  1.000000 H
   O1764       1.0     0.487346     0.793678     0.796525    Biso  1.000000 O
   O1765       1.0     0.409810     0.971179     0.796508    Biso  1.000000 O
   O1766       1.0     0.631071     0.210598     0.796508    Biso  1.000000 O
   H71         1.0     0.105850     0.773810     0.796475    Biso  1.000000 H
   H72         1.0     0.934116     0.672510     0.796475    Biso  1.000000 H
   O1767       1.0     0.110794     0.710711     0.796475    Biso  1.000000 O
   H73         1.0     0.153766     0.334557     0.796450    Biso  1.000000 H
   O1768       1.0     0.585355     0.627317     0.796442    Biso  1.000000 O
   H74         1.0     0.010345     0.994015     0.796442    Biso  1.000000 H
   H75         1.0     0.302914     0.610794     0.796433    Biso  1.000000 H
   H76         1.0     0.005989     0.861982     0.796425    Biso  1.000000 H
   H77         1.0     0.028205     0.782687     0.796425    Biso  1.000000 H
   H78         1.0     0.937927     0.437542     0.796425    Biso  1.000000 H
   H79         1.0     0.485778     0.533134     0.796408    Biso  1.000000 H
   H80         1.0     0.468376     0.604758     0.796400    Biso  1.000000 H
   H81         1.0     0.590277     0.694968     0.796400    Biso  1.000000 H
   H82         1.0     0.462038     0.120564     0.796392    Biso  1.000000 H
   H83         1.0     0.563924     0.854261     0.796358    Biso  1.000000 H
   H84         1.0     0.984776     0.362774     0.796342    Biso  1.000000 H
   H85         1.0     0.815742     0.189473     0.796317    Biso  1.000000 H
   H86         1.0     0.873198     0.254181     0.796308    Biso  1.000000 H
   H87         1.0     0.263471     0.522647     0.796292    Biso  1.000000 H
   H88         1.0     0.863811     0.446495     0.796267    Biso  1.000000 H
   H89         1.0     0.125060     0.419309     0.796250    Biso  1.000000 H
   H90         1.0     0.884937     0.771194     0.796250    Biso  1.000000 H
   H91         1.0     0.091911     0.858537     0.796225    Biso  1.000000 H
   H92         1.0     0.748465     0.169605     0.796225    Biso  1.000000 H
   H93         1.0     0.273010     0.347660     0.796200    Biso  1.000000 H
   H94         1.0     0.670536     0.668410     0.796200    Biso  1.000000 H
   H95         1.0     0.154201     0.532052     0.796183    Biso  1.000000 H
   H96         1.0     0.092477     0.026306     0.796142    Biso  1.000000 H
   O1769       1.0     0.672279     0.297815     0.796142    Biso  1.000000 O
   H97         1.0     0.735745     0.863969     0.796117    Biso  1.000000 H
   H98         1.0     0.027377     0.115283     0.796100    Biso  1.000000 H
   H99         1.0     0.300322     0.275583     0.796075    Biso  1.000000 H
   H100        1.0     0.318770     0.697307     0.795975    Biso  1.000000 H
   H101        1.0     0.817027     0.859643     0.795942    Biso  1.000000 H
   H102        1.0     0.208564     0.252119     0.795908    Biso  1.000000 H
   H103        1.0     0.356689     0.681664     0.795725    Biso  1.000000 H
   H104        1.0     0.176722     0.371627     0.795158    Biso  1.000000 H
   H105        1.0     0.396894     0.215099     0.795083    Biso  1.000000 H
   H106        1.0     0.651109     0.082363     0.795050    Biso  1.000000 H
   H107        1.0     0.302805     0.780600     0.795033    Biso  1.000000 H
   H108        1.0     0.453587     0.310314     0.794867    Biso  1.000000 H
   O1770       1.0     0.875289     0.707165     0.794825    Biso  1.000000 O
   H109        1.0     0.194080     0.833514     0.794692    Biso  1.000000 H
   H110        1.0     0.738163     0.929658     0.794675    Biso  1.000000 H
   H111        1.0     0.224463     0.513090     0.794633    Biso  1.000000 H
   H112        1.0     0.233937     0.747403     0.794500    Biso  1.000000 H
   H113        1.0     0.706691     0.310942     0.794117    Biso  1.000000 H
   O1771       1.0     0.564751     0.305611     0.794100    Biso  1.000000 O
   H114        1.0     0.891623     0.690944     0.794075    Biso  1.000000 H
   O1772       1.0     0.431481     0.314765     0.794067    Biso  1.000000 O
   O1773       1.0     0.248486     0.767145     0.793933    Biso  1.000000 O
   O1774       1.0     0.396197     0.797148     0.793875    Biso  1.000000 O
   O1775       1.0     0.538964     0.539949     0.793850    Biso  1.000000 O
   H115        1.0     0.855708     0.398260     0.793775    Biso  1.000000 H
   O1776       1.0     0.321710     0.623695     0.793733    Biso  1.000000 O
   H116        1.0     0.636538     0.903327     0.793667    Biso  1.000000 H
   O1777       1.0     0.259398     0.461258     0.793650    Biso  1.000000 O
   O1778       1.0     0.192904     0.041622     0.793642    Biso  1.000000 O
   O1779       1.0     0.229494     0.311169     0.793550    Biso  1.000000 O
   O1780       1.0     0.526354     0.204688     0.793533    Biso  1.000000 O
   O1781       1.0     0.707910     0.394060     0.793483    Biso  1.000000 O
   O1782       1.0     0.728580     0.314916     0.793342    Biso  1.000000 O
   O1783       1.0     0.614562     0.524960     0.793333    Biso  1.000000 O
   O1784       1.0     0.373938     0.694842     0.793300    Biso  1.000000 O
   O1785       1.0     0.045759     0.366798     0.793283    Biso  1.000000 O
   H117        1.0     0.826654     0.099263     0.793258    Biso  1.000000 H
   H118        1.0     0.886091     0.064985     0.793225    Biso  1.000000 H
   H119        1.0     0.461145     0.180318     0.793183    Biso  1.000000 H
   O1786       1.0     0.399922     0.624701     0.793142    Biso  1.000000 O
   O1787       1.0     0.008973     0.128310     0.793083    Biso  1.000000 O
   O1788       1.0     0.692403     0.534919     0.793075    Biso  1.000000 O
   O1789       1.0     0.276277     0.206599     0.793067    Biso  1.000000 O
   H120        1.0     0.738642     0.438297     0.793058    Biso  1.000000 H
   O1790       1.0     0.278826     0.539144     0.793017    Biso  1.000000 O
   O1791       1.0     0.187024     0.809572     0.793008    Biso  1.000000 O
   O1792       1.0     0.445049     0.197093     0.793000    Biso  1.000000 O
   O1793       1.0     0.919393     0.449463     0.793000    Biso  1.000000 O
   O1794       1.0     0.155160     0.310741     0.792992    Biso  1.000000 O
   O1795       1.0     0.796533     0.199834     0.792933    Biso  1.000000 O
   O1796       1.0     0.477044     0.137641     0.792917    Biso  1.000000 O
   O1797       1.0     0.303459     0.714106     0.792917    Biso  1.000000 O
   O1798       1.0     0.869909     0.895908     0.792900    Biso  1.000000 O
   O1799       1.0     0.111447     0.037698     0.792875    Biso  1.000000 O
   O1800       1.0     0.111055     0.868446     0.792833    Biso  1.000000 O
   O1801       1.0     0.967352     0.376380     0.792808    Biso  1.000000 O
   O1802       1.0     0.605284     0.711541     0.792792    Biso  1.000000 O
   O1803       1.0     0.210284     0.227800     0.792792    Biso  1.000000 O
   O1804       1.0     0.036634     0.046199     0.792783    Biso  1.000000 O
   H121        1.0     0.152459     0.149335     0.792775    Biso  1.000000 H
   O1805       1.0     0.447511     0.397581     0.792750    Biso  1.000000 O
   O1806       1.0     0.010933     0.796016     0.792708    Biso  1.000000 O
   O1807       1.0     0.717385     0.875764     0.792700    Biso  1.000000 O
   H122        1.0     0.191924     0.506300     0.792683    Biso  1.000000 H
   O1808       1.0     0.135427     0.542942     0.792675    Biso  1.000000 O
   O1809       1.0     0.674631     0.645022     0.792583    Biso  1.000000 O
   O1810       1.0     0.467069     0.542389     0.792575    Biso  1.000000 O
   O1811       1.0     0.483556     0.620652     0.792567    Biso  1.000000 O
   O1812       1.0     0.126824     0.395292     0.792567    Biso  1.000000 O
   O1813       1.0     0.169142     0.458818     0.792550    Biso  1.000000 O
   O1814       1.0     0.087228     0.784297     0.792542    Biso  1.000000 O
   H123        1.0     0.133140     0.195056     0.792525    Biso  1.000000 H
   O1815       1.0     0.864595     0.232880     0.792517    Biso  1.000000 O
   O1816       1.0     0.664982     0.101225     0.792500    Biso  1.000000 O
   O1817       1.0     0.546021     0.865076     0.792483    Biso  1.000000 O
   O1818       1.0     0.752320     0.146267     0.792483    Biso  1.000000 O
   H124        1.0     0.624123     0.501572     0.792467    Biso  1.000000 H
   O1819       1.0     0.289977     0.357971     0.792433    Biso  1.000000 O
   O1820       1.0     0.092216     0.282147     0.792425    Biso  1.000000 O
   H125        1.0     0.494163     0.437668     0.792408    Biso  1.000000 H
   H126        1.0     0.061593     0.478435     0.792392    Biso  1.000000 H
   H127        1.0     0.098075     0.725272     0.792375    Biso  1.000000 H
   H128        1.0     0.022804     0.207957     0.792367    Biso  1.000000 H
   O1821       1.0     0.469051     0.043307     0.792208    Biso  1.000000 O
   H129        1.0     0.159254     0.608732     0.792142    Biso  1.000000 H
   O1822       1.0     0.797426     0.866207     0.792125    Biso  1.000000 O
   H130        1.0     0.134948     0.302819     0.792108    Biso  1.000000 H
   O1823       1.0     0.316396     0.289943     0.792092    Biso  1.000000 O
   O1824       1.0     0.025134     0.867364     0.792075    Biso  1.000000 O
   O1825       1.0     0.844862     0.452003     0.792033    Biso  1.000000 O
   H131        1.0     0.725421     0.711491     0.792000    Biso  1.000000 H
   H132        1.0     0.401816     0.387471     0.791925    Biso  1.000000 H
   H133        1.0     0.018012     0.819355     0.791883    Biso  1.000000 H
   H134        1.0     0.864312     0.563992     0.791858    Biso  1.000000 H
   H135        1.0     0.208281     0.889621     0.791842    Biso  1.000000 H
   H136        1.0     0.696716     0.643136     0.791833    Biso  1.000000 H
   O1826       1.0     0.322015     0.787038     0.791725    Biso  1.000000 O
   H137        1.0     0.343468     0.464075     0.791708    Biso  1.000000 H
   H138        1.0     0.565971     0.978322     0.791700    Biso  1.000000 H
   H139        1.0     0.346539     0.965219     0.791683    Biso  1.000000 H
   O1827       1.0     0.902753     0.779468     0.791683    Biso  1.000000 O
   H140        1.0     0.836063     0.612806     0.791667    Biso  1.000000 H
   O1828       1.0     0.206734     0.523627     0.791642    Biso  1.000000 O
   H141        1.0     0.542253     0.690089     0.791633    Biso  1.000000 H
   H142        1.0     0.313978     0.735256     0.791492    Biso  1.000000 H
   H143        1.0     0.485930     0.813218     0.791492    Biso  1.000000 H
   H144        1.0     0.013939     0.642255     0.791467    Biso  1.000000 H
   H145        1.0     0.773141     0.715766     0.791433    Biso  1.000000 H
   H146        1.0     0.386984     0.354626     0.791425    Biso  1.000000 H
   H147        1.0     0.394520     0.963861     0.791408    Biso  1.000000 H
   H148        1.0     0.916736     0.308201     0.791250    Biso  1.000000 H
   H149        1.0     0.261315     0.973040     0.791225    Biso  1.000000 H
   H150        1.0     0.579780     0.644795     0.791183    Biso  1.000000 H
   H151        1.0     0.036960     0.520559     0.791158    Biso  1.000000 H
   O1829       1.0     0.382258     0.378367     0.791158    Biso  1.000000 O
   H152        1.0     0.178638     0.436889     0.791150    Biso  1.000000 H
   O1830       1.0     0.194037     0.380127     0.791150    Biso  1.000000 O
   H153        1.0     0.903951     0.126751     0.790983    Biso  1.000000 H
   H154        1.0     0.953979     0.858537     0.790942    Biso  1.000000 H
   H155        1.0     0.640872     0.225411     0.790858    Biso  1.000000 H
   H156        1.0     0.230975     0.224958     0.790850    Biso  1.000000 H
   H157        1.0     0.580803     0.780676     0.790692    Biso  1.000000 H
   H158        1.0     0.204600     0.700199     0.790667    Biso  1.000000 H
   H159        1.0     0.152110     0.974700     0.790658    Biso  1.000000 H
   H160        1.0     0.855817     0.695873     0.790575    Biso  1.000000 H
   H161        1.0     0.412118     0.118829     0.790542    Biso  1.000000 H
   H162        1.0     0.523283     0.063225     0.790467    Biso  1.000000 H
   H163        1.0     0.662891     0.311018     0.790442    Biso  1.000000 H
   H164        1.0     0.772858     0.147524     0.790208    Biso  1.000000 H
   H165        1.0     0.622664     0.039056     0.790058    Biso  1.000000 H
   H166        1.0     0.844405     0.239821     0.789900    Biso  1.000000 H
   H167        1.0     0.074574     0.764354     0.789883    Biso  1.000000 H
   H168        1.0     0.545868     0.298242     0.789883    Biso  1.000000 H
   H169        1.0     0.146753     0.394211     0.789658    Biso  1.000000 H
   H170        1.0     0.306726     0.310615     0.789600    Biso  1.000000 H
   H171        1.0     0.471599     0.640520     0.789542    Biso  1.000000 H
   H172        1.0     0.582241     0.294545     0.789467    Biso  1.000000 H
   H173        1.0     0.048809     0.065413     0.789383    Biso  1.000000 H
   H174        1.0     0.539792     0.516611     0.789308    Biso  1.000000 H
   H175        1.0     0.802239     0.221512     0.789175    Biso  1.000000 H
   H176        1.0     0.705471     0.857229     0.788867    Biso  1.000000 H
   H177        1.0     0.551858     0.557076     0.788767    Biso  1.000000 H
   H178        1.0     0.592804     0.728693     0.788483    Biso  1.000000 H
   H179        1.0     0.203141     0.359480     0.788392    Biso  1.000000 H
   H180        1.0     0.889097     0.899630     0.788233    Biso  1.000000 H
   H181        1.0     0.015878     0.147600     0.788225    Biso  1.000000 H
   H182        1.0     0.459424     0.022986     0.788058    Biso  1.000000 H
   H183        1.0     0.121662     0.020723     0.787958    Biso  1.000000 H
   H184        1.0     0.183800     0.058673     0.787917    Biso  1.000000 H
   H185        1.0     0.267326     0.555466     0.787867    Biso  1.000000 H
   H186        1.0     0.285468     0.188492     0.787658    Biso  1.000000 H
   H187        1.0     0.977131     0.393557     0.787633    Biso  1.000000 H
   H188        1.0     0.909091     0.759500     0.787617    Biso  1.000000 H
   H189        1.0     0.054406     0.384528     0.787600    Biso  1.000000 H
   H190        1.0     0.253648     0.443603     0.787600    Biso  1.000000 H
   H191        1.0     0.696846     0.515177     0.787517    Biso  1.000000 H
   Cl1         1.0     0.970031     0.062646     0.787492    Biso  1.000000 Cl
   H192        1.0     0.464368     0.398788     0.787475    Biso  1.000000 H
   H193        1.0     0.141787     0.560647     0.787333    Biso  1.000000 H
   H194        1.0     0.018164     0.043734     0.787308    Biso  1.000000 H
   H195        1.0     0.151740     0.460830     0.786958    Biso  1.000000 H
   H196        1.0     0.084005     0.264014     0.786933    Biso  1.000000 H
   H197        1.0     0.020103     0.886176     0.786658    Biso  1.000000 H
   H198        1.0     0.849392     0.471946     0.786633    Biso  1.000000 H
   H199        1.0     0.328701     0.611548     0.786417    Biso  1.000000 H
   H200        1.0     0.926101     0.460805     0.786242    Biso  1.000000 H
   H201        1.0     0.519972     0.215175     0.786050    Biso  1.000000 H
   H202        1.0     0.317332     0.803687     0.786025    Biso  1.000000 H
   H203        1.0     0.696607     0.391645     0.785958    Biso  1.000000 H
   H204        1.0     0.115237     0.853960     0.785750    Biso  1.000000 H
   H205        1.0     0.401816     0.613183     0.785483    Biso  1.000000 H
   H206        1.0     0.397068     0.794658     0.785050    Biso  1.000000 H
   H207        1.0     0.798362     0.855670     0.784792    Biso  1.000000 H
   H208        1.0     0.472775     0.550235     0.784725    Biso  1.000000 H
   H209        1.0     0.476674     0.133742     0.784475    Biso  1.000000 H
   H210        1.0     0.551967     0.868622     0.784117    Biso  1.000000 H
   H211        1.0     0.972710     0.033146     0.781683    Biso  1.000000 H
   H212        1.0     0.873350     0.287554     0.779425    Biso  1.000000 H
   Cl2         1.0     0.897199     0.267208     0.778217    Biso  1.000000 Cl
   Cl3         1.0     0.264821     0.954455     0.774808    Biso  1.000000 Cl
   H213        1.0     0.648626     0.155119     0.773950    Biso  1.000000 H
   H214        1.0     0.353879     0.912481     0.770667    Biso  1.000000 H
   H215        1.0     0.337435     0.875009     0.770508    Biso  1.000000 H
   H216        1.0     0.736420     0.666851     0.770317    Biso  1.000000 H
   H217        1.0     0.343555     0.172698     0.770117    Biso  1.000000 H
   H218        1.0     0.825478     0.041194     0.770117    Biso  1.000000 H
   H219        1.0     0.113255     0.619797     0.769858    Biso  1.000000 H
   H220        1.0     0.629111     0.448734     0.769658    Biso  1.000000 H
   H221        1.0     0.688396     0.936122     0.769408    Biso  1.000000 H
   H222        1.0     0.450756     0.918417     0.769400    Biso  1.000000 H
   H223        1.0     0.801302     0.268114     0.768458    Biso  1.000000 H
   H224        1.0     0.208150     0.114428     0.768342    Biso  1.000000 H
   H225        1.0     0.944113     0.596384     0.768292    Biso  1.000000 H
   H226        1.0     0.276081     0.099741     0.768175    Biso  1.000000 H
   Cl4         1.0     0.623775     0.148178     0.768075    Biso  1.000000 Cl
   H227        1.0     0.575816     0.180293     0.767767    Biso  1.000000 H
   H228        1.0     0.746221     0.017026     0.767650    Biso  1.000000 H
   H229        1.0     0.617023     0.271056     0.767525    Biso  1.000000 H
   H230        1.0     0.105175     0.658099     0.766725    Biso  1.000000 H
   H231        1.0     0.370366     0.147474     0.766475    Biso  1.000000 H
   H232        1.0     0.278651     0.937253     0.766450    Biso  1.000000 H
   O1831       1.0     0.350242     0.891306     0.765967    Biso  1.000000 O
   O1832       1.0     0.099708     0.634811     0.765108    Biso  1.000000 O
   O1833       1.0     0.349000     0.152730     0.765050    Biso  1.000000 O
   H233        1.0     0.038594     0.739708     0.764858    Biso  1.000000 H
   H234        1.0     0.946726     0.994568     0.764200    Biso  1.000000 H
   O1834       1.0     0.454349     0.898021     0.764158    Biso  1.000000 O
   O1835       1.0     0.733044     0.648970     0.764142    Biso  1.000000 O
   O1836       1.0     0.671887     0.943842     0.764133    Biso  1.000000 O
   H235        1.0     0.220695     0.951286     0.763958    Biso  1.000000 H
   H236        1.0     0.814109     0.700073     0.763892    Biso  1.000000 H
   H237        1.0     0.932570     0.906194     0.763808    Biso  1.000000 H
   O1837       1.0     0.819859     0.057139     0.763800    Biso  1.000000 O
   O1838       1.0     0.608834     0.385358     0.763758    Biso  1.000000 O
   H238        1.0     0.949514     0.100546     0.763717    Biso  1.000000 H
   H239        1.0     0.825413     0.660916     0.763533    Biso  1.000000 H
   H240        1.0     0.185978     0.943289     0.763217    Biso  1.000000 H
   H241        1.0     0.601342     0.952217     0.763142    Biso  1.000000 H
   O1839       1.0     0.635797     0.463370     0.762950    Biso  1.000000 O
   H242        1.0     0.661498     0.761084     0.762850    Biso  1.000000 H
   H243        1.0     0.550573     0.027362     0.762775    Biso  1.000000 H
   H244        1.0     0.970009     0.654427     0.762667    Biso  1.000000 H
   H245        1.0     0.607157     0.189875     0.762608    Biso  1.000000 H
   H246        1.0     0.976848     0.975379     0.762583    Biso  1.000000 H
   H247        1.0     0.525678     0.471468     0.762383    Biso  1.000000 H
   H248        1.0     0.087664     0.083796     0.762283    Biso  1.000000 H
   H249        1.0     0.895653     0.355129     0.762208    Biso  1.000000 H
   H250        1.0     0.612144     0.814752     0.762125    Biso  1.000000 H
   H251        1.0     0.182232     0.652843     0.761850    Biso  1.000000 H
   H252        1.0     0.435052     0.889445     0.761758    Biso  1.000000 H
   H253        1.0     0.750860     0.980937     0.761667    Biso  1.000000 H
   H254        1.0     0.507492     0.771421     0.761658    Biso  1.000000 H
   H255        1.0     0.520713     0.733018     0.761467    Biso  1.000000 H
   O1840       1.0     0.813652     0.262857     0.761392    Biso  1.000000 O
   H256        1.0     0.061136     0.223298     0.761292    Biso  1.000000 H
   H257        1.0     0.670340     0.262556     0.761267    Biso  1.000000 H
   H258        1.0     0.304177     0.970676     0.761183    Biso  1.000000 H
   H259        1.0     0.429433     0.659658     0.761008    Biso  1.000000 H
   O1841       1.0     0.588339     0.176672     0.760867    Biso  1.000000 O
   H260        1.0     0.844623     0.334306     0.760842    Biso  1.000000 H
   H261        1.0     0.772422     0.476750     0.760833    Biso  1.000000 H
   H262        1.0     0.455090     0.743505     0.760825    Biso  1.000000 H
   H263        1.0     0.576404     0.598873     0.760783    Biso  1.000000 H
   H264        1.0     0.157947     0.100973     0.760683    Biso  1.000000 H
   H265        1.0     0.689790     0.739205     0.760658    Biso  1.000000 H
   H266        1.0     0.625888     0.852300     0.760542    Biso  1.000000 H
   O1842       1.0     0.935858     0.594774     0.760358    Biso  1.000000 O
   H267        1.0     0.070632     0.432261     0.760358    Biso  1.000000 H
   H268        1.0     0.137213     0.715037     0.760317    Biso  1.000000 H
   H269        1.0     0.805811     0.467621     0.760300    Biso  1.000000 H
   H270        1.0     0.972427     0.243216     0.760217    Biso  1.000000 H
   O1843       1.0     0.213704     0.118854     0.760200    Biso  1.000000 O
   H271        1.0     0.636168     0.949249     0.760175    Biso  1.000000 H
   H272        1.0     0.096507     0.218847     0.760125    Biso  1.000000 H
   H273        1.0     0.432983     0.980811     0.760100    Biso  1.000000 H
   H274        1.0     0.608224     0.407213     0.760083    Biso  1.000000 H
   O1844       1.0     0.269482     0.099691     0.760017    Biso  1.000000 O
   O1845       1.0     0.747484     0.005759     0.759992    Biso  1.000000 O
   H275        1.0     0.248051     0.106833     0.759792    Biso  1.000000 H
   H276        1.0     0.559219     0.374947     0.759733    Biso  1.000000 H
   H277        1.0     0.857734     0.848905     0.759700    Biso  1.000000 H
   O1846       1.0     0.053535     0.732741     0.759650    Biso  1.000000 O
   H278        1.0     0.680446     0.963584     0.759475    Biso  1.000000 H
   O1847       1.0     0.611644     0.277494     0.759392    Biso  1.000000 O
   O1848       1.0     0.826807     0.683600     0.759283    Biso  1.000000 O
   H279        1.0     0.176395     0.194880     0.759108    Biso  1.000000 H
   H280        1.0     0.851309     0.522546     0.758992    Biso  1.000000 H
   H281        1.0     0.473537     0.342504     0.758975    Biso  1.000000 H
   O1849       1.0     0.950124     0.658728     0.758942    Biso  1.000000 O
   H282        1.0     0.004269     0.246360     0.758917    Biso  1.000000 H
   H283        1.0     0.927364     0.355205     0.758892    Biso  1.000000 H
   O1850       1.0     0.205079     0.940673     0.758850    Biso  1.000000 O
   H284        1.0     0.058762     0.644519     0.758833    Biso  1.000000 H
   H285        1.0     0.823409     0.284360     0.758825    Biso  1.000000 H
   H286        1.0     0.938102     0.809924     0.758692    Biso  1.000000 H
   H287        1.0     0.383805     0.874330     0.758675    Biso  1.000000 H
   H288        1.0     0.971142     0.811433     0.758667    Biso  1.000000 H
   H289        1.0     0.105741     0.465709     0.758550    Biso  1.000000 H
   H290        1.0     0.440280     0.076780     0.758550    Biso  1.000000 H
   H291        1.0     0.869560     0.813646     0.758525    Biso  1.000000 H
   H292        1.0     0.477044     0.863064     0.758525    Biso  1.000000 H
   O1851       1.0     0.960687     0.987954     0.758467    Biso  1.000000 O
   H293        1.0     0.371063     0.242512     0.758325    Biso  1.000000 H
   H294        1.0     0.618156     0.371627     0.758067    Biso  1.000000 H
   H295        1.0     0.868559     0.031914     0.757958    Biso  1.000000 H
   H296        1.0     0.941129     0.635490     0.757942    Biso  1.000000 H
   O1852       1.0     0.072287     0.094284     0.757900    Biso  1.000000 O
   H297        1.0     0.044801     0.678872     0.757850    Biso  1.000000 H
   O1853       1.0     0.919589     0.914192     0.757375    Biso  1.000000 O
   H298        1.0     0.508973     0.851143     0.757375    Biso  1.000000 H
   H299        1.0     0.317027     0.153233     0.757300    Biso  1.000000 H
   O1854       1.0     0.626171     0.828610     0.757283    Biso  1.000000 O
   H300        1.0     0.741299     0.659608     0.757258    Biso  1.000000 H
   H301        1.0     0.624842     0.296884     0.757208    Biso  1.000000 H
   O1855       1.0     0.403602     0.865981     0.757183    Biso  1.000000 O
   H302        1.0     0.831729     0.050273     0.757150    Biso  1.000000 H
   H303        1.0     0.123666     0.497397     0.757125    Biso  1.000000 H
   O1856       1.0     0.676047     0.756482     0.757117    Biso  1.000000 O
   H304        1.0     0.227207     0.563187     0.757108    Biso  1.000000 H
   O1857       1.0     0.909156     0.344240     0.757100    Biso  1.000000 O
   H305        1.0     0.320621     0.524910     0.757025    Biso  1.000000 H
   H306        1.0     0.231041     0.400146     0.756875    Biso  1.000000 H
   O1858       1.0     0.790957     0.481528     0.756758    Biso  1.000000 O
   H307        1.0     0.263732     0.392853     0.756758    Biso  1.000000 H
   O1859       1.0     0.616566     0.953349     0.756725    Biso  1.000000 O
   H308        1.0     0.974670     0.109700     0.756608    Biso  1.000000 H
   O1860       1.0     0.446879     0.664286     0.756558    Biso  1.000000 O
   H309        1.0     0.621597     0.457636     0.756542    Biso  1.000000 H
   O1861       1.0     0.957638     0.095315     0.756433    Biso  1.000000 O
   O1862       1.0     0.539247     0.481855     0.756425    Biso  1.000000 O
   O1863       1.0     0.873176     0.602696     0.756383    Biso  1.000000 O
   O1864       1.0     0.553404     0.010185     0.756358    Biso  1.000000 O
   O1865       1.0     0.516095     0.753389     0.756350    Biso  1.000000 O
   H310        1.0     0.372762     0.428690     0.756325    Biso  1.000000 H
   O1866       1.0     0.041033     0.655358     0.756292    Biso  1.000000 O
   O1867       1.0     0.666725     0.242763     0.756275    Biso  1.000000 O
   H311        1.0     0.449166     0.689410     0.756158    Biso  1.000000 H
   H312        1.0     0.894281     0.598773     0.756117    Biso  1.000000 H
   H313        1.0     0.949993     0.581948     0.756117    Biso  1.000000 H
   H314        1.0     0.670275     0.475417     0.756075    Biso  1.000000 H
   H315        1.0     0.285665     0.133617     0.756008    Biso  1.000000 H
   O1868       1.0     0.954175     0.823555     0.756000    Biso  1.000000 O
   H316        1.0     0.664133     0.829817     0.756000    Biso  1.000000 H
   H317        1.0     0.144488     0.066343     0.756000    Biso  1.000000 H
   O1869       1.0     0.854140     0.827956     0.755975    Biso  1.000000 O
   O1870       1.0     0.164961     0.176772     0.755967    Biso  1.000000 O
   H318        1.0     0.200113     0.105299     0.755850    Biso  1.000000 H
   H319        1.0     0.689681     0.803863     0.755842    Biso  1.000000 H
   O1871       1.0     0.078211     0.226316     0.755833    Biso  1.000000 O
   O1872       1.0     0.190791     0.667756     0.755658    Biso  1.000000 O
   H320        1.0     0.682929     0.572090     0.755600    Biso  1.000000 H
   H321        1.0     0.018840     0.405955     0.755492    Biso  1.000000 H
   O1873       1.0     0.846517     0.316450     0.755475    Biso  1.000000 O
   H322        1.0     0.179749     0.159495     0.755433    Biso  1.000000 H
   O1874       1.0     0.685804     0.828056     0.755258    Biso  1.000000 O
   O1875       1.0     0.489110     0.845208     0.755183    Biso  1.000000 O
   O1876       1.0     0.288322     0.974172     0.755133    Biso  1.000000 O
   H323        1.0     0.006469     0.440384     0.755100    Biso  1.000000 H
   H324        1.0     0.090408     0.403943     0.754967    Biso  1.000000 H
   O1877       1.0     0.894803     0.090662     0.754958    Biso  1.000000 O
   H325        1.0     0.540619     0.347911     0.754917    Biso  1.000000 H
   O1878       1.0     0.160648     0.082011     0.754858    Biso  1.000000 O
   O1879       1.0     0.987455     0.238714     0.754850    Biso  1.000000 O
   H326        1.0     0.081021     0.115208     0.754842    Biso  1.000000 H
   O1880       1.0     0.569499     0.581772     0.754792    Biso  1.000000 O
   H327        1.0     0.351396     0.273194     0.754767    Biso  1.000000 H
   O1881       1.0     0.371107     0.452506     0.754667    Biso  1.000000 O
   H328        1.0     0.100122     0.810628     0.754533    Biso  1.000000 H
   O1882       1.0     0.447402     0.991248     0.754508    Biso  1.000000 O
   O1883       1.0     0.296750     0.155974     0.754425    Biso  1.000000 O
   O1884       1.0     0.070872     0.413626     0.754417    Biso  1.000000 O
   O1885       1.0     0.122076     0.474587     0.754325    Biso  1.000000 O
   H329        1.0     0.979832     0.019943     0.754292    Biso  1.000000 H
   O1886       1.0     0.558392     0.666323     0.754200    Biso  1.000000 O
   O1887       1.0     0.544322     0.371677     0.754183    Biso  1.000000 O
   H330        1.0     0.400706     0.843397     0.754158    Biso  1.000000 H
   H331        1.0     0.166376     0.702462     0.754025    Biso  1.000000 H
   O1888       1.0     0.249357     0.408797     0.753983    Biso  1.000000 O
   H332        1.0     0.170514     0.793803     0.753958    Biso  1.000000 H
   O1889       1.0     0.428562     0.091542     0.753875    Biso  1.000000 O
   O1890       1.0     0.040511     0.484772     0.753875    Biso  1.000000 O
   O1891       1.0     0.150869     0.719689     0.753850    Biso  1.000000 O
   O1892       1.0     0.000806     0.417373     0.753850    Biso  1.000000 O
   H333        1.0     0.342728     0.499384     0.753842    Biso  1.000000 H
   O1893       1.0     0.454088     0.731710     0.753817    Biso  1.000000 O
   H334        1.0     0.127347     0.608832     0.753783    Biso  1.000000 H
   H335        1.0     0.866969     0.318210     0.753700    Biso  1.000000 H
   O1894       1.0     0.496123     0.412821     0.753692    Biso  1.000000 O
   H336        1.0     0.671451     0.607273     0.753692    Biso  1.000000 H
   H337        1.0     0.643682     0.127480     0.753633    Biso  1.000000 H
   H338        1.0     0.978678     0.061137     0.753525    Biso  1.000000 H
   H339        1.0     0.513678     0.397706     0.753492    Biso  1.000000 H
   H340        1.0     0.823017     0.503483     0.753408    Biso  1.000000 H
   O1895       1.0     0.243237     0.574353     0.753308    Biso  1.000000 O
   H341        1.0     0.615499     0.994291     0.753042    Biso  1.000000 H
   H342        1.0     0.915364     0.088801     0.753008    Biso  1.000000 H
   O1896       1.0     0.019558     0.182381     0.752992    Biso  1.000000 O
   O1897       1.0     0.844666     0.506124     0.752975    Biso  1.000000 O
   H343        1.0     0.588339     0.019843     0.752817    Biso  1.000000 H
   H344        1.0     0.281178     0.950884     0.752767    Biso  1.000000 H
   H345        1.0     0.207606     0.655811     0.752750    Biso  1.000000 H
   H346        1.0     0.044431     0.739154     0.752742    Biso  1.000000 H
   O1898       1.0     0.687742     0.485250     0.752533    Biso  1.000000 O
   H347        1.0     0.253626     0.050700     0.752450    Biso  1.000000 H
   O1899       1.0     0.368450     0.260493     0.752417    Biso  1.000000 O
   H348        1.0     0.093610     0.174408     0.752358    Biso  1.000000 H
   O1900       1.0     0.991811     0.041144     0.752333    Biso  1.000000 O
   O1901       1.0     0.337479     0.522395     0.752275    Biso  1.000000 O
   H349        1.0     0.045324     0.461711     0.752108    Biso  1.000000 H
   O1902       1.0     0.146165     0.598949     0.752092    Biso  1.000000 O
   H350        1.0     0.004312     0.200362     0.752075    Biso  1.000000 H
   O1903       1.0     0.610162     0.018837     0.752042    Biso  1.000000 O
   H351        1.0     0.870802     0.622991     0.752000    Biso  1.000000 H
   H352        1.0     0.122229     0.156351     0.752000    Biso  1.000000 H
   O1904       1.0     0.526419     0.293967     0.751958    Biso  1.000000 O
   H353        1.0     0.616566     0.149637     0.751825    Biso  1.000000 H
   H354        1.0     0.038267     0.193421     0.751775    Biso  1.000000 H
   H355        1.0     0.460252     0.972638     0.751625    Biso  1.000000 H
   O1905       1.0     0.101625     0.152277     0.751367    Biso  1.000000 O
   H356        1.0     0.389816     0.457234     0.751325    Biso  1.000000 H
   H357        1.0     0.261576     0.013606     0.751308    Biso  1.000000 H
   H358        1.0     0.535784     0.012650     0.751292    Biso  1.000000 H
   H359        1.0     0.576905     0.454292     0.751250    Biso  1.000000 H
   H360        1.0     0.158035     0.618791     0.750900    Biso  1.000000 H
   H361        1.0     0.884915     0.072857     0.750850    Biso  1.000000 H
   H362        1.0     0.521322     0.269522     0.750825    Biso  1.000000 H
   H363        1.0     0.552598     0.592636     0.750633    Biso  1.000000 H
   H364        1.0     0.414950     0.075975     0.750567    Biso  1.000000 H
   H365        1.0     0.547763     0.648316     0.750483    Biso  1.000000 H
   H366        1.0     0.929150     0.905339     0.750283    Biso  1.000000 H
   H367        1.0     0.471664     0.739582     0.750225    Biso  1.000000 H
   O1906       1.0     0.859825     0.031059     0.750192    Biso  1.000000 O
   O1907       1.0     0.641025     0.328144     0.750058    Biso  1.000000 O
   H368        1.0     0.339243     0.565953     0.749900    Biso  1.000000 H
   O1908       1.0     0.675393     0.586525     0.749767    Biso  1.000000 O
   O1909       1.0     0.112536     0.824737     0.749725    Biso  1.000000 O
   H369        1.0     0.155312     0.759550     0.749617    Biso  1.000000 H
   H370        1.0     0.526375     0.484747     0.749567    Biso  1.000000 H
   H371        1.0     0.454306     0.620225     0.749458    Biso  1.000000 H
   H372        1.0     0.657621     0.251540     0.749408    Biso  1.000000 H
   O1910       1.0     0.341051     0.590926     0.749192    Biso  1.000000 O
   H373        1.0     0.500893     0.432261     0.749050    Biso  1.000000 H
   Cl5         1.0     0.461406     0.351432     0.748975    Biso  1.000000 Cl
   O1911       1.0     0.247593     0.030179     0.748783    Biso  1.000000 O
   H374        1.0     0.667226     0.366446     0.748725    Biso  1.000000 H
   H375        1.0     0.856797     0.007570     0.748475    Biso  1.000000 H
   H376        1.0     0.052185     0.496366     0.748425    Biso  1.000000 H
   H377        1.0     0.131136     0.811106     0.748225    Biso  1.000000 H
   H378        1.0     0.565819     0.680079     0.748092    Biso  1.000000 H
   H379        1.0     0.362068     0.595981     0.748008    Biso  1.000000 H
   O1912       1.0     0.631659     0.137490     0.747958    Biso  1.000000 O
   O1913       1.0     0.158536     0.784297     0.747858    Biso  1.000000 O
   O1914       1.0     0.595592     0.448306     0.747842    Biso  1.000000 O
   O1915       1.0     0.680751     0.385006     0.747425    Biso  1.000000 O
   H380        1.0     0.543516     0.298594     0.746633    Biso  1.000000 H
   H381        1.0     0.243695     0.563036     0.746208    Biso  1.000000 H
   H382        1.0     0.625996     0.342454     0.746125    Biso  1.000000 H
   H383        1.0     0.680860     0.499761     0.746117    Biso  1.000000 H
   H384        1.0     0.646600     0.310263     0.744708    Biso  1.000000 H
   H385        1.0     0.601363     0.469205     0.743533    Biso  1.000000 H
   H386        1.0     0.695757     0.375123     0.742808    Biso  1.000000 H
   O1916       1.0     0.451409     0.608581     0.742008    Biso  1.000000 O
   H387        1.0     0.202400     0.744285     0.740108    Biso  1.000000 H
   O1917       1.0     0.199351     0.769006     0.739400    Biso  1.000000 O
   H388        1.0     0.507863     0.599879     0.738625    Biso  1.000000 H
   O1918       1.0     0.023892     0.681362     0.732708    Biso  1.000000 O
   O1919       1.0     0.500915     0.614767     0.732017    Biso  1.000000 O
   O1920       1.0     0.463715     0.664311     0.731292    Biso  1.000000 O
   Si1         1.0     0.467025     0.624198     0.731225    Biso  1.000000 Si
   O1921       1.0     0.685543     0.665317     0.729833    Biso  1.000000 O
   H389        1.0     0.003637     0.684984     0.729675    Biso  1.000000 H
   O1922       1.0     0.223766     0.822423     0.728992    Biso  1.000000 O
   H390        1.0     0.706974     0.661821     0.728350    Biso  1.000000 H
   Si2         1.0     0.207453     0.786384     0.727508    Biso  1.000000 Si
   O1923       1.0     0.077994     0.692780     0.726917    Biso  1.000000 O
   O1924       1.0     0.631768     0.677640     0.725133    Biso  1.000000 O
   O1925       1.0     0.056649     0.632120     0.724533    Biso  1.000000 O
   H391        1.0     0.467178     0.678394     0.724425    Biso  1.000000 H
   Si3         1.0     0.049005     0.671730     0.723817    Biso  1.000000 Si
   H392        1.0     0.966699     0.646380     0.723183    Biso  1.000000 H
   H393        1.0     0.219737     0.839826     0.723125    Biso  1.000000 H
   O1926       1.0     0.965936     0.621206     0.722258    Biso  1.000000 O
   H394        1.0     0.095744     0.689913     0.721967    Biso  1.000000 H
   H395        1.0     0.621336     0.698061     0.721783    Biso  1.000000 H
   H396        1.0     0.391841     0.882303     0.721475    Biso  1.000000 H
   O1927       1.0     0.229059     0.760934     0.720775    Biso  1.000000 O
   H397        1.0     0.800584     0.834670     0.720742    Biso  1.000000 H
   H398        1.0     0.163937     0.245957     0.720608    Biso  1.000000 H
   Si4         1.0     0.661498     0.662752     0.720175    Biso  1.000000 Si
   O1928       1.0     0.452629     0.609184     0.720108    Biso  1.000000 O
   O1929       1.0     0.164961     0.270704     0.720092    Biso  1.000000 O
   O1930       1.0     0.178116     0.792546     0.720067    Biso  1.000000 O
   H399        1.0     0.266433     0.773634     0.720000    Biso  1.000000 H
   O1931       1.0     0.287712     0.777834     0.719458    Biso  1.000000 O
   H400        1.0     0.497103     0.376707     0.719350    Biso  1.000000 H
   H401        1.0     0.448033     0.973594     0.719250    Biso  1.000000 H
   H402        1.0     0.052206     0.618414     0.717942    Biso  1.000000 H
   O1932       1.0     0.646970     0.558635     0.717508    Biso  1.000000 O
   O1933       1.0     0.866010     0.569172     0.717200    Biso  1.000000 O
   Cl6         1.0     0.481879     0.405628     0.717200    Biso  1.000000 Cl
   O1934       1.0     0.245372     0.632196     0.716942    Biso  1.000000 O
   O1935       1.0     0.657643     0.623922     0.716783    Biso  1.000000 O
   O1936       1.0     0.405410     0.896185     0.716708    Biso  1.000000 O
   H403        1.0     0.861502     0.884692     0.716633    Biso  1.000000 H
   H404        1.0     0.725879     0.571486     0.716092    Biso  1.000000 H
   H405        1.0     0.114388     0.548424     0.715908    Biso  1.000000 H
   O1937       1.0     0.152655     0.124965     0.715900    Biso  1.000000 O
   H406        1.0     0.519253     0.173578     0.715875    Biso  1.000000 H
   H407        1.0     0.876682     0.653774     0.715817    Biso  1.000000 H
   H408        1.0     0.340310     0.426527     0.715650    Biso  1.000000 H
   O1938       1.0     0.692621     0.776953     0.715142    Biso  1.000000 O
   O1939       1.0     0.241081     0.207228     0.715133    Biso  1.000000 O
   O1940       1.0     0.288953     0.675553     0.715000    Biso  1.000000 O
   O1941       1.0     0.882977     0.487438     0.714808    Biso  1.000000 O
   H409        1.0     0.528749     0.741116     0.714792    Biso  1.000000 H
   H410        1.0     0.170057     0.140709     0.714742    Biso  1.000000 H
   O1942       1.0     0.853661     0.861379     0.714583    Biso  1.000000 O
   H411        1.0     0.337936     0.349798     0.714575    Biso  1.000000 H
   H412        1.0     0.616609     0.293061     0.714500    Biso  1.000000 H
   H413        1.0     0.222764     0.190453     0.714400    Biso  1.000000 H
   O1943       1.0     0.856318     0.103538     0.714242    Biso  1.000000 O
   O1944       1.0     0.463715     0.980836     0.714042    Biso  1.000000 O
   H414        1.0     0.234700     0.611096     0.713983    Biso  1.000000 H
   O1945       1.0     0.915668     0.601313     0.713942    Biso  1.000000 O
   H415        1.0     0.222242     0.749290     0.713842    Biso  1.000000 H
   H416        1.0     0.857625     0.550009     0.713233    Biso  1.000000 H
   H417        1.0     0.649170     0.537686     0.713175    Biso  1.000000 H
   O1946       1.0     0.835083     0.450167     0.713058    Biso  1.000000 O
   O1947       1.0     0.908307     0.077786     0.713050    Biso  1.000000 O
   O1948       1.0     0.339809     0.951412     0.712967    Biso  1.000000 O
   H418        1.0     0.327547     0.931167     0.712758    Biso  1.000000 H
   H419        1.0     0.232064     0.097251     0.712750    Biso  1.000000 H
   O1949       1.0     0.865553     0.634359     0.712425    Biso  1.000000 O
   O1950       1.0     0.804134     0.830571     0.712408    Biso  1.000000 O
   O1951       1.0     0.749336     0.781782     0.712333    Biso  1.000000 O
   O1952       1.0     0.604935     0.598924     0.712025    Biso  1.000000 O
   O1953       1.0     0.103040     0.565727     0.711708    Biso  1.000000 O
   O1954       1.0     0.037636     0.681186     0.711525    Biso  1.000000 O
   O1955       1.0     0.157076     0.206146     0.711492    Biso  1.000000 O
   H420        1.0     0.676308     0.765360     0.711467    Biso  1.000000 H
   H421        1.0     0.838786     0.114705     0.711442    Biso  1.000000 H
   Si5         1.0     0.950102     0.606141     0.711258    Biso  1.000000 Si
   H422        1.0     0.765649     0.797324     0.711233    Biso  1.000000 H
   H423        1.0     0.492769     0.832709     0.711217    Biso  1.000000 H
   H424        1.0     0.174413     0.189070     0.711208    Biso  1.000000 H
   H425        1.0     0.305724     0.685688     0.711158    Biso  1.000000 H
   O1956       1.0     0.585203     0.905918     0.711067    Biso  1.000000 O
   H426        1.0     0.599360     0.885824     0.711033    Biso  1.000000 H
   Si6         1.0     0.639783     0.593366     0.710992    Biso  1.000000 Si
   O1957       1.0     0.292068     0.894852     0.710850    Biso  1.000000 O
   H427        1.0     0.900248     0.497397     0.710633    Biso  1.000000 H
   O1958       1.0     0.126846     0.794080     0.710533    Biso  1.000000 O
   O1959       1.0     0.323540     0.422981     0.710342    Biso  1.000000 O
   H428        1.0     0.033367     0.862762     0.710283    Biso  1.000000 H
   O1960       1.0     0.596049     0.364384     0.710267    Biso  1.000000 O
   O1961       1.0     0.343947     0.619621     0.710192    Biso  1.000000 O
   O1962       1.0     0.739535     0.562634     0.710092    Biso  1.000000 O
   H429        1.0     0.381169     0.237809     0.710067    Biso  1.000000 H
   H430        1.0     0.033084     0.100948     0.710008    Biso  1.000000 H
   Si7         1.0     0.881605     0.598647     0.709900    Biso  1.000000 Si
   O1963       1.0     0.671799     0.685059     0.709683    Biso  1.000000 O
   O1964       1.0     0.832905     0.514750     0.709292    Biso  1.000000 O
   H431        1.0     0.273533     0.907452     0.709192    Biso  1.000000 H
   H432        1.0     0.358387     0.637678     0.709167    Biso  1.000000 H
   H433        1.0     0.538855     0.642180     0.708875    Biso  1.000000 H
   O1965       1.0     0.586967     0.971255     0.708817    Biso  1.000000 O
   Si8         1.0     0.160300     0.783341     0.708792    Biso  1.000000 Si
   Si9         1.0     0.269417     0.647964     0.708758    Biso  1.000000 Si
   O1966       1.0     0.306464     0.831577     0.708725    Biso  1.000000 O
   H434        1.0     0.831097     0.258004     0.708583    Biso  1.000000 H
   O1967       1.0     0.138912     0.320826     0.708567    Biso  1.000000 O
   H435        1.0     0.880908     0.833488     0.708533    Biso  1.000000 H
   H436        1.0     0.625996     0.486357     0.708417    Biso  1.000000 H
   O1968       1.0     0.260139     0.265372     0.708292    Biso  1.000000 O
   O1969       1.0     0.509409     0.172246     0.708283    Biso  1.000000 O
   O1970       1.0     0.049070     0.117572     0.708267    Biso  1.000000 O
   H437        1.0     0.932156     0.277192     0.708242    Biso  1.000000 H
   H438        1.0     0.831533     0.430098     0.708217    Biso  1.000000 H
   H439        1.0     0.574574     0.364032     0.708158    Biso  1.000000 H
   O1971       1.0     0.964542     0.570279     0.707967    Biso  1.000000 O
   Si10        1.0     0.156445     0.285190     0.707933    Biso  1.000000 Si
   Si11        1.0     0.853226     0.481402     0.707892    Biso  1.000000 Si
   O1972       1.0     0.801063     0.125569     0.707858    Biso  1.000000 O
   Si12        1.0     0.300976     0.791842     0.707783    Biso  1.000000 Si
   O1973       1.0     0.345951     0.362649     0.707650    Biso  1.000000 O
   O1974       1.0     0.411639     0.506099     0.707583    Biso  1.000000 O
   H440        1.0     0.796380     0.150341     0.707567    Biso  1.000000 H
   O1975       1.0     0.103694     0.098056     0.707417    Biso  1.000000 O
   H441        1.0     0.590844     0.585947     0.707408    Biso  1.000000 H
   H442        1.0     0.591279     0.104067     0.707292    Biso  1.000000 H
   H443        1.0     0.105327     0.045193     0.707275    Biso  1.000000 H
   O1976       1.0     0.608093     0.301964     0.707200    Biso  1.000000 O
   O1977       1.0     0.533389     0.750371     0.707125    Biso  1.000000 O
   Si13        1.0     0.718060     0.789880     0.707067    Biso  1.000000 Si
   H444        1.0     0.527159     0.482836     0.706908    Biso  1.000000 H
   O1978       1.0     0.163588     0.743455     0.706892    Biso  1.000000 O
   O1979       1.0     0.645990     0.495335     0.706842    Biso  1.000000 O
   Si14        1.0     0.459555     0.608405     0.706842    Biso  1.000000 Si
   O1980       1.0     0.898680     0.820813     0.706742    Biso  1.000000 O
   H445        1.0     0.390861     0.512009     0.706742    Biso  1.000000 H
   O1981       1.0     0.231672     0.079597     0.706608    Biso  1.000000 O
   H446        1.0     0.119136     0.814099     0.706592    Biso  1.000000 H
   O1982       1.0     0.363288     0.248648     0.706433    Biso  1.000000 O
   Si15        1.0     0.825783     0.857405     0.706317    Biso  1.000000 Si
   O1983       1.0     0.091584     0.026708     0.706208    Biso  1.000000 O
   Si16        1.0     0.883913     0.098157     0.706200    Biso  1.000000 Si
   H447        1.0     0.249989     0.287151     0.706075    Biso  1.000000 H
   H448        1.0     0.597552     0.991047     0.706075    Biso  1.000000 H
   O1984       1.0     0.809579     0.893494     0.705725    Biso  1.000000 O
   O1985       1.0     0.339809     0.703166     0.705425    Biso  1.000000 O
   O1986       1.0     0.684497     0.446797     0.705392    Biso  1.000000 O
   Si17        1.0     0.138302     0.106154     0.705258    Biso  1.000000 Si
   O1987       1.0     0.526659     0.234087     0.705217    Biso  1.000000 O
   H449        1.0     0.792699     0.301059     0.705100    Biso  1.000000 H
   O1988       1.0     0.715729     0.829540     0.705058    Biso  1.000000 O
   O1989       1.0     0.016749     0.865377     0.704942    Biso  1.000000 O
   O1990       1.0     0.651000     0.343711     0.704892    Biso  1.000000 O
   O1991       1.0     0.099207     0.371048     0.704767    Biso  1.000000 O
   H450        1.0     0.723265     0.982421     0.704542    Biso  1.000000 H
   O1992       1.0     0.577449     0.085959     0.704275    Biso  1.000000 O
   Si18        1.0     0.248878     0.229158     0.704242    Biso  1.000000 Si
   Si19        1.0     0.414209     0.884239     0.704217    Biso  1.000000 Si
   O1993       1.0     0.445180     0.865151     0.704150    Biso  1.000000 O
   O1994       1.0     0.616065     0.031939     0.704100    Biso  1.000000 O
   O1995       1.0     0.481095     0.577270     0.704042    Biso  1.000000 O
   O1996       1.0     0.289171     0.617961     0.703925    Biso  1.000000 O
   O1997       1.0     0.328527     0.768554     0.703767    Biso  1.000000 O
   H451        1.0     0.356253     0.687599     0.703625    Biso  1.000000 H
   O1998       1.0     0.155160     0.070769     0.703425    Biso  1.000000 O
   H452        1.0     0.817899     0.517717     0.703425    Biso  1.000000 H
   O1999       1.0     0.475323     0.643437     0.703417    Biso  1.000000 O
   Si20        1.0     0.616522     0.339361     0.703342    Biso  1.000000 Si
   H453        1.0     0.181709     0.735282     0.703275    Biso  1.000000 H
   O2000       1.0     0.496951     0.839348     0.703192    Biso  1.000000 O
   O2001       1.0     0.745633     0.485879     0.702900    Biso  1.000000 O
   O2002       1.0     0.514854     0.465961     0.702842    Biso  1.000000 O
   H454        1.0     0.060003     0.742952     0.702833    Biso  1.000000 H
   H455        1.0     0.724681     0.480849     0.702817    Biso  1.000000 H
   O2003       1.0     0.037287     0.621507     0.702775    Biso  1.000000 O
   O2004       1.0     0.405323     0.051782     0.702717    Biso  1.000000 O
   H456        1.0     0.602104     0.050399     0.702617    Biso  1.000000 H
   O2005       1.0     0.896350     0.134447     0.702542    Biso  1.000000 O
   H457        1.0     0.110206     0.391972     0.702500    Biso  1.000000 H
   O2006       1.0     0.123100     0.251389     0.702292    Biso  1.000000 O
   O2007       1.0     0.365553     0.003320     0.702233    Biso  1.000000 O
   O2008       1.0     0.349784     0.516510     0.702225    Biso  1.000000 O
   Si21        1.0     0.587838     0.936071     0.702217    Biso  1.000000 Si
   Si22        1.0     0.324977     0.390715     0.702167    Biso  1.000000 Si
   O2009       1.0     0.785948     0.064155     0.702033    Biso  1.000000 O
   Si23        1.0     0.302805     0.866333     0.702017    Biso  1.000000 Si
   O2010       1.0     0.123470     0.915826     0.701917    Biso  1.000000 O
   O2011       1.0     0.128436     0.618666     0.701800    Biso  1.000000 O
   H458        1.0     0.882716     0.154339     0.701725    Biso  1.000000 H
   O2012       1.0     0.649083     0.743254     0.701625    Biso  1.000000 O
   H459        1.0     0.116522     0.892237     0.701583    Biso  1.000000 H
   O2013       1.0     0.532147     0.633730     0.701342    Biso  1.000000 O
   H460        1.0     0.698175     0.431456     0.701175    Biso  1.000000 H
   H461        1.0     0.539029     0.251440     0.701092    Biso  1.000000 H
   O2014       1.0     0.825435     0.249302     0.700925    Biso  1.000000 O
   Si24        1.0     0.344187     0.970500     0.700883    Biso  1.000000 Si
   Si25        1.0     0.456135     0.982521     0.700867    Biso  1.000000 Si
   H462        1.0     0.974757     0.568267     0.700858    Biso  1.000000 H
   O2015       1.0     0.954153     0.631844     0.700833    Biso  1.000000 O
   O2016       1.0     0.928889     0.266102     0.700825    Biso  1.000000 O
   O2017       1.0     0.292983     0.374242     0.700817    Biso  1.000000 O
   H463        1.0     0.792612     0.898071     0.700525    Biso  1.000000 H
   Si26        1.0     0.112820     0.335689     0.700375    Biso  1.000000 Si
   Si27        1.0     0.115825     0.580917     0.700183    Biso  1.000000 Si
   O2018       1.0     0.429412     0.604834     0.700133    Biso  1.000000 O
   H464        1.0     0.334103     0.499686     0.700125    Biso  1.000000 H
   O2019       1.0     0.421789     0.989211     0.700075    Biso  1.000000 O
   Si28        1.0     0.032321     0.661193     0.699975    Biso  1.000000 Si
   O2020       1.0     0.035915     0.016900     0.699975    Biso  1.000000 O
   Si29        1.0     0.322189     0.611750     0.699925    Biso  1.000000 Si
   O2021       1.0     0.655966     0.988054     0.699883    Biso  1.000000 O
   Si30        1.0     0.140698     0.216156     0.699858    Biso  1.000000 Si
   Si31        1.0     0.074727     0.105626     0.699817    Biso  1.000000 Si
   O2022       1.0     0.389489     0.858210     0.699317    Biso  1.000000 O
   O2023       1.0     0.086727     0.305963     0.699283    Biso  1.000000 O
   O2024       1.0     0.398441     0.295224     0.699250    Biso  1.000000 O
   H465        1.0     0.878142     0.957096     0.699208    Biso  1.000000 H
   H466        1.0     0.345450     0.325001     0.699050    Biso  1.000000 H
   O2025       1.0     0.182537     0.282700     0.698992    Biso  1.000000 O
   O2026       1.0     0.568977     0.706209     0.698950    Biso  1.000000 O
   Si32        1.0     0.517054     0.200010     0.698842    Biso  1.000000 Si
   H467        1.0     0.663654     0.335966     0.698733    Biso  1.000000 H
   O2027       1.0     0.252668     0.666097     0.698683    Biso  1.000000 O
   H468        1.0     0.420939     0.064809     0.698533    Biso  1.000000 H
   Si33        1.0     0.663610     0.706888     0.698517    Biso  1.000000 Si
   O2028       1.0     0.460274     0.483766     0.698417    Biso  1.000000 O
   O2029       1.0     0.173956     0.802580     0.698317    Biso  1.000000 O
   Si34        1.0     0.666572     0.474662     0.698258    Biso  1.000000 Si
   H469        1.0     0.476717     0.560999     0.698225    Biso  1.000000 H
   O2030       1.0     0.383587     0.567211     0.698100    Biso  1.000000 O
   O2031       1.0     0.512022     0.694641     0.698058    Biso  1.000000 O
   O2032       1.0     0.648713     0.588084     0.698058    Biso  1.000000 O
   O2033       1.0     0.276822     0.784498     0.698000    Biso  1.000000 O
   H470        1.0     0.644531     0.967684     0.697900    Biso  1.000000 H
   O2034       1.0     0.334691     0.876946     0.697592    Biso  1.000000 O
   H471        1.0     0.783966     0.643035     0.697567    Biso  1.000000 H
   Si35        1.0     0.737270     0.577346     0.697558    Biso  1.000000 Si
   O2035       1.0     0.274731     0.210698     0.697492    Biso  1.000000 O
   Si36        1.0     0.793941     0.101250     0.697333    Biso  1.000000 Si
   H472        1.0     0.172279     0.071096     0.697317    Biso  1.000000 H
   O2036       1.0     0.526963     0.982697     0.697292    Biso  1.000000 O
   O2037       1.0     0.732021     0.975605     0.697267    Biso  1.000000 O
   H473        1.0     0.713029     0.837336     0.697167    Biso  1.000000 H
   H474        1.0     0.033715     0.604104     0.697142    Biso  1.000000 H
   O2038       1.0     0.116239     0.187586     0.697100    Biso  1.000000 O
   O2039       1.0     0.219759     0.231849     0.697083    Biso  1.000000 O
   Si37        1.0     0.537483     0.723663     0.697067    Biso  1.000000 Si
   Si38        1.0     0.396720     0.015919     0.697042    Biso  1.000000 Si
   H475        1.0     0.744914     0.698111     0.696842    Biso  1.000000 H
   H476        1.0     0.778412     0.047255     0.696733    Biso  1.000000 H
   O2040       1.0     0.667814     0.053769     0.696700    Biso  1.000000 O
   O2041       1.0     0.341595     0.301637     0.696683    Biso  1.000000 O
   O2042       1.0     0.446051     0.248623     0.696650    Biso  1.000000 O
   Si39        1.0     0.368428     0.275683     0.696608    Biso  1.000000 Si
   Si40        1.0     0.332731     0.733270     0.696575    Biso  1.000000 Si
   O2043       1.0     0.879884     0.589618     0.696558    Biso  1.000000 O
   O2044       1.0     0.311713     0.980233     0.696392    Biso  1.000000 O
   O2045       1.0     0.799408     0.304655     0.696292    Biso  1.000000 O
   Si41        1.0     0.067692     0.031537     0.696283    Biso  1.000000 Si
   Si42        1.0     0.504269     0.654101     0.696208    Biso  1.000000 Si
   O2046       1.0     0.141917     0.556221     0.696192    Biso  1.000000 O
   Si43        1.0     0.430958     0.505244     0.696083    Biso  1.000000 Si
   O2047       1.0     0.801150     0.656590     0.696033    Biso  1.000000 O
   O2048       1.0     0.891188     0.419737     0.696017    Biso  1.000000 O
   O2049       1.0     0.326632     0.573246     0.695933    Biso  1.000000 O
   O2050       1.0     0.618678     0.931997     0.695917    Biso  1.000000 O
   O2051       1.0     0.705536     0.596333     0.695883    Biso  1.000000 O
   H477        1.0     0.510433     0.997510     0.695858    Biso  1.000000 H
   Si44        1.0     0.642985     0.024093     0.695733    Biso  1.000000 Si
   O2052       1.0     0.411617     0.915600     0.695708    Biso  1.000000 O
   O2053       1.0     0.299081     0.105274     0.695675    Biso  1.000000 O
   Si45        1.0     0.470227     0.853130     0.695650    Biso  1.000000 Si
   O2054       1.0     0.050529     0.739280     0.695467    Biso  1.000000 O
   O2055       1.0     0.472971     0.014184     0.695400    Biso  1.000000 O
   H478        1.0     0.025635     0.000050     0.695358    Biso  1.000000 H
   O2056       1.0     0.713399     0.772351     0.695342    Biso  1.000000 O
   H479        1.0     0.132073     0.632850     0.695317    Biso  1.000000 H
   O2057       1.0     0.874722     0.077685     0.695217    Biso  1.000000 O
   O2058       1.0     0.999913     0.665845     0.695200    Biso  1.000000 O
   H480        1.0     0.429520     0.263637     0.695125    Biso  1.000000 H
   H481        1.0     0.639827     0.755652     0.695050    Biso  1.000000 H
   H482        1.0     0.959751     0.813922     0.695025    Biso  1.000000 H
   O2059       1.0     0.467984     0.948545     0.694942    Biso  1.000000 O
   O2060       1.0     0.860522     0.476146     0.694850    Biso  1.000000 O
   O2061       1.0     0.763819     0.602872     0.694850    Biso  1.000000 O
   H483        1.0     0.290195     0.357191     0.694725    Biso  1.000000 H
   O2062       1.0     0.948142     0.989915     0.694542    Biso  1.000000 O
   O2063       1.0     0.860391     0.958605     0.694492    Biso  1.000000 O
   O2064       1.0     0.983338     0.267384     0.694425    Biso  1.000000 O
   H484        1.0     0.863027     0.309182     0.694383    Biso  1.000000 H
   O2065       1.0     0.837217     0.843498     0.694375    Biso  1.000000 O
   O2066       1.0     0.221675     0.131529     0.694333    Biso  1.000000 O
   O2067       1.0     0.942828     0.829993     0.694217    Biso  1.000000 O
   Si46        1.0     0.909788     0.817041     0.694150    Biso  1.000000 Si
   H485        1.0     0.575228     0.686819     0.694067    Biso  1.000000 H
   O2068       1.0     0.139522     0.129417     0.694058    Biso  1.000000 O
   H486        1.0     0.463584     0.036592     0.694050    Biso  1.000000 H
   H487        1.0     0.885482     0.396927     0.693992    Biso  1.000000 H
   Si47        1.0     0.354293     0.548475     0.693958    Biso  1.000000 Si
   Si48        1.0     0.226184     0.091215     0.693892    Biso  1.000000 Si
   O2069       1.0     0.001285     0.962226     0.693875    Biso  1.000000 O
   H488        1.0     0.405671     0.311621     0.693800    Biso  1.000000 H
   O2070       1.0     0.064294     0.071373     0.693667    Biso  1.000000 O
   O2071       1.0     0.133903     0.975379     0.693575    Biso  1.000000 O
   Si49        1.0     0.492660     0.480195     0.693367    Biso  1.000000 Si
   H489        1.0     0.297731     0.128738     0.693267    Biso  1.000000 H
   O2072       1.0     0.038659     0.555567     0.693150    Biso  1.000000 O
   O2073       1.0     0.727948     0.166964     0.693092    Biso  1.000000 O
   O2074       1.0     0.562465     0.933003     0.693050    Biso  1.000000 O
   O2075       1.0     0.183081     0.864874     0.693000    Biso  1.000000 O
   O2076       1.0     0.709435     0.103664     0.692992    Biso  1.000000 O
   O2077       1.0     0.691031     0.498780     0.692892    Biso  1.000000 O
   O2078       1.0     0.747550     0.719739     0.692600    Biso  1.000000 O
   H490        1.0     0.013438     0.942233     0.692533    Biso  1.000000 H
   O2079       1.0     0.721741     0.039283     0.692475    Biso  1.000000 O
   O2080       1.0     0.359237     0.944823     0.692467    Biso  1.000000 O
   O2081       1.0     0.214945     0.011091     0.692458    Biso  1.000000 O
   Si50        1.0     0.414253     0.576818     0.692392    Biso  1.000000 Si
   Si51        1.0     0.089014     0.270427     0.692342    Biso  1.000000 Si
   H491        1.0     0.118548     0.992028     0.692333    Biso  1.000000 H
   H492        1.0     0.137605     0.535045     0.692200    Biso  1.000000 H
   O2082       1.0     0.530100     0.078842     0.691992    Biso  1.000000 O
   Si52        1.0     0.024851     0.872645     0.691950    Biso  1.000000 Si
   H493        1.0     0.263013     0.672308     0.691767    Biso  1.000000 H
   Si53        1.0     0.564251     0.089857     0.691750    Biso  1.000000 Si
   O2083       1.0     0.434900     0.543722     0.691733    Biso  1.000000 O
   O2084       1.0     0.792090     0.511631     0.691725    Biso  1.000000 O
   Si54        1.0     0.757503     0.503508     0.691667    Biso  1.000000 Si
   O2085       1.0     0.041578     0.908634     0.691642    Biso  1.000000 O
   O2086       1.0     0.544975     0.187511     0.691608    Biso  1.000000 O
   O2087       1.0     0.639609     0.685310     0.691450    Biso  1.000000 O
   O2088       1.0     0.281221     0.867590     0.691400    Biso  1.000000 O
   Si55        1.0     0.821340     0.277067     0.691325    Biso  1.000000 Si
   O2089       1.0     0.807924     0.740814     0.691283    Biso  1.000000 O
   H494        1.0     0.786928     0.736036     0.691283    Biso  1.000000 H
   O2090       1.0     0.488783     0.207278     0.691158    Biso  1.000000 O
   Si56        1.0     0.193470     0.251465     0.691100    Biso  1.000000 Si
   O2091       1.0     0.083264     0.134950     0.691083    Biso  1.000000 O
   O2092       1.0     0.692447     0.712320     0.690975    Biso  1.000000 O
   H495        1.0     0.994446     0.249025     0.690933    Biso  1.000000 H
   O2093       1.0     0.062552     0.244121     0.690900    Biso  1.000000 O
   Si57        1.0     0.361785     0.861504     0.690875    Biso  1.000000 Si
   O2094       1.0     0.297142     0.040590     0.690858    Biso  1.000000 O
   H496        1.0     0.737095     0.188442     0.690725    Biso  1.000000 H
   O2095       1.0     0.909439     0.778010     0.690692    Biso  1.000000 O
   O2096       1.0     0.433833     0.187712     0.690683    Biso  1.000000 O
   O2097       1.0     0.766476     0.117094     0.690683    Biso  1.000000 O
   Si58        1.0     0.976129     0.639841     0.690550    Biso  1.000000 Si
   H497        1.0     0.939822     0.010361     0.690542    Biso  1.000000 H
   O2098       1.0     0.091018     0.581344     0.690508    Biso  1.000000 O
   H498        1.0     0.620399     0.913387     0.690508    Biso  1.000000 H
   O2099       1.0     0.165658     0.225310     0.690483    Biso  1.000000 O
   H499        1.0     0.920395     0.127656     0.690417    Biso  1.000000 H
   O2100       1.0     0.054363     0.675125     0.690408    Biso  1.000000 O
   Si59        1.0     0.950081     0.274376     0.690375    Biso  1.000000 Si
   Si60        1.0     0.127565     0.936448     0.690358    Biso  1.000000 Si
   O2101       1.0     0.609313     0.342680     0.690342    Biso  1.000000 O
   O2102       1.0     0.328179     0.201972     0.690208    Biso  1.000000 O
   O2103       1.0     0.335954     0.404019     0.690200    Biso  1.000000 O
   H500        1.0     0.206255     0.035183     0.690092    Biso  1.000000 H
   Si61        1.0     0.696737     0.066519     0.690067    Biso  1.000000 Si
   O2104       1.0     0.687764     0.309408     0.689958    Biso  1.000000 O
   H501        1.0     0.019144     0.552624     0.689950    Biso  1.000000 H
   H502        1.0     0.174130     0.885044     0.689675    Biso  1.000000 H
   O2105       1.0     0.329159     0.636597     0.689608    Biso  1.000000 O
   O2106       1.0     0.503049     0.517692     0.689408    Biso  1.000000 O
   Si62        1.0     0.113996     0.154339     0.689358    Biso  1.000000 Si
   O2107       1.0     0.821950     0.099540     0.689250    Biso  1.000000 O
   H503        1.0     0.375332     0.754420     0.689217    Biso  1.000000 H
   O2108       1.0     0.303676     0.723562     0.689175    Biso  1.000000 O
   O2109       1.0     0.482402     0.885321     0.689158    Biso  1.000000 O
   O2110       1.0     0.197848     0.072555     0.688992    Biso  1.000000 O
   Si63        1.0     0.674783     0.591303     0.688975    Biso  1.000000 Si
   H504        1.0     0.342140     0.220004     0.688858    Biso  1.000000 H
   O2111       1.0     0.646731     0.456102     0.688842    Biso  1.000000 O
   O2112       1.0     0.852376     0.293967     0.688783    Biso  1.000000 O
   O2113       1.0     0.144749     0.674597     0.688508    Biso  1.000000 O
   O2114       1.0     0.867143     0.896612     0.688417    Biso  1.000000 O
   Si64        1.0     0.718103     0.738652     0.688408    Biso  1.000000 Si
   H505        1.0     0.626345     0.294998     0.688358    Biso  1.000000 H
   H506        1.0     0.767892     0.313784     0.688342    Biso  1.000000 H
   Si65        1.0     0.455874     0.218696     0.688342    Biso  1.000000 Si
   H507        1.0     0.708172     0.315519     0.688258    Biso  1.000000 H
   O2115       1.0     0.360369     0.736564     0.688150    Biso  1.000000 O
   Si66        1.0     0.176373     0.828132     0.688058    Biso  1.000000 Si
   O2116       1.0     0.045651     0.842240     0.688042    Biso  1.000000 O
   H508        1.0     0.775036     0.598119     0.688008    Biso  1.000000 H
   O2117       1.0     0.126584     0.338003     0.687983    Biso  1.000000 O
   Si67        1.0     0.736529     0.004854     0.687958    Biso  1.000000 Si
   H509        1.0     0.996581     0.123306     0.687933    Biso  1.000000 H
   Si68        1.0     0.880712     0.450318     0.687892    Biso  1.000000 Si
   O2118       1.0     0.737967     0.548777     0.687875    Biso  1.000000 O
   O2119       1.0     0.591911     0.472625     0.687683    Biso  1.000000 O
   O2120       1.0     0.945986     0.313860     0.687617    Biso  1.000000 O
   O2121       1.0     0.569434     0.128537     0.687617    Biso  1.000000 O
   Si69        1.0     0.733807     0.130247     0.687592    Biso  1.000000 Si
   Si70        1.0     0.538180     0.957599     0.687575    Biso  1.000000 Si
   O2122       1.0     0.459163     0.823580     0.687500    Biso  1.000000 O
   H510        1.0     0.891689     0.768604     0.687400    Biso  1.000000 H
   H511        1.0     0.218321     0.143601     0.687300    Biso  1.000000 H
   O2123       1.0     0.988130     0.147247     0.687292    Biso  1.000000 O
   H512        1.0     0.597073     0.497498     0.687283    Biso  1.000000 H
   Si71        1.0     0.388879     0.932399     0.687208    Biso  1.000000 Si
   Si72        1.0     0.970815     0.967432     0.687092    Biso  1.000000 Si
   O2124       1.0     0.015638     0.209542     0.687042    Biso  1.000000 O
   O2125       1.0     0.411726     0.484571     0.687008    Biso  1.000000 O
   O2126       1.0     0.098881     0.714810     0.686983    Biso  1.000000 O
   O2127       1.0     0.771159     0.012248     0.686758    Biso  1.000000 O
   Si73        1.0     0.288191     0.077434     0.686717    Biso  1.000000 Si
   O2128       1.0     0.605284     0.408143     0.686717    Biso  1.000000 O
   H513        1.0     0.645881     0.667128     0.686650    Biso  1.000000 H
   H514        1.0     0.058087     0.912406     0.686617    Biso  1.000000 H
   Si74        1.0     0.297491     0.002364     0.686558    Biso  1.000000 Si
   Si75        1.0     0.063554     0.712874     0.686475    Biso  1.000000 Si
   O2129       1.0     0.989371     0.604004     0.686442    Biso  1.000000 O
   Si76        1.0     0.294442     0.204964     0.686383    Biso  1.000000 Si
   H515        1.0     0.561463     0.821367     0.686233    Biso  1.000000 H
   H516        1.0     0.008930     0.186128     0.686083    Biso  1.000000 H
   Si77        1.0     0.848979     0.075372     0.686083    Biso  1.000000 Si
   H517        1.0     0.164982     0.669215     0.686083    Biso  1.000000 H
   O2130       1.0     0.253365     0.081458     0.685975    Biso  1.000000 O
   O2131       1.0     0.937405     0.120942     0.685883    Biso  1.000000 O
   O2132       1.0     0.221697     0.950482     0.685667    Biso  1.000000 O
   O2133       1.0     0.889685     0.837135     0.685667    Biso  1.000000 O
   Si78        1.0     0.277737     0.766592     0.685625    Biso  1.000000 Si
   O2134       1.0     0.638215     0.276664     0.685600    Biso  1.000000 O
   O2135       1.0     0.355295     0.825240     0.685483    Biso  1.000000 O
   H518        1.0     0.522738     0.066896     0.685458    Biso  1.000000 H
   O2136       1.0     0.079562     0.011996     0.685367    Biso  1.000000 O
   Si79        1.0     0.859847     0.858210     0.685258    Biso  1.000000 Si
   Si80        1.0     0.479919     0.923874     0.685242    Biso  1.000000 Si
   O2137       1.0     0.894607     0.643186     0.685242    Biso  1.000000 O
   O2138       1.0     0.838524     0.036466     0.685133    Biso  1.000000 O
   H519        1.0     0.968985     0.910394     0.685058    Biso  1.000000 H
   Si81        1.0     0.874025     0.609989     0.685000    Biso  1.000000 Si
   O2139       1.0     0.748900     0.320650     0.684942    Biso  1.000000 O
   O2140       1.0     0.371956     0.256897     0.684875    Biso  1.000000 O
   O2141       1.0     0.134360     0.494882     0.684858    Biso  1.000000 O
   O2142       1.0     0.537156     0.740613     0.684800    Biso  1.000000 O
   Si82        1.0     0.066537     0.557453     0.684750    Biso  1.000000 Si
   O2143       1.0     0.840484     0.622061     0.684742    Biso  1.000000 O
   O2144       1.0     0.980442     0.539849     0.684717    Biso  1.000000 O
   H520        1.0     0.419523     0.181173     0.684700    Biso  1.000000 H
   H521        1.0     0.802609     0.507985     0.684600    Biso  1.000000 H
   O2145       1.0     0.995383     0.875538     0.684592    Biso  1.000000 O
   H522        1.0     0.593436     0.862334     0.684425    Biso  1.000000 H
   H523        1.0     0.941238     0.755476     0.684317    Biso  1.000000 H
   O2146       1.0     0.435140     0.701557     0.684208    Biso  1.000000 O
   Si83        1.0     0.817507     0.652692     0.684092    Biso  1.000000 Si
   Si84        1.0     0.856732     0.932852     0.684042    Biso  1.000000 Si
   H524        1.0     0.236442     0.933229     0.684025    Biso  1.000000 H
   O2147       1.0     0.565906     0.797701     0.684000    Biso  1.000000 O
   O2148       1.0     0.264952     0.991047     0.683958    Biso  1.000000 O
   O2149       1.0     0.957224     0.930765     0.683917    Biso  1.000000 O
   O2150       1.0     0.581674     0.063300     0.683742    Biso  1.000000 O
   O2151       1.0     0.080803     0.520786     0.683725    Biso  1.000000 O
   O2152       1.0     0.393736     0.019591     0.683467    Biso  1.000000 O
   O2153       1.0     0.957573     0.740035     0.683392    Biso  1.000000 O
   O2154       1.0     0.154506     0.920906     0.683217    Biso  1.000000 O
   O2155       1.0     0.631224     0.017881     0.683175    Biso  1.000000 O
   H525        1.0     0.914950     0.641576     0.683108    Biso  1.000000 H
   Si85        1.0     0.615738     0.445540     0.683050    Biso  1.000000 Si
   O2156       1.0     0.098053     0.933908     0.683050    Biso  1.000000 O
   Si86        1.0     0.230365     0.989010     0.682975    Biso  1.000000 Si
   O2157       1.0     0.499956     0.645500     0.682958    Biso  1.000000 O
   Si87        1.0     0.698022     0.524130     0.682808    Biso  1.000000 Si
   O2158       1.0     0.909614     0.467419     0.682750    Biso  1.000000 O
   H526        1.0     0.767086     0.218017     0.682700    Biso  1.000000 H
   O2159       1.0     0.244697     0.755879     0.682567    Biso  1.000000 O
   O2160       1.0     0.675001     0.555114     0.682492    Biso  1.000000 O
   O2161       1.0     0.862678     0.370319     0.682425    Biso  1.000000 O
   O2162       1.0     0.512371     0.935543     0.682408    Biso  1.000000 O
   O2163       1.0     0.942175     0.185398     0.682325    Biso  1.000000 O
   H527        1.0     0.065144     0.456203     0.682283    Biso  1.000000 H
   O2164       1.0     0.612362     0.870634     0.681975    Biso  1.000000 O
   H528        1.0     0.149824     0.478384     0.681975    Biso  1.000000 H
   Si88        1.0     0.553927     0.160853     0.681950    Biso  1.000000 Si
   O2165       1.0     0.495056     0.457486     0.681900    Biso  1.000000 O
   H529        1.0     0.336869     0.819833     0.681817    Biso  1.000000 H
   O2166       1.0     0.369800     0.353570     0.681617    Biso  1.000000 O
   O2167       1.0     0.461471     0.760104     0.681608    Biso  1.000000 O
   O2168       1.0     0.359280     0.536202     0.681408    Biso  1.000000 O
   Si89        1.0     0.600514     0.371476     0.681367    Biso  1.000000 Si
   O2169       1.0     0.833036     0.688303     0.681350    Biso  1.000000 O
   Si90        1.0     0.670928     0.284410     0.681333    Biso  1.000000 Si
   O2170       1.0     0.686632     0.247894     0.681300    Biso  1.000000 O
   O2171       1.0     0.146883     0.829439     0.681242    Biso  1.000000 O
   H530        1.0     0.422050     0.684229     0.681208    Biso  1.000000 H
   H531        1.0     0.224115     0.506778     0.681175    Biso  1.000000 H
   H532        1.0     0.260117     0.345246     0.681158    Biso  1.000000 H
   O2172       1.0     0.667618     0.623997     0.681067    Biso  1.000000 O
   O2173       1.0     0.286753     0.168599     0.681000    Biso  1.000000 O
   Si91        1.0     0.044954     0.223348     0.680975    Biso  1.000000 Si
   O2174       1.0     0.752015     0.479365     0.680950    Biso  1.000000 O
   O2175       1.0     0.424054     0.331414     0.680925    Biso  1.000000 O
   O2176       1.0     0.858975     0.747931     0.680908    Biso  1.000000 O
   O2177       1.0     0.509627     0.797752     0.680850    Biso  1.000000 O
   Si92        1.0     0.827765     0.728743     0.680842    Biso  1.000000 Si
   O2178       1.0     0.089210     0.456907     0.680833    Biso  1.000000 O
   H533        1.0     0.866577     0.346629     0.680700    Biso  1.000000 H
   O2179       1.0     0.792002     0.420592     0.680667    Biso  1.000000 O
   O2180       1.0     0.407479     0.594296     0.680533    Biso  1.000000 O
   H534        1.0     0.497844     0.622136     0.680525    Biso  1.000000 H
   Si93        1.0     0.957725     0.149838     0.680517    Biso  1.000000 Si
   H535        1.0     0.782746     0.003672     0.680500    Biso  1.000000 H
   O2181       1.0     0.099708     0.282423     0.680350    Biso  1.000000 O
   H536        1.0     0.781156     0.441617     0.680092    Biso  1.000000 H
   O2182       1.0     0.807771     0.262354     0.680067    Biso  1.000000 O
   O2183       1.0     0.360849     0.083042     0.680033    Biso  1.000000 O
   O2184       1.0     0.958422     0.655006     0.680017    Biso  1.000000 O
   H537        1.0     0.031711     0.415110     0.679983    Biso  1.000000 H
   O2185       1.0     0.943067     0.250233     0.679983    Biso  1.000000 O
   Si94        1.0     0.124886     0.696804     0.679933    Biso  1.000000 Si
   H538        1.0     0.988174     0.521213     0.679925    Biso  1.000000 H
   O2186       1.0     0.823191     0.933229     0.679867    Biso  1.000000 O
   O2187       1.0     0.202553     0.817795     0.679842    Biso  1.000000 O
   Si95        1.0     0.351287     0.388049     0.679408    Biso  1.000000 Si
   H539        1.0     0.418238     0.482081     0.679383    Biso  1.000000 H
   O2188       1.0     0.033759     0.388276     0.679358    Biso  1.000000 O
   O2189       1.0     0.205253     0.266353     0.679325    Biso  1.000000 O
   O2190       1.0     0.241386     0.355858     0.679233    Biso  1.000000 O
   Si96        1.0     0.474801     0.797249     0.679200    Biso  1.000000 Si
   H540        1.0     0.740362     0.842039     0.679158    Biso  1.000000 H
   H541        1.0     0.371259     0.061967     0.678983    Biso  1.000000 H
   Si97        1.0     0.103019     0.493600     0.678658    Biso  1.000000 Si
   Si98        1.0     0.539095     0.776702     0.678533    Biso  1.000000 Si
   Si99        1.0     0.974191     0.575585     0.678475    Biso  1.000000 Si
   H542        1.0     0.674892     0.227850     0.678467    Biso  1.000000 H
   H543        1.0     0.220260     0.830923     0.678350    Biso  1.000000 H
   O2191       1.0     0.566668     0.366019     0.678167    Biso  1.000000 O
   H544        1.0     0.842314     0.024495     0.678150    Biso  1.000000 H
   Si100       1.0     0.282419     0.875311     0.678142    Biso  1.000000 Si
   O2192       1.0     0.989284     0.346805     0.677925    Biso  1.000000 O
   O2193       1.0     0.551400     0.981390     0.677833    Biso  1.000000 O
   O2194       1.0     0.401250     0.957297     0.677817    Biso  1.000000 O
   O2195       1.0     0.939953     0.583960     0.677783    Biso  1.000000 O
   H545        1.0     0.991266     0.861504     0.677750    Biso  1.000000 H
   O2196       1.0     0.862874     0.433569     0.677717    Biso  1.000000 O
   O2197       1.0     0.780742     0.206750     0.677483    Biso  1.000000 O
   O2198       1.0     0.760966     0.837789     0.677450    Biso  1.000000 O
   O2199       1.0     0.371760     0.891910     0.677350    Biso  1.000000 O
   Si101       1.0     0.510476     0.534819     0.677317    Biso  1.000000 Si
   O2200       1.0     0.291022     0.235043     0.677308    Biso  1.000000 O
   O2201       1.0     0.215555     0.526746     0.677192    Biso  1.000000 O
   O2202       1.0     0.544823     0.544753     0.677117    Biso  1.000000 O
   Si102       1.0     0.117742     0.315997     0.677108    Biso  1.000000 Si
   O2203       1.0     0.687982     0.068204     0.677100    Biso  1.000000 O
   O2204       1.0     0.909657     0.529361     0.677075    Biso  1.000000 O
   O2205       1.0     0.295683     0.791012     0.676925    Biso  1.000000 O
   H546        1.0     0.187328     0.081080     0.676917    Biso  1.000000 H
   H547        1.0     0.442283     0.327113     0.676800    Biso  1.000000 H
   O2206       1.0     0.117045     0.167417     0.676700    Biso  1.000000 O
   O2207       1.0     0.266585     0.682192     0.676633    Biso  1.000000 O
   Si103       1.0     0.955656     0.334733     0.676600    Biso  1.000000 Si
   Si104       1.0     0.058914     0.829741     0.676342    Biso  1.000000 Si
   O2208       1.0     0.629917     0.089832     0.676317    Biso  1.000000 O
   O2209       1.0     0.093544     0.837311     0.676183    Biso  1.000000 O
   O2210       1.0     0.524568     0.147449     0.676133    Biso  1.000000 O
   Si105       1.0     0.326545     0.634459     0.676083    Biso  1.000000 Si
   O2211       1.0     0.721980     0.993914     0.676067    Biso  1.000000 O
   O2212       1.0     0.894716     0.217212     0.675775    Biso  1.000000 O
   O2213       1.0     0.491179     0.568921     0.675767    Biso  1.000000 O
   H548        1.0     0.487433     0.684405     0.675733    Biso  1.000000 H
   O2214       1.0     0.316940     0.997561     0.675667    Biso  1.000000 O
   O2215       1.0     0.976042     0.988281     0.675633    Biso  1.000000 O
   O2216       1.0     0.451627     0.229409     0.675550    Biso  1.000000 O
   Si106       1.0     0.609030     0.057415     0.675525    Biso  1.000000 Si
   O2217       1.0     0.935357     0.368156     0.675375    Biso  1.000000 O
   O2218       1.0     0.719955     0.747680     0.675350    Biso  1.000000 O
   Si107       1.0     0.452106     0.725272     0.675267    Biso  1.000000 Si
   H549        1.0     0.236769     0.761462     0.675200    Biso  1.000000 H
   O2219       1.0     0.063205     0.192616     0.675192    Biso  1.000000 O
   O2220       1.0     0.055778     0.789779     0.675183    Biso  1.000000 O
   O2221       1.0     0.304787     0.085607     0.675175    Biso  1.000000 O
   O2222       1.0     0.837849     0.208812     0.675092    Biso  1.000000 O
   O2223       1.0     0.146012     0.725574     0.675067    Biso  1.000000 O
   Si108       1.0     0.929825     0.215980     0.675058    Biso  1.000000 Si
   H550        1.0     0.153199     0.921359     0.675033    Biso  1.000000 H
   H551        1.0     0.320926     0.149561     0.674875    Biso  1.000000 H
   O2224       1.0     0.263449     0.908256     0.674800    Biso  1.000000 O
   O2225       1.0     0.793004     0.642431     0.674725    Biso  1.000000 O
   O2226       1.0     0.458139     0.924603     0.674708    Biso  1.000000 O
   H552        1.0     0.867012     0.298519     0.674583    Biso  1.000000 H
   O2227       1.0     0.005946     0.760431     0.674542    Biso  1.000000 O
   O2228       1.0     0.879231     0.945049     0.674450    Biso  1.000000 O
   H553        1.0     0.273969     0.167165     0.674425    Biso  1.000000 H
   H554        1.0     0.863005     0.762116     0.674408    Biso  1.000000 H
   O2229       1.0     0.883761     0.587934     0.674267    Biso  1.000000 O
   H555        1.0     0.809448     0.120061     0.674133    Biso  1.000000 H
   O2230       1.0     0.052860     0.724191     0.674125    Biso  1.000000 O
   O2231       1.0     0.377183     0.412368     0.674008    Biso  1.000000 O
   O2232       1.0     0.788866     0.578578     0.673992    Biso  1.000000 O
   O2233       1.0     0.729865     0.131353     0.673983    Biso  1.000000 O
   O2234       1.0     0.031385     0.004502     0.673967    Biso  1.000000 O
   H556        1.0     0.650172     0.088877     0.673900    Biso  1.000000 H
   O2235       1.0     0.860805     0.085758     0.673842    Biso  1.000000 O
   H557        1.0     0.104609     0.422176     0.673742    Biso  1.000000 H
   O2236       1.0     0.657163     0.959133     0.673642    Biso  1.000000 O
   Si109       1.0     0.296467     0.701104     0.673583    Biso  1.000000 Si
   H558        1.0     0.115934     0.045017     0.673575    Biso  1.000000 H
   O2237       1.0     0.724354     0.369791     0.673508    Biso  1.000000 O
   O2238       1.0     0.315764     0.879385     0.673492    Biso  1.000000 O
   O2239       1.0     0.300409     0.608505     0.673417    Biso  1.000000 O
   Si110       1.0     0.394803     0.337952     0.673417    Biso  1.000000 Si
   H559        1.0     0.774099     0.561049     0.673383    Biso  1.000000 H
   O2240       1.0     0.575816     0.179438     0.673358    Biso  1.000000 O
   Si111       1.0     0.750272     0.341876     0.673308    Biso  1.000000 Si
   O2241       1.0     0.136473     0.050323     0.673283    Biso  1.000000 O
   H560        1.0     0.202052     0.928124     0.673267    Biso  1.000000 H
   H561        1.0     0.556780     0.711591     0.673092    Biso  1.000000 H
   O2242       1.0     0.054646     0.570882     0.673083    Biso  1.000000 O
   Si112       1.0     0.066233     0.007419     0.673008    Biso  1.000000 Si
   O2243       1.0     0.118504     0.403365     0.672867    Biso  1.000000 O
   Si113       1.0     0.808098     0.228303     0.672817    Biso  1.000000 Si
   O2244       1.0     0.205994     0.150643     0.672800    Biso  1.000000 O
   O2245       1.0     0.781548     0.360813     0.672758    Biso  1.000000 O
   O2246       1.0     0.846038     0.855393     0.672750    Biso  1.000000 O
   O2247       1.0     0.872893     0.158363     0.672608    Biso  1.000000 O
   O2248       1.0     0.138999     0.614969     0.672600    Biso  1.000000 O
   H562        1.0     0.693492     0.087695     0.672542    Biso  1.000000 H
   Si114       1.0     0.396524     0.994417     0.672533    Biso  1.000000 Si
   Si115       1.0     0.977501     0.737822     0.672358    Biso  1.000000 Si
   O2249       1.0     0.265845     0.843498     0.672150    Biso  1.000000 O
   Si116       1.0     0.861328     0.396826     0.672142    Biso  1.000000 Si
   O2250       1.0     0.336542     0.483515     0.672133    Biso  1.000000 O
   Si117       1.0     0.912140     0.491965     0.672008    Biso  1.000000 Si
   Si118       1.0     0.369168     0.266152     0.671808    Biso  1.000000 Si
   O2251       1.0     0.357233     0.618741     0.671783    Biso  1.000000 O
   O2252       1.0     0.337958     0.137791     0.671775    Biso  1.000000 O
   H563        1.0     0.353487     0.468476     0.671775    Biso  1.000000 H
   Si119       1.0     0.912837     0.566255     0.671758    Biso  1.000000 Si
   H564        1.0     0.557869     0.535171     0.671592    Biso  1.000000 H
   H565        1.0     0.858300     0.141036     0.671550    Biso  1.000000 H
   H566        1.0     0.895631     0.932500     0.671525    Biso  1.000000 H
   O2253       1.0     0.480812     0.703996     0.671458    Biso  1.000000 O
   O2254       1.0     0.320643     0.672258     0.671375    Biso  1.000000 O
   Si120       1.0     0.124341     0.823731     0.671258    Biso  1.000000 Si
   O2255       1.0     0.146622     0.301889     0.671200    Biso  1.000000 O
   O2256       1.0     0.034913     0.249478     0.671200    Biso  1.000000 O
   O2257       1.0     0.708346     0.507356     0.671108    Biso  1.000000 O
   Si121       1.0     0.337217     0.096824     0.671100    Biso  1.000000 Si
   O2258       1.0     0.404321     0.654905     0.671092    Biso  1.000000 O
   O2259       1.0     0.218561     0.000905     0.670983    Biso  1.000000 O
   Si122       1.0     0.392429     0.616654     0.670900    Biso  1.000000 Si
   O2260       1.0     0.110424     0.672007     0.670858    Biso  1.000000 O
   Si123       1.0     0.012894     0.368081     0.670792    Biso  1.000000 Si
   H567        1.0     0.252320     0.677062     0.670767    Biso  1.000000 H
   Si124       1.0     0.341595     0.523904     0.670708    Biso  1.000000 Si
   O2261       1.0     0.257525     0.563941     0.670658    Biso  1.000000 O
   O2262       1.0     0.310951     0.543445     0.670517    Biso  1.000000 O
   O2263       1.0     0.621031     0.368684     0.670425    Biso  1.000000 O
   H568        1.0     0.192643     0.132410     0.670367    Biso  1.000000 H
   H569        1.0     0.246069     0.905716     0.670017    Biso  1.000000 H
   Si125       1.0     0.090626     0.937304     0.669967    Biso  1.000000 Si
   O2264       1.0     0.819227     0.497045     0.669950    Biso  1.000000 O
   H570        1.0     0.185826     0.787340     0.669942    Biso  1.000000 H
   Si126       1.0     0.795814     0.396876     0.669742    Biso  1.000000 Si
   Si127       1.0     0.038681     0.758922     0.669717    Biso  1.000000 Si
   H571        1.0     0.649954     0.939668     0.669700    Biso  1.000000 H
   Si128       1.0     0.868167     0.197772     0.669642    Biso  1.000000 Si
   O2265       1.0     0.617916     0.450897     0.669617    Biso  1.000000 O
   O2266       1.0     0.523675     0.034806     0.669525    Biso  1.000000 O
   H572        1.0     0.148125     0.595026     0.669492    Biso  1.000000 H
   O2267       1.0     0.987193     0.700073     0.669442    Biso  1.000000 O
   O2268       1.0     0.329551     0.378090     0.669342    Biso  1.000000 O
   O2269       1.0     0.811299     0.738677     0.669342    Biso  1.000000 O
   O2270       1.0     0.877401     0.312954     0.669242    Biso  1.000000 O
   O2271       1.0     0.475519     0.285341     0.669208    Biso  1.000000 O
   H573        1.0     0.945158     0.925810     0.669167    Biso  1.000000 H
   O2272       1.0     0.521780     0.335287     0.669108    Biso  1.000000 O
   O2273       1.0     0.384719     0.301461     0.669017    Biso  1.000000 O
   O2274       1.0     0.334865     0.268667     0.668975    Biso  1.000000 O
   O2275       1.0     0.283334     0.442698     0.668942    Biso  1.000000 O
   O2276       1.0     0.669709     0.300908     0.668933    Biso  1.000000 O
   Si129       1.0     0.621314     0.866082     0.668925    Biso  1.000000 Si
   Si130       1.0     0.489676     0.468752     0.668925    Biso  1.000000 Si
   O2277       1.0     0.772989     0.933229     0.668867    Biso  1.000000 O
   H574        1.0     0.480812     0.572995     0.668858    Biso  1.000000 H
   O2278       1.0     0.180533     0.088650     0.668725    Biso  1.000000 O
   O2279       1.0     0.100928     0.341121     0.668700    Biso  1.000000 O
   Si131       1.0     0.344731     0.898976     0.668642    Biso  1.000000 Si
   H575        1.0     0.839003     0.488721     0.668633    Biso  1.000000 H
   H576        1.0     0.300061     0.457636     0.668625    Biso  1.000000 H
   Si132       1.0     0.741408     0.493046     0.668542    Biso  1.000000 Si
   Si133       1.0     0.648473     0.995247     0.668500    Biso  1.000000 Si
   Si134       1.0     0.807466     0.945653     0.668467    Biso  1.000000 Si
   Si135       1.0     0.092739     0.182682     0.668367    Biso  1.000000 Si
   O2280       1.0     0.806377     0.986772     0.668292    Biso  1.000000 O
   O2281       1.0     0.122860     0.784347     0.668275    Biso  1.000000 O
   O2282       1.0     0.454458     0.469306     0.668208    Biso  1.000000 O
   O2283       1.0     0.336956     0.939064     0.668142    Biso  1.000000 O
   H577        1.0     0.209195     0.659709     0.667983    Biso  1.000000 H
   O2284       1.0     0.502875     0.506551     0.667950    Biso  1.000000 O
   Si136       1.0     0.674653     0.627996     0.667833    Biso  1.000000 Si
   O2285       1.0     0.966198     0.141061     0.667825    Biso  1.000000 O
   Si137       1.0     0.969791     0.665418     0.667725    Biso  1.000000 Si
   Si138       1.0     0.290238     0.574504     0.667342    Biso  1.000000 Si
   O2286       1.0     0.218648     0.213892     0.667342    Biso  1.000000 O
   O2287       1.0     0.651718     0.846415     0.667267    Biso  1.000000 O
   Si139       1.0     0.003398     0.990594     0.667242    Biso  1.000000 Si
   O2288       1.0     0.080346     0.974901     0.667225    Biso  1.000000 O
   O2289       1.0     0.065514     0.910671     0.667167    Biso  1.000000 O
   H578        1.0     0.600558     0.492543     0.667108    Biso  1.000000 H
   H579        1.0     0.712550     0.374444     0.666942    Biso  1.000000 H
   Si140       1.0     0.206669     0.251792     0.666850    Biso  1.000000 Si
   O2290       1.0     0.495688     0.095767     0.666833    Biso  1.000000 O
   O2291       1.0     0.668358     0.736715     0.666733    Biso  1.000000 O
   Si141       1.0     0.548133     0.362221     0.666733    Biso  1.000000 Si
   Si142       1.0     0.537374     0.997762     0.666700    Biso  1.000000 Si
   O2292       1.0     0.592129     0.612479     0.666458    Biso  1.000000 O
   O2293       1.0     0.467570     0.805674     0.666442    Biso  1.000000 O
   O2294       1.0     0.687132     0.797525     0.666425    Biso  1.000000 O
   O2295       1.0     0.829725     0.393079     0.666400    Biso  1.000000 O
   O2296       1.0     0.811931     0.126424     0.666358    Biso  1.000000 O
   O2297       1.0     0.205536     0.915675     0.666342    Biso  1.000000 O
   O2298       1.0     0.989829     0.573724     0.666333    Biso  1.000000 O
   O2299       1.0     0.043908     0.850539     0.666308    Biso  1.000000 O
   O2300       1.0     0.568824     0.711415     0.666275    Biso  1.000000 O
   Si143       1.0     0.281483     0.810879     0.666175    Biso  1.000000 Si
   Si144       1.0     0.234591     0.359857     0.666008    Biso  1.000000 Si
   O2301       1.0     0.702879     0.604406     0.666000    Biso  1.000000 O
   O2302       1.0     0.944069     0.485150     0.665983    Biso  1.000000 O
   Si145       1.0     0.304613     0.250384     0.665983    Biso  1.000000 Si
   Si146       1.0     0.233088     0.538063     0.665908    Biso  1.000000 Si
   O2303       1.0     0.074248     0.040465     0.665875    Biso  1.000000 O
   Si147       1.0     0.787363     0.611398     0.665850    Biso  1.000000 Si
   O2304       1.0     0.467069     0.348515     0.665775    Biso  1.000000 O
   Si148       1.0     0.333602     0.978825     0.665742    Biso  1.000000 Si
   Si149       1.0     0.145446     0.754420     0.665667    Biso  1.000000 Si
   O2305       1.0     0.365771     0.995247     0.665625    Biso  1.000000 O
   O2306       1.0     0.951431     0.312074     0.665575    Biso  1.000000 O
   Si150       1.0     0.698001     0.758746     0.665525    Biso  1.000000 Si
   O2307       1.0     0.109466     0.500742     0.665475    Biso  1.000000 O
   O2308       1.0     0.547066     0.770616     0.665392    Biso  1.000000 O
   O2309       1.0     0.973254     0.071775     0.665250    Biso  1.000000 O
   H580        1.0     0.633206     0.440057     0.665150    Biso  1.000000 H
   H581        1.0     0.667422     0.712924     0.665092    Biso  1.000000 H
   H582        1.0     0.143115     0.532832     0.664958    Biso  1.000000 H
   O2310       1.0     0.593000     0.515001     0.664958    Biso  1.000000 O
   Si151       1.0     0.116653     0.636496     0.664925    Biso  1.000000 Si
   H583        1.0     0.967091     0.095516     0.664900    Biso  1.000000 H
   O2311       1.0     0.385373     0.236702     0.664875    Biso  1.000000 O
   O2312       1.0     0.177615     0.771043     0.664825    Biso  1.000000 O
   Si152       1.0     0.464934     0.248372     0.664817    Biso  1.000000 Si
   Si153       1.0     0.773533     0.837663     0.664775    Biso  1.000000 Si
   O2313       1.0     0.199482     0.356211     0.664767    Biso  1.000000 O
   Si154       1.0     0.511609     0.131806     0.664758    Biso  1.000000 Si
   O2314       1.0     0.430893     0.730755     0.664525    Biso  1.000000 O
   O2315       1.0     0.446574     0.866408     0.664517    Biso  1.000000 O
   O2316       1.0     0.423683     0.008500     0.664483    Biso  1.000000 O
   O2317       1.0     0.804025     0.816463     0.664467    Biso  1.000000 O
   Si155       1.0     0.491397     0.318915     0.664450    Biso  1.000000 Si
   H584        1.0     0.604064     0.686342     0.664325    Biso  1.000000 H
   O2318       1.0     0.619746     0.670246     0.664175    Biso  1.000000 O
   O2319       1.0     0.767065     0.519176     0.664150    Biso  1.000000 O
   O2320       1.0     0.888705     0.389508     0.664142    Biso  1.000000 O
   O2321       1.0     0.157904     0.550436     0.664108    Biso  1.000000 O
   H585        1.0     0.984035     0.150944     0.664092    Biso  1.000000 H
   Si156       1.0     0.148822     0.076730     0.664058    Biso  1.000000 Si
   Si157       1.0     0.923596     0.385886     0.664042    Biso  1.000000 Si
   H586        1.0     0.697565     0.448432     0.664017    Biso  1.000000 H
   H587        1.0     0.404975     0.667228     0.663975    Biso  1.000000 H
   H588        1.0     0.043625     0.249855     0.663833    Biso  1.000000 H
   O2322       1.0     0.293810     0.727762     0.663725    Biso  1.000000 O
   O2323       1.0     0.863179     0.028368     0.663650    Biso  1.000000 O
   O2324       1.0     0.402775     0.363806     0.663575    Biso  1.000000 O
   O2325       1.0     0.104369     0.217489     0.663442    Biso  1.000000 O
   O2326       1.0     0.033868     0.343862     0.663433    Biso  1.000000 O
   Si158       1.0     0.219868     0.175138     0.663433    Biso  1.000000 Si
   Si159       1.0     0.712658     0.004024     0.663392    Biso  1.000000 Si
   H589        1.0     0.054842     0.347132     0.663342    Biso  1.000000 H
   H590        1.0     0.612798     0.362548     0.663283    Biso  1.000000 H
   Si160       1.0     0.112907     0.375525     0.663283    Biso  1.000000 Si
   O2327       1.0     0.684889     0.664764     0.663233    Biso  1.000000 O
   O2328       1.0     0.681666     0.122627     0.663200    Biso  1.000000 O
   O2329       1.0     0.996929     0.395292     0.663150    Biso  1.000000 O
   O2330       1.0     0.119354     0.927194     0.663133    Biso  1.000000 O
   H591        1.0     0.582807     0.592938     0.663050    Biso  1.000000 H
   O2331       1.0     0.937318     0.422478     0.663042    Biso  1.000000 O
   O2332       1.0     0.624733     0.903176     0.663025    Biso  1.000000 O
   O2333       1.0     0.125996     0.107386     0.662983    Biso  1.000000 O
   O2334       1.0     0.677484     0.010688     0.662958    Biso  1.000000 O
   O2335       1.0     0.706059     0.181450     0.662933    Biso  1.000000 O
   O2336       1.0     0.599665     0.048839     0.662925    Biso  1.000000 O
   O2337       1.0     0.539770     0.399517     0.662925    Biso  1.000000 O
   O2338       1.0     0.088579     0.612881     0.662917    Biso  1.000000 O
   O2339       1.0     0.010846     0.952745     0.662908    Biso  1.000000 O
   O2340       1.0     0.932983     0.918366     0.662908    Biso  1.000000 O
   Si161       1.0     0.454872     0.905767     0.662842    Biso  1.000000 Si
   O2341       1.0     0.745677     0.316777     0.662825    Biso  1.000000 O
   O2342       1.0     0.990983     0.637226     0.662775    Biso  1.000000 O
   Si162       1.0     0.837239     0.829792     0.662750    Biso  1.000000 Si
   O2343       1.0     0.684976     0.429294     0.662617    Biso  1.000000 O
   Si163       1.0     0.712920     0.141614     0.662492    Biso  1.000000 Si
   O2344       1.0     0.861829     0.800367     0.662417    Biso  1.000000 O
   O2345       1.0     0.512044     0.972512     0.662383    Biso  1.000000 O
   O2346       1.0     0.888008     0.486181     0.662333    Biso  1.000000 O
   O2347       1.0     0.938515     0.211579     0.662283    Biso  1.000000 O
   O2348       1.0     0.594851     0.848150     0.662208    Biso  1.000000 O
   O2349       1.0     0.248334     0.395242     0.662100    Biso  1.000000 O
   Si164       1.0     0.393301     0.402610     0.661975    Biso  1.000000 Si
   O2350       1.0     0.960905     0.752257     0.661817    Biso  1.000000 O
   O2351       1.0     0.174261     0.252320     0.661717    Biso  1.000000 O
   Si165       1.0     0.503746     0.059100     0.661625    Biso  1.000000 Si
   Si166       1.0     0.863092     0.068783     0.661625    Biso  1.000000 Si
   O2352       1.0     0.781788     0.875613     0.661292    Biso  1.000000 O
   O2353       1.0     0.259943     0.782285     0.661292    Biso  1.000000 O
   O2354       1.0     0.411661     0.810578     0.661283    Biso  1.000000 O
   O2355       1.0     0.494468     0.227951     0.661217    Biso  1.000000 O
   H592        1.0     0.802914     0.998365     0.661200    Biso  1.000000 H
   Si167       1.0     0.063140     0.585544     0.661167    Biso  1.000000 Si
   O2356       1.0     0.221828     0.660866     0.661167    Biso  1.000000 O
   O2357       1.0     0.253888     0.166361     0.661050    Biso  1.000000 O
   O2358       1.0     0.245829     0.503030     0.661000    Biso  1.000000 O
   O2359       1.0     0.730300     0.038101     0.660517    Biso  1.000000 O
   O2360       1.0     0.131376     0.846063     0.660500    Biso  1.000000 O
   O2361       1.0     0.403254     0.484848     0.660425    Biso  1.000000 O
   O2362       1.0     0.647450     0.614843     0.660375    Biso  1.000000 O
   O2363       1.0     0.621227     0.991047     0.660200    Biso  1.000000 O
   H593        1.0     0.451779     0.351407     0.660083    Biso  1.000000 H
   O2364       1.0     0.802413     0.237281     0.660033    Biso  1.000000 O
   O2365       1.0     0.252646     0.330936     0.660008    Biso  1.000000 O
   H594        1.0     0.720260     0.197269     0.659983    Biso  1.000000 H
   O2366       1.0     0.755826     0.610165     0.659958    Biso  1.000000 O
   Si168       1.0     0.579344     0.181425     0.659942    Biso  1.000000 Si
   O2367       1.0     0.776430     0.077962     0.659825    Biso  1.000000 O
   Si169       1.0     0.444374     0.828257     0.659792    Biso  1.000000 Si
   O2368       1.0     0.741255     0.462163     0.659775    Biso  1.000000 O
   O2369       1.0     0.778390     0.414179     0.659758    Biso  1.000000 O
   Si170       1.0     0.759594     0.906798     0.659683    Biso  1.000000 Si
   O2370       1.0     0.236965     0.722707     0.659600    Biso  1.000000 O
   O2371       1.0     0.282702     0.275759     0.659583    Biso  1.000000 O
   O2372       1.0     0.473842     0.038729     0.659583    Biso  1.000000 O
   O2373       1.0     0.360108     0.529437     0.659483    Biso  1.000000 O
   Si171       1.0     0.152459     0.283480     0.659483    Biso  1.000000 Si
   O2374       1.0     0.501742     0.444056     0.659392    Biso  1.000000 O
   O2375       1.0     0.942959     0.670925     0.659375    Biso  1.000000 O
   Si172       1.0     0.799299     0.508287     0.659200    Biso  1.000000 Si
   Si173       1.0     0.616087     0.632850     0.659100    Biso  1.000000 Si
   O2376       1.0     0.402927     0.601464     0.659042    Biso  1.000000 O
   O2377       1.0     0.086139     0.154038     0.658942    Biso  1.000000 O
   O2378       1.0     0.727991     0.887056     0.658933    Biso  1.000000 O
   Si174       1.0     0.054319     0.882127     0.658758    Biso  1.000000 Si
   O2379       1.0     0.920090     0.562307     0.658742    Biso  1.000000 O
   O2380       1.0     0.227033     0.273470     0.658658    Biso  1.000000 O
   O2381       1.0     0.344492     0.082288     0.658575    Biso  1.000000 O
   O2382       1.0     0.027138     0.068984     0.658525    Biso  1.000000 O
   Si175       1.0     0.667748     0.821920     0.658517    Biso  1.000000 Si
   Si176       1.0     0.567975     0.744964     0.658358    Biso  1.000000 Si
   O2383       1.0     0.421614     0.423635     0.658317    Biso  1.000000 O
   Si177       1.0     0.431938     0.461962     0.658217    Biso  1.000000 Si
   Si178       1.0     0.273250     0.421296     0.658108    Biso  1.000000 Si
   H595        1.0     0.870127     0.012424     0.658083    Biso  1.000000 H
   O2384       1.0     0.496145     0.163066     0.658083    Biso  1.000000 O
   O2385       1.0     0.824912     0.931972     0.657708    Biso  1.000000 O
   Si179       1.0     0.224049     0.003546     0.657683    Biso  1.000000 Si
   O2386       1.0     0.144335     0.369137     0.657658    Biso  1.000000 O
   O2387       1.0     0.311583     0.218998     0.657617    Biso  1.000000 O
   O2388       1.0     0.562944     0.001182     0.657583    Biso  1.000000 O
   Si180       1.0     -0.000000     0.601891     0.657417    Biso  1.000000 Si
   O2389       1.0     0.605828     0.207530     0.657392    Biso  1.000000 O
   O2390       1.0     0.570654     0.349546     0.657325    Biso  1.000000 O
   O2391       1.0     0.486409     0.911777     0.657292    Biso  1.000000 O
   Si181       1.0     0.266585     0.743757     0.657133    Biso  1.000000 Si
   O2392       1.0     0.302500     0.827377     0.657058    Biso  1.000000 O
   O2393       1.0     0.995361     0.015341     0.656975    Biso  1.000000 O
   O2394       1.0     0.359498     0.886603     0.656958    Biso  1.000000 O
   O2395       1.0     0.211526     0.555189     0.656892    Biso  1.000000 O
   O2396       1.0     0.636756     0.261449     0.656867    Biso  1.000000 O
   O2397       1.0     0.538115     0.121394     0.656717    Biso  1.000000 O
   Si182       1.0     0.949188     0.455046     0.656675    Biso  1.000000 Si
   O2398       1.0     0.909505     0.765234     0.656617    Biso  1.000000 O
   Si183       1.0     0.666202     0.283857     0.656608    Biso  1.000000 Si
   O2399       1.0     0.038441     0.763675     0.656533    Biso  1.000000 O
   Si184       1.0     0.803067     0.730377     0.656508    Biso  1.000000 Si
   O2400       1.0     0.600775     0.759198     0.656475    Biso  1.000000 O
   Si185       1.0     0.805092     0.099867     0.656400    Biso  1.000000 Si
   O2401       1.0     0.746352     0.827930     0.656392    Biso  1.000000 O
   H596        1.0     0.671081     0.117320     0.656317    Biso  1.000000 H
   O2402       1.0     0.869691     0.202575     0.656275    Biso  1.000000 O
   Si186       1.0     0.333515     0.385635     0.656108    Biso  1.000000 Si
   O2403       1.0     0.547110     0.194578     0.655967    Biso  1.000000 O
   H597        1.0     0.265104     0.180821     0.655917    Biso  1.000000 H
   Si187       1.0     0.875659     0.305661     0.655908    Biso  1.000000 Si
   O2404       1.0     0.592129     0.145311     0.655892    Biso  1.000000 O
   O2405       1.0     0.801912     0.690139     0.655883    Biso  1.000000 O
   O2406       1.0     0.812214     0.611624     0.655858    Biso  1.000000 O
   Si188       1.0     0.994751     0.055831     0.655825    Biso  1.000000 Si
   O2407       1.0     0.437187     0.247642     0.655800    Biso  1.000000 O
   O2408       1.0     0.086727     0.390111     0.655717    Biso  1.000000 O
   O2409       1.0     0.034586     0.601765     0.655683    Biso  1.000000 O
   O2410       1.0     0.893148     0.079395     0.655675    Biso  1.000000 O
   O2411       1.0     0.254018     0.023716     0.655425    Biso  1.000000 O
   O2412       1.0     0.866664     0.266806     0.655408    Biso  1.000000 O
   Si189       1.0     0.595483     0.015215     0.655350    Biso  1.000000 Si
   O2413       1.0     0.428431     0.921158     0.655333    Biso  1.000000 O
   Si190       1.0     0.723679     0.602696     0.655208    Biso  1.000000 Si
   Si191       1.0     0.059699     0.057918     0.655108    Biso  1.000000 Si
   Si192       1.0     0.175132     0.351005     0.655092    Biso  1.000000 Si
   O2414       1.0     0.723069     0.975077     0.654983    Biso  1.000000 O
   Si193       1.0     0.442371     0.028444     0.654925    Biso  1.000000 Si
   O2415       1.0     0.696628     0.262782     0.654775    Biso  1.000000 O
   O2416       1.0     0.834059     0.077358     0.654683    Biso  1.000000 O
   O2417       1.0     0.458117     0.587154     0.654642    Biso  1.000000 O
   Si194       1.0     0.254585     0.294721     0.654475    Biso  1.000000 Si
   O2418       1.0     0.291218     0.581344     0.654325    Biso  1.000000 O
   Si195       1.0     0.511630     0.198526     0.654325    Biso  1.000000 Si
   O2419       1.0     0.315764     0.982999     0.654283    Biso  1.000000 O
   Si196       1.0     0.200614     0.933129     0.654208    Biso  1.000000 Si
   Si197       1.0     0.101973     0.120212     0.654200    Biso  1.000000 Si
   O2420       1.0     0.364050     0.406383     0.654200    Biso  1.000000 O
   O2421       1.0     0.935728     0.362347     0.654075    Biso  1.000000 O
   O2422       1.0     0.084244     0.454241     0.654058    Biso  1.000000 O
   O2423       1.0     0.731672     0.693610     0.653883    Biso  1.000000 O
   O2424       1.0     0.200571     0.466237     0.653867    Biso  1.000000 O
   O2425       1.0     0.139674     0.735583     0.653867    Biso  1.000000 O
   O2426       1.0     0.770876     0.743782     0.653700    Biso  1.000000 O
   O2427       1.0     0.351483     0.799814     0.653650    Biso  1.000000 O
   Si198       1.0     0.506686     0.942711     0.653492    Biso  1.000000 Si
   O2428       1.0     0.713530     0.753942     0.653492    Biso  1.000000 O
   O2429       1.0     0.133162     0.643890     0.653442    Biso  1.000000 O
   Si199       1.0     0.403450     0.234414     0.653350    Biso  1.000000 Si
   O2430       1.0     0.223135     0.964791     0.653308    Biso  1.000000 O
   Si200       1.0     0.940955     0.322134     0.653233    Biso  1.000000 Si
   Si201       1.0     0.887529     0.795036     0.653233    Biso  1.000000 Si
   O2431       1.0     0.166703     0.943339     0.653233    Biso  1.000000 O
   Si202       1.0     0.109422     0.482157     0.653225    Biso  1.000000 Si
   O2432       1.0     0.072113     0.554737     0.653200    Biso  1.000000 O
   O2433       1.0     0.123557     0.270226     0.653133    Biso  1.000000 O
   Si203       1.0     0.522978     0.418127     0.653042    Biso  1.000000 Si
   Si204       1.0     0.178137     0.551392     0.652975    Biso  1.000000 Si
   Si205       1.0     0.387224     0.513367     0.652892    Biso  1.000000 Si
   O2434       1.0     0.982946     0.449916     0.652867    Biso  1.000000 O
   O2435       1.0     0.303088     0.405327     0.652842    Biso  1.000000 O
   Si206       1.0     0.221044     0.693056     0.652842    Biso  1.000000 Si
   Si207       1.0     0.767957     0.446345     0.652833    Biso  1.000000 Si
   O2436       1.0     0.817572     0.536554     0.652517    Biso  1.000000 O
   Si208       1.0     0.754824     0.054070     0.652458    Biso  1.000000 Si
   O2437       1.0     0.169273     0.311898     0.652358    Biso  1.000000 O
   O2438       1.0     0.078582     0.090813     0.652300    Biso  1.000000 O
   O2439       1.0     0.141395     0.465081     0.652292    Biso  1.000000 O
   O2440       1.0     0.026070     0.896034     0.652233    Biso  1.000000 O
   O2441       1.0     0.201616     0.168322     0.652183    Biso  1.000000 O
   O2442       1.0     0.151021     0.058245     0.652100    Biso  1.000000 O
   O2443       1.0     0.793200     0.474411     0.652042    Biso  1.000000 O
   O2444       1.0     0.426624     0.063728     0.652000    Biso  1.000000 O
   Si209       1.0     0.386483     0.802706     0.651942    Biso  1.000000 Si
   O2445       1.0     0.749205     0.227196     0.651850    Biso  1.000000 O
   Si210       1.0     0.001568     0.415059     0.651658    Biso  1.000000 Si
   Si211       1.0     0.702661     0.671302     0.651650    Biso  1.000000 Si
   Si212       1.0     0.590561     0.522798     0.651650    Biso  1.000000 Si
   Si213       1.0     0.423988     0.723713     0.651617    Biso  1.000000 Si
   O2446       1.0     0.196846     0.021025     0.651608    Biso  1.000000 O
   O2447       1.0     0.644553     0.799864     0.651608    Biso  1.000000 O
   Si214       1.0     0.105894     0.235294     0.651575    Biso  1.000000 Si
   O2448       1.0     0.496559     0.311672     0.651567    Biso  1.000000 O
   O2449       1.0     0.907131     0.828484     0.651492    Biso  1.000000 O
   Si215       1.0     0.234700     0.477529     0.651400    Biso  1.000000 Si
   O2450       1.0     0.081348     0.869225     0.651275    Biso  1.000000 O
   Si216       1.0     0.009953     0.931997     0.651242    Biso  1.000000 Si
   Si217       1.0     0.940367     0.754571     0.651175    Biso  1.000000 Si
   O2451       1.0     0.412184     0.541684     0.651100    Biso  1.000000 O
   Si218       1.0     0.424163     0.579886     0.651017    Biso  1.000000 Si
   Si219       1.0     0.133946     0.929734     0.650917    Biso  1.000000 Si
   O2452       1.0     0.729102     0.131353     0.650892    Biso  1.000000 O
   O2453       1.0     0.572832     0.558459     0.650725    Biso  1.000000 O
   O2454       1.0     0.908285     0.308427     0.650625    Biso  1.000000 O
   O2455       1.0     0.850068     0.328421     0.650592    Biso  1.000000 O
   O2456       1.0     0.690029     0.842140     0.650583    Biso  1.000000 O
   Si220       1.0     0.723592     0.854387     0.650433    Biso  1.000000 Si
   O2457       1.0     0.838197     0.844982     0.650325    Biso  1.000000 O
   O2458       1.0     0.036285     0.420466     0.650267    Biso  1.000000 O
   O2459       1.0     0.522346     0.064205     0.650158    Biso  1.000000 O
   O2460       1.0     0.403210     0.194352     0.650142    Biso  1.000000 O
   O2461       1.0     0.187568     0.700802     0.650000    Biso  1.000000 O
   Si221       1.0     0.755935     0.317003     0.649925    Biso  1.000000 Si
   Si222       1.0     0.942044     0.916933     0.649883    Biso  1.000000 Si
   O2462       1.0     0.791349     0.316576     0.649875    Biso  1.000000 O
   O2463       1.0     0.538158     0.929457     0.649825    Biso  1.000000 O
   Si223       1.0     0.784510     0.221739     0.649800    Biso  1.000000 Si
   O2464       1.0     0.716644     0.566507     0.649767    Biso  1.000000 O
   O2465       1.0     0.257481     0.447124     0.649767    Biso  1.000000 O
   Si224       1.0     0.681187     0.417675     0.649683    Biso  1.000000 Si
   O2466       1.0     0.518883     0.589870     0.649583    Biso  1.000000 O
   Si225       1.0     0.941216     0.221462     0.649492    Biso  1.000000 Si
   Si226       1.0     0.624624     0.910293     0.649475    Biso  1.000000 Si
   Si227       1.0     0.114954     0.858235     0.649383    Biso  1.000000 Si
   Si228       1.0     0.739970     0.730503     0.649200    Biso  1.000000 Si
   O2467       1.0     0.406434     0.688530     0.649117    Biso  1.000000 O
   Si229       1.0     0.071264     0.420240     0.649008    Biso  1.000000 Si
   Si230       1.0     0.893714     0.483942     0.649008    Biso  1.000000 Si
   Si231       1.0     0.623470     0.232553     0.648950    Biso  1.000000 Si
   O2468       1.0     0.776669     0.023841     0.648900    Biso  1.000000 O
   O2469       1.0     0.338960     0.351784     0.648808    Biso  1.000000 O
   O2470       1.0     0.975519     0.928476     0.648758    Biso  1.000000 O
   Si232       1.0     0.590604     0.849458     0.648725    Biso  1.000000 Si
   O2471       1.0     0.295770     0.070090     0.648450    Biso  1.000000 O
   O2472       1.0     0.827199     0.746423     0.648383    Biso  1.000000 O
   O2473       1.0     0.794986     0.183085     0.648375    Biso  1.000000 O
   Si233       1.0     0.875615     0.234489     0.648242    Biso  1.000000 Si
   O2474       1.0     0.867078     0.965898     0.648225    Biso  1.000000 O
   O2475       1.0     0.759420     0.927697     0.648158    Biso  1.000000 O
   O2476       1.0     0.968485     0.246611     0.648100    Biso  1.000000 O
   O2477       1.0     0.692055     0.379348     0.648008    Biso  1.000000 O
   Si234       1.0     0.808904     0.659533     0.647792    Biso  1.000000 Si
   O2478       1.0     0.072701     0.244247     0.647750    Biso  1.000000 O
   O2479       1.0     0.712789     0.634082     0.647500    Biso  1.000000 O
   O2480       1.0     0.925556     0.466388     0.647225    Biso  1.000000 O
   Si235       1.0     0.324411     0.818927     0.647142    Biso  1.000000 Si
   O2481       1.0     0.661563     0.311873     0.647017    Biso  1.000000 O
   O2482       1.0     0.448338     0.472022     0.646967    Biso  1.000000 O
   O2483       1.0     0.623492     0.519126     0.646950    Biso  1.000000 O
   Si236       1.0     0.615107     0.782964     0.646892    Biso  1.000000 Si
   O2484       1.0     0.453652     0.827126     0.646850    Biso  1.000000 O
   O2485       1.0     0.571068     0.493046     0.646808    Biso  1.000000 O
   O2486       1.0     0.419937     0.128964     0.646758    Biso  1.000000 O
   Si237       1.0     0.723919     0.252471     0.646750    Biso  1.000000 Si
   O2487       1.0     0.647232     0.423786     0.646658    Biso  1.000000 O
   O2488       1.0     0.554994     0.733295     0.646600    Biso  1.000000 O
   O2489       1.0     0.632247     0.101979     0.646492    Biso  1.000000 O
   Si238       1.0     0.328201     0.085104     0.646483    Biso  1.000000 Si
   Si239       1.0     0.171495     0.476247     0.646450    Biso  1.000000 Si
   O2490       1.0     0.604957     0.635415     0.646425    Biso  1.000000 O
   O2491       1.0     0.171451     0.516913     0.646400    Biso  1.000000 O
   Si240       1.0     0.940432     0.678923     0.646292    Biso  1.000000 Si
   Si241       1.0     0.835736     0.947715     0.646133    Biso  1.000000 Si
   O2492       1.0     0.925491     0.128537     0.646117    Biso  1.000000 O
   O2493       1.0     0.594633     0.928602     0.646042    Biso  1.000000 O
   O2494       1.0     0.394760     0.755501     0.645983    Biso  1.000000 O
   O2495       1.0     0.942305     0.877851     0.645967    Biso  1.000000 O
   O2496       1.0     0.506882     0.389357     0.645875    Biso  1.000000 O
   Si242       1.0     0.600013     0.119508     0.645858    Biso  1.000000 Si
   O2497       1.0     0.983556     0.595000     0.645850    Biso  1.000000 O
   Si243       1.0     0.911835     0.558736     0.645808    Biso  1.000000 Si
   O2498       1.0     0.655138     0.926741     0.645783    Biso  1.000000 O
   O2499       1.0     0.167574     0.583281     0.645758    Biso  1.000000 O
   O2500       1.0     0.021257     0.278676     0.645733    Biso  1.000000 O
   Si244       1.0     0.538790     0.098056     0.645733    Biso  1.000000 Si
   Si245       1.0     0.036307     0.741619     0.645525    Biso  1.000000 Si
   Si246       1.0     0.485124     0.585972     0.645467    Biso  1.000000 Si
   O2501       1.0     0.059873     0.710912     0.645442    Biso  1.000000 O
   Si247       1.0     0.270005     0.043634     0.645408    Biso  1.000000 Si
   O2502       1.0     0.910093     0.235370     0.645383    Biso  1.000000 O
   O2503       1.0     0.563205     0.872570     0.645342    Biso  1.000000 O
   Si248       1.0     0.809993     0.569147     0.645325    Biso  1.000000 Si
   O2504       1.0     0.131594     0.892413     0.645325    Biso  1.000000 O
   O2505       1.0     0.935662     0.718985     0.645050    Biso  1.000000 O
   O2506       1.0     0.059611     0.030984     0.645033    Biso  1.000000 O
   Si249       1.0     0.369865     0.872168     0.644942    Biso  1.000000 Si
   O2507       1.0     0.795683     0.118049     0.644883    Biso  1.000000 O
   O2508       1.0     0.206016     0.905993     0.644717    Biso  1.000000 O
   O2509       1.0     0.966895     0.309987     0.644717    Biso  1.000000 O
   O2510       1.0     0.389097     0.837110     0.644700    Biso  1.000000 O
   O2511       1.0     0.618678     0.872168     0.644683    Biso  1.000000 O
   O2512       1.0     0.383216     0.255539     0.644542    Biso  1.000000 O
   O2513       1.0     0.894738     0.522873     0.644475    Biso  1.000000 O
   O2514       1.0     0.742039     0.350527     0.644400    Biso  1.000000 O
   Si250       1.0     0.735745     0.955511     0.644375    Biso  1.000000 Si
   O2515       1.0     0.189942     0.367578     0.644367    Biso  1.000000 O
   Si251       1.0     0.159625     0.718105     0.644358    Biso  1.000000 Si
   Si252       1.0     0.904800     0.095969     0.644350    Biso  1.000000 Si
   Si253       1.0     0.576077     0.342655     0.644308    Biso  1.000000 Si
   O2516       1.0     0.281417     0.640319     0.644300    Biso  1.000000 O
   O2517       1.0     0.447358     0.004300     0.644300    Biso  1.000000 O
   O2518       1.0     0.387529     0.959812     0.644275    Biso  1.000000 O
   O2519       1.0     0.591475     0.811634     0.644158    Biso  1.000000 O
   O2520       1.0     0.543385     0.437643     0.644092    Biso  1.000000 O
   O2521       1.0     0.327177     0.124965     0.644083    Biso  1.000000 O
   Si254       1.0     0.171582     0.036567     0.643975    Biso  1.000000 Si
   Si255       1.0     0.310907     0.217514     0.643925    Biso  1.000000 Si
   O2522       1.0     0.005772     0.721475     0.643858    Biso  1.000000 O
   O2523       1.0     0.273381     0.748611     0.643792    Biso  1.000000 O
   O2524       1.0     0.452259     0.723839     0.643767    Biso  1.000000 O
   O2525       1.0     0.983534     0.068003     0.643742    Biso  1.000000 O
   O2526       1.0     0.116980     0.957850     0.643708    Biso  1.000000 O
   Si256       1.0     0.411813     0.929432     0.643700    Biso  1.000000 Si
   O2527       1.0     0.124406     0.210472     0.643633    Biso  1.000000 O
   Si257       1.0     0.296402     0.604205     0.643633    Biso  1.000000 Si
   O2528       1.0     0.489524     0.959736     0.643442    Biso  1.000000 O
   O2529       1.0     0.741321     0.286020     0.643300    Biso  1.000000 O
   O2530       1.0     0.584854     0.304077     0.643283    Biso  1.000000 O
   O2531       1.0     0.920852     0.941780     0.643258    Biso  1.000000 O
   O2532       1.0     0.101930     0.508236     0.643250    Biso  1.000000 O
   Si258       1.0     0.821122     0.324322     0.643167    Biso  1.000000 Si
   Si259       1.0     0.546870     0.574705     0.643000    Biso  1.000000 Si
   O2533       1.0     0.869931     0.458542     0.642950    Biso  1.000000 O
   O2534       1.0     0.683169     0.692805     0.642942    Biso  1.000000 O
   O2535       1.0     0.954132     0.782436     0.642908    Biso  1.000000 O
   O2536       1.0     0.573050     0.094661     0.642825    Biso  1.000000 O
   O2537       1.0     0.893976     0.592787     0.642717    Biso  1.000000 O
   Si260       1.0     0.563597     0.912305     0.642600    Biso  1.000000 Si
   O2538       1.0     0.651958     0.218620     0.642517    Biso  1.000000 O
   O2539       1.0     0.811713     0.975228     0.642517    Biso  1.000000 O
   O2540       1.0     0.737291     0.071599     0.642425    Biso  1.000000 O
   O2541       1.0     0.948033     0.188592     0.642417    Biso  1.000000 O
   O2542       1.0     0.117241     0.127581     0.642342    Biso  1.000000 O
   O2543       1.0     0.241647     0.686568     0.642333    Biso  1.000000 O
   Si261       1.0     0.986823     0.276488     0.642150    Biso  1.000000 Si
   Si262       1.0     0.427974     0.091542     0.642125    Biso  1.000000 Si
   O2544       1.0     0.600231     0.021678     0.642075    Biso  1.000000 O
   O2545       1.0     0.026245     0.954581     0.642075    Biso  1.000000 O
   O2546       1.0     0.375681     0.493801     0.641867    Biso  1.000000 O
   O2547       1.0     0.542645     0.259789     0.641833    Biso  1.000000 O
   O2548       1.0     0.680620     0.517516     0.641825    Biso  1.000000 O
   O2549       1.0     0.446705     0.321807     0.641808    Biso  1.000000 O
   O2550       1.0     0.873503     0.782914     0.641758    Biso  1.000000 O
   O2551       1.0     0.701028     0.441038     0.641625    Biso  1.000000 O
   O2552       1.0     0.330814     0.609537     0.641600    Biso  1.000000 O
   Si263       1.0     0.075315     0.534743     0.641525    Biso  1.000000 Si
   O2553       1.0     0.913142     0.657018     0.641467    Biso  1.000000 O
   O2554       1.0     0.506229     0.209391     0.641400    Biso  1.000000 O
   O2555       1.0     0.481879     0.547343     0.641325    Biso  1.000000 O
   O2556       1.0     0.987520     0.394437     0.641308    Biso  1.000000 O
   Si264       1.0     0.306769     0.982245     0.641283    Biso  1.000000 Si
   Si265       1.0     0.917999     0.851998     0.641267    Biso  1.000000 Si
   O2557       1.0     0.277040     0.209768     0.641267    Biso  1.000000 O
   Si266       1.0     0.406848     0.163217     0.641258    Biso  1.000000 Si
   O2558       1.0     0.338154     0.853834     0.641250    Biso  1.000000 O
   O2559       1.0     0.906630     0.007796     0.641125    Biso  1.000000 O
   O2560       1.0     0.254062     0.300405     0.641075    Biso  1.000000 O
   Si267       1.0     0.123949     0.653723     0.640975    Biso  1.000000 Si
   O2561       1.0     0.776604     0.567387     0.640950    Biso  1.000000 O
   O2562       1.0     0.087991     0.653145     0.640750    Biso  1.000000 O
   O2563       1.0     0.757155     0.434675     0.640717    Biso  1.000000 O
   O2564       1.0     0.115586     0.826371     0.640692    Biso  1.000000 O
   Si268       1.0     0.896045     0.968664     0.640558    Biso  1.000000 Si
   O2565       1.0     0.324346     0.253502     0.640492    Biso  1.000000 O
   O2566       1.0     0.558130     0.668737     0.640483    Biso  1.000000 O
   Si269       1.0     0.722960     0.107738     0.640075    Biso  1.000000 Si
   O2567       1.0     0.970619     0.670246     0.640058    Biso  1.000000 O
   O2568       1.0     0.232130     0.498126     0.639967    Biso  1.000000 O
   O2569       1.0     0.393518     0.346956     0.639950    Biso  1.000000 O
   O2570       1.0     0.781287     0.649222     0.639950    Biso  1.000000 O
   Si270       1.0     0.479854     0.309207     0.639908    Biso  1.000000 Si
   O2571       1.0     0.483948     0.773508     0.639667    Biso  1.000000 O
   O2572       1.0     0.599795     0.243392     0.639617    Biso  1.000000 O
   Si271       1.0     0.051270     0.266051     0.639617    Biso  1.000000 Si
   O2573       1.0     0.687394     0.108166     0.639375    Biso  1.000000 O
   O2574       1.0     0.244370     0.065237     0.639333    Biso  1.000000 O
   Si272       1.0     0.801390     0.154038     0.639208    Biso  1.000000 Si
   O2575       1.0     0.833667     0.671655     0.639075    Biso  1.000000 O
   Si273       1.0     0.201638     0.161029     0.639008    Biso  1.000000 Si
   Si274       1.0     0.703337     0.547569     0.638983    Biso  1.000000 Si
   O2576       1.0     0.601516     0.364912     0.638975    Biso  1.000000 O
   O2577       1.0     0.391406     0.899027     0.638933    Biso  1.000000 O
   O2578       1.0     0.507623     0.708976     0.638767    Biso  1.000000 O
   O2579       1.0     0.794268     0.240575     0.638725    Biso  1.000000 O
   O2580       1.0     0.941630     0.557277     0.638708    Biso  1.000000 O
   Si275       1.0     0.785534     0.999749     0.638692    Biso  1.000000 Si
   Si276       1.0     0.842771     0.766994     0.638558    Biso  1.000000 Si
   O2581       1.0     0.329769     0.188039     0.638508    Biso  1.000000 O
   O2582       1.0     0.890905     0.876745     0.638442    Biso  1.000000 O
   O2583       1.0     0.790478     0.848150     0.638433    Biso  1.000000 O
   O2584       1.0     0.287603     0.015316     0.638425    Biso  1.000000 O
   O2585       1.0     0.139130     0.690114     0.638392    Biso  1.000000 O
   Si277       1.0     0.567038     0.462490     0.638383    Biso  1.000000 Si
   O2586       1.0     0.422507     0.592662     0.638325    Biso  1.000000 O
   Si278       1.0     0.712070     0.362674     0.638308    Biso  1.000000 Si
   Si279       1.0     0.542885     0.705128     0.638267    Biso  1.000000 Si
   O2587       1.0     0.976870     0.133893     0.638192    Biso  1.000000 O
   Si280       1.0     0.824433     0.838116     0.638183    Biso  1.000000 Si
   O2588       1.0     0.151326     0.008576     0.638033    Biso  1.000000 O
   O2589       1.0     0.596637     0.441692     0.638033    Biso  1.000000 O
   O2590       1.0     0.305876     0.798204     0.638000    Biso  1.000000 O
   O2591       1.0     0.735331     0.863240     0.637883    Biso  1.000000 O
   Si281       1.0     0.945245     0.151095     0.637867    Biso  1.000000 Si
   O2592       1.0     0.853334     0.234464     0.637767    Biso  1.000000 O
   O2593       1.0     0.708215     0.939642     0.637758    Biso  1.000000 O
   Si282       1.0     0.358845     0.346377     0.637750    Biso  1.000000 Si
   O2594       1.0     0.046152     0.514473     0.637733    Biso  1.000000 O
   O2595       1.0     0.547066     0.350552     0.637667    Biso  1.000000 O
   O2596       1.0     0.668968     0.985514     0.637658    Biso  1.000000 O
   O2597       1.0     0.288169     0.949124     0.637608    Biso  1.000000 O
   Si283       1.0     0.647776     0.510374     0.637600    Biso  1.000000 Si
   O2598       1.0     0.877989     0.110731     0.637583    Biso  1.000000 O
   Si284       1.0     0.574269     0.270352     0.637350    Biso  1.000000 Si
   O2599       1.0     0.209631     0.121721     0.637292    Biso  1.000000 O
   O2600       1.0     0.460992     0.092247     0.637233    Biso  1.000000 O
   Si285       1.0     0.461363     0.973920     0.637217    Biso  1.000000 Si
   O2601       1.0     0.843904     0.919045     0.637008    Biso  1.000000 O
   O2602       1.0     0.706756     0.233358     0.636700    Biso  1.000000 O
   Si286       1.0     0.062639     0.679400     0.636692    Biso  1.000000 Si
   Si287       1.0     0.655247     0.093051     0.636633    Biso  1.000000 Si
   O2603       1.0     0.922289     0.069612     0.636617    Biso  1.000000 O
   Si288       1.0     0.581391     0.639690     0.636608    Biso  1.000000 Si
   O2604       1.0     0.346866     0.068556     0.636600    Biso  1.000000 O
   O2605       1.0     0.516727     0.114227     0.636592    Biso  1.000000 O
   O2606       1.0     0.171146     0.748208     0.636583    Biso  1.000000 O
   Si289       1.0     0.400815     0.671302     0.636458    Biso  1.000000 Si
   Si290       1.0     0.355970     0.266202     0.636450    Biso  1.000000 Si
   Si291       1.0     0.673455     0.945829     0.636325    Biso  1.000000 Si
   Si292       1.0     0.480159     0.734250     0.636275    Biso  1.000000 Si
   Si293       1.0     0.465697     0.806906     0.636217    Biso  1.000000 Si
   O2607       1.0     0.754977     0.979881     0.636200    Biso  1.000000 O
   O2608       1.0     0.080019     0.417599     0.636100    Biso  1.000000 O
   O2609       1.0     0.814044     0.357594     0.635908    Biso  1.000000 O
   O2610       1.0     0.562966     0.604532     0.635908    Biso  1.000000 O
   O2611       1.0     0.248878     0.802631     0.635900    Biso  1.000000 O
   O2612       1.0     0.742671     0.728089     0.635875    Biso  1.000000 O
   O2613       1.0     0.375811     0.152705     0.635825    Biso  1.000000 O
   O2614       1.0     0.025983     0.102080     0.635800    Biso  1.000000 O
   O2615       1.0     0.437840     0.943918     0.635767    Biso  1.000000 O
   O2616       1.0     0.661258     0.053039     0.635725    Biso  1.000000 O
   Si294       1.0     0.265780     0.665242     0.635725    Biso  1.000000 Si
   O2617       1.0     0.534652     0.543520     0.635692    Biso  1.000000 O
   Si295       1.0     0.973320     0.571888     0.635642    Biso  1.000000 Si
   O2618       1.0     0.340615     0.708774     0.635617    Biso  1.000000 O
   Si296       1.0     0.630374     0.436084     0.635567    Biso  1.000000 Si
   O2619       1.0     0.487193     0.271484     0.635417    Biso  1.000000 O
   O2620       1.0     0.383369     0.019843     0.635375    Biso  1.000000 O
   O2621       1.0     0.377924     0.641124     0.635375    Biso  1.000000 O
   Si297       1.0     0.514614     0.244951     0.635358    Biso  1.000000 Si
   O2622       1.0     0.620355     0.762669     0.635358    Biso  1.000000 O
   O2623       1.0     0.187917     0.060986     0.635317    Biso  1.000000 O
   O2624       1.0     0.823300     0.798632     0.635317    Biso  1.000000 O
   O2625       1.0     0.827068     0.292558     0.635275    Biso  1.000000 O
   Si298       1.0     0.464978     0.469104     0.635267    Biso  1.000000 Si
   Si299       1.0     0.340615     0.151146     0.635242    Biso  1.000000 Si
   Si300       1.0     0.991114     0.098081     0.635225    Biso  1.000000 Si
   O2626       1.0     0.475803     0.610442     0.635092    Biso  1.000000 O
   Si301       1.0     0.516574     0.368031     0.635075    Biso  1.000000 Si
   Si302       1.0     0.897940     0.625883     0.634967    Biso  1.000000 Si
   Si303       1.0     0.996994     0.692252     0.634908    Biso  1.000000 Si
   O2627       1.0     0.604195     0.143701     0.634900    Biso  1.000000 O
   O2628       1.0     0.170318     0.173704     0.634633    Biso  1.000000 O
   O2629       1.0     0.337196     0.981339     0.634592    Biso  1.000000 O
   O2630       1.0     0.834168     0.150140     0.634500    Biso  1.000000 O
   Si304       1.0     0.276865     0.778010     0.634492    Biso  1.000000 Si
   O2631       1.0     0.174435     0.457737     0.634467    Biso  1.000000 O
   O2632       1.0     0.496319     0.487815     0.634392    Biso  1.000000 O
   Si305       1.0     0.372174     0.981817     0.634367    Biso  1.000000 Si
   O2633       1.0     0.039596     0.763272     0.634350    Biso  1.000000 O
   O2634       1.0     0.996515     0.542263     0.634092    Biso  1.000000 O
   O2635       1.0     0.353748     0.306918     0.634092    Biso  1.000000 O
   Si306       1.0     0.368036     0.735080     0.634042    Biso  1.000000 Si
   Si307       1.0     0.167814     0.603023     0.634033    Biso  1.000000 Si
   O2636       1.0     0.070915     0.296029     0.634025    Biso  1.000000 O
   O2637       1.0     0.226902     0.184317     0.634000    Biso  1.000000 O
   O2638       1.0     0.100166     0.356412     0.633975    Biso  1.000000 O
   Si308       1.0     0.125931     0.983402     0.633892    Biso  1.000000 Si
   O2639       1.0     0.195539     0.627267     0.633750    Biso  1.000000 O
   Si309       1.0     0.666202     0.312979     0.633750    Biso  1.000000 Si
   O2640       1.0     0.028161     0.671076     0.633667    Biso  1.000000 O
   O2641       1.0     0.827634     0.572593     0.633625    Biso  1.000000 O
   O2642       1.0     0.432678     0.655936     0.633475    Biso  1.000000 O
   Si310       1.0     0.216710     0.083444     0.633467    Biso  1.000000 Si
   Si311       1.0     0.727926     0.432664     0.633383    Biso  1.000000 Si
   O2643       1.0     0.283726     0.584086     0.633342    Biso  1.000000 O
   Si312       1.0     0.423117     0.338078     0.633308    Biso  1.000000 Si
   Si313       1.0     0.824062     0.252748     0.633183    Biso  1.000000 Si
   O2644       1.0     0.403820     0.080301     0.632983    Biso  1.000000 O
   Si314       1.0     0.141547     0.196539     0.632850    Biso  1.000000 Si
   Si315       1.0     0.502766     0.527626     0.632833    Biso  1.000000 Si
   O2645       1.0     0.138563     0.625682     0.632808    Biso  1.000000 O
   Si316       1.0     0.672692     0.233332     0.632658    Biso  1.000000 Si
   O2646       1.0     0.643507     0.472801     0.632458    Biso  1.000000 O
   O2647       1.0     0.494228     0.337852     0.632300    Biso  1.000000 O
   O2648       1.0     0.429586     0.177401     0.632250    Biso  1.000000 O
   Si317       1.0     0.860914     0.435279     0.632067    Biso  1.000000 Si
   Si318       1.0     0.064860     0.022860     0.632008    Biso  1.000000 Si
   O2649       1.0     0.696977     0.331439     0.631950    Biso  1.000000 O
   O2650       1.0     0.465893     0.429998     0.631850    Biso  1.000000 O
   Si319       1.0     0.210372     0.898222     0.631833    Biso  1.000000 Si
   O2651       1.0     0.135863     0.411010     0.631833    Biso  1.000000 O
   O2652       1.0     0.684628     0.574504     0.631775    Biso  1.000000 O
   O2653       1.0     0.081609     0.561678     0.631617    Biso  1.000000 O
   O2654       1.0     0.211439     0.857581     0.631350    Biso  1.000000 O
   Si320       1.0     0.190378     0.359857     0.631258    Biso  1.000000 Si
   O2655       1.0     0.880559     0.401931     0.631208    Biso  1.000000 O
   O2656       1.0     0.930435     0.828408     0.631175    Biso  1.000000 O
   O2657       1.0     0.731585     0.538340     0.631158    Biso  1.000000 O
   Si321       1.0     0.442654     0.617458     0.631083    Biso  1.000000 Si
   Si322       1.0     0.350895     0.619370     0.631000    Biso  1.000000 Si
   Si323       1.0     0.914754     0.033926     0.630958    Biso  1.000000 Si
   O2658       1.0     0.827830     0.421221     0.630892    Biso  1.000000 O
   Si324       1.0     0.864834     0.891482     0.630883    Biso  1.000000 Si
   Si325       1.0     0.259725     0.194377     0.630833    Biso  1.000000 Si
   O2659       1.0     0.934944     0.393884     0.630758    Biso  1.000000 O
   Si326       1.0     0.955591     0.799487     0.630717    Biso  1.000000 Si
   Si327       1.0     0.376138     0.056334     0.630500    Biso  1.000000 Si
   O2660       1.0     0.096528     0.004326     0.630492    Biso  1.000000 O
   Si328       1.0     0.763754     0.855343     0.630125    Biso  1.000000 Si
   O2661       1.0     0.665222     0.273043     0.630083    Biso  1.000000 O
   O2662       1.0     0.720608     0.393909     0.630017    Biso  1.000000 O
   O2663       1.0     0.038550     0.241254     0.629858    Biso  1.000000 O
   Si329       1.0     0.676722     0.697533     0.629842    Biso  1.000000 Si
   Si330       1.0     0.486889     0.107839     0.629808    Biso  1.000000 Si
   Si331       1.0     0.104238     0.395418     0.629758    Biso  1.000000 Si
   Si332       1.0     0.969399     0.397053     0.629750    Biso  1.000000 Si
   Si333       1.0     0.362591     0.485376     0.629658    Biso  1.000000 Si
   O2664       1.0     0.391623     0.706587     0.629542    Biso  1.000000 O
   Si334       1.0     0.664525     0.017001     0.629508    Biso  1.000000 Si
   O2665       1.0     0.559307     0.920579     0.629483    Biso  1.000000 O
   Si335       1.0     0.108224     0.134044     0.629467    Biso  1.000000 Si
   O2666       1.0     0.843599     0.859241     0.629283    Biso  1.000000 O
   O2667       1.0     0.352376     0.378166     0.629275    Biso  1.000000 O
   Si336       1.0     0.021606     0.964967     0.629250    Biso  1.000000 Si
   O2668       1.0     0.355926     0.769610     0.629150    Biso  1.000000 O
   Si337       1.0     0.760814     0.560395     0.629017    Biso  1.000000 Si
   O2669       1.0     0.289541     0.687146     0.629008    Biso  1.000000 O
   Si338       1.0     0.249662     0.318034     0.628975    Biso  1.000000 Si
   O2670       1.0     0.987760     0.267736     0.628892    Biso  1.000000 O
   Si339       1.0     0.599795     0.014737     0.628833    Biso  1.000000 Si
   O2671       1.0     0.487694     0.829565     0.628800    Biso  1.000000 O
   O2672       1.0     0.798123     0.023640     0.628775    Biso  1.000000 O
   O2673       1.0     0.346300     0.448331     0.628742    Biso  1.000000 O
   O2674       1.0     0.781744     0.162136     0.628700    Biso  1.000000 O
   O2675       1.0     0.737270     0.122752     0.628683    Biso  1.000000 O
   O2676       1.0     0.240950     0.915424     0.628675    Biso  1.000000 O
   O2677       1.0     0.073703     0.128260     0.628617    Biso  1.000000 O
   O2678       1.0     0.219280     0.338254     0.628483    Biso  1.000000 O
   O2679       1.0     0.868842     0.636220     0.628208    Biso  1.000000 O
   Si340       1.0     0.113364     0.810326     0.628208    Biso  1.000000 Si
   O2680       1.0     0.438799     0.797073     0.628208    Biso  1.000000 O
   O2681       1.0     0.434443     0.373488     0.628150    Biso  1.000000 O
   Si341       1.0     0.858017     0.126776     0.628125    Biso  1.000000 Si
   Si342       1.0     0.022128     0.521590     0.628083    Biso  1.000000 Si
   O2682       1.0     0.640698     0.537812     0.627967    Biso  1.000000 O
   O2683       1.0     0.846692     0.743631     0.627917    Biso  1.000000 O
   O2684       1.0     0.986562     0.818424     0.627850    Biso  1.000000 O
   Si343       1.0     0.226118     0.822171     0.627842    Biso  1.000000 Si
   O2685       1.0     0.885569     0.965370     0.627725    Biso  1.000000 O
   O2686       1.0     0.162369     0.338782     0.627667    Biso  1.000000 O
   O2687       1.0     0.641852     0.336343     0.627550    Biso  1.000000 O
   O2688       1.0     0.654180     0.667379     0.627300    Biso  1.000000 O
   O2689       1.0     0.038746     0.999975     0.627125    Biso  1.000000 O
   Si344       1.0     0.618134     0.366899     0.627117    Biso  1.000000 Si
   Si345       1.0     0.266585     0.942887     0.626975    Biso  1.000000 Si
   O2690       1.0     0.986039     0.968010     0.626917    Biso  1.000000 O
   Si346       1.0     0.235854     0.504288     0.626892    Biso  1.000000 Si
   O2691       1.0     0.274557     0.159973     0.626883    Biso  1.000000 O
   O2692       1.0     0.584636     0.978950     0.626758    Biso  1.000000 O
   O2693       1.0     0.632748     0.404723     0.626742    Biso  1.000000 O
   Si347       1.0     0.087533     0.324825     0.626692    Biso  1.000000 Si
   O2694       1.0     0.341791     0.517038     0.626658    Biso  1.000000 O
   Si348       1.0     0.777105     0.645902     0.626533    Biso  1.000000 Si
   O2695       1.0     0.118330     0.172321     0.626500    Biso  1.000000 O
   O2696       1.0     0.246853     0.646128     0.626500    Biso  1.000000 O
   Si349       1.0     0.164765     0.426854     0.626492    Biso  1.000000 Si
   O2697       1.0     0.443982     0.487488     0.626450    Biso  1.000000 O
   Si350       1.0     0.050529     0.098509     0.626258    Biso  1.000000 Si
   O2698       1.0     0.063466     0.060156     0.626217    Biso  1.000000 O
   Si351       1.0     0.840572     0.660136     0.626217    Biso  1.000000 Si
   O2699       1.0     0.662870     0.733295     0.626100    Biso  1.000000 O
   Si352       1.0     0.815089     0.385761     0.626075    Biso  1.000000 Si
   O2700       1.0     0.087468     0.783190     0.626075    Biso  1.000000 O
   O2701       1.0     0.265496     0.525514     0.626050    Biso  1.000000 O
   O2702       1.0     0.274883     0.344743     0.626042    Biso  1.000000 O
   O2703       1.0     0.077514     0.695471     0.625992    Biso  1.000000 O
   O2704       1.0     0.150499     0.229460     0.625975    Biso  1.000000 O
   O2705       1.0     0.562116     0.477429     0.625958    Biso  1.000000 O
   O2706       1.0     0.552990     0.714458     0.625933    Biso  1.000000 O
   Si353       1.0     0.323714     0.686090     0.625900    Biso  1.000000 Si
   O2707       1.0     0.929629     0.153132     0.625883    Biso  1.000000 O
   O2708       1.0     0.920351     0.614767     0.625658    Biso  1.000000 O
   O2709       1.0     0.473995     0.987803     0.625608    Biso  1.000000 O
   O2710       1.0     0.188483     0.396776     0.625600    Biso  1.000000 O
   Si354       1.0     0.173259     0.770490     0.625517    Biso  1.000000 Si
   O2711       1.0     0.599730     0.648517     0.625367    Biso  1.000000 O
   O2712       1.0     0.200505     0.795815     0.625142    Biso  1.000000 O
   O2713       1.0     0.642854     0.108845     0.625092    Biso  1.000000 O
   O2714       1.0     0.977589     0.433167     0.624875    Biso  1.000000 O
   O2715       1.0     0.360260     0.246360     0.624742    Biso  1.000000 O
   O2716       1.0     0.143791     0.792621     0.624683    Biso  1.000000 O
   O2717       1.0     0.473625     0.141690     0.624567    Biso  1.000000 O
   O2718       1.0     0.139957     0.958932     0.624558    Biso  1.000000 O
   O2719       1.0     0.661911     0.931997     0.624525    Biso  1.000000 O
   O2720       1.0     0.171364     0.574781     0.624500    Biso  1.000000 O
   O2721       1.0     0.940497     0.013027     0.624492    Biso  1.000000 O
   O2722       1.0     0.184475     0.914443     0.624408    Biso  1.000000 O
   O2723       1.0     0.331751     0.646656     0.624408    Biso  1.000000 O
   O2724       1.0     0.417934     0.308352     0.624350    Biso  1.000000 O
   O2725       1.0     0.569935     0.277771     0.624242    Biso  1.000000 O
   O2726       1.0     0.252407     0.979177     0.624200    Biso  1.000000 O
   O2727       1.0     0.972231     0.592938     0.624183    Biso  1.000000 O
   O2728       1.0     0.632596     0.011569     0.624058    Biso  1.000000 O
   O2729       1.0     0.355295     0.583910     0.624017    Biso  1.000000 O
   Si355       1.0     0.212441     0.646078     0.623900    Biso  1.000000 Si
   O2730       1.0     0.984231     0.711138     0.623867    Biso  1.000000 O
   Si356       1.0     0.739426     0.710686     0.623858    Biso  1.000000 Si
   Si357       1.0     0.638411     0.761914     0.623800    Biso  1.000000 Si
   O2731       1.0     0.886135     0.042024     0.623542    Biso  1.000000 O
   O2732       1.0     0.519057     0.388678     0.623467    Biso  1.000000 O
   Si358       1.0     0.906194     0.387320     0.623450    Biso  1.000000 Si
   O2733       1.0     0.326807     0.139351     0.623408    Biso  1.000000 O
   O2734       1.0     0.839374     0.517416     0.623358    Biso  1.000000 O
   O2735       1.0     0.731084     0.459070     0.623283    Biso  1.000000 O
   O2736       1.0     0.749793     0.606846     0.623250    Biso  1.000000 O
   O2737       1.0     0.707148     0.694716     0.623250    Biso  1.000000 O
   O2738       1.0     0.383979     0.965672     0.623050    Biso  1.000000 O
   Si359       1.0     0.447990     0.407816     0.623033    Biso  1.000000 Si
   H598        1.0     0.727534     0.958253     0.623017    Biso  1.000000 H
   Si360       1.0     0.658623     0.569298     0.622875    Biso  1.000000 Si
   O2739       1.0     0.474670     0.733471     0.622783    Biso  1.000000 O
   O2740       1.0     0.545237     0.826774     0.622717    Biso  1.000000 O
   Si361       1.0     0.276800     0.561904     0.622708    Biso  1.000000 Si
   O2741       1.0     0.762665     0.680608     0.622692    Biso  1.000000 O
   Si362       1.0     0.339461     0.411538     0.622692    Biso  1.000000 Si
   Si363       1.0     0.054624     0.771722     0.622667    Biso  1.000000 Si
   O2742       1.0     0.525330     0.239595     0.622625    Biso  1.000000 O
   O2743       1.0     0.669142     0.205920     0.622617    Biso  1.000000 O
   Si364       1.0     0.615499     0.133315     0.622442    Biso  1.000000 Si
   O2744       1.0     0.951366     0.767070     0.622408    Biso  1.000000 O
   O2745       1.0     0.639130     0.602721     0.622358    Biso  1.000000 O
   O2746       1.0     0.810363     0.641149     0.622292    Biso  1.000000 O
   O2747       1.0     0.756000     0.823781     0.622258    Biso  1.000000 O
   O2748       1.0     0.205471     0.245530     0.622125    Biso  1.000000 O
   O2749       1.0     0.036372     0.934185     0.622100    Biso  1.000000 O
   O2750       1.0     0.984101     0.091869     0.622075    Biso  1.000000 O
   O2751       1.0     0.007470     0.489349     0.621967    Biso  1.000000 O
   O2752       1.0     0.778172     0.883610     0.621950    Biso  1.000000 O
   O2753       1.0     0.280176     0.762417     0.621942    Biso  1.000000 O
   O2754       1.0     0.206081     0.521188     0.621933    Biso  1.000000 O
   O2755       1.0     0.585486     0.045117     0.621850    Biso  1.000000 O
   Si365       1.0     0.822168     0.552499     0.621733    Biso  1.000000 Si
   O2756       1.0     0.200135     0.683575     0.621708    Biso  1.000000 O
   O2757       1.0     0.867339     0.459648     0.621675    Biso  1.000000 O
   O2758       1.0     0.650891     0.799764     0.621542    Biso  1.000000 O
   O2759       1.0     0.977893     0.366924     0.621525    Biso  1.000000 O
   O2760       1.0     0.259855     0.223072     0.621492    Biso  1.000000 O
   Si366       1.0     0.010803     0.246309     0.621442    Biso  1.000000 Si
   Si367       1.0     0.446095     0.164952     0.621225    Biso  1.000000 Si
   O2761       1.0     0.389729     0.486130     0.621150    Biso  1.000000 O
   Si368       1.0     0.579083     0.942711     0.621100    Biso  1.000000 Si
   O2762       1.0     0.025374     0.868898     0.620975    Biso  1.000000 O
   O2763       1.0     0.123230     0.108292     0.620967    Biso  1.000000 O
   O2764       1.0     0.848347     0.094133     0.620892    Biso  1.000000 O
   O2765       1.0     0.691750     0.016749     0.620875    Biso  1.000000 O
   O2766       1.0     0.786645     0.547016     0.620833    Biso  1.000000 O
   Si369       1.0     0.758178     0.145562     0.620800    Biso  1.000000 Si
   O2767       1.0     0.105414     0.841511     0.620725    Biso  1.000000 O
   Si370       1.0     0.632574     0.642255     0.620725    Biso  1.000000 Si
   O2768       1.0     0.495884     0.542213     0.620575    Biso  1.000000 O
   O2769       1.0     0.304896     0.401479     0.620517    Biso  1.000000 O
   O2770       1.0     0.224398     0.083671     0.620367    Biso  1.000000 O
   O2771       1.0     0.243847     0.469909     0.620183    Biso  1.000000 O
   O2772       1.0     0.882694     0.906647     0.620158    Biso  1.000000 O
   O2773       1.0     0.875223     0.151623     0.620100    Biso  1.000000 O
   O2774       1.0     0.820926     0.245832     0.620058    Biso  1.000000 O
   O2775       1.0     0.495208     0.082614     0.619992    Biso  1.000000 O
   O2776       1.0     0.248617     0.288333     0.619767    Biso  1.000000 O
   O2777       1.0     0.902622     0.347685     0.619733    Biso  1.000000 O
   Si371       1.0     0.957268     0.979755     0.619625    Biso  1.000000 Si
   O2778       1.0     0.603389     0.832910     0.619583    Biso  1.000000 O
   O2779       1.0     0.784075     0.389156     0.619567    Biso  1.000000 O
   Si372       1.0     0.511086     0.819103     0.619425    Biso  1.000000 Si
   O2780       1.0     0.608681     0.921585     0.619025    Biso  1.000000 O
   O2781       1.0     0.039552     0.544048     0.618967    Biso  1.000000 O
   O2782       1.0     0.115281     0.314036     0.618908    Biso  1.000000 O
   O2783       1.0     0.949471     0.487916     0.618900    Biso  1.000000 O
   O2784       1.0     0.063641     0.344969     0.618883    Biso  1.000000 O
   Si373       1.0     0.010868     0.832156     0.618833    Biso  1.000000 Si
   Si374       1.0     0.293549     0.136609     0.618825    Biso  1.000000 Si
   Si375       1.0     0.070414     0.564042     0.618808    Biso  1.000000 Si
   Si376       1.0     0.340702     0.549632     0.618500    Biso  1.000000 Si
   O2785       1.0     0.423270     0.433141     0.618317    Biso  1.000000 O
   O2786       1.0     0.279675     0.098861     0.618258    Biso  1.000000 O
   O2787       1.0     0.434856     0.613057     0.618192    Biso  1.000000 O
   Si377       1.0     0.155269     0.927772     0.618083    Biso  1.000000 Si
   Si378       1.0     0.979919     0.467218     0.617908    Biso  1.000000 Si
   Si379       1.0     0.356188     0.790785     0.617817    Biso  1.000000 Si
   O2788       1.0     0.648321     0.870734     0.617717    Biso  1.000000 O
   O2789       1.0     0.036416     0.803712     0.617658    Biso  1.000000 O
   O2790       1.0     0.932504     0.950104     0.617608    Biso  1.000000 O
   O2791       1.0     0.588905     0.111486     0.617600    Biso  1.000000 O
   O2792       1.0     0.246504     0.831979     0.617592    Biso  1.000000 O
   O2793       1.0     0.996210     0.211327     0.617575    Biso  1.000000 O
   Si380       1.0     0.172649     0.246787     0.617467    Biso  1.000000 Si
   Si381       1.0     0.896676     0.943415     0.617292    Biso  1.000000 Si
   O2794       1.0     0.510084     0.779569     0.617283    Biso  1.000000 O
   Si382       1.0     0.421549     0.473757     0.617233    Biso  1.000000 Si
   O2795       1.0     0.372523     0.052587     0.617200    Biso  1.000000 O
   Si383       1.0     0.946291     0.609863     0.617108    Biso  1.000000 Si
   O2796       1.0     0.846212     0.688957     0.617050    Biso  1.000000 O
   Si384       1.0     0.237466     0.250685     0.616842    Biso  1.000000 Si
   O2797       1.0     0.131659     0.898021     0.616842    Biso  1.000000 O
   Si385       1.0     0.149911     0.321002     0.616808    Biso  1.000000 Si
   Si386       1.0     0.423683     0.808943     0.616808    Biso  1.000000 Si
   O2798       1.0     0.249336     0.578352     0.616775    Biso  1.000000 O
   O2799       1.0     0.595200     0.361970     0.616767    Biso  1.000000 O
   O2800       1.0     0.836041     0.369187     0.616758    Biso  1.000000 O
   Si387       1.0     0.863419     0.496668     0.616508    Biso  1.000000 Si
   O2801       1.0     0.739034     0.177326     0.616483    Biso  1.000000 O
   O2802       1.0     0.097988     0.394211     0.616458    Biso  1.000000 O
   Si388       1.0     0.906760     0.162689     0.616183    Biso  1.000000 Si
   O2803       1.0     0.623927     0.167467     0.616158    Biso  1.000000 O
   Si389       1.0     0.961471     0.732239     0.616133    Biso  1.000000 Si
   Si390       1.0     0.641721     0.910847     0.616108    Biso  1.000000 Si
   O2804       1.0     0.390208     0.798506     0.616100    Biso  1.000000 O
   O2805       1.0     0.902840     0.278198     0.616017    Biso  1.000000 O
   Si391       1.0     0.288169     0.366949     0.615975    Biso  1.000000 Si
   Si392       1.0     0.181818     0.545658     0.615958    Biso  1.000000 Si
   Si393       1.0     0.840463     0.728340     0.615900    Biso  1.000000 Si
   Si394       1.0     0.807401     0.017101     0.615892    Biso  1.000000 Si
   O2806       1.0     0.283748     0.931469     0.615817    Biso  1.000000 O
   O2807       1.0     0.718626     0.958806     0.615758    Biso  1.000000 O
   O2808       1.0     0.306791     0.558534     0.615725    Biso  1.000000 O
   O2809       1.0     0.178791     0.743430     0.615717    Biso  1.000000 O
   O2810       1.0     0.895740     0.513291     0.615642    Biso  1.000000 O
   O2811       1.0     0.165091     0.285315     0.615533    Biso  1.000000 O
   O2812       1.0     0.425404     0.849207     0.615425    Biso  1.000000 O
   Si395       1.0     0.636385     0.832508     0.615367    Biso  1.000000 Si
   O2813       1.0     0.337544     0.826120     0.615308    Biso  1.000000 O
   Si396       1.0     0.548090     0.261172     0.615283    Biso  1.000000 Si
   O2814       1.0     0.807183     0.975983     0.615275    Biso  1.000000 O
   Si397       1.0     0.864508     0.062093     0.615242    Biso  1.000000 Si
   O2815       1.0     0.235179     0.731912     0.615100    Biso  1.000000 O
   O2816       1.0     0.034107     0.108367     0.614842    Biso  1.000000 O
   Si398       1.0     0.041578     0.900133     0.614658    Biso  1.000000 Si
   O2817       1.0     0.064403     0.602419     0.614508    Biso  1.000000 O
   O2818       1.0     0.422812     0.143022     0.614500    Biso  1.000000 O
   O2819       1.0     0.333776     0.703191     0.614433    Biso  1.000000 O
   O2820       1.0     0.904517     0.204084     0.614425    Biso  1.000000 O
   O2821       1.0     0.748334     0.737168     0.614300    Biso  1.000000 O
   O2822       1.0     0.052729     0.739582     0.614258    Biso  1.000000 O
   Si399       1.0     0.573202     0.822574     0.614142    Biso  1.000000 Si
   O2823       1.0     0.456854     0.197042     0.613925    Biso  1.000000 O
   O2824       1.0     0.160648     0.440259     0.613800    Biso  1.000000 O
   Si400       1.0     0.547894     0.700475     0.613567    Biso  1.000000 Si
   Si401       1.0     0.203685     0.715364     0.613467    Biso  1.000000 Si
   Si402       1.0     0.069521     0.703493     0.613425    Biso  1.000000 Si
   O2825       1.0     0.544453     0.659457     0.613308    Biso  1.000000 O
   Si403       1.0     0.486867     0.993235     0.613283    Biso  1.000000 Si
   O2826       1.0     0.618177     0.751704     0.613150    Biso  1.000000 O
   O2827       1.0     0.469748     0.397832     0.613042    Biso  1.000000 O
   Si404       1.0     0.560613     0.488721     0.613008    Biso  1.000000 Si
   O2828       1.0     0.933659     0.708297     0.612983    Biso  1.000000 O
   O2829       1.0     0.806900     0.735835     0.612950    Biso  1.000000 O
   Si405       1.0     0.580477     0.074944     0.612950    Biso  1.000000 Si
   Si406       1.0     0.246983     0.999447     0.612750    Biso  1.000000 Si
   O2830       1.0     0.209522     0.624727     0.612667    Biso  1.000000 O
   O2831       1.0     0.508799     0.024470     0.612658    Biso  1.000000 O
   Si407       1.0     0.252690     0.077736     0.612592    Biso  1.000000 Si
   O2832       1.0     0.398811     0.908181     0.612575    Biso  1.000000 O
   Si408       1.0     0.495252     0.746347     0.612550    Biso  1.000000 Si
   O2833       1.0     0.075794     0.890526     0.612458    Biso  1.000000 O
   Si409       1.0     0.107484     0.872067     0.612450    Biso  1.000000 Si
   Si410       1.0     0.649323     0.192717     0.612408    Biso  1.000000 Si
   Si411       1.0     0.419545     0.290295     0.612367    Biso  1.000000 Si
   O2834       1.0     0.838110     0.035561     0.612350    Biso  1.000000 O
   O2835       1.0     0.530622     0.590298     0.612183    Biso  1.000000 O
   O2836       1.0     0.908503     0.408671     0.612142    Biso  1.000000 O
   O2837       1.0     0.211918     0.002817     0.612025    Biso  1.000000 O
   O2838       1.0     0.259986     0.037497     0.611842    Biso  1.000000 O
   O2839       1.0     0.952280     0.646380     0.611808    Biso  1.000000 O
   O2840       1.0     0.673585     0.555290     0.611808    Biso  1.000000 O
   Si412       1.0     0.502265     0.383271     0.611733    Biso  1.000000 Si
   O2841       1.0     0.023065     0.270025     0.611733    Biso  1.000000 O
   Si413       1.0     0.358736     0.255992     0.611692    Biso  1.000000 Si
   Si414       1.0     0.387268     0.945930     0.611575    Biso  1.000000 Si
   O2842       1.0     0.946639     0.317959     0.611442    Biso  1.000000 O
   Si415       1.0     0.911465     0.316299     0.611400    Biso  1.000000 Si
   O2843       1.0     0.837914     0.303247     0.611333    Biso  1.000000 O
   Si416       1.0     0.000087     0.109298     0.611308    Biso  1.000000 Si
   O2844       1.0     0.094350     0.544728     0.611242    Biso  1.000000 O
   O2845       1.0     0.775972     0.124714     0.611158    Biso  1.000000 O
   O2846       1.0     0.152328     0.528884     0.611042    Biso  1.000000 O
   Si417       1.0     0.701681     0.991525     0.611008    Biso  1.000000 Si
   O2847       1.0     0.541883     0.522420     0.610792    Biso  1.000000 O
   Si418       1.0     0.518034     0.552197     0.610750    Biso  1.000000 Si
   O2848       1.0     0.445616     0.263461     0.610708    Biso  1.000000 O
   O2849       1.0     0.834146     0.571486     0.610708    Biso  1.000000 O
   O2850       1.0     0.354772     0.415210     0.610700    Biso  1.000000 O
   Si419       1.0     0.264320     0.749189     0.610550    Biso  1.000000 Si
   O2851       1.0     0.571416     0.783970     0.610425    Biso  1.000000 O
   Si420       1.0     0.729298     0.470186     0.610425    Biso  1.000000 Si
   O2852       1.0     0.314174     0.346352     0.610308    Biso  1.000000 O
   Si421       1.0     0.971207     0.346503     0.610242    Biso  1.000000 Si
   O2853       1.0     0.720913     0.243468     0.610233    Biso  1.000000 O
   O2854       1.0     0.336542     0.286523     0.610192    Biso  1.000000 O
   Si422       1.0     0.512371     0.063828     0.610192    Biso  1.000000 Si
   Si423       1.0     0.795596     0.877826     0.610175    Biso  1.000000 Si
   Si424       1.0     0.071808     0.374921     0.609975    Biso  1.000000 Si
   O2855       1.0     0.695975     0.627191     0.609950    Biso  1.000000 O
   O2856       1.0     0.562138     0.950909     0.609833    Biso  1.000000 O
   O2857       1.0     0.546304     0.073963     0.609817    Biso  1.000000 O
   O2858       1.0     0.989219     0.148228     0.609800    Biso  1.000000 O
   Si425       1.0     0.925164     0.499384     0.609717    Biso  1.000000 Si
   O2859       1.0     0.517446     0.716319     0.609658    Biso  1.000000 O
   Si426       1.0     0.896807     0.242336     0.609458    Biso  1.000000 Si
   O2860       1.0     0.390164     0.270981     0.609167    Biso  1.000000 O
   O2861       1.0     0.713987     0.506551     0.608992    Biso  1.000000 O
   Si427       1.0     0.832208     0.263939     0.608958    Biso  1.000000 Si
   Si428       1.0     0.727534     0.609813     0.608942    Biso  1.000000 Si
   Si429       1.0     0.756240     0.820159     0.608892    Biso  1.000000 Si
   O2862       1.0     0.504835     0.960969     0.608733    Biso  1.000000 O
   O2863       1.0     0.821710     0.850665     0.608700    Biso  1.000000 O
   O2864       1.0     0.342989     0.765687     0.608567    Biso  1.000000 O
   O2865       1.0     0.779828     0.026960     0.608375    Biso  1.000000 O
   O2866       1.0     0.972035     0.990695     0.608308    Biso  1.000000 O
   O2867       1.0     0.503463     0.344416     0.608192    Biso  1.000000 O
   O2868       1.0     0.531559     0.289390     0.608175    Biso  1.000000 O
   O2869       1.0     0.056802     0.668033     0.608075    Biso  1.000000 O
   O2870       1.0     0.507819     0.840128     0.607950    Biso  1.000000 O
   Si430       1.0     0.227164     0.593014     0.607883    Biso  1.000000 Si
   O2871       1.0     0.641809     0.649976     0.607675    Biso  1.000000 O
   Si431       1.0     0.123056     0.105752     0.607583    Biso  1.000000 Si
   Si432       1.0     0.737444     0.207857     0.607558    Biso  1.000000 Si
   Si433       1.0     0.773163     0.375651     0.607542    Biso  1.000000 Si
   Si434       1.0     0.829464     0.340744     0.607467    Biso  1.000000 Si
   Si435       1.0     0.776822     0.747931     0.607383    Biso  1.000000 Si
   O2872       1.0     0.993335     0.837261     0.607358    Biso  1.000000 O
   O2873       1.0     0.636320     0.227297     0.607342    Biso  1.000000 O
   O2874       1.0     0.100057     0.709378     0.607325    Biso  1.000000 O
   O2875       1.0     0.935357     0.586198     0.607242    Biso  1.000000 O
   O2876       1.0     0.863789     0.744084     0.607233    Biso  1.000000 O
   O2877       1.0     0.356231     0.536906     0.607075    Biso  1.000000 O
   O2878       1.0     0.741887     0.356814     0.607042    Biso  1.000000 O
   Si436       1.0     0.988544     0.188165     0.607000    Biso  1.000000 Si
   O2879       1.0     0.591475     0.496165     0.606900    Biso  1.000000 O
   O2880       1.0     0.566233     0.237205     0.606875    Biso  1.000000 O
   Si437       1.0     0.242257     0.462113     0.606867    Biso  1.000000 Si
   O2881       1.0     0.001786     0.330936     0.606667    Biso  1.000000 O
   O2882       1.0     0.547981     0.456555     0.606558    Biso  1.000000 O
   Si438       1.0     0.413621     0.876644     0.606542    Biso  1.000000 Si
   O2883       1.0     0.810798     0.912582     0.606517    Biso  1.000000 O
   O2884       1.0     0.439256     0.791993     0.606417    Biso  1.000000 O
   O2885       1.0     0.291676     0.151623     0.606342    Biso  1.000000 O
   O2886       1.0     0.201638     0.564545     0.606300    Biso  1.000000 O
   O2887       1.0     0.049092     0.404471     0.606292    Biso  1.000000 O
   O2888       1.0     0.458139     0.001936     0.606275    Biso  1.000000 O
   O2889       1.0     0.160343     0.342882     0.606125    Biso  1.000000 O
   O2890       1.0     0.263928     0.372080     0.606117    Biso  1.000000 O
   Si439       1.0     0.534695     0.626738     0.606117    Biso  1.000000 Si
   O2891       1.0     0.573159     0.716797     0.606025    Biso  1.000000 O
   O2892       1.0     0.355665     0.945326     0.605950    Biso  1.000000 O
   O2893       1.0     0.913708     0.136534     0.605925    Biso  1.000000 O
   O2894       1.0     0.700462     0.309182     0.605875    Biso  1.000000 O
   O2895       1.0     0.862634     0.244976     0.605858    Biso  1.000000 O
   O2896       1.0     0.775776     0.787969     0.605783    Biso  1.000000 O
   O2897       1.0     0.169142     0.228504     0.605750    Biso  1.000000 O
   O2898       1.0     0.435096     0.487564     0.605658    Biso  1.000000 O
   Si440       1.0     0.931459     0.673591     0.605642    Biso  1.000000 Si
   O2899       1.0     0.213791     0.438750     0.605642    Biso  1.000000 O
   O2900       1.0     0.886353     0.076981     0.605583    Biso  1.000000 O
   Si441       1.0     0.588949     0.752936     0.605358    Biso  1.000000 Si
   Si442       1.0     0.347890     0.727108     0.605258    Biso  1.000000 Si
   O2901       1.0     0.163066     0.939542     0.605250    Biso  1.000000 O
   Si443       1.0     0.448011     0.226366     0.605208    Biso  1.000000 Si
   O2902       1.0     0.978895     0.744687     0.605183    Biso  1.000000 O
   O2903       1.0     0.883478     0.954531     0.605183    Biso  1.000000 O
   O2904       1.0     0.672039     0.979428     0.605167    Biso  1.000000 O
   Si444       1.0     0.255717     0.823605     0.605150    Biso  1.000000 Si
   O2905       1.0     0.980812     0.456807     0.605058    Biso  1.000000 O
   Si445       1.0     0.428976     0.611020     0.605025    Biso  1.000000 Si
   H599        1.0     0.202378     0.007193     0.605008    Biso  1.000000 H
   O2906       1.0     0.709958     0.441793     0.604750    Biso  1.000000 O
   Si446       1.0     0.323082     0.846264     0.604692    Biso  1.000000 Si
   Si447       1.0     0.700680     0.541986     0.604608    Biso  1.000000 Si
   O2907       1.0     0.760988     0.468098     0.604558    Biso  1.000000 O
   O2908       1.0     0.329769     0.886251     0.604558    Biso  1.000000 O
   O2909       1.0     0.725051     0.571662     0.604533    Biso  1.000000 O
   Si448       1.0     0.382432     0.057591     0.604433    Biso  1.000000 Si
   O2910       1.0     0.528161     0.901491     0.604417    Biso  1.000000 O
   O2911       1.0     0.795574     0.345824     0.604400    Biso  1.000000 O
   O2912       1.0     0.563554     0.848100     0.604317    Biso  1.000000 O
   Si449       1.0     0.806573     0.951991     0.604317    Biso  1.000000 Si
   O2913       1.0     0.410071     0.966426     0.604283    Biso  1.000000 O
   O2914       1.0     0.131964     0.067827     0.604250    Biso  1.000000 O
   Si450       1.0     0.058762     0.628273     0.604208    Biso  1.000000 Si
   O2915       1.0     0.851679     0.492845     0.604083    Biso  1.000000 O
   O2916       1.0     0.256676     0.783266     0.603975    Biso  1.000000 O
   Si451       1.0     0.123448     0.538239     0.603925    Biso  1.000000 Si
   O2917       1.0     0.770157     0.855444     0.603875    Biso  1.000000 O
   O2918       1.0     0.876704     0.838493     0.603825    Biso  1.000000 O
   O2919       1.0     0.420983     0.322209     0.603758    Biso  1.000000 O
   O2920       1.0     0.347824     0.225788     0.603750    Biso  1.000000 O
   O2921       1.0     0.233872     0.243669     0.603725    Biso  1.000000 O
   Si452       1.0     0.334560     0.321203     0.603575    Biso  1.000000 Si
   Si453       1.0     0.586531     0.363101     0.603567    Biso  1.000000 Si
   O2922       1.0     0.288583     0.838066     0.603458    Biso  1.000000 O
   Si454       1.0     0.532757     0.941579     0.603450    Biso  1.000000 Si
   O2923       1.0     0.394477     0.095415     0.603433    Biso  1.000000 O
   O2924       1.0     0.647362     0.920403     0.603375    Biso  1.000000 O
   O2925       1.0     0.724485     0.817720     0.603375    Biso  1.000000 O
   O2926       1.0     0.769896     0.214546     0.603225    Biso  1.000000 O
   O2927       1.0     0.258592     0.973996     0.603092    Biso  1.000000 O
   O2928       1.0     0.937797     0.823077     0.603042    Biso  1.000000 O
   O2929       1.0     0.382258     0.724618     0.602908    Biso  1.000000 O
   O2930       1.0     0.667095     0.173352     0.602858    Biso  1.000000 O
   Si455       1.0     0.418260     0.124965     0.602825    Biso  1.000000 Si
   Si456       1.0     0.275363     0.937505     0.602800    Biso  1.000000 Si
   O2931       1.0     0.690726     0.378166     0.602733    Biso  1.000000 O
   O2932       1.0     0.738729     0.068154     0.602633    Biso  1.000000 O
   O2933       1.0     0.140153     0.000402     0.602617    Biso  1.000000 O
   Si457       1.0     0.180054     0.435757     0.602592    Biso  1.000000 Si
   O2934       1.0     0.144270     0.134698     0.602558    Biso  1.000000 O
   O2935       1.0     0.915668     0.467218     0.602542    Biso  1.000000 O
   O2936       1.0     0.028989     0.911224     0.602525    Biso  1.000000 O
   O2937       1.0     0.724616     0.007042     0.602417    Biso  1.000000 O
   O2938       1.0     0.747572     0.635792     0.602308    Biso  1.000000 O
   O2939       1.0     0.636777     0.823932     0.602300    Biso  1.000000 O
   Si458       1.0     0.014897     0.296406     0.602225    Biso  1.000000 Si
   O2940       1.0     0.520560     0.401856     0.602208    Biso  1.000000 O
   O2941       1.0     0.601647     0.071800     0.602117    Biso  1.000000 O
   O2942       1.0     0.441761     0.574554     0.602042    Biso  1.000000 O
   O2943       1.0     0.941826     0.525338     0.601675    Biso  1.000000 O
   O2944       1.0     0.092129     0.111209     0.601667    Biso  1.000000 O
   Si459       1.0     0.706517     0.270981     0.601658    Biso  1.000000 Si
   O2945       1.0     0.408154     0.031386     0.601333    Biso  1.000000 O
   O2946       1.0     0.279893     0.724870     0.601275    Biso  1.000000 O
   Si460       1.0     0.531537     0.862435     0.601192    Biso  1.000000 Si
   O2947       1.0     0.959446     0.372256     0.601133    Biso  1.000000 O
   O2948       1.0     0.243869     0.499208     0.601100    Biso  1.000000 O
   O2949       1.0     0.396067     0.620149     0.601017    Biso  1.000000 O
   O2950       1.0     0.202052     0.701733     0.601008    Biso  1.000000 O
   O2951       1.0     0.900183     0.656993     0.600992    Biso  1.000000 O
   O2952       1.0     0.365901     0.336997     0.600992    Biso  1.000000 O
   O2953       1.0     0.958858     0.199985     0.600967    Biso  1.000000 O
   Si461       1.0     0.672475     0.641601     0.600967    Biso  1.000000 Si
   Si462       1.0     0.711940     0.345120     0.600950    Biso  1.000000 Si
   Si463       1.0     0.525874     0.322536     0.600900    Biso  1.000000 Si
   Si464       1.0     0.903842     0.429721     0.600875    Biso  1.000000 Si
   O2954       1.0     0.708085     0.125846     0.600850    Biso  1.000000 O
   O2955       1.0     0.118678     0.856223     0.600817    Biso  1.000000 O
   O2956       1.0     0.997778     0.084903     0.600717    Biso  1.000000 O
   O2957       1.0     0.578364     0.401579     0.600675    Biso  1.000000 O
   O2958       1.0     0.481966     0.756910     0.600650    Biso  1.000000 O
   O2959       1.0     0.244849     0.092825     0.600550    Biso  1.000000 O
   O2960       1.0     0.504508     0.635842     0.600517    Biso  1.000000 O
   O2961       1.0     0.417062     0.213993     0.600500    Biso  1.000000 O
   O2962       1.0     0.557673     0.340970     0.600442    Biso  1.000000 O
   O2963       1.0     0.266781     0.440912     0.600442    Biso  1.000000 O
   Si465       1.0     0.752080     0.030908     0.600433    Biso  1.000000 Si
   O2964       1.0     0.800301     0.613535     0.600075    Biso  1.000000 O
   O2965       1.0     0.370998     0.472047     0.600033    Biso  1.000000 O
   Si466       1.0     0.427887     0.998038     0.599867    Biso  1.000000 Si
   O2966       1.0     0.498432     0.551870     0.599750    Biso  1.000000 O
   Si467       1.0     0.352246     0.437618     0.599633    Biso  1.000000 Si
   Si468       1.0     0.911356     0.100168     0.599508    Biso  1.000000 Si
   O2967       1.0     0.147689     0.678269     0.599483    Biso  1.000000 O
   O2968       1.0     0.807074     0.262229     0.599458    Biso  1.000000 O
   O2969       1.0     0.083373     0.354199     0.599417    Biso  1.000000 O
   O2970       1.0     0.448796     0.108870     0.599350    Biso  1.000000 O
   O2971       1.0     0.942131     0.079697     0.599250    Biso  1.000000 O
   Si469       1.0     0.842793     0.835450     0.599200    Biso  1.000000 Si
   Si470       1.0     0.828201     0.589870     0.599008    Biso  1.000000 Si
   Si471       1.0     0.548939     0.423082     0.598967    Biso  1.000000 Si
   O2972       1.0     0.449384     0.638634     0.598925    Biso  1.000000 O
   O2973       1.0     0.898114     0.323366     0.598850    Biso  1.000000 O
   O2974       1.0     0.390687     0.858134     0.598800    Biso  1.000000 O
   O2975       1.0     0.918108     0.245605     0.598775    Biso  1.000000 O
   O2976       1.0     0.773163     0.406282     0.598650    Biso  1.000000 O
   O2977       1.0     0.440389     0.888037     0.598642    Biso  1.000000 O
   O2978       1.0     0.497234     0.074642     0.598567    Biso  1.000000 O
   O2979       1.0     0.320033     0.453210     0.598500    Biso  1.000000 O
   Si472       1.0     0.789127     0.119005     0.598442    Biso  1.000000 Si
   O2980       1.0     0.028314     0.618691     0.598225    Biso  1.000000 O
   Si473       1.0     0.336477     0.921208     0.598108    Biso  1.000000 Si
   Si474       1.0     0.949710     0.562860     0.597992    Biso  1.000000 Si
   O2981       1.0     0.840179     0.794809     0.597992    Biso  1.000000 O
   O2982       1.0     0.228079     0.836154     0.597817    Biso  1.000000 O
   O2983       1.0     0.013133     0.195232     0.597808    Biso  1.000000 O
   O2984       1.0     0.247572     0.603400     0.597775    Biso  1.000000 O
   O2985       1.0     0.254432     0.908206     0.597725    Biso  1.000000 O
   O2986       1.0     0.129220     0.573473     0.597725    Biso  1.000000 O
   Si475       1.0     0.969770     0.830797     0.597692    Biso  1.000000 Si
   O2987       1.0     0.869887     0.432915     0.597658    Biso  1.000000 O
   O2988       1.0     0.719432     0.191384     0.597450    Biso  1.000000 O
   Si476       1.0     0.368036     0.511984     0.597383    Biso  1.000000 Si
   O2989       1.0     0.816091     0.145864     0.597333    Biso  1.000000 O
   O2990       1.0     0.984515     0.571159     0.597300    Biso  1.000000 O
   Si477       1.0     0.905955     0.825416     0.597242    Biso  1.000000 Si
   O2991       1.0     0.831598     0.969595     0.597083    Biso  1.000000 O
   O2992       1.0     0.615847     0.350301     0.597008    Biso  1.000000 O
   O2993       1.0     0.777105     0.953374     0.596933    Biso  1.000000 O
   Si478       1.0     0.693928     0.415286     0.596850    Biso  1.000000 Si
   O2994       1.0     0.080498     0.454971     0.596792    Biso  1.000000 O
   Si479       1.0     0.120617     0.704675     0.596750    Biso  1.000000 Si
   O2995       1.0     0.172627     0.400096     0.596742    Biso  1.000000 O
   Si480       1.0     0.663000     0.950079     0.596700    Biso  1.000000 Si
   O2996       1.0     0.627521     0.285391     0.596667    Biso  1.000000 O
   O2997       1.0     0.813281     0.450846     0.596658    Biso  1.000000 O
   Si481       1.0     0.126955     0.034907     0.596600    Biso  1.000000 Si
   O2998       1.0     0.847563     0.350602     0.596583    Biso  1.000000 O
   O2999       1.0     0.355033     0.051732     0.596433    Biso  1.000000 O
   Si482       1.0     0.156858     0.969419     0.596392    Biso  1.000000 Si
   O3000       1.0     0.212942     0.354500     0.596350    Biso  1.000000 O
   Si483       1.0     0.695627     0.162060     0.596292    Biso  1.000000 Si
   O3001       1.0     0.557281     0.621910     0.596292    Biso  1.000000 O
   Si484       1.0     0.642636     0.249277     0.596217    Biso  1.000000 Si
   Si485       1.0     0.451518     0.770792     0.596208    Biso  1.000000 Si
   O3002       1.0     0.677419     0.255262     0.596183    Biso  1.000000 O
   O3003       1.0     0.339156     0.164047     0.596167    Biso  1.000000 O
   O3004       1.0     0.316548     0.101703     0.596033    Biso  1.000000 O
   Si486       1.0     0.865509     0.766793     0.596033    Biso  1.000000 Si
   O3005       1.0     0.855055     0.614466     0.595942    Biso  1.000000 O
   O3006       1.0     0.085922     0.621357     0.595833    Biso  1.000000 O
   Si487       1.0     0.052598     0.430300     0.595767    Biso  1.000000 Si
   Si488       1.0     0.177832     0.359983     0.595767    Biso  1.000000 Si
   O3007       1.0     0.305462     0.938812     0.595725    Biso  1.000000 O
   Si489       1.0     0.981356     0.990443     0.595658    Biso  1.000000 Si
   Si490       1.0     0.846692     0.462566     0.595608    Biso  1.000000 Si
   Si491       1.0     0.778608     0.445515     0.595500    Biso  1.000000 Si
   O3008       1.0     0.988958     0.279481     0.595367    Biso  1.000000 O
   O3009       1.0     0.774666     0.731383     0.595292    Biso  1.000000 O
   Si492       1.0     0.309927     0.141463     0.595283    Biso  1.000000 Si
   Si493       1.0     0.555756     0.221160     0.595192    Biso  1.000000 Si
   O3010       1.0     0.116326     0.507909     0.595175    Biso  1.000000 O
   O3011       1.0     0.042950     0.307069     0.595050    Biso  1.000000 O
   O3012       1.0     0.556954     0.180897     0.594875    Biso  1.000000 O
   Si494       1.0     0.247964     0.359530     0.594658    Biso  1.000000 Si
   Si495       1.0     0.396567     0.333979     0.594558    Biso  1.000000 Si
   O3013       1.0     0.468768     0.226718     0.594467    Biso  1.000000 O
   Si496       1.0     0.728079     0.097804     0.594425    Biso  1.000000 Si
   O3014       1.0     0.132988     0.742047     0.594275    Biso  1.000000 O
   O3015       1.0     0.662935     0.431934     0.594242    Biso  1.000000 O
   O3016       1.0     0.068803     0.957222     0.594167    Biso  1.000000 O
   Si497       1.0     0.467788     0.562256     0.594167    Biso  1.000000 Si
   O3017       1.0     0.432678     0.737092     0.594133    Biso  1.000000 O
   O3018       1.0     0.946901     0.683726     0.594117    Biso  1.000000 O
   Si498       1.0     0.601189     0.504036     0.594108    Biso  1.000000 Si
   Si499       1.0     0.774513     0.633453     0.593933    Biso  1.000000 Si
   Si500       1.0     0.864159     0.959837     0.593917    Biso  1.000000 Si
   O3019       1.0     0.055887     0.155773     0.593892    Biso  1.000000 O
   Si501       1.0     0.180599     0.678822     0.593842    Biso  1.000000 Si
   O3020       1.0     0.409222     0.152705     0.593783    Biso  1.000000 O
   Si502       1.0     0.789650     0.231471     0.593767    Biso  1.000000 Si
   O3021       1.0     0.177484     0.466338     0.593683    Biso  1.000000 O
   O3022       1.0     0.120965     0.237633     0.593675    Biso  1.000000 O
   O3023       1.0     0.400466     0.522622     0.593667    Biso  1.000000 O
   O3024       1.0     0.331642     0.720418     0.593658    Biso  1.000000 O
   O3025       1.0     0.012589     0.970852     0.593642    Biso  1.000000 O
   O3026       1.0     0.339962     0.834142     0.593625    Biso  1.000000 O
   O3027       1.0     0.522782     0.231119     0.593617    Biso  1.000000 O
   O3028       1.0     0.802631     0.083268     0.593617    Biso  1.000000 O
   Si503       1.0     0.154898     0.227900     0.593608    Biso  1.000000 Si
   O3029       1.0     0.686392     0.671805     0.593558    Biso  1.000000 O
   O3030       1.0     0.895370     0.787868     0.593542    Biso  1.000000 O
   O3031       1.0     0.704034     0.872645     0.593300    Biso  1.000000 O
   Si504       1.0     0.430762     0.502201     0.593225    Biso  1.000000 Si
   Si505       1.0     0.972536     0.070266     0.593050    Biso  1.000000 Si
   O3032       1.0     0.172170     0.855041     0.593042    Biso  1.000000 O
   O3033       1.0     0.094590     0.021125     0.593042    Biso  1.000000 O
   O3034       1.0     0.024829     0.453411     0.592942    Biso  1.000000 O
   O3035       1.0     0.279174     0.264165     0.592750    Biso  1.000000 O
   Si506       1.0     0.344557     0.202852     0.592733    Biso  1.000000 Si
   Si507       1.0     0.036067     0.938938     0.592667    Biso  1.000000 Si
   Si508       1.0     0.981291     0.757438     0.592500    Biso  1.000000 Si
   O3036       1.0     0.262469     0.323970     0.592417    Biso  1.000000 O
   O3037       1.0     0.203881     0.053492     0.592408    Biso  1.000000 O
   Si509       1.0     0.990025     0.451903     0.592367    Biso  1.000000 Si
   O3038       1.0     0.666485     0.611247     0.592308    Biso  1.000000 O
   O3039       1.0     0.730779     0.274854     0.592258    Biso  1.000000 O
   O3040       1.0     0.688069     0.536202     0.592217    Biso  1.000000 O
   O3041       1.0     0.318988     0.313834     0.592108    Biso  1.000000 O
   Si510       1.0     0.711526     0.833564     0.592075    Biso  1.000000 Si
   O3042       1.0     0.588884     0.761789     0.592042    Biso  1.000000 O
   O3043       1.0     0.632530     0.487690     0.592033    Biso  1.000000 O
   Si511       1.0     0.401882     0.718759     0.591992    Biso  1.000000 Si
   Si512       1.0     0.938472     0.219601     0.591983    Biso  1.000000 Si
   Si513       1.0     0.478765     0.634459     0.591725    Biso  1.000000 Si
   Si514       1.0     0.249053     0.243241     0.591717    Biso  1.000000 Si
   O3044       1.0     0.585595     0.127153     0.591608    Biso  1.000000 O
   O3045       1.0     0.978307     0.029877     0.591600    Biso  1.000000 O
   Si515       1.0     0.649410     0.805548     0.591483    Biso  1.000000 Si
   O3046       1.0     0.599490     0.543948     0.591400    Biso  1.000000 O
   Si516       1.0     0.073137     0.324171     0.591383    Biso  1.000000 Si
   Si517       1.0     0.877140     0.643337     0.591383    Biso  1.000000 Si
   O3047       1.0     0.646796     0.764756     0.591367    Biso  1.000000 O
   Si518       1.0     0.474997     0.097528     0.591350    Biso  1.000000 Si
   Si519       1.0     0.290717     0.450394     0.591275    Biso  1.000000 Si
   O3048       1.0     0.758026     0.118905     0.591258    Biso  1.000000 O
   O3049       1.0     0.980529     0.797701     0.591233    Biso  1.000000 O
   O3050       1.0     0.922638     0.412343     0.591158    Biso  1.000000 O
   O3051       1.0     0.692773     0.937052     0.591075    Biso  1.000000 O
   O3052       1.0     0.184562     0.989035     0.591067    Biso  1.000000 O
   Si520       1.0     0.082132     0.131504     0.590808    Biso  1.000000 Si
   Si521       1.0     0.011456     0.590725     0.590683    Biso  1.000000 Si
   O3053       1.0     0.539160     0.950758     0.590642    Biso  1.000000 O
   Si522       1.0     0.143224     0.152755     0.590458    Biso  1.000000 Si
   Si523       1.0     0.138890     0.845912     0.590275    Biso  1.000000 Si
   O3054       1.0     0.399029     0.678520     0.590267    Biso  1.000000 O
   O3055       1.0     0.348565     0.642230     0.590225    Biso  1.000000 O
   Si524       1.0     0.384589     0.641249     0.590225    Biso  1.000000 Si
   Si525       1.0     0.600841     0.091316     0.590133    Biso  1.000000 Si
   Si526       1.0     0.407588     0.191585     0.589950    Biso  1.000000 Si
   Si527       1.0     0.298275     0.715992     0.589942    Biso  1.000000 Si
   O3056       1.0     0.198894     0.645726     0.589892    Biso  1.000000 O
   O3057       1.0     0.098292     0.296532     0.589833    Biso  1.000000 O
   O3058       1.0     0.814632     0.206121     0.589808    Biso  1.000000 O
   O3059       1.0     0.157926     0.189447     0.589717    Biso  1.000000 O
   Si528       1.0     0.951932     0.390715     0.589717    Biso  1.000000 Si
   O3060       1.0     0.819837     0.562458     0.589642    Biso  1.000000 O
   Si529       1.0     0.872414     0.331439     0.589633    Biso  1.000000 Si
   O3061       1.0     0.784750     0.669693     0.589508    Biso  1.000000 O
   Si530       1.0     0.228057     0.081634     0.589475    Biso  1.000000 Si
   O3062       1.0     0.965196     0.862888     0.589442    Biso  1.000000 O
   Si531       1.0     0.628523     0.319116     0.589383    Biso  1.000000 Si
   O3063       1.0     0.682689     0.813470     0.589367    Biso  1.000000 O
   O3064       1.0     0.508625     0.313256     0.589350    Biso  1.000000 O
   Si532       1.0     0.372958     0.839499     0.589242    Biso  1.000000 Si
   Si533       1.0     0.331402     0.071650     0.589183    Biso  1.000000 Si
   O3065       1.0     0.361349     0.413953     0.589100    Biso  1.000000 O
   O3066       1.0     0.958618     0.966476     0.588917    Biso  1.000000 O
   O3067       1.0     0.403886     0.369640     0.588717    Biso  1.000000 O
   O3068       1.0     0.910332     0.856374     0.588608    Biso  1.000000 O
   Si534       1.0     0.094220     0.482936     0.588517    Biso  1.000000 Si
   Si535       1.0     0.027552     0.171642     0.588442    Biso  1.000000 Si
   O3069       1.0     0.454981     0.528481     0.588408    Biso  1.000000 O
   Si536       1.0     0.252167     0.509443     0.588392    Biso  1.000000 Si
   Si537       1.0     0.204034     0.845132     0.588258    Biso  1.000000 Si
   O3070       1.0     0.526963     0.855821     0.588167    Biso  1.000000 O
   Si538       1.0     0.288169     0.300682     0.588117    Biso  1.000000 Si
   O3071       1.0     0.036612     0.563086     0.587650    Biso  1.000000 O
   O3072       1.0     0.136451     0.806252     0.587633    Biso  1.000000 O
   O3073       1.0     0.978569     0.416417     0.587592    Biso  1.000000 O
   O3074       1.0     0.714379     0.345044     0.587475    Biso  1.000000 O
   O3075       1.0     0.437100     0.988155     0.587442    Biso  1.000000 O
   O3076       1.0     0.760661     0.028142     0.587442    Biso  1.000000 O
   Si539       1.0     0.827874     0.169806     0.587275    Biso  1.000000 Si
   O3077       1.0     0.259050     0.206725     0.587258    Biso  1.000000 O
   O3078       1.0     0.109182     0.154717     0.587125    Biso  1.000000 O
   O3079       1.0     0.642963     0.967206     0.587100    Biso  1.000000 O
   O3080       1.0     0.385569     0.802128     0.587100    Biso  1.000000 O
   O3081       1.0     0.476151     0.595981     0.587000    Biso  1.000000 O
   Si540       1.0     0.085965     0.985942     0.586917    Biso  1.000000 Si
   Si541       1.0     0.106896     0.601137     0.586875    Biso  1.000000 Si
   O3082       1.0     0.355970     0.918039     0.586850    Biso  1.000000 O
   O3083       1.0     0.490395     0.130347     0.586800    Biso  1.000000 O
   Si542       1.0     0.263013     0.591781     0.586542    Biso  1.000000 Si
   O3084       1.0     0.629416     0.225461     0.586492    Biso  1.000000 O
   O3085       1.0     0.295879     0.608757     0.586375    Biso  1.000000 O
   O3086       1.0     0.259333     0.550160     0.586367    Biso  1.000000 O
[truncated: 268,876 more chars]
