# Supplementary material for: New Atomistic Insights on the Chemical Mechanical Polishing of Silica Glass with Ceria Nanoparticles
Source: Langmuir. 2023 Apr 8;39(15):5527–41. doi: 10.1021/acs.langmuir.3c00304 (PMC10116594; doi:10.1021/acs.langmuir.3c00304)
Supplement: Supplementary file 3 — la3c00304_si_003.zip [file la3c00304_si_003.zip › Structures/pre_gel_40_ceria_111_basic.cif]

#======================================================================
# CRYSTAL DATA
#----------------------------------------------------------------------
data_PRE-COMPRESSION_Silica_gel_40%_Ceria_111_pH_basic

_chemical_name_common                  'O5342 Ce864 H666 Si1644 Na6'
_cell_length_a                         45.914001
_cell_length_b                         39.763000
_cell_length_c                         120.000000
_cell_angle_alpha                      90.000000
_cell_angle_beta                       90.000000
_cell_angle_gamma                      90.000000
_cell_volume                           219081.415520
_space_group_name_H-M_alt              'P 1'
_space_group_IT_number                 1

loop_
_space_group_symop_operation_xyz
   'x, y, z'

loop_
   _atom_site_label
   _atom_site_occupancy
   _atom_site_fract_x
   _atom_site_fract_y
   _atom_site_fract_z
   _atom_site_adp_type
   _atom_site_B_iso_or_equiv
   _atom_site_type_symbol
   O1          1.0     0.464913     0.894324     0.964233    Biso  1.000000 O
   O2          1.0     0.423204     0.810854     0.964225    Biso  1.000000 O
   O3          1.0     0.381409     0.894349     0.964225    Biso  1.000000 O
   O4          1.0     0.506665     0.810854     0.964200    Biso  1.000000 O
   O5          1.0     0.423161     0.977819     0.964200    Biso  1.000000 O
   O6          1.0     0.339744     0.810905     0.964200    Biso  1.000000 O
   O7          1.0     0.506665     0.977793     0.964183    Biso  1.000000 O
   O8          1.0     0.381518     0.727435     0.964175    Biso  1.000000 O
   O9          1.0     0.548373     0.894324     0.964175    Biso  1.000000 O
   O10         1.0     0.464956     0.727410     0.964167    Biso  1.000000 O
   O11         1.0     0.297948     0.894399     0.964167    Biso  1.000000 O
   O12         1.0     0.339679     0.977844     0.964158    Biso  1.000000 O
   O13         1.0     0.464934     0.061188     0.964142    Biso  1.000000 O
   O14         1.0     0.298079     0.727485     0.964142    Biso  1.000000 O
   O15         1.0     0.256305     0.810955     0.964133    Biso  1.000000 O
   O16         1.0     0.381452     0.061213     0.964133    Biso  1.000000 O
   O17         1.0     0.590060     0.810879     0.964133    Biso  1.000000 O
   O18         1.0     0.548373     0.727435     0.964125    Biso  1.000000 O
   O19         1.0     0.423291     0.644066     0.964117    Biso  1.000000 O
   O20         1.0     0.590081     0.977793     0.964117    Biso  1.000000 O
   O21         1.0     0.339853     0.644091     0.964108    Biso  1.000000 O
   O22         1.0     0.548395     0.061188     0.964100    Biso  1.000000 O
   O23         1.0     0.631746     0.894349     0.964100    Biso  1.000000 O
   O24         1.0     0.506708     0.644091     0.964092    Biso  1.000000 O
   O25         1.0     0.214706     0.727536     0.964075    Biso  1.000000 O
   O26         1.0     0.423226     0.144506     0.964075    Biso  1.000000 O
   O27         1.0     0.214553     0.894424     0.964075    Biso  1.000000 O
   O28         1.0     0.256262     0.977844     0.964075    Biso  1.000000 O
   O29         1.0     0.673389     0.810930     0.964067    Biso  1.000000 O
   O30         1.0     0.297992     0.061213     0.964067    Biso  1.000000 O
   O31         1.0     0.506708     0.144506     0.964067    Biso  1.000000 O
   O32         1.0     0.631746     0.727485     0.964067    Biso  1.000000 O
   O33         1.0     0.256458     0.644116     0.964067    Biso  1.000000 O
   O34         1.0     0.381627     0.560773     0.964067    Biso  1.000000 O
   O35         1.0     0.465043     0.560773     0.964058    Biso  1.000000 O
   O36         1.0     0.590103     0.644116     0.964050    Biso  1.000000 O
   O37         1.0     0.172954     0.810980     0.964042    Biso  1.000000 O
   O38         1.0     0.673411     0.977793     0.964042    Biso  1.000000 O
   O39         1.0     0.339766     0.144506     0.964042    Biso  1.000000 O
   O40         1.0     0.298210     0.560773     0.964042    Biso  1.000000 O
   O41         1.0     0.423357     0.477504     0.964033    Biso  1.000000 O
   O42         1.0     0.715054     0.894374     0.964033    Biso  1.000000 O
   O43         1.0     0.465022     0.227775     0.964033    Biso  1.000000 O
   O44         1.0     0.631768     0.061188     0.964033    Biso  1.000000 O
   O45         1.0     0.548460     0.560798     0.964025    Biso  1.000000 O
   O46         1.0     0.423313     0.310993     0.964017    Biso  1.000000 O
   O47         1.0     0.339940     0.477479     0.964017    Biso  1.000000 O
   O48         1.0     0.590125     0.144506     0.964017    Biso  1.000000 O
   O49         1.0     0.381539     0.227749     0.964017    Biso  1.000000 O
   O50         1.0     0.715076     0.727536     0.964008    Biso  1.000000 O
   O51         1.0     0.465087     0.394261     0.964008    Biso  1.000000 O
   O52         1.0     0.506795     0.477504     0.964008    Biso  1.000000 O
   O53         1.0     0.173106     0.644142     0.964008    Biso  1.000000 O
   O54         1.0     0.381627     0.394236     0.964008    Biso  1.000000 O
   O55         1.0     0.756697     0.810955     0.964000    Biso  1.000000 O
   O56         1.0     0.673455     0.644142     0.964000    Biso  1.000000 O
   O57         1.0     0.131376     0.727586     0.964000    Biso  1.000000 O
   O58         1.0     0.548460     0.227775     0.964000    Biso  1.000000 O
   O59         1.0     0.506795     0.311018     0.964000    Biso  1.000000 O
   O60         1.0     0.214858     0.560773     0.963992    Biso  1.000000 O
   O61         1.0     0.214640     0.061213     0.963983    Biso  1.000000 O
   O62         1.0     0.172932     0.977819     0.963983    Biso  1.000000 O
   O63         1.0     0.131267     0.894424     0.963983    Biso  1.000000 O
   O64         1.0     0.339875     0.310993     0.963983    Biso  1.000000 O
   O65         1.0     0.256545     0.477479     0.963975    Biso  1.000000 O
   O66         1.0     0.631833     0.560798     0.963975    Biso  1.000000 O
   O67         1.0     0.298210     0.394211     0.963967    Biso  1.000000 O
   O68         1.0     0.548526     0.394286     0.963967    Biso  1.000000 O
   O69         1.0     0.256371     0.144506     0.963967    Biso  1.000000 O
   O70         1.0     0.089689     0.811005     0.963967    Biso  1.000000 O
   O71         1.0     0.798340     0.894399     0.963967    Biso  1.000000 O
   O72         1.0     0.298101     0.227749     0.963967    Biso  1.000000 O
   O73         1.0     0.756697     0.977793     0.963967    Biso  1.000000 O
   O74         1.0     0.715098     0.061188     0.963958    Biso  1.000000 O
   O75         1.0     0.798362     0.727586     0.963958    Biso  1.000000 O
   O76         1.0     0.590190     0.477529     0.963958    Biso  1.000000 O
   O77         1.0     0.839983     0.810980     0.963950    Biso  1.000000 O
   O78         1.0     0.673476     0.144531     0.963942    Biso  1.000000 O
   O79         1.0     0.048133     0.727611     0.963942    Biso  1.000000 O
   O80         1.0     0.756763     0.644192     0.963942    Biso  1.000000 O
   O81         1.0     0.089820     0.644192     0.963942    Biso  1.000000 O
   O82         1.0     0.590212     0.311043     0.963942    Biso  1.000000 O
   O83         1.0     0.631855     0.227800     0.963933    Biso  1.000000 O
   O84         1.0     0.131529     0.560823     0.963933    Biso  1.000000 O
   O85         1.0     0.881648     0.727611     0.963925    Biso  1.000000 O
   O86         1.0     0.256480     0.310993     0.963925    Biso  1.000000 O
   O87         1.0     0.964891     0.727611     0.963917    Biso  1.000000 O
   O88         1.0     0.923226     0.811005     0.963917    Biso  1.000000 O
   O89         1.0     0.173215     0.477479     0.963917    Biso  1.000000 O
   O90         1.0     0.006469     0.811030     0.963917    Biso  1.000000 O
   O91         1.0     0.715141     0.560848     0.963917    Biso  1.000000 O
   O92         1.0     0.881605     0.894399     0.963917    Biso  1.000000 O
   O93         1.0     0.214858     0.394211     0.963908    Biso  1.000000 O
   O94         1.0     0.631899     0.394286     0.963908    Biso  1.000000 O
   O95         1.0     0.048046     0.894399     0.963908    Biso  1.000000 O
   O96         1.0     0.006578     0.644217     0.963908    Biso  1.000000 O
   O97         1.0     0.839983     0.977793     0.963908    Biso  1.000000 O
   O98         1.0     0.840049     0.644217     0.963908    Biso  1.000000 O
   O99         1.0     0.089668     0.977793     0.963908    Biso  1.000000 O
   O100        1.0     0.673542     0.477555     0.963900    Biso  1.000000 O
   O101        1.0     0.214749     0.227749     0.963900    Biso  1.000000 O
   O102        1.0     0.173041     0.144481     0.963892    Biso  1.000000 O
   O103        1.0     0.798384     0.061162     0.963892    Biso  1.000000 O
   O104        1.0     0.964847     0.894399     0.963892    Biso  1.000000 O
   O105        1.0     0.923313     0.644242     0.963892    Biso  1.000000 O
   O106        1.0     0.131332     0.061162     0.963892    Biso  1.000000 O
   O107        1.0     0.048242     0.560823     0.963883    Biso  1.000000 O
   O108        1.0     0.756784     0.144506     0.963875    Biso  1.000000 O
   O109        1.0     0.673542     0.311068     0.963875    Biso  1.000000 O
   O110        1.0     0.798427     0.560873     0.963875    Biso  1.000000 O
   O111        1.0     0.715163     0.227800     0.963867    Biso  1.000000 O
   O112        1.0     0.923226     0.977768     0.963867    Biso  1.000000 O
   O113        1.0     0.006447     0.977768     0.963867    Biso  1.000000 O
   O114        1.0     0.964978     0.560848     0.963858    Biso  1.000000 O
   O115        1.0     0.173150     0.310967     0.963858    Biso  1.000000 O
   O116        1.0     0.089907     0.477479     0.963858    Biso  1.000000 O
   O117        1.0     0.881714     0.560848     0.963858    Biso  1.000000 O
   O118        1.0     0.715207     0.394311     0.963850    Biso  1.000000 O
   O119        1.0     0.756828     0.477555     0.963850    Biso  1.000000 O
   O120        1.0     0.131550     0.394211     0.963850    Biso  1.000000 O
   O121        1.0     0.048090     0.061112     0.963842    Biso  1.000000 O
   O122        1.0     0.881648     0.061137     0.963842    Biso  1.000000 O
   O123        1.0     0.840114     0.477529     0.963825    Biso  1.000000 O
   O124        1.0     0.089777     0.144431     0.963825    Biso  1.000000 O
   O125        1.0     0.131463     0.227724     0.963825    Biso  1.000000 O
   O126        1.0     0.964869     0.061112     0.963817    Biso  1.000000 O
   O127        1.0     0.006643     0.477504     0.963817    Biso  1.000000 O
   O128        1.0     0.840049     0.144481     0.963817    Biso  1.000000 O
   O129        1.0     0.756850     0.311043     0.963817    Biso  1.000000 O
   O130        1.0     0.923378     0.477529     0.963808    Biso  1.000000 O
   O131        1.0     0.798449     0.227800     0.963808    Biso  1.000000 O
   O132        1.0     0.798493     0.394286     0.963800    Biso  1.000000 O
   O133        1.0     0.048264     0.394211     0.963800    Biso  1.000000 O
   O134        1.0     0.089864     0.310942     0.963800    Biso  1.000000 O
   O135        1.0     0.923291     0.144431     0.963783    Biso  1.000000 O
   O136        1.0     0.006534     0.144431     0.963783    Biso  1.000000 O
   O137        1.0     0.965000     0.394236     0.963775    Biso  1.000000 O
   O138        1.0     0.881757     0.394261     0.963775    Biso  1.000000 O
   O139        1.0     0.048199     0.227699     0.963775    Biso  1.000000 O
   O140        1.0     0.840114     0.311018     0.963775    Biso  1.000000 O
   O141        1.0     0.006599     0.310942     0.963767    Biso  1.000000 O
   O142        1.0     0.881714     0.227749     0.963767    Biso  1.000000 O
   O143        1.0     0.964956     0.227699     0.963758    Biso  1.000000 O
   O144        1.0     0.923357     0.310993     0.963750    Biso  1.000000 O
   Ce1         1.0     0.423161     0.866509     0.958242    Biso  1.000000 Ce
   Ce2         1.0     0.506621     0.866509     0.958217    Biso  1.000000 Ce
   Ce3         1.0     0.464891     0.949953     0.958217    Biso  1.000000 Ce
   Ce4         1.0     0.339722     0.866559     0.958208    Biso  1.000000 Ce
   Ce5         1.0     0.381452     0.949979     0.958208    Biso  1.000000 Ce
   Ce6         1.0     0.381496     0.783090     0.958200    Biso  1.000000 Ce
   Ce7         1.0     0.464934     0.783065     0.958200    Biso  1.000000 Ce
   Ce8         1.0     0.548351     0.949953     0.958158    Biso  1.000000 Ce
   Ce9         1.0     0.298079     0.783115     0.958158    Biso  1.000000 Ce
   Ce10        1.0     0.423182     0.033398     0.958158    Biso  1.000000 Ce
   Ce11        1.0     0.548329     0.783065     0.958142    Biso  1.000000 Ce
   Ce12        1.0     0.297992     0.950029     0.958133    Biso  1.000000 Ce
   Ce13        1.0     0.339831     0.699696     0.958133    Biso  1.000000 Ce
   Ce14        1.0     0.423248     0.699671     0.958133    Biso  1.000000 Ce
   Ce15        1.0     0.506665     0.033348     0.958133    Biso  1.000000 Ce
   Ce16        1.0     0.590016     0.866534     0.958125    Biso  1.000000 Ce
   Ce17        1.0     0.256305     0.866585     0.958125    Biso  1.000000 Ce
   Ce18        1.0     0.339722     0.033398     0.958108    Biso  1.000000 Ce
   Ce19        1.0     0.506643     0.699671     0.958108    Biso  1.000000 Ce
   Ce20        1.0     0.256436     0.699746     0.958075    Biso  1.000000 Ce
   Ce21        1.0     0.214684     0.783165     0.958075    Biso  1.000000 Ce
   Ce22        1.0     0.464956     0.116691     0.958075    Biso  1.000000 Ce
   Ce23        1.0     0.381583     0.616352     0.958075    Biso  1.000000 Ce
   Ce24        1.0     0.631703     0.783115     0.958067    Biso  1.000000 Ce
   Ce25        1.0     0.590038     0.699696     0.958058    Biso  1.000000 Ce
   Ce26        1.0     0.590060     0.033348     0.958058    Biso  1.000000 Ce
   Ce27        1.0     0.465000     0.616352     0.958058    Biso  1.000000 Ce
   Ce28        1.0     0.381496     0.116691     0.958058    Biso  1.000000 Ce
   Ce29        1.0     0.631703     0.949953     0.958058    Biso  1.000000 Ce
   Ce30        1.0     0.298188     0.616352     0.958050    Biso  1.000000 Ce
   Ce31        1.0     0.673368     0.866559     0.958042    Biso  1.000000 Ce
   Ce32        1.0     0.548373     0.116691     0.958033    Biso  1.000000 Ce
   Ce33        1.0     0.548395     0.616352     0.958025    Biso  1.000000 Ce
   Ce34        1.0     0.214619     0.950004     0.958017    Biso  1.000000 Ce
   Ce35        1.0     0.423270     0.199960     0.958017    Biso  1.000000 Ce
   Ce36        1.0     0.423335     0.533033     0.958017    Biso  1.000000 Ce
   Ce37        1.0     0.339940     0.533033     0.958008    Biso  1.000000 Ce
   Ce38        1.0     0.256327     0.033398     0.958008    Biso  1.000000 Ce
   Ce39        1.0     0.172954     0.866610     0.958008    Biso  1.000000 Ce
   Ce40        1.0     0.506708     0.199985     0.958000    Biso  1.000000 Ce
   Ce41        1.0     0.506752     0.533058     0.958000    Biso  1.000000 Ce
   Ce42        1.0     0.173106     0.699771     0.958000    Biso  1.000000 Ce
   Ce43        1.0     0.715032     0.783165     0.958000    Biso  1.000000 Ce
   Ce44        1.0     0.298079     0.116691     0.957992    Biso  1.000000 Ce
   Ce45        1.0     0.214836     0.616377     0.957992    Biso  1.000000 Ce
   Ce46        1.0     0.673389     0.699746     0.957992    Biso  1.000000 Ce
   Ce47        1.0     0.715011     0.949979     0.957983    Biso  1.000000 Ce
   Ce48        1.0     0.465022     0.283253     0.957983    Biso  1.000000 Ce
   Ce49        1.0     0.423335     0.366496     0.957983    Biso  1.000000 Ce
   Ce50        1.0     0.381648     0.449765     0.957983    Biso  1.000000 Ce
   Ce51        1.0     0.465065     0.449765     0.957983    Biso  1.000000 Ce
   Ce52        1.0     0.339831     0.199960     0.957975    Biso  1.000000 Ce
   Ce53        1.0     0.673389     0.033348     0.957975    Biso  1.000000 Ce
   Ce54        1.0     0.631768     0.616377     0.957975    Biso  1.000000 Ce
   Ce55        1.0     0.381583     0.283228     0.957975    Biso  1.000000 Ce
   Ce56        1.0     0.756654     0.866559     0.957967    Biso  1.000000 Ce
   Ce57        1.0     0.256567     0.533033     0.957967    Biso  1.000000 Ce
   Ce58        1.0     0.131376     0.783190     0.957967    Biso  1.000000 Ce
   Ce59        1.0     0.631768     0.116717     0.957958    Biso  1.000000 Ce
   Ce60        1.0     0.506774     0.366522     0.957958    Biso  1.000000 Ce
   Ce61        1.0     0.590125     0.200010     0.957950    Biso  1.000000 Ce
   Ce62        1.0     0.590125     0.533058     0.957950    Biso  1.000000 Ce
   Ce63        1.0     0.339918     0.366496     0.957950    Biso  1.000000 Ce
   Ce64        1.0     0.298253     0.449740     0.957950    Biso  1.000000 Ce
   Ce65        1.0     0.548460     0.283253     0.957942    Biso  1.000000 Ce
   Ce66        1.0     0.548482     0.449790     0.957942    Biso  1.000000 Ce
   Ce67        1.0     0.798319     0.783190     0.957933    Biso  1.000000 Ce
   Ce68        1.0     0.756719     0.699796     0.957933    Biso  1.000000 Ce
   Ce69        1.0     0.131529     0.616402     0.957925    Biso  1.000000 Ce
   Ce70        1.0     0.298188     0.283228     0.957917    Biso  1.000000 Ce
   Ce71        1.0     0.089798     0.699796     0.957917    Biso  1.000000 Ce
   Ce72        1.0     0.715098     0.616427     0.957917    Biso  1.000000 Ce
   Ce73        1.0     0.172997     0.033373     0.957917    Biso  1.000000 Ce
   Ce74        1.0     0.131332     0.950004     0.957917    Biso  1.000000 Ce
   Ce75        1.0     0.798297     0.949953     0.957908    Biso  1.000000 Ce
   Ce76        1.0     0.173237     0.533058     0.957908    Biso  1.000000 Ce
   Ce77        1.0     0.839940     0.866585     0.957908    Biso  1.000000 Ce
   Ce78        1.0     0.089689     0.866585     0.957908    Biso  1.000000 Ce
   Ce79        1.0     0.590169     0.366547     0.957900    Biso  1.000000 Ce
   Ce80        1.0     0.256436     0.199985     0.957900    Biso  1.000000 Ce
   Ce81        1.0     0.756697     0.033348     0.957900    Biso  1.000000 Ce
   Ce82        1.0     0.214706     0.116717     0.957900    Biso  1.000000 Ce
   Ce83        1.0     0.840005     0.699821     0.957892    Biso  1.000000 Ce
   Ce84        1.0     0.048112     0.783190     0.957892    Biso  1.000000 Ce
   Ce85        1.0     0.881605     0.783190     0.957892    Biso  1.000000 Ce
   Ce86        1.0     0.214902     0.449740     0.957892    Biso  1.000000 Ce
   Ce87        1.0     0.006556     0.699821     0.957883    Biso  1.000000 Ce
   Ce88        1.0     0.256545     0.366471     0.957883    Biso  1.000000 Ce
   Ce89        1.0     0.715076     0.116717     0.957883    Biso  1.000000 Ce
   Ce90        1.0     0.673476     0.533084     0.957883    Biso  1.000000 Ce
   Ce91        1.0     0.631855     0.449815     0.957875    Biso  1.000000 Ce
   Ce92        1.0     0.964869     0.783216     0.957875    Biso  1.000000 Ce
   Ce93        1.0     0.798406     0.616452     0.957867    Biso  1.000000 Ce
   Ce94        1.0     0.048242     0.616427     0.957867    Biso  1.000000 Ce
   Ce95        1.0     0.923291     0.699821     0.957867    Biso  1.000000 Ce
   Ce96        1.0     0.673455     0.200035     0.957867    Biso  1.000000 Ce
   Ce97        1.0     0.923204     0.866559     0.957867    Biso  1.000000 Ce
   Ce98        1.0     0.631833     0.283304     0.957867    Biso  1.000000 Ce
   Ce99        1.0     0.006469     0.866585     0.957858    Biso  1.000000 Ce
   Ce100       1.0     0.881583     0.949953     0.957858    Biso  1.000000 Ce
   Ce101       1.0     0.089929     0.533058     0.957850    Biso  1.000000 Ce
   Ce102       1.0     0.964978     0.616452     0.957850    Biso  1.000000 Ce
   Ce103       1.0     0.881692     0.616452     0.957850    Biso  1.000000 Ce
   Ce104       1.0     0.048068     0.949953     0.957842    Biso  1.000000 Ce
   Ce105       1.0     0.214815     0.283228     0.957842    Biso  1.000000 Ce
   Ce106       1.0     0.839962     0.033322     0.957833    Biso  1.000000 Ce
   Ce107       1.0     0.089733     0.033322     0.957833    Biso  1.000000 Ce
   Ce108       1.0     0.756784     0.533109     0.957833    Biso  1.000000 Ce
   Ce109       1.0     0.964826     0.949953     0.957825    Biso  1.000000 Ce
   Ce110       1.0     0.673520     0.366547     0.957825    Biso  1.000000 Ce
   Ce111       1.0     0.131594     0.449740     0.957825    Biso  1.000000 Ce
   Ce112       1.0     0.173215     0.366471     0.957817    Biso  1.000000 Ce
   Ce113       1.0     0.131420     0.116666     0.957817    Biso  1.000000 Ce
   Ce114       1.0     0.798362     0.116691     0.957808    Biso  1.000000 Ce
   Ce115       1.0     0.006643     0.533084     0.957808    Biso  1.000000 Ce
   Ce116       1.0     0.715185     0.449815     0.957808    Biso  1.000000 Ce
   Ce117       1.0     0.173106     0.199960     0.957808    Biso  1.000000 Ce
   Ce118       1.0     0.840092     0.533109     0.957808    Biso  1.000000 Ce
   Ce119       1.0     0.715163     0.283304     0.957800    Biso  1.000000 Ce
   Ce120       1.0     0.923378     0.533084     0.957800    Biso  1.000000 Ce
   Ce121       1.0     0.756763     0.200010     0.957792    Biso  1.000000 Ce
   Ce122       1.0     0.923226     0.033297     0.957792    Biso  1.000000 Ce
   Ce123       1.0     0.006469     0.033297     0.957783    Biso  1.000000 Ce
   Ce124       1.0     0.798471     0.449815     0.957775    Biso  1.000000 Ce
   Ce125       1.0     0.048286     0.449740     0.957775    Biso  1.000000 Ce
   Ce126       1.0     0.881648     0.116666     0.957767    Biso  1.000000 Ce
   Ce127       1.0     0.756828     0.366547     0.957767    Biso  1.000000 Ce
   Ce128       1.0     0.131507     0.283203     0.957767    Biso  1.000000 Ce
   Ce129       1.0     0.089907     0.366471     0.957758    Biso  1.000000 Ce
   Ce130       1.0     0.048155     0.116641     0.957758    Biso  1.000000 Ce
   Ce131       1.0     0.881757     0.449790     0.957750    Biso  1.000000 Ce
   Ce132       1.0     0.089820     0.199935     0.957750    Biso  1.000000 Ce
   Ce133       1.0     0.964891     0.116616     0.957742    Biso  1.000000 Ce
   Ce134       1.0     0.965022     0.449765     0.957742    Biso  1.000000 Ce
   Ce135       1.0     0.798449     0.283278     0.957733    Biso  1.000000 Ce
   Ce136       1.0     0.840049     0.199985     0.957733    Biso  1.000000 Ce
   Ce137       1.0     0.840114     0.366522     0.957725    Biso  1.000000 Ce
   Ce138       1.0     0.006643     0.366471     0.957725    Biso  1.000000 Ce
   Ce139       1.0     0.048242     0.283203     0.957717    Biso  1.000000 Ce
   Ce140       1.0     0.006556     0.199935     0.957717    Biso  1.000000 Ce
   Ce141       1.0     0.923313     0.199935     0.957717    Biso  1.000000 Ce
   Ce142       1.0     0.923378     0.366496     0.957708    Biso  1.000000 Ce
   Ce143       1.0     0.964978     0.283203     0.957700    Biso  1.000000 Ce
   Ce144       1.0     0.881714     0.283253     0.957700    Biso  1.000000 Ce
   O145        1.0     0.464891     0.838719     0.951683    Biso  1.000000 O
   O146        1.0     0.423161     0.922139     0.951683    Biso  1.000000 O
   O147        1.0     0.381474     0.838694     0.951675    Biso  1.000000 O
   O148        1.0     0.506599     0.922139     0.951650    Biso  1.000000 O
   O149        1.0     0.339722     0.922164     0.951642    Biso  1.000000 O
   O150        1.0     0.423204     0.755275     0.951633    Biso  1.000000 O
   O151        1.0     0.464891     0.005558     0.951625    Biso  1.000000 O
   O152        1.0     0.298035     0.838745     0.951625    Biso  1.000000 O
   O153        1.0     0.381452     0.005558     0.951617    Biso  1.000000 O
   O154        1.0     0.339809     0.755300     0.951617    Biso  1.000000 O
   O155        1.0     0.548308     0.838694     0.951617    Biso  1.000000 O
   O156        1.0     0.506621     0.755275     0.951600    Biso  1.000000 O
   O157        1.0     0.548329     0.005533     0.951567    Biso  1.000000 O
   O158        1.0     0.589994     0.922139     0.951567    Biso  1.000000 O
   O159        1.0     0.381561     0.671906     0.951558    Biso  1.000000 O
   O160        1.0     0.256414     0.755350     0.951558    Biso  1.000000 O
   O161        1.0     0.464956     0.671931     0.951550    Biso  1.000000 O
   O162        1.0     0.256327     0.922189     0.951550    Biso  1.000000 O
   O163        1.0     0.298166     0.671931     0.951542    Biso  1.000000 O
   O164        1.0     0.298014     0.005608     0.951542    Biso  1.000000 O
   O165        1.0     0.423182     0.088927     0.951542    Biso  1.000000 O
   O166        1.0     0.589994     0.755300     0.951542    Biso  1.000000 O
   O167        1.0     0.631659     0.838745     0.951533    Biso  1.000000 O
   O168        1.0     0.506643     0.088902     0.951533    Biso  1.000000 O
   O169        1.0     0.214684     0.838770     0.951525    Biso  1.000000 O
   O170        1.0     0.548351     0.671931     0.951508    Biso  1.000000 O
   O171        1.0     0.423313     0.588587     0.951500    Biso  1.000000 O
   O172        1.0     0.339766     0.088927     0.951500    Biso  1.000000 O
   O173        1.0     0.339940     0.588562     0.951492    Biso  1.000000 O
   O174        1.0     0.631703     0.005558     0.951483    Biso  1.000000 O
   O175        1.0     0.464978     0.172220     0.951483    Biso  1.000000 O
   O176        1.0     0.673346     0.922164     0.951483    Biso  1.000000 O
   O177        1.0     0.214815     0.671956     0.951475    Biso  1.000000 O
   O178        1.0     0.673368     0.755376     0.951475    Biso  1.000000 O
   O179        1.0     0.506708     0.588613     0.951475    Biso  1.000000 O
   O180        1.0     0.173063     0.755376     0.951467    Biso  1.000000 O
   O181        1.0     0.590060     0.088927     0.951467    Biso  1.000000 O
   O182        1.0     0.631725     0.671956     0.951458    Biso  1.000000 O
   O183        1.0     0.381539     0.172220     0.951458    Biso  1.000000 O
   O184        1.0     0.714989     0.838770     0.951458    Biso  1.000000 O
   O185        1.0     0.381670     0.505294     0.951450    Biso  1.000000 O
   O186        1.0     0.465065     0.505294     0.951450    Biso  1.000000 O
   O187        1.0     0.256567     0.588587     0.951450    Biso  1.000000 O
   O188        1.0     0.423313     0.255489     0.951442    Biso  1.000000 O
   O189        1.0     0.548417     0.172220     0.951442    Biso  1.000000 O
   O190        1.0     0.423378     0.422000     0.951433    Biso  1.000000 O
   O191        1.0     0.214662     0.005608     0.951425    Biso  1.000000 O
   O192        1.0     0.465065     0.338757     0.951425    Biso  1.000000 O
   O193        1.0     0.172954     0.922214     0.951425    Biso  1.000000 O
   O194        1.0     0.298297     0.505269     0.951425    Biso  1.000000 O
   O195        1.0     0.506752     0.255489     0.951425    Biso  1.000000 O
   O196        1.0     0.590081     0.588638     0.951425    Biso  1.000000 O
   O197        1.0     0.381648     0.338732     0.951417    Biso  1.000000 O
   O198        1.0     0.131354     0.838795     0.951408    Biso  1.000000 O
   O199        1.0     0.756654     0.755401     0.951408    Biso  1.000000 O
   O200        1.0     0.256371     0.088952     0.951408    Biso  1.000000 O
   O201        1.0     0.506795     0.422026     0.951408    Biso  1.000000 O
   O202        1.0     0.339962     0.422000     0.951408    Biso  1.000000 O
   O203        1.0     0.548460     0.505344     0.951408    Biso  1.000000 O
   O204        1.0     0.756632     0.922189     0.951408    Biso  1.000000 O
   O205        1.0     0.131485     0.672007     0.951400    Biso  1.000000 O
   O206        1.0     0.715011     0.005583     0.951400    Biso  1.000000 O
   O207        1.0     0.298123     0.172220     0.951400    Biso  1.000000 O
   O208        1.0     0.339853     0.255489     0.951400    Biso  1.000000 O
   O209        1.0     0.715054     0.672032     0.951392    Biso  1.000000 O
   O210        1.0     0.173259     0.588613     0.951392    Biso  1.000000 O
   O211        1.0     0.548482     0.338757     0.951383    Biso  1.000000 O
   O212        1.0     0.673389     0.088927     0.951383    Biso  1.000000 O
   O213        1.0     0.798297     0.838795     0.951383    Biso  1.000000 O
   O214        1.0     0.631768     0.172246     0.951367    Biso  1.000000 O
   O215        1.0     0.214967     0.505294     0.951367    Biso  1.000000 O
   O216        1.0     0.673433     0.588663     0.951367    Biso  1.000000 O
   O217        1.0     0.089755     0.755426     0.951367    Biso  1.000000 O
   O218        1.0     0.590147     0.255514     0.951367    Biso  1.000000 O
   O219        1.0     0.298231     0.338757     0.951358    Biso  1.000000 O
   O220        1.0     0.256610     0.422000     0.951350    Biso  1.000000 O
   O221        1.0     0.839962     0.755426     0.951350    Biso  1.000000 O
   O222        1.0     0.798340     0.672057     0.951342    Biso  1.000000 O
   O223        1.0     0.631833     0.505344     0.951342    Biso  1.000000 O
   O224        1.0     0.590190     0.422051     0.951342    Biso  1.000000 O
   O225        1.0     0.798297     0.005558     0.951333    Biso  1.000000 O
   O226        1.0     0.048199     0.672032     0.951333    Biso  1.000000 O
   O227        1.0     0.131376     0.005583     0.951333    Biso  1.000000 O
   O228        1.0     0.881561     0.838795     0.951333    Biso  1.000000 O
   O229        1.0     0.839918     0.922164     0.951333    Biso  1.000000 O
   O230        1.0     0.089733     0.922189     0.951333    Biso  1.000000 O
   O231        1.0     0.089907     0.588663     0.951333    Biso  1.000000 O
   O232        1.0     0.923248     0.755451     0.951325    Biso  1.000000 O
   O233        1.0     0.006512     0.755426     0.951325    Biso  1.000000 O
   O234        1.0     0.048112     0.838820     0.951325    Biso  1.000000 O
   O235        1.0     0.256501     0.255489     0.951325    Biso  1.000000 O
   O236        1.0     0.881648     0.672082     0.951317    Biso  1.000000 O
   O237        1.0     0.173084     0.088927     0.951317    Biso  1.000000 O
   O238        1.0     0.756741     0.588713     0.951317    Biso  1.000000 O
   O239        1.0     0.964934     0.672057     0.951308    Biso  1.000000 O
   O240        1.0     0.131616     0.505319     0.951308    Biso  1.000000 O
   O241        1.0     0.756697     0.088927     0.951308    Biso  1.000000 O
   O242        1.0     0.964847     0.838795     0.951308    Biso  1.000000 O
   O243        1.0     0.214793     0.172246     0.951308    Biso  1.000000 O
   O244        1.0     0.631855     0.338807     0.951300    Biso  1.000000 O
   O245        1.0     0.715098     0.172271     0.951292    Biso  1.000000 O
   O246        1.0     0.923204     0.922164     0.951292    Biso  1.000000 O
   O247        1.0     0.840049     0.588713     0.951292    Biso  1.000000 O
   O248        1.0     0.214880     0.338732     0.951283    Biso  1.000000 O
   O249        1.0     0.173280     0.422000     0.951283    Biso  1.000000 O
   O250        1.0     0.715141     0.505369     0.951283    Biso  1.000000 O
   O251        1.0     0.673498     0.255539     0.951283    Biso  1.000000 O
   O252        1.0     0.006621     0.588688     0.951283    Biso  1.000000 O
   O253        1.0     0.881583     0.005533     0.951275    Biso  1.000000 O
   O254        1.0     0.673520     0.422076     0.951275    Biso  1.000000 O
   O255        1.0     0.923357     0.588713     0.951275    Biso  1.000000 O
   O256        1.0     0.006447     0.922189     0.951275    Biso  1.000000 O
   O257        1.0     0.048090     0.005533     0.951258    Biso  1.000000 O
   O258        1.0     0.839983     0.088902     0.951250    Biso  1.000000 O
   O259        1.0     0.798449     0.505369     0.951250    Biso  1.000000 O
   O260        1.0     0.048308     0.505344     0.951250    Biso  1.000000 O
   O261        1.0     0.964847     0.005508     0.951242    Biso  1.000000 O
   O262        1.0     0.173172     0.255489     0.951242    Biso  1.000000 O
   O263        1.0     0.089777     0.088877     0.951242    Biso  1.000000 O
   O264        1.0     0.715163     0.338833     0.951233    Biso  1.000000 O
   O265        1.0     0.131485     0.172195     0.951233    Biso  1.000000 O
   O266        1.0     0.881735     0.505369     0.951225    Biso  1.000000 O
   O267        1.0     0.965022     0.505344     0.951225    Biso  1.000000 O
   O268        1.0     0.089973     0.422026     0.951225    Biso  1.000000 O
   O269        1.0     0.798384     0.172246     0.951225    Biso  1.000000 O
   O270        1.0     0.131594     0.338757     0.951217    Biso  1.000000 O
   O271        1.0     0.756828     0.422076     0.951217    Biso  1.000000 O
   O272        1.0     0.923248     0.088877     0.951208    Biso  1.000000 O
   O273        1.0     0.756784     0.255539     0.951208    Biso  1.000000 O
   O274        1.0     0.006534     0.088851     0.951200    Biso  1.000000 O
   O275        1.0     0.006665     0.422026     0.951183    Biso  1.000000 O
   O276        1.0     0.840114     0.422051     0.951183    Biso  1.000000 O
   O277        1.0     0.089885     0.255464     0.951183    Biso  1.000000 O
   O278        1.0     0.798449     0.338807     0.951175    Biso  1.000000 O
   O279        1.0     0.881670     0.172220     0.951175    Biso  1.000000 O
   O280        1.0     0.048199     0.172170     0.951175    Biso  1.000000 O
   O281        1.0     0.048286     0.338732     0.951167    Biso  1.000000 O
   O282        1.0     0.923400     0.422051     0.951167    Biso  1.000000 O
   O283        1.0     0.964934     0.172170     0.951158    Biso  1.000000 O
   O284        1.0     0.840071     0.255514     0.951158    Biso  1.000000 O
   O285        1.0     0.881735     0.338782     0.951150    Biso  1.000000 O
   O286        1.0     0.965022     0.338757     0.951142    Biso  1.000000 O
   O287        1.0     0.923335     0.255489     0.951142    Biso  1.000000 O
   O288        1.0     0.006599     0.255464     0.951142    Biso  1.000000 O
   O289        1.0     0.464934     0.783040     0.938625    Biso  1.000000 O
   O290        1.0     0.423161     0.866484     0.938625    Biso  1.000000 O
   O291        1.0     0.381518     0.783090     0.938617    Biso  1.000000 O
   O292        1.0     0.506556     0.866459     0.938617    Biso  1.000000 O
   O293        1.0     0.339744     0.866534     0.938617    Biso  1.000000 O
   O294        1.0     0.381496     0.949878     0.938608    Biso  1.000000 O
   O295        1.0     0.464869     0.949878     0.938608    Biso  1.000000 O
   O296        1.0     0.298144     0.783165     0.938583    Biso  1.000000 O
   O297        1.0     0.548308     0.949878     0.938575    Biso  1.000000 O
   O298        1.0     0.423248     0.699696     0.938567    Biso  1.000000 O
   O299        1.0     0.423182     0.033322     0.938567    Biso  1.000000 O
   O300        1.0     0.548286     0.783040     0.938567    Biso  1.000000 O
   O301        1.0     0.339853     0.699746     0.938558    Biso  1.000000 O
   O302        1.0     0.506643     0.033272     0.938550    Biso  1.000000 O
   O303        1.0     0.589929     0.866509     0.938550    Biso  1.000000 O
   O304        1.0     0.298035     0.950029     0.938550    Biso  1.000000 O
   O305        1.0     0.506578     0.699671     0.938542    Biso  1.000000 O
   O306        1.0     0.339766     0.033322     0.938533    Biso  1.000000 O
   O307        1.0     0.256327     0.866585     0.938533    Biso  1.000000 O
   O308        1.0     0.214771     0.783216     0.938517    Biso  1.000000 O
   O309        1.0     0.631637     0.783090     0.938508    Biso  1.000000 O
   O310        1.0     0.256501     0.699796     0.938508    Biso  1.000000 O
   O311        1.0     0.464934     0.116566     0.938508    Biso  1.000000 O
   O312        1.0     0.631616     0.949878     0.938508    Biso  1.000000 O
   O313        1.0     0.381583     0.616402     0.938508    Biso  1.000000 O
   O314        1.0     0.589973     0.699696     0.938500    Biso  1.000000 O
   O315        1.0     0.589973     0.033272     0.938500    Biso  1.000000 O
   O316        1.0     0.464978     0.616352     0.938500    Biso  1.000000 O
   O317        1.0     0.381496     0.116591     0.938492    Biso  1.000000 O
   O318        1.0     0.673259     0.866509     0.938492    Biso  1.000000 O
   O319        1.0     0.298231     0.616427     0.938492    Biso  1.000000 O
   O320        1.0     0.548329     0.116591     0.938467    Biso  1.000000 O
   O321        1.0     0.214706     0.949953     0.938467    Biso  1.000000 O
   O322        1.0     0.548329     0.616352     0.938467    Biso  1.000000 O
   O323        1.0     0.423248     0.199859     0.938458    Biso  1.000000 O
   O324        1.0     0.423313     0.533058     0.938458    Biso  1.000000 O
   O325        1.0     0.256392     0.033297     0.938450    Biso  1.000000 O
   O326        1.0     0.339962     0.533058     0.938450    Biso  1.000000 O
   O327        1.0     0.714945     0.783140     0.938442    Biso  1.000000 O
   O328        1.0     0.173019     0.866559     0.938442    Biso  1.000000 O
   O329        1.0     0.506643     0.199909     0.938442    Biso  1.000000 O
   O330        1.0     0.673324     0.699796     0.938433    Biso  1.000000 O
   O331        1.0     0.173172     0.699796     0.938433    Biso  1.000000 O
   O332        1.0     0.298123     0.116591     0.938433    Biso  1.000000 O
   O333        1.0     0.506686     0.533058     0.938433    Biso  1.000000 O
   O334        1.0     0.214924     0.616427     0.938433    Biso  1.000000 O
   O335        1.0     0.423313     0.366446     0.938425    Biso  1.000000 O
   O336        1.0     0.381627     0.449765     0.938425    Biso  1.000000 O
   O337        1.0     0.465022     0.449765     0.938425    Biso  1.000000 O
   O338        1.0     0.714924     0.949903     0.938425    Biso  1.000000 O
   O339        1.0     0.464978     0.283178     0.938425    Biso  1.000000 O
   O340        1.0     0.673280     0.033272     0.938417    Biso  1.000000 O
   O341        1.0     0.381583     0.283128     0.938417    Biso  1.000000 O
   O342        1.0     0.339853     0.199859     0.938417    Biso  1.000000 O
   O343        1.0     0.631703     0.616377     0.938408    Biso  1.000000 O
   O344        1.0     0.756567     0.866534     0.938408    Biso  1.000000 O
   O345        1.0     0.631659     0.116616     0.938400    Biso  1.000000 O
   O346        1.0     0.131441     0.783165     0.938400    Biso  1.000000 O
   O347        1.0     0.506730     0.366446     0.938400    Biso  1.000000 O
   O348        1.0     0.256654     0.533084     0.938400    Biso  1.000000 O
   O349        1.0     0.339940     0.366446     0.938383    Biso  1.000000 O
   O350        1.0     0.298297     0.449740     0.938383    Biso  1.000000 O
   O351        1.0     0.548417     0.449790     0.938383    Biso  1.000000 O
   O352        1.0     0.590038     0.199909     0.938383    Biso  1.000000 O
   O353        1.0     0.590060     0.533058     0.938383    Biso  1.000000 O
   O354        1.0     0.548395     0.283178     0.938383    Biso  1.000000 O
   O355        1.0     0.756654     0.699821     0.938375    Biso  1.000000 O
   O356        1.0     0.798253     0.783190     0.938375    Biso  1.000000 O
   O357        1.0     0.131594     0.616452     0.938367    Biso  1.000000 O
   O358        1.0     0.089864     0.699796     0.938358    Biso  1.000000 O
   O359        1.0     0.173063     0.033297     0.938350    Biso  1.000000 O
   O360        1.0     0.173324     0.533109     0.938350    Biso  1.000000 O
   O361        1.0     0.131376     0.949953     0.938350    Biso  1.000000 O
   O362        1.0     0.715032     0.616452     0.938350    Biso  1.000000 O
   O363        1.0     0.798210     0.949903     0.938350    Biso  1.000000 O
   O364        1.0     0.298210     0.283178     0.938350    Biso  1.000000 O
   O365        1.0     0.756588     0.033272     0.938342    Biso  1.000000 O
   O366        1.0     0.839875     0.866534     0.938342    Biso  1.000000 O
   O367        1.0     0.089733     0.866534     0.938342    Biso  1.000000 O
   O368        1.0     0.214771     0.116641     0.938333    Biso  1.000000 O
   O369        1.0     0.839962     0.699847     0.938333    Biso  1.000000 O
   O370        1.0     0.590103     0.366496     0.938333    Biso  1.000000 O
   O371        1.0     0.256501     0.199909     0.938333    Biso  1.000000 O
   O372        1.0     0.881561     0.783190     0.938325    Biso  1.000000 O
   O373        1.0     0.214945     0.449765     0.938325    Biso  1.000000 O
   O374        1.0     0.048177     0.783190     0.938325    Biso  1.000000 O
   O375        1.0     0.006599     0.699796     0.938317    Biso  1.000000 O
   O376        1.0     0.256588     0.366446     0.938317    Biso  1.000000 O
   O377        1.0     0.714967     0.116641     0.938317    Biso  1.000000 O
   O378        1.0     0.673411     0.533084     0.938317    Biso  1.000000 O
   O379        1.0     0.631790     0.449815     0.938308    Biso  1.000000 O
   O380        1.0     0.964891     0.783190     0.938308    Biso  1.000000 O
   O381        1.0     0.631768     0.283228     0.938308    Biso  1.000000 O
   O382        1.0     0.798384     0.616503     0.938308    Biso  1.000000 O
   O383        1.0     0.048308     0.616452     0.938308    Biso  1.000000 O
   O384        1.0     0.923291     0.699872     0.938300    Biso  1.000000 O
   O385        1.0     0.673368     0.199960     0.938300    Biso  1.000000 O
   O386        1.0     0.923182     0.866509     0.938300    Biso  1.000000 O
   O387        1.0     0.881518     0.949878     0.938292    Biso  1.000000 O
   O388        1.0     0.090016     0.533084     0.938292    Biso  1.000000 O
   O389        1.0     0.881692     0.616503     0.938283    Biso  1.000000 O
   O390        1.0     0.006490     0.866534     0.938283    Biso  1.000000 O
   O391        1.0     0.965022     0.616478     0.938283    Biso  1.000000 O
   O392        1.0     0.839875     0.033247     0.938275    Biso  1.000000 O
   O393        1.0     0.756741     0.533134     0.938275    Biso  1.000000 O
   O394        1.0     0.048112     0.949878     0.938275    Biso  1.000000 O
   O395        1.0     0.214880     0.283153     0.938267    Biso  1.000000 O
   O396        1.0     0.131681     0.449740     0.938258    Biso  1.000000 O
   O397        1.0     0.089777     0.033247     0.938258    Biso  1.000000 O
   O398        1.0     0.673433     0.366522     0.938250    Biso  1.000000 O
   O399        1.0     0.131463     0.116591     0.938250    Biso  1.000000 O
   O400        1.0     0.798275     0.116641     0.938250    Biso  1.000000 O
   O401        1.0     0.964826     0.949878     0.938250    Biso  1.000000 O
   O402        1.0     0.173280     0.366446     0.938242    Biso  1.000000 O
   O403        1.0     0.715120     0.449815     0.938242    Biso  1.000000 O
   O404        1.0     0.173172     0.199884     0.938242    Biso  1.000000 O
   O405        1.0     0.006686     0.533109     0.938242    Biso  1.000000 O
   O406        1.0     0.840071     0.533134     0.938242    Biso  1.000000 O
   O407        1.0     0.923400     0.533109     0.938233    Biso  1.000000 O
   O408        1.0     0.923204     0.033222     0.938225    Biso  1.000000 O
   O409        1.0     0.756676     0.199960     0.938225    Biso  1.000000 O
   O410        1.0     0.715076     0.283253     0.938225    Biso  1.000000 O
   O411        1.0     0.006490     0.033197     0.938217    Biso  1.000000 O
   O412        1.0     0.048351     0.449765     0.938208    Biso  1.000000 O
   O413        1.0     0.881583     0.116591     0.938200    Biso  1.000000 O
   O414        1.0     0.131572     0.283178     0.938200    Biso  1.000000 O
   O415        1.0     0.798427     0.449815     0.938200    Biso  1.000000 O
   O416        1.0     0.756763     0.366547     0.938192    Biso  1.000000 O
   O417        1.0     0.048155     0.116541     0.938192    Biso  1.000000 O
   O418        1.0     0.881757     0.449790     0.938183    Biso  1.000000 O
   O419        1.0     0.089973     0.366446     0.938183    Biso  1.000000 O
   O420        1.0     0.964869     0.116541     0.938175    Biso  1.000000 O
   O421        1.0     0.965043     0.449765     0.938175    Biso  1.000000 O
   O422        1.0     0.089864     0.199859     0.938175    Biso  1.000000 O
   O423        1.0     0.839983     0.199935     0.938167    Biso  1.000000 O
   O424        1.0     0.798384     0.283253     0.938167    Biso  1.000000 O
   O425        1.0     0.006665     0.366446     0.938150    Biso  1.000000 O
   O426        1.0     0.840071     0.366496     0.938150    Biso  1.000000 O
   O427        1.0     0.048286     0.283153     0.938150    Biso  1.000000 O
   O428        1.0     0.923270     0.199884     0.938142    Biso  1.000000 O
   O429        1.0     0.006578     0.199834     0.938142    Biso  1.000000 O
   O430        1.0     0.923357     0.366496     0.938133    Biso  1.000000 O
   O431        1.0     0.881670     0.283228     0.938125    Biso  1.000000 O
   O432        1.0     0.964978     0.283178     0.938125    Biso  1.000000 O
   Ce145       1.0     0.381431     0.838795     0.932150    Biso  1.000000 Ce
   Ce146       1.0     0.464804     0.838594     0.932142    Biso  1.000000 Ce
   Ce147       1.0     0.423270     0.922038     0.932142    Biso  1.000000 Ce
   Ce148       1.0     0.506599     0.921988     0.932125    Biso  1.000000 Ce
   Ce149       1.0     0.339853     0.922264     0.932100    Biso  1.000000 Ce
   Ce150       1.0     0.464934     0.005382     0.932100    Biso  1.000000 Ce
   Ce151       1.0     0.298057     0.838895     0.932083    Biso  1.000000 Ce
   Ce152       1.0     0.548133     0.838543     0.932075    Biso  1.000000 Ce
   Ce153       1.0     0.381605     0.005482     0.932075    Biso  1.000000 Ce
   Ce154       1.0     0.339940     0.755476     0.932058    Biso  1.000000 Ce
   Ce155       1.0     0.423335     0.755325     0.932058    Biso  1.000000 Ce
   Ce156       1.0     0.506599     0.755149     0.932017    Biso  1.000000 Ce
   Ce157       1.0     0.256567     0.755501     0.931992    Biso  1.000000 Ce
   Ce158       1.0     0.548264     0.005306     0.931983    Biso  1.000000 Ce
   Ce159       1.0     0.256501     0.922239     0.931975    Biso  1.000000 Ce
   Ce160       1.0     0.589907     0.921963     0.931975    Biso  1.000000 Ce
   Ce161       1.0     0.381605     0.672082     0.931975    Biso  1.000000 Ce
   Ce162       1.0     0.589929     0.755149     0.931958    Biso  1.000000 Ce
   Ce163       1.0     0.298319     0.672082     0.931958    Biso  1.000000 Ce
   Ce164       1.0     0.298188     0.005633     0.931958    Biso  1.000000 Ce
   Ce165       1.0     0.214662     0.838921     0.931950    Biso  1.000000 Ce
   Ce166       1.0     0.423291     0.088776     0.931950    Biso  1.000000 Ce
   Ce167       1.0     0.631529     0.838619     0.931950    Biso  1.000000 Ce
   Ce168       1.0     0.464934     0.671831     0.931942    Biso  1.000000 Ce
   Ce169       1.0     0.506643     0.088675     0.931933    Biso  1.000000 Ce
   Ce170       1.0     0.548286     0.671780     0.931925    Biso  1.000000 Ce
   Ce171       1.0     0.339896     0.088826     0.931908    Biso  1.000000 Ce
   Ce172       1.0     0.423204     0.588663     0.931908    Biso  1.000000 Ce
   Ce173       1.0     0.339896     0.588713     0.931900    Biso  1.000000 Ce
   Ce174       1.0     0.464934     0.171969     0.931892    Biso  1.000000 Ce
   Ce175       1.0     0.673259     0.922038     0.931892    Biso  1.000000 Ce
   Ce176       1.0     0.631594     0.005407     0.931892    Biso  1.000000 Ce
   Ce177       1.0     0.173259     0.755476     0.931892    Biso  1.000000 Ce
   Ce178       1.0     0.215011     0.672082     0.931883    Biso  1.000000 Ce
   Ce179       1.0     0.506643     0.588537     0.931875    Biso  1.000000 Ce
   Ce180       1.0     0.673237     0.755300     0.931875    Biso  1.000000 Ce
   Ce181       1.0     0.589951     0.088726     0.931867    Biso  1.000000 Ce
   Ce182       1.0     0.714880     0.838669     0.931867    Biso  1.000000 Ce
   Ce183       1.0     0.631637     0.671856     0.931867    Biso  1.000000 Ce
   Ce184       1.0     0.256588     0.588713     0.931858    Biso  1.000000 Ce
   Ce185       1.0     0.464956     0.505319     0.931858    Biso  1.000000 Ce
   Ce186       1.0     0.381561     0.172019     0.931858    Biso  1.000000 Ce
   Ce187       1.0     0.381583     0.505369     0.931858    Biso  1.000000 Ce
   Ce188       1.0     0.548286     0.172070     0.931850    Biso  1.000000 Ce
   Ce189       1.0     0.423248     0.255288     0.931850    Biso  1.000000 Ce
   Ce190       1.0     0.423248     0.422026     0.931850    Biso  1.000000 Ce
   Ce191       1.0     0.464913     0.338707     0.931842    Biso  1.000000 Ce
   Ce192       1.0     0.506599     0.255388     0.931833    Biso  1.000000 Ce
   Ce193       1.0     0.173041     0.922139     0.931833    Biso  1.000000 Ce
   Ce194       1.0     0.381561     0.338631     0.931833    Biso  1.000000 Ce
   Ce195       1.0     0.214706     0.005482     0.931833    Biso  1.000000 Ce
   Ce196       1.0     0.590016     0.588537     0.931825    Biso  1.000000 Ce
   Ce197       1.0     0.506665     0.422000     0.931825    Biso  1.000000 Ce
   Ce198       1.0     0.298253     0.505369     0.931825    Biso  1.000000 Ce
   Ce199       1.0     0.339875     0.422051     0.931817    Biso  1.000000 Ce
   Ce200       1.0     0.756545     0.922013     0.931808    Biso  1.000000 Ce
   Ce201       1.0     0.339875     0.255288     0.931808    Biso  1.000000 Ce
   Ce202       1.0     0.756567     0.755300     0.931808    Biso  1.000000 Ce
   Ce203       1.0     0.256414     0.088776     0.931808    Biso  1.000000 Ce
   Ce204       1.0     0.131681     0.672082     0.931808    Biso  1.000000 Ce
   Ce205       1.0     0.714880     0.005457     0.931808    Biso  1.000000 Ce
   Ce206       1.0     0.548351     0.505294     0.931800    Biso  1.000000 Ce
   Ce207       1.0     0.714945     0.671981     0.931800    Biso  1.000000 Ce
   Ce208       1.0     0.131354     0.838694     0.931800    Biso  1.000000 Ce
   Ce209       1.0     0.798210     0.838644     0.931792    Biso  1.000000 Ce
   Ce210       1.0     0.298166     0.171994     0.931792    Biso  1.000000 Ce
   Ce211       1.0     0.173280     0.588713     0.931792    Biso  1.000000 Ce
   Ce212       1.0     0.548329     0.338732     0.931792    Biso  1.000000 Ce
   Ce213       1.0     0.673237     0.088801     0.931783    Biso  1.000000 Ce
   Ce214       1.0     0.589994     0.255438     0.931775    Biso  1.000000 Ce
   Ce215       1.0     0.214945     0.505344     0.931767    Biso  1.000000 Ce
   Ce216       1.0     0.673368     0.588587     0.931767    Biso  1.000000 Ce
   Ce217       1.0     0.631594     0.172120     0.931767    Biso  1.000000 Ce
   Ce218       1.0     0.089842     0.755350     0.931758    Biso  1.000000 Ce
   Ce219       1.0     0.298253     0.338657     0.931758    Biso  1.000000 Ce
   Ce220       1.0     0.839918     0.755325     0.931750    Biso  1.000000 Ce
   Ce221       1.0     0.256545     0.422000     0.931750    Biso  1.000000 Ce
   Ce222       1.0     0.798319     0.672007     0.931750    Biso  1.000000 Ce
   Ce223       1.0     0.839831     0.921988     0.931742    Biso  1.000000 Ce
   Ce224       1.0     0.590060     0.422026     0.931742    Biso  1.000000 Ce
   Ce225       1.0     0.089777     0.922013     0.931733    Biso  1.000000 Ce
   Ce226       1.0     0.090060     0.588613     0.931733    Biso  1.000000 Ce
   Ce227       1.0     0.006599     0.755275     0.931733    Biso  1.000000 Ce
   Ce228       1.0     0.798188     0.005382     0.931733    Biso  1.000000 Ce
   Ce229       1.0     0.048308     0.671956     0.931733    Biso  1.000000 Ce
   Ce230       1.0     0.881692     0.672007     0.931733    Biso  1.000000 Ce
   Ce231       1.0     0.131398     0.005432     0.931733    Biso  1.000000 Ce
   Ce232       1.0     0.631703     0.505319     0.931733    Biso  1.000000 Ce
   Ce233       1.0     0.881539     0.838644     0.931733    Biso  1.000000 Ce
   Ce234       1.0     0.756697     0.588663     0.931725    Biso  1.000000 Ce
   Ce235       1.0     0.923291     0.755350     0.931725    Biso  1.000000 Ce
   Ce236       1.0     0.256567     0.255338     0.931717    Biso  1.000000 Ce
   Ce237       1.0     0.048133     0.838694     0.931717    Biso  1.000000 Ce
   Ce238       1.0     0.965000     0.671956     0.931717    Biso  1.000000 Ce
   Ce239       1.0     0.173106     0.088751     0.931717    Biso  1.000000 Ce
   Ce240       1.0     0.840071     0.588638     0.931708    Biso  1.000000 Ce
   Ce241       1.0     0.756545     0.088801     0.931708    Biso  1.000000 Ce
   Ce242       1.0     0.964869     0.838644     0.931708    Biso  1.000000 Ce
   Ce243       1.0     0.131703     0.505218     0.931708    Biso  1.000000 Ce
   Ce244       1.0     0.214836     0.172095     0.931700    Biso  1.000000 Ce
   Ce245       1.0     0.923161     0.921963     0.931700    Biso  1.000000 Ce
   Ce246       1.0     0.923400     0.588638     0.931692    Biso  1.000000 Ce
   Ce247       1.0     0.631703     0.338782     0.931692    Biso  1.000000 Ce
   Ce248       1.0     0.006730     0.588638     0.931683    Biso  1.000000 Ce
   Ce249       1.0     0.714902     0.172170     0.931683    Biso  1.000000 Ce
   Ce250       1.0     0.881518     0.005332     0.931683    Biso  1.000000 Ce
   Ce251       1.0     0.715054     0.505294     0.931675    Biso  1.000000 Ce
   Ce252       1.0     0.673324     0.255489     0.931675    Biso  1.000000 Ce
   Ce253       1.0     0.214945     0.338631     0.931675    Biso  1.000000 Ce
   Ce254       1.0     0.173302     0.421900     0.931675    Biso  1.000000 Ce
   Ce255       1.0     0.006490     0.922038     0.931667    Biso  1.000000 Ce
   Ce256       1.0     0.839875     0.088751     0.931658    Biso  1.000000 Ce
   Ce257       1.0     0.798384     0.505269     0.931658    Biso  1.000000 Ce
   Ce258       1.0     0.048373     0.505244     0.931658    Biso  1.000000 Ce
   Ce259       1.0     0.673411     0.422051     0.931658    Biso  1.000000 Ce
   Ce260       1.0     0.048112     0.005332     0.931650    Biso  1.000000 Ce
   Ce261       1.0     0.089777     0.088701     0.931633    Biso  1.000000 Ce
   Ce262       1.0     0.173237     0.255363     0.931633    Biso  1.000000 Ce
   Ce263       1.0     0.964826     0.005306     0.931633    Biso  1.000000 Ce
   Ce264       1.0     0.881735     0.505269     0.931633    Biso  1.000000 Ce
   Ce265       1.0     0.965043     0.505269     0.931625    Biso  1.000000 Ce
   Ce266       1.0     0.715032     0.338757     0.931625    Biso  1.000000 Ce
   Ce267       1.0     0.089994     0.421925     0.931617    Biso  1.000000 Ce
   Ce268       1.0     0.798253     0.172120     0.931617    Biso  1.000000 Ce
   Ce269       1.0     0.131507     0.172044     0.931617    Biso  1.000000 Ce
   Ce270       1.0     0.756741     0.421975     0.931608    Biso  1.000000 Ce
   Ce271       1.0     0.131616     0.338657     0.931608    Biso  1.000000 Ce
   Ce272       1.0     0.923182     0.088675     0.931608    Biso  1.000000 Ce
   Ce273       1.0     0.756654     0.255438     0.931600    Biso  1.000000 Ce
   Ce274       1.0     0.006490     0.088625     0.931600    Biso  1.000000 Ce
   Ce275       1.0     0.840071     0.421950     0.931583    Biso  1.000000 Ce
   Ce276       1.0     0.006686     0.421900     0.931583    Biso  1.000000 Ce
   Ce277       1.0     0.089907     0.255288     0.931575    Biso  1.000000 Ce
   Ce278       1.0     0.048199     0.172019     0.931567    Biso  1.000000 Ce
   Ce279       1.0     0.798362     0.338682     0.931567    Biso  1.000000 Ce
   Ce280       1.0     0.048308     0.338606     0.931567    Biso  1.000000 Ce
   Ce281       1.0     0.881605     0.172044     0.931567    Biso  1.000000 Ce
   Ce282       1.0     0.964913     0.172019     0.931558    Biso  1.000000 Ce
   Ce283       1.0     0.923378     0.421950     0.931558    Biso  1.000000 Ce
   Ce284       1.0     0.839983     0.255388     0.931550    Biso  1.000000 Ce
   Ce285       1.0     0.965000     0.338631     0.931542    Biso  1.000000 Ce
   Ce286       1.0     0.006599     0.255338     0.931533    Biso  1.000000 Ce
   Ce287       1.0     0.923291     0.255338     0.931533    Biso  1.000000 Ce
   Ce288       1.0     0.881670     0.338682     0.931533    Biso  1.000000 Ce
   O433        1.0     0.381452     0.894299     0.925592    Biso  1.000000 O
   O434        1.0     0.423117     0.810854     0.925583    Biso  1.000000 O
   O435        1.0     0.464891     0.894198     0.925583    Biso  1.000000 O
   O436        1.0     0.339722     0.810955     0.925567    Biso  1.000000 O
   O437        1.0     0.423182     0.977643     0.925558    Biso  1.000000 O
   O438        1.0     0.506469     0.810829     0.925550    Biso  1.000000 O
   O439        1.0     0.381518     0.727586     0.925550    Biso  1.000000 O
   O440        1.0     0.298166     0.894324     0.925550    Biso  1.000000 O
   O441        1.0     0.548221     0.894198     0.925542    Biso  1.000000 O
   O442        1.0     0.506512     0.977617     0.925542    Biso  1.000000 O
   O443        1.0     0.298188     0.727611     0.925525    Biso  1.000000 O
   O444        1.0     0.589864     0.810854     0.925525    Biso  1.000000 O
   O445        1.0     0.339787     0.977743     0.925525    Biso  1.000000 O
   O446        1.0     0.256371     0.810980     0.925517    Biso  1.000000 O
   O447        1.0     0.464847     0.727485     0.925508    Biso  1.000000 O
   O448        1.0     0.548242     0.727410     0.925500    Biso  1.000000 O
   O449        1.0     0.464869     0.060911     0.925492    Biso  1.000000 O
   O450        1.0     0.381496     0.060986     0.925483    Biso  1.000000 O
   O451        1.0     0.631594     0.894274     0.925475    Biso  1.000000 O
   O452        1.0     0.589929     0.977643     0.925475    Biso  1.000000 O
   O453        1.0     0.548286     0.060936     0.925458    Biso  1.000000 O
   O454        1.0     0.423248     0.644192     0.925458    Biso  1.000000 O
   O455        1.0     0.339940     0.644217     0.925458    Biso  1.000000 O
   O456        1.0     0.214815     0.727636     0.925450    Biso  1.000000 O
   O457        1.0     0.256392     0.977768     0.925450    Biso  1.000000 O
   O458        1.0     0.214749     0.894525     0.925442    Biso  1.000000 O
   O459        1.0     0.673215     0.810955     0.925433    Biso  1.000000 O
   O460        1.0     0.631616     0.727460     0.925433    Biso  1.000000 O
   O461        1.0     0.256654     0.644267     0.925433    Biso  1.000000 O
   O462        1.0     0.506599     0.644167     0.925433    Biso  1.000000 O
   O463        1.0     0.423204     0.144305     0.925425    Biso  1.000000 O
   O464        1.0     0.506621     0.144255     0.925425    Biso  1.000000 O
   O465        1.0     0.298123     0.061137     0.925417    Biso  1.000000 O
   O466        1.0     0.464934     0.560898     0.925417    Biso  1.000000 O
   O467        1.0     0.381627     0.560873     0.925417    Biso  1.000000 O
   O468        1.0     0.173063     0.810955     0.925400    Biso  1.000000 O
   O469        1.0     0.464956     0.227523     0.925400    Biso  1.000000 O
   O470        1.0     0.673215     0.977668     0.925400    Biso  1.000000 O
   O471        1.0     0.423313     0.477555     0.925392    Biso  1.000000 O
   O472        1.0     0.298362     0.560898     0.925392    Biso  1.000000 O
   O473        1.0     0.714836     0.894299     0.925383    Biso  1.000000 O
   O474        1.0     0.589951     0.644167     0.925383    Biso  1.000000 O
   O475        1.0     0.465022     0.394211     0.925375    Biso  1.000000 O
   O476        1.0     0.423291     0.310817     0.925375    Biso  1.000000 O
   O477        1.0     0.631594     0.060986     0.925375    Biso  1.000000 O
   O478        1.0     0.381648     0.394186     0.925375    Biso  1.000000 O
   O479        1.0     0.506708     0.477529     0.925367    Biso  1.000000 O
   O480        1.0     0.339831     0.144355     0.925367    Biso  1.000000 O
   O481        1.0     0.381539     0.227573     0.925367    Biso  1.000000 O
   O482        1.0     0.714924     0.727611     0.925358    Biso  1.000000 O
   O483        1.0     0.756501     0.810955     0.925358    Biso  1.000000 O
   O484        1.0     0.173324     0.644242     0.925358    Biso  1.000000 O
   O485        1.0     0.340005     0.477555     0.925358    Biso  1.000000 O
   O486        1.0     0.589951     0.144280     0.925358    Biso  1.000000 O
   O487        1.0     0.548329     0.227599     0.925358    Biso  1.000000 O
   O488        1.0     0.548351     0.560873     0.925358    Biso  1.000000 O
   O489        1.0     0.506686     0.310892     0.925358    Biso  1.000000 O
   O490        1.0     0.131550     0.727636     0.925350    Biso  1.000000 O
   O491        1.0     0.215054     0.560898     0.925342    Biso  1.000000 O
   O492        1.0     0.673324     0.644217     0.925342    Biso  1.000000 O
   O493        1.0     0.339940     0.310817     0.925333    Biso  1.000000 O
   O494        1.0     0.173106     0.977693     0.925325    Biso  1.000000 O
   O495        1.0     0.214815     0.061062     0.925317    Biso  1.000000 O
   O496        1.0     0.548395     0.394286     0.925317    Biso  1.000000 O
   O497        1.0     0.798123     0.894248     0.925317    Biso  1.000000 O
   O498        1.0     0.756458     0.977643     0.925317    Biso  1.000000 O
   O499        1.0     0.131463     0.894299     0.925317    Biso  1.000000 O
   O500        1.0     0.298275     0.394211     0.925308    Biso  1.000000 O
   O501        1.0     0.256719     0.477529     0.925308    Biso  1.000000 O
   O502        1.0     0.714858     0.061037     0.925300    Biso  1.000000 O
   O503        1.0     0.798231     0.727712     0.925300    Biso  1.000000 O
   O504        1.0     0.298210     0.227548     0.925300    Biso  1.000000 O
   O505        1.0     0.090060     0.644267     0.925300    Biso  1.000000 O
   O506        1.0     0.256523     0.144330     0.925292    Biso  1.000000 O
   O507        1.0     0.756654     0.644343     0.925292    Biso  1.000000 O
   O508        1.0     0.631703     0.560873     0.925292    Biso  1.000000 O
   O509        1.0     0.839809     0.810980     0.925283    Biso  1.000000 O
   O510        1.0     0.089798     0.810930     0.925283    Biso  1.000000 O
   O511        1.0     0.590038     0.477580     0.925283    Biso  1.000000 O
   O512        1.0     0.590060     0.310942     0.925283    Biso  1.000000 O
   O513        1.0     0.131768     0.560848     0.925275    Biso  1.000000 O
   O514        1.0     0.673259     0.144355     0.925267    Biso  1.000000 O
   O515        1.0     0.048286     0.727586     0.925267    Biso  1.000000 O
   O516        1.0     0.881583     0.727687     0.925267    Biso  1.000000 O
   O517        1.0     0.631703     0.227649     0.925267    Biso  1.000000 O
   O518        1.0     0.715054     0.560923     0.925258    Biso  1.000000 O
   O519        1.0     0.839983     0.644368     0.925258    Biso  1.000000 O
   O520        1.0     0.964956     0.727586     0.925250    Biso  1.000000 O
   O521        1.0     0.881431     0.894299     0.925250    Biso  1.000000 O
   O522        1.0     0.839809     0.977617     0.925250    Biso  1.000000 O
   O523        1.0     0.923182     0.810980     0.925242    Biso  1.000000 O
   O524        1.0     0.173433     0.477529     0.925242    Biso  1.000000 O
   O525        1.0     0.798144     0.060986     0.925242    Biso  1.000000 O
   O526        1.0     0.006534     0.810879     0.925242    Biso  1.000000 O
   O527        1.0     0.923378     0.644292     0.925242    Biso  1.000000 O
   O528        1.0     0.256588     0.310917     0.925242    Biso  1.000000 O
   O529        1.0     0.798406     0.560999     0.925233    Biso  1.000000 O
   O530        1.0     0.048438     0.560923     0.925233    Biso  1.000000 O
   O531        1.0     0.006686     0.644292     0.925233    Biso  1.000000 O
   O532        1.0     0.964804     0.894248     0.925225    Biso  1.000000 O
   O533        1.0     0.631768     0.394311     0.925225    Biso  1.000000 O
   O534        1.0     0.048133     0.894299     0.925225    Biso  1.000000 O
   O535        1.0     0.089755     0.977617     0.925225    Biso  1.000000 O
   O536        1.0     0.215011     0.394211     0.925217    Biso  1.000000 O
   O537        1.0     0.673389     0.477605     0.925217    Biso  1.000000 O
   O538        1.0     0.131485     0.061011     0.925217    Biso  1.000000 O
   O539        1.0     0.756545     0.144380     0.925208    Biso  1.000000 O
   O540        1.0     0.214880     0.227649     0.925208    Biso  1.000000 O
   O541        1.0     0.881801     0.560974     0.925208    Biso  1.000000 O
   O542        1.0     0.173215     0.144330     0.925200    Biso  1.000000 O
   O543        1.0     0.923139     0.977567     0.925200    Biso  1.000000 O
   O544        1.0     0.965087     0.560949     0.925192    Biso  1.000000 O
   O545        1.0     0.673368     0.311018     0.925192    Biso  1.000000 O
   O546        1.0     0.090103     0.477580     0.925192    Biso  1.000000 O
   O547        1.0     0.881496     0.060936     0.925183    Biso  1.000000 O
   O548        1.0     0.756719     0.477630     0.925175    Biso  1.000000 O
   O549        1.0     0.714989     0.227724     0.925175    Biso  1.000000 O
   O550        1.0     0.006490     0.977592     0.925167    Biso  1.000000 O
   O551        1.0     0.006752     0.477555     0.925158    Biso  1.000000 O
   O552        1.0     0.173280     0.310942     0.925158    Biso  1.000000 O
   O553        1.0     0.840114     0.477580     0.925158    Biso  1.000000 O
   O554        1.0     0.715054     0.394336     0.925150    Biso  1.000000 O
   O555        1.0     0.048155     0.060911     0.925150    Biso  1.000000 O
   O556        1.0     0.131703     0.394261     0.925150    Biso  1.000000 O
   O557        1.0     0.839896     0.144355     0.925150    Biso  1.000000 O
   O558        1.0     0.964826     0.060911     0.925133    Biso  1.000000 O
   O559        1.0     0.923422     0.477580     0.925133    Biso  1.000000 O
   O560        1.0     0.089885     0.144255     0.925133    Biso  1.000000 O
   O561        1.0     0.131616     0.227599     0.925133    Biso  1.000000 O
   O562        1.0     0.798297     0.227749     0.925117    Biso  1.000000 O
   O563        1.0     0.756654     0.311018     0.925117    Biso  1.000000 O
   O564        1.0     0.798427     0.394336     0.925108    Biso  1.000000 O
   O565        1.0     0.048395     0.394211     0.925108    Biso  1.000000 O
   O566        1.0     0.089973     0.310892     0.925108    Biso  1.000000 O
   O567        1.0     0.923248     0.144255     0.925100    Biso  1.000000 O
   O568        1.0     0.006556     0.144204     0.925100    Biso  1.000000 O
   O569        1.0     0.048242     0.227599     0.925083    Biso  1.000000 O
   O570        1.0     0.965043     0.394236     0.925075    Biso  1.000000 O
   O571        1.0     0.881757     0.394286     0.925075    Biso  1.000000 O
   O572        1.0     0.881627     0.227649     0.925075    Biso  1.000000 O
   O573        1.0     0.964934     0.227599     0.925067    Biso  1.000000 O
   O574        1.0     0.006665     0.310917     0.925067    Biso  1.000000 O
   O575        1.0     0.839983     0.311018     0.925067    Biso  1.000000 O
   O576        1.0     0.923313     0.310942     0.925058    Biso  1.000000 O
   O577        1.0     0.381496     0.838719     0.912567    Biso  1.000000 O
   O578        1.0     0.423161     0.922088     0.912567    Biso  1.000000 O
   O579        1.0     0.464804     0.838719     0.912550    Biso  1.000000 O
   O580        1.0     0.506534     0.922114     0.912525    Biso  1.000000 O
   O581        1.0     0.339787     0.922189     0.912525    Biso  1.000000 O
   O582        1.0     0.298101     0.838795     0.912517    Biso  1.000000 O
   O583        1.0     0.548177     0.838694     0.912500    Biso  1.000000 O
   O584        1.0     0.464847     0.005482     0.912492    Biso  1.000000 O
   O585        1.0     0.339896     0.755350     0.912492    Biso  1.000000 O
   O586        1.0     0.381474     0.005558     0.912483    Biso  1.000000 O
   O587        1.0     0.423204     0.755300     0.912483    Biso  1.000000 O
   O588        1.0     0.506534     0.755300     0.912450    Biso  1.000000 O
   O589        1.0     0.256523     0.755426     0.912433    Biso  1.000000 O
   O590        1.0     0.589885     0.922164     0.912433    Biso  1.000000 O
   O591        1.0     0.548242     0.005457     0.912425    Biso  1.000000 O
   O592        1.0     0.256436     0.922239     0.912425    Biso  1.000000 O
   O593        1.0     0.298101     0.005659     0.912408    Biso  1.000000 O
   O594        1.0     0.381648     0.671981     0.912408    Biso  1.000000 O
   O595        1.0     0.589864     0.755350     0.912408    Biso  1.000000 O
   O596        1.0     0.631529     0.838795     0.912400    Biso  1.000000 O
   O597        1.0     0.214771     0.838845     0.912400    Biso  1.000000 O
   O598        1.0     0.298340     0.672007     0.912392    Biso  1.000000 O
   O599        1.0     0.423161     0.088826     0.912392    Biso  1.000000 O
   O600        1.0     0.464934     0.672007     0.912383    Biso  1.000000 O
   O601        1.0     0.506578     0.088776     0.912375    Biso  1.000000 O
   O602        1.0     0.548242     0.671981     0.912350    Biso  1.000000 O
   O603        1.0     0.339831     0.088927     0.912342    Biso  1.000000 O
   O604        1.0     0.215032     0.672032     0.912333    Biso  1.000000 O
   O605        1.0     0.673193     0.922214     0.912333    Biso  1.000000 O
   O606        1.0     0.423357     0.588713     0.912333    Biso  1.000000 O
   O607        1.0     0.340049     0.588638     0.912333    Biso  1.000000 O
   O608        1.0     0.631572     0.005533     0.912325    Biso  1.000000 O
   O609        1.0     0.173193     0.755451     0.912325    Biso  1.000000 O
   O610        1.0     0.464934     0.172044     0.912325    Biso  1.000000 O
   O611        1.0     0.673215     0.755501     0.912317    Biso  1.000000 O
   O612        1.0     0.506686     0.588688     0.912308    Biso  1.000000 O
   O613        1.0     0.423400     0.422051     0.912300    Biso  1.000000 O
   O614        1.0     0.714858     0.838820     0.912300    Biso  1.000000 O
   O615        1.0     0.465087     0.505394     0.912300    Biso  1.000000 O
   O616        1.0     0.589951     0.088826     0.912300    Biso  1.000000 O
   O617        1.0     0.631616     0.672057     0.912292    Biso  1.000000 O
   O618        1.0     0.465065     0.338682     0.912292    Biso  1.000000 O
   O619        1.0     0.381735     0.505394     0.912292    Biso  1.000000 O
   O620        1.0     0.423313     0.255338     0.912292    Biso  1.000000 O
   O621        1.0     0.256763     0.588663     0.912292    Biso  1.000000 O
   O622        1.0     0.381561     0.172070     0.912283    Biso  1.000000 O
   O623        1.0     0.548329     0.172095     0.912283    Biso  1.000000 O
   O624        1.0     0.381692     0.338682     0.912275    Biso  1.000000 O
   O625        1.0     0.214728     0.005633     0.912275    Biso  1.000000 O
   O626        1.0     0.506708     0.255388     0.912275    Biso  1.000000 O
   O627        1.0     0.172997     0.922214     0.912267    Biso  1.000000 O
   O628        1.0     0.340027     0.422051     0.912267    Biso  1.000000 O
   O629        1.0     0.298427     0.505319     0.912267    Biso  1.000000 O
   O630        1.0     0.506795     0.422051     0.912258    Biso  1.000000 O
   O631        1.0     0.131659     0.672132     0.912250    Biso  1.000000 O
   O632        1.0     0.756501     0.755526     0.912250    Biso  1.000000 O
   O633        1.0     0.756458     0.922164     0.912250    Biso  1.000000 O
   O634        1.0     0.589994     0.588763     0.912250    Biso  1.000000 O
   O635        1.0     0.714902     0.672208     0.912242    Biso  1.000000 O
   O636        1.0     0.714815     0.005583     0.912242    Biso  1.000000 O
   O637        1.0     0.173498     0.588738     0.912242    Biso  1.000000 O
   O638        1.0     0.548438     0.338732     0.912233    Biso  1.000000 O
   O639        1.0     0.131420     0.838795     0.912233    Biso  1.000000 O
   O640        1.0     0.256458     0.088927     0.912233    Biso  1.000000 O
   O641        1.0     0.339896     0.255388     0.912233    Biso  1.000000 O
   O642        1.0     0.798144     0.838820     0.912225    Biso  1.000000 O
   O643        1.0     0.548438     0.505445     0.912225    Biso  1.000000 O
   O644        1.0     0.673215     0.088902     0.912217    Biso  1.000000 O
   O645        1.0     0.673346     0.588814     0.912208    Biso  1.000000 O
   O646        1.0     0.298188     0.172120     0.912208    Biso  1.000000 O
   O647        1.0     0.590081     0.255464     0.912208    Biso  1.000000 O
   O648        1.0     0.798231     0.672233     0.912200    Biso  1.000000 O
   O649        1.0     0.215185     0.505394     0.912200    Biso  1.000000 O
   O650        1.0     0.298340     0.338782     0.912192    Biso  1.000000 O
   O651        1.0     0.631637     0.172170     0.912192    Biso  1.000000 O
   O652        1.0     0.089864     0.755501     0.912192    Biso  1.000000 O
   O653        1.0     0.798101     0.005482     0.912183    Biso  1.000000 O
   O654        1.0     0.839831     0.755526     0.912183    Biso  1.000000 O
   O655        1.0     0.839766     0.922114     0.912183    Biso  1.000000 O
   O656        1.0     0.090103     0.588814     0.912183    Biso  1.000000 O
   O657        1.0     0.881648     0.672233     0.912175    Biso  1.000000 O
   O658        1.0     0.131485     0.005558     0.912175    Biso  1.000000 O
   O659        1.0     0.881452     0.838770     0.912175    Biso  1.000000 O
   O660        1.0     0.256697     0.422051     0.912175    Biso  1.000000 O
   O661        1.0     0.590190     0.422151     0.912175    Biso  1.000000 O
   O662        1.0     0.756610     0.588889     0.912175    Biso  1.000000 O
   O663        1.0     0.089820     0.922139     0.912175    Biso  1.000000 O
   O664        1.0     0.048308     0.672107     0.912167    Biso  1.000000 O
   O665        1.0     0.923226     0.755526     0.912167    Biso  1.000000 O
   O666        1.0     0.631768     0.505394     0.912167    Biso  1.000000 O
   O667        1.0     0.006621     0.755451     0.912167    Biso  1.000000 O
   O668        1.0     0.173215     0.088902     0.912158    Biso  1.000000 O
   O669        1.0     0.048221     0.838845     0.912158    Biso  1.000000 O
   O670        1.0     0.840049     0.588839     0.912158    Biso  1.000000 O
   O671        1.0     0.965043     0.672183     0.912150    Biso  1.000000 O
   O672        1.0     0.756501     0.088927     0.912150    Biso  1.000000 O
   O673        1.0     0.131833     0.505420     0.912142    Biso  1.000000 O
   O674        1.0     0.964847     0.838795     0.912142    Biso  1.000000 O
   O675        1.0     0.256588     0.255464     0.912142    Biso  1.000000 O
   O676        1.0     0.923117     0.922063     0.912133    Biso  1.000000 O
   O677        1.0     0.631790     0.338883     0.912125    Biso  1.000000 O
   O678        1.0     0.881474     0.005457     0.912125    Biso  1.000000 O
   O679        1.0     0.214924     0.172246     0.912125    Biso  1.000000 O
   O680        1.0     0.923422     0.588864     0.912125    Biso  1.000000 O
   O681        1.0     0.006752     0.588839     0.912125    Biso  1.000000 O
   O682        1.0     0.714902     0.172271     0.912117    Biso  1.000000 O
   O683        1.0     0.173455     0.422076     0.912108    Biso  1.000000 O
   O684        1.0     0.715054     0.505470     0.912108    Biso  1.000000 O
   O685        1.0     0.673389     0.255564     0.912108    Biso  1.000000 O
   O686        1.0     0.215011     0.338782     0.912100    Biso  1.000000 O
   O687        1.0     0.839853     0.088851     0.912100    Biso  1.000000 O
   O688        1.0     0.798384     0.505470     0.912100    Biso  1.000000 O
   O689        1.0     0.048438     0.505445     0.912100    Biso  1.000000 O
   O690        1.0     0.673498     0.422176     0.912092    Biso  1.000000 O
   O691        1.0     0.006425     0.922139     0.912092    Biso  1.000000 O
   O692        1.0     0.048112     0.005432     0.912083    Biso  1.000000 O
   O693        1.0     0.964847     0.005382     0.912083    Biso  1.000000 O
   O694        1.0     0.881757     0.505470     0.912075    Biso  1.000000 O
   O695        1.0     0.965065     0.505470     0.912067    Biso  1.000000 O
   O696        1.0     0.798231     0.172271     0.912058    Biso  1.000000 O
   O697        1.0     0.715076     0.338858     0.912050    Biso  1.000000 O
   O698        1.0     0.131594     0.172170     0.912050    Biso  1.000000 O
   O699        1.0     0.756806     0.422126     0.912050    Biso  1.000000 O
   O700        1.0     0.173302     0.255514     0.912050    Biso  1.000000 O
   O701        1.0     0.089842     0.088801     0.912050    Biso  1.000000 O
   O702        1.0     0.090103     0.422126     0.912050    Biso  1.000000 O
   O703        1.0     0.923226     0.088751     0.912042    Biso  1.000000 O
   O704        1.0     0.131725     0.338833     0.912033    Biso  1.000000 O
   O705        1.0     0.006556     0.088675     0.912033    Biso  1.000000 O
   O706        1.0     0.756697     0.255539     0.912025    Biso  1.000000 O
   O707        1.0     0.006708     0.422101     0.912017    Biso  1.000000 O
   O708        1.0     0.798362     0.338883     0.912008    Biso  1.000000 O
   O709        1.0     0.881627     0.172170     0.912008    Biso  1.000000 O
   O710        1.0     0.840136     0.422126     0.912008    Biso  1.000000 O
   O711        1.0     0.048286     0.172145     0.912008    Biso  1.000000 O
   O712        1.0     0.089994     0.255413     0.912008    Biso  1.000000 O
   O713        1.0     0.964934     0.172145     0.912000    Biso  1.000000 O
   O714        1.0     0.048417     0.338757     0.911992    Biso  1.000000 O
   O715        1.0     0.923400     0.422101     0.911992    Biso  1.000000 O
   O716        1.0     0.881735     0.338833     0.911967    Biso  1.000000 O
   O717        1.0     0.965065     0.338782     0.911967    Biso  1.000000 O
   O718        1.0     0.923313     0.255489     0.911967    Biso  1.000000 O
   O719        1.0     0.840049     0.255489     0.911967    Biso  1.000000 O
   O720        1.0     0.006665     0.255464     0.911958    Biso  1.000000 O
   Ce289       1.0     0.381060     0.894751     0.905800    Biso  1.000000 Ce
   Ce290       1.0     0.465980     0.895229     0.906767    Biso  1.000000 Ce
   Ce291       1.0     0.423335     0.810980     0.906450    Biso  1.000000 Ce
   Ce292       1.0     0.339548     0.811408     0.906017    Biso  1.000000 Ce
   Ce293       1.0     0.421941     0.977492     0.905633    Biso  1.000000 Ce
   Ce294       1.0     0.298166     0.894852     0.906400    Biso  1.000000 Ce
   Ce295       1.0     0.507623     0.811508     0.905575    Biso  1.000000 Ce
   Ce296       1.0     0.548286     0.895254     0.905792    Biso  1.000000 Ce
   Ce297       1.0     0.505772     0.978598     0.906592    Biso  1.000000 Ce
   Ce298       1.0     0.339243     0.977793     0.905592    Biso  1.000000 Ce
   Ce299       1.0     0.255652     0.812313     0.906367    Biso  1.000000 Ce
   Ce300       1.0     0.590386     0.810754     0.906392    Biso  1.000000 Ce
   Ce301       1.0     0.297186     0.727988     0.906225    Biso  1.000000 Ce
   Ce302       1.0     0.382106     0.727636     0.905825    Biso  1.000000 Ce
   Ce303       1.0     0.465566     0.060911     0.906275    Biso  1.000000 Ce
   Ce304       1.0     0.547415     0.728013     0.906133    Biso  1.000000 Ce
   Ce305       1.0     0.464717     0.727787     0.906200    Biso  1.000000 Ce
   Ce306       1.0     0.382149     0.060609     0.906117    Biso  1.000000 Ce
   Ce307       1.0     0.257307     0.979051     0.906058    Biso  1.000000 Ce
   Ce308       1.0     0.632988     0.894324     0.906033    Biso  1.000000 Ce
   Ce309       1.0     0.214924     0.896713     0.905833    Biso  1.000000 Ce
   Ce310       1.0     0.589014     0.979202     0.905983    Biso  1.000000 Ce
   Ce311       1.0     0.215708     0.729070     0.906383    Biso  1.000000 Ce
   Ce312       1.0     0.338894     0.645776     0.906300    Biso  1.000000 Ce
   Ce313       1.0     0.547110     0.061439     0.905983    Biso  1.000000 Ce
   Ce314       1.0     0.423117     0.646254     0.905883    Biso  1.000000 Ce
   Ce315       1.0     0.256109     0.644292     0.905317    Biso  1.000000 Ce
   Ce316       1.0     0.632029     0.727209     0.905483    Biso  1.000000 Ce
   Ce317       1.0     0.672279     0.811483     0.906183    Biso  1.000000 Ce
   Ce318       1.0     0.506447     0.145990     0.905892    Biso  1.000000 Ce
   Ce319       1.0     0.299168     0.061389     0.905692    Biso  1.000000 Ce
   Ce320       1.0     0.464738     0.226794     0.905417    Biso  1.000000 Ce
   Ce321       1.0     0.462473     0.560823     0.905708    Biso  1.000000 Ce
   Ce322       1.0     0.382367     0.394236     0.905500    Biso  1.000000 Ce
   Ce323       1.0     0.172235     0.810553     0.905800    Biso  1.000000 Ce
   Ce324       1.0     0.505772     0.644418     0.905900    Biso  1.000000 Ce
   Ce325       1.0     0.421832     0.144104     0.905717    Biso  1.000000 Ce
   Ce326       1.0     0.463475     0.394814     0.905667    Biso  1.000000 Ce
   Ce327       1.0     0.422899     0.477907     0.905408    Biso  1.000000 Ce
   Ce328       1.0     0.422769     0.313005     0.904733    Biso  1.000000 Ce
   Ce329       1.0     0.379993     0.562583     0.905833    Biso  1.000000 Ce
   Ce330       1.0     0.673956     0.979680     0.905692    Biso  1.000000 Ce
   Ce331       1.0     0.298667     0.561602     0.905917    Biso  1.000000 Ce
   Ce332       1.0     0.506469     0.478787     0.905800    Biso  1.000000 Ce
   Ce333       1.0     0.714989     0.894148     0.906317    Biso  1.000000 Ce
   Ce334       1.0     0.547720     0.228353     0.905708    Biso  1.000000 Ce
   Ce335       1.0     0.506207     0.310213     0.905233    Biso  1.000000 Ce
   Ce336       1.0     0.589668     0.645298     0.906125    Biso  1.000000 Ce
   Ce337       1.0     0.174326     0.644896     0.906000    Biso  1.000000 Ce
   Ce338       1.0     0.381670     0.229007     0.905675    Biso  1.000000 Ce
   Ce339       1.0     0.631028     0.061691     0.906017    Biso  1.000000 Ce
   Ce340       1.0     0.130069     0.726630     0.905875    Biso  1.000000 Ce
   Ce341       1.0     0.757307     0.810402     0.905858    Biso  1.000000 Ce
   Ce342       1.0     0.340572     0.477328     0.905800    Biso  1.000000 Ce
   Ce343       1.0     0.590604     0.142645     0.905875    Biso  1.000000 Ce
   Ce344       1.0     0.714532     0.728542     0.906208    Biso  1.000000 Ce
   Ce345       1.0     0.756087     0.979328     0.906133    Biso  1.000000 Ce
   Ce346       1.0     0.339722     0.310590     0.905650    Biso  1.000000 Ce
   Ce347       1.0     0.547894     0.393758     0.905975    Biso  1.000000 Ce
   Ce348       1.0     0.215141     0.562156     0.905875    Biso  1.000000 Ce
   Ce349       1.0     0.339395     0.145638     0.905425    Biso  1.000000 Ce
   Ce350       1.0     0.548068     0.561854     0.906142    Biso  1.000000 Ce
   Ce351       1.0     0.090169     0.644594     0.905633    Biso  1.000000 Ce
   Ce352       1.0     0.673651     0.642859     0.906042    Biso  1.000000 Ce
   Ce353       1.0     0.797839     0.895380     0.905392    Biso  1.000000 Ce
   Ce354       1.0     0.298885     0.395242     0.906400    Biso  1.000000 Ce
   Ce355       1.0     0.172997     0.978950     0.905650    Biso  1.000000 Ce
   Ce356       1.0     0.757198     0.644795     0.905558    Biso  1.000000 Ce
   Ce357       1.0     0.130657     0.561024     0.905808    Biso  1.000000 Ce
   Ce358       1.0     0.840680     0.644619     0.905408    Biso  1.000000 Ce
   Ce359       1.0     0.797709     0.727586     0.906117    Biso  1.000000 Ce
   Ce360       1.0     0.798645     0.561326     0.906108    Biso  1.000000 Ce
   Ce361       1.0     0.132748     0.894575     0.905883    Biso  1.000000 Ce
   Ce362       1.0     0.589276     0.310691     0.906000    Biso  1.000000 Ce
   Ce363       1.0     0.257982     0.478384     0.905417    Biso  1.000000 Ce
   Ce364       1.0     0.714096     0.061213     0.905658    Biso  1.000000 Ce
   Ce365       1.0     0.215751     0.062671     0.905458    Biso  1.000000 Ce
   Ce366       1.0     0.299212     0.228303     0.905467    Biso  1.000000 Ce
   Ce367       1.0     0.839918     0.810754     0.905675    Biso  1.000000 Ce
   Ce368       1.0     0.630505     0.560597     0.905267    Biso  1.000000 Ce
   Ce369       1.0     0.798319     0.061741     0.905867    Biso  1.000000 Ce
   Ce370       1.0     0.881692     0.728340     0.906025    Biso  1.000000 Ce
   Ce371       1.0     0.631354     0.228680     0.906408    Biso  1.000000 Ce
   Ce372       1.0     0.839483     0.977768     0.905833    Biso  1.000000 Ce
   Ce373       1.0     0.882019     0.894953     0.905833    Biso  1.000000 Ce
   Ce374       1.0     0.255717     0.143123     0.905400    Biso  1.000000 Ce
   Ce375       1.0     0.047981     0.560370     0.905775    Biso  1.000000 Ce
   Ce376       1.0     0.716209     0.560722     0.905975    Biso  1.000000 Ce
   Ce377       1.0     0.590147     0.477454     0.905675    Biso  1.000000 Ce
   Ce378       1.0     0.923095     0.645726     0.905817    Biso  1.000000 Ce
   Ce379       1.0     0.964695     0.728592     0.905325    Biso  1.000000 Ce
   Ce380       1.0     0.672039     0.145764     0.905492    Biso  1.000000 Ce
   Ce381       1.0     0.047001     0.727058     0.905742    Biso  1.000000 Ce
   Ce382       1.0     0.005837     0.811961     0.905325    Biso  1.000000 Ce
   Ce383       1.0     0.881082     0.561904     0.905383    Biso  1.000000 Ce
   Ce384       1.0     0.965522     0.894198     0.905367    Biso  1.000000 Ce
   Ce385       1.0     0.922355     0.809949     0.905425    Biso  1.000000 Ce
   Ce386       1.0     0.173063     0.477982     0.905417    Biso  1.000000 Ce
   Ce387       1.0     0.256349     0.310238     0.905292    Biso  1.000000 Ce
   Ce388       1.0     0.091127     0.811533     0.906067    Biso  1.000000 Ce
   Ce389       1.0     0.090539     0.977869     0.905700    Biso  1.000000 Ce
   Ce390       1.0     0.922246     0.978674     0.905042    Biso  1.000000 Ce
   Ce391       1.0     0.048634     0.895229     0.905308    Biso  1.000000 Ce
   Ce392       1.0     0.755194     0.143048     0.905708    Biso  1.000000 Ce
   Ce393       1.0     0.964412     0.561024     0.905292    Biso  1.000000 Ce
   Ce394       1.0     0.881561     0.059276     0.905692    Biso  1.000000 Ce
   Ce395       1.0     0.005924     0.643337     0.905492    Biso  1.000000 Ce
   Ce396       1.0     0.088927     0.478410     0.905975    Biso  1.000000 Ce
   Ce397       1.0     0.130396     0.063929     0.905508    Biso  1.000000 Ce
   Ce398       1.0     0.630527     0.393733     0.905775    Biso  1.000000 Ce
   Ce399       1.0     0.173193     0.144129     0.905458    Biso  1.000000 Ce
   Ce400       1.0     0.006970     0.475995     0.905608    Biso  1.000000 Ce
   Ce401       1.0     0.216470     0.395242     0.905217    Biso  1.000000 Ce
   Ce402       1.0     0.674827     0.476725     0.905833    Biso  1.000000 Ce
   Ce403       1.0     0.215054     0.227196     0.905292    Biso  1.000000 Ce
   Ce404       1.0     0.841051     0.478812     0.905375    Biso  1.000000 Ce
   Ce405       1.0     0.757285     0.476599     0.905392    Biso  1.000000 Ce
   Ce406       1.0     0.839286     0.145286     0.905258    Biso  1.000000 Ce
   Ce407       1.0     0.672932     0.311219     0.905942    Biso  1.000000 Ce
   Ce408       1.0     0.714749     0.227121     0.905575    Biso  1.000000 Ce
   Ce409       1.0     0.048656     0.062445     0.905375    Biso  1.000000 Ce
   Ce410       1.0     0.173455     0.309433     0.905217    Biso  1.000000 Ce
   Ce411       1.0     0.089276     0.144607     0.905467    Biso  1.000000 Ce
   Ce412       1.0     0.964041     0.059930     0.905558    Biso  1.000000 Ce
   Ce413       1.0     0.923291     0.476523     0.905183    Biso  1.000000 Ce
   Ce414       1.0     0.132008     0.226869     0.905325    Biso  1.000000 Ce
   Ce415       1.0     0.049636     0.393406     0.905075    Biso  1.000000 Ce
   Ce416       1.0     0.714314     0.393733     0.905183    Biso  1.000000 Ce
   Ce417       1.0     0.005663     0.143475     0.904850    Biso  1.000000 Ce
   Ce418       1.0     0.130483     0.396650     0.905517    Biso  1.000000 Ce
   Ce419       1.0     0.090234     0.311068     0.905442    Biso  1.000000 Ce
   Ce420       1.0     0.798166     0.227749     0.905583    Biso  1.000000 Ce
   Ce421       1.0     0.756567     0.311294     0.905333    Biso  1.000000 Ce
   Ce422       1.0     0.007579     0.977693     0.905992    Biso  1.000000 Ce
   Ce423       1.0     0.922573     0.144154     0.905117    Biso  1.000000 Ce
   Ce424       1.0     0.047829     0.227473     0.905867    Biso  1.000000 Ce
   Ce425       1.0     0.797578     0.394211     0.905275    Biso  1.000000 Ce
   Ce426       1.0     0.964651     0.226291     0.905042    Biso  1.000000 Ce
   Ce427       1.0     0.006578     0.311269     0.905808    Biso  1.000000 Ce
   Ce428       1.0     0.922769     0.310917     0.905167    Biso  1.000000 Ce
   Ce429       1.0     0.964412     0.394739     0.905225    Biso  1.000000 Ce
   Ce430       1.0     0.881365     0.226970     0.904917    Biso  1.000000 Ce
   Ce431       1.0     0.840114     0.311294     0.905017    Biso  1.000000 Ce
   Ce432       1.0     0.881278     0.395317     0.904875    Biso  1.000000 Ce
   O721        1.0     0.339787     0.867741     0.899942    Biso  1.000000 O
   O722        1.0     0.381082     0.951588     0.899825    Biso  1.000000 O
   O723        1.0     0.424206     0.866182     0.899525    Biso  1.000000 O
   O724        1.0     0.466786     0.950180     0.899342    Biso  1.000000 O
   O725        1.0     0.298994     0.782763     0.900042    Biso  1.000000 O
   O726        1.0     0.506294     0.866735     0.899683    Biso  1.000000 O
   O727        1.0     0.380951     0.784624     0.900075    Biso  1.000000 O
   O728        1.0     0.465326     0.782411     0.899033    Biso  1.000000 O
   O729        1.0     0.256218     0.867666     0.899692    Biso  1.000000 O
   O730        1.0     0.296402     0.950004     0.899200    Biso  1.000000 O
   O731        1.0     0.548133     0.785580     0.899225    Biso  1.000000 O
   O732        1.0     0.592042     0.866685     0.899133    Biso  1.000000 O
   O733        1.0     0.546761     0.953424     0.899400    Biso  1.000000 O
   O734        1.0     0.422943     0.037346     0.899608    Biso  1.000000 O
   O735        1.0     0.338176     0.699117     0.899508    Biso  1.000000 O
   O736        1.0     0.505532     0.032241     0.899867    Biso  1.000000 O
   O737        1.0     0.631942     0.783542     0.899592    Biso  1.000000 O
   O738        1.0     0.254868     0.699620     0.899275    Biso  1.000000 O
   O739        1.0     0.339265     0.031763     0.898608    Biso  1.000000 O
   O740        1.0     0.424271     0.699771     0.899650    Biso  1.000000 O
   O741        1.0     0.216405     0.782939     0.898950    Biso  1.000000 O
   O742        1.0     0.506316     0.698262     0.899192    Biso  1.000000 O
   O743        1.0     0.213530     0.949853     0.898867    Biso  1.000000 O
   O744        1.0     0.632618     0.951312     0.900250    Biso  1.000000 O
   O745        1.0     0.464412     0.116289     0.899675    Biso  1.000000 O
   O746        1.0     0.671930     0.865277     0.899000    Biso  1.000000 O
   O747        1.0     0.422072     0.367729     0.898408    Biso  1.000000 O
   O748        1.0     0.257089     0.034379     0.899258    Biso  1.000000 O
   O749        1.0     0.590909     0.697457     0.898783    Biso  1.000000 O
   O750        1.0     0.462713     0.617785     0.899358    Biso  1.000000 O
   O751        1.0     0.380298     0.449941     0.899500    Biso  1.000000 O
   O752        1.0     0.172039     0.866911     0.898917    Biso  1.000000 O
   O753        1.0     0.589646     0.035284     0.899242    Biso  1.000000 O
   O754        1.0     0.506752     0.199507     0.899258    Biso  1.000000 O
   O755        1.0     0.172104     0.699218     0.899542    Biso  1.000000 O
   O756        1.0     0.422812     0.532379     0.899608    Biso  1.000000 O
   O757        1.0     0.382672     0.616075     0.899600    Biso  1.000000 O
   O758        1.0     0.380755     0.115484     0.899083    Biso  1.000000 O
   O759        1.0     0.545324     0.116264     0.898983    Biso  1.000000 O
   O760        1.0     0.466481     0.282574     0.898608    Biso  1.000000 O
   O761        1.0     0.298580     0.617760     0.899117    Biso  1.000000 O
   O762        1.0     0.422682     0.198275     0.898308    Biso  1.000000 O
   O763        1.0     0.505184     0.365767     0.899042    Biso  1.000000 O
   O764        1.0     0.463192     0.449136     0.898908    Biso  1.000000 O
   O765        1.0     0.505336     0.534592     0.898967    Biso  1.000000 O
   O766        1.0     0.215991     0.616126     0.899450    Biso  1.000000 O
   O767        1.0     0.715228     0.781556     0.899408    Biso  1.000000 O
   O768        1.0     0.341116     0.367452     0.899258    Biso  1.000000 O
   O769        1.0     0.713900     0.949627     0.899317    Biso  1.000000 O
   O770        1.0     0.340310     0.531977     0.898642    Biso  1.000000 O
   O771        1.0     0.671669     0.698866     0.899458    Biso  1.000000 O
   O772        1.0     0.383391     0.282449     0.897800    Biso  1.000000 O
   O773        1.0     0.547654     0.617257     0.899558    Biso  1.000000 O
   O774        1.0     0.131594     0.782637     0.899808    Biso  1.000000 O
   O775        1.0     0.132922     0.614767     0.899425    Biso  1.000000 O
   O776        1.0     0.548025     0.283781     0.899233    Biso  1.000000 O
   O777        1.0     0.088992     0.699620     0.898700    Biso  1.000000 O
   O778        1.0     0.755891     0.868697     0.899033    Biso  1.000000 O
   O779        1.0     0.800061     0.614038     0.899192    Biso  1.000000 O
   O780        1.0     0.672562     0.035385     0.899133    Biso  1.000000 O
   O781        1.0     0.841813     0.701884     0.900275    Biso  1.000000 O
   O782        1.0     0.755129     0.701129     0.900250    Biso  1.000000 O
   O783        1.0     0.298079     0.115157     0.898808    Biso  1.000000 O
   O784        1.0     0.300736     0.450117     0.899175    Biso  1.000000 O
   O785        1.0     0.547611     0.447275     0.899100    Biso  1.000000 O
   O786        1.0     0.259071     0.533913     0.899108    Biso  1.000000 O
   O787        1.0     0.590648     0.199105     0.899325    Biso  1.000000 O
   O788        1.0     0.799625     0.948243     0.899050    Biso  1.000000 O
   O789        1.0     0.340768     0.200086     0.899025    Biso  1.000000 O
   O790        1.0     0.632618     0.115912     0.899658    Biso  1.000000 O
   O791        1.0     0.754998     0.034555     0.898742    Biso  1.000000 O
   O792        1.0     0.797752     0.778739     0.899142    Biso  1.000000 O
   O793        1.0     0.629808     0.616880     0.899575    Biso  1.000000 O
   O794        1.0     0.754890     0.532681     0.899192    Biso  1.000000 O
   O795        1.0     0.715468     0.615270     0.899458    Biso  1.000000 O
   O796        1.0     0.171516     0.532052     0.898367    Biso  1.000000 O
   O797        1.0     0.588644     0.365264     0.899350    Biso  1.000000 O
   O798        1.0     0.048591     0.614441     0.899100    Biso  1.000000 O
   O799        1.0     0.880429     0.782235     0.898792    Biso  1.000000 O
   O800        1.0     0.841987     0.866333     0.899183    Biso  1.000000 O
   O801        1.0     0.587424     0.533587     0.899117    Biso  1.000000 O
   O802        1.0     0.299016     0.284486     0.899225    Biso  1.000000 O
   O803        1.0     0.839591     0.031663     0.898650    Biso  1.000000 O
   O804        1.0     0.090386     0.532581     0.899033    Biso  1.000000 O
   O805        1.0     0.173498     0.035963     0.898400    Biso  1.000000 O
   O806        1.0     0.255891     0.366748     0.899242    Biso  1.000000 O
   O807        1.0     0.880211     0.950029     0.899250    Biso  1.000000 O
   O808        1.0     0.883129     0.615572     0.899275    Biso  1.000000 O
   O809        1.0     0.130810     0.949023     0.899183    Biso  1.000000 O
   O810        1.0     0.922921     0.700224     0.898533    Biso  1.000000 O
   O811        1.0     0.715359     0.114780     0.898758    Biso  1.000000 O
   O812        1.0     0.214662     0.116817     0.899025    Biso  1.000000 O
   O813        1.0     0.925992     0.868521     0.899233    Biso  1.000000 O
   O814        1.0     0.630853     0.283756     0.899825    Biso  1.000000 O
   O815        1.0     0.006795     0.532832     0.899067    Biso  1.000000 O
   O816        1.0     0.840702     0.531977     0.899400    Biso  1.000000 O
   O817        1.0     0.006142     0.867465     0.898875    Biso  1.000000 O
   O818        1.0     0.965152     0.782260     0.899017    Biso  1.000000 O
   O819        1.0     0.215751     0.451676     0.899142    Biso  1.000000 O
   O820        1.0     0.798319     0.116188     0.898750    Biso  1.000000 O
   O821        1.0     0.049048     0.785404     0.898658    Biso  1.000000 O
   O822        1.0     0.257438     0.199281     0.899100    Biso  1.000000 O
   O823        1.0     0.091802     0.867163     0.898858    Biso  1.000000 O
   O824        1.0     0.673411     0.201620     0.898950    Biso  1.000000 O
   O825        1.0     0.671756     0.534165     0.899033    Biso  1.000000 O
   O826        1.0     0.005728     0.699972     0.898692    Biso  1.000000 O
   O827        1.0     0.965218     0.950406     0.898917    Biso  1.000000 O
   O828        1.0     0.963040     0.617182     0.898842    Biso  1.000000 O
   O829        1.0     0.922507     0.035284     0.899350    Biso  1.000000 O
   O830        1.0     0.631420     0.451047     0.899275    Biso  1.000000 O
   O831        1.0     0.882019     0.113749     0.898825    Biso  1.000000 O
   O832        1.0     0.130592     0.450067     0.898775    Biso  1.000000 O
   O833        1.0     0.049440     0.447451     0.899917    Biso  1.000000 O
   O834        1.0     0.050573     0.949400     0.899617    Biso  1.000000 O
   O835        1.0     0.132334     0.118452     0.898650    Biso  1.000000 O
   O836        1.0     0.922682     0.533587     0.899408    Biso  1.000000 O
   O837        1.0     0.089428     0.034303     0.898442    Biso  1.000000 O
   O838        1.0     0.715729     0.449036     0.898733    Biso  1.000000 O
   O839        1.0     0.172867     0.198979     0.898975    Biso  1.000000 O
   O840        1.0     0.215991     0.282549     0.898925    Biso  1.000000 O
   O841        1.0     0.799734     0.449740     0.899433    Biso  1.000000 O
   O842        1.0     0.673977     0.365717     0.899225    Biso  1.000000 O
   O843        1.0     0.755761     0.201418     0.898975    Biso  1.000000 O
   O844        1.0     0.966241     0.447300     0.898733    Biso  1.000000 O
   O845        1.0     0.713726     0.286020     0.899483    Biso  1.000000 O
   O846        1.0     0.172910     0.368031     0.899167    Biso  1.000000 O
   O847        1.0     0.883608     0.451173     0.898967    Biso  1.000000 O
   O848        1.0     0.005489     0.032266     0.899333    Biso  1.000000 O
   O849        1.0     0.049288     0.117043     0.897867    Biso  1.000000 O
   O850        1.0     0.839504     0.201167     0.898433    Biso  1.000000 O
   O851        1.0     0.090365     0.199205     0.899275    Biso  1.000000 O
   O852        1.0     0.965631     0.115132     0.899083    Biso  1.000000 O
   O853        1.0     0.132029     0.281920     0.898692    Biso  1.000000 O
   O854        1.0     0.092390     0.364309     0.898525    Biso  1.000000 O
   O855        1.0     0.004617     0.198803     0.898458    Biso  1.000000 O
   O856        1.0     0.757024     0.367502     0.898808    Biso  1.000000 O
   O857        1.0     0.798711     0.284435     0.898808    Biso  1.000000 O
   O858        1.0     0.048547     0.283278     0.899125    Biso  1.000000 O
   O859        1.0     0.007710     0.368634     0.898683    Biso  1.000000 O
   O860        1.0     0.921789     0.199985     0.898933    Biso  1.000000 O
   O861        1.0     0.882672     0.280336     0.899042    Biso  1.000000 O
   O862        1.0     0.964303     0.282725     0.898008    Biso  1.000000 O
   O863        1.0     0.924250     0.366748     0.897750    Biso  1.000000 O
   O864        1.0     0.839983     0.365566     0.898767    Biso  1.000000 O
   O865        1.0     0.380908     0.892941     0.886442    Biso  1.000000 O
   O866        1.0     0.466132     0.893419     0.886275    Biso  1.000000 O
   O867        1.0     0.425208     0.811810     0.886508    Biso  1.000000 O
   O868        1.0     0.298820     0.895003     0.886175    Biso  1.000000 O
   O869        1.0     0.339657     0.812740     0.886500    Biso  1.000000 O
   O870        1.0     0.423378     0.978900     0.885958    Biso  1.000000 O
   O871        1.0     0.505641     0.810427     0.886625    Biso  1.000000 O
   O872        1.0     0.339156     0.978070     0.885883    Biso  1.000000 O
   O873        1.0     0.258004     0.813118     0.886433    Biso  1.000000 O
   O874        1.0     0.548112     0.896361     0.886683    Biso  1.000000 O
   O875        1.0     0.507122     0.979051     0.886517    Biso  1.000000 O
   O876        1.0     0.590430     0.807459     0.885800    Biso  1.000000 O
   O877        1.0     0.298776     0.727913     0.886825    Biso  1.000000 O
   O878        1.0     0.379797     0.730679     0.886783    Biso  1.000000 O
   O879        1.0     0.464630     0.060886     0.886492    Biso  1.000000 O
   O880        1.0     0.548046     0.727661     0.886592    Biso  1.000000 O
   O881        1.0     0.381126     0.062847     0.886817    Biso  1.000000 O
   O882        1.0     0.465305     0.729573     0.886250    Biso  1.000000 O
   O883        1.0     0.213247     0.894726     0.886083    Biso  1.000000 O
   O884        1.0     0.633184     0.896763     0.886875    Biso  1.000000 O
   O885        1.0     0.255499     0.978850     0.886333    Biso  1.000000 O
   O886        1.0     0.589385     0.976008     0.886033    Biso  1.000000 O
   O887        1.0     0.214183     0.727787     0.886267    Biso  1.000000 O
   O888        1.0     0.547262     0.063074     0.886725    Biso  1.000000 O
   O889        1.0     0.672976     0.809396     0.886808    Biso  1.000000 O
   O890        1.0     0.258962     0.643915     0.885958    Biso  1.000000 O
   O891        1.0     0.379928     0.395141     0.885700    Biso  1.000000 O
   O892        1.0     0.465239     0.226140     0.885958    Biso  1.000000 O
   O893        1.0     0.340680     0.644619     0.886817    Biso  1.000000 O
   O894        1.0     0.464216     0.393934     0.886300    Biso  1.000000 O
   O895        1.0     0.422377     0.644192     0.886425    Biso  1.000000 O
   O896        1.0     0.632879     0.727837     0.885817    Biso  1.000000 O
   O897        1.0     0.505619     0.145739     0.886558    Biso  1.000000 O
   O898        1.0     0.464259     0.561804     0.886292    Biso  1.000000 O
   O899        1.0     0.173150     0.811332     0.886400    Biso  1.000000 O
   O900        1.0     0.298732     0.063250     0.885900    Biso  1.000000 O
   O901        1.0     0.507274     0.645298     0.886242    Biso  1.000000 O
   O902        1.0     0.422965     0.143123     0.885175    Biso  1.000000 O
   O903        1.0     0.672344     0.977869     0.885775    Biso  1.000000 O
   O904        1.0     0.381714     0.560068     0.886117    Biso  1.000000 O
   O905        1.0     0.423335     0.477077     0.886575    Biso  1.000000 O
   O906        1.0     0.132618     0.728366     0.886908    Biso  1.000000 O
   O907        1.0     0.507231     0.310741     0.885283    Biso  1.000000 O
   O908        1.0     0.506904     0.478007     0.885383    Biso  1.000000 O
   O909        1.0     0.714314     0.897568     0.886125    Biso  1.000000 O
   O910        1.0     0.423705     0.310314     0.885383    Biso  1.000000 O
   O911        1.0     0.547829     0.229309     0.886050    Biso  1.000000 O
   O912        1.0     0.172453     0.643714     0.887083    Biso  1.000000 O
   O913        1.0     0.340659     0.477806     0.885458    Biso  1.000000 O
   O914        1.0     0.300301     0.562105     0.886692    Biso  1.000000 O
   O915        1.0     0.716100     0.725775     0.885933    Biso  1.000000 O
   O916        1.0     0.548983     0.391042     0.885325    Biso  1.000000 O
   O917        1.0     0.217189     0.559264     0.886183    Biso  1.000000 O
   O918        1.0     0.632509     0.063828     0.886108    Biso  1.000000 O
   O919        1.0     0.588513     0.142846     0.886133    Biso  1.000000 O
   O920        1.0     0.381888     0.230063     0.885783    Biso  1.000000 O
   O921        1.0     0.091258     0.642557     0.886342    Biso  1.000000 O
   O922        1.0     0.338502     0.310163     0.886750    Biso  1.000000 O
   O923        1.0     0.756392     0.978724     0.886275    Biso  1.000000 O
   O924        1.0     0.587599     0.643991     0.886167    Biso  1.000000 O
   O925        1.0     0.754911     0.810427     0.885450    Biso  1.000000 O
   O926        1.0     0.340484     0.146116     0.885683    Biso  1.000000 O
   O927        1.0     0.547197     0.560521     0.886475    Biso  1.000000 O
   O928        1.0     0.299713     0.394160     0.886342    Biso  1.000000 O
   O929        1.0     0.172562     0.978171     0.886267    Biso  1.000000 O
   O930        1.0     0.797665     0.894777     0.886250    Biso  1.000000 O
   O931        1.0     0.214640     0.061565     0.885792    Biso  1.000000 O
   O932        1.0     0.796489     0.560898     0.885858    Biso  1.000000 O
   O933        1.0     0.797578     0.730428     0.885742    Biso  1.000000 O
   O934        1.0     0.672344     0.645776     0.885817    Biso  1.000000 O
   O935        1.0     0.753104     0.642104     0.886167    Biso  1.000000 O
   O936        1.0     0.845123     0.642507     0.886700    Biso  1.000000 O
   O937        1.0     0.256458     0.477127     0.886583    Biso  1.000000 O
   O938        1.0     0.880516     0.727284     0.886158    Biso  1.000000 O
   O939        1.0     0.133423     0.896059     0.886050    Biso  1.000000 O
   O940        1.0     0.131964     0.559792     0.886517    Biso  1.000000 O
   O941        1.0     0.589994     0.311747     0.886058    Biso  1.000000 O
   O942        1.0     0.715555     0.058824     0.885842    Biso  1.000000 O
   O943        1.0     0.839090     0.809723     0.886508    Biso  1.000000 O
   O944        1.0     0.047480     0.561225     0.885467    Biso  1.000000 O
   O945        1.0     0.299778     0.228051     0.886292    Biso  1.000000 O
   O946        1.0     0.631964     0.227020     0.886358    Biso  1.000000 O
   O947        1.0     0.882367     0.894173     0.885167    Biso  1.000000 O
   O948        1.0     0.672954     0.143425     0.886600    Biso  1.000000 O
   O949        1.0     0.798101     0.061665     0.886133    Biso  1.000000 O
   O950        1.0     0.256327     0.146141     0.885000    Biso  1.000000 O
   O951        1.0     0.713312     0.562105     0.886525    Biso  1.000000 O
   O952        1.0     0.842053     0.977064     0.886092    Biso  1.000000 O
   O953        1.0     0.965152     0.893066     0.886008    Biso  1.000000 O
   O954        1.0     0.881452     0.560018     0.885583    Biso  1.000000 O
   O955        1.0     0.923400     0.978875     0.886183    Biso  1.000000 O
   O956        1.0     0.923030     0.644142     0.885567    Biso  1.000000 O
   O957        1.0     0.879971     0.060609     0.886317    Biso  1.000000 O
   O958        1.0     0.632334     0.559666     0.885592    Biso  1.000000 O
   O959        1.0     0.964847     0.728793     0.885400    Biso  1.000000 O
   O960        1.0     0.172976     0.474612     0.886450    Biso  1.000000 O
   O961        1.0     0.046195     0.728843     0.886100    Biso  1.000000 O
   O962        1.0     0.091911     0.811961     0.885925    Biso  1.000000 O
   O963        1.0     0.588317     0.479038     0.886333    Biso  1.000000 O
   O964        1.0     0.923509     0.809622     0.886667    Biso  1.000000 O
   O965        1.0     0.006229     0.811332     0.886258    Biso  1.000000 O
   O966        1.0     0.006774     0.643865     0.886092    Biso  1.000000 O
   O967        1.0     0.966285     0.560496     0.885400    Biso  1.000000 O
   O968        1.0     0.088796     0.476222     0.886250    Biso  1.000000 O
   O969        1.0     0.256087     0.310213     0.885833    Biso  1.000000 O
   O970        1.0     0.756545     0.143374     0.885858    Biso  1.000000 O
   O971        1.0     0.006381     0.478259     0.885500    Biso  1.000000 O
   O972        1.0     0.130657     0.064004     0.885425    Biso  1.000000 O
   O973        1.0     0.213878     0.396374     0.886250    Biso  1.000000 O
   O974        1.0     0.172431     0.144682     0.885125    Biso  1.000000 O
   O975        1.0     0.631158     0.393481     0.886433    Biso  1.000000 O
   O976        1.0     0.673869     0.478762     0.885867    Biso  1.000000 O
   O977        1.0     0.758048     0.475266     0.886850    Biso  1.000000 O
   O978        1.0     0.214880     0.227422     0.886208    Biso  1.000000 O
   O979        1.0     0.839395     0.144657     0.886058    Biso  1.000000 O
   O980        1.0     0.048547     0.898197     0.885725    Biso  1.000000 O
   O981        1.0     0.842619     0.476448     0.885442    Biso  1.000000 O
   O982        1.0     0.089472     0.976410     0.885575    Biso  1.000000 O
   O983        1.0     0.714488     0.228001     0.886392    Biso  1.000000 O
   O984        1.0     0.673041     0.311219     0.886650    Biso  1.000000 O
   O985        1.0     0.964586     0.059603     0.885450    Biso  1.000000 O
   O986        1.0     0.046957     0.063275     0.886217    Biso  1.000000 O
   O987        1.0     0.130156     0.226819     0.886100    Biso  1.000000 O
   O988        1.0     0.924772     0.478510     0.886050    Biso  1.000000 O
   O989        1.0     0.174195     0.310716     0.886342    Biso  1.000000 O
   O990        1.0     0.713443     0.393180     0.886033    Biso  1.000000 O
   O991        1.0     0.050159     0.394890     0.885608    Biso  1.000000 O
   O992        1.0     0.090060     0.146594     0.885317    Biso  1.000000 O
   O993        1.0     0.797012     0.226341     0.885125    Biso  1.000000 O
   O994        1.0     0.007754     0.978146     0.885942    Biso  1.000000 O
   O995        1.0     0.920721     0.144104     0.885642    Biso  1.000000 O
   O996        1.0     0.006120     0.142595     0.884950    Biso  1.000000 O
   O997        1.0     0.131311     0.394940     0.885675    Biso  1.000000 O
   O998        1.0     0.090844     0.309559     0.885617    Biso  1.000000 O
   O999        1.0     0.048438     0.228026     0.886525    Biso  1.000000 O
   O1000       1.0     0.754367     0.308679     0.886092    Biso  1.000000 O
   O1001       1.0     0.797251     0.393532     0.885533    Biso  1.000000 O
   O1002       1.0     0.965871     0.226769     0.885517    Biso  1.000000 O
   O1003       1.0     0.007470     0.309182     0.886133    Biso  1.000000 O
   O1004       1.0     0.881888     0.227272     0.885258    Biso  1.000000 O
   O1005       1.0     0.965414     0.394563     0.884808    Biso  1.000000 O
   O1006       1.0     0.922986     0.309962     0.884992    Biso  1.000000 O
   O1007       1.0     0.880385     0.394110     0.885858    Biso  1.000000 O
   O1008       1.0     0.840593     0.310263     0.885775    Biso  1.000000 O
   Ce433       1.0     0.380668     0.950280     0.879217    Biso  1.000000 Ce
   Ce434       1.0     0.340092     0.867264     0.880133    Biso  1.000000 Ce
   Ce435       1.0     0.299473     0.783467     0.880483    Biso  1.000000 Ce
   Ce436       1.0     0.462713     0.949677     0.879542    Biso  1.000000 Ce
   Ce437       1.0     0.256850     0.867465     0.880000    Biso  1.000000 Ce
   Ce438       1.0     0.297317     0.951286     0.880083    Biso  1.000000 Ce
   Ce439       1.0     0.548177     0.784045     0.879858    Biso  1.000000 Ce
   Ce440       1.0     0.589820     0.867037     0.880142    Biso  1.000000 Ce
   Ce441       1.0     0.422921     0.866157     0.880567    Biso  1.000000 Ce
   Ce442       1.0     0.505924     0.867289     0.880317    Biso  1.000000 Ce
   Ce443       1.0     0.546609     0.950406     0.880092    Biso  1.000000 Ce
   Ce444       1.0     0.631964     0.781531     0.880275    Biso  1.000000 Ce
   Ce445       1.0     0.382454     0.783442     0.880600    Biso  1.000000 Ce
   Ce446       1.0     0.255761     0.700299     0.880000    Biso  1.000000 Ce
   Ce447       1.0     0.464673     0.784523     0.879658    Biso  1.000000 Ce
   Ce448       1.0     0.423749     0.035007     0.880042    Biso  1.000000 Ce
   Ce449       1.0     0.341029     0.698514     0.880358    Biso  1.000000 Ce
   Ce450       1.0     0.339526     0.034580     0.879475    Biso  1.000000 Ce
   Ce451       1.0     0.422289     0.367301     0.879183    Biso  1.000000 Ce
   Ce452       1.0     0.215664     0.951588     0.879658    Biso  1.000000 Ce
   Ce453       1.0     0.506708     0.034982     0.879950    Biso  1.000000 Ce
   Ce454       1.0     0.507166     0.199784     0.879450    Biso  1.000000 Ce
   Ce455       1.0     0.632356     0.950884     0.880100    Biso  1.000000 Ce
   Ce456       1.0     0.381387     0.450997     0.879542    Biso  1.000000 Ce
   Ce457       1.0     0.506403     0.700425     0.879517    Biso  1.000000 Ce
   Ce458       1.0     0.339831     0.366295     0.879992    Biso  1.000000 Ce
   Ce459       1.0     0.505401     0.535372     0.879992    Biso  1.000000 Ce
   Ce460       1.0     0.215294     0.784020     0.879592    Biso  1.000000 Ce
   Ce461       1.0     0.465043     0.116541     0.879317    Biso  1.000000 Ce
   Ce462       1.0     0.798297     0.617936     0.880242    Biso  1.000000 Ce
   Ce463       1.0     0.465348     0.282046     0.879367    Biso  1.000000 Ce
   Ce464       1.0     0.172148     0.700651     0.879817    Biso  1.000000 Ce
   Ce465       1.0     0.424119     0.700199     0.880017    Biso  1.000000 Ce
   Ce466       1.0     0.257329     0.034882     0.879792    Biso  1.000000 Ce
   Ce467       1.0     0.505750     0.365616     0.879525    Biso  1.000000 Ce
   Ce468       1.0     0.174413     0.868119     0.879758    Biso  1.000000 Ce
   Ce469       1.0     0.214749     0.617534     0.879708    Biso  1.000000 Ce
   Ce470       1.0     0.673999     0.867993     0.879225    Biso  1.000000 Ce
   Ce471       1.0     0.840049     0.698162     0.880150    Biso  1.000000 Ce
   Ce472       1.0     0.133206     0.614843     0.880117    Biso  1.000000 Ce
   Ce473       1.0     0.798406     0.948746     0.879492    Biso  1.000000 Ce
   Ce474       1.0     0.465806     0.450419     0.879317    Biso  1.000000 Ce
   Ce475       1.0     0.423270     0.533058     0.879908    Biso  1.000000 Ce
   Ce476       1.0     0.589341     0.699972     0.879350    Biso  1.000000 Ce
   Ce477       1.0     0.755456     0.532103     0.880217    Biso  1.000000 Ce
   Ce478       1.0     0.464041     0.616478     0.879658    Biso  1.000000 Ce
   Ce479       1.0     0.546326     0.116968     0.879775    Biso  1.000000 Ce
   Ce480       1.0     0.547872     0.282147     0.879392    Biso  1.000000 Ce
   Ce481       1.0     0.588753     0.034530     0.879317    Biso  1.000000 Ce
   Ce482       1.0     0.423553     0.200463     0.879025    Biso  1.000000 Ce
   Ce483       1.0     0.756218     0.034303     0.879625    Biso  1.000000 Ce
   Ce484       1.0     0.590060     0.199834     0.880058    Biso  1.000000 Ce
   Ce485       1.0     0.381300     0.116817     0.879017    Biso  1.000000 Ce
   Ce486       1.0     0.838241     0.533612     0.880058    Biso  1.000000 Ce
   Ce487       1.0     0.298536     0.616754     0.879633    Biso  1.000000 Ce
   Ce488       1.0     0.049767     0.616629     0.879308    Biso  1.000000 Ce
   Ce489       1.0     0.089210     0.699821     0.879550    Biso  1.000000 Ce
   Ce490       1.0     0.007100     0.533109     0.879175    Biso  1.000000 Ce
   Ce491       1.0     0.341464     0.534668     0.879550    Biso  1.000000 Ce
   Ce492       1.0     0.382803     0.282499     0.878625    Biso  1.000000 Ce
   Ce493       1.0     0.839918     0.034052     0.879333    Biso  1.000000 Ce
   Ce494       1.0     0.715141     0.783920     0.879075    Biso  1.000000 Ce
   Ce495       1.0     0.381213     0.615773     0.879758    Biso  1.000000 Ce
   Ce496       1.0     0.713247     0.950658     0.879550    Biso  1.000000 Ce
   Ce497       1.0     0.589232     0.364258     0.879833    Biso  1.000000 Ce
   Ce498       1.0     0.800213     0.116893     0.879292    Biso  1.000000 Ce
   Ce499       1.0     0.298994     0.450645     0.879792    Biso  1.000000 Ce
   Ce500       1.0     0.548526     0.449941     0.879508    Biso  1.000000 Ce
   Ce501       1.0     0.755173     0.698891     0.879867    Biso  1.000000 Ce
   Ce502       1.0     0.714619     0.616025     0.879958    Biso  1.000000 Ce
   Ce503       1.0     0.673193     0.700123     0.879725    Biso  1.000000 Ce
   Ce504       1.0     0.879819     0.781782     0.879325    Biso  1.000000 Ce
   Ce505       1.0     0.090866     0.533008     0.879775    Biso  1.000000 Ce
   Ce506       1.0     0.546544     0.616226     0.879567    Biso  1.000000 Ce
   Ce507       1.0     0.756436     0.866534     0.879467    Biso  1.000000 Ce
   Ce508       1.0     0.131877     0.783819     0.879825    Biso  1.000000 Ce
   Ce509       1.0     0.882215     0.615572     0.878883    Biso  1.000000 Ce
   Ce510       1.0     0.006948     0.867440     0.879767    Biso  1.000000 Ce
   Ce511       1.0     0.298972     0.283781     0.878983    Biso  1.000000 Ce
   Ce512       1.0     0.258244     0.534869     0.880092    Biso  1.000000 Ce
   Ce513       1.0     0.673106     0.035485     0.879833    Biso  1.000000 Ce
   Ce514       1.0     0.048809     0.450318     0.879658    Biso  1.000000 Ce
   Ce515       1.0     0.880668     0.949652     0.878925    Biso  1.000000 Ce
   Ce516       1.0     0.298820     0.119684     0.879158    Biso  1.000000 Ce
   Ce517       1.0     0.881583     0.116088     0.879058    Biso  1.000000 Ce
   Ce518       1.0     0.175132     0.532656     0.879525    Biso  1.000000 Ce
   Ce519       1.0     0.839809     0.864950     0.879508    Biso  1.000000 Ce
   Ce520       1.0     0.923030     0.699444     0.879092    Biso  1.000000 Ce
   Ce521       1.0     0.631049     0.117798     0.879567    Biso  1.000000 Ce
   Ce522       1.0     0.924446     0.866660     0.879067    Biso  1.000000 Ce
   Ce523       1.0     0.632073     0.284058     0.879217    Biso  1.000000 Ce
   Ce524       1.0     0.340419     0.199784     0.879067    Biso  1.000000 Ce
   Ce525       1.0     0.796511     0.781078     0.879675    Biso  1.000000 Ce
   Ce526       1.0     0.173150     0.034806     0.879592    Biso  1.000000 Ce
   Ce527       1.0     0.964847     0.783241     0.879467    Biso  1.000000 Ce
   Ce528       1.0     0.965457     0.950859     0.879375    Biso  1.000000 Ce
   Ce529       1.0     0.923008     0.033096     0.879317    Biso  1.000000 Ce
   Ce530       1.0     0.257024     0.366798     0.879275    Biso  1.000000 Ce
   Ce531       1.0     0.714662     0.116817     0.879158    Biso  1.000000 Ce
   Ce532       1.0     0.630832     0.615698     0.880058    Biso  1.000000 Ce
   Ce533       1.0     0.587925     0.533058     0.879225    Biso  1.000000 Ce
   Ce534       1.0     0.130592     0.951538     0.878833    Biso  1.000000 Ce
   Ce535       1.0     0.255434     0.202399     0.879317    Biso  1.000000 Ce
   Ce536       1.0     0.129285     0.118452     0.878875    Biso  1.000000 Ce
   Ce537       1.0     0.214575     0.117521     0.879175    Biso  1.000000 Ce
   Ce538       1.0     0.089929     0.200538     0.879267    Biso  1.000000 Ce
   Ce539       1.0     0.798188     0.449237     0.879533    Biso  1.000000 Ce
   Ce540       1.0     0.129808     0.450117     0.878708    Biso  1.000000 Ce
   Ce541       1.0     0.672388     0.201393     0.880283    Biso  1.000000 Ce
   Ce542       1.0     0.964499     0.615673     0.879175    Biso  1.000000 Ce
   Ce543       1.0     0.215359     0.451148     0.879808    Biso  1.000000 Ce
   Ce544       1.0     0.673041     0.532103     0.879450    Biso  1.000000 Ce
   Ce545       1.0     0.090038     0.867515     0.879125    Biso  1.000000 Ce
   Ce546       1.0     0.047850     0.784951     0.879483    Biso  1.000000 Ce
   Ce547       1.0     0.714161     0.449212     0.878933    Biso  1.000000 Ce
   Ce548       1.0     0.923313     0.533888     0.879050    Biso  1.000000 Ce
   Ce549       1.0     0.756109     0.199105     0.878925    Biso  1.000000 Ce
   Ce550       1.0     0.967308     0.448960     0.878950    Biso  1.000000 Ce
   Ce551       1.0     0.172997     0.199859     0.878783    Biso  1.000000 Ce
   Ce552       1.0     0.090495     0.034706     0.878925    Biso  1.000000 Ce
   Ce553       1.0     0.214924     0.284989     0.879608    Biso  1.000000 Ce
   Ce554       1.0     0.047959     0.950884     0.879233    Biso  1.000000 Ce
   Ce555       1.0     0.007013     0.699972     0.879283    Biso  1.000000 Ce
   Ce556       1.0     0.838894     0.198929     0.878992    Biso  1.000000 Ce
   Ce557       1.0     0.046565     0.117597     0.878467    Biso  1.000000 Ce
   Ce558       1.0     0.630548     0.448180     0.879267    Biso  1.000000 Ce
   Ce559       1.0     0.006251     0.201117     0.878275    Biso  1.000000 Ce
   Ce560       1.0     0.048874     0.283203     0.879083    Biso  1.000000 Ce
   Ce561       1.0     0.090844     0.364409     0.879267    Biso  1.000000 Ce
   Ce562       1.0     0.713660     0.283656     0.880083    Biso  1.000000 Ce
   Ce563       1.0     0.881757     0.448608     0.879408    Biso  1.000000 Ce
   Ce564       1.0     0.130744     0.282725     0.879483    Biso  1.000000 Ce
   Ce565       1.0     0.671865     0.365289     0.879108    Biso  1.000000 Ce
   Ce566       1.0     0.006882     0.033851     0.879508    Biso  1.000000 Ce
   Ce567       1.0     0.965283     0.115057     0.878275    Biso  1.000000 Ce
   Ce568       1.0     0.881365     0.282398     0.878858    Biso  1.000000 Ce
   Ce569       1.0     0.964216     0.282675     0.878708    Biso  1.000000 Ce
   Ce570       1.0     0.173803     0.368056     0.879300    Biso  1.000000 Ce
   Ce571       1.0     0.923378     0.199256     0.879167    Biso  1.000000 Ce
   Ce572       1.0     0.797360     0.282625     0.879525    Biso  1.000000 Ce
   Ce573       1.0     0.755456     0.365591     0.879233    Biso  1.000000 Ce
   Ce574       1.0     0.008211     0.366723     0.879483    Biso  1.000000 Ce
   Ce575       1.0     0.923727     0.367050     0.878892    Biso  1.000000 Ce
   Ce576       1.0     0.839787     0.364309     0.878383    Biso  1.000000 Ce
   O1009       1.0     0.340005     0.922290     0.873333    Biso  1.000000 O
   O1010       1.0     0.298340     0.838367     0.873433    Biso  1.000000 O
   O1011       1.0     0.421614     0.920554     0.872917    Biso  1.000000 O
   O1012       1.0     0.381801     0.838066     0.873383    Biso  1.000000 O
   O1013       1.0     0.547611     0.840228     0.874333    Biso  1.000000 O
   O1014       1.0     0.256327     0.922440     0.873042    Biso  1.000000 O
   O1015       1.0     0.591846     0.921711     0.873092    Biso  1.000000 O
   O1016       1.0     0.504639     0.925056     0.873275    Biso  1.000000 O
   O1017       1.0     0.506621     0.755325     0.872983    Biso  1.000000 O
   O1018       1.0     0.382149     0.007520     0.873333    Biso  1.000000 O
   O1019       1.0     0.340441     0.757186     0.873567    Biso  1.000000 O
   O1020       1.0     0.465893     0.005835     0.873150    Biso  1.000000 O
   O1021       1.0     0.631550     0.840354     0.874308    Biso  1.000000 O
   O1022       1.0     0.298820     0.006765     0.873933    Biso  1.000000 O
   O1023       1.0     0.256327     0.756281     0.873825    Biso  1.000000 O
   O1024       1.0     0.464303     0.839574     0.872958    Biso  1.000000 O
   O1025       1.0     0.589188     0.755703     0.873625    Biso  1.000000 O
   O1026       1.0     0.214880     0.839751     0.873542    Biso  1.000000 O
   O1027       1.0     0.464216     0.337877     0.872675    Biso  1.000000 O
   O1028       1.0     0.215533     0.672233     0.873500    Biso  1.000000 O
   O1029       1.0     0.547589     0.006463     0.873467    Biso  1.000000 O
   O1030       1.0     0.299473     0.672661     0.873558    Biso  1.000000 O
   O1031       1.0     0.421810     0.756055     0.872967    Biso  1.000000 O
   O1032       1.0     0.463301     0.172925     0.872467    Biso  1.000000 O
   O1033       1.0     0.465936     0.672962     0.873383    Biso  1.000000 O
   O1034       1.0     0.801041     0.671805     0.892200    Biso  1.000000 O
   O1035       1.0     0.383086     0.507130     0.873100    Biso  1.000000 O
   O1036       1.0     0.342118     0.423358     0.872475    Biso  1.000000 O
   O1037       1.0     0.676243     0.753741     0.872783    Biso  1.000000 O
   O1038       1.0     0.423618     0.088801     0.872108    Biso  1.000000 O
   O1039       1.0     0.465675     0.506551     0.873292    Biso  1.000000 O
   O1040       1.0     0.548351     0.173780     0.873692    Biso  1.000000 O
   O1041       1.0     0.381735     0.336469     0.872692    Biso  1.000000 O
   O1042       1.0     0.547850     0.336594     0.873050    Biso  1.000000 O
   O1043       1.0     0.382650     0.672158     0.874200    Biso  1.000000 O
   O1044       1.0     0.423466     0.423082     0.873208    Biso  1.000000 O
   O1045       1.0     0.756741     0.587154     0.873817    Biso  1.000000 O
   O1046       1.0     0.174674     0.589090     0.873817    Biso  1.000000 O
   O1047       1.0     0.504966     0.255086     0.872517    Biso  1.000000 O
   O1048       1.0     0.504204     0.590951     0.874208    Biso  1.000000 O
   O1049       1.0     0.131398     0.670523     0.873233    Biso  1.000000 O
   O1050       1.0     0.213334     0.007897     0.873383    Biso  1.000000 O
   O1051       1.0     0.174065     0.923119     0.872392    Biso  1.000000 O
   O1052       1.0     0.840027     0.591203     0.872400    Biso  1.000000 O
   O1053       1.0     0.589188     0.255489     0.873308    Biso  1.000000 O
   O1054       1.0     0.172148     0.755250     0.873092    Biso  1.000000 O
   O1055       1.0     0.754606     0.922692     0.872858    Biso  1.000000 O
   O1056       1.0     0.506512     0.088022     0.873383    Biso  1.000000 O
   O1057       1.0     0.672888     0.923119     0.872717    Biso  1.000000 O
   O1058       1.0     0.630461     0.007922     0.873450    Biso  1.000000 O
   O1059       1.0     0.881888     0.670045     0.872350    Biso  1.000000 O
   O1060       1.0     0.049811     0.506275     0.872642    Biso  1.000000 O
   O1061       1.0     0.715250     0.841385     0.873192    Biso  1.000000 O
   O1062       1.0     0.424555     0.588411     0.873458    Biso  1.000000 O
   O1063       1.0     0.840245     0.752861     0.873250    Biso  1.000000 O
   O1064       1.0     0.340288     0.090738     0.871833    Biso  1.000000 O
   O1065       1.0     0.298536     0.337550     0.872408    Biso  1.000000 O
   O1066       1.0     0.007166     0.588361     0.873058    Biso  1.000000 O
   O1067       1.0     0.799516     0.004275     0.873800    Biso  1.000000 O
   O1068       1.0     0.712114     0.004854     0.872817    Biso  1.000000 O
   O1069       1.0     0.425012     0.254282     0.872442    Biso  1.000000 O
   O1070       1.0     0.798711     0.503860     0.873325    Biso  1.000000 O
   O1071       1.0     0.547197     0.504338     0.872850    Biso  1.000000 O
   O1072       1.0     0.549506     0.671302     0.872858    Biso  1.000000 O
   O1073       1.0     0.381648     0.173981     0.872100    Biso  1.000000 O
   O1074       1.0     0.257068     0.588587     0.873942    Biso  1.000000 O
   O1075       1.0     0.839243     0.923245     0.872850    Biso  1.000000 O
   O1076       1.0     0.587925     0.087569     0.873150    Biso  1.000000 O
   O1077       1.0     0.050747     0.671705     0.873725    Biso  1.000000 O
   O1078       1.0     0.508276     0.422126     0.872967    Biso  1.000000 O
   O1079       1.0     0.298754     0.507884     0.873833    Biso  1.000000 O
   O1080       1.0     0.629590     0.671302     0.873692    Biso  1.000000 O
   O1081       1.0     0.092238     0.587581     0.872850    Biso  1.000000 O
   O1082       1.0     0.964695     0.837688     0.873417    Biso  1.000000 O
   O1083       1.0     0.756850     0.090235     0.872758    Biso  1.000000 O
   O1084       1.0     0.341138     0.588235     0.872867    Biso  1.000000 O
   O1085       1.0     0.879797     0.005030     0.873008    Biso  1.000000 O
   O1086       1.0     0.129329     0.840203     0.872642    Biso  1.000000 O
   O1087       1.0     0.257264     0.088474     0.872583    Biso  1.000000 O
   O1088       1.0     0.716644     0.499837     0.872142    Biso  1.000000 O
   O1089       1.0     0.921919     0.756708     0.872633    Biso  1.000000 O
   O1090       1.0     0.878839     0.837110     0.872867    Biso  1.000000 O
   O1091       1.0     0.840201     0.087720     0.872992    Biso  1.000000 O
   O1092       1.0     0.089210     0.756558     0.873042    Biso  1.000000 O
   O1093       1.0     0.589864     0.420969     0.872825    Biso  1.000000 O
   O1094       1.0     0.007623     0.923119     0.872692    Biso  1.000000 O
   O1095       1.0     0.673520     0.086789     0.872275    Biso  1.000000 O
   O1096       1.0     0.713290     0.673314     0.873433    Biso  1.000000 O
   O1097       1.0     0.754585     0.754621     0.872533    Biso  1.000000 O
   O1098       1.0     0.257220     0.421447     0.873125    Biso  1.000000 O
   O1099       1.0     0.922398     0.089128     0.872633    Biso  1.000000 O
   O1100       1.0     0.629438     0.173528     0.873800    Biso  1.000000 O
   O1101       1.0     0.216056     0.507356     0.873458    Biso  1.000000 O
   O1102       1.0     0.797339     0.837889     0.873433    Biso  1.000000 O
   O1103       1.0     0.340964     0.256947     0.871792    Biso  1.000000 O
   O1104       1.0     0.965522     0.004024     0.873000    Biso  1.000000 O
   O1105       1.0     0.089777     0.423082     0.872842    Biso  1.000000 O
   O1106       1.0     0.298057     0.173905     0.872258    Biso  1.000000 O
   O1107       1.0     0.589450     0.587204     0.873150    Biso  1.000000 O
   O1108       1.0     0.172627     0.090838     0.872550    Biso  1.000000 O
   O1109       1.0     0.797665     0.173780     0.872567    Biso  1.000000 O
   O1110       1.0     0.256501     0.256771     0.872425    Biso  1.000000 O
   O1111       1.0     0.713399     0.170410     0.873100    Biso  1.000000 O
   O1112       1.0     0.966786     0.505244     0.872575    Biso  1.000000 O
   O1113       1.0     0.045280     0.838820     0.873483    Biso  1.000000 O
   O1114       1.0     0.047741     0.174132     0.872250    Biso  1.000000 O
   O1115       1.0     0.134011     0.505319     0.873067    Biso  1.000000 O
   O1116       1.0     0.214553     0.172371     0.872267    Biso  1.000000 O
   O1117       1.0     0.673542     0.589040     0.873258    Biso  1.000000 O
   O1118       1.0     0.131964     0.007193     0.872233    Biso  1.000000 O
   O1119       1.0     0.881191     0.506174     0.873075    Biso  1.000000 O
   O1120       1.0     0.672649     0.253276     0.872358    Biso  1.000000 O
   O1121       1.0     0.088666     0.090008     0.872767    Biso  1.000000 O
   O1122       1.0     0.130940     0.172296     0.871800    Biso  1.000000 O
   O1123       1.0     0.631572     0.338003     0.872725    Biso  1.000000 O
   O1124       1.0     0.882585     0.171516     0.872083    Biso  1.000000 O
   O1125       1.0     0.754018     0.420969     0.872992    Biso  1.000000 O
   O1126       1.0     0.923509     0.921208     0.872492    Biso  1.000000 O
   O1127       1.0     0.170754     0.254106     0.873492    Biso  1.000000 O
   O1128       1.0     0.172605     0.422026     0.872283    Biso  1.000000 O
   O1129       1.0     0.008451     0.420944     0.872875    Biso  1.000000 O
   O1130       1.0     0.923618     0.588537     0.872300    Biso  1.000000 O
   O1131       1.0     0.005401     0.257224     0.872250    Biso  1.000000 O
   O1132       1.0     0.841682     0.255791     0.872617    Biso  1.000000 O
   O1133       1.0     0.090430     0.256520     0.872967    Biso  1.000000 O
   O1134       1.0     0.216121     0.338254     0.872575    Biso  1.000000 O
   O1135       1.0     0.047676     0.007494     0.872358    Biso  1.000000 O
   O1136       1.0     0.965435     0.670020     0.872542    Biso  1.000000 O
   O1137       1.0     0.673041     0.423962     0.872750    Biso  1.000000 O
   O1138       1.0     0.632117     0.504011     0.872750    Biso  1.000000 O
   O1139       1.0     0.006316     0.757614     0.872542    Biso  1.000000 O
   O1140       1.0     0.923923     0.422378     0.871975    Biso  1.000000 O
   O1141       1.0     0.755543     0.253779     0.873033    Biso  1.000000 O
   O1142       1.0     0.090408     0.923019     0.872350    Biso  1.000000 O
   O1143       1.0     0.925426     0.254558     0.872467    Biso  1.000000 O
   O1144       1.0     0.714575     0.337223     0.872033    Biso  1.000000 O
   O1145       1.0     0.964847     0.339109     0.873075    Biso  1.000000 O
   O1146       1.0     0.839983     0.418957     0.872400    Biso  1.000000 O
   O1147       1.0     0.130962     0.337449     0.872758    Biso  1.000000 O
   O1148       1.0     0.006207     0.088097     0.872050    Biso  1.000000 O
   O1149       1.0     0.963780     0.171013     0.873267    Biso  1.000000 O
   O1150       1.0     0.798689     0.337952     0.873100    Biso  1.000000 O
   O1151       1.0     0.049745     0.339562     0.873100    Biso  1.000000 O
   O1152       1.0     0.881169     0.338279     0.872883    Biso  1.000000 O
   O1153       1.0     0.340354     0.866886     0.860792    Biso  1.000000 O
   O1154       1.0     0.379231     0.950507     0.859758    Biso  1.000000 O
   O1155       1.0     0.297622     0.949652     0.860300    Biso  1.000000 O
   O1156       1.0     0.297752     0.784423     0.860092    Biso  1.000000 O
   O1157       1.0     0.588056     0.865176     0.860300    Biso  1.000000 O
   O1158       1.0     0.256283     0.866408     0.860833    Biso  1.000000 O
   O1159       1.0     0.463562     0.951412     0.860033    Biso  1.000000 O
   O1160       1.0     0.546587     0.785152     0.860642    Biso  1.000000 O
   O1161       1.0     0.546761     0.948822     0.861017    Biso  1.000000 O
   O1162       1.0     0.423248     0.865604     0.860533    Biso  1.000000 O
   O1163       1.0     0.633184     0.784901     0.861783    Biso  1.000000 O
   O1164       1.0     0.504617     0.867188     0.860492    Biso  1.000000 O
   O1165       1.0     0.382476     0.783920     0.859350    Biso  1.000000 O
   O1166       1.0     0.257765     0.700928     0.860850    Biso  1.000000 O
   O1167       1.0     0.464041     0.783668     0.860200    Biso  1.000000 O
   O1168       1.0     0.423487     0.034052     0.859600    Biso  1.000000 O
   O1169       1.0     0.216557     0.951085     0.859717    Biso  1.000000 O
   O1170       1.0     0.422986     0.367905     0.859325    Biso  1.000000 O
   O1171       1.0     0.342314     0.701029     0.861600    Biso  1.000000 O
   O1172       1.0     0.797339     0.614088     0.859758    Biso  1.000000 O
   O1173       1.0     0.509082     0.034127     0.859325    Biso  1.000000 O
   O1174       1.0     0.383238     0.449740     0.859667    Biso  1.000000 O
   O1175       1.0     0.213290     0.784548     0.860825    Biso  1.000000 O
   O1176       1.0     0.506077     0.197596     0.860208    Biso  1.000000 O
   O1177       1.0     0.505423     0.368005     0.858717    Biso  1.000000 O
   O1178       1.0     0.841464     0.699067     0.860817    Biso  1.000000 O
   O1179       1.0     0.339090     0.033675     0.860742    Biso  1.000000 O
   O1180       1.0     0.338894     0.366522     0.859358    Biso  1.000000 O
   O1181       1.0     0.171320     0.700450     0.860675    Biso  1.000000 O
   O1182       1.0     0.215838     0.616050     0.860150    Biso  1.000000 O
   O1183       1.0     0.756501     0.534970     0.860292    Biso  1.000000 O
   O1184       1.0     0.546914     0.280135     0.860017    Biso  1.000000 O
   O1185       1.0     0.466524     0.281971     0.858825    Biso  1.000000 O
   O1186       1.0     0.505946     0.696904     0.859508    Biso  1.000000 O
   O1187       1.0     0.464041     0.450721     0.859792    Biso  1.000000 O
   O1188       1.0     0.672605     0.866031     0.860283    Biso  1.000000 O
   O1189       1.0     0.173542     0.868697     0.860508    Biso  1.000000 O
   O1190       1.0     0.422006     0.532404     0.860658    Biso  1.000000 O
   O1191       1.0     0.631550     0.950054     0.859908    Biso  1.000000 O
   O1192       1.0     0.507144     0.531902     0.859242    Biso  1.000000 O
   O1193       1.0     0.467483     0.119005     0.859858    Biso  1.000000 O
   O1194       1.0     0.464717     0.613611     0.860350    Biso  1.000000 O
   O1195       1.0     0.134120     0.616629     0.860217    Biso  1.000000 O
   O1196       1.0     0.797861     0.947690     0.860775    Biso  1.000000 O
   O1197       1.0     0.423683     0.200287     0.858642    Biso  1.000000 O
   O1198       1.0     0.423814     0.698564     0.860408    Biso  1.000000 O
   O1199       1.0     0.005706     0.534819     0.859375    Biso  1.000000 O
   O1200       1.0     0.714728     0.947766     0.860133    Biso  1.000000 O
   O1201       1.0     0.049898     0.616855     0.859450    Biso  1.000000 O
   O1202       1.0     0.589363     0.031537     0.859408    Biso  1.000000 O
   O1203       1.0     0.840876     0.532681     0.860075    Biso  1.000000 O
   O1204       1.0     0.257133     0.033675     0.860442    Biso  1.000000 O
   O1205       1.0     0.592020     0.702940     0.859983    Biso  1.000000 O
   O1206       1.0     0.300017     0.450243     0.860383    Biso  1.000000 O
   O1207       1.0     0.547349     0.116465     0.860108    Biso  1.000000 O
   O1208       1.0     0.588818     0.199708     0.859767    Biso  1.000000 O
   O1209       1.0     0.880995     0.783140     0.860108    Biso  1.000000 O
   O1210       1.0     0.753866     0.034680     0.859800    Biso  1.000000 O
   O1211       1.0     0.838611     0.030078     0.859708    Biso  1.000000 O
   O1212       1.0     0.715141     0.783970     0.859442    Biso  1.000000 O
   O1213       1.0     0.091933     0.701783     0.859775    Biso  1.000000 O
   O1214       1.0     0.047328     0.449564     0.859867    Biso  1.000000 O
   O1215       1.0     0.340550     0.532782     0.860933    Biso  1.000000 O
   O1216       1.0     0.880625     0.616679     0.860258    Biso  1.000000 O
   O1217       1.0     0.548722     0.615145     0.860533    Biso  1.000000 O
   O1218       1.0     0.673673     0.702035     0.860617    Biso  1.000000 O
   O1219       1.0     0.880494     0.948570     0.860183    Biso  1.000000 O
   O1220       1.0     0.383957     0.282926     0.859083    Biso  1.000000 O
   O1221       1.0     0.548983     0.450368     0.860167    Biso  1.000000 O
   O1222       1.0     0.881648     0.116566     0.859317    Biso  1.000000 O
   O1223       1.0     0.091737     0.532178     0.859475    Biso  1.000000 O
   O1224       1.0     0.587490     0.365767     0.859767    Biso  1.000000 O
   O1225       1.0     0.757242     0.864371     0.859233    Biso  1.000000 O
   O1226       1.0     0.670406     0.032241     0.859292    Biso  1.000000 O
   O1227       1.0     0.382280     0.117144     0.858892    Biso  1.000000 O
   O1228       1.0     0.298123     0.617157     0.860175    Biso  1.000000 O
   O1229       1.0     0.755216     0.698237     0.859608    Biso  1.000000 O
   O1230       1.0     0.171865     0.033700     0.859867    Biso  1.000000 O
   O1231       1.0     0.174391     0.534668     0.859417    Biso  1.000000 O
   O1232       1.0     0.798580     0.116616     0.859758    Biso  1.000000 O
   O1233       1.0     0.298820     0.119307     0.859600    Biso  1.000000 O
   O1234       1.0     0.005096     0.868370     0.859908    Biso  1.000000 O
   O1235       1.0     0.298994     0.283983     0.859267    Biso  1.000000 O
   O1236       1.0     0.921070     0.032945     0.859850    Biso  1.000000 O
   O1237       1.0     0.713943     0.115459     0.859567    Biso  1.000000 O
   O1238       1.0     0.381975     0.617081     0.860675    Biso  1.000000 O
   O1239       1.0     0.131311     0.782687     0.860242    Biso  1.000000 O
   O1240       1.0     0.964542     0.783090     0.860033    Biso  1.000000 O
   O1241       1.0     0.714161     0.615170     0.859583    Biso  1.000000 O
   O1242       1.0     0.215621     0.114679     0.859517    Biso  1.000000 O
   O1243       1.0     0.670841     0.199482     0.860425    Biso  1.000000 O
   O1244       1.0     0.919894     0.867062     0.859700    Biso  1.000000 O
   O1245       1.0     0.838023     0.867213     0.859917    Biso  1.000000 O
   O1246       1.0     0.091279     0.201418     0.860083    Biso  1.000000 O
   O1247       1.0     0.962560     0.950758     0.860217    Biso  1.000000 O
   O1248       1.0     0.839526     0.201041     0.859733    Biso  1.000000 O
   O1249       1.0     0.339483     0.200287     0.858917    Biso  1.000000 O
   O1250       1.0     0.797251     0.450821     0.859825    Biso  1.000000 O
   O1251       1.0     0.924860     0.699218     0.859600    Biso  1.000000 O
   O1252       1.0     0.175938     0.200488     0.858492    Biso  1.000000 O
   O1253       1.0     0.258265     0.534165     0.860200    Biso  1.000000 O
   O1254       1.0     0.715294     0.448985     0.858842    Biso  1.000000 O
   O1255       1.0     0.214270     0.449337     0.859975    Biso  1.000000 O
   O1256       1.0     0.673564     0.531625     0.859467    Biso  1.000000 O
   O1257       1.0     0.256937     0.366220     0.859700    Biso  1.000000 O
   O1258       1.0     0.797099     0.782260     0.860283    Biso  1.000000 O
   O1259       1.0     0.629873     0.116239     0.859658    Biso  1.000000 O
   O1260       1.0     0.130940     0.448583     0.859558    Biso  1.000000 O
   O1261       1.0     0.633619     0.284963     0.859567    Biso  1.000000 O
   O1262       1.0     0.633924     0.613133     0.860292    Biso  1.000000 O
   O1263       1.0     0.047393     0.950079     0.859600    Biso  1.000000 O
   O1264       1.0     0.130243     0.118351     0.859142    Biso  1.000000 O
   O1265       1.0     0.965849     0.451425     0.860225    Biso  1.000000 O
   O1266       1.0     0.923357     0.531801     0.859225    Biso  1.000000 O
   O1267       1.0     0.087228     0.032342     0.859600    Biso  1.000000 O
   O1268       1.0     0.050290     0.785705     0.860158    Biso  1.000000 O
   O1269       1.0     0.214292     0.283329     0.859850    Biso  1.000000 O
   O1270       1.0     0.131550     0.950834     0.859058    Biso  1.000000 O
   O1271       1.0     0.045912     0.116767     0.858825    Biso  1.000000 O
   O1272       1.0     0.005597     0.197545     0.858958    Biso  1.000000 O
   O1273       1.0     0.716078     0.283228     0.859133    Biso  1.000000 O
   O1274       1.0     0.964738     0.615371     0.859150    Biso  1.000000 O
   O1275       1.0     0.590343     0.533863     0.859592    Biso  1.000000 O
   O1276       1.0     0.672867     0.367276     0.859792    Biso  1.000000 O
   O1277       1.0     0.754802     0.198904     0.860083    Biso  1.000000 O
   O1278       1.0     0.089014     0.865579     0.859892    Biso  1.000000 O
   O1279       1.0     0.047850     0.281619     0.860017    Biso  1.000000 O
   O1280       1.0     0.007274     0.698489     0.860050    Biso  1.000000 O
   O1281       1.0     0.257220     0.201091     0.859150    Biso  1.000000 O
   O1282       1.0     0.963497     0.283379     0.859158    Biso  1.000000 O
   O1283       1.0     0.629982     0.448658     0.859508    Biso  1.000000 O
   O1284       1.0     0.173215     0.366622     0.860100    Biso  1.000000 O
   O1285       1.0     0.003986     0.033297     0.859617    Biso  1.000000 O
   O1286       1.0     0.797687     0.283404     0.859825    Biso  1.000000 O
   O1287       1.0     0.925382     0.198929     0.859075    Biso  1.000000 O
   O1288       1.0     0.882171     0.449916     0.859417    Biso  1.000000 O
   O1289       1.0     0.965196     0.116792     0.859450    Biso  1.000000 O
   O1290       1.0     0.922464     0.364057     0.858683    Biso  1.000000 O
   O1291       1.0     0.131441     0.281744     0.859933    Biso  1.000000 O
   O1292       1.0     0.090103     0.366673     0.859608    Biso  1.000000 O
   O1293       1.0     0.005336     0.367377     0.859325    Biso  1.000000 O
   O1294       1.0     0.882454     0.281342     0.859417    Biso  1.000000 O
   O1295       1.0     0.839940     0.364208     0.859642    Biso  1.000000 O
   O1296       1.0     0.757481     0.366044     0.860100    Biso  1.000000 O
   Ce577       1.0     0.340136     0.922868     0.853758    Biso  1.000000 Ce
   Ce578       1.0     0.298471     0.837135     0.854058    Biso  1.000000 Ce
   Ce579       1.0     0.421266     0.922114     0.853858    Biso  1.000000 Ce
   Ce580       1.0     0.547262     0.839021     0.854158    Biso  1.000000 Ce
   Ce581       1.0     0.589145     0.920504     0.854958    Biso  1.000000 Ce
   Ce582       1.0     0.257285     0.922994     0.853900    Biso  1.000000 Ce
   Ce583       1.0     0.505641     0.754973     0.853875    Biso  1.000000 Ce
   Ce584       1.0     0.631942     0.838015     0.853942    Biso  1.000000 Ce
   Ce585       1.0     0.587816     0.756331     0.853650    Biso  1.000000 Ce
   Ce586       1.0     0.798471     0.672334     0.853550    Biso  1.000000 Ce
   Ce587       1.0     0.465414     0.339839     0.853125    Biso  1.000000 Ce
   Ce588       1.0     0.340332     0.756834     0.853808    Biso  1.000000 Ce
   Ce589       1.0     0.216078     0.672007     0.853600    Biso  1.000000 Ce
   Ce590       1.0     0.380734     0.006740     0.853542    Biso  1.000000 Ce
   Ce591       1.0     0.466111     0.005407     0.853850    Biso  1.000000 Ce
   Ce592       1.0     0.506033     0.924628     0.853383    Biso  1.000000 Ce
   Ce593       1.0     0.298166     0.672057     0.854717    Biso  1.000000 Ce
   Ce594       1.0     0.465326     0.173075     0.852400    Biso  1.000000 Ce
   Ce595       1.0     0.256022     0.755451     0.854283    Biso  1.000000 Ce
   Ce596       1.0     0.298907     0.005809     0.854200    Biso  1.000000 Ce
   Ce597       1.0     0.382193     0.838493     0.854175    Biso  1.000000 Ce
   Ce598       1.0     0.548112     0.171743     0.853317    Biso  1.000000 Ce
   Ce599       1.0     0.757329     0.586550     0.854325    Biso  1.000000 Ce
   Ce600       1.0     0.380777     0.338833     0.852925    Biso  1.000000 Ce
   Ce601       1.0     0.341051     0.422629     0.853283    Biso  1.000000 Ce
   Ce602       1.0     0.051313     0.504917     0.853400    Biso  1.000000 Ce
   Ce603       1.0     0.213943     0.840052     0.853717    Biso  1.000000 Ce
   Ce604       1.0     0.548373     0.004200     0.853458    Biso  1.000000 Ce
   Ce605       1.0     0.674239     0.757513     0.853783    Biso  1.000000 Ce
   Ce606       1.0     0.381866     0.506400     0.853417    Biso  1.000000 Ce
   Ce607       1.0     0.464129     0.505696     0.853750    Biso  1.000000 Ce
   Ce608       1.0     0.548199     0.339260     0.852917    Biso  1.000000 Ce
   Ce609       1.0     0.838916     0.589040     0.853758    Biso  1.000000 Ce
   Ce610       1.0     0.007405     0.589719     0.853308    Biso  1.000000 Ce
   Ce611       1.0     0.798253     0.505847     0.854350    Biso  1.000000 Ce
   Ce612       1.0     0.881017     0.672811     0.854025    Biso  1.000000 Ce
   Ce613       1.0     0.504596     0.587380     0.853375    Biso  1.000000 Ce
   Ce614       1.0     0.588862     0.255162     0.853408    Biso  1.000000 Ce
   Ce615       1.0     0.839875     0.756910     0.853117    Biso  1.000000 Ce
   Ce616       1.0     0.174587     0.589266     0.853467    Biso  1.000000 Ce
   Ce617       1.0     0.756676     0.922214     0.853792    Biso  1.000000 Ce
   Ce618       1.0     0.215054     0.007117     0.853442    Biso  1.000000 Ce
   Ce619       1.0     0.006251     0.923421     0.853717    Biso  1.000000 Ce
   Ce620       1.0     0.173847     0.924276     0.853175    Biso  1.000000 Ce
   Ce621       1.0     0.798210     0.004099     0.854033    Biso  1.000000 Ce
   Ce622       1.0     0.465152     0.672208     0.853808    Biso  1.000000 Ce
   Ce623       1.0     0.298231     0.337625     0.853392    Biso  1.000000 Ce
   Ce624       1.0     0.424489     0.421120     0.853183    Biso  1.000000 Ce
   Ce625       1.0     0.546043     0.505420     0.853375    Biso  1.000000 Ce
   Ce626       1.0     0.962974     0.837990     0.853608    Biso  1.000000 Ce
   Ce627       1.0     0.464368     0.840354     0.853167    Biso  1.000000 Ce
   Ce628       1.0     0.424620     0.089053     0.853033    Biso  1.000000 Ce
   Ce629       1.0     0.507274     0.254508     0.852767    Biso  1.000000 Ce
   Ce630       1.0     0.091584     0.421372     0.853633    Biso  1.000000 Ce
   Ce631       1.0     0.050159     0.672107     0.853742    Biso  1.000000 Ce
   Ce632       1.0     0.131616     0.673289     0.853750    Biso  1.000000 Ce
   Ce633       1.0     0.754694     0.087720     0.853675    Biso  1.000000 Ce
   Ce634       1.0     0.382781     0.673943     0.854292    Biso  1.000000 Ce
   Ce635       1.0     0.921658     0.086990     0.853133    Biso  1.000000 Ce
   Ce636       1.0     0.715817     0.505621     0.853533    Biso  1.000000 Ce
   Ce637       1.0     0.838590     0.089053     0.853883    Biso  1.000000 Ce
   Ce638       1.0     0.713421     0.004200     0.854000    Biso  1.000000 Ce
   Ce639       1.0     0.423901     0.755954     0.853217    Biso  1.000000 Ce
   Ce640       1.0     0.838698     0.920881     0.853508    Biso  1.000000 Ce
   Ce641       1.0     0.045847     0.171089     0.852675    Biso  1.000000 Ce
   Ce642       1.0     0.879253     0.004150     0.852800    Biso  1.000000 Ce
   Ce643       1.0     0.589537     0.421849     0.853058    Biso  1.000000 Ce
   Ce644       1.0     0.923139     0.753062     0.853408    Biso  1.000000 Ce
   Ce645       1.0     0.382411     0.171089     0.852408    Biso  1.000000 Ce
   Ce646       1.0     0.090931     0.589442     0.852917    Biso  1.000000 Ce
   Ce647       1.0     0.089276     0.088223     0.853125    Biso  1.000000 Ce
   Ce648       1.0     0.256915     0.587883     0.853683    Biso  1.000000 Ce
   Ce649       1.0     0.090996     0.756910     0.853617    Biso  1.000000 Ce
   Ce650       1.0     0.714466     0.839097     0.853200    Biso  1.000000 Ce
   Ce651       1.0     0.255107     0.254885     0.852817    Biso  1.000000 Ce
   Ce652       1.0     0.173476     0.756558     0.854075    Biso  1.000000 Ce
   Ce653       1.0     0.798014     0.173126     0.852633    Biso  1.000000 Ce
   Ce654       1.0     0.422943     0.588587     0.853208    Biso  1.000000 Ce
   Ce655       1.0     0.007993     0.254055     0.853083    Biso  1.000000 Ce
   Ce656       1.0     0.632138     0.669668     0.854400    Biso  1.000000 Ce
   Ce657       1.0     0.840332     0.254030     0.852550    Biso  1.000000 Ce
   Ce658       1.0     0.754955     0.421020     0.853275    Biso  1.000000 Ce
   Ce659       1.0     0.963018     0.004703     0.853408    Biso  1.000000 Ce
   Ce660       1.0     0.339875     0.090461     0.852725    Biso  1.000000 Ce
   Ce661       1.0     0.131267     0.840254     0.853225    Biso  1.000000 Ce
   Ce662       1.0     0.256806     0.088323     0.853217    Biso  1.000000 Ce
   Ce663       1.0     0.965719     0.504891     0.853025    Biso  1.000000 Ce
   Ce664       1.0     0.673825     0.920454     0.853592    Biso  1.000000 Ce
   Ce665       1.0     0.631180     0.002942     0.852942    Biso  1.000000 Ce
   Ce666       1.0     0.588579     0.088751     0.853733    Biso  1.000000 Ce
   Ce667       1.0     0.879775     0.838216     0.853458    Biso  1.000000 Ce
   Ce668       1.0     0.047611     0.838921     0.853308    Biso  1.000000 Ce
   Ce669       1.0     0.257438     0.421095     0.853567    Biso  1.000000 Ce
   Ce670       1.0     0.507841     0.423384     0.853400    Biso  1.000000 Ce
   Ce671       1.0     0.089798     0.254533     0.853258    Biso  1.000000 Ce
   Ce672       1.0     0.007187     0.423333     0.853408    Biso  1.000000 Ce
   Ce673       1.0     0.173172     0.256243     0.853333    Biso  1.000000 Ce
   Ce674       1.0     0.670689     0.089405     0.853733    Biso  1.000000 Ce
   Ce675       1.0     0.883173     0.506979     0.853350    Biso  1.000000 Ce
   Ce676       1.0     0.131921     0.173453     0.852458    Biso  1.000000 Ce
   Ce677       1.0     0.629960     0.171994     0.853942    Biso  1.000000 Ce
   Ce678       1.0     0.424446     0.254382     0.851867    Biso  1.000000 Ce
   Ce679       1.0     0.507187     0.089656     0.853242    Biso  1.000000 Ce
   Ce680       1.0     0.882345     0.171365     0.853008    Biso  1.000000 Ce
   Ce681       1.0     0.298471     0.504011     0.853858    Biso  1.000000 Ce
   Ce682       1.0     0.714096     0.172246     0.853683    Biso  1.000000 Ce
   Ce683       1.0     0.215947     0.171567     0.852800    Biso  1.000000 Ce
   Ce684       1.0     0.214640     0.505042     0.852792    Biso  1.000000 Ce
   Ce685       1.0     0.631332     0.339336     0.853558    Biso  1.000000 Ce
   Ce686       1.0     0.548460     0.671126     0.853575    Biso  1.000000 Ce
   Ce687       1.0     0.297164     0.171843     0.852567    Biso  1.000000 Ce
   Ce688       1.0     0.590822     0.589241     0.853475    Biso  1.000000 Ce
   Ce689       1.0     0.171799     0.088952     0.852767    Biso  1.000000 Ce
   Ce690       1.0     0.923008     0.256117     0.852500    Biso  1.000000 Ce
   Ce691       1.0     0.755826     0.255791     0.853450    Biso  1.000000 Ce
   Ce692       1.0     0.672213     0.257048     0.853617    Biso  1.000000 Ce
   Ce693       1.0     0.340332     0.254910     0.852675    Biso  1.000000 Ce
   Ce694       1.0     0.133685     0.506300     0.853067    Biso  1.000000 Ce
   Ce695       1.0     0.921701     0.421145     0.853192    Biso  1.000000 Ce
   Ce696       1.0     0.715185     0.671529     0.853867    Biso  1.000000 Ce
   Ce697       1.0     0.674565     0.586349     0.853450    Biso  1.000000 Ce
   Ce698       1.0     0.047371     0.005005     0.853117    Biso  1.000000 Ce
   Ce699       1.0     0.132225     0.005306     0.852742    Biso  1.000000 Ce
   Ce700       1.0     0.339940     0.589241     0.853892    Biso  1.000000 Ce
   Ce701       1.0     0.923074     0.922114     0.853117    Biso  1.000000 Ce
   Ce702       1.0     0.756893     0.755200     0.853142    Biso  1.000000 Ce
   Ce703       1.0     0.965544     0.339411     0.852300    Biso  1.000000 Ce
   Ce704       1.0     0.174195     0.421699     0.853033    Biso  1.000000 Ce
   Ce705       1.0     0.715686     0.338028     0.852967    Biso  1.000000 Ce
   Ce706       1.0     0.797295     0.836959     0.853058    Biso  1.000000 Ce
   Ce707       1.0     0.672279     0.421221     0.852450    Biso  1.000000 Ce
   Ce708       1.0     0.839483     0.423182     0.853367    Biso  1.000000 Ce
   Ce709       1.0     0.215969     0.339763     0.852750    Biso  1.000000 Ce
   Ce710       1.0     0.923400     0.589820     0.852192    Biso  1.000000 Ce
   Ce711       1.0     0.089276     0.921082     0.852708    Biso  1.000000 Ce
   Ce712       1.0     0.631616     0.504917     0.853242    Biso  1.000000 Ce
   Ce713       1.0     0.007971     0.754269     0.853250    Biso  1.000000 Ce
   Ce714       1.0     0.964847     0.171089     0.852475    Biso  1.000000 Ce
   Ce715       1.0     0.129481     0.337525     0.853383    Biso  1.000000 Ce
   Ce716       1.0     0.966023     0.671629     0.852917    Biso  1.000000 Ce
   Ce717       1.0     0.047044     0.338480     0.853208    Biso  1.000000 Ce
   Ce718       1.0     0.797883     0.339788     0.853225    Biso  1.000000 Ce
   Ce719       1.0     0.005096     0.087921     0.852042    Biso  1.000000 Ce
   Ce720       1.0     0.882127     0.335639     0.852467    Biso  1.000000 Ce
   O1297       1.0     0.299386     0.893871     0.847567    Biso  1.000000 O
   O1298       1.0     0.544888     0.894374     0.847683    Biso  1.000000 O
   O1299       1.0     0.380472     0.894525     0.847950    Biso  1.000000 O
   O1300       1.0     0.423139     0.979202     0.846600    Biso  1.000000 O
   O1301       1.0     0.589493     0.811206     0.847667    Biso  1.000000 O
   O1302       1.0     0.339809     0.813344     0.847300    Biso  1.000000 O
   O1303       1.0     0.255238     0.811735     0.848308    Biso  1.000000 O
   O1304       1.0     0.841399     0.645500     0.848092    Biso  1.000000 O
   O1305       1.0     0.338546     0.978120     0.846733    Biso  1.000000 O
   O1306       1.0     0.506098     0.810150     0.846883    Biso  1.000000 O
   O1307       1.0     0.461667     0.895606     0.847350    Biso  1.000000 O
   O1308       1.0     0.298558     0.729070     0.847650    Biso  1.000000 O
   O1309       1.0     0.259311     0.978171     0.847383    Biso  1.000000 O
   O1310       1.0     0.799081     0.559389     0.847092    Biso  1.000000 O
   O1311       1.0     0.422986     0.478510     0.847100    Biso  1.000000 O
   O1312       1.0     0.505837     0.310842     0.846275    Biso  1.000000 O
   O1313       1.0     0.630243     0.892010     0.848008    Biso  1.000000 O
   O1314       1.0     0.257024     0.645147     0.847367    Biso  1.000000 O
   O1315       1.0     0.548155     0.728642     0.848150    Biso  1.000000 O
   O1316       1.0     0.214858     0.895229     0.846942    Biso  1.000000 O
   O1317       1.0     0.175088     0.645701     0.847317    Biso  1.000000 O
   O1318       1.0     0.466328     0.727787     0.847392    Biso  1.000000 O
   O1319       1.0     0.506490     0.977844     0.847033    Biso  1.000000 O
   O1320       1.0     0.673803     0.812087     0.847275    Biso  1.000000 O
   O1321       1.0     0.048896     0.560672     0.847125    Biso  1.000000 O
   O1322       1.0     0.628937     0.751528     0.844742    Biso  1.000000 O
   O1323       1.0     0.381169     0.394990     0.847083    Biso  1.000000 O
   O1324       1.0     0.590866     0.977718     0.847183    Biso  1.000000 O
   O1325       1.0     0.758919     0.975958     0.847750    Biso  1.000000 O
   O1326       1.0     0.421897     0.310263     0.845567    Biso  1.000000 O
   O1327       1.0     0.216775     0.728793     0.848192    Biso  1.000000 O
   O1328       1.0     0.546609     0.225511     0.845833    Biso  1.000000 O
   O1329       1.0     0.381387     0.728190     0.846933    Biso  1.000000 O
   O1330       1.0     0.881474     0.726907     0.847633    Biso  1.000000 O
   O1331       1.0     0.466198     0.395166     0.846533    Biso  1.000000 O
   O1332       1.0     0.297752     0.394663     0.846500    Biso  1.000000 O
   O1333       1.0     0.092020     0.477328     0.846942    Biso  1.000000 O
   O1334       1.0     0.756828     0.477529     0.846717    Biso  1.000000 O
   O1335       1.0     0.506338     0.144330     0.845658    Biso  1.000000 O
   O1336       1.0     0.754519     0.643463     0.846575    Biso  1.000000 O
   O1337       1.0     0.422573     0.143626     0.846442    Biso  1.000000 O
   O1338       1.0     0.879579     0.059905     0.845942    Biso  1.000000 O
   O1339       1.0     0.797774     0.726982     0.846717    Biso  1.000000 O
   O1340       1.0     0.588252     0.308377     0.846217    Biso  1.000000 O
   O1341       1.0     0.464695     0.563363     0.846375    Biso  1.000000 O
   O1342       1.0     0.798624     0.059829     0.847658    Biso  1.000000 O
   O1343       1.0     0.009213     0.479969     0.846000    Biso  1.000000 O
   O1344       1.0     0.964041     0.892262     0.847400    Biso  1.000000 O
   O1345       1.0     0.382868     0.061263     0.847225    Biso  1.000000 O
   O1346       1.0     0.836847     0.974549     0.846092    Biso  1.000000 O
   O1347       1.0     0.715729     0.894148     0.847767    Biso  1.000000 O
   O1348       1.0     0.340092     0.477655     0.847142    Biso  1.000000 O
   O1349       1.0     0.507971     0.475819     0.846600    Biso  1.000000 O
   O1350       1.0     0.340441     0.309685     0.846258    Biso  1.000000 O
   O1351       1.0     0.716884     0.559113     0.847017    Biso  1.000000 O
   O1352       1.0     0.589058     0.144028     0.846892    Biso  1.000000 O
   O1353       1.0     0.545803     0.560169     0.846183    Biso  1.000000 O
   O1354       1.0     0.465849     0.059628     0.846683    Biso  1.000000 O
   O1355       1.0     0.712397     0.063979     0.847050    Biso  1.000000 O
   O1356       1.0     0.466699     0.224631     0.847058    Biso  1.000000 O
   O1357       1.0     0.089058     0.145311     0.845858    Biso  1.000000 O
   O1358       1.0     0.923575     0.808515     0.846342    Biso  1.000000 O
   O1359       1.0     0.175480     0.979126     0.846550    Biso  1.000000 O
   O1360       1.0     0.504465     0.643110     0.846575    Biso  1.000000 O
   O1361       1.0     0.133924     0.728064     0.846575    Biso  1.000000 O
   O1362       1.0     0.047916     0.228278     0.846617    Biso  1.000000 O
   O1363       1.0     0.423074     0.642859     0.847092    Biso  1.000000 O
   O1364       1.0     0.799386     0.227221     0.846767    Biso  1.000000 O
   O1365       1.0     0.213900     0.061665     0.846375    Biso  1.000000 O
   O1366       1.0     0.171865     0.813319     0.848150    Biso  1.000000 O
   O1367       1.0     0.006251     0.646606     0.846692    Biso  1.000000 O
   O1368       1.0     0.839787     0.478535     0.847125    Biso  1.000000 O
   O1369       1.0     0.005837     0.976410     0.847433    Biso  1.000000 O
   O1370       1.0     0.881714     0.227850     0.845917    Biso  1.000000 O
   O1371       1.0     0.338720     0.647084     0.848100    Biso  1.000000 O
   O1372       1.0     0.091432     0.643965     0.846767    Biso  1.000000 O
   O1373       1.0     0.547437     0.394110     0.846367    Biso  1.000000 O
   O1374       1.0     0.548242     0.062495     0.846692    Biso  1.000000 O
   O1375       1.0     0.422747     0.812514     0.846933    Biso  1.000000 O
   O1376       1.0     0.090473     0.812866     0.846800    Biso  1.000000 O
   O1377       1.0     0.796750     0.892916     0.846467    Biso  1.000000 O
   O1378       1.0     0.382454     0.562231     0.846942    Biso  1.000000 O
   O1379       1.0     0.299734     0.059603     0.847025    Biso  1.000000 O
   O1380       1.0     0.755434     0.144481     0.846625    Biso  1.000000 O
   O1381       1.0     0.215947     0.228479     0.846150    Biso  1.000000 O
   O1382       1.0     0.215446     0.561200     0.846467    Biso  1.000000 O
   O1383       1.0     0.257547     0.309333     0.846400    Biso  1.000000 O
   O1384       1.0     0.132661     0.559591     0.846492    Biso  1.000000 O
   O1385       1.0     0.839330     0.146040     0.846058    Biso  1.000000 O
   O1386       1.0     0.588296     0.479139     0.846317    Biso  1.000000 O
   O1387       1.0     0.839570     0.810955     0.846592    Biso  1.000000 O
   O1388       1.0     0.008059     0.810376     0.846508    Biso  1.000000 O
   O1389       1.0     0.256567     0.142067     0.845575    Biso  1.000000 O
   O1390       1.0     0.131245     0.228278     0.846108    Biso  1.000000 O
   O1391       1.0     0.712550     0.726530     0.847400    Biso  1.000000 O
   O1392       1.0     0.880211     0.892186     0.846467    Biso  1.000000 O
   O1393       1.0     0.337914     0.147348     0.846050    Biso  1.000000 O
   O1394       1.0     0.713595     0.227523     0.847000    Biso  1.000000 O
   O1395       1.0     0.673433     0.974574     0.847325    Biso  1.000000 O
   O1396       1.0     0.130483     0.060433     0.845992    Biso  1.000000 O
   O1397       1.0     0.630265     0.227045     0.846792    Biso  1.000000 O
   O1398       1.0     0.049048     0.394336     0.847167    Biso  1.000000 O
   O1399       1.0     0.964216     0.560974     0.846017    Biso  1.000000 O
   O1400       1.0     0.257438     0.475191     0.846892    Biso  1.000000 O
   O1401       1.0     0.923640     0.475719     0.846633    Biso  1.000000 O
   O1402       1.0     0.050268     0.892689     0.846750    Biso  1.000000 O
   O1403       1.0     0.882258     0.560974     0.846242    Biso  1.000000 O
   O1404       1.0     0.133314     0.894751     0.847542    Biso  1.000000 O
   O1405       1.0     0.923683     0.141715     0.847083    Biso  1.000000 O
   O1406       1.0     0.175306     0.144028     0.846458    Biso  1.000000 O
   O1407       1.0     0.049571     0.728466     0.846608    Biso  1.000000 O
   O1408       1.0     0.919327     0.978146     0.846325    Biso  1.000000 O
   O1409       1.0     0.631703     0.061716     0.846892    Biso  1.000000 O
   O1410       1.0     0.964390     0.060584     0.846700    Biso  1.000000 O
   O1411       1.0     0.299451     0.226366     0.846608    Biso  1.000000 O
   O1412       1.0     0.381648     0.224832     0.845525    Biso  1.000000 O
   O1413       1.0     0.674021     0.478586     0.846683    Biso  1.000000 O
   O1414       1.0     0.631594     0.394236     0.846308    Biso  1.000000 O
   O1415       1.0     0.674152     0.146770     0.846700    Biso  1.000000 O
   O1416       1.0     0.964978     0.395066     0.847050    Biso  1.000000 O
   O1417       1.0     0.589711     0.643488     0.847717    Biso  1.000000 O
   O1418       1.0     0.964673     0.228403     0.846083    Biso  1.000000 O
   O1419       1.0     0.131725     0.391620     0.846600    Biso  1.000000 O
   O1420       1.0     0.298645     0.560999     0.847658    Biso  1.000000 O
   O1421       1.0     0.674239     0.313030     0.846075    Biso  1.000000 O
   O1422       1.0     0.006686     0.312577     0.846342    Biso  1.000000 O
   O1423       1.0     0.713355     0.393330     0.845358    Biso  1.000000 O
   O1424       1.0     0.213856     0.396399     0.846908    Biso  1.000000 O
   O1425       1.0     0.173476     0.479541     0.846408    Biso  1.000000 O
   O1426       1.0     0.674435     0.648719     0.847075    Biso  1.000000 O
   O1427       1.0     0.048155     0.061389     0.846375    Biso  1.000000 O
   O1428       1.0     0.754998     0.811357     0.846500    Biso  1.000000 O
   O1429       1.0     0.924075     0.644468     0.845408    Biso  1.000000 O
   O1430       1.0     0.756850     0.310565     0.846467    Biso  1.000000 O
   O1431       1.0     0.799887     0.397203     0.846758    Biso  1.000000 O
   O1432       1.0     0.924555     0.310087     0.845317    Biso  1.000000 O
   O1433       1.0     0.172170     0.311571     0.846333    Biso  1.000000 O
   O1434       1.0     0.964651     0.726580     0.845950    Biso  1.000000 O
   O1435       1.0     0.880538     0.392526     0.846733    Biso  1.000000 O
   O1436       1.0     0.090408     0.309006     0.846075    Biso  1.000000 O
   O1437       1.0     0.632574     0.558157     0.847117    Biso  1.000000 O
   O1438       1.0     0.087816     0.978221     0.846292    Biso  1.000000 O
   O1439       1.0     0.005336     0.142620     0.845508    Biso  1.000000 O
   O1440       1.0     0.839918     0.313030     0.846425    Biso  1.000000 O
   O1441       1.0     0.507667     0.755250     0.835208    Biso  1.000000 O
   O1442       1.0     0.549266     0.837009     0.834642    Biso  1.000000 O
   O1443       1.0     0.800148     0.671453     0.834383    Biso  1.000000 O
   O1444       1.0     0.296315     0.838795     0.834117    Biso  1.000000 O
   O1445       1.0     0.588099     0.920504     0.834900    Biso  1.000000 O
   O1446       1.0     0.340463     0.923371     0.833967    Biso  1.000000 O
   O1447       1.0     0.631006     0.836330     0.834317    Biso  1.000000 O
   O1448       1.0     0.297295     0.673918     0.834875    Biso  1.000000 O
   O1449       1.0     0.465936     0.341423     0.834025    Biso  1.000000 O
   O1450       1.0     0.586205     0.755074     0.833875    Biso  1.000000 O
   O1451       1.0     0.422202     0.921485     0.835108    Biso  1.000000 O
   O1452       1.0     0.547545     0.172019     0.833300    Biso  1.000000 O
   O1453       1.0     0.381234     0.340568     0.834258    Biso  1.000000 O
   O1454       1.0     0.091062     0.423057     0.834592    Biso  1.000000 O
   O1455       1.0     0.215076     0.672962     0.834883    Biso  1.000000 O
   O1456       1.0     0.258766     0.922541     0.834075    Biso  1.000000 O
   O1457       1.0     0.464586     0.171089     0.832742    Biso  1.000000 O
   O1458       1.0     0.464020     0.504665     0.834558    Biso  1.000000 O
   O1459       1.0     0.007928     0.588914     0.834292    Biso  1.000000 O
   O1460       1.0     0.005489     0.919649     0.834733    Biso  1.000000 O
   O1461       1.0     0.048983     0.507532     0.833983    Biso  1.000000 O
   O1462       1.0     0.760879     0.589040     0.835042    Biso  1.000000 O
   O1463       1.0     0.381104     0.837663     0.834442    Biso  1.000000 O
   O1464       1.0     0.301019     0.005809     0.833100    Biso  1.000000 O
   O1465       1.0     0.339090     0.421548     0.833967    Biso  1.000000 O
   O1466       1.0     0.466350     0.002817     0.833942    Biso  1.000000 O
   O1467       1.0     0.587795     0.252647     0.833658    Biso  1.000000 O
   O1468       1.0     0.300017     0.336066     0.833683    Biso  1.000000 O
   O1469       1.0     0.381017     0.005835     0.833958    Biso  1.000000 O
   O1470       1.0     0.799429     0.505495     0.833592    Biso  1.000000 O
   O1471       1.0     0.963148     0.839901     0.834050    Biso  1.000000 O
   O1472       1.0     0.340506     0.757840     0.833908    Biso  1.000000 O
   O1473       1.0     0.545977     0.506501     0.833925    Biso  1.000000 O
   O1474       1.0     0.838807     0.754998     0.833908    Biso  1.000000 O
   O1475       1.0     0.921985     0.086462     0.834667    Biso  1.000000 O
   O1476       1.0     0.382541     0.503684     0.834258    Biso  1.000000 O
   O1477       1.0     0.754781     0.924402     0.835308    Biso  1.000000 O
   O1478       1.0     0.674391     0.756155     0.834242    Biso  1.000000 O
   O1479       1.0     0.256501     0.756180     0.833900    Biso  1.000000 O
   O1480       1.0     0.214706     0.839021     0.834250    Biso  1.000000 O
   O1481       1.0     0.050900     0.673843     0.834450    Biso  1.000000 O
   O1482       1.0     0.548025     0.336343     0.833100    Biso  1.000000 O
   O1483       1.0     0.880908     0.673792     0.833683    Biso  1.000000 O
   O1484       1.0     0.841573     0.257149     0.833533    Biso  1.000000 O
   O1485       1.0     0.505401     0.587808     0.833592    Biso  1.000000 O
   O1486       1.0     0.838742     0.589468     0.834775    Biso  1.000000 O
   O1487       1.0     0.548046     0.002741     0.834817    Biso  1.000000 O
   O1488       1.0     0.173803     0.925458     0.834175    Biso  1.000000 O
   O1489       1.0     0.757089     0.421020     0.833933    Biso  1.000000 O
   O1490       1.0     0.588383     0.420592     0.833458    Biso  1.000000 O
   O1491       1.0     0.504726     0.919523     0.833983    Biso  1.000000 O
   O1492       1.0     0.174740     0.589744     0.834117    Biso  1.000000 O
   O1493       1.0     0.089385     0.089254     0.833350    Biso  1.000000 O
   O1494       1.0     0.757372     0.089153     0.834325    Biso  1.000000 O
   O1495       1.0     0.255848     0.255438     0.832925    Biso  1.000000 O
   O1496       1.0     0.006991     0.254030     0.833558    Biso  1.000000 O
   O1497       1.0     0.716209     0.506627     0.834200    Biso  1.000000 O
   O1498       1.0     0.462604     0.675678     0.834325    Biso  1.000000 O
   O1499       1.0     0.837980     0.092825     0.834017    Biso  1.000000 O
   O1500       1.0     0.048656     0.172070     0.832758    Biso  1.000000 O
   O1501       1.0     0.921353     0.752534     0.833167    Biso  1.000000 O
   O1502       1.0     0.386375     0.674345     0.833342    Biso  1.000000 O
   O1503       1.0     0.133053     0.672409     0.834083    Biso  1.000000 O
   O1504       1.0     0.176395     0.255489     0.833442    Biso  1.000000 O
   O1505       1.0     0.424925     0.085582     0.833167    Biso  1.000000 O
   O1506       1.0     0.922921     0.258054     0.833367    Biso  1.000000 O
   O1507       1.0     0.047850     0.836733     0.833417    Biso  1.000000 O
   O1508       1.0     0.798449     0.009657     0.834042    Biso  1.000000 O
   O1509       1.0     0.216753     0.008777     0.833400    Biso  1.000000 O
   O1510       1.0     0.095330     0.757689     0.833517    Biso  1.000000 O
   O1511       1.0     0.838502     0.919573     0.833583    Biso  1.000000 O
   O1512       1.0     0.423313     0.421975     0.833617    Biso  1.000000 O
   O1513       1.0     0.799233     0.169630     0.833483    Biso  1.000000 O
   O1514       1.0     0.090299     0.253150     0.833442    Biso  1.000000 O
   O1515       1.0     0.260030     0.590624     0.833683    Biso  1.000000 O
   O1516       1.0     0.005140     0.425345     0.834200    Biso  1.000000 O
   O1517       1.0     0.587250     0.090637     0.833675    Biso  1.000000 O
   O1518       1.0     0.963366     0.001936     0.833600    Biso  1.000000 O
   O1519       1.0     0.717494     0.008173     0.833892    Biso  1.000000 O
   O1520       1.0     0.464608     0.839851     0.833233    Biso  1.000000 O
   O1521       1.0     0.129372     0.841033     0.834200    Biso  1.000000 O
   O1522       1.0     0.920939     0.420089     0.834133    Biso  1.000000 O
   O1523       1.0     0.883979     0.507935     0.833000    Biso  1.000000 O
   O1524       1.0     0.964455     0.502930     0.833625    Biso  1.000000 O
   O1525       1.0     0.630047     0.674195     0.834792    Biso  1.000000 O
   O1526       1.0     0.503049     0.255564     0.832717    Biso  1.000000 O
   O1527       1.0     0.219062     0.506878     0.833467    Biso  1.000000 O
   O1528       1.0     0.710916     0.841410     0.833975    Biso  1.000000 O
   O1529       1.0     0.874918     0.006564     0.833083    Biso  1.000000 O
   O1530       1.0     0.173084     0.757589     0.833717    Biso  1.000000 O
   O1531       1.0     0.423117     0.755250     0.834200    Biso  1.000000 O
   O1532       1.0     0.133859     0.169680     0.833642    Biso  1.000000 O
   O1533       1.0     0.382432     0.166738     0.832108    Biso  1.000000 O
   O1534       1.0     0.630875     0.001962     0.834392    Biso  1.000000 O
   O1535       1.0     0.131158     0.999547     0.833617    Biso  1.000000 O
   O1536       1.0     0.256567     0.083922     0.832742    Biso  1.000000 O
   O1537       1.0     0.217385     0.173855     0.833175    Biso  1.000000 O
   O1538       1.0     0.421571     0.586601     0.834392    Biso  1.000000 O
   O1539       1.0     0.753496     0.251566     0.833108    Biso  1.000000 O
   O1540       1.0     0.673542     0.425622     0.832733    Biso  1.000000 O
   O1541       1.0     0.882650     0.839776     0.833617    Biso  1.000000 O
   O1542       1.0     0.092368     0.587707     0.832958    Biso  1.000000 O
   O1543       1.0     0.297360     0.506073     0.834442    Biso  1.000000 O
   O1544       1.0     0.668859     0.092825     0.834133    Biso  1.000000 O
   O1545       1.0     0.257068     0.419108     0.832575    Biso  1.000000 O
   O1546       1.0     0.342619     0.090109     0.832583    Biso  1.000000 O
   O1547       1.0     0.343076     0.256042     0.833550    Biso  1.000000 O
   O1548       1.0     0.295269     0.173754     0.832575    Biso  1.000000 O
   O1549       1.0     0.627260     0.339009     0.832858    Biso  1.000000 O
   O1550       1.0     0.172039     0.089883     0.832992    Biso  1.000000 O
   O1551       1.0     0.798493     0.836582     0.833167    Biso  1.000000 O
   O1552       1.0     0.631006     0.170108     0.832308    Biso  1.000000 O
   O1553       1.0     0.507231     0.422352     0.832875    Biso  1.000000 O
   O1554       1.0     0.590321     0.587179     0.833417    Biso  1.000000 O
   O1555       1.0     0.217341     0.341046     0.832908    Biso  1.000000 O
   O1556       1.0     0.673346     0.920932     0.832700    Biso  1.000000 O
   O1557       1.0     0.672409     0.256822     0.834817    Biso  1.000000 O
   O1558       1.0     0.716753     0.173855     0.832692    Biso  1.000000 O
   O1559       1.0     0.717385     0.339260     0.832575    Biso  1.000000 O
   O1560       1.0     0.676439     0.591781     0.834342    Biso  1.000000 O
   O1561       1.0     0.546369     0.671579     0.833950    Biso  1.000000 O
   O1562       1.0     0.842205     0.426125     0.832617    Biso  1.000000 O
   O1563       1.0     0.046064     0.006866     0.833183    Biso  1.000000 O
   O1564       1.0     0.967570     0.340895     0.832592    Biso  1.000000 O
   O1565       1.0     0.131681     0.504942     0.832575    Biso  1.000000 O
   O1566       1.0     0.713856     0.673239     0.833000    Biso  1.000000 O
   O1567       1.0     0.173019     0.423434     0.833425    Biso  1.000000 O
   O1568       1.0     0.885569     0.174006     0.831583    Biso  1.000000 O
   O1569       1.0     0.795596     0.339914     0.832883    Biso  1.000000 O
   O1570       1.0     0.129307     0.338631     0.832467    Biso  1.000000 O
   O1571       1.0     0.422703     0.254885     0.831733    Biso  1.000000 O
   O1572       1.0     0.508538     0.088701     0.832742    Biso  1.000000 O
   O1573       1.0     0.924097     0.920076     0.833158    Biso  1.000000 O
   O1574       1.0     0.755151     0.754143     0.834067    Biso  1.000000 O
   O1575       1.0     0.631572     0.503986     0.832392    Biso  1.000000 O
   O1576       1.0     0.341377     0.591203     0.834767    Biso  1.000000 O
   O1577       1.0     0.882258     0.333174     0.832525    Biso  1.000000 O
   O1578       1.0     0.004813     0.085155     0.832142    Biso  1.000000 O
   O1579       1.0     0.966154     0.671403     0.832742    Biso  1.000000 O
   O1580       1.0     0.048308     0.340266     0.832650    Biso  1.000000 O
   O1581       1.0     0.010890     0.756432     0.832650    Biso  1.000000 O
   O1582       1.0     0.091846     0.922164     0.833083    Biso  1.000000 O
   O1583       1.0     0.963366     0.171139     0.832750    Biso  1.000000 O
   O1584       1.0     0.925644     0.587305     0.832550    Biso  1.000000 O
   Ce721       1.0     0.298798     0.893670     0.827350    Biso  1.000000 Ce
   Ce722       1.0     0.547807     0.893142     0.828092    Biso  1.000000 Ce
   Ce723       1.0     0.630331     0.891281     0.827983    Biso  1.000000 Ce
   Ce724       1.0     0.839265     0.646103     0.827950    Biso  1.000000 Ce
   Ce725       1.0     0.089864     0.477127     0.827775    Biso  1.000000 Ce
   Ce726       1.0     0.756915     0.978322     0.828667    Biso  1.000000 Ce
   Ce727       1.0     0.423662     0.477504     0.827458    Biso  1.000000 Ce
   Ce728       1.0     0.256828     0.977869     0.827708    Biso  1.000000 Ce
   Ce729       1.0     0.256588     0.647713     0.828017    Biso  1.000000 Ce
   Ce730       1.0     0.546740     0.726806     0.827800    Biso  1.000000 Ce
   Ce731       1.0     0.381387     0.894651     0.828017    Biso  1.000000 Ce
   Ce732       1.0     0.880385     0.060835     0.827658    Biso  1.000000 Ce
   Ce733       1.0     0.507144     0.310817     0.826275    Biso  1.000000 Ce
   Ce734       1.0     0.421832     0.977693     0.827275    Biso  1.000000 Ce
   Ce735       1.0     0.424293     0.313834     0.826783    Biso  1.000000 Ce
   Ce736       1.0     0.466111     0.727837     0.827608    Biso  1.000000 Ce
   Ce737       1.0     0.758962     0.643940     0.827825    Biso  1.000000 Ce
   Ce738       1.0     0.798493     0.225209     0.826767    Biso  1.000000 Ce
   Ce739       1.0     0.049484     0.563237     0.827858    Biso  1.000000 Ce
   Ce740       1.0     0.299734     0.393481     0.827308    Biso  1.000000 Ce
   Ce741       1.0     0.256436     0.810477     0.828617    Biso  1.000000 Ce
   Ce742       1.0     0.546892     0.227548     0.826892    Biso  1.000000 Ce
   Ce743       1.0     0.175393     0.977869     0.827475    Biso  1.000000 Ce
   Ce744       1.0     0.423161     0.142243     0.826625    Biso  1.000000 Ce
   Ce745       1.0     0.340005     0.812917     0.827450    Biso  1.000000 Ce
   Ce746       1.0     0.216056     0.728089     0.828158    Biso  1.000000 Ce
   Ce747       1.0     0.461232     0.894198     0.827992    Biso  1.000000 Ce
   Ce748       1.0     0.505772     0.975656     0.827608    Biso  1.000000 Ce
   Ce749       1.0     0.506730     0.145336     0.826375    Biso  1.000000 Ce
   Ce750       1.0     0.588535     0.309157     0.826867    Biso  1.000000 Ce
   Ce751       1.0     0.797970     0.064960     0.827667    Biso  1.000000 Ce
   Ce752       1.0     0.964521     0.892488     0.827242    Biso  1.000000 Ce
   Ce753       1.0     0.799364     0.560697     0.827017    Biso  1.000000 Ce
   Ce754       1.0     0.382999     0.059150     0.827000    Biso  1.000000 Ce
   Ce755       1.0     0.507100     0.811156     0.827875    Biso  1.000000 Ce
   Ce756       1.0     0.799124     0.727309     0.827717    Biso  1.000000 Ce
   Ce757       1.0     0.341878     0.647210     0.828408    Biso  1.000000 Ce
   Ce758       1.0     0.840789     0.481226     0.827275    Biso  1.000000 Ce
   Ce759       1.0     0.089254     0.143827     0.826592    Biso  1.000000 Ce
   Ce760       1.0     0.757699     0.479063     0.827525    Biso  1.000000 Ce
   Ce761       1.0     0.381518     0.395946     0.827275    Biso  1.000000 Ce
   Ce762       1.0     0.587903     0.808138     0.826683    Biso  1.000000 Ce
   Ce763       1.0     0.628109     0.724241     0.827133    Biso  1.000000 Ce
   Ce764       1.0     0.881038     0.229359     0.826442    Biso  1.000000 Ce
   Ce765       1.0     0.423095     0.644619     0.827325    Biso  1.000000 Ce
   Ce766       1.0     0.299974     0.729296     0.827833    Biso  1.000000 Ce
   Ce767       1.0     0.090887     0.811634     0.827183    Biso  1.000000 Ce
   Ce768       1.0     0.714575     0.897065     0.827850    Biso  1.000000 Ce
   Ce769       1.0     0.589036     0.477655     0.827883    Biso  1.000000 Ce
   Ce770       1.0     0.174195     0.814099     0.827542    Biso  1.000000 Ce
   Ce771       1.0     0.174674     0.645122     0.827825    Biso  1.000000 Ce
   Ce772       1.0     0.711591     0.063753     0.828692    Biso  1.000000 Ce
   Ce773       1.0     0.755173     0.143827     0.827292    Biso  1.000000 Ce
   Ce774       1.0     0.048722     0.397329     0.827508    Biso  1.000000 Ce
   Ce775       1.0     0.009322     0.644468     0.827550    Biso  1.000000 Ce
   Ce776       1.0     0.462800     0.560949     0.827142    Biso  1.000000 Ce
   Ce777       1.0     0.588688     0.144355     0.826442    Biso  1.000000 Ce
   Ce778       1.0     0.046413     0.892312     0.827408    Biso  1.000000 Ce
   Ce779       1.0     0.962844     0.054800     0.826892    Biso  1.000000 Ce
   Ce780       1.0     0.339178     0.976511     0.826817    Biso  1.000000 Ce
   Ce781       1.0     0.966764     0.227272     0.827483    Biso  1.000000 Ce
   Ce782       1.0     0.006425     0.973241     0.827292    Biso  1.000000 Ce
   Ce783       1.0     0.629525     0.060182     0.827733    Biso  1.000000 Ce
   Ce784       1.0     0.670732     0.808138     0.826942    Biso  1.000000 Ce
   Ce785       1.0     0.967940     0.561552     0.827167    Biso  1.000000 Ce
   Ce786       1.0     0.546326     0.560798     0.826842    Biso  1.000000 Ce
   Ce787       1.0     0.712092     0.728190     0.826558    Biso  1.000000 Ce
   Ce788       1.0     0.589014     0.975228     0.827358    Biso  1.000000 Ce
   Ce789       1.0     0.052707     0.727360     0.827317    Biso  1.000000 Ce
   Ce790       1.0     0.840441     0.811709     0.826750    Biso  1.000000 Ce
   Ce791       1.0     0.879470     0.728542     0.826492    Biso  1.000000 Ce
   Ce792       1.0     0.216622     0.562835     0.827017    Biso  1.000000 Ce
   Ce793       1.0     0.212245     0.060961     0.826033    Biso  1.000000 Ce
   Ce794       1.0     0.964390     0.394940     0.827142    Biso  1.000000 Ce
   Ce795       1.0     0.339243     0.476750     0.827583    Biso  1.000000 Ce
   Ce796       1.0     0.382432     0.730503     0.826958    Biso  1.000000 Ce
   Ce797       1.0     0.923357     0.475870     0.826908    Biso  1.000000 Ce
   Ce798       1.0     0.257852     0.140357     0.826325    Biso  1.000000 Ce
   Ce799       1.0     0.716731     0.561225     0.827958    Biso  1.000000 Ce
   Ce800       1.0     0.923248     0.808641     0.827675    Biso  1.000000 Ce
   Ce801       1.0     0.339679     0.311697     0.827292    Biso  1.000000 Ce
   Ce802       1.0     0.215642     0.229560     0.826625    Biso  1.000000 Ce
   Ce803       1.0     0.505031     0.644091     0.825950    Biso  1.000000 Ce
   Ce804       1.0     0.133685     0.226593     0.826200    Biso  1.000000 Ce
   Ce805       1.0     0.465784     0.397153     0.826117    Biso  1.000000 Ce
   Ce806       1.0     0.630113     0.392702     0.826492    Biso  1.000000 Ce
   Ce807       1.0     0.382694     0.222694     0.826450    Biso  1.000000 Ce
   Ce808       1.0     0.506185     0.479466     0.827200    Biso  1.000000 Ce
   Ce809       1.0     0.713747     0.396876     0.827025    Biso  1.000000 Ce
   Ce810       1.0     0.299364     0.228202     0.826167    Biso  1.000000 Ce
   Ce811       1.0     0.630657     0.226844     0.827475    Biso  1.000000 Ce
   Ce812       1.0     0.465326     0.057717     0.827125    Biso  1.000000 Ce
   Ce813       1.0     0.258026     0.310012     0.826733    Biso  1.000000 Ce
   Ce814       1.0     0.835758     0.976335     0.826750    Biso  1.000000 Ce
   Ce815       1.0     0.300758     0.059100     0.826717    Biso  1.000000 Ce
   Ce816       1.0     0.547763     0.057415     0.826633    Biso  1.000000 Ce
   Ce817       1.0     0.217123     0.894626     0.827792    Biso  1.000000 Ce
   Ce818       1.0     0.176918     0.481679     0.826217    Biso  1.000000 Ce
   Ce819       1.0     0.134665     0.562357     0.827050    Biso  1.000000 Ce
   Ce820       1.0     0.711352     0.228152     0.827792    Biso  1.000000 Ce
   Ce821       1.0     0.879122     0.893318     0.827467    Biso  1.000000 Ce
   Ce822       1.0     0.090866     0.644292     0.827325    Biso  1.000000 Ce
   Ce823       1.0     0.050028     0.225461     0.827000    Biso  1.000000 Ce
   Ce824       1.0     0.380450     0.563790     0.827225    Biso  1.000000 Ce
   Ce825       1.0     0.004160     0.810980     0.826683    Biso  1.000000 Ce
   Ce826       1.0     0.672671     0.645324     0.827267    Biso  1.000000 Ce
   Ce827       1.0     0.919915     0.976888     0.826083    Biso  1.000000 Ce
   Ce828       1.0     0.590256     0.643060     0.826383    Biso  1.000000 Ce
   Ce829       1.0     0.130527     0.058974     0.826983    Biso  1.000000 Ce
   Ce830       1.0     0.175306     0.146443     0.826567    Biso  1.000000 Ce
   Ce831       1.0     0.463192     0.225687     0.825383    Biso  1.000000 Ce
   Ce832       1.0     0.922181     0.645852     0.825650    Biso  1.000000 Ce
   Ce833       1.0     0.174326     0.312200     0.827167    Biso  1.000000 Ce
   Ce834       1.0     0.671429     0.311370     0.826533    Biso  1.000000 Ce
   Ce835       1.0     0.547850     0.394689     0.826708    Biso  1.000000 Ce
   Ce836       1.0     0.674130     0.479114     0.826942    Biso  1.000000 Ce
   Ce837       1.0     0.799516     0.398134     0.826992    Biso  1.000000 Ce
   Ce838       1.0     0.751862     0.811936     0.827142    Biso  1.000000 Ce
   Ce839       1.0     0.674914     0.979856     0.827100    Biso  1.000000 Ce
   Ce840       1.0     0.338481     0.144431     0.826058    Biso  1.000000 Ce
   Ce841       1.0     0.300170     0.559364     0.827992    Biso  1.000000 Ce
   Ce842       1.0     0.006882     0.308805     0.826550    Biso  1.000000 Ce
   Ce843       1.0     0.963105     0.728139     0.826342    Biso  1.000000 Ce
   Ce844       1.0     0.212114     0.397455     0.826317    Biso  1.000000 Ce
   Ce845       1.0     0.754998     0.307623     0.826092    Biso  1.000000 Ce
   Ce846       1.0     0.423596     0.810502     0.826975    Biso  1.000000 Ce
   Ce847       1.0     0.009648     0.480195     0.827233    Biso  1.000000 Ce
   Ce848       1.0     0.086706     0.976964     0.826792    Biso  1.000000 Ce
   Ce849       1.0     0.133728     0.896512     0.827067    Biso  1.000000 Ce
   Ce850       1.0     0.843904     0.147046     0.827000    Biso  1.000000 Ce
   Ce851       1.0     0.634338     0.561200     0.827542    Biso  1.000000 Ce
   Ce852       1.0     0.134207     0.728416     0.827033    Biso  1.000000 Ce
   Ce853       1.0     0.050007     0.061691     0.825950    Biso  1.000000 Ce
   Ce854       1.0     0.130723     0.392777     0.827808    Biso  1.000000 Ce
   Ce855       1.0     0.879666     0.564017     0.826450    Biso  1.000000 Ce
   Ce856       1.0     0.008603     0.143827     0.826000    Biso  1.000000 Ce
   Ce857       1.0     0.924838     0.139099     0.826708    Biso  1.000000 Ce
   Ce858       1.0     0.258331     0.475140     0.827542    Biso  1.000000 Ce
   Ce859       1.0     0.926776     0.311018     0.825467    Biso  1.000000 Ce
   Ce860       1.0     0.089951     0.307220     0.827067    Biso  1.000000 Ce
   Ce861       1.0     0.881888     0.391042     0.826833    Biso  1.000000 Ce
   Ce862       1.0     0.673912     0.146870     0.827642    Biso  1.000000 Ce
   Ce863       1.0     0.796598     0.893821     0.827500    Biso  1.000000 Ce
   Ce864       1.0     0.836390     0.312577     0.825058    Biso  1.000000 Ce
   O1585       1.0     0.214967     0.116767     0.821758    Biso  1.000000 O
   O1586       1.0     0.795574     0.280235     0.823250    Biso  1.000000 O
   O1587       1.0     0.753409     0.868672     0.823850    Biso  1.000000 O
   O1588       1.0     0.421222     0.865830     0.822175    Biso  1.000000 O
   O1589       1.0     0.670841     0.700098     0.821050    Biso  1.000000 O
   O1590       1.0     0.670972     0.035913     0.823608    Biso  1.000000 O
   O1591       1.0     0.175415     0.534945     0.821442    Biso  1.000000 O
   O1592       1.0     0.339526     0.867289     0.821717    Biso  1.000000 O
   O1593       1.0     0.879187     0.948520     0.823217    Biso  1.000000 O
   O1594       1.0     0.340005     0.530443     0.824400    Biso  1.000000 O
   O1595       1.0     0.462147     0.615321     0.822408    Biso  1.000000 O
   O1596       1.0     0.546761     0.617383     0.823650    Biso  1.000000 O
   O1597       1.0     0.717276     0.452028     0.820925    Biso  1.000000 O
   O1598       1.0     0.505902     0.031235     0.822083    Biso  1.000000 O
   O1599       1.0     0.423575     0.196640     0.821117    Biso  1.000000 O
   O1600       1.0     0.463236     0.949501     0.822600    Biso  1.000000 O
   O1601       1.0     0.090757     0.032643     0.820708    Biso  1.000000 O
   O1602       1.0     0.924467     0.366773     0.820950    Biso  1.000000 O
   O1603       1.0     0.300301     0.446596     0.820867    Biso  1.000000 O
   O1604       1.0     0.215316     0.784473     0.820758    Biso  1.000000 O
   O1605       1.0     0.046892     0.947212     0.821375    Biso  1.000000 O
   O1606       1.0     0.006970     0.203305     0.820658    Biso  1.000000 O
   O1607       1.0     0.961493     0.783819     0.821792    Biso  1.000000 O
   O1608       1.0     0.672671     0.200890     0.822050    Biso  1.000000 O
   O1609       1.0     0.633249     0.618188     0.823467    Biso  1.000000 O
   O1610       1.0     0.968223     0.278877     0.820200    Biso  1.000000 O
   O1611       1.0     0.466307     0.780650     0.821158    Biso  1.000000 O
   O1612       1.0     0.837827     0.865403     0.822683    Biso  1.000000 O
   O1613       1.0     0.216252     0.450519     0.821517    Biso  1.000000 O
   O1614       1.0     0.880298     0.620753     0.822217    Biso  1.000000 O
   O1615       1.0     0.507906     0.200236     0.821292    Biso  1.000000 O
   O1616       1.0     0.712942     0.785454     0.820800    Biso  1.000000 O
   O1617       1.0     0.050486     0.117169     0.821050    Biso  1.000000 O
   O1618       1.0     0.672671     0.367729     0.822500    Biso  1.000000 O
   O1619       1.0     0.507427     0.365314     0.820950    Biso  1.000000 O
   O1620       1.0     0.340354     0.367905     0.820775    Biso  1.000000 O
   O1621       1.0     0.590038     0.867264     0.822092    Biso  1.000000 O
   O1622       1.0     0.339199     0.197369     0.819858    Biso  1.000000 O
   O1623       1.0     0.091519     0.699570     0.821692    Biso  1.000000 O
   O1624       1.0     0.049963     0.450645     0.821025    Biso  1.000000 O
   O1625       1.0     0.380908     0.450871     0.821592    Biso  1.000000 O
   O1626       1.0     0.921244     0.699444     0.819842    Biso  1.000000 O
   O1627       1.0     0.133510     0.282348     0.821075    Biso  1.000000 O
   O1628       1.0     0.299429     0.114428     0.820583    Biso  1.000000 O
   O1629       1.0     0.213334     0.285844     0.820550    Biso  1.000000 O
   O1630       1.0     0.837805     0.369942     0.822417    Biso  1.000000 O
   O1631       1.0     0.216557     0.950230     0.821033    Biso  1.000000 O
   O1632       1.0     0.300301     0.283681     0.820683    Biso  1.000000 O
   O1633       1.0     0.298035     0.785303     0.821250    Biso  1.000000 O
   O1634       1.0     0.882127     0.782184     0.821308    Biso  1.000000 O
   O1635       1.0     0.381997     0.784775     0.821133    Biso  1.000000 O
   O1636       1.0     0.172017     0.367477     0.821192    Biso  1.000000 O
   O1637       1.0     0.546892     0.780927     0.820717    Biso  1.000000 O
   O1638       1.0     0.423422     0.366949     0.820450    Biso  1.000000 O
   O1639       1.0     0.381518     0.948067     0.821067    Biso  1.000000 O
   O1640       1.0     0.175415     0.699972     0.821375    Biso  1.000000 O
   O1641       1.0     0.174696     0.199180     0.820717    Biso  1.000000 O
   O1642       1.0     0.172453     0.028544     0.820192    Biso  1.000000 O
   O1643       1.0     0.716535     0.953701     0.821558    Biso  1.000000 O
   O1644       1.0     0.547785     0.451450     0.821008    Biso  1.000000 O
   O1645       1.0     0.503833     0.533838     0.819958    Biso  1.000000 O
   O1646       1.0     0.589080     0.032367     0.820808    Biso  1.000000 O
   O1647       1.0     0.546783     0.947363     0.821958    Biso  1.000000 O
   O1648       1.0     0.257852     0.702437     0.821383    Biso  1.000000 O
   O1649       1.0     0.218038     0.621180     0.821133    Biso  1.000000 O
   O1650       1.0     0.882280     0.113573     0.822133    Biso  1.000000 O
   O1651       1.0     0.675785     0.534894     0.821733    Biso  1.000000 O
   O1652       1.0     0.298057     0.947439     0.820283    Biso  1.000000 O
   O1653       1.0     0.421593     0.532153     0.820900    Biso  1.000000 O
   O1654       1.0     0.799996     0.619194     0.820933    Biso  1.000000 O
   O1655       1.0     0.133510     0.618464     0.821608    Biso  1.000000 O
   O1656       1.0     0.257765     0.864824     0.821208    Biso  1.000000 O
   O1657       1.0     0.795509     0.948948     0.821567    Biso  1.000000 O
   O1658       1.0     0.629481     0.778563     0.822492    Biso  1.000000 O
   O1659       1.0     0.174696     0.870156     0.821242    Biso  1.000000 O
   O1660       1.0     0.842009     0.201871     0.820950    Biso  1.000000 O
   O1661       1.0     0.757939     0.533536     0.821592    Biso  1.000000 O
   O1662       1.0     0.422660     0.032342     0.821225    Biso  1.000000 O
   O1663       1.0     0.715163     0.117069     0.821233    Biso  1.000000 O
   O1664       1.0     0.048177     0.280562     0.820533    Biso  1.000000 O
   O1665       1.0     0.340245     0.702789     0.823125    Biso  1.000000 O
   O1666       1.0     0.005554     0.867590     0.821600    Biso  1.000000 O
   O1667       1.0     0.341704     0.031160     0.820500    Biso  1.000000 O
   O1668       1.0     0.799059     0.450670     0.820925    Biso  1.000000 O
   O1669       1.0     0.548068     0.281040     0.821083    Biso  1.000000 O
   O1670       1.0     0.589820     0.198325     0.821275    Biso  1.000000 O
   O1671       1.0     0.839156     0.535925     0.821608    Biso  1.000000 O
   O1672       1.0     0.920220     0.031009     0.822392    Biso  1.000000 O
   O1673       1.0     0.587751     0.366446     0.819883    Biso  1.000000 O
   O1674       1.0     0.050072     0.617408     0.821050    Biso  1.000000 O
   O1675       1.0     0.840680     0.698665     0.821742    Biso  1.000000 O
   O1676       1.0     0.713595     0.282826     0.821825    Biso  1.000000 O
   O1677       1.0     0.091127     0.199356     0.819758    Biso  1.000000 O
   O1678       1.0     0.008255     0.535951     0.821150    Biso  1.000000 O
   O1679       1.0     0.258701     0.544225     0.818308    Biso  1.000000 O
   O1680       1.0     0.587882     0.696829     0.821350    Biso  1.000000 O
   O1681       1.0     0.132051     0.801675     0.817042    Biso  1.000000 O
   O1682       1.0     0.259463     0.212937     0.817142    Biso  1.000000 O
   O1683       1.0     0.760204     0.034882     0.818033    Biso  1.000000 O
   O1684       1.0     0.659211     0.859316     0.817158    Biso  1.000000 O
   O1685       1.0     0.519384     0.861328     0.817742    Biso  1.000000 O
   O1686       1.0     0.622751     0.942610     0.817975    Biso  1.000000 O
   O1687       1.0     0.620944     0.441667     0.816967    Biso  1.000000 O
   O1688       1.0     0.466481     0.453638     0.820825    Biso  1.000000 O
   O1689       1.0     0.580869     0.529714     0.818050    Biso  1.000000 O
   O1690       1.0     0.382040     0.618892     0.821500    Biso  1.000000 O
   O1691       1.0     0.381256     0.303347     0.815858    Biso  1.000000 O
   O1692       1.0     0.079017     0.858034     0.817892    Biso  1.000000 O
   O1693       1.0     0.390012     0.107261     0.816925    Biso  1.000000 O
   O1694       1.0     0.268524     0.358851     0.817800    Biso  1.000000 O
   O1695       1.0     0.805550     0.781229     0.817600    Biso  1.000000 O
   O1696       1.0     0.081304     0.532304     0.817883    Biso  1.000000 O
   O1697       1.0     0.755913     0.380253     0.817158    Biso  1.000000 O
   O1698       1.0     0.463737     0.296909     0.816117    Biso  1.000000 O
   O1699       1.0     0.628937     0.280738     0.821792    Biso  1.000000 O
   O1700       1.0     0.930043     0.860272     0.817850    Biso  1.000000 O
   O1701       1.0     0.766237     0.191811     0.817100    Biso  1.000000 O
   O1702       1.0     0.017859     0.693459     0.817700    Biso  1.000000 O
   O1703       1.0     0.725617     0.612680     0.818050    Biso  1.000000 O
   O1704       1.0     0.121270     0.112165     0.817525    Biso  1.000000 O
   O1705       1.0     0.765366     0.694590     0.818700    Biso  1.000000 O
   O1706       1.0     0.505706     0.701179     0.821083    Biso  1.000000 O
   O1707       1.0     0.267522     0.023288     0.817100    Biso  1.000000 O
   O1708       1.0     0.144662     0.946458     0.817033    Biso  1.000000 O
   O1709       1.0     0.618983     0.109524     0.816775    Biso  1.000000 O
   O1710       1.0     0.923291     0.218344     0.816542    Biso  1.000000 O
   O1711       1.0     0.465784     0.126676     0.816733    Biso  1.000000 O
   O1712       1.0     0.298972     0.631617     0.818592    Biso  1.000000 O
   O1713       1.0     0.434051     0.694188     0.817000    Biso  1.000000 O
   O1714       1.0     0.881169     0.461660     0.817458    Biso  1.000000 O
   O1715       1.0     0.872283     0.274803     0.815817    Biso  1.000000 O
   O1716       1.0     0.545847     0.129794     0.816133    Biso  1.000000 O
   O1717       1.0     0.124842     0.448960     0.818892    Biso  1.000000 O
   O1718       1.0     0.007253     0.383673     0.818067    Biso  1.000000 O
   O1719       1.0     0.787908     0.112215     0.817500    Biso  1.000000 O
   O1720       1.0     0.837914     0.047959     0.817683    Biso  1.000000 O
   O1721       1.0     0.955569     0.102734     0.817500    Biso  1.000000 O
   O1722       1.0     0.994991     0.021477     0.817183    Biso  1.000000 O
   O1723       1.0     0.090974     0.377638     0.817200    Biso  1.000000 O
   O1724       1.0     0.978721     0.611649     0.816917    Biso  1.000000 O
   O1725       1.0     0.934377     0.525665     0.816425    Biso  1.000000 O
   O1726       1.0     0.954110     0.440812     0.816800    Biso  1.000000 O
   O1727       1.0     0.974605     0.938611     0.816425    Biso  1.000000 O
   O1728       1.0     0.060461     0.778286     0.817367    Biso  1.000000 O
   H1          1.0     0.500436     0.636672     0.800492    Biso  1.000000 H
   H2          1.0     0.253517     0.034655     0.811117    Biso  1.000000 H
   H3          1.0     0.960230     0.949903     0.810717    Biso  1.000000 H
   H4          1.0     0.304983     0.614114     0.813067    Biso  1.000000 H
   H5          1.0     0.374701     0.116188     0.810808    Biso  1.000000 H
   H6          1.0     0.675023     0.866107     0.811917    Biso  1.000000 H
   H7          1.0     0.045041     0.787365     0.811325    Biso  1.000000 H
   H8          1.0     0.881539     0.442296     0.811475    Biso  1.000000 H
   H9          1.0     0.750664     0.700903     0.811608    Biso  1.000000 H
   H10         1.0     0.759071     0.361039     0.811767    Biso  1.000000 H
   H11         1.0     0.255543     0.192993     0.811208    Biso  1.000000 H
   H12         1.0     0.466045     0.109096     0.810067    Biso  1.000000 H
   H13         1.0     0.009431     0.363554     0.812192    Biso  1.000000 H
   H14         1.0     0.501503     0.871086     0.813450    Biso  1.000000 H
   H15         1.0     0.792351     0.796218     0.812508    Biso  1.000000 H
   H16         1.0     0.008973     0.034404     0.811542    Biso  1.000000 H
   H17         1.0     0.004029     0.704021     0.811775    Biso  1.000000 H
   H18         1.0     0.963824     0.621130     0.810900    Biso  1.000000 H
   H19         1.0     0.380951     0.282348     0.810483    Biso  1.000000 H
   H20         1.0     0.548438     0.108040     0.811258    Biso  1.000000 H
   H21         1.0     0.363005     0.538994     0.806600    Biso  1.000000 H
   H22         1.0     0.572004     0.608455     0.807525    Biso  1.000000 H
   H23         1.0     0.635449     0.119357     0.811558    Biso  1.000000 H
   H24         1.0     0.592434     0.544702     0.812258    Biso  1.000000 H
   H25         1.0     0.711874     0.620627     0.811467    Biso  1.000000 H
   H26         1.0     0.095875     0.540025     0.811750    Biso  1.000000 H
   H27         1.0     0.259877     0.526469     0.811908    Biso  1.000000 H
   H28         1.0     0.633924     0.453361     0.811058    Biso  1.000000 H
   H29         1.0     0.636168     0.950507     0.811783    Biso  1.000000 H
   H30         1.0     0.133990     0.780550     0.810975    Biso  1.000000 H
   H31         1.0     0.137474     0.120087     0.811708    Biso  1.000000 H
   H32         1.0     0.804548     0.122476     0.812492    Biso  1.000000 H
   H33         1.0     0.420721     0.702085     0.810850    Biso  1.000000 H
   H34         1.0     0.475367     0.382592     0.802900    Biso  1.000000 H
   H35         1.0     0.916431     0.529864     0.811417    Biso  1.000000 H
   H36         1.0     0.092935     0.867666     0.811558    Biso  1.000000 H
   H37         1.0     0.094285     0.357795     0.811408    Biso  1.000000 H
   H38         1.0     0.129612     0.953273     0.810675    Biso  1.000000 H
   H39         1.0     0.254258     0.367402     0.811567    Biso  1.000000 H
   H40         1.0     0.969900     0.114202     0.811783    Biso  1.000000 H
   H41         1.0     0.749227     0.201393     0.811992    Biso  1.000000 H
   H42         1.0     0.922355     0.197017     0.811283    Biso  1.000000 H
   H43         1.0     0.462168     0.277318     0.810325    Biso  1.000000 H
   H44         1.0     0.135405     0.458165     0.811767    Biso  1.000000 H
   H45         1.0     0.915756     0.870960     0.811225    Biso  1.000000 H
   H46         1.0     0.837631     0.028620     0.811858    Biso  1.000000 H
   H47         1.0     0.886919     0.283329     0.810058    Biso  1.000000 H
   H48         1.0     0.970249     0.452531     0.811933    Biso  1.000000 H
   H49         1.0     0.289563     0.927118     0.808583    Biso  1.000000 H
   H50         1.0     0.263972     0.901014     0.805608    Biso  1.000000 H
   O1729       1.0     0.471969     0.889370     0.811117    Biso  1.000000 O
   O1730       1.0     0.723919     0.721274     0.808742    Biso  1.000000 O
   O1731       1.0     0.839700     0.988985     0.809533    Biso  1.000000 O
   H51         1.0     0.213290     0.763926     0.808950    Biso  1.000000 H
   H52         1.0     0.733894     0.952091     0.809883    Biso  1.000000 H
   O1732       1.0     0.706364     0.885647     0.810958    Biso  1.000000 O
   O1733       1.0     0.164307     0.477605     0.808950    Biso  1.000000 O
   H53         1.0     0.752712     0.041119     0.810725    Biso  1.000000 H
   O1734       1.0     0.720673     0.223952     0.809975    Biso  1.000000 O
   H54         1.0     0.392996     0.956140     0.808642    Biso  1.000000 H
   O1735       1.0     0.223527     0.052411     0.808683    Biso  1.000000 O
   O1736       1.0     0.767761     0.321656     0.809250    Biso  1.000000 O
   H55         1.0     0.412314     0.874481     0.809883    Biso  1.000000 H
   O1737       1.0     0.547741     0.069612     0.809258    Biso  1.000000 O
   O1738       1.0     0.682363     0.640822     0.809925    Biso  1.000000 O
   O1739       1.0     0.621967     0.563690     0.809525    Biso  1.000000 O
   O1740       1.0     0.377423     0.243141     0.810283    Biso  1.000000 O
   O1741       1.0     0.933593     0.638684     0.809325    Biso  1.000000 O
   H56         1.0     0.478242     0.955361     0.809367    Biso  1.000000 H
   H57         1.0     0.154267     0.371401     0.792667    Biso  1.000000 H
   O1742       1.0     0.466154     0.068355     0.809317    Biso  1.000000 O
   H58         1.0     0.515747     0.555567     0.807933    Biso  1.000000 H
   H59         1.0     0.710589     0.415814     0.798108    Biso  1.000000 H
   O1743       1.0     0.667857     0.317003     0.808400    Biso  1.000000 O
   O1744       1.0     0.390034     0.724367     0.809425    Biso  1.000000 O
   H60         1.0     0.606939     0.362297     0.808575    Biso  1.000000 H
   O1745       1.0     0.372022     0.558987     0.808975    Biso  1.000000 O
   O1746       1.0     0.126476     0.557780     0.809617    Biso  1.000000 O
   H61         1.0     0.267130     0.721676     0.808708    Biso  1.000000 H
   O1747       1.0     0.119528     0.889596     0.809333    Biso  1.000000 O
   O1748       1.0     0.462168     0.238136     0.808300    Biso  1.000000 O
   O1749       1.0     0.590365     0.616276     0.809933    Biso  1.000000 O
   H62         1.0     0.371455     0.461459     0.808483    Biso  1.000000 H
   O1750       1.0     0.014723     0.803435     0.809200    Biso  1.000000 O
   O1751       1.0     0.467461     0.397983     0.807925    Biso  1.000000 O
   H63         1.0     0.433506     0.832885     0.799033    Biso  1.000000 H
   O1752       1.0     0.508886     0.629907     0.807683    Biso  1.000000 O
   H64         1.0     0.483730     0.475266     0.795808    Biso  1.000000 H
   H65         1.0     0.802609     0.601137     0.808592    Biso  1.000000 H
   O1753       1.0     0.665200     0.473480     0.809550    Biso  1.000000 O
   H66         1.0     0.560613     0.978020     0.806892    Biso  1.000000 H
   H67         1.0     0.787516     0.459196     0.807008    Biso  1.000000 H
   H68         1.0     0.299320     0.297689     0.803608    Biso  1.000000 H
   O1754       1.0     0.887529     0.890275     0.809325    Biso  1.000000 O
   O1755       1.0     0.314065     0.574353     0.810700    Biso  1.000000 O
   O1756       1.0     0.098445     0.969796     0.808892    Biso  1.000000 O
   O1757       1.0     0.257917     0.155018     0.808358    Biso  1.000000 O
   O1758       1.0     0.667857     0.968840     0.809592    Biso  1.000000 O
   O1759       1.0     0.927582     0.964314     0.808458    Biso  1.000000 O
   H69         1.0     0.410507     0.379775     0.808217    Biso  1.000000 H
   O1760       1.0     0.226772     0.390011     0.809242    Biso  1.000000 O
   H70         1.0     0.287058     0.806302     0.809967    Biso  1.000000 H
   O1761       1.0     0.886788     0.555139     0.808708    Biso  1.000000 O
   H71         1.0     0.650499     0.795991     0.796675    Biso  1.000000 H
   O1762       1.0     0.012349     0.325051     0.809408    Biso  1.000000 O
   O1763       1.0     0.996885     0.136861     0.809108    Biso  1.000000 O
   O1764       1.0     0.976260     0.727284     0.809508    Biso  1.000000 O
   H72         1.0     0.365183     0.788245     0.809242    Biso  1.000000 H
   O1765       1.0     0.035458     0.056258     0.808858    Biso  1.000000 O
   O1766       1.0     0.163763     0.143400     0.809008    Biso  1.000000 O
   H73         1.0     0.225683     0.296859     0.808550    Biso  1.000000 H
   H74         1.0     0.770092     0.943943     0.808742    Biso  1.000000 H
   H75         1.0     0.431023     0.547569     0.808417    Biso  1.000000 H
   H76         1.0     0.141591     0.295727     0.809233    Biso  1.000000 H
   H77         1.0     0.329072     0.209215     0.807650    Biso  1.000000 H
   H78         1.0     0.907153     0.710334     0.807708    Biso  1.000000 H
   O1767       1.0     0.890600     0.403893     0.809175    Biso  1.000000 O
   H79         1.0     0.165549     0.046576     0.808200    Biso  1.000000 H
   H80         1.0     0.335170     0.013430     0.808183    Biso  1.000000 H
   O1768       1.0     0.915342     0.308427     0.808367    Biso  1.000000 O
   O1769       1.0     0.921288     0.157885     0.810000    Biso  1.000000 O
   O1770       1.0     0.998541     0.475241     0.810000    Biso  1.000000 O
   H81         1.0     0.119158     0.616327     0.809133    Biso  1.000000 H
   H82         1.0     0.188744     0.202525     0.808267    Biso  1.000000 H
   H83         1.0     0.215468     0.603501     0.808817    Biso  1.000000 H
   O1771       1.0     0.092259     0.319770     0.809033    Biso  1.000000 O
   H84         1.0     0.718822     0.095642     0.808917    Biso  1.000000 H
   H85         1.0     0.820055     0.368358     0.806042    Biso  1.000000 H
   O1772       1.0     0.258353     0.487086     0.810325    Biso  1.000000 O
   H86         1.0     0.104935     0.208762     0.807608    Biso  1.000000 H
   H87         1.0     0.177571     0.857556     0.808417    Biso  1.000000 H
   O1773       1.0     0.662783     0.141463     0.809725    Biso  1.000000 O
   O1774       1.0     0.833711     0.142218     0.809825    Biso  1.000000 O
   H88         1.0     0.180642     0.681840     0.809067    Biso  1.000000 H
   O1775       1.0     0.345450     0.135000     0.808600    Biso  1.000000 O
   H89         1.0     0.547153     0.434550     0.808625    Biso  1.000000 H
   H90         1.0     0.302326     0.096799     0.808350    Biso  1.000000 H
   O1776       1.0     0.134512     0.742499     0.809700    Biso  1.000000 O
   O1777       1.0     0.419502     0.811634     0.808217    Biso  1.000000 O
   H91         1.0     0.607658     0.798179     0.796917    Biso  1.000000 H
   H92         1.0     0.909919     0.778664     0.806583    Biso  1.000000 H
   O1778       1.0     0.766411     0.822071     0.810517    Biso  1.000000 O
   H93         1.0     0.787995     0.320449     0.806442    Biso  1.000000 H
   H94         1.0     0.037244     0.265724     0.808575    Biso  1.000000 H
   H95         1.0     0.658318     0.505042     0.798933    Biso  1.000000 H
   O1779       1.0     0.790609     0.884994     0.809033    Biso  1.000000 O
   H96         1.0     0.461493     0.879184     0.804642    Biso  1.000000 H
   O1780       1.0     0.823997     0.324095     0.807750    Biso  1.000000 O
   H97         1.0     0.122163     0.381133     0.791633    Biso  1.000000 H
   H98         1.0     0.641525     0.345170     0.806225    Biso  1.000000 H
   H99         1.0     0.723047     0.445942     0.802992    Biso  1.000000 H
   O1781       1.0     0.285577     0.904258     0.804800    Biso  1.000000 O
   O1782       1.0     0.271747     0.821819     0.806083    Biso  1.000000 O
   O1783       1.0     0.218822     0.739959     0.806200    Biso  1.000000 O
   H100        1.0     0.138890     0.551568     0.803450    Biso  1.000000 H
   O1784       1.0     0.286753     0.729849     0.805817    Biso  1.000000 O
   O1785       1.0     0.394063     0.889269     0.806925    Biso  1.000000 O
   O1786       1.0     0.124537     0.216458     0.803875    Biso  1.000000 O
   O1787       1.0     0.707823     0.439781     0.797683    Biso  1.000000 O
   O1788       1.0     0.577406     0.991877     0.804842    Biso  1.000000 O
   O1789       1.0     0.159015     0.308352     0.804908    Biso  1.000000 O
   O1790       1.0     0.717145     0.071926     0.805783    Biso  1.000000 O
   O1791       1.0     0.411225     0.964666     0.804267    Biso  1.000000 O
   O1792       1.0     0.134948     0.361341     0.792500    Biso  1.000000 O
   O1793       1.0     0.150259     0.062370     0.804675    Biso  1.000000 O
   H101        1.0     0.013765     0.815733     0.802442    Biso  1.000000 H
   O1794       1.0     0.626759     0.364812     0.804683    Biso  1.000000 O
   H102        1.0     0.400466     0.808742     0.805775    Biso  1.000000 H
   H103        1.0     0.878403     0.879662     0.803142    Biso  1.000000 H
   O1795       1.0     0.340746     0.990091     0.804750    Biso  1.000000 O
   O1796       1.0     0.497778     0.965596     0.806358    Biso  1.000000 O
   O1797       1.0     0.182384     0.657471     0.805908    Biso  1.000000 O
   O1798       1.0     0.350481     0.801348     0.804567    Biso  1.000000 O
   O1799       1.0     0.207061     0.216080     0.805417    Biso  1.000000 O
   O1800       1.0     0.767587     0.467143     0.804883    Biso  1.000000 O
   O1801       1.0     0.813390     0.391168     0.803542    Biso  1.000000 O
   O1802       1.0     0.036133     0.242864     0.804308    Biso  1.000000 O
   O1803       1.0     0.660234     0.792973     0.803958    Biso  1.000000 O
   O1804       1.0     0.445616     0.854010     0.795725    Biso  1.000000 O
   H104        1.0     0.730039     0.726530     0.801175    Biso  1.000000 H
   O1805       1.0     0.315590     0.223248     0.802542    Biso  1.000000 O
   O1806       1.0     0.887725     0.721374     0.805192    Biso  1.000000 O
   O1807       1.0     0.244849     0.303020     0.804225    Biso  1.000000 O
   O1808       1.0     0.533127     0.571008     0.807017    Biso  1.000000 O
   H105        1.0     0.913077     0.956693     0.803550    Biso  1.000000 H
   O1809       1.0     0.547654     0.411186     0.804408    Biso  1.000000 O
   O1810       1.0     0.754258     0.958730     0.806342    Biso  1.000000 O
   O1811       1.0     0.493357     0.473506     0.802758    Biso  1.000000 O
   O1812       1.0     0.300388     0.074290     0.803975    Biso  1.000000 O
   O1813       1.0     0.591562     0.813520     0.807625    Biso  1.000000 O
   O1814       1.0     0.446901     0.561074     0.804300    Biso  1.000000 O
   O1815       1.0     0.216753     0.581118     0.804283    Biso  1.000000 O
   O1816       1.0     0.652611     0.524483     0.794283    Biso  1.000000 O
   H106        1.0     0.097443     0.960441     0.801467    Biso  1.000000 H
   O1817       1.0     0.615716     0.790132     0.789075    Biso  1.000000 O
   O1818       1.0     0.308599     0.301411     0.796417    Biso  1.000000 O
   H107        1.0     0.613843     0.586550     0.807650    Biso  1.000000 H
   H108        1.0     0.120116     0.905943     0.803700    Biso  1.000000 H
   H109        1.0     0.244130     0.152881     0.802483    Biso  1.000000 H
   H110        1.0     0.362177     0.240726     0.805008    Biso  1.000000 H
   H111        1.0     0.772074     0.845912     0.809867    Biso  1.000000 H
   O1819       1.0     0.172888     0.837060     0.803408    Biso  1.000000 O
   H112        1.0     0.715969     0.877952     0.804525    Biso  1.000000 H
   H113        1.0     0.375920     0.726152     0.803683    Biso  1.000000 H
   O1820       1.0     0.392821     0.393833     0.805517    Biso  1.000000 O
   H114        1.0     0.681143     0.650303     0.802667    Biso  1.000000 H
   O1821       1.0     0.805419     0.578025     0.804867    Biso  1.000000 O
   H115        1.0     0.334517     0.568267     0.809967    Biso  1.000000 H
   H116        1.0     0.907980     0.325604     0.803467    Biso  1.000000 H
   O1822       1.0     0.218539     0.906697     0.805183    Biso  1.000000 O
   H117        1.0     0.157468     0.161557     0.804550    Biso  1.000000 H
   O1823       1.0     0.355273     0.476725     0.805617    Biso  1.000000 O
   O1824       1.0     0.103302     0.628775     0.804483    Biso  1.000000 O
   H118        1.0     0.006621     0.130699     0.802442    Biso  1.000000 H
   H119        1.0     0.025548     0.326459     0.803083    Biso  1.000000 H
   O1825       1.0     0.925273     0.792194     0.803175    Biso  1.000000 O
   H120        1.0     0.928606     0.639288     0.801675    Biso  1.000000 H
   H121        1.0     0.796337     0.887257     0.801575    Biso  1.000000 H
   H122        1.0     0.831359     0.154943     0.803217    Biso  1.000000 H
   H123        1.0     0.536634     0.065614     0.802742    Biso  1.000000 H
   H124        1.0     0.717014     0.237457     0.803667    Biso  1.000000 H
   H125        1.0     0.992813     0.488872     0.803900    Biso  1.000000 H
   H126        1.0     0.911008     0.147046     0.804150    Biso  1.000000 H
   H127        1.0     0.909962     0.398712     0.807117    Biso  1.000000 H
   H128        1.0     0.839787     0.981264     0.802100    Biso  1.000000 H
   H129        1.0     0.978634     0.744838     0.804233    Biso  1.000000 H
   H130        1.0     0.337479     0.128763     0.801592    Biso  1.000000 H
   H131        1.0     0.078974     0.318135     0.802842    Biso  1.000000 H
   H132        1.0     0.249858     0.479768     0.803492    Biso  1.000000 H
   H133        1.0     0.458814     0.231547     0.800842    Biso  1.000000 H
   H134        1.0     0.215359     0.385811     0.802617    Biso  1.000000 H
   H135        1.0     0.665069     0.151095     0.802558    Biso  1.000000 H
   H136        1.0     0.128436     0.735709     0.802458    Biso  1.000000 H
   H137        1.0     0.663828     0.302870     0.802150    Biso  1.000000 H
   H138        1.0     0.875811     0.560873     0.802292    Biso  1.000000 H
   H139        1.0     0.044627     0.047506     0.802400    Biso  1.000000 H
   H140        1.0     0.681208     0.967457     0.803617    Biso  1.000000 H
   H141        1.0     0.680795     0.462339     0.805483    Biso  1.000000 H
   H142        1.0     0.830509     0.316274     0.800733    Biso  1.000000 H
   H143        1.0     0.943242     0.783693     0.806408    Biso  1.000000 H
   H144        1.0     0.162456     0.493625     0.803200    Biso  1.000000 H
   H145        1.0     0.222002     0.061841     0.801450    Biso  1.000000 H
   H146        1.0     0.459272     0.057591     0.802800    Biso  1.000000 H
   H147        1.0     0.152241     0.831502     0.804650    Biso  1.000000 H
   H148        1.0     0.582241     0.831300     0.804067    Biso  1.000000 H
   H149        1.0     0.603846     0.771018     0.786508    Biso  1.000000 H
   H150        1.0     0.216513     0.738702     0.798000    Biso  1.000000 H
   H151        1.0     0.708477     0.073636     0.798325    Biso  1.000000 H
   H152        1.0     0.298231     0.209818     0.801425    Biso  1.000000 H
   H153        1.0     0.209718     0.909137     0.797333    Biso  1.000000 H
   H154        1.0     0.951278     0.523125     0.799700    Biso  1.000000 H
   H155        1.0     0.435532     0.573473     0.798042    Biso  1.000000 H
   H156        1.0     0.019014     0.230642     0.807158    Biso  1.000000 H
   H157        1.0     0.824193     0.395116     0.796450    Biso  1.000000 H
   H158        1.0     0.118722     0.222116     0.796183    Biso  1.000000 H
   H159        1.0     0.302827     0.080401     0.795983    Biso  1.000000 H
   H160        1.0     0.769504     0.478435     0.797708    Biso  1.000000 H
   H161        1.0     0.884763     0.717904     0.796642    Biso  1.000000 H
   H162        1.0     0.271355     0.844579     0.810225    Biso  1.000000 H
   H163        1.0     0.440519     0.853859     0.787850    Biso  1.000000 H
   H164        1.0     0.239861     0.312200     0.796792    Biso  1.000000 H
   H165        1.0     0.490831     0.975907     0.799417    Biso  1.000000 H
   H166        1.0     0.339635     0.994392     0.796275    Biso  1.000000 H
   H167        1.0     0.545934     0.414380     0.796275    Biso  1.000000 H
   H168        1.0     0.639718     0.539346     0.799158    Biso  1.000000 H
   H169        1.0     0.406913     0.962981     0.796067    Biso  1.000000 H
   H170        1.0     0.214902     0.929809     0.809058    Biso  1.000000 H
   H171        1.0     0.190922     0.659709     0.798467    Biso  1.000000 H
   H172        1.0     0.577057     0.013706     0.809983    Biso  1.000000 H
   H173        1.0     0.817594     0.581143     0.797683    Biso  1.000000 H
   H174        1.0     0.148364     0.053341     0.797150    Biso  1.000000 H
   H175        1.0     0.200592     0.221135     0.797342    Biso  1.000000 H
   H176        1.0     0.236834     0.579760     0.801450    Biso  1.000000 H
   H177        1.0     0.521584     0.596987     0.806517    Biso  1.000000 H
   H178        1.0     0.282986     0.738325     0.797725    Biso  1.000000 H
   H179        1.0     0.149606     0.324900     0.799983    Biso  1.000000 H
   H180        1.0     0.644771     0.784750     0.808833    Biso  1.000000 H
   H181        1.0     0.349980     0.466489     0.798267    Biso  1.000000 H
   H182        1.0     0.110250     0.626713     0.796542    Biso  1.000000 H
   H183        1.0     0.479462     0.460126     0.807633    Biso  1.000000 H
   H184        1.0     0.347781     0.788069     0.797817    Biso  1.000000 H
   H185        1.0     0.400880     0.912607     0.806142    Biso  1.000000 H
   O1826       1.0     0.963802     0.509645     0.794975    Biso  1.000000 O
   H186        1.0     0.307292     0.279657     0.792875    Biso  1.000000 H
   H187        1.0     0.398462     0.401076     0.797208    Biso  1.000000 H
   O1827       1.0     0.121967     0.932752     0.791292    Biso  1.000000 O
   H188        1.0     0.240297     0.822850     0.796983    Biso  1.000000 H
   H189        1.0     0.048417     0.343460     0.785383    Biso  1.000000 H
   O1828       1.0     0.223875     0.825315     0.791792    Biso  1.000000 O
   H190        1.0     0.433506     0.704223     0.783858    Biso  1.000000 H
   H191        1.0     0.111012     0.933607     0.784208    Biso  1.000000 H
   H192        1.0     0.293636     0.579735     0.799358    Biso  1.000000 H
   O1829       1.0     0.053970     0.328924     0.791533    Biso  1.000000 O
   H193        1.0     0.419480     0.706662     0.794767    Biso  1.000000 H
   O1830       1.0     0.350503     0.738149     0.787492    Biso  1.000000 O
   H194        1.0     0.142179     0.937153     0.789075    Biso  1.000000 H
   H195        1.0     0.882323     0.699344     0.776975    Biso  1.000000 H
   O1831       1.0     0.426232     0.690290     0.789700    Biso  1.000000 O
   O1832       1.0     0.888966     0.357594     0.792467    Biso  1.000000 O
   O1833       1.0     0.279784     0.583004     0.792567    Biso  1.000000 O
   H196        1.0     0.885852     0.374972     0.797975    Biso  1.000000 H
   H197        1.0     0.329747     0.741871     0.787917    Biso  1.000000 H
   H198        1.0     0.066385     0.313256     0.787175    Biso  1.000000 H
   H199        1.0     0.262556     0.739808     0.783833    Biso  1.000000 H
   H200        1.0     0.208172     0.836707     0.795825    Biso  1.000000 H
   H201        1.0     0.775341     0.302693     0.789317    Biso  1.000000 H
   O1834       1.0     0.875005     0.711340     0.783342    Biso  1.000000 O
   O1835       1.0     0.847737     0.315167     0.786900    Biso  1.000000 O
   H202        1.0     0.926188     0.278400     0.795492    Biso  1.000000 H
   H203        1.0     0.217210     0.313432     0.778258    Biso  1.000000 H
   H204        1.0     0.391841     0.218168     0.758167    Biso  1.000000 H
   H205        1.0     0.801738     0.508840     0.780750    Biso  1.000000 H
   Si1         1.0     0.960382     0.517416     0.781775    Biso  1.000000 Si
   O1836       1.0     0.281679     0.751528     0.784892    Biso  1.000000 O
   H206        1.0     0.352790     0.712849     0.784933    Biso  1.000000 H
   O1837       1.0     0.166050     0.542741     0.793250    Biso  1.000000 O
   O1838       1.0     0.929673     0.536227     0.779975    Biso  1.000000 O
   H207        1.0     0.374809     0.963132     0.783317    Biso  1.000000 H
   O1839       1.0     0.228536     0.726102     0.782108    Biso  1.000000 O
   H208        1.0     0.380298     0.761487     0.783608    Biso  1.000000 H
   O1840       1.0     0.195583     0.388753     0.789000    Biso  1.000000 O
   O1841       1.0     0.229821     0.329603     0.782042    Biso  1.000000 O
   H209        1.0     0.204622     0.373287     0.783867    Biso  1.000000 H
   O1842       1.0     0.333253     0.455499     0.782425    Biso  1.000000 O
   H210        1.0     0.314261     0.443578     0.783517    Biso  1.000000 H
   H211        1.0     0.292068     0.336041     0.791117    Biso  1.000000 H
   H212        1.0     0.212985     0.744134     0.781608    Biso  1.000000 H
   O1843       1.0     0.821819     0.518497     0.779725    Biso  1.000000 O
   O1844       1.0     0.930413     0.256168     0.792967    Biso  1.000000 O
   H213        1.0     0.828222     0.307296     0.784058    Biso  1.000000 H
   O1845       1.0     0.404299     0.590750     0.794092    Biso  1.000000 O
   O1846       1.0     0.280895     0.421724     0.782292    Biso  1.000000 O
   O1847       1.0     0.876356     0.219123     0.780942    Biso  1.000000 O
   O1848       1.0     0.753321     0.728994     0.789708    Biso  1.000000 O
   H214        1.0     0.345908     0.439102     0.778933    Biso  1.000000 H
   H215        1.0     0.864900     0.730654     0.779875    Biso  1.000000 H
   H216        1.0     0.126650     0.425446     0.784417    Biso  1.000000 H
   H217        1.0     0.766150     0.748258     0.789517    Biso  1.000000 H
   H218        1.0     0.936185     0.244297     0.799667    Biso  1.000000 H
   Si2         1.0     0.863179     0.349521     0.783825    Biso  1.000000 Si
   O1849       1.0     0.198022     0.932726     0.786800    Biso  1.000000 O
   H219        1.0     0.005728     0.947514     0.786150    Biso  1.000000 H
   H220        1.0     0.391319     0.579031     0.799733    Biso  1.000000 H
   H221        1.0     0.664089     0.530342     0.780925    Biso  1.000000 H
   H222        1.0     0.200200     0.955889     0.784183    Biso  1.000000 H
   H223        1.0     0.259180     0.561276     0.783358    Biso  1.000000 H
   H224        1.0     0.184149     0.551518     0.796367    Biso  1.000000 H
   O1850       1.0     0.398615     0.213867     0.765550    Biso  1.000000 O
   H225        1.0     0.440715     0.340216     0.776575    Biso  1.000000 H
   H226        1.0     0.380015     0.236753     0.772150    Biso  1.000000 H
   O1851       1.0     0.985778     0.543219     0.778000    Biso  1.000000 O
   O1852       1.0     0.460731     0.347710     0.778625    Biso  1.000000 O
   H227        1.0     0.279392     0.397530     0.782692    Biso  1.000000 H
   H228        1.0     0.307466     0.870960     0.786833    Biso  1.000000 H
   O1853       1.0     0.281091     0.352086     0.786142    Biso  1.000000 O
   O1854       1.0     0.788322     0.302216     0.782658    Biso  1.000000 O
   O1855       1.0     0.308577     0.860121     0.779592    Biso  1.000000 O
   H229        1.0     0.169404     0.544375     0.785375    Biso  1.000000 H
   O1856       1.0     0.962844     0.483238     0.774825    Biso  1.000000 O
   O1857       1.0     0.409004     0.413877     0.785333    Biso  1.000000 O
   O1858       1.0     0.191728     0.228454     0.784433    Biso  1.000000 O
   H230        1.0     0.886897     0.175590     0.775950    Biso  1.000000 H
   O1859       1.0     0.393867     0.951236     0.783150    Biso  1.000000 O
   O1860       1.0     0.841399     0.382064     0.783350    Biso  1.000000 O
   O1861       1.0     0.144771     0.421950     0.780217    Biso  1.000000 O
   H231        1.0     0.426645     0.427885     0.783492    Biso  1.000000 H
   H232        1.0     0.890600     0.229309     0.785658    Biso  1.000000 H
   H233        1.0     0.254868     0.073435     0.773942    Biso  1.000000 H
   O1862       1.0     0.008603     0.933003     0.779633    Biso  1.000000 O
   H234        1.0     0.290739     0.595855     0.787250    Biso  1.000000 H
   O1863       1.0     0.367165     0.258482     0.775358    Biso  1.000000 O
   H235        1.0     0.096267     0.882202     0.783717    Biso  1.000000 H
   H236        1.0     0.265148     0.430727     0.777425    Biso  1.000000 H
   H237        1.0     0.921244     0.546991     0.773350    Biso  1.000000 H
   O1864       1.0     0.455003     0.458341     0.779133    Biso  1.000000 O
   H238        1.0     0.280612     0.772100     0.779833    Biso  1.000000 H
   H239        1.0     0.283116     0.827704     0.776917    Biso  1.000000 H
   O1865       1.0     0.356885     0.596233     0.776492    Biso  1.000000 O
   O1866       1.0     0.335475     0.990594     0.782692    Biso  1.000000 O
   H240        1.0     0.874722     0.235370     0.775050    Biso  1.000000 H
   H241        1.0     0.715446     0.097226     0.771350    Biso  1.000000 H
   H242        1.0     0.182929     0.403013     0.784408    Biso  1.000000 H
   H243        1.0     0.230365     0.715565     0.774758    Biso  1.000000 H
   O1867       1.0     0.191619     0.778060     0.782083    Biso  1.000000 O
   H244        1.0     0.705406     0.649574     0.766842    Biso  1.000000 H
   H245        1.0     0.394498     0.587280     0.786483    Biso  1.000000 H
   H246        1.0     0.130200     0.340417     0.779308    Biso  1.000000 H
   H247        1.0     0.920547     0.363604     0.780650    Biso  1.000000 H
   H248        1.0     0.889729     0.842768     0.764917    Biso  1.000000 H
   H249        1.0     0.390142     0.299449     0.778450    Biso  1.000000 H
   O1868       1.0     0.128479     0.612001     0.784142    Biso  1.000000 O
   O1869       1.0     0.940214     0.365968     0.777508    Biso  1.000000 O
   H250        1.0     0.532060     0.559138     0.766417    Biso  1.000000 H
   O1870       1.0     0.090190     0.872645     0.776483    Biso  1.000000 O
   O1871       1.0     0.655356     0.278701     0.790083    Biso  1.000000 O
   O1872       1.0     0.893257     0.158967     0.770450    Biso  1.000000 O
   H251        1.0     0.712680     0.684807     0.772750    Biso  1.000000 H
   H252        1.0     0.005946     0.885245     0.777492    Biso  1.000000 H
   O1873       1.0     0.707279     0.114529     0.776150    Biso  1.000000 O
   O1874       1.0     0.514004     0.319443     0.778583    Biso  1.000000 O
   O1875       1.0     0.394237     0.779066     0.780283    Biso  1.000000 O
   H253        1.0     0.009561     0.771546     0.777525    Biso  1.000000 H
   O1876       1.0     0.407131     0.312527     0.776092    Biso  1.000000 O
   H254        1.0     0.206495     0.918945     0.780608    Biso  1.000000 H
   O1877       1.0     0.546195     0.418630     0.779508    Biso  1.000000 O
   H255        1.0     0.035697     0.543596     0.775850    Biso  1.000000 H
   O1878       1.0     0.699852     0.230918     0.773892    Biso  1.000000 O
   O1879       1.0     0.246374     0.550336     0.777867    Biso  1.000000 O
   H256        1.0     0.169992     0.308050     0.772508    Biso  1.000000 H
   H257        1.0     0.332665     0.253753     0.773600    Biso  1.000000 H
   H258        1.0     0.189223     0.249730     0.780250    Biso  1.000000 H
   H259        1.0     0.832513     0.504313     0.774450    Biso  1.000000 H
   Si3         1.0     0.260792     0.335840     0.776458    Biso  1.000000 Si
   O1880       1.0     0.479440     0.649523     0.786375    Biso  1.000000 O
   H260        1.0     0.461167     0.658175     0.788967    Biso  1.000000 H
   H261        1.0     0.194973     0.210799     0.778800    Biso  1.000000 H
   H262        1.0     0.662456     0.288107     0.783333    Biso  1.000000 H
   O1881       1.0     0.319140     0.109197     0.784100    Biso  1.000000 O
   H263        1.0     0.053774     0.260066     0.757942    Biso  1.000000 H
   H264        1.0     0.404691     0.400699     0.778592    Biso  1.000000 H
   H265        1.0     0.948404     0.246309     0.780300    Biso  1.000000 H
   H266        1.0     0.369931     0.599024     0.770158    Biso  1.000000 H
   H267        1.0     0.340354     0.010110     0.777558    Biso  1.000000 H
   H268        1.0     0.465936     0.446194     0.773642    Biso  1.000000 H
   O1882       1.0     0.442828     0.876493     0.774308    Biso  1.000000 O
   H269        1.0     0.960818     0.401479     0.774083    Biso  1.000000 H
   O1883       1.0     0.765801     0.500968     0.780917    Biso  1.000000 O
   H270        1.0     0.202596     0.795866     0.786175    Biso  1.000000 H
   H271        1.0     0.166246     0.621382     0.777233    Biso  1.000000 H
   H272        1.0     0.409505     0.178533     0.765083    Biso  1.000000 H
   O1884       1.0     0.262251     0.092196     0.778492    Biso  1.000000 O
   O1885       1.0     0.357821     0.676785     0.779217    Biso  1.000000 O
   H273        1.0     0.457900     0.843498     0.749333    Biso  1.000000 H
   H274        1.0     0.130004     0.590071     0.787592    Biso  1.000000 H
   H275        1.0     0.445311     0.476825     0.775542    Biso  1.000000 H
   O1886       1.0     0.976543     0.418052     0.773233    Biso  1.000000 O
   H276        1.0     0.910746     0.022433     0.765050    Biso  1.000000 H
   H277        1.0     0.726053     0.196590     0.772325    Biso  1.000000 H
   O1887       1.0     0.839069     0.579735     0.786117    Biso  1.000000 O
   O1888       1.0     0.088448     0.287856     0.776125    Biso  1.000000 O
   O1889       1.0     0.670340     0.532706     0.773108    Biso  1.000000 O
   H278        1.0     0.534412     0.321253     0.776000    Biso  1.000000 H
   O1890       1.0     0.184584     0.622212     0.773183    Biso  1.000000 O
   H279        1.0     0.389729     0.932249     0.778250    Biso  1.000000 H
   H280        1.0     0.985495     0.550562     0.770367    Biso  1.000000 H
   H281        1.0     0.305985     0.877776     0.773725    Biso  1.000000 H
   H282        1.0     0.949100     0.695295     0.768892    Biso  1.000000 H
   O1891       1.0     0.902492     0.842542     0.771683    Biso  1.000000 O
   H283        1.0     0.382716     0.797274     0.777017    Biso  1.000000 H
   O1892       1.0     0.745829     0.273219     0.772517    Biso  1.000000 O
   H284        1.0     0.074073     0.271282     0.773283    Biso  1.000000 H
   H285        1.0     0.455700     0.863818     0.769392    Biso  1.000000 H
   H286        1.0     0.752842     0.718004     0.781825    Biso  1.000000 H
   H287        1.0     0.315438     0.985489     0.781808    Biso  1.000000 H
   H288        1.0     0.336825     0.602470     0.774467    Biso  1.000000 H
   O1893       1.0     0.310537     0.251968     0.771492    Biso  1.000000 O
   O1894       1.0     0.270201     0.299147     0.772300    Biso  1.000000 O
   O1895       1.0     0.236377     0.445263     0.769658    Biso  1.000000 O
   H289        1.0     0.688940     0.211277     0.770792    Biso  1.000000 H
   O1896       1.0     0.475650     0.852954     0.752433    Biso  1.000000 O
   O1897       1.0     0.780699     0.649146     0.775033    Biso  1.000000 O
   O1898       1.0     0.856405     0.774061     0.771783    Biso  1.000000 O
   H290        1.0     0.421026     0.295601     0.773100    Biso  1.000000 H
   H291        1.0     0.114627     0.608028     0.778267    Biso  1.000000 H
   O1899       1.0     0.696062     0.668184     0.771283    Biso  1.000000 O
   H292        1.0     0.534434     0.408244     0.773567    Biso  1.000000 H
   H293        1.0     0.333079     0.655408     0.776233    Biso  1.000000 H
   H294        1.0     0.407849     0.979051     0.773150    Biso  1.000000 H
   H295        1.0     0.943481     0.343485     0.774975    Biso  1.000000 H
   H296        1.0     0.754933     0.521163     0.778700    Biso  1.000000 H
   O1900       1.0     0.046173     0.253427     0.765242    Biso  1.000000 O
   H297        1.0     0.840659     0.394387     0.775633    Biso  1.000000 H
   O1901       1.0     0.314196     0.637452     0.774283    Biso  1.000000 O
   H298        1.0     0.563205     0.426628     0.775542    Biso  1.000000 H
   O1902       1.0     0.000174     0.866232     0.772875    Biso  1.000000 O
   O1903       1.0     0.714597     0.427734     0.774275    Biso  1.000000 O
   O1904       1.0     0.300649     0.182205     0.772750    Biso  1.000000 O
   H299        1.0     0.307292     0.204939     0.772275    Biso  1.000000 H
   O1905       1.0     0.730278     0.173578     0.770450    Biso  1.000000 O
   O1906       1.0     0.954698     0.237407     0.773008    Biso  1.000000 O
   O1907       1.0     0.562639     0.206297     0.770892    Biso  1.000000 O
   O1908       1.0     0.518404     0.577044     0.765442    Biso  1.000000 O
   H300        1.0     0.697129     0.439403     0.771483    Biso  1.000000 H
   Si4         1.0     0.486889     0.334004     0.770725    Biso  1.000000 Si
   H301        1.0     0.874635     0.785705     0.773125    Biso  1.000000 H
   O1909       1.0     0.876378     0.347207     0.771442    Biso  1.000000 O
   H302        1.0     0.708651     0.546136     0.773292    Biso  1.000000 H
   H303        1.0     0.365727     0.273873     0.768858    Biso  1.000000 H
   H304        1.0     0.336716     0.489073     0.773183    Biso  1.000000 H
   O1910       1.0     0.053905     0.534215     0.773067    Biso  1.000000 O
   H305        1.0     0.182188     0.788069     0.774967    Biso  1.000000 H
   H306        1.0     0.614170     0.516284     0.755583    Biso  1.000000 H
   O1911       1.0     0.278630     0.808214     0.771892    Biso  1.000000 O
   H307        1.0     0.566058     0.182557     0.770275    Biso  1.000000 H
   O1912       1.0     0.692969     0.296406     0.768533    Biso  1.000000 O
   H308        1.0     0.768502     0.670850     0.772892    Biso  1.000000 H
   H309        1.0     0.638759     0.266831     0.787117    Biso  1.000000 H
   O1913       1.0     0.730082     0.550713     0.772183    Biso  1.000000 O
   H310        1.0     0.257133     0.125519     0.770592    Biso  1.000000 H
   Si5         1.0     0.970074     0.452531     0.766675    Biso  1.000000 Si
   O1914       1.0     0.180098     0.287252     0.770325    Biso  1.000000 O
   H311        1.0     0.835736     0.556145     0.783683    Biso  1.000000 H
   O1915       1.0     0.133881     0.329955     0.771842    Biso  1.000000 O
   Na1         1.0     0.394890     0.643110     0.779883    Biso  1.000000 Na
   H312        1.0     0.312105     0.129467     0.780817    Biso  1.000000 H
   O1916       1.0     0.074640     0.060282     0.771742    Biso  1.000000 O
   Si6         1.0     0.780285     0.279305     0.771983    Biso  1.000000 Si
   H313        1.0     0.632901     0.790911     0.774250    Biso  1.000000 H
   O1917       1.0     0.127717     0.776450     0.769875    Biso  1.000000 O
   O1918       1.0     0.664351     0.467897     0.767792    Biso  1.000000 O
   H314        1.0     0.216731     0.438272     0.767833    Biso  1.000000 H
   H315        1.0     0.333297     0.102658     0.778675    Biso  1.000000 H
   H316        1.0     0.415560     0.038553     0.763825    Biso  1.000000 H
   O1919       1.0     0.920896     0.778840     0.770242    Biso  1.000000 O
   H317        1.0     0.916474     0.803762     0.770750    Biso  1.000000 H
   O1920       1.0     0.673193     0.167870     0.770708    Biso  1.000000 O
   O1921       1.0     0.424010     0.567990     0.771267    Biso  1.000000 O
   H318        1.0     0.703162     0.319065     0.769508    Biso  1.000000 H
   H319        1.0     0.403820     0.874481     0.772717    Biso  1.000000 H
   H320        1.0     0.442523     0.898926     0.771058    Biso  1.000000 H
   O1922       1.0     0.519537     0.833715     0.767342    Biso  1.000000 O
   O1923       1.0     0.943002     0.446194     0.758383    Biso  1.000000 O
   O1924       1.0     0.029512     0.634333     0.770192    Biso  1.000000 O
   H321        1.0     0.751775     0.984911     0.756250    Biso  1.000000 H
   O1925       1.0     0.158296     0.029248     0.769733    Biso  1.000000 O
   O1926       1.0     0.440323     0.257249     0.768883    Biso  1.000000 O
   H322        1.0     0.764081     0.484018     0.775058    Biso  1.000000 H
   H323        1.0     0.395849     0.345975     0.769275    Biso  1.000000 H
   O1927       1.0     0.098445     0.417826     0.794758    Biso  1.000000 O
   O1928       1.0     0.099773     0.718910     0.768217    Biso  1.000000 O
   H324        1.0     0.891515     0.171089     0.763333    Biso  1.000000 H
   H325        1.0     0.412097     0.756080     0.770492    Biso  1.000000 H
   O1929       1.0     0.405018     0.059603     0.763867    Biso  1.000000 O
   Si7         1.0     0.713595     0.263712     0.767250    Biso  1.000000 Si
   O1930       1.0     0.017794     0.772804     0.770142    Biso  1.000000 O
   O1931       1.0     0.648800     0.794507     0.769017    Biso  1.000000 O
   O1932       1.0     0.255194     0.147600     0.766225    Biso  1.000000 O
   O1933       1.0     0.510890     0.064256     0.774783    Biso  1.000000 O
   O1934       1.0     0.212615     0.004250     0.773133    Biso  1.000000 O
   H326        1.0     0.177702     0.019013     0.771175    Biso  1.000000 H
   O1935       1.0     0.620116     0.506753     0.762667    Biso  1.000000 O
   Si8         1.0     0.703271     0.147750     0.768083    Biso  1.000000 Si
   H327        1.0     0.441347     0.159596     0.764408    Biso  1.000000 H
   H328        1.0     0.239143     0.464804     0.765058    Biso  1.000000 H
   O1936       1.0     0.567300     0.323668     0.768633    Biso  1.000000 O
   H329        1.0     0.512698     0.086613     0.772042    Biso  1.000000 H
   O1937       1.0     0.434639     0.630687     0.766342    Biso  1.000000 O
   H330        1.0     0.528314     0.595227     0.761733    Biso  1.000000 H
   H331        1.0     0.653178     0.448030     0.766217    Biso  1.000000 H
   O1938       1.0     0.416975     0.990645     0.766683    Biso  1.000000 O
   H332        1.0     0.481748     0.658250     0.778925    Biso  1.000000 H
   O1939       1.0     0.357473     0.827981     0.769242    Biso  1.000000 O
   O1940       1.0     0.978765     0.978749     0.767942    Biso  1.000000 O
   Si9         1.0     0.147362     0.440384     0.768142    Biso  1.000000 Si
   H333        1.0     0.899486     0.123507     0.764592    Biso  1.000000 H
   O1941       1.0     0.489371     0.433669     0.761383    Biso  1.000000 O
   Si10        1.0     0.998410     0.944295     0.767242    Biso  1.000000 Si
   H334        1.0     0.283443     0.093303     0.777733    Biso  1.000000 H
   H335        1.0     0.362700     0.683475     0.771575    Biso  1.000000 H
   H336        1.0     0.715795     0.432362     0.782250    Biso  1.000000 H
   H337        1.0     0.080977     0.429746     0.796483    Biso  1.000000 H
   H338        1.0     0.835627     0.593466     0.779492    Biso  1.000000 H
   O1942       1.0     0.147951     0.481126     0.768250    Biso  1.000000 O
   H339        1.0     0.850285     0.040465     0.761142    Biso  1.000000 H
   O1943       1.0     0.420787     0.155471     0.763492    Biso  1.000000 O
   O1944       1.0     0.746091     0.698941     0.770650    Biso  1.000000 O
   O1945       1.0     0.798384     0.244147     0.772883    Biso  1.000000 O
   H340        1.0     0.094808     0.061238     0.769083    Biso  1.000000 H
   O1946       1.0     0.932657     0.681136     0.767217    Biso  1.000000 O
   O1947       1.0     0.384545     0.880769     0.769592    Biso  1.000000 O
   O1948       1.0     0.718604     0.356789     0.770933    Biso  1.000000 O
   O1949       1.0     0.473385     0.306944     0.761742    Biso  1.000000 O
   H341        1.0     0.283944     0.816538     0.764242    Biso  1.000000 H
   H342        1.0     0.741539     0.443981     0.766933    Biso  1.000000 H
   O1950       1.0     0.903668     0.566381     0.762742    Biso  1.000000 O
   H343        1.0     0.417237     0.545884     0.768933    Biso  1.000000 H
   H344        1.0     0.522499     0.147549     0.775608    Biso  1.000000 H
   H345        1.0     0.423596     0.239444     0.766750    Biso  1.000000 H
   O1951       1.0     0.518208     0.132736     0.769167    Biso  1.000000 O
   H346        1.0     0.571503     0.300103     0.766467    Biso  1.000000 H
   O1952       1.0     0.739448     0.970676     0.760908    Biso  1.000000 O
   H347        1.0     0.067104     0.551870     0.769675    Biso  1.000000 H
   H348        1.0     0.148560     0.783744     0.767783    Biso  1.000000 H
   H349        1.0     0.789672     0.640445     0.768208    Biso  1.000000 H
   O1953       1.0     0.400118     0.367653     0.765350    Biso  1.000000 O
   O1954       1.0     0.931764     0.023288     0.765175    Biso  1.000000 O
   H350        1.0     0.025613     0.250811     0.763625    Biso  1.000000 H
   Si11        1.0     0.656009     0.506275     0.763858    Biso  1.000000 Si
   H351        1.0     0.919654     0.855217     0.769683    Biso  1.000000 H
   H352        1.0     0.010171     0.630737     0.766758    Biso  1.000000 H
   O1955       1.0     0.215773     0.895606     0.768083    Biso  1.000000 O
   H353        1.0     0.515769     0.476373     0.741900    Biso  1.000000 H
   H354        1.0     0.599708     0.467168     0.766092    Biso  1.000000 H
   H355        1.0     0.739970     0.358197     0.769767    Biso  1.000000 H
   H356        1.0     0.479222     0.874632     0.748875    Biso  1.000000 H
   H357        1.0     0.503376     0.839097     0.762325    Biso  1.000000 H
   O1956       1.0     0.168816     0.541986     0.766967    Biso  1.000000 O
   H358        1.0     0.998606     0.061565     0.742858    Biso  1.000000 H
   Si12        1.0     0.110816     0.303046     0.767092    Biso  1.000000 Si
   H359        1.0     0.851614     0.778689     0.763992    Biso  1.000000 H
   H360        1.0     0.211918     0.982371     0.768758    Biso  1.000000 H
   O1957       1.0     0.591301     0.444257     0.765675    Biso  1.000000 O
   H361        1.0     0.499390     0.453462     0.757908    Biso  1.000000 H
   O1958       1.0     0.257351     0.359178     0.765733    Biso  1.000000 O
   H362        1.0     0.447946     0.648065     0.764350    Biso  1.000000 H
   Si13        1.0     0.293571     0.281015     0.764450    Biso  1.000000 Si
   O1959       1.0     0.100231     0.935971     0.770017    Biso  1.000000 O
   H363        1.0     0.219192     0.166989     0.767200    Biso  1.000000 H
   Si14        1.0     0.094851     0.898147     0.766033    Biso  1.000000 Si
   H364        1.0     0.341356     0.838216     0.773867    Biso  1.000000 H
   H365        1.0     0.558936     0.142846     0.761500    Biso  1.000000 H
   H366        1.0     0.086139     0.703342     0.764917    Biso  1.000000 H
   O1960       1.0     0.852638     0.996831     0.760200    Biso  1.000000 O
   O1961       1.0     0.421701     0.740965     0.764458    Biso  1.000000 O
   O1962       1.0     0.175894     0.422654     0.762450    Biso  1.000000 O
   O1963       1.0     0.011391     0.071700     0.748992    Biso  1.000000 O
   H367        1.0     0.059372     0.766265     0.765767    Biso  1.000000 H
   O1964       1.0     0.636277     0.405528     0.763958    Biso  1.000000 O
   H368        1.0     0.064011     0.045369     0.766625    Biso  1.000000 H
   O1965       1.0     0.463954     0.690240     0.764267    Biso  1.000000 O
   O1966       1.0     0.777061     0.370872     0.765650    Biso  1.000000 O
   O1967       1.0     0.580411     0.147323     0.762475    Biso  1.000000 O
   H369        1.0     0.536372     0.829666     0.762633    Biso  1.000000 H
   O1968       1.0     0.957115     0.299298     0.765533    Biso  1.000000 O
   H370        1.0     0.382759     0.134195     0.762675    Biso  1.000000 H
   H371        1.0     0.928126     0.428162     0.758108    Biso  1.000000 H
   H372        1.0     0.731563     0.554158     0.764208    Biso  1.000000 H
   H373        1.0     0.656532     0.167392     0.765325    Biso  1.000000 H
   H374        1.0     0.040619     0.520081     0.761408    Biso  1.000000 H
   O1969       1.0     0.340441     0.502880     0.766533    Biso  1.000000 O
   H375        1.0     0.042928     0.636169     0.763908    Biso  1.000000 H
   Si15        1.0     0.255804     0.541760     0.765158    Biso  1.000000 Si
   O1970       1.0     0.967897     0.746724     0.763100    Biso  1.000000 O
   H376        1.0     0.243128     0.821241     0.765383    Biso  1.000000 H
   O1971       1.0     0.348674     0.043131     0.768975    Biso  1.000000 O
   O1972       1.0     0.288975     0.527903     0.765267    Biso  1.000000 O
   H377        1.0     0.237880     0.363956     0.762517    Biso  1.000000 H
   H378        1.0     0.759028     0.935141     0.761225    Biso  1.000000 H
   H379        1.0     0.914318     0.571461     0.755842    Biso  1.000000 H
   O1973       1.0     0.591650     0.258909     0.763217    Biso  1.000000 O
   H380        1.0     0.481727     0.577723     0.761392    Biso  1.000000 H
   O1974       1.0     0.880407     0.285064     0.764517    Biso  1.000000 O
   O1975       1.0     0.850460     0.478208     0.764375    Biso  1.000000 O
   Si16        1.0     0.106787     0.753992     0.761975    Biso  1.000000 Si
   H381        1.0     0.220978     0.870684     0.766183    Biso  1.000000 H
   H382        1.0     0.789215     0.351734     0.764375    Biso  1.000000 H
   O1976       1.0     0.478765     0.175289     0.761383    Biso  1.000000 O
   H383        1.0     0.226554     0.018057     0.769183    Biso  1.000000 H
   O1977       1.0     0.499978     0.368257     0.765225    Biso  1.000000 O
   H384        1.0     0.414819     0.074693     0.758508    Biso  1.000000 H
   H385        1.0     0.104304     0.412746     0.802350    Biso  1.000000 H
   O1978       1.0     0.126628     0.074215     0.760867    Biso  1.000000 O
   O1979       1.0     0.362613     0.126977     0.762700    Biso  1.000000 O
   O1980       1.0     0.200941     0.179162     0.765617    Biso  1.000000 O
   Si17        1.0     0.285164     0.166436     0.761733    Biso  1.000000 Si
   O1981       1.0     0.510846     0.487388     0.749067    Biso  1.000000 O
   O1982       1.0     0.130832     0.273722     0.761458    Biso  1.000000 O
   O1983       1.0     0.756697     0.459699     0.763083    Biso  1.000000 O
   O1984       1.0     0.076055     0.775017     0.761467    Biso  1.000000 O
   O1985       1.0     0.675981     0.916631     0.757717    Biso  1.000000 O
   O1986       1.0     0.211700     0.669391     0.761183    Biso  1.000000 O
   H386        1.0     0.368646     0.052058     0.767317    Biso  1.000000 H
   H387        1.0     0.665505     0.895430     0.756333    Biso  1.000000 H
   H388        1.0     0.848303     0.451098     0.763958    Biso  1.000000 H
   H389        1.0     0.180402     0.560345     0.763767    Biso  1.000000 H
   O1987       1.0     0.412358     0.500566     0.765392    Biso  1.000000 O
   O1988       1.0     0.250490     0.715892     0.760342    Biso  1.000000 O
   Si18        1.0     0.433484     0.593315     0.761592    Biso  1.000000 Si
   H390        1.0     0.658078     0.288258     0.761458    Biso  1.000000 H
   O1989       1.0     0.776343     0.919699     0.759750    Biso  1.000000 O
   H391        1.0     0.451257     0.710183     0.762808    Biso  1.000000 H
   O1990       1.0     0.447968     0.935417     0.760775    Biso  1.000000 O
   H392        1.0     0.391928     0.502502     0.764075    Biso  1.000000 H
   H393        1.0     0.022825     0.051706     0.751967    Biso  1.000000 H
   H394        1.0     0.514985     0.049342     0.768658    Biso  1.000000 H
   H395        1.0     0.569608     0.337625     0.762067    Biso  1.000000 H
   Si19        1.0     0.948578     0.989488     0.760725    Biso  1.000000 Si
   O1991       1.0     0.845516     0.412519     0.764008    Biso  1.000000 O
   O1992       1.0     0.177070     0.799437     0.762633    Biso  1.000000 O
   O1993       1.0     0.195300     0.951664     0.759808    Biso  1.000000 O
   Si20        1.0     0.189746     0.637150     0.760842    Biso  1.000000 Si
   O1994       1.0     0.319053     0.307371     0.761283    Biso  1.000000 O
   H396        1.0     0.131790     0.098358     0.759475    Biso  1.000000 H
   Si21        1.0     0.567387     0.231295     0.760583    Biso  1.000000 Si
   O1995       1.0     0.926493     0.956014     0.759808    Biso  1.000000 O
   O1996       1.0     0.505293     0.649071     0.759583    Biso  1.000000 O
   Si22        1.0     0.954088     0.260418     0.761608    Biso  1.000000 Si
   O1997       1.0     0.904147     0.103061     0.759950    Biso  1.000000 O
   H397        1.0     0.883717     0.559565     0.760308    Biso  1.000000 H
   O1998       1.0     0.265714     0.649901     0.762250    Biso  1.000000 O
   Si23        1.0     0.456048     0.273194     0.758200    Biso  1.000000 Si
   O1999       1.0     0.968289     0.908810     0.760933    Biso  1.000000 O
   H398        1.0     0.208607     0.816714     0.763650    Biso  1.000000 H
   O2000       1.0     0.088317     0.579785     0.762858    Biso  1.000000 O
   O2001       1.0     0.198545     0.361391     0.759192    Biso  1.000000 O
   Si24        1.0     0.870410     0.322888     0.760600    Biso  1.000000 Si
   H399        1.0     0.886701     0.089153     0.759358    Biso  1.000000 H
   H400        1.0     0.159167     0.152328     0.759592    Biso  1.000000 H
   O2002       1.0     0.144161     0.138470     0.756183    Biso  1.000000 O
   Si25        1.0     0.300017     0.640243     0.762025    Biso  1.000000 Si
   O2003       1.0     0.788431     0.295350     0.759867    Biso  1.000000 O
   O2004       1.0     0.025178     0.519654     0.755000    Biso  1.000000 O
   H401        1.0     0.712136     0.380379     0.771683    Biso  1.000000 H
   O2005       1.0     0.971425     0.628298     0.760667    Biso  1.000000 O
   Si26        1.0     0.987542     0.873853     0.760408    Biso  1.000000 Si
   O2006       1.0     0.651370     0.051128     0.761558    Biso  1.000000 O
   H402        1.0     0.654049     0.397304     0.760067    Biso  1.000000 H
   O2007       1.0     0.855273     0.064004     0.758900    Biso  1.000000 O
   H403        1.0     0.953652     0.640973     0.761808    Biso  1.000000 H
   O2008       1.0     0.996733     0.461409     0.758442    Biso  1.000000 O
   Si27        1.0     0.935314     0.761135     0.759358    Biso  1.000000 Si
   Si28        1.0     0.370671     0.854941     0.760608    Biso  1.000000 Si
   Si29        1.0     0.166071     0.270151     0.759208    Biso  1.000000 Si
   H404        1.0     0.837413     0.992204     0.754883    Biso  1.000000 H
   H405        1.0     0.479897     0.197696     0.758083    Biso  1.000000 H
   H406        1.0     0.116087     0.950582     0.765317    Biso  1.000000 H
   O2009       1.0     0.354946     0.405151     0.762758    Biso  1.000000 O
   H407        1.0     0.859041     0.973996     0.760967    Biso  1.000000 H
   H408        1.0     0.964281     0.314438     0.759725    Biso  1.000000 H
   O2010       1.0     0.023892     0.942535     0.758133    Biso  1.000000 O
   H409        1.0     0.807858     0.236501     0.766092    Biso  1.000000 H
   O2011       1.0     0.121052     0.428690     0.760008    Biso  1.000000 O
   Si30        1.0     0.000414     0.760003     0.759100    Biso  1.000000 Si
   O2012       1.0     0.226314     0.830873     0.761358    Biso  1.000000 O
   O2013       1.0     0.234482     0.513342     0.759725    Biso  1.000000 O
   Si31        1.0     0.148691     0.044614     0.757742    Biso  1.000000 Si
   O2014       1.0     0.123971     0.883334     0.759600    Biso  1.000000 O
   Si32        1.0     0.155987     0.511883     0.759617    Biso  1.000000 Si
   Si33        1.0     0.498998     0.398134     0.756000    Biso  1.000000 Si
   O2015       1.0     0.878403     0.676860     0.758908    Biso  1.000000 O
   H410        1.0     0.891602     0.271408     0.759300    Biso  1.000000 H
   O2016       1.0     0.066450     0.893771     0.758100    Biso  1.000000 O
   H411        1.0     0.666180     0.838040     0.748208    Biso  1.000000 H
   H412        1.0     0.191946     0.338430     0.756917    Biso  1.000000 H
   H413        1.0     0.607200     0.264492     0.757908    Biso  1.000000 H
   O2017       1.0     0.535523     0.247818     0.757258    Biso  1.000000 O
   O2018       1.0     0.299277     0.898121     0.759667    Biso  1.000000 O
   O2019       1.0     0.984885     0.565375     0.755717    Biso  1.000000 O
   H414        1.0     0.782376     0.385031     0.759542    Biso  1.000000 H
   H415        1.0     0.185325     0.711315     0.756758    Biso  1.000000 H
   H416        1.0     0.495862     0.628650     0.757008    Biso  1.000000 H
   O2020       1.0     0.464673     0.582577     0.756208    Biso  1.000000 O
   Si34        1.0     0.607832     0.418530     0.757508    Biso  1.000000 Si
   H417        1.0     0.874657     0.402535     0.759500    Biso  1.000000 H
   O2021       1.0     0.647602     0.833237     0.751950    Biso  1.000000 O
   H418        1.0     0.544670     0.638081     0.759792    Biso  1.000000 H
   O2022       1.0     0.850307     0.539195     0.754433    Biso  1.000000 O
   H419        1.0     0.151326     0.134799     0.748625    Biso  1.000000 H
   Si35        1.0     0.429912     0.968413     0.756642    Biso  1.000000 Si
   O2023       1.0     0.772793     0.738752     0.755817    Biso  1.000000 O
   O2024       1.0     0.251013     0.940347     0.759292    Biso  1.000000 O
   H420        1.0     0.282093     0.911023     0.758392    Biso  1.000000 H
   Si36        1.0     0.501481     0.145990     0.757942    Biso  1.000000 Si
   Si37        1.0     0.219192     0.923396     0.758258    Biso  1.000000 Si
   Si38        1.0     0.244087     0.678218     0.756725    Biso  1.000000 Si
   H421        1.0     0.838372     0.076176     0.755475    Biso  1.000000 H
   H422        1.0     0.172279     0.946860     0.758992    Biso  1.000000 H
   O2025       1.0     0.514592     0.714584     0.755983    Biso  1.000000 O
   O2026       1.0     0.836303     0.323869     0.757200    Biso  1.000000 O
   O2027       1.0     0.231237     0.230239     0.757433    Biso  1.000000 O
   O2028       1.0     0.565383     0.633981     0.757625    Biso  1.000000 O
   O2029       1.0     0.251644     0.575686     0.757767    Biso  1.000000 O
   H423        1.0     0.177288     0.781279     0.757508    Biso  1.000000 H
   Si39        1.0     0.644030     0.794608     0.755492    Biso  1.000000 Si
   Si40        1.0     0.911813     0.690944     0.757050    Biso  1.000000 Si
   O2030       1.0     0.731258     0.082564     0.756792    Biso  1.000000 O
   O2031       1.0     0.371564     0.642758     0.756550    Biso  1.000000 O
   O2032       1.0     0.368079     0.282096     0.753558    Biso  1.000000 O
   H424        1.0     0.245372     0.734074     0.755125    Biso  1.000000 H
   O2033       1.0     0.963954     0.844403     0.757183    Biso  1.000000 O
   O2034       1.0     0.306987     0.137540     0.757125    Biso  1.000000 O
   H425        1.0     0.075772     0.592586     0.757758    Biso  1.000000 H
   Si41        1.0     0.744021     0.714810     0.758217    Biso  1.000000 Si
   O2035       1.0     0.252450     0.044841     0.761942    Biso  1.000000 O
   H426        1.0     0.341225     0.034504     0.761733    Biso  1.000000 H
   O2036       1.0     0.173455     0.731358     0.755242    Biso  1.000000 O
   H427        1.0     0.719345     0.967030     0.756342    Biso  1.000000 H
   H428        1.0     0.998367     0.551643     0.751067    Biso  1.000000 H
   O2037       1.0     0.644313     0.288283     0.755192    Biso  1.000000 O
   O2038       1.0     0.896350     0.401554     0.755242    Biso  1.000000 O
   Si42        1.0     0.490526     0.684506     0.755692    Biso  1.000000 Si
   O2039       1.0     0.158318     0.649800     0.756433    Biso  1.000000 O
   O2040       1.0     0.478982     0.245656     0.752592    Biso  1.000000 O
   H429        1.0     0.647210     0.027085     0.761525    Biso  1.000000 H
   H430        1.0     0.464978     0.928853     0.756292    Biso  1.000000 H
   O2041       1.0     0.716383     0.255765     0.754175    Biso  1.000000 O
   O2042       1.0     0.912619     0.730906     0.755892    Biso  1.000000 O
   O2043       1.0     0.309056     0.606720     0.755450    Biso  1.000000 O
   O2044       1.0     0.702008     0.136132     0.755200    Biso  1.000000 O
   H431        1.0     0.354685     0.656917     0.754817    Biso  1.000000 H
   O2045       1.0     0.174348     0.231195     0.758067    Biso  1.000000 O
   Si43        1.0     0.376421     0.380102     0.756275    Biso  1.000000 Si
   H432        1.0     0.031820     0.994392     0.755500    Biso  1.000000 H
   O2046       1.0     0.835475     0.618112     0.758892    Biso  1.000000 O
   H433        1.0     0.866969     0.675025     0.751975    Biso  1.000000 H
   O2047       1.0     0.040815     0.016095     0.755767    Biso  1.000000 O
   Si44        1.0     0.315851     0.514850     0.757767    Biso  1.000000 Si
   O2048       1.0     0.714052     0.735106     0.756117    Biso  1.000000 O
   H434        1.0     0.494860     0.502452     0.747317    Biso  1.000000 H
   O2049       1.0     0.530840     0.403642     0.751233    Biso  1.000000 O
   O2050       1.0     0.280263     0.263335     0.753508    Biso  1.000000 O
   H435        1.0     0.426123     0.127556     0.753883    Biso  1.000000 H
   H436        1.0     0.850917     0.634937     0.759483    Biso  1.000000 H
   O2051       1.0     0.984297     0.253678     0.754842    Biso  1.000000 O
   O2052       1.0     0.586902     0.388602     0.752992    Biso  1.000000 O
   H437        1.0     0.102823     0.569877     0.757808    Biso  1.000000 H
   H438        1.0     0.831838     0.406156     0.758625    Biso  1.000000 H
   H439        1.0     0.418217     0.486407     0.759192    Biso  1.000000 H
   Si45        1.0     0.182624     0.393280     0.753175    Biso  1.000000 Si
   H440        1.0     0.724049     0.060081     0.755267    Biso  1.000000 H
   O2053       1.0     0.644074     0.971053     0.753575    Biso  1.000000 O
   H441        1.0     0.645577     0.057139     0.754125    Biso  1.000000 H
   O2054       1.0     0.089820     0.316073     0.757250    Biso  1.000000 O
   H442        1.0     0.388531     0.284108     0.750917    Biso  1.000000 H
   O2055       1.0     0.276473     0.195911     0.752758    Biso  1.000000 O
   Na2         1.0     0.957943     0.075095     0.753800    Biso  1.000000 Na
   O2056       1.0     0.202444     0.607273     0.753308    Biso  1.000000 O
   Si46        1.0     0.201681     0.207203     0.755992    Biso  1.000000 Si
   H443        1.0     0.345407     0.421372     0.758025    Biso  1.000000 H
   O2057       1.0     0.568563     0.826950     0.751717    Biso  1.000000 O
   O2058       1.0     0.886309     0.207580     0.752875    Biso  1.000000 O
   O2059       1.0     0.811408     0.102885     0.748517    Biso  1.000000 O
   O2060       1.0     0.067626     0.683349     0.752642    Biso  1.000000 O
   H444        1.0     0.166158     0.828610     0.754808    Biso  1.000000 H
   O2061       1.0     0.556889     0.763851     0.751900    Biso  1.000000 O
   H445        1.0     0.272030     0.040892     0.759550    Biso  1.000000 H
   Si47        1.0     0.854511     0.498453     0.752700    Biso  1.000000 Si
   O2062       1.0     0.133423     0.015467     0.750292    Biso  1.000000 O
   Si48        1.0     0.013264     0.485175     0.749492    Biso  1.000000 Si
   Si49        1.0     0.929390     0.922491     0.751967    Biso  1.000000 Si
   O2063       1.0     0.902339     0.896009     0.751250    Biso  1.000000 O
   O2064       1.0     0.666964     0.517793     0.751833    Biso  1.000000 O
   H446        1.0     0.050769     0.699142     0.752425    Biso  1.000000 H
   Si50        1.0     0.341160     0.136433     0.752717    Biso  1.000000 Si
   O2065       1.0     0.014680     0.728265     0.752683    Biso  1.000000 O
   H447        1.0     0.565993     0.845283     0.746500    Biso  1.000000 H
   O2066       1.0     0.781178     0.631592     0.753583    Biso  1.000000 O
   H448        1.0     0.833471     0.552046     0.751867    Biso  1.000000 H
   O2067       1.0     0.316004     0.671277     0.755700    Biso  1.000000 O
   Si51        1.0     0.343403     0.310842     0.751392    Biso  1.000000 Si
   H449        1.0     0.138106     0.988507     0.752492    Biso  1.000000 H
   H450        1.0     0.258069     0.956543     0.753567    Biso  1.000000 H
   H451        1.0     0.774840     0.747831     0.748367    Biso  1.000000 H
   H452        1.0     0.053622     0.351508     0.755892    Biso  1.000000 H
   O2068       1.0     0.870889     0.842039     0.751058    Biso  1.000000 O
   O2069       1.0     0.140197     0.953248     0.756167    Biso  1.000000 O
   Si52        1.0     0.597095     0.163997     0.751500    Biso  1.000000 Si
   O2070       1.0     0.928584     0.252798     0.752350    Biso  1.000000 O
   O2071       1.0     0.359760     0.347434     0.751383    Biso  1.000000 O
   Na3         1.0     0.053622     0.826371     0.753833    Biso  1.000000 Na
   O2072       1.0     0.397635     0.840329     0.753533    Biso  1.000000 O
   Na4         1.0     0.664677     0.652063     0.754967    Biso  1.000000 Na
   O2073       1.0     0.345320     0.868420     0.752300    Biso  1.000000 O
   Si53        1.0     0.039073     0.910470     0.751725    Biso  1.000000 Si
   O2074       1.0     0.016226     0.878128     0.752317    Biso  1.000000 O
   O2075       1.0     0.038877     0.367452     0.754008    Biso  1.000000 O
   O2076       1.0     0.527617     0.157433     0.749967    Biso  1.000000 O
   Si54        1.0     0.409352     0.744159     0.751808    Biso  1.000000 Si
   O2077       1.0     0.568628     0.697432     0.751975    Biso  1.000000 O
   O2078       1.0     0.631681     0.171416     0.753267    Biso  1.000000 O
   Si55        1.0     0.668903     0.946810     0.748425    Biso  1.000000 Si
   O2079       1.0     0.120421     0.745316     0.750017    Biso  1.000000 O
   Si56        1.0     0.974060     0.601464     0.750725    Biso  1.000000 Si
   H453        1.0     0.271638     0.364459     0.751067    Biso  1.000000 H
   O2080       1.0     0.429542     0.284888     0.749992    Biso  1.000000 O
   O2081       1.0     0.182254     0.499158     0.751917    Biso  1.000000 O
   Si57        1.0     0.260988     0.232075     0.750108    Biso  1.000000 Si
   O2082       1.0     0.713660     0.618112     0.752508    Biso  1.000000 O
   O2083       1.0     0.406543     0.590121     0.752708    Biso  1.000000 O
   Si58        1.0     0.815416     0.297865     0.751083    Biso  1.000000 Si
   O2084       1.0     0.611600     0.781078     0.752567    Biso  1.000000 O
   O2085       1.0     0.403537     0.958353     0.748525    Biso  1.000000 O
   H454        1.0     0.866533     0.205065     0.749642    Biso  1.000000 H
   O2086       1.0     0.375441     0.729824     0.751642    Biso  1.000000 O
   O2087       1.0     0.527944     0.959083     0.750442    Biso  1.000000 O
   H455        1.0     0.623906     0.971230     0.750750    Biso  1.000000 H
   O2088       1.0     0.041295     0.465458     0.744008    Biso  1.000000 O
   O2089       1.0     0.672017     0.777280     0.749108    Biso  1.000000 O
   O2090       1.0     0.888836     0.336343     0.750192    Biso  1.000000 O
   H456        1.0     0.082742     0.301687     0.750917    Biso  1.000000 H
   O2091       1.0     0.996777     0.791691     0.750725    Biso  1.000000 O
   O2092       1.0     0.131224     0.525312     0.750867    Biso  1.000000 O
   O2093       1.0     0.716513     0.483666     0.750217    Biso  1.000000 O
   H457        1.0     0.007383     0.346855     0.750800    Biso  1.000000 H
   O2094       1.0     0.175132     0.292055     0.748567    Biso  1.000000 O
   Si59        1.0     0.544322     0.726580     0.749900    Biso  1.000000 Si
   O2095       1.0     0.176896     0.057239     0.750867    Biso  1.000000 O
   O2096       1.0     0.575206     0.208007     0.749642    Biso  1.000000 O
   O2097       1.0     0.348216     0.175565     0.748625    Biso  1.000000 O
   H458        1.0     0.304526     0.689284     0.752317    Biso  1.000000 H
   H459        1.0     0.730888     0.631215     0.750983    Biso  1.000000 H
   H460        1.0     0.243520     0.036818     0.755100    Biso  1.000000 H
   O2098       1.0     0.830487     0.915826     0.750625    Biso  1.000000 O
   O2099       1.0     0.449993     0.993185     0.749592    Biso  1.000000 O
   O2100       1.0     0.940258     0.789377     0.750283    Biso  1.000000 O
   Si60        1.0     0.796903     0.929231     0.749400    Biso  1.000000 Si
   O2101       1.0     0.990744     0.332218     0.748483    Biso  1.000000 O
   H461        1.0     0.791523     0.106280     0.746425    Biso  1.000000 H
   H462        1.0     0.854162     0.828685     0.748425    Biso  1.000000 H
   Si61        1.0     0.748421     0.467797     0.750158    Biso  1.000000 Si
   H463        1.0     0.774099     0.653497     0.750558    Biso  1.000000 H
   Si62        1.0     0.511739     0.247693     0.747308    Biso  1.000000 Si
   O2102       1.0     0.328789     0.544476     0.750950    Biso  1.000000 O
   H464        1.0     0.806573     0.780022     0.756233    Biso  1.000000 H
   O2103       1.0     0.697783     0.967181     0.746158    Biso  1.000000 O
   O2104       1.0     0.686087     0.403767     0.748775    Biso  1.000000 O
   O2105       1.0     0.815329     0.796997     0.751283    Biso  1.000000 O
   H465        1.0     0.519428     0.981566     0.751608    Biso  1.000000 H
   O2106       1.0     0.612362     0.658200     0.745675    Biso  1.000000 O
   H466        1.0     0.819685     0.123029     0.745225    Biso  1.000000 H
   H467        1.0     0.050573     0.384428     0.750175    Biso  1.000000 H
   Si63        1.0     0.721109     0.111385     0.747408    Biso  1.000000 Si
   O2107       1.0     0.941347     0.365994     0.748517    Biso  1.000000 O
   O2108       1.0     0.150869     0.377562     0.747842    Biso  1.000000 O
   O2109       1.0     0.961188     0.994467     0.748258    Biso  1.000000 O
   O2110       1.0     0.483447     0.115861     0.751867    Biso  1.000000 O
   Si64        1.0     0.231999     0.592561     0.748450    Biso  1.000000 Si
   Si65        1.0     0.577384     0.659985     0.748108    Biso  1.000000 Si
   H468        1.0     0.052881     0.015643     0.749258    Biso  1.000000 H
   Si66        1.0     0.215533     0.506551     0.748383    Biso  1.000000 Si
   O2111       1.0     0.715795     0.551467     0.748042    Biso  1.000000 O
   Si67        1.0     0.558043     0.384478     0.745675    Biso  1.000000 Si
   Si68        1.0     0.310929     0.873576     0.749775    Biso  1.000000 Si
   H469        1.0     0.911116     0.119709     0.747050    Biso  1.000000 H
   Si69        1.0     0.580106     0.790911     0.747517    Biso  1.000000 Si
   O2112       1.0     0.163109     0.845585     0.748233    Biso  1.000000 O
   O2113       1.0     0.886963     0.493549     0.748450    Biso  1.000000 O
   O2114       1.0     0.415146     0.782008     0.747083    Biso  1.000000 O
   O2115       1.0     0.795727     0.969218     0.747225    Biso  1.000000 O
   H470        1.0     0.869517     0.045495     0.746400    Biso  1.000000 H
   H471        1.0     0.985821     0.261650     0.747150    Biso  1.000000 H
   O2116       1.0     0.478177     0.389055     0.745492    Biso  1.000000 O
   Si70        1.0     0.968223     0.814576     0.748425    Biso  1.000000 Si
   O2117       1.0     0.057172     0.623972     0.747508    Biso  1.000000 O
   Si71        1.0     0.906042     0.371225     0.747133    Biso  1.000000 Si
   H472        1.0     0.566363     0.970701     0.747375    Biso  1.000000 H
   H473        1.0     0.704643     0.413827     0.747208    Biso  1.000000 H
   O2118       1.0     0.828963     0.260141     0.748583    Biso  1.000000 O
   O2119       1.0     0.428257     0.106883     0.748833    Biso  1.000000 O
   H474        1.0     0.755674     0.307899     0.746233    Biso  1.000000 H
   O2120       1.0     0.307640     0.484420     0.749258    Biso  1.000000 O
   O2121       1.0     0.735506     0.310339     0.743942    Biso  1.000000 O
   O2122       1.0     0.621140     0.438599     0.747283    Biso  1.000000 O
   Si72        1.0     0.812475     0.619571     0.748567    Biso  1.000000 Si
   Si73        1.0     0.382215     0.615195     0.747467    Biso  1.000000 Si
   O2123       1.0     0.461232     0.056963     0.744633    Biso  1.000000 O
   Si74        1.0     0.133358     0.865780     0.747508    Biso  1.000000 Si
   Si75        1.0     0.119680     0.416040     0.746533    Biso  1.000000 Si
   O2124       1.0     0.295422     0.836205     0.750617    Biso  1.000000 O
   Si76        1.0     0.689506     0.742751     0.746483    Biso  1.000000 Si
   Si77        1.0     0.151457     0.732163     0.744767    Biso  1.000000 Si
   H475        1.0     0.462147     0.548274     0.746092    Biso  1.000000 H
   O2125       1.0     0.515681     0.025501     0.752767    Biso  1.000000 O
   O2126       1.0     0.484536     0.920001     0.741567    Biso  1.000000 O
   H476        1.0     0.135340     0.933883     0.751967    Biso  1.000000 H
   O2127       1.0     0.551618     0.345145     0.745850    Biso  1.000000 O
   Si78        1.0     0.913294     0.222317     0.745542    Biso  1.000000 Si
   Si79        1.0     0.698806     0.515379     0.745950    Biso  1.000000 Si
   O2128       1.0     0.745611     0.683726     0.748758    Biso  1.000000 O
   O2129       1.0     0.661193     0.345422     0.745833    Biso  1.000000 O
   O2130       1.0     0.925056     0.672811     0.745825    Biso  1.000000 O
   O2131       1.0     0.586553     0.972009     0.744200    Biso  1.000000 O
   Si80        1.0     0.322124     0.581470     0.745800    Biso  1.000000 Si
   O2132       1.0     0.202226     0.407716     0.743067    Biso  1.000000 O
   O2133       1.0     0.387529     0.402485     0.745675    Biso  1.000000 O
   O2134       1.0     0.826415     0.196665     0.743917    Biso  1.000000 O
   H477        1.0     0.006578     0.722556     0.745333    Biso  1.000000 H
   H478        1.0     0.206037     0.432840     0.742842    Biso  1.000000 H
   O2135       1.0     0.215316     0.906672     0.746017    Biso  1.000000 O
   O2136       1.0     0.667247     0.710761     0.746350    Biso  1.000000 O
   O2137       1.0     0.935227     0.190126     0.744733    Biso  1.000000 O
   H479        1.0     0.035871     0.624500     0.746633    Biso  1.000000 H
   O2138       1.0     0.324454     0.033574     0.748208    Biso  1.000000 O
   H480        1.0     0.839722     0.906647     0.743792    Biso  1.000000 H
   Si81        1.0     0.888574     0.867641     0.742750    Biso  1.000000 Si
   H481        1.0     0.622490     0.859920     0.743025    Biso  1.000000 H
   H482        1.0     0.643137     0.170938     0.746342    Biso  1.000000 H
   Si82        1.0     0.715904     0.276287     0.742358    Biso  1.000000 Si
   O2139       1.0     0.427887     0.719840     0.743608    Biso  1.000000 O
   O2140       1.0     0.109858     0.648266     0.743950    Biso  1.000000 O
   Si83        1.0     0.654528     0.305334     0.743692    Biso  1.000000 Si
   H483        1.0     0.326959     0.056661     0.745867    Biso  1.000000 H
   Si84        1.0     0.144117     0.656615     0.743983    Biso  1.000000 Si
   O2141       1.0     0.943808     0.594573     0.744342    Biso  1.000000 O
   O2142       1.0     0.265191     0.993763     0.744075    Biso  1.000000 O
   O2143       1.0     0.832491     0.485527     0.742933    Biso  1.000000 O
   H484        1.0     0.369234     0.712974     0.746208    Biso  1.000000 H
   O2144       1.0     0.968985     0.135578     0.743292    Biso  1.000000 O
   Si85        1.0     0.075162     0.655534     0.743342    Biso  1.000000 Si
   O2145       1.0     0.243760     0.678369     0.743233    Biso  1.000000 O
   H485        1.0     0.101233     0.339788     0.744108    Biso  1.000000 H
   O2146       1.0     0.476979     0.675477     0.743317    Biso  1.000000 O
   O2147       1.0     0.273206     0.363881     0.742958    Biso  1.000000 O
   H486        1.0     0.792525     0.488369     0.741550    Biso  1.000000 H
   H487        1.0     0.433615     0.282876     0.742025    Biso  1.000000 H
   O2148       1.0     0.706974     0.031361     0.745017    Biso  1.000000 O
   O2149       1.0     0.999107     0.614591     0.741908    Biso  1.000000 O
   O2150       1.0     0.803655     0.398511     0.744358    Biso  1.000000 O
   O2151       1.0     0.772662     0.490280     0.743692    Biso  1.000000 O
   O2152       1.0     0.748813     0.127883     0.741333    Biso  1.000000 O
   O2153       1.0     0.108246     0.837739     0.744725    Biso  1.000000 O
   O2154       1.0     0.748726     0.431934     0.743800    Biso  1.000000 O
   O2155       1.0     0.067757     0.276689     0.741642    Biso  1.000000 O
   H488        1.0     0.036133     0.448457     0.738200    Biso  1.000000 H
   Si86        1.0     0.539422     0.183563     0.740792    Biso  1.000000 Si
   Si87        1.0     0.460578     0.097628     0.744100    Biso  1.000000 Si
   H489        1.0     0.784619     0.408571     0.742825    Biso  1.000000 H
   O2156       1.0     0.086466     0.406031     0.744300    Biso  1.000000 O
   O2157       1.0     0.784793     0.846591     0.742242    Biso  1.000000 O
   H490        1.0     0.397439     0.974474     0.742992    Biso  1.000000 H
   H491        1.0     0.101625     0.024319     0.742758    Biso  1.000000 H
   O2158       1.0     0.515725     0.213741     0.739608    Biso  1.000000 O
   O2159       1.0     0.769678     0.784750     0.738792    Biso  1.000000 O
   H492        1.0     0.476608     0.917360     0.734025    Biso  1.000000 H
   Si88        1.0     0.706429     0.588311     0.743392    Biso  1.000000 Si
   O2160       1.0     0.459315     0.526620     0.742350    Biso  1.000000 O
   O2161       1.0     0.353226     0.596685     0.742992    Biso  1.000000 O
   O2162       1.0     0.808272     0.581873     0.744025    Biso  1.000000 O
   H493        1.0     0.613059     0.482635     0.743267    Biso  1.000000 H
   H494        1.0     0.619223     0.651887     0.738308    Biso  1.000000 H
   O2163       1.0     0.209980     0.009531     0.742392    Biso  1.000000 O
   Si89        1.0     0.402012     0.816915     0.742842    Biso  1.000000 Si
   O2164       1.0     0.594220     0.140306     0.740592    Biso  1.000000 O
   O2165       1.0     0.200527     0.188618     0.744025    Biso  1.000000 O
   O2166       1.0     0.628262     0.074064     0.740225    Biso  1.000000 O
   O2167       1.0     0.408525     0.465961     0.742833    Biso  1.000000 O
   H495        1.0     0.284619     0.001911     0.741050    Biso  1.000000 H
   O2168       1.0     0.513003     0.281392     0.739525    Biso  1.000000 O
   Si90        1.0     0.517729     0.934411     0.740525    Biso  1.000000 Si
   O2169       1.0     0.343250     0.113271     0.741108    Biso  1.000000 O
   H496        1.0     0.699395     0.004929     0.745133    Biso  1.000000 H
   O2170       1.0     0.226423     0.473908     0.741492    Biso  1.000000 O
   H497        1.0     0.495274     0.025124     0.750817    Biso  1.000000 H
   Si91        1.0     0.966111     0.348440     0.740333    Biso  1.000000 Si
   H498        1.0     0.616152     0.094258     0.739933    Biso  1.000000 H
   O2171       1.0     0.992355     0.496970     0.739558    Biso  1.000000 O
   Si92        1.0     0.446487     0.022860     0.739917    Biso  1.000000 Si
   H499        1.0     0.524415     0.030430     0.745642    Biso  1.000000 H
   O2172       1.0     0.661280     0.928778     0.736742    Biso  1.000000 O
   O2173       1.0     0.936468     0.938460     0.739933    Biso  1.000000 O
   O2174       1.0     0.353008     0.451701     0.742083    Biso  1.000000 O
   O2175       1.0     0.300627     0.422176     0.741625    Biso  1.000000 O
   Si93        1.0     0.797404     0.808993     0.740325    Biso  1.000000 Si
   H500        1.0     0.631115     0.427609     0.740942    Biso  1.000000 H
   O2176       1.0     0.150368     0.694264     0.739975    Biso  1.000000 O
   O2177       1.0     0.877314     0.036692     0.739425    Biso  1.000000 O
   O2178       1.0     0.216862     0.547720     0.741508    Biso  1.000000 O
   O2179       1.0     0.800998     0.311169     0.739725    Biso  1.000000 O
   H501        1.0     0.833232     0.178457     0.738783    Biso  1.000000 H
   H502        1.0     0.289977     0.826698     0.743350    Biso  1.000000 H
   H503        1.0     0.486562     0.388602     0.737975    Biso  1.000000 H
   O2180       1.0     0.683365     0.287931     0.739650    Biso  1.000000 O
   O2181       1.0     0.913578     0.131982     0.739633    Biso  1.000000 O
   O2182       1.0     0.329398     0.303951     0.739050    Biso  1.000000 O
   O2183       1.0     0.784009     0.910897     0.738850    Biso  1.000000 O
   O2184       1.0     0.782463     0.236753     0.738850    Biso  1.000000 O
   O2185       1.0     0.051792     0.920705     0.739525    Biso  1.000000 O
   H504        1.0     0.841552     0.467269     0.738517    Biso  1.000000 H
   O2186       1.0     0.671995     0.592309     0.740467    Biso  1.000000 O
   Si94        1.0     0.816962     0.233383     0.739008    Biso  1.000000 Si
   Si95        1.0     0.193078     0.045268     0.739542    Biso  1.000000 Si
   Si96        1.0     0.675851     0.376481     0.739175    Biso  1.000000 Si
   H505        1.0     0.989524     0.137741     0.741017    Biso  1.000000 H
   O2187       1.0     0.388204     0.203858     0.735942    Biso  1.000000 O
   H506        1.0     0.258919     0.301159     0.742133    Biso  1.000000 H
   H507        1.0     0.540685     0.331590     0.740683    Biso  1.000000 H
   O2188       1.0     0.082676     0.030405     0.739367    Biso  1.000000 O
   O2189       1.0     0.832774     0.000302     0.735200    Biso  1.000000 O
   H508        1.0     0.082655     0.262229     0.738508    Biso  1.000000 H
   Na5         1.0     0.220891     0.841637     0.740733    Biso  1.000000 Na
   Si97        1.0     0.318008     0.457184     0.739858    Biso  1.000000 Si
   O2190       1.0     0.539922     0.902045     0.740817    Biso  1.000000 O
   O2191       1.0     0.703358     0.091366     0.737942    Biso  1.000000 O
   H509        1.0     0.059394     0.285718     0.734767    Biso  1.000000 H
   H510        1.0     0.739557     0.686040     0.740992    Biso  1.000000 H
   O2192       1.0     0.246809     0.615824     0.738967    Biso  1.000000 O
   H511        1.0     0.051270     0.159646     0.738117    Biso  1.000000 H
   H512        1.0     0.664046     0.693006     0.740633    Biso  1.000000 H
   H513        1.0     0.229973     0.725524     0.736517    Biso  1.000000 H
   O2193       1.0     0.135972     0.441793     0.738375    Biso  1.000000 O
   Si98        1.0     0.941630     0.155698     0.737875    Biso  1.000000 Si
   O2194       1.0     0.250076     0.237809     0.737517    Biso  1.000000 O
   O2195       1.0     0.622795     0.880567     0.738567    Biso  1.000000 O
   H514        1.0     0.750860     0.794181     0.737275    Biso  1.000000 H
   Si99        1.0     0.355120     0.192390     0.736433    Biso  1.000000 Si
   Si100       1.0     0.384850     0.437895     0.738767    Biso  1.000000 Si
   O2196       1.0     0.412837     0.024948     0.736392    Biso  1.000000 O
   O2197       1.0     0.133728     0.897342     0.739092    Biso  1.000000 O
   H515        1.0     0.329769     0.022307     0.741325    Biso  1.000000 H
   Si101       1.0     0.955896     0.971456     0.737033    Biso  1.000000 Si
   O2198       1.0     0.165353     0.757312     0.735442    Biso  1.000000 O
   H516        1.0     0.332448     0.281065     0.736000    Biso  1.000000 H
   O2199       1.0     0.477109     0.744838     0.734675    Biso  1.000000 O
   O2200       1.0     0.535871     0.727209     0.736608    Biso  1.000000 O
   O2201       1.0     0.937601     0.496014     0.736200    Biso  1.000000 O
   O2202       1.0     0.606286     0.499183     0.738117    Biso  1.000000 O
   Si102       1.0     0.128697     0.532631     0.737517    Biso  1.000000 Si
   O2203       1.0     0.224942     0.749013     0.735233    Biso  1.000000 O
   Si103       1.0     0.798972     0.990569     0.735683    Biso  1.000000 Si
   O2204       1.0     0.396502     0.635541     0.737250    Biso  1.000000 O
   O2205       1.0     0.300148     0.885421     0.737567    Biso  1.000000 O
   Si104       1.0     0.903385     0.487463     0.736817    Biso  1.000000 Si
   O2206       1.0     0.371956     0.806177     0.737300    Biso  1.000000 O
   H517        1.0     0.719018     0.349119     0.736367    Biso  1.000000 H
   O2207       1.0     0.863419     0.882655     0.734417    Biso  1.000000 O
   O2208       1.0     0.109945     0.334683     0.736650    Biso  1.000000 O
   O2209       1.0     0.744893     0.190303     0.734392    Biso  1.000000 O
   O2210       1.0     0.911400     0.847169     0.735217    Biso  1.000000 O
   O2211       1.0     0.820621     0.647009     0.739317    Biso  1.000000 O
   Si105       1.0     0.169817     0.288157     0.735075    Biso  1.000000 Si
   O2212       1.0     0.563031     0.401781     0.733617    Biso  1.000000 O
   O2213       1.0     0.737422     0.875512     0.734425    Biso  1.000000 O
   O2214       1.0     0.901533     0.448834     0.734008    Biso  1.000000 O
   Si106       1.0     0.454589     0.713704     0.735217    Biso  1.000000 Si
   O2215       1.0     0.332861     0.223550     0.734617    Biso  1.000000 O
   O2216       1.0     0.778325     0.024646     0.735450    Biso  1.000000 O
   O2217       1.0     0.297731     0.578553     0.735892    Biso  1.000000 O
   H518        1.0     0.118134     0.589116     0.734808    Biso  1.000000 H
   O2218       1.0     0.158928     0.630963     0.735042    Biso  1.000000 O
   O2219       1.0     0.677941     0.865704     0.734258    Biso  1.000000 O
   H519        1.0     0.416431     0.482408     0.737725    Biso  1.000000 H
   O2220       1.0     0.853378     0.417800     0.734550    Biso  1.000000 O
   H520        1.0     0.710655     0.964817     0.733567    Biso  1.000000 H
   O2221       1.0     0.109161     0.566909     0.735700    Biso  1.000000 O
   O2222       1.0     0.561724     0.649196     0.736600    Biso  1.000000 O
   Si107       1.0     0.772335     0.875915     0.734433    Biso  1.000000 Si
   H521        1.0     0.105959     0.829540     0.736933    Biso  1.000000 H
   O2223       1.0     0.967004     0.832332     0.736525    Biso  1.000000 O
   H522        1.0     0.000784     0.603249     0.734608    Biso  1.000000 H
   H523        1.0     0.804003     0.578352     0.736058    Biso  1.000000 H
   O2224       1.0     0.054667     0.184166     0.736400    Biso  1.000000 O
   Si108       1.0     0.237248     0.994040     0.735375    Biso  1.000000 Si
   H524        1.0     0.945681     0.081080     0.734650    Biso  1.000000 H
   H525        1.0     0.074008     0.423987     0.741883    Biso  1.000000 H
   O2225       1.0     0.242519     0.302266     0.737083    Biso  1.000000 O
   H526        1.0     0.747201     0.430300     0.735525    Biso  1.000000 H
   O2226       1.0     0.219105     0.070241     0.734667    Biso  1.000000 O
   H527        1.0     0.497561     0.748787     0.732650    Biso  1.000000 H
   O2227       1.0     0.900640     0.382617     0.734192    Biso  1.000000 O
   O2228       1.0     0.728471     0.252722     0.732517    Biso  1.000000 O
   O2229       1.0     0.631441     0.298468     0.733475    Biso  1.000000 O
   H528        1.0     0.874918     0.139627     0.733392    Biso  1.000000 H
   O2230       1.0     0.705732     0.745316     0.734708    Biso  1.000000 O
   Si109       1.0     0.292329     0.387647     0.734775    Biso  1.000000 Si
   O2231       1.0     0.854271     0.144934     0.732825    Biso  1.000000 O
   H529        1.0     0.237487     0.474662     0.734667    Biso  1.000000 H
   O2232       1.0     0.500610     0.617106     0.734258    Biso  1.000000 O
   O2233       1.0     0.980921     0.378493     0.733317    Biso  1.000000 O
   O2234       1.0     0.901729     0.229711     0.733108    Biso  1.000000 O
   O2235       1.0     0.578625     0.791037     0.734117    Biso  1.000000 O
   O2236       1.0     0.874635     0.666600     0.735233    Biso  1.000000 O
   H530        1.0     0.402775     0.195156     0.731033    Biso  1.000000 H
   O2237       1.0     0.956723     0.060207     0.733792    Biso  1.000000 O
   O2238       1.0     0.621357     0.014436     0.732033    Biso  1.000000 O
   O2239       1.0     0.026724     0.126173     0.737858    Biso  1.000000 O
   O2240       1.0     0.951082     0.319518     0.732583    Biso  1.000000 O
   H531        1.0     0.404582     0.376405     0.733717    Biso  1.000000 H
   H532        1.0     0.326676     0.347056     0.733350    Biso  1.000000 H
   H533        1.0     0.612863     0.219752     0.730383    Biso  1.000000 H
   H534        1.0     0.259616     0.783417     0.734583    Biso  1.000000 H
   Si110       1.0     0.589668     0.995674     0.732817    Biso  1.000000 Si
   O2241       1.0     0.706669     0.366572     0.733517    Biso  1.000000 O
   Si111       1.0     0.652154     0.891784     0.731800    Biso  1.000000 Si
   Si112       1.0     0.909614     0.665468     0.733783    Biso  1.000000 Si
   Si113       1.0     0.139435     0.353595     0.732825    Biso  1.000000 Si
   O2242       1.0     0.425317     0.834771     0.734600    Biso  1.000000 O
   Si114       1.0     0.703663     0.052561     0.733350    Biso  1.000000 Si
   Si115       1.0     0.242410     0.652214     0.732867    Biso  1.000000 Si
   O2243       1.0     0.054537     0.800594     0.733483    Biso  1.000000 O
   O2244       1.0     0.141351     0.264366     0.733733    Biso  1.000000 O
   H535        1.0     0.963236     0.698941     0.733792    Biso  1.000000 H
   O2245       1.0     0.985625     0.957222     0.731992    Biso  1.000000 O
   O2246       1.0     0.630135     0.233961     0.731358    Biso  1.000000 O
   H536        1.0     0.543712     0.744260     0.731725    Biso  1.000000 H
   Si116       1.0     0.824215     0.395342     0.733475    Biso  1.000000 Si
   O2247       1.0     0.692599     0.512989     0.732783    Biso  1.000000 O
   H537        1.0     0.698066     0.800141     0.731442    Biso  1.000000 H
   Si117       1.0     0.755042     0.227272     0.731133    Biso  1.000000 Si
   Si118       1.0     0.214031     0.921988     0.733400    Biso  1.000000 Si
   O2248       1.0     0.983404     0.703820     0.732150    Biso  1.000000 O
   O2249       1.0     0.714423     0.816035     0.731750    Biso  1.000000 O
   Si119       1.0     0.751753     0.152202     0.730942    Biso  1.000000 Si
   H538        1.0     0.191358     0.121771     0.733250    Biso  1.000000 H
   O2250       1.0     0.199199     0.269145     0.730150    Biso  1.000000 O
   O2251       1.0     0.165658     0.326510     0.730308    Biso  1.000000 O
   O2252       1.0     0.984950     0.266655     0.730017    Biso  1.000000 O
   H539        1.0     0.025439     0.103287     0.742058    Biso  1.000000 H
   O2253       1.0     0.271943     0.802907     0.733475    Biso  1.000000 O
   Si120       1.0     0.968310     0.484320     0.731158    Biso  1.000000 Si
   O2254       1.0     0.112667     0.499610     0.732433    Biso  1.000000 O
   O2255       1.0     0.562029     0.021477     0.734292    Biso  1.000000 O
   O2256       1.0     0.062966     0.668285     0.731508    Biso  1.000000 O
   Si121       1.0     0.855796     0.023791     0.729525    Biso  1.000000 Si
   O2257       1.0     0.230540     0.956844     0.731283    Biso  1.000000 O
   O2258       1.0     0.175524     0.138345     0.733308    Biso  1.000000 O
   O2259       1.0     0.723396     0.598395     0.732042    Biso  1.000000 O
   O2260       1.0     0.554232     0.169907     0.729367    Biso  1.000000 O
   O2261       1.0     0.155769     0.200614     0.731658    Biso  1.000000 O
   Si122       1.0     0.234656     0.267636     0.730750    Biso  1.000000 Si
   Na6         1.0     0.218931     0.359228     0.731317    Biso  1.000000 Na
   H540        1.0     0.493096     0.596786     0.731325    Biso  1.000000 H
   Si123       1.0     0.933397     0.594296     0.731592    Biso  1.000000 Si
   H541        1.0     0.544474     0.890124     0.733975    Biso  1.000000 H
   Si124       1.0     0.184410     0.178432     0.732517    Biso  1.000000 Si
   O2262       1.0     0.160300     0.540100     0.731567    Biso  1.000000 O
   Si125       1.0     0.636821     0.051002     0.729808    Biso  1.000000 Si
   H542        1.0     0.044888     0.780374     0.731342    Biso  1.000000 H
   O2263       1.0     0.653744     0.393406     0.730150    Biso  1.000000 O
   H543        1.0     0.017990     0.197193     0.730608    Biso  1.000000 H
   Si126       1.0     0.885242     0.416618     0.729167    Biso  1.000000 Si
   O2264       1.0     0.665026     0.157005     0.728608    Biso  1.000000 O
   O2265       1.0     0.321514     0.368961     0.730183    Biso  1.000000 O
   O2266       1.0     0.832295     0.356764     0.731200    Biso  1.000000 O
   O2267       1.0     0.466960     0.012952     0.729050    Biso  1.000000 O
   O2268       1.0     0.723069     0.971733     0.726883    Biso  1.000000 O
   Si127       1.0     0.196040     0.760431     0.728467    Biso  1.000000 Si
   Si128       1.0     0.709762     0.855142     0.729267    Biso  1.000000 Si
   O2269       1.0     0.101886     0.217413     0.730208    Biso  1.000000 O
   O2270       1.0     0.319489     0.942358     0.730042    Biso  1.000000 O
   O2271       1.0     0.516683     0.953449     0.728517    Biso  1.000000 O
   O2272       1.0     0.365771     0.995725     0.729000    Biso  1.000000 O
   O2273       1.0     0.970488     0.443981     0.729942    Biso  1.000000 O
   O2274       1.0     0.463649     0.111360     0.731458    Biso  1.000000 O
   H544        1.0     0.682907     0.143626     0.727700    Biso  1.000000 H
   Si129       1.0     0.585268     0.150643     0.728133    Biso  1.000000 Si
   O2275       1.0     0.369343     0.692579     0.729750    Biso  1.000000 O
   Si130       1.0     0.465109     0.523301     0.729150    Biso  1.000000 Si
   H545        1.0     0.140393     0.112919     0.728750    Biso  1.000000 H
   H546        1.0     0.317812     0.222971     0.728892    Biso  1.000000 H
   O2276       1.0     0.180141     0.927093     0.730158    Biso  1.000000 O
   H547        1.0     0.076012     0.560722     0.726133    Biso  1.000000 H
   O2277       1.0     0.655138     0.646581     0.729650    Biso  1.000000 O
   Si131       1.0     0.492834     0.652566     0.728408    Biso  1.000000 Si
   O2278       1.0     0.172584     0.037774     0.729133    Biso  1.000000 O
   O2279       1.0     0.055451     0.865704     0.728708    Biso  1.000000 O
   O2280       1.0     0.022433     0.417272     0.726792    Biso  1.000000 O
   H548        1.0     0.862743     0.870231     0.727017    Biso  1.000000 H
   Si132       1.0     0.336891     0.124865     0.728158    Biso  1.000000 Si
   O2281       1.0     0.618722     0.594724     0.729275    Biso  1.000000 O
   Si133       1.0     0.813913     0.323341     0.728075    Biso  1.000000 Si
   O2282       1.0     0.351265     0.161909     0.727625    Biso  1.000000 O
   Si134       1.0     0.653635     0.604783     0.729742    Biso  1.000000 Si
   H549        1.0     0.446966     0.151900     0.727408    Biso  1.000000 H
   Si135       1.0     0.940846     0.839851     0.728317    Biso  1.000000 Si
   Si136       1.0     0.517293     0.283656     0.726092    Biso  1.000000 Si
   O2283       1.0     0.940280     0.998340     0.728633    Biso  1.000000 O
   O2284       1.0     0.125234     0.095742     0.728675    Biso  1.000000 O
   O2285       1.0     0.919327     0.630410     0.728625    Biso  1.000000 O
   O2286       1.0     0.209696     0.651611     0.727525    Biso  1.000000 O
   O2287       1.0     0.820447     0.806579     0.730092    Biso  1.000000 O
   H550        1.0     0.995426     0.249428     0.725833    Biso  1.000000 H
   O2288       1.0     0.908938     0.566507     0.730033    Biso  1.000000 O
   O2289       1.0     0.671974     0.046576     0.728125    Biso  1.000000 O
   O2290       1.0     0.432199     0.268617     0.726083    Biso  1.000000 O
   Si137       1.0     0.844448     0.651510     0.729625    Biso  1.000000 Si
   O2291       1.0     0.301825     0.128235     0.727533    Biso  1.000000 O
   H551        1.0     0.041382     0.718683     0.727725    Biso  1.000000 H
   O2292       1.0     0.341486     0.753741     0.728375    Biso  1.000000 O
   Si138       1.0     0.126062     0.463622     0.727692    Biso  1.000000 Si
   Si139       1.0     0.049157     0.905264     0.727267    Biso  1.000000 Si
   H552        1.0     0.847672     0.134572     0.725900    Biso  1.000000 H
   O2293       1.0     0.833232     0.232578     0.727217    Biso  1.000000 O
   H553        1.0     0.081587     0.319644     0.726892    Biso  1.000000 H
   Si140       1.0     0.133402     0.230038     0.727917    Biso  1.000000 Si
   O2294       1.0     0.784619     0.145588     0.725558    Biso  1.000000 O
   O2295       1.0     0.494272     0.501169     0.727167    Biso  1.000000 O
   Si141       1.0     0.191423     0.553555     0.727733    Biso  1.000000 Si
   O2296       1.0     0.513700     0.391570     0.723458    Biso  1.000000 O
   O2297       1.0     0.029033     0.739683     0.726867    Biso  1.000000 O
   Si142       1.0     0.392996     0.020723     0.725350    Biso  1.000000 Si
   Si143       1.0     0.988261     0.410382     0.725933    Biso  1.000000 Si
   H554        1.0     0.031123     0.121570     0.730033    Biso  1.000000 H
   O2298       1.0     0.413142     0.372256     0.726458    Biso  1.000000 O
   O2299       1.0     0.200418     0.800317     0.725450    Biso  1.000000 O
   O2300       1.0     0.459315     0.324322     0.725842    Biso  1.000000 O
   Si144       1.0     0.148539     0.910394     0.727608    Biso  1.000000 Si
   Si145       1.0     0.075184     0.019993     0.726483    Biso  1.000000 Si
   O2301       1.0     0.530426     0.453034     0.725158    Biso  1.000000 O
   O2302       1.0     0.545999     0.260745     0.724292    Biso  1.000000 O
   O2303       1.0     0.313151     0.469733     0.727400    Biso  1.000000 O
   O2304       1.0     0.818705     0.736237     0.726567    Biso  1.000000 O
   Si146       1.0     0.382149     0.655232     0.726575    Biso  1.000000 Si
   O2305       1.0     0.918674     0.695999     0.725742    Biso  1.000000 O
   O2306       1.0     0.888356     0.508563     0.726642    Biso  1.000000 O
   Si147       1.0     0.542841     0.414984     0.723425    Biso  1.000000 Si
   O2307       1.0     0.790870     0.969947     0.724592    Biso  1.000000 O
   O2308       1.0     0.436076     0.172095     0.724967    Biso  1.000000 O
   Si148       1.0     0.309797     0.904987     0.726208    Biso  1.000000 Si
   O2309       1.0     0.056540     0.559767     0.722917    Biso  1.000000 O
   Si149       1.0     0.960622     0.289867     0.724008    Biso  1.000000 Si
   H555        1.0     0.445746     0.342580     0.724567    Biso  1.000000 H
   O2310       1.0     0.039748     0.019893     0.725442    Biso  1.000000 O
   O2311       1.0     0.949405     0.162613     0.725008    Biso  1.000000 O
   H556        1.0     0.819619     0.760556     0.727325    Biso  1.000000 H
   Si150       1.0     0.358605     0.789327     0.726217    Biso  1.000000 Si
   O2312       1.0     0.228514     0.892639     0.725733    Biso  1.000000 O
   H557        1.0     0.758505     0.578855     0.725767    Biso  1.000000 H
   O2313       1.0     0.244784     0.021050     0.725500    Biso  1.000000 O
   O2314       1.0     0.391994     0.432060     0.724733    Biso  1.000000 O
   Si151       1.0     0.181230     0.628574     0.724342    Biso  1.000000 Si
   H558        1.0     0.477610     0.103136     0.725750    Biso  1.000000 H
   Si152       1.0     0.628719     0.268767     0.723892    Biso  1.000000 Si
   O2315       1.0     0.715294     0.689033     0.725433    Biso  1.000000 O
   O2316       1.0     0.658448     0.785278     0.724058    Biso  1.000000 O
   O2317       1.0     0.732086     0.048437     0.725383    Biso  1.000000 O
   H559        1.0     0.036655     0.403415     0.723167    Biso  1.000000 H
   Si153       1.0     0.076643     0.192516     0.725908    Biso  1.000000 Si
   O2318       1.0     0.086902     0.983276     0.723950    Biso  1.000000 O
   Si154       1.0     0.767478     0.044715     0.724208    Biso  1.000000 Si
   O2319       1.0     0.268720     0.663204     0.724150    Biso  1.000000 O
   O2320       1.0     0.311408     0.004678     0.726592    Biso  1.000000 O
   H560        1.0     0.543952     0.096799     0.723325    Biso  1.000000 H
   O2321       1.0     0.005946     0.203531     0.724142    Biso  1.000000 O
   O2322       1.0     0.650194     0.475140     0.725883    Biso  1.000000 O
   H561        1.0     0.555735     0.035033     0.727892    Biso  1.000000 H
   O2323       1.0     0.876857     0.001836     0.721267    Biso  1.000000 O
   Si155       1.0     0.336063     0.975580     0.724883    Biso  1.000000 Si
   H562        1.0     0.713856     0.602947     0.724808    Biso  1.000000 H
   O2324       1.0     0.611121     0.174987     0.722633    Biso  1.000000 O
   Si156       1.0     0.620181     0.497498     0.725533    Biso  1.000000 Si
   O2325       1.0     0.271137     0.391696     0.723783    Biso  1.000000 O
   O2326       1.0     0.960774     0.585268     0.724058    Biso  1.000000 O
   O2327       1.0     0.842118     0.054749     0.722975    Biso  1.000000 O
   O2328       1.0     0.781548     0.081835     0.723842    Biso  1.000000 O
   O2329       1.0     0.552729     0.841561     0.723758    Biso  1.000000 O
   H563        1.0     0.422507     0.247818     0.723692    Biso  1.000000 H
   H564        1.0     0.281548     0.797073     0.726625    Biso  1.000000 H
   Si157       1.0     0.953021     0.033574     0.723883    Biso  1.000000 Si
   O2330       1.0     0.524655     0.320323     0.721150    Biso  1.000000 O
   O2331       1.0     0.287886     0.524759     0.724708    Biso  1.000000 O
   O2332       1.0     0.526680     0.781933     0.724108    Biso  1.000000 O
   O2333       1.0     0.136473     0.380731     0.722967    Biso  1.000000 O
   H565        1.0     0.897112     0.007796     0.720850    Biso  1.000000 H
   Si158       1.0     0.062726     0.828811     0.724067    Biso  1.000000 Si
   O2334       1.0     0.948774     0.874582     0.722425    Biso  1.000000 O
   O2335       1.0     0.470880     0.558786     0.722875    Biso  1.000000 O
   H566        1.0     0.653570     0.808038     0.721833    Biso  1.000000 H
   Si159       1.0     0.297251     0.563589     0.723250    Biso  1.000000 Si
   Si160       1.0     0.237248     0.059855     0.722775    Biso  1.000000 Si
   O2336       1.0     0.586814     0.972713     0.721733    Biso  1.000000 O
   O2337       1.0     0.444135     0.704675     0.722692    Biso  1.000000 O
   O2338       1.0     0.835192     0.295249     0.723750    Biso  1.000000 O
   Si161       1.0     0.557869     0.801524     0.723483    Biso  1.000000 Si
   Si162       1.0     0.995252     0.730126     0.723167    Biso  1.000000 Si
   Si163       1.0     0.556453     0.661218     0.723950    Biso  1.000000 Si
   O2339       1.0     0.529533     0.079622     0.721933    Biso  1.000000 O
   O2340       1.0     0.934617     0.264115     0.720317    Biso  1.000000 O
   H567        1.0     0.457246     0.007243     0.722408    Biso  1.000000 H
   O2341       1.0     0.851701     0.615547     0.724033    Biso  1.000000 O
   O2342       1.0     0.521540     0.669869     0.723083    Biso  1.000000 O
   O2343       1.0     0.385743     0.057315     0.720308    Biso  1.000000 O
   O2344       1.0     0.782855     0.870256     0.721975    Biso  1.000000 O
   O2345       1.0     0.016792     0.909589     0.722658    Biso  1.000000 O
   Si164       1.0     0.683430     0.486357     0.723675    Biso  1.000000 Si
   O2346       1.0     0.707627     0.456153     0.722883    Biso  1.000000 O
   O2347       1.0     0.972906     0.761462     0.722367    Biso  1.000000 O
   Si165       1.0     0.708172     0.727888     0.722500    Biso  1.000000 Si
   O2348       1.0     0.776822     0.571838     0.722217    Biso  1.000000 O
   O2349       1.0     0.189964     0.590398     0.723275    Biso  1.000000 O
   O2350       1.0     0.437906     0.505495     0.722817    Biso  1.000000 O
   O2351       1.0     0.729908     0.141136     0.720817    Biso  1.000000 O
   Si166       1.0     0.905497     0.241154     0.720500    Biso  1.000000 Si
   H568        1.0     0.650216     0.658476     0.722817    Biso  1.000000 H
   H569        1.0     0.822756     0.820562     0.723492    Biso  1.000000 H
   O2352       1.0     0.806769     0.408294     0.722642    Biso  1.000000 O
   H570        1.0     0.510498     0.376179     0.717400    Biso  1.000000 H
   O2353       1.0     0.104238     0.438071     0.721575    Biso  1.000000 O
   Si167       1.0     0.348478     0.717250     0.722358    Biso  1.000000 Si
   O2354       1.0     0.340354     0.887810     0.722083    Biso  1.000000 O
   O2355       1.0     0.354576     0.633001     0.721717    Biso  1.000000 O
   O2356       1.0     0.067605     0.317456     0.720983    Biso  1.000000 O
   O2357       1.0     0.572287     0.695898     0.721008    Biso  1.000000 O
   O2358       1.0     0.318617     0.697457     0.719650    Biso  1.000000 O
   O2359       1.0     0.584070     0.116867     0.720375    Biso  1.000000 O
   O2360       1.0     0.097356     0.824058     0.721842    Biso  1.000000 O
   O2361       1.0     0.267130     0.079722     0.720642    Biso  1.000000 O
   Si168       1.0     0.996515     0.941881     0.720483    Biso  1.000000 Si
   O2362       1.0     0.644379     0.892916     0.718883    Biso  1.000000 O
   O2363       1.0     0.465610     0.646556     0.720133    Biso  1.000000 O
   O2364       1.0     0.248269     0.142545     0.721117    Biso  1.000000 O
   O2365       1.0     0.973516     0.501295     0.719067    Biso  1.000000 O
   O2366       1.0     0.488348     0.270276     0.719517    Biso  1.000000 O
   O2367       1.0     0.621466     0.068154     0.719125    Biso  1.000000 O
   Si169       1.0     0.457159     0.288937     0.719108    Biso  1.000000 Si
   O2368       1.0     0.627673     0.536428     0.722175    Biso  1.000000 O
   H571        1.0     0.556388     0.853985     0.717100    Biso  1.000000 H
   O2369       1.0     0.788583     0.331414     0.719225    Biso  1.000000 O
   Si170       1.0     0.424620     0.841033     0.721108    Biso  1.000000 Si
   O2370       1.0     0.125648     0.936876     0.722050    Biso  1.000000 O
   O2371       1.0     0.617176     0.735910     0.720458    Biso  1.000000 O
   O2372       1.0     0.087032     0.157156     0.721025    Biso  1.000000 O
   O2373       1.0     0.257612     0.467042     0.720750    Biso  1.000000 O
   O2374       1.0     0.205798     0.184242     0.722175    Biso  1.000000 O
   O2375       1.0     0.766324     0.226391     0.718367    Biso  1.000000 O
   O2376       1.0     0.077427     0.381083     0.718767    Biso  1.000000 O
   Si171       1.0     0.643442     0.163896     0.718108    Biso  1.000000 Si
   H572        1.0     0.189310     0.807912     0.719075    Biso  1.000000 H
   O2377       1.0     0.985103     0.026507     0.719208    Biso  1.000000 O
   O2378       1.0     0.211548     0.532505     0.719842    Biso  1.000000 O
   Si172       1.0     0.604826     0.567236     0.720408    Biso  1.000000 Si
   O2379       1.0     0.598096     0.265724     0.717233    Biso  1.000000 O
   H573        1.0     0.294311     0.009355     0.721933    Biso  1.000000 H
   Si173       1.0     0.896154     0.542716     0.720342    Biso  1.000000 Si
   Si174       1.0     0.276909     0.118703     0.718917    Biso  1.000000 Si
   O2380       1.0     0.149323     0.473858     0.718367    Biso  1.000000 O
   Si175       1.0     0.289868     0.487438     0.719442    Biso  1.000000 Si
   H574        1.0     0.722285     0.674295     0.719658    Biso  1.000000 H
   O2381       1.0     0.346670     0.099741     0.718208    Biso  1.000000 O
   O2382       1.0     0.071765     0.922290     0.718508    Biso  1.000000 O
   Si176       1.0     0.069042     0.660564     0.718033    Biso  1.000000 Si
   O2383       1.0     0.340528     0.820662     0.720317    Biso  1.000000 O
   O2384       1.0     0.871586     0.726152     0.719275    Biso  1.000000 O
   O2385       1.0     0.248160     0.265121     0.718550    Biso  1.000000 O
   O2386       1.0     0.574182     0.547242     0.718800    Biso  1.000000 O
   Si177       1.0     0.842771     0.259764     0.717908    Biso  1.000000 Si
   O2387       1.0     0.935140     0.808893     0.719925    Biso  1.000000 O
   Si178       1.0     0.412205     0.404446     0.717867    Biso  1.000000 Si
   O2388       1.0     0.192882     0.738400     0.716858    Biso  1.000000 O
   O2389       1.0     0.877423     0.260745     0.716225    Biso  1.000000 O
   Si179       1.0     0.513024     0.480095     0.717725    Biso  1.000000 Si
   O2390       1.0     0.093566     0.046777     0.719225    Biso  1.000000 O
   O2391       1.0     0.151631     0.877348     0.719058    Biso  1.000000 O
   Si180       1.0     0.647951     0.385912     0.716767    Biso  1.000000 Si
   Si181       1.0     0.791872     0.114604     0.716700    Biso  1.000000 Si
   O2392       1.0     0.669273     0.592812     0.718192    Biso  1.000000 O
   O2393       1.0     0.834016     0.675880     0.719967    Biso  1.000000 O
   O2394       1.0     0.329507     0.574001     0.718983    Biso  1.000000 O
   O2395       1.0     0.755412     0.424213     0.717225    Biso  1.000000 O
   O2396       1.0     0.414579     0.001610     0.716675    Biso  1.000000 O
   O2397       1.0     0.883608     0.421020     0.715725    Biso  1.000000 O
   Si182       1.0     0.109966     0.399064     0.716900    Biso  1.000000 Si
   O2398       1.0     0.382977     0.778664     0.717525    Biso  1.000000 O
   O2399       1.0     0.647733     0.345849     0.715733    Biso  1.000000 O
   O2400       1.0     0.449297     0.867314     0.716750    Biso  1.000000 O
   O2401       1.0     0.281352     0.900988     0.717275    Biso  1.000000 O
   Si183       1.0     0.512502     0.939064     0.715908    Biso  1.000000 Si
   H575        1.0     0.516596     0.779041     0.716758    Biso  1.000000 H
   O2402       1.0     0.406260     0.659382     0.717117    Biso  1.000000 O
   Si184       1.0     0.720107     0.962654     0.713858    Biso  1.000000 Si
   O2403       1.0     0.273119     0.579333     0.715350    Biso  1.000000 O
   O2404       1.0     0.390948     0.851143     0.718217    Biso  1.000000 O
   O2405       1.0     0.710981     0.858160     0.715817    Biso  1.000000 O
   O2406       1.0     0.481182     0.919020     0.715292    Biso  1.000000 O
   O2407       1.0     0.446247     0.414632     0.714908    Biso  1.000000 O
   O2408       1.0     0.068280     0.620124     0.716617    Biso  1.000000 O
   Si185       1.0     0.016814     0.012172     0.715825    Biso  1.000000 Si
   O2409       1.0     0.615978     0.398436     0.712600    Biso  1.000000 O
   Si186       1.0     0.117524     0.075849     0.717158    Biso  1.000000 Si
   Si187       1.0     0.838459     0.716168     0.717442    Biso  1.000000 Si
   O2410       1.0     0.735048     0.741368     0.715625    Biso  1.000000 O
   Si188       1.0     0.648517     0.753590     0.716400    Biso  1.000000 Si
   Si189       1.0     0.096136     0.951739     0.716750    Biso  1.000000 Si
   O2411       1.0     0.593936     0.488293     0.716608    Biso  1.000000 O
   O2412       1.0     0.011848     0.597515     0.717292    Biso  1.000000 O
   O2413       1.0     0.711526     0.922793     0.714567    Biso  1.000000 O
   O2414       1.0     0.859629     0.847874     0.715000    Biso  1.000000 O
   O2415       1.0     0.927604     0.047909     0.715775    Biso  1.000000 O
   Si190       1.0     0.177593     0.043608     0.715958    Biso  1.000000 Si
   H576        1.0     0.105785     0.834343     0.715067    Biso  1.000000 H
   O2416       1.0     0.435771     0.805196     0.716058    Biso  1.000000 O
   O2417       1.0     0.655269     0.270779     0.714775    Biso  1.000000 O
   Si191       1.0     0.045476     0.589216     0.714917    Biso  1.000000 Si
   O2418       1.0     0.677310     0.730000     0.715675    Biso  1.000000 O
   O2419       1.0     0.302566     0.246812     0.714875    Biso  1.000000 O
   Si192       1.0     0.439931     0.671629     0.715125    Biso  1.000000 Si
   Si193       1.0     0.287407     0.685537     0.714758    Biso  1.000000 Si
   O2420       1.0     0.574923     0.347459     0.713050    Biso  1.000000 O
   O2421       1.0     0.098902     0.680834     0.714792    Biso  1.000000 O
   O2422       1.0     0.540924     0.913714     0.714150    Biso  1.000000 O
   O2423       1.0     0.013504     0.971607     0.713983    Biso  1.000000 O
   O2424       1.0     0.057216     0.212232     0.716867    Biso  1.000000 O
   Si194       1.0     0.565819     0.258733     0.713050    Biso  1.000000 Si
   Si195       1.0     0.903646     0.714861     0.715333    Biso  1.000000 Si
   Si196       1.0     0.355883     0.855921     0.715833    Biso  1.000000 Si
   O2425       1.0     0.974583     0.308126     0.713492    Biso  1.000000 O
   O2426       1.0     0.209566     0.062998     0.714258    Biso  1.000000 O
   O2427       1.0     0.777040     0.022684     0.713725    Biso  1.000000 O
   O2428       1.0     0.163915     0.640369     0.713483    Biso  1.000000 O
   O2429       1.0     0.559590     0.409803     0.711500    Biso  1.000000 O
   O2430       1.0     0.825413     0.108694     0.712958    Biso  1.000000 O
   O2431       1.0     0.566298     0.631190     0.715667    Biso  1.000000 O
   O2432       1.0     0.136342     0.236174     0.714700    Biso  1.000000 O
   Si197       1.0     0.246722     0.892689     0.714192    Biso  1.000000 Si
   O2433       1.0     0.984427     0.399190     0.713175    Biso  1.000000 O
   O2434       1.0     0.930609     0.111687     0.714458    Biso  1.000000 O
   Si198       1.0     0.610816     0.101879     0.712867    Biso  1.000000 Si
   Si199       1.0     0.948033     0.775369     0.714200    Biso  1.000000 Si
   Si200       1.0     0.783182     0.982446     0.712258    Biso  1.000000 Si
   O2435       1.0     0.045607     0.120589     0.712575    Biso  1.000000 O
   O2436       1.0     0.907610     0.208234     0.712567    Biso  1.000000 O
   Si201       1.0     0.954437     0.141539     0.713583    Biso  1.000000 Si
   Si202       1.0     0.732674     0.452808     0.712925    Biso  1.000000 Si
   Si203       1.0     0.350786     0.600860     0.713525    Biso  1.000000 Si
   O2437       1.0     0.968310     0.929859     0.713217    Biso  1.000000 O
   Si204       1.0     0.063445     0.349219     0.712367    Biso  1.000000 Si
   Si205       1.0     0.231150     0.170661     0.714275    Biso  1.000000 Si
   O2438       1.0     0.638324     0.127732     0.712058    Biso  1.000000 O
   Si206       1.0     0.597312     0.709806     0.713042    Biso  1.000000 Si
   Si207       1.0     0.366903     0.074743     0.711092    Biso  1.000000 Si
   O2439       1.0     0.987803     0.126952     0.714033    Biso  1.000000 O
   O2440       1.0     0.045411     0.822649     0.712675    Biso  1.000000 O
   Si208       1.0     0.844601     0.074743     0.711408    Biso  1.000000 Si
   Si209       1.0     0.433267     0.178432     0.711433    Biso  1.000000 Si
   O2441       1.0     0.199242     0.451928     0.712808    Biso  1.000000 O
   Si210       1.0     0.545237     0.327490     0.710042    Biso  1.000000 Si
   Si211       1.0     0.980006     0.587431     0.712867    Biso  1.000000 Si
   O2442       1.0     0.659537     0.192516     0.711033    Biso  1.000000 O
   O2443       1.0     0.591693     0.880618     0.710725    Biso  1.000000 O
   H577        1.0     0.846648     0.837387     0.709608    Biso  1.000000 H
   Si212       1.0     0.023849     0.209290     0.712208    Biso  1.000000 Si
   O2444       1.0     0.867666     0.559918     0.714625    Biso  1.000000 O
   O2445       1.0     0.255499     0.201142     0.711950    Biso  1.000000 O
   O2446       1.0     0.924054     0.746976     0.712092    Biso  1.000000 O
   O2447       1.0     0.343250     0.967709     0.712000    Biso  1.000000 O
   O2448       1.0     0.752232     0.965068     0.707942    Biso  1.000000 O
   Si213       1.0     0.786296     0.413223     0.711817    Biso  1.000000 Si
   Si214       1.0     0.951474     0.895380     0.711283    Biso  1.000000 Si
   Si215       1.0     0.268546     0.239494     0.711833    Biso  1.000000 Si
   O2449       1.0     0.147820     0.061816     0.711667    Biso  1.000000 O
   O2450       1.0     0.490591     0.457662     0.710233    Biso  1.000000 O
   O2451       1.0     0.042950     0.673566     0.710825    Biso  1.000000 O
   O2452       1.0     0.270767     0.719488     0.711300    Biso  1.000000 O
   H578        1.0     0.869735     0.863340     0.710033    Biso  1.000000 H
   O2453       1.0     0.749336     0.488570     0.711800    Biso  1.000000 O
   O2454       1.0     0.571765     0.792219     0.711083    Biso  1.000000 O
   Si216       1.0     0.851222     0.595252     0.712783    Biso  1.000000 Si
   O2455       1.0     0.923771     0.533913     0.711742    Biso  1.000000 O
   O2456       1.0     0.692665     0.985263     0.709225    Biso  1.000000 O
   O2457       1.0     0.997822     0.714106     0.710892    Biso  1.000000 O
   O2458       1.0     0.416975     0.213943     0.709450    Biso  1.000000 O
   O2459       1.0     0.879100     0.082841     0.710208    Biso  1.000000 O
   Si217       1.0     0.267413     0.381536     0.710892    Biso  1.000000 Si
   O2460       1.0     0.028553     0.355858     0.710500    Biso  1.000000 O
   O2461       1.0     0.382171     0.586198     0.710150    Biso  1.000000 O
   Si218       1.0     0.585704     0.383673     0.707950    Biso  1.000000 Si
   O2462       1.0     0.244740     0.852979     0.710467    Biso  1.000000 O
   Si219       1.0     0.079475     0.133365     0.710792    Biso  1.000000 Si
   Si220       1.0     0.626672     0.876518     0.708642    Biso  1.000000 Si
   O2463       1.0     0.363702     0.248799     0.708783    Biso  1.000000 O
   O2464       1.0     0.536307     0.502326     0.710958    Biso  1.000000 O
   Si221       1.0     0.598075     0.972588     0.709233    Biso  1.000000 Si
   O2465       1.0     0.683865     0.501949     0.711267    Biso  1.000000 O
   Si222       1.0     0.233872     0.457435     0.711125    Biso  1.000000 Si
   Si223       1.0     0.570719     0.513618     0.710517    Biso  1.000000 Si
   Si224       1.0     0.524677     0.072907     0.708417    Biso  1.000000 Si
   Si225       1.0     0.785142     0.879612     0.708917    Biso  1.000000 Si
   O2466       1.0     0.633619     0.974876     0.709758    Biso  1.000000 O
   O2467       1.0     0.365226     0.722883     0.710550    Biso  1.000000 O
   Si226       1.0     0.468572     0.566657     0.709392    Biso  1.000000 Si
   O2468       1.0     0.559524     0.222493     0.708008    Biso  1.000000 O
   O2469       1.0     0.634687     0.836758     0.708325    Biso  1.000000 O
   Si227       1.0     0.956201     0.518321     0.708808    Biso  1.000000 Si
   Si228       1.0     0.786405     0.575636     0.709325    Biso  1.000000 Si
   Si229       1.0     0.914362     0.079496     0.709683    Biso  1.000000 Si
   O2470       1.0     0.619724     0.680230     0.710325    Biso  1.000000 O
   Si230       1.0     0.737008     0.141664     0.707492    Biso  1.000000 Si
   O2471       1.0     0.138999     0.729950     0.709650    Biso  1.000000 O
   O2472       1.0     0.673564     0.405477     0.710200    Biso  1.000000 O
   O2473       1.0     0.809622     0.908357     0.708208    Biso  1.000000 O
   Si231       1.0     0.433659     0.506375     0.709042    Biso  1.000000 Si
   O2474       1.0     0.184519     0.009305     0.708700    Biso  1.000000 O
   Si232       1.0     0.719476     0.889722     0.707600    Biso  1.000000 Si
   Si233       1.0     0.467308     0.890023     0.707808    Biso  1.000000 Si
   O2475       1.0     0.103106     0.104167     0.709192    Biso  1.000000 O
   O2476       1.0     0.534630     0.034806     0.705792    Biso  1.000000 O
   O2477       1.0     0.248356     0.346503     0.708358    Biso  1.000000 O
   O2478       1.0     0.710960     0.626889     0.708475    Biso  1.000000 O
   Si234       1.0     0.653570     0.317255     0.706842    Biso  1.000000 Si
   O2479       1.0     0.817659     0.592838     0.708858    Biso  1.000000 O
   O2480       1.0     0.446443     0.294646     0.706683    Biso  1.000000 O
   O2481       1.0     0.769264     0.124739     0.706875    Biso  1.000000 O
   O2482       1.0     0.605022     0.587984     0.708708    Biso  1.000000 O
   O2483       1.0     0.509300     0.967658     0.706608    Biso  1.000000 O
   O2484       1.0     0.553121     0.289842     0.705550    Biso  1.000000 O
   Si235       1.0     0.170689     0.473279     0.707783    Biso  1.000000 Si
   O2485       1.0     0.414884     0.148002     0.706850    Biso  1.000000 O
   O2486       1.0     0.466982     0.174610     0.707508    Biso  1.000000 O
   O2487       1.0     0.489981     0.079773     0.706075    Biso  1.000000 O
   Si236       1.0     0.781809     0.340216     0.706508    Biso  1.000000 Si
   Si237       1.0     0.459729     0.440963     0.706033    Biso  1.000000 Si
   Si238       1.0     0.567626     0.905641     0.705517    Biso  1.000000 Si
   O2488       1.0     0.013634     0.244700     0.706892    Biso  1.000000 O
   O2489       1.0     0.917716     0.903931     0.707775    Biso  1.000000 O
   O2490       1.0     0.290238     0.124714     0.706525    Biso  1.000000 O
   O2491       1.0     0.264995     0.787918     0.706900    Biso  1.000000 O
   Si239       1.0     0.755848     0.217690     0.705533    Biso  1.000000 Si
   O2492       1.0     0.397330     0.389281     0.706500    Biso  1.000000 O
   Si240       1.0     0.171429     0.743656     0.706200    Biso  1.000000 Si
   O2493       1.0     0.474365     0.761512     0.706600    Biso  1.000000 O
   O2494       1.0     0.773206     0.788245     0.706125    Biso  1.000000 O
   O2495       1.0     0.437884     0.584740     0.706642    Biso  1.000000 O
   O2496       1.0     0.976020     0.551744     0.706192    Biso  1.000000 O
   Si241       1.0     0.329464     0.244448     0.705433    Biso  1.000000 Si
   O2497       1.0     0.826306     0.253251     0.706342    Biso  1.000000 O
   O2498       1.0     0.498976     0.583055     0.705225    Biso  1.000000 O
   Si242       1.0     0.015725     0.133516     0.706308    Biso  1.000000 Si
   Si243       1.0     0.881997     0.398134     0.704708    Biso  1.000000 Si
   Si244       1.0     0.381082     0.757262     0.706042    Biso  1.000000 Si
   O2499       1.0     0.301172     0.483741     0.706575    Biso  1.000000 O
   O2500       1.0     0.753017     0.888841     0.704817    Biso  1.000000 O
   O2501       1.0     0.902535     0.365214     0.705400    Biso  1.000000 O
   Si245       1.0     0.215141     0.527425     0.706417    Biso  1.000000 Si
   Si246       1.0     0.679749     0.607902     0.706367    Biso  1.000000 Si
   O2502       1.0     0.864268     0.937605     0.705833    Biso  1.000000 O
   Si247       1.0     0.442044     0.779745     0.706167    Biso  1.000000 Si
   O2503       1.0     0.780263     0.379876     0.705033    Biso  1.000000 O
   Si248       1.0     0.115433     0.702990     0.705133    Biso  1.000000 Si
   O2504       1.0     0.243978     0.409275     0.704717    Biso  1.000000 O
   Si249       1.0     0.653156     0.225788     0.704617    Biso  1.000000 Si
   O2505       1.0     0.406935     0.529864     0.705458    Biso  1.000000 O
   O2506       1.0     0.350656     0.045972     0.704233    Biso  1.000000 O
   O2507       1.0     0.293636     0.661117     0.704217    Biso  1.000000 O
   O2508       1.0     0.583199     0.005055     0.703450    Biso  1.000000 O
   O2509       1.0     0.741974     0.181324     0.704917    Biso  1.000000 O
   O2510       1.0     0.016988     0.174434     0.705142    Biso  1.000000 O
   O2511       1.0     0.903711     0.689586     0.704792    Biso  1.000000 O
   O2512       1.0     0.226641     0.916354     0.705758    Biso  1.000000 O
   O2513       1.0     0.029490     0.028267     0.704642    Biso  1.000000 O
   O2514       1.0     0.462887     0.527853     0.705433    Biso  1.000000 O
   O2515       1.0     0.812693     0.972210     0.704408    Biso  1.000000 O
   Si250       1.0     0.750860     0.756281     0.704683    Biso  1.000000 Si
   Si251       1.0     0.003507     0.377009     0.704383    Biso  1.000000 Si
   Si252       1.0     0.256654     0.588059     0.703800    Biso  1.000000 Si
   O2516       1.0     0.964455     0.616176     0.704583    Biso  1.000000 O
   O2517       1.0     0.232783     0.619621     0.703808    Biso  1.000000 O
   O2518       1.0     0.850394     0.380530     0.702933    Biso  1.000000 O
   O2519       1.0     0.639391     0.770566     0.704550    Biso  1.000000 O
   Si253       1.0     0.419589     0.996102     0.703433    Biso  1.000000 Si
   O2520       1.0     0.123426     0.295601     0.704167    Biso  1.000000 O
   O2521       1.0     0.168620     0.783593     0.704183    Biso  1.000000 O
   Si254       1.0     0.154746     0.876191     0.705475    Biso  1.000000 Si
   O2522       1.0     0.385743     0.095214     0.701992    Biso  1.000000 O
   O2523       1.0     0.827939     0.728743     0.705125    Biso  1.000000 O
   O2524       1.0     0.787755     0.536604     0.705067    Biso  1.000000 O
   O2525       1.0     0.969966     0.871086     0.703442    Biso  1.000000 O
   O2526       1.0     0.434965     0.469280     0.704100    Biso  1.000000 O
   O2527       1.0     0.430849     0.958177     0.702358    Biso  1.000000 O
   O2528       1.0     0.526898     0.353042     0.701942    Biso  1.000000 O
   O2529       1.0     0.117481     0.408018     0.703892    Biso  1.000000 O
   O2530       1.0     0.046674     0.577572     0.702192    Biso  1.000000 O
   O2531       1.0     0.764081     0.601564     0.703633    Biso  1.000000 O
   O2532       1.0     0.297665     0.379775     0.704067    Biso  1.000000 O
   Si255       1.0     0.579126     0.613485     0.704500    Biso  1.000000 Si
   O2533       1.0     0.585486     0.940472     0.702917    Biso  1.000000 O
   Si256       1.0     0.139086     0.259110     0.703642    Biso  1.000000 Si
   O2534       1.0     0.945354     0.166587     0.703358    Biso  1.000000 O
   Si257       1.0     0.662761     0.979981     0.702258    Biso  1.000000 Si
   O2535       1.0     0.736878     0.251415     0.702167    Biso  1.000000 O
   Si258       1.0     0.390752     0.232075     0.702075    Biso  1.000000 Si
   O2536       1.0     0.098249     0.961623     0.703425    Biso  1.000000 O
   O2537       1.0     0.579714     0.730679     0.703450    Biso  1.000000 O
   O2538       1.0     0.799277     0.847698     0.703000    Biso  1.000000 O
   Si259       1.0     0.018186     0.690768     0.703033    Biso  1.000000 Si
   Si260       1.0     0.407240     0.569726     0.702650    Biso  1.000000 Si
   O2539       1.0     0.799909     0.441290     0.703717    Biso  1.000000 O
   O2540       1.0     0.182080     0.511883     0.703900    Biso  1.000000 O
   O2541       1.0     0.415320     0.755526     0.702508    Biso  1.000000 O
   O2542       1.0     0.234024     0.491210     0.703483    Biso  1.000000 O
   O2543       1.0     0.084397     0.342982     0.702108    Biso  1.000000 O
   O2544       1.0     0.714989     0.117773     0.700500    Biso  1.000000 O
   O2545       1.0     0.325739     0.205769     0.701517    Biso  1.000000 O
   O2546       1.0     0.292852     0.980836     0.703650    Biso  1.000000 O
   Si261       1.0     0.829268     0.936675     0.702200    Biso  1.000000 Si
   O2547       1.0     0.830988     0.053643     0.701175    Biso  1.000000 O
   O2548       1.0     0.655617     0.634208     0.702158    Biso  1.000000 O
   O2549       1.0     0.334626     0.615371     0.702842    Biso  1.000000 O
   O2550       1.0     0.494816     0.875085     0.701058    Biso  1.000000 O
   Si262       1.0     0.966198     0.316173     0.700875    Biso  1.000000 Si
   O2551       1.0     0.444505     0.680306     0.701792    Biso  1.000000 O
   O2552       1.0     0.755042     0.317833     0.701475    Biso  1.000000 O
   O2553       1.0     0.931350     0.308679     0.699950    Biso  1.000000 O
   O2554       1.0     0.385699     0.914871     0.702517    Biso  1.000000 O
   O2555       1.0     0.869212     0.614441     0.703558    Biso  1.000000 O
   O2556       1.0     0.718234     0.440711     0.701450    Biso  1.000000 O
   O2557       1.0     0.544823     0.097327     0.700717    Biso  1.000000 O
   O2558       1.0     0.961907     0.785001     0.702350    Biso  1.000000 O
   Si263       1.0     0.271072     0.749466     0.701992    Biso  1.000000 Si
   O2559       1.0     0.220151     0.151850     0.702825    Biso  1.000000 O
   O2560       1.0     0.351723     0.864950     0.702650    Biso  1.000000 O
   Si264       1.0     0.917084     0.189347     0.701258    Biso  1.000000 Si
   O2561       1.0     0.600710     0.092221     0.700725    Biso  1.000000 O
   O2562       1.0     0.751056     0.666901     0.701133    Biso  1.000000 O
   Si265       1.0     0.249597     0.821844     0.701725    Biso  1.000000 Si
   O2563       1.0     0.522912     0.173327     0.700975    Biso  1.000000 O
   O2564       1.0     0.172758     0.266202     0.700958    Biso  1.000000 O
   Si266       1.0     0.152873     0.642255     0.700617    Biso  1.000000 Si
   O2565       1.0     0.122054     0.866484     0.701525    Biso  1.000000 O
   O2566       1.0     0.619898     0.224430     0.700075    Biso  1.000000 O
   O2567       1.0     0.400314     0.324649     0.699867    Biso  1.000000 O
   O2568       1.0     0.168424     0.911802     0.702067    Biso  1.000000 O
   O2569       1.0     0.812062     0.330357     0.700100    Biso  1.000000 O
   Si267       1.0     0.739883     0.628474     0.700533    Biso  1.000000 Si
   Si268       1.0     0.762992     0.510022     0.701508    Biso  1.000000 Si
   O2570       1.0     0.234917     0.556975     0.700408    Biso  1.000000 O
   O2571       1.0     0.237248     0.002012     0.700908    Biso  1.000000 O
   Si269       1.0     0.324803     0.965973     0.701017    Biso  1.000000 Si
   O2572       1.0     0.625866     0.312426     0.698125    Biso  1.000000 O
   Si270       1.0     0.566363     0.767170     0.700442    Biso  1.000000 Si
   O2573       1.0     0.950560     0.489878     0.698900    Biso  1.000000 O
   O2574       1.0     0.090430     0.725725     0.699375    Biso  1.000000 O
   O2575       1.0     0.638171     0.893142     0.697383    Biso  1.000000 O
   O2576       1.0     0.444222     0.020220     0.698250    Biso  1.000000 O
   O2577       1.0     0.530034     0.769962     0.699708    Biso  1.000000 O
   O2578       1.0     0.175023     0.846717     0.700925    Biso  1.000000 O
   O2579       1.0     0.785360     0.217011     0.697992    Biso  1.000000 O
   Si271       1.0     0.645250     0.807484     0.699100    Biso  1.000000 Si
   O2580       1.0     0.442131     0.897669     0.698775    Biso  1.000000 O
   Si272       1.0     0.895871     0.924125     0.699800    Biso  1.000000 Si
   O2581       1.0     0.978068     0.354073     0.698133    Biso  1.000000 O
   O2582       1.0     0.679183     0.328748     0.698242    Biso  1.000000 O
   O2583       1.0     0.077057     0.156125     0.699800    Biso  1.000000 O
   O2584       1.0     0.329311     0.430073     0.699008    Biso  1.000000 O
   Si273       1.0     0.045542     0.819355     0.699425    Biso  1.000000 Si
   Si274       1.0     0.545847     0.202022     0.697767    Biso  1.000000 Si
   Si275       1.0     0.686806     0.423157     0.699208    Biso  1.000000 Si
   Si276       1.0     0.556693     0.018937     0.696250    Biso  1.000000 Si
   Si277       1.0     0.411552     0.119483     0.697708    Biso  1.000000 Si
   Si278       1.0     0.628218     0.659055     0.699492    Biso  1.000000 Si
   O2585       1.0     0.349479     0.363906     0.697483    Biso  1.000000 O
   O2586       1.0     0.267348     0.247869     0.698575    Biso  1.000000 O
   O2587       1.0     0.135623     0.676508     0.697733    Biso  1.000000 O
   Si279       1.0     0.384458     0.361517     0.697925    Biso  1.000000 Si
   O2588       1.0     0.438799     0.095667     0.698125    Biso  1.000000 O
   O2589       1.0     0.637758     0.509293     0.698667    Biso  1.000000 O
   O2590       1.0     0.152176     0.456983     0.697633    Biso  1.000000 O
   O2591       1.0     0.736878     0.534693     0.697992    Biso  1.000000 O
   Si280       1.0     0.792830     0.810502     0.698033    Biso  1.000000 Si
   O2592       1.0     0.824846     0.793728     0.698333    Biso  1.000000 O
   Si281       1.0     0.670362     0.496391     0.698750    Biso  1.000000 Si
   O2593       1.0     0.725117     0.771169     0.697225    Biso  1.000000 O
   O2594       1.0     0.696628     0.890602     0.697392    Biso  1.000000 O
   Si282       1.0     0.203947     0.003144     0.697425    Biso  1.000000 Si
   O2595       1.0     0.131180     0.612077     0.697250    Biso  1.000000 O
   Si283       1.0     0.489567     0.166562     0.697350    Biso  1.000000 Si
   Si284       1.0     0.307139     0.631969     0.696883    Biso  1.000000 Si
   O2596       1.0     0.583765     0.522772     0.698008    Biso  1.000000 O
   Si285       1.0     0.425360     0.296859     0.696317    Biso  1.000000 Si
   O2597       1.0     0.589428     0.377185     0.694958    Biso  1.000000 O
   Si286       1.0     0.416845     0.925307     0.697092    Biso  1.000000 Si
   Si287       1.0     0.904169     0.332244     0.696600    Biso  1.000000 Si
   O2598       1.0     0.888683     0.168775     0.696725    Biso  1.000000 O
   O2599       1.0     0.768001     0.727460     0.697742    Biso  1.000000 O
   O2600       1.0     0.516509     0.643865     0.698250    Biso  1.000000 O
   O2601       1.0     0.303742     0.749818     0.696358    Biso  1.000000 O
   O2602       1.0     0.996472     0.664613     0.697458    Biso  1.000000 O
   O2603       1.0     0.553491     0.594598     0.697800    Biso  1.000000 O
   O2604       1.0     0.390186     0.004250     0.696900    Biso  1.000000 O
   O2605       1.0     0.689811     0.577195     0.697725    Biso  1.000000 O
   Si288       1.0     0.499238     0.751578     0.697300    Biso  1.000000 Si
   O2606       1.0     0.550921     0.889269     0.695233    Biso  1.000000 O
   O2607       1.0     0.358104     0.774137     0.697492    Biso  1.000000 O
   O2608       1.0     0.282202     0.602143     0.695333    Biso  1.000000 O
   Si289       1.0     0.199525     0.925056     0.697192    Biso  1.000000 Si
   O2609       1.0     0.021192     0.404371     0.697342    Biso  1.000000 O
   O2610       1.0     0.376857     0.202927     0.694333    Biso  1.000000 O
   Si290       1.0     0.518927     0.602696     0.696542    Biso  1.000000 Si
   O2611       1.0     0.186588     0.728190     0.694867    Biso  1.000000 O
   O2612       1.0     0.507100     0.712320     0.696500    Biso  1.000000 O
   O2613       1.0     0.095004     0.463798     0.696475    Biso  1.000000 O
   O2614       1.0     0.654419     0.012952     0.695183    Biso  1.000000 O
   Si291       1.0     0.817202     0.231195     0.695908    Biso  1.000000 Si
   O2615       1.0     0.923030     0.075120     0.696775    Biso  1.000000 O
   Si292       1.0     0.323169     0.390539     0.695358    Biso  1.000000 Si
   Si293       1.0     0.472187     0.091241     0.695325    Biso  1.000000 Si
   O2616       1.0     0.218474     0.810226     0.696442    Biso  1.000000 O
   O2617       1.0     0.873481     0.755426     0.696233    Biso  1.000000 O
   Si294       1.0     0.109117     0.321429     0.695617    Biso  1.000000 Si
   O2618       1.0     0.050943     0.780072     0.696450    Biso  1.000000 O
   O2619       1.0     0.329486     0.926892     0.696650    Biso  1.000000 O
   O2620       1.0     0.340288     0.145613     0.694833    Biso  1.000000 O
   Si295       1.0     0.309884     0.124563     0.694925    Biso  1.000000 Si
   O2621       1.0     0.320011     0.265674     0.694542    Biso  1.000000 O
   Si296       1.0     0.839025     0.350124     0.695025    Biso  1.000000 Si
   Si297       1.0     0.243847     0.328169     0.695950    Biso  1.000000 Si
   O2622       1.0     0.667552     0.946835     0.694817    Biso  1.000000 O
   Si298       1.0     0.356645     0.900687     0.696475    Biso  1.000000 Si
   Si299       1.0     0.742257     0.284586     0.694758    Biso  1.000000 Si
   O2623       1.0     0.597879     0.638106     0.696300    Biso  1.000000 O
   Si300       1.0     0.838306     0.757312     0.696308    Biso  1.000000 Si
   Si301       1.0     0.183822     0.810477     0.695933    Biso  1.000000 Si
   O2624       1.0     0.408612     0.261348     0.695358    Biso  1.000000 O
   O2625       1.0     0.463192     0.423258     0.694225    Biso  1.000000 O
   Si302       1.0     0.310537     0.463396     0.695800    Biso  1.000000 Si
   O2626       1.0     0.070937     0.843800     0.694958    Biso  1.000000 O
   O2627       1.0     0.667988     0.455775     0.696600    Biso  1.000000 O
   O2628       1.0     0.184105     0.367075     0.694717    Biso  1.000000 O
   O2629       1.0     0.887333     0.418982     0.693492    Biso  1.000000 O
   Si303       1.0     0.012611     0.262782     0.694800    Biso  1.000000 Si
   O2630       1.0     0.182689     0.639615     0.693258    Biso  1.000000 O
   O2631       1.0     0.679945     0.805598     0.696267    Biso  1.000000 O
   O2632       1.0     0.015507     0.834369     0.695700    Biso  1.000000 O
   O2633       1.0     0.447924     0.803335     0.695100    Biso  1.000000 O
   Si304       1.0     0.121749     0.437693     0.694758    Biso  1.000000 Si
   O2634       1.0     0.034804     0.714760     0.694017    Biso  1.000000 O
   Si305       1.0     0.360326     0.022634     0.693600    Biso  1.000000 Si
   O2635       1.0     0.869299     0.325554     0.694325    Biso  1.000000 O
   O2636       1.0     0.017751     0.115509     0.694500    Biso  1.000000 O
   Si306       1.0     0.509583     0.968036     0.693083    Biso  1.000000 Si
   Si307       1.0     0.217733     0.640897     0.693833    Biso  1.000000 Si
   O2637       1.0     0.199569     0.964842     0.692783    Biso  1.000000 O
   O2638       1.0     0.221131     0.297085     0.695525    Biso  1.000000 O
   Si308       1.0     0.971316     0.639212     0.694067    Biso  1.000000 Si
   O2639       1.0     0.225182     0.679929     0.694717    Biso  1.000000 O
   Si309       1.0     0.572483     0.090084     0.692967    Biso  1.000000 Si
   O2640       1.0     0.984275     0.288409     0.693475    Biso  1.000000 O
   O2641       1.0     0.041295     0.285341     0.692483    Biso  1.000000 O
   Si310       1.0     0.345624     0.185499     0.692792    Biso  1.000000 Si
   Si311       1.0     0.268698     0.994970     0.694742    Biso  1.000000 Si
   O2642       1.0     0.669817     0.227297     0.692883    Biso  1.000000 O
   O2643       1.0     0.913686     0.954002     0.693550    Biso  1.000000 O
   O2644       1.0     0.944135     0.012424     0.693950    Biso  1.000000 O
   O2645       1.0     0.839679     0.200840     0.694275    Biso  1.000000 O
   Si312       1.0     0.667705     0.906848     0.692208    Biso  1.000000 Si
   Si313       1.0     0.061005     0.742097     0.693508    Biso  1.000000 Si
   Si314       1.0     0.212179     0.392853     0.693275    Biso  1.000000 Si
   Si315       1.0     0.985712     0.854790     0.693067    Biso  1.000000 Si
   O2646       1.0     0.123470     0.237356     0.694217    Biso  1.000000 O
   O2647       1.0     0.276299     0.312426     0.693875    Biso  1.000000 O
   O2648       1.0     0.058958     0.519302     0.692900    Biso  1.000000 O
   O2649       1.0     0.273163     0.835752     0.692867    Biso  1.000000 O
   O2650       1.0     0.483142     0.130020     0.692167    Biso  1.000000 O
   Si316       1.0     0.516248     0.888791     0.691417    Biso  1.000000 Si
   O2651       1.0     0.244305     0.740010     0.693742    Biso  1.000000 O
   O2652       1.0     0.338045     0.991726     0.692067    Biso  1.000000 O
   O2653       1.0     0.540815     0.986344     0.690650    Biso  1.000000 O
   Si317       1.0     0.912118     0.680532     0.692025    Biso  1.000000 Si
   Si318       1.0     0.703315     0.091920     0.690892    Biso  1.000000 Si
   O2654       1.0     0.924228     0.218293     0.692158    Biso  1.000000 O
   O2655       1.0     0.527878     0.229912     0.690542    Biso  1.000000 O
   O2656       1.0     0.978002     0.069436     0.692108    Biso  1.000000 O
   Si319       1.0     0.054341     0.559062     0.690625    Biso  1.000000 Si
   O2657       1.0     0.311474     0.086085     0.690558    Biso  1.000000 O
   Si320       1.0     0.032300     0.017403     0.691775    Biso  1.000000 Si
   Si321       1.0     0.760008     0.693534     0.691192    Biso  1.000000 Si
   O2658       1.0     0.724833     0.059477     0.690817    Biso  1.000000 O
   O2659       1.0     0.671320     0.075522     0.689533    Biso  1.000000 O
   Si322       1.0     0.102932     0.852627     0.690967    Biso  1.000000 Si
   O2660       1.0     0.574988     0.193371     0.689917    Biso  1.000000 O
   Si323       1.0     0.285686     0.274124     0.691167    Biso  1.000000 Si
   O2661       1.0     0.773250     0.483741     0.691800    Biso  1.000000 O
   O2662       1.0     0.942501     0.660715     0.690483    Biso  1.000000 O
   Si324       1.0     0.520865     0.356009     0.688833    Biso  1.000000 Si
   Si325       1.0     0.710437     0.549858     0.690975    Biso  1.000000 Si
   Si326       1.0     0.799255     0.456278     0.691275    Biso  1.000000 Si
   O2663       1.0     0.565013     0.051681     0.688733    Biso  1.000000 O
   Si327       1.0     0.093632     0.976033     0.690900    Biso  1.000000 Si
   O2664       1.0     0.508342     0.928979     0.688967    Biso  1.000000 O
   Si328       1.0     0.193470     0.276212     0.690975    Biso  1.000000 Si
   Si329       1.0     0.814327     0.054624     0.688908    Biso  1.000000 Si
   O2665       1.0     0.403210     0.577849     0.689208    Biso  1.000000 O
   Si330       1.0     0.612188     0.516083     0.690075    Biso  1.000000 Si
   O2666       1.0     0.881104     0.896889     0.691133    Biso  1.000000 O
   Si331       1.0     0.330509     0.767095     0.689917    Biso  1.000000 Si
   Si332       1.0     0.207867     0.143224     0.690375    Biso  1.000000 Si
   O2667       1.0     0.780089     0.055982     0.689175    Biso  1.000000 O
   Si333       1.0     0.946923     0.052788     0.690350    Biso  1.000000 Si
   Si334       1.0     0.509627     0.675452     0.690517    Biso  1.000000 Si
   Si335       1.0     0.952563     0.791842     0.689592    Biso  1.000000 Si
   Si336       1.0     0.217820     0.716043     0.689792    Biso  1.000000 Si
   O2668       1.0     0.062922     0.997058     0.690242    Biso  1.000000 O
   O2669       1.0     0.191554     0.104796     0.689900    Biso  1.000000 O
   O2670       1.0     0.196694     0.034680     0.689075    Biso  1.000000 O
   O2671       1.0     0.831642     0.928426     0.688900    Biso  1.000000 O
   Si337       1.0     0.867186     0.623545     0.690483    Biso  1.000000 Si
   O2672       1.0     0.688570     0.517592     0.689883    Biso  1.000000 O
   O2673       1.0     0.917934     0.786988     0.689092    Biso  1.000000 O
   O2674       1.0     0.629459     0.813772     0.687375    Biso  1.000000 O
   O2675       1.0     0.640785     0.683374     0.689650    Biso  1.000000 O
   O2676       1.0     0.200048     0.429067     0.689192    Biso  1.000000 O
   Si338       1.0     0.603302     0.217237     0.688425    Biso  1.000000 Si
   O2677       1.0     0.580585     0.780575     0.688492    Biso  1.000000 O
   O2678       1.0     0.278172     0.030581     0.688867    Biso  1.000000 O
   O2679       1.0     0.134687     0.341825     0.689092    Biso  1.000000 O
   Si339       1.0     0.443743     0.672987     0.688633    Biso  1.000000 Si
   O2680       1.0     0.714183     0.292483     0.687100    Biso  1.000000 O
   O2681       1.0     0.084288     0.576717     0.687458    Biso  1.000000 O
   O2682       1.0     0.233916     0.364082     0.688392    Biso  1.000000 O
   O2683       1.0     0.690247     0.400548     0.688408    Biso  1.000000 O
   O2684       1.0     0.485734     0.992355     0.687275    Biso  1.000000 O
   Si340       1.0     0.072527     0.484445     0.688592    Biso  1.000000 Si
   Si341       1.0     0.703032     0.786510     0.688342    Biso  1.000000 Si
   O2685       1.0     0.283900     0.452607     0.687808    Biso  1.000000 O
   O2686       1.0     0.501111     0.321731     0.686842    Biso  1.000000 O
   Si342       1.0     0.956593     0.469079     0.687642    Biso  1.000000 Si
   O2687       1.0     0.482206     0.195307     0.688392    Biso  1.000000 O
   Si343       1.0     0.864159     0.180293     0.687517    Biso  1.000000 Si
   Si344       1.0     0.461798     0.022257     0.686742    Biso  1.000000 Si
   O2688       1.0     0.731585     0.625179     0.687683    Biso  1.000000 O
   O2689       1.0     0.829986     0.475970     0.687642    Biso  1.000000 O
   O2690       1.0     0.005205     0.997158     0.687450    Biso  1.000000 O
   O2691       1.0     0.332361     0.485502     0.688042    Biso  1.000000 O
   O2692       1.0     0.474409     0.060534     0.686417    Biso  1.000000 O
   O2693       1.0     0.115934     0.818248     0.685983    Biso  1.000000 O
   Si345       1.0     0.109683     0.604456     0.686533    Biso  1.000000 Si
   O2694       1.0     0.118373     0.005080     0.688258    Biso  1.000000 O
   O2695       1.0     0.963889     0.829716     0.686950    Biso  1.000000 O
   O2696       1.0     0.444701     0.308126     0.685308    Biso  1.000000 O
   O2697       1.0     0.830553     0.626738     0.688150    Biso  1.000000 O
   O2698       1.0     0.091127     0.305686     0.685208    Biso  1.000000 O
   O2699       1.0     0.885656     0.656766     0.687008    Biso  1.000000 O
   O2700       1.0     0.427952     0.636245     0.686767    Biso  1.000000 O
   Si346       1.0     0.621967     0.301738     0.685100    Biso  1.000000 Si
   O2701       1.0     0.931132     0.442748     0.683958    Biso  1.000000 O
   O2702       1.0     0.503441     0.388728     0.685167    Biso  1.000000 O
   Si347       1.0     0.007013     0.084450     0.686908    Biso  1.000000 Si
   O2703       1.0     0.105175     0.183940     0.683667    Biso  1.000000 O
   Si348       1.0     0.685935     0.317380     0.685150    Biso  1.000000 Si
   O2704       1.0     0.187917     0.175942     0.687508    Biso  1.000000 O
   O2705       1.0     0.916322     0.350753     0.685608    Biso  1.000000 O
   O2706       1.0     0.409875     0.134673     0.685267    Biso  1.000000 O
   Si349       1.0     0.076861     0.163443     0.686358    Biso  1.000000 Si
   Si350       1.0     0.656662     0.040339     0.685483    Biso  1.000000 Si
   O2707       1.0     0.288060     0.141941     0.686483    Biso  1.000000 O
   Si351       1.0     0.897090     0.755350     0.686492    Biso  1.000000 Si
   Si352       1.0     0.929520     0.982572     0.686600    Biso  1.000000 Si
   O2708       1.0     0.767805     0.276840     0.686267    Biso  1.000000 O
   O2709       1.0     0.912445     0.718331     0.685858    Biso  1.000000 O
   O2710       1.0     0.776953     0.814199     0.685892    Biso  1.000000 O
   O2711       1.0     0.992551     0.886326     0.685200    Biso  1.000000 O
   O2712       1.0     0.392625     0.372909     0.685425    Biso  1.000000 O
   O2713       1.0     0.030644     0.054548     0.685842    Biso  1.000000 O
   Si353       1.0     0.019188     0.430626     0.686850    Biso  1.000000 Si
   O2714       1.0     0.319401     0.648467     0.685542    Biso  1.000000 O
   Si354       1.0     0.167944     0.343435     0.684908    Biso  1.000000 Si
   O2715       1.0     0.014462     0.233685     0.685608    Biso  1.000000 O
   O2716       1.0     0.046108     0.457410     0.686467    Biso  1.000000 O
   O2717       1.0     0.988152     0.450670     0.687550    Biso  1.000000 O
   O2718       1.0     0.486758     0.765511     0.685608    Biso  1.000000 O
   Si355       1.0     0.585355     0.364862     0.682508    Biso  1.000000 Si
   O2719       1.0     0.825609     0.089329     0.683758    Biso  1.000000 O
   O2720       1.0     0.550660     0.354752     0.681967    Biso  1.000000 O
   O2721       1.0     0.818225     0.252546     0.684225    Biso  1.000000 O
   O2722       1.0     0.201028     0.903704     0.685533    Biso  1.000000 O
   O2723       1.0     0.317093     0.800694     0.684267    Biso  1.000000 O
   O2724       1.0     0.506795     0.591580     0.684092    Biso  1.000000 O
   O2725       1.0     0.783421     0.671780     0.684158    Biso  1.000000 O
   O2726       1.0     0.987150     0.616377     0.684692    Biso  1.000000 O
   O2727       1.0     0.264778     0.964439     0.686025    Biso  1.000000 O
   O2728       1.0     0.410550     0.933732     0.684083    Biso  1.000000 O
   O2729       1.0     0.828113     0.365994     0.683283    Biso  1.000000 O
   Si356       1.0     0.056018     0.307069     0.682733    Biso  1.000000 Si
   O2730       1.0     0.477523     0.669567     0.684967    Biso  1.000000 O
   O2731       1.0     0.732761     0.702915     0.683500    Biso  1.000000 O
   O2732       1.0     0.095592     0.640621     0.683325    Biso  1.000000 O
   Si357       1.0     0.482010     0.419511     0.682792    Biso  1.000000 Si
   O2733       1.0     0.576186     0.115358     0.682792    Biso  1.000000 O
   O2734       1.0     0.177201     0.304630     0.683550    Biso  1.000000 O
   O2735       1.0     0.199961     0.240902     0.683725    Biso  1.000000 O
   O2736       1.0     0.169665     0.801725     0.683817    Biso  1.000000 O
   O2737       1.0     0.593871     0.262631     0.682450    Biso  1.000000 O
   O2738       1.0     0.028575     0.568066     0.681808    Biso  1.000000 O
   Si358       1.0     0.750599     0.045495     0.682867    Biso  1.000000 Si
   Si359       1.0     0.899334     0.428438     0.681267    Biso  1.000000 Si
   O2739       1.0     0.228993     0.626638     0.682092    Biso  1.000000 O
   Si360       1.0     0.290739     0.063174     0.682642    Biso  1.000000 Si
   Si361       1.0     0.184780     0.069109     0.683200    Biso  1.000000 Si
   O2740       1.0     0.361393     0.042225     0.681900    Biso  1.000000 O
   O2741       1.0     0.681949     0.172723     0.682917    Biso  1.000000 O
   Si362       1.0     0.500370     0.224807     0.682317    Biso  1.000000 Si
   O2742       1.0     0.655878     0.296406     0.681858    Biso  1.000000 O
   O2743       1.0     0.365096     0.893771     0.683308    Biso  1.000000 O
   Si363       1.0     0.118940     0.220230     0.682417    Biso  1.000000 Si
   O2744       1.0     0.821383     0.022005     0.680983    Biso  1.000000 O
   O2745       1.0     0.481095     0.258909     0.681975    Biso  1.000000 O
   O2746       1.0     0.795400     0.421724     0.683042    Biso  1.000000 O
   O2747       1.0     0.317245     0.392299     0.682042    Biso  1.000000 O
   O2748       1.0     0.048765     0.902573     0.682142    Biso  1.000000 O
   O2749       1.0     0.388661     0.484823     0.683100    Biso  1.000000 O
   Si364       1.0     0.459860     0.791188     0.682692    Biso  1.000000 Si
   O2750       1.0     0.831206     0.749290     0.683275    Biso  1.000000 O
   O2751       1.0     0.514092     0.858512     0.681767    Biso  1.000000 O
   O2752       1.0     0.125060     0.419762     0.682533    Biso  1.000000 O
   O2753       1.0     0.880995     0.589845     0.684050    Biso  1.000000 O
   O2754       1.0     0.041643     0.343561     0.681542    Biso  1.000000 O
   O2755       1.0     0.093065     0.946332     0.681900    Biso  1.000000 O
   O2756       1.0     0.624537     0.543269     0.681450    Biso  1.000000 O
   O2757       1.0     0.606983     0.481880     0.682700    Biso  1.000000 O
   O2758       1.0     0.605937     0.332671     0.679533    Biso  1.000000 O
   O2759       1.0     0.430631     0.703217     0.681475    Biso  1.000000 O
   H579        1.0     0.578146     0.617182     0.682333    Biso  1.000000 H
   Si365       1.0     0.664765     0.207605     0.680958    Biso  1.000000 Si
   O2760       1.0     0.496014     0.457008     0.681100    Biso  1.000000 O
   O2761       1.0     0.101647     0.881498     0.681700    Biso  1.000000 O
   Si366       1.0     0.288213     0.824359     0.681217    Biso  1.000000 Si
   Si367       1.0     0.476717     0.299248     0.680475    Biso  1.000000 Si
   O2762       1.0     0.047937     0.181878     0.681600    Biso  1.000000 O
   Si368       1.0     0.854402     0.904811     0.682208    Biso  1.000000 Si
   O2763       1.0     0.337152     0.198878     0.680292    Biso  1.000000 O
   O2764       1.0     0.149519     0.061162     0.681517    Biso  1.000000 O
   O2765       1.0     0.849044     0.151196     0.679908    Biso  1.000000 O
   Si369       1.0     0.423117     0.599401     0.681058    Biso  1.000000 Si
   O2766       1.0     0.707889     0.114503     0.679925    Biso  1.000000 O
   O2767       1.0     0.234700     0.145512     0.681642    Biso  1.000000 O
   O2768       1.0     0.692882     0.753464     0.681258    Biso  1.000000 O
   Si370       1.0     0.603803     0.798129     0.680167    Biso  1.000000 Si
   O2769       1.0     0.871804     0.524256     0.681583    Biso  1.000000 O
   O2770       1.0     0.628675     0.202852     0.679608    Biso  1.000000 O
   O2771       1.0     0.535806     0.677187     0.681050    Biso  1.000000 O
   O2772       1.0     0.720456     0.813445     0.680983    Biso  1.000000 O
   O2773       1.0     0.666354     0.899052     0.678950    Biso  1.000000 O
   O2774       1.0     0.965501     0.767045     0.680200    Biso  1.000000 O
   O2775       1.0     0.727491     0.566054     0.680150    Biso  1.000000 O
   O2776       1.0     0.069608     0.741619     0.680433    Biso  1.000000 O
   O2777       1.0     0.749161     0.004602     0.680067    Biso  1.000000 O
   O2778       1.0     0.626650     0.044061     0.678600    Biso  1.000000 O
   O2779       1.0     0.340528     0.742474     0.680150    Biso  1.000000 O
   Si371       1.0     0.802174     0.639162     0.680275    Biso  1.000000 Si
   O2780       1.0     0.448469     0.491160     0.679692    Biso  1.000000 O
   O2781       1.0     0.956745     0.496995     0.678492    Biso  1.000000 O
   O2782       1.0     0.082502     0.127606     0.680133    Biso  1.000000 O
   O2783       1.0     0.791197     0.141513     0.679167    Biso  1.000000 O
   Si372       1.0     0.913382     0.222569     0.679183    Biso  1.000000 Si
   O2784       1.0     0.454023     0.580540     0.679042    Biso  1.000000 O
   Si373       1.0     0.137670     0.795966     0.678192    Biso  1.000000 Si
   O2785       1.0     0.881735     0.203782     0.678842    Biso  1.000000 O
   Si374       1.0     0.855382     0.489299     0.678808    Biso  1.000000 Si
   Si375       1.0     0.355360     0.476247     0.678917    Biso  1.000000 Si
   O2786       1.0     0.266084     0.089103     0.677992    Biso  1.000000 O
   O2787       1.0     0.904604     0.005231     0.679767    Biso  1.000000 O
   O2788       1.0     0.123840     0.759500     0.677400    Biso  1.000000 O
   O2789       1.0     0.956658     0.971255     0.678708    Biso  1.000000 O
   Si376       1.0     0.184737     0.206675     0.679017    Biso  1.000000 Si
   O2790       1.0     0.277083     0.271660     0.678508    Biso  1.000000 O
   O2791       1.0     0.091149     0.495008     0.677792    Biso  1.000000 O
   O2792       1.0     0.778782     0.608380     0.678117    Biso  1.000000 O
   O2793       1.0     0.880516     0.461208     0.676942    Biso  1.000000 O
   Si377       1.0     0.823866     0.125091     0.677367    Biso  1.000000 Si
   O2794       1.0     0.492813     0.529110     0.677583    Biso  1.000000 O
   Si378       1.0     0.999259     0.586928     0.676958    Biso  1.000000 Si
   Si379       1.0     0.791175     0.268918     0.677133    Biso  1.000000 Si
   Si380       1.0     0.200353     0.451349     0.678150    Biso  1.000000 Si
   Si381       1.0     0.080629     0.910998     0.677467    Biso  1.000000 Si
   O2795       1.0     0.839156     0.871413     0.678567    Biso  1.000000 O
   O2796       1.0     0.432962     0.768604     0.678242    Biso  1.000000 O
   Si382       1.0     0.015921     0.903906     0.677417    Biso  1.000000 Si
   Si383       1.0     0.265213     0.130272     0.677083    Biso  1.000000 Si
   Si384       1.0     0.742780     0.601942     0.677500    Biso  1.000000 Si
   O2797       1.0     0.438755     0.015089     0.676408    Biso  1.000000 O
   O2798       1.0     0.976173     0.556698     0.675758    Biso  1.000000 O
   O2799       1.0     0.687045     0.349068     0.676850    Biso  1.000000 O
   H580        1.0     0.045759     0.692277     0.678967    Biso  1.000000 H
   O2800       1.0     0.678617     0.021804     0.676433    Biso  1.000000 O
   Si385       1.0     0.131507     0.026130     0.677708    Biso  1.000000 Si
   Si386       1.0     0.268763     0.467621     0.676858    Biso  1.000000 Si
   O2801       1.0     0.093457     0.241053     0.676733    Biso  1.000000 O
   O2802       1.0     0.354707     0.437090     0.676567    Biso  1.000000 O
   O2803       1.0     0.587207     0.832080     0.675342    Biso  1.000000 O
   O2804       1.0     0.217276     0.714861     0.676583    Biso  1.000000 O
   Si387       1.0     0.706124     0.152629     0.675717    Biso  1.000000 Si
   Si388       1.0     0.486518     0.568468     0.675750    Biso  1.000000 Si
   Si389       1.0     0.752537     0.821467     0.676600    Biso  1.000000 Si
   Si390       1.0     0.992116     0.977592     0.677275    Biso  1.000000 Si
   Si391       1.0     0.805963     0.388602     0.675650    Biso  1.000000 Si
   Si392       1.0     0.024481     0.207530     0.676017    Biso  1.000000 Si
   O2805       1.0     0.941521     0.050902     0.677100    Biso  1.000000 O
   Si393       1.0     0.686327     0.389080     0.675750    Biso  1.000000 Si
   O2806       1.0     0.467570     0.824183     0.675208    Biso  1.000000 O
   Si394       1.0     0.651827     0.674999     0.677058    Biso  1.000000 Si
   O2807       1.0     0.748900     0.935468     0.675383    Biso  1.000000 O
   O2808       1.0     0.738685     0.169731     0.676008    Biso  1.000000 O
   O2809       1.0     0.596071     0.392425     0.673383    Biso  1.000000 O
   O2810       1.0     0.127129     0.594447     0.675133    Biso  1.000000 O
   O2811       1.0     0.022869     0.405955     0.676158    Biso  1.000000 O
   Si395       1.0     0.481160     0.490808     0.675083    Biso  1.000000 Si
   Si396       1.0     0.709980     0.721701     0.675600    Biso  1.000000 Si
   O2812       1.0     0.234656     0.458316     0.676408    Biso  1.000000 O
   O2813       1.0     0.270179     0.507859     0.676117    Biso  1.000000 O
   O2814       1.0     0.150717     0.217489     0.676533    Biso  1.000000 O
   O2815       1.0     0.182123     0.487262     0.675917    Biso  1.000000 O
   Si397       1.0     0.387115     0.916656     0.675683    Biso  1.000000 Si
   O2816       1.0     0.078952     0.390061     0.676008    Biso  1.000000 O
   O2817       1.0     0.654332     0.633881     0.676100    Biso  1.000000 O
   O2818       1.0     0.897722     0.396298     0.672933    Biso  1.000000 O
   O2819       1.0     0.879361     0.767699     0.675542    Biso  1.000000 O
   O2820       1.0     0.912641     0.261927     0.674850    Biso  1.000000 O
   O2821       1.0     0.266847     0.800216     0.674783    Biso  1.000000 O
   Si398       1.0     0.887398     0.558283     0.676067    Biso  1.000000 Si
   O2822       1.0     0.750795     0.862661     0.674492    Biso  1.000000 O
   O2823       1.0     0.008538     0.942987     0.676042    Biso  1.000000 O
   O2824       1.0     0.298711     0.857858     0.674342    Biso  1.000000 O
   O2825       1.0     0.568607     0.611599     0.674783    Biso  1.000000 O
   Si399       1.0     0.417607     0.482408     0.674417    Biso  1.000000 Si
   O2826       1.0     0.176373     0.362221     0.673600    Biso  1.000000 O
   Si400       1.0     0.913142     0.359455     0.672442    Biso  1.000000 Si
   O2827       1.0     0.003354     0.098307     0.674425    Biso  1.000000 O
   O2828       1.0     0.047437     0.672032     0.673892    Biso  1.000000 O
   Si401       1.0     0.047023     0.376330     0.673900    Biso  1.000000 Si
   Si402       1.0     0.389838     0.356739     0.673175    Biso  1.000000 Si
   Si403       1.0     0.330357     0.653522     0.672950    Biso  1.000000 Si
   Si404       1.0     0.405802     0.145386     0.672683    Biso  1.000000 Si
   O2829       1.0     0.386854     0.314765     0.674283    Biso  1.000000 O
   O2830       1.0     0.460470     0.409426     0.672367    Biso  1.000000 O
   O2831       1.0     0.351200     0.684506     0.671208    Biso  1.000000 O
   O2832       1.0     0.655116     0.401076     0.671525    Biso  1.000000 O
   O2833       1.0     0.777758     0.365893     0.672008    Biso  1.000000 O
   O2834       1.0     0.311866     0.051581     0.672508    Biso  1.000000 O
   Si405       1.0     0.424228     0.733798     0.672842    Biso  1.000000 Si
   O2835       1.0     0.054275     0.284838     0.671675    Biso  1.000000 O
   O2836       1.0     0.682580     0.695018     0.673858    Biso  1.000000 O
   O2837       1.0     0.241103     0.566532     0.671825    Biso  1.000000 O
   O2838       1.0     0.920896     0.547444     0.673058    Biso  1.000000 O
   Si406       1.0     0.097661     0.736489     0.672375    Biso  1.000000 Si
   Si407       1.0     0.261598     0.948092     0.673633    Biso  1.000000 Si
   Si408       1.0     0.093588     0.661494     0.671733    Biso  1.000000 Si
   O2839       1.0     0.375158     0.245756     0.671983    Biso  1.000000 O
   Si409       1.0     0.493945     0.847823     0.671267    Biso  1.000000 Si
   Si410       1.0     0.339134     0.404673     0.671858    Biso  1.000000 Si
   Si411       1.0     0.952847     0.530141     0.671567    Biso  1.000000 Si
   O2840       1.0     0.869060     0.927018     0.672367    Biso  1.000000 O
   O2841       1.0     0.515181     0.208712     0.671500    Biso  1.000000 O
   O2842       1.0     0.749161     0.065840     0.671308    Biso  1.000000 O
   Si412       1.0     0.200614     0.912406     0.672392    Biso  1.000000 Si
   O2843       1.0     0.798624     0.303649     0.670483    Biso  1.000000 O
   O2844       1.0     0.790260     0.976888     0.669525    Biso  1.000000 O
   O2845       1.0     0.107222     0.697960     0.671233    Biso  1.000000 O
   Si413       1.0     0.231367     0.605337     0.670400    Biso  1.000000 Si
   Si414       1.0     0.755565     0.974071     0.671017    Biso  1.000000 Si
   O2846       1.0     0.682515     0.957875     0.670975    Biso  1.000000 O
   Si415       1.0     0.344187     0.038126     0.670433    Biso  1.000000 Si
   O2847       1.0     0.937906     0.203053     0.671550    Biso  1.000000 O
   Si416       1.0     0.845472     0.767472     0.672208    Biso  1.000000 Si
   O2848       1.0     0.620878     0.774162     0.670425    Biso  1.000000 O
   O2849       1.0     0.994882     0.190906     0.671100    Biso  1.000000 O
   Si417       1.0     0.361328     0.207907     0.670442    Biso  1.000000 Si
   O2850       1.0     0.156227     0.001811     0.672708    Biso  1.000000 O
   O2851       1.0     0.385242     0.178583     0.670683    Biso  1.000000 O
   Si418       1.0     0.815830     0.004250     0.669367    Biso  1.000000 Si
   Si419       1.0     0.573246     0.124613     0.669958    Biso  1.000000 Si
   Si420       1.0     0.107701     0.408671     0.671350    Biso  1.000000 Si
   O2852       1.0     0.674195     0.228479     0.669658    Biso  1.000000 O
   O2853       1.0     0.198959     0.072253     0.671150    Biso  1.000000 O
   O2854       1.0     0.288823     0.923949     0.669842    Biso  1.000000 O
   Si421       1.0     0.543451     0.654805     0.670283    Biso  1.000000 Si
   O2855       1.0     0.414688     0.444785     0.670158    Biso  1.000000 O
   O2856       1.0     0.569173     0.899781     0.669900    Biso  1.000000 O
   O2857       1.0     0.538006     0.281694     0.669242    Biso  1.000000 O
   Si422       1.0     0.355905     0.724141     0.669717    Biso  1.000000 Si
   O2858       1.0     0.405149     0.607650     0.669858    Biso  1.000000 O
   Si423       1.0     0.642723     0.536906     0.669617    Biso  1.000000 Si
   Si424       1.0     0.768589     0.156251     0.669683    Biso  1.000000 Si
   O2859       1.0     0.178399     0.942535     0.670208    Biso  1.000000 O
   O2860       1.0     0.836150     0.807359     0.671258    Biso  1.000000 O
   O2861       1.0     0.359890     0.373211     0.668825    Biso  1.000000 O
   Si425       1.0     0.913708     0.034253     0.670517    Biso  1.000000 Si
   O2862       1.0     0.390012     0.732591     0.669725    Biso  1.000000 O
   Si426       1.0     0.743041     0.899731     0.669242    Biso  1.000000 Si
   O2863       1.0     0.233262     0.925157     0.670725    Biso  1.000000 O
   O2864       1.0     0.557020     0.160224     0.668242    Biso  1.000000 O
   Si427       1.0     0.678486     0.918970     0.668100    Biso  1.000000 Si
   Si428       1.0     0.569173     0.264593     0.668308    Biso  1.000000 Si
   H581        1.0     0.585747     0.611724     0.669483    Biso  1.000000 H
   O2865       1.0     0.349327     0.620904     0.669450    Biso  1.000000 O
   Si429       1.0     0.601908     0.479843     0.669017    Biso  1.000000 Si
   O2866       1.0     0.186828     0.427307     0.668392    Biso  1.000000 O
   O2867       1.0     0.485647     0.307598     0.667383    Biso  1.000000 O
   O2868       1.0     0.669229     0.510173     0.668908    Biso  1.000000 O
   O2869       1.0     0.624733     0.682217     0.669375    Biso  1.000000 O
   O2870       1.0     0.900531     0.325101     0.667158    Biso  1.000000 O
   O2871       1.0     0.779065     0.242889     0.667858    Biso  1.000000 O
   O2872       1.0     0.818421     0.651510     0.669400    Biso  1.000000 O
   O2873       1.0     0.373590     0.946282     0.668375    Biso  1.000000 O
   Si430       1.0     0.071264     0.252018     0.667417    Biso  1.000000 Si
   Si431       1.0     0.615368     0.031663     0.666600    Biso  1.000000 Si
   Si432       1.0     0.624123     0.407464     0.665883    Biso  1.000000 Si
   O2874       1.0     0.712136     0.403264     0.668000    Biso  1.000000 O
   O2875       1.0     0.344644     0.999547     0.666117    Biso  1.000000 O
   Si433       1.0     0.583744     0.863114     0.666458    Biso  1.000000 Si
   Si434       1.0     0.670384     0.994442     0.667200    Biso  1.000000 Si
   O2876       1.0     0.945659     0.364736     0.668233    Biso  1.000000 O
   O2877       1.0     0.583221     0.014436     0.665858    Biso  1.000000 O
   O2878       1.0     0.435771     0.152730     0.665783    Biso  1.000000 O
   O2879       1.0     0.482554     0.885698     0.667592    Biso  1.000000 O
   O2880       1.0     0.839962     0.495838     0.667192    Biso  1.000000 O
   O2881       1.0     0.352006     0.496190     0.667225    Biso  1.000000 O
   O2882       1.0     0.405367     0.890828     0.667975    Biso  1.000000 O
   O2883       1.0     0.391907     0.110681     0.667167    Biso  1.000000 O
   O2884       1.0     0.108812     0.029399     0.667542    Biso  1.000000 O
   Si435       1.0     0.832927     0.847069     0.668325    Biso  1.000000 Si
   O2885       1.0     0.198981     0.193421     0.667242    Biso  1.000000 O
   Si436       1.0     0.967853     0.762744     0.666758    Biso  1.000000 Si
   O2886       1.0     0.656989     0.571461     0.666042    Biso  1.000000 O
   O2887       1.0     0.043995     0.224581     0.666333    Biso  1.000000 O
   Si437       1.0     0.259463     0.535800     0.666775    Biso  1.000000 Si
   O2888       1.0     0.282071     0.452355     0.665725    Biso  1.000000 O
   O2889       1.0     0.138193     0.809597     0.665717    Biso  1.000000 O
   Si438       1.0     0.083809     0.119005     0.666958    Biso  1.000000 Si
   O2890       1.0     0.757786     0.794457     0.666375    Biso  1.000000 O
   Si439       1.0     0.377968     0.283002     0.666700    Biso  1.000000 Si
   O2891       1.0     0.003986     0.998390     0.666608    Biso  1.000000 O
   O2892       1.0     0.545193     0.964917     0.664950    Biso  1.000000 O
   O2893       1.0     0.056824     0.094988     0.665383    Biso  1.000000 O
   O2894       1.0     0.013852     0.887810     0.665050    Biso  1.000000 O
   O2895       1.0     0.891819     0.064507     0.666892    Biso  1.000000 O
   O2896       1.0     0.415342     0.374871     0.666208    Biso  1.000000 O
   O2897       1.0     0.302217     0.660312     0.666042    Biso  1.000000 O
   O2898       1.0     0.846016     0.986445     0.666400    Biso  1.000000 O
   O2899       1.0     0.709326     0.901894     0.665075    Biso  1.000000 O
   H582        1.0     0.041774     0.680809     0.666383    Biso  1.000000 H
   O2900       1.0     0.728231     0.738299     0.665892    Biso  1.000000 O
   Si440       1.0     0.776844     0.330785     0.664675    Biso  1.000000 Si
   Si441       1.0     0.099381     0.482710     0.665483    Biso  1.000000 Si
   O2901       1.0     0.279915     0.147977     0.666217    Biso  1.000000 O
   O2902       1.0     0.824041     0.405679     0.665167    Biso  1.000000 O
   Si442       1.0     0.431132     0.411790     0.665400    Biso  1.000000 Si
   O2903       1.0     0.200200     0.605990     0.664317    Biso  1.000000 O
   O2904       1.0     0.555996     0.092976     0.665000    Biso  1.000000 O
   O2905       1.0     0.616239     0.446772     0.664258    Biso  1.000000 O
   Si443       1.0     0.290325     0.885295     0.664883    Biso  1.000000 Si
   Si444       1.0     0.191488     0.388276     0.665292    Biso  1.000000 Si
   O2906       1.0     0.823300     0.114604     0.664442    Biso  1.000000 O
   Si445       1.0     0.272771     0.272640     0.665467    Biso  1.000000 Si
   O2907       1.0     0.730409     0.615371     0.665308    Biso  1.000000 O
   O2908       1.0     0.256763     0.623293     0.663667    Biso  1.000000 O
   Si446       1.0     0.542776     0.195860     0.664575    Biso  1.000000 Si
   O2909       1.0     0.007100     0.598169     0.664225    Biso  1.000000 O
   O2910       1.0     0.604674     0.122702     0.664225    Biso  1.000000 O
   Si447       1.0     0.167291     0.506048     0.664817    Biso  1.000000 Si
   O2911       1.0     0.566625     0.225788     0.664517    Biso  1.000000 O
   O2912       1.0     0.635819     0.998265     0.664883    Biso  1.000000 O
   O2913       1.0     0.367883     0.558912     0.664192    Biso  1.000000 O
   O2914       1.0     0.097596     0.442748     0.665683    Biso  1.000000 O
   Si448       1.0     0.902927     0.285265     0.664200    Biso  1.000000 Si
   O2915       1.0     0.514636     0.642029     0.664000    Biso  1.000000 O
   O2916       1.0     0.174609     0.546262     0.663267    Biso  1.000000 O
   Si449       1.0     0.652176     0.611096     0.664783    Biso  1.000000 Si
   Si450       1.0     0.226619     0.716621     0.663642    Biso  1.000000 Si
   O2917       1.0     0.977349     0.724769     0.664583    Biso  1.000000 O
   O2918       1.0     0.077493     0.907929     0.664225    Biso  1.000000 O
   O2919       1.0     0.408873     0.508815     0.664633    Biso  1.000000 O
   Si451       1.0     0.966002     0.197319     0.663858    Biso  1.000000 Si
   O2920       1.0     0.132966     0.495385     0.664108    Biso  1.000000 O
   O2921       1.0     0.239165     0.753691     0.661675    Biso  1.000000 O
   O2922       1.0     0.191597     0.880492     0.664508    Biso  1.000000 O
   O2923       1.0     0.724245     0.497347     0.663533    Biso  1.000000 O
   Si452       1.0     0.175393     0.979403     0.664708    Biso  1.000000 Si
   Si453       1.0     0.428148     0.017453     0.663092    Biso  1.000000 Si
   O2924       1.0     0.260269     0.979328     0.665033    Biso  1.000000 O
   O2925       1.0     0.494163     0.578679     0.663192    Biso  1.000000 O
   O2926       1.0     0.694951     0.151271     0.663175    Biso  1.000000 O
   Si454       1.0     0.375049     0.598345     0.663833    Biso  1.000000 Si
   O2927       1.0     0.618482     0.513920     0.663450    Biso  1.000000 O
   O2928       1.0     0.614301     0.870558     0.661042    Biso  1.000000 O
   O2929       1.0     0.784488     0.481905     0.663225    Biso  1.000000 O
   Si455       1.0     0.262077     0.783769     0.662625    Biso  1.000000 Si
   O2930       1.0     0.569456     0.484496     0.664458    Biso  1.000000 O
   O2931       1.0     0.532212     0.033675     0.660575    Biso  1.000000 O
   O2932       1.0     0.580956     0.725096     0.663200    Biso  1.000000 O
   Si456       1.0     0.022847     0.093001     0.663167    Biso  1.000000 Si
   O2933       1.0     0.569456     0.663833     0.662325    Biso  1.000000 O
   O2934       1.0     0.226184     0.384956     0.663508    Biso  1.000000 O
   O2935       1.0     0.982293     0.657420     0.661758    Biso  1.000000 O
   Si457       1.0     0.119223     0.600080     0.661858    Biso  1.000000 Si
   O2936       1.0     0.757982     0.126575     0.661567    Biso  1.000000 O
   O2937       1.0     0.805920     0.029626     0.660217    Biso  1.000000 O
   O2938       1.0     0.874178     0.572769     0.664100    Biso  1.000000 O
   O2939       1.0     0.100231     0.636018     0.661675    Biso  1.000000 O
   O2940       1.0     0.508603     0.828283     0.660858    Biso  1.000000 O
   O2941       1.0     0.481204     0.485979     0.661750    Biso  1.000000 O
   Si458       1.0     0.860500     0.952418     0.662492    Biso  1.000000 Si
   O2942       1.0     0.361894     0.058547     0.660767    Biso  1.000000 O
   O2943       1.0     0.587947     0.289717     0.660942    Biso  1.000000 O
   O2944       1.0     0.785969     0.181878     0.662667    Biso  1.000000 O
   O2945       1.0     0.445899     0.730780     0.662333    Biso  1.000000 O
   O2946       1.0     0.988217     0.791464     0.661742    Biso  1.000000 O
   Si459       1.0     0.552163     0.926489     0.661158    Biso  1.000000 Si
   O2947       1.0     0.252581     0.689611     0.661608    Biso  1.000000 O
   O2948       1.0     0.207562     0.994492     0.662333    Biso  1.000000 O
   O2949       1.0     0.284663     0.235772     0.661675    Biso  1.000000 O
   O2950       1.0     0.240057     0.281342     0.661217    Biso  1.000000 O
   Si460       1.0     0.515965     0.300606     0.660558    Biso  1.000000 Si
   O2951       1.0     0.044866     0.365440     0.661100    Biso  1.000000 O
   Si461       1.0     0.554667     0.000880     0.659233    Biso  1.000000 Si
   O2952       1.0     0.124298     0.387320     0.661433    Biso  1.000000 O
   O2953       1.0     0.745611     0.313558     0.661225    Biso  1.000000 O
   O2954       1.0     0.293135     0.769032     0.659533    Biso  1.000000 O
   O2955       1.0     0.418914     0.055755     0.661158    Biso  1.000000 O
   Si462       1.0     0.375572     0.519579     0.660742    Biso  1.000000 Si
   O2956       1.0     0.840288     0.746649     0.661200    Biso  1.000000 O
   O2957       1.0     0.554101     0.784171     0.660325    Biso  1.000000 O
   Si463       1.0     0.596833     0.687574     0.660933    Biso  1.000000 Si
   Si464       1.0     0.368275     0.976662     0.660125    Biso  1.000000 Si
   O2958       1.0     0.347301     0.293766     0.661950    Biso  1.000000 O
   O2959       1.0     0.083482     0.156980     0.661317    Biso  1.000000 O
   Si465       1.0     0.747659     0.088022     0.660183    Biso  1.000000 Si
   O2960       1.0     0.260443     0.872545     0.659908    Biso  1.000000 O
   O2961       1.0     0.803807     0.856927     0.661817    Biso  1.000000 O
   O2962       1.0     0.399704     0.995725     0.659925    Biso  1.000000 O
   O2963       1.0     0.342423     0.208913     0.658992    Biso  1.000000 O
   O2964       1.0     0.937927     0.769660     0.660892    Biso  1.000000 O
   O2965       1.0     0.960186     0.518396     0.659058    Biso  1.000000 O
   O2966       1.0     0.325260     0.415386     0.660300    Biso  1.000000 O
   O2967       1.0     0.088992     0.750547     0.659950    Biso  1.000000 O
   O2968       1.0     0.641591     0.272691     0.658067    Biso  1.000000 O
   Si466       1.0     0.272509     0.657018     0.659858    Biso  1.000000 Si
   O2969       1.0     0.215337     0.129366     0.660783    Biso  1.000000 O
   O2970       1.0     0.991136     0.336267     0.659300    Biso  1.000000 O
   Si467       1.0     0.754476     0.758570     0.659467    Biso  1.000000 Si
   O2971       1.0     0.656096     0.917084     0.657658    Biso  1.000000 O
   O2972       1.0     0.110707     0.099263     0.661417    Biso  1.000000 O
   O2973       1.0     0.783574     0.735659     0.659950    Biso  1.000000 O
   Si468       1.0     0.391210     0.078339     0.658917    Biso  1.000000 Si
   Si469       1.0     0.196106     0.095189     0.660258    Biso  1.000000 Si
   O2974       1.0     0.739165     0.985061     0.659525    Biso  1.000000 O
   Si470       1.0     0.690291     0.495360     0.659117    Biso  1.000000 Si
   O2975       1.0     0.618134     0.060659     0.657333    Biso  1.000000 O
   Si471       1.0     0.670188     0.249403     0.657983    Biso  1.000000 Si
   O2976       1.0     0.925535     0.012197     0.660367    Biso  1.000000 O
   O2977       1.0     0.235614     0.514926     0.659783    Biso  1.000000 O
   O2978       1.0     0.285185     0.547821     0.658658    Biso  1.000000 O
   O2979       1.0     0.765257     0.902598     0.658708    Biso  1.000000 O
   O2980       1.0     0.294180     0.299474     0.659542    Biso  1.000000 O
   Si472       1.0     0.634774     0.772980     0.657617    Biso  1.000000 Si
   Si473       1.0     0.794376     0.218922     0.658850    Biso  1.000000 Si
   O2981       1.0     0.873132     0.270251     0.658925    Biso  1.000000 O
   O2982       1.0     0.340615     0.735608     0.658600    Biso  1.000000 O
   O2983       1.0     0.072832     0.496014     0.657908    Biso  1.000000 O
   O2984       1.0     0.686719     0.453839     0.659233    Biso  1.000000 O
   Si474       1.0     0.180272     0.580791     0.656950    Biso  1.000000 Si
   O2985       1.0     0.859041     0.854060     0.659525    Biso  1.000000 O
   O2986       1.0     0.164590     0.112617     0.660150    Biso  1.000000 O
   Si475       1.0     0.816853     0.489400     0.657308    Biso  1.000000 Si
   O2987       1.0     0.091279     0.258934     0.656900    Biso  1.000000 O
   O2988       1.0     0.971033     0.231773     0.657117    Biso  1.000000 O
   Si476       1.0     0.753038     0.482987     0.656875    Biso  1.000000 Si
   O2989       1.0     0.828876     0.228403     0.658833    Biso  1.000000 O
   O2990       1.0     0.562356     0.848477     0.657033    Biso  1.000000 O
   O2991       1.0     0.676635     0.628725     0.657500    Biso  1.000000 O
   O2992       1.0     0.658928     0.802027     0.656925    Biso  1.000000 O
   Si477       1.0     0.536285     0.071901     0.656225    Biso  1.000000 Si
   Si478       1.0     0.211330     0.168649     0.658117    Biso  1.000000 Si
   O2993       1.0     0.458640     0.007821     0.656542    Biso  1.000000 O
   O2994       1.0     0.621118     0.611850     0.657592    Biso  1.000000 O
   O2995       1.0     0.099665     0.568695     0.656583    Biso  1.000000 O
   O2996       1.0     0.713813     0.091417     0.656125    Biso  1.000000 O
   Si479       1.0     0.963453     0.361643     0.656942    Biso  1.000000 Si
   O2997       1.0     0.012850     0.057289     0.657742    Biso  1.000000 O
   O2998       1.0     0.923596     0.112391     0.656983    Biso  1.000000 O
   O2999       1.0     0.657316     0.109197     0.655625    Biso  1.000000 O
   O3000       1.0     0.472906     0.941931     0.656342    Biso  1.000000 O
   O3001       1.0     0.686305     0.005935     0.655792    Biso  1.000000 O
   Si480       1.0     0.971251     0.693333     0.656300    Biso  1.000000 Si
   Si481       1.0     0.711243     0.425572     0.656725    Biso  1.000000 Si
   O3002       1.0     0.056824     0.018384     0.657825    Biso  1.000000 O
   Si482       1.0     0.999564     0.627543     0.655133    Biso  1.000000 Si
   O3003       1.0     0.624907     0.390841     0.653817    Biso  1.000000 O
   Si483       1.0     0.508668     0.609335     0.656250    Biso  1.000000 Si
   O3004       1.0     0.398114     0.282876     0.655875    Biso  1.000000 O
   O3005       1.0     0.182951     0.819229     0.655092    Biso  1.000000 O
   Si484       1.0     0.488544     0.906244     0.655917    Biso  1.000000 Si
   O3006       1.0     0.524110     0.909816     0.655208    Biso  1.000000 O
   Si485       1.0     0.539618     0.818877     0.655717    Biso  1.000000 Si
   Si486       1.0     0.295814     0.430903     0.655792    Biso  1.000000 Si
   O3007       1.0     0.928649     0.280462     0.655217    Biso  1.000000 O
   O3008       1.0     0.698523     0.272992     0.656425    Biso  1.000000 O
   O3009       1.0     0.161781     0.758896     0.654817    Biso  1.000000 O
   Si487       1.0     0.020865     0.018183     0.656742    Biso  1.000000 Si
   O3010       1.0     0.149279     0.598395     0.654817    Biso  1.000000 O
   Si488       1.0     0.622751     0.101904     0.654467    Biso  1.000000 Si
   Si489       1.0     0.895544     0.089153     0.655900    Biso  1.000000 Si
   Si490       1.0     0.825696     0.650806     0.656583    Biso  1.000000 Si
   O3011       1.0     0.960186     0.165103     0.656142    Biso  1.000000 O
   O3012       1.0     0.198110     0.708800     0.656258    Biso  1.000000 O
   Si491       1.0     0.398353     0.877172     0.655525    Biso  1.000000 Si
   Si492       1.0     0.691532     0.121319     0.654192    Biso  1.000000 Si
   Si493       1.0     0.152916     0.797852     0.654383    Biso  1.000000 Si
   Si494       1.0     0.091911     0.021427     0.656000    Biso  1.000000 Si
   O3013       1.0     0.835954     0.933934     0.655792    Biso  1.000000 O
   O3014       1.0     0.889075     0.963861     0.656192    Biso  1.000000 O
   O3015       1.0     0.505793     0.093378     0.654775    Biso  1.000000 O
   O3016       1.0     0.399334     0.837135     0.654842    Biso  1.000000 O
   Si495       1.0     0.236899     0.988985     0.655425    Biso  1.000000 Si
   Si496       1.0     0.572396     0.754043     0.654300    Biso  1.000000 Si
   O3017       1.0     0.901512     0.815934     0.653708    Biso  1.000000 O
   Si497       1.0     0.442784     0.161784     0.652733    Biso  1.000000 Si
   O3018       1.0     0.964956     0.896210     0.653067    Biso  1.000000 O
   O3019       1.0     0.973951     0.401202     0.655158    Biso  1.000000 O
   O3020       1.0     0.313608     0.881045     0.654717    Biso  1.000000 O
   Si498       1.0     0.311212     0.221865     0.653908    Biso  1.000000 Si
   O3021       1.0     0.912619     0.617911     0.654917    Biso  1.000000 O
   O3022       1.0     0.276517     0.397053     0.654317    Biso  1.000000 O
   Si499       1.0     0.024393     0.340291     0.653917    Biso  1.000000 Si
   Si500       1.0     0.998976     0.884893     0.652917    Biso  1.000000 Si
   O3023       1.0     0.790913     0.341222     0.653092    Biso  1.000000 O
   Si501       1.0     0.635166     0.888942     0.652333    Biso  1.000000 Si
   Si502       1.0     0.709500     0.617886     0.654150    Biso  1.000000 Si
   O3024       1.0     0.020473     0.122551     0.653833    Biso  1.000000 O
   O3025       1.0     0.856645     0.629706     0.653583    Biso  1.000000 O
   O3026       1.0     0.741560     0.445163     0.654017    Biso  1.000000 O
   O3027       1.0     0.531036     0.330206     0.653275    Biso  1.000000 O
   Si503       1.0     0.614018     0.290295     0.652292    Biso  1.000000 Si
   O3028       1.0     0.184345     0.491311     0.654000    Biso  1.000000 O
   O3029       1.0     0.254258     0.810527     0.653633    Biso  1.000000 O
   O3030       1.0     0.367862     0.891809     0.652633    Biso  1.000000 O
   O3031       1.0     0.242824     0.180570     0.653950    Biso  1.000000 O
   O3032       1.0     0.649323     0.737872     0.652908    Biso  1.000000 O
   O3033       1.0     0.175763     0.381863     0.653642    Biso  1.000000 O
   O3034       1.0     0.103171     0.984684     0.653033    Biso  1.000000 O
   Si504       1.0     0.274295     0.161381     0.653767    Biso  1.000000 Si
   O3035       1.0     0.937448     0.681890     0.653258    Biso  1.000000 O
   O3036       1.0     0.542863     0.531650     0.652858    Biso  1.000000 O
   Si505       1.0     0.815394     0.729900     0.653533    Biso  1.000000 Si
   O3037       1.0     0.867883     0.111838     0.652567    Biso  1.000000 O
   Si506       1.0     0.187677     0.859694     0.653258    Biso  1.000000 Si
   O3038       1.0     0.508538     0.270377     0.651700    Biso  1.000000 O
   Si507       1.0     0.879928     0.598697     0.653925    Biso  1.000000 Si
   O3039       1.0     0.015856     0.511355     0.653042    Biso  1.000000 O
   Si508       1.0     0.825369     0.417574     0.652250    Biso  1.000000 Si
   O3040       1.0     0.122381     0.925433     0.653158    Biso  1.000000 O
   O3041       1.0     0.470379     0.142821     0.647558    Biso  1.000000 O
   O3042       1.0     0.530187     0.191233     0.651950    Biso  1.000000 O
   O3043       1.0     0.576926     0.932425     0.652383    Biso  1.000000 O
   Si509       1.0     0.834321     0.109373     0.652250    Biso  1.000000 Si
   O3044       1.0     0.159712     0.976058     0.653217    Biso  1.000000 O
   Si510       1.0     0.092608     0.903403     0.652275    Biso  1.000000 Si
   O3045       1.0     0.046892     0.714005     0.651592    Biso  1.000000 O
   Si511       1.0     0.317616     0.757564     0.651042    Biso  1.000000 Si
   O3046       1.0     0.429847     0.421020     0.651942    Biso  1.000000 O
   Si512       1.0     0.553970     0.493222     0.652858    Biso  1.000000 Si
   Si513       1.0     0.245677     0.377864     0.652200    Biso  1.000000 Si
   Si514       1.0     0.785425     0.874934     0.652133    Biso  1.000000 Si
   Si515       1.0     0.323518     0.294495     0.652350    Biso  1.000000 Si
   O3047       1.0     0.444875     0.202550     0.650858    Biso  1.000000 O
   Si516       1.0     0.721980     0.301109     0.651867    Biso  1.000000 Si
   Si517       1.0     0.493401     0.463873     0.651533    Biso  1.000000 Si
   O3048       1.0     0.821187     0.689435     0.651892    Biso  1.000000 O
   O3049       1.0     0.486801     0.423509     0.651975    Biso  1.000000 O
   O3050       1.0     0.603825     0.771924     0.650392    Biso  1.000000 O
   O3051       1.0     0.826567     0.457083     0.650358    Biso  1.000000 O
   O3052       1.0     0.429651     0.783065     0.650967    Biso  1.000000 O
   O3053       1.0     0.027813     0.647989     0.650767    Biso  1.000000 O
   O3054       1.0     0.767914     0.069436     0.651142    Biso  1.000000 O
   Si518       1.0     0.917868     0.982748     0.652517    Biso  1.000000 Si
   O3055       1.0     0.382694     0.610719     0.650875    Biso  1.000000 O
   Si519       1.0     0.853531     0.246561     0.650933    Biso  1.000000 Si
   O3056       1.0     0.540118     0.598521     0.651233    Biso  1.000000 O
   Si520       1.0     0.135906     0.108845     0.652925    Biso  1.000000 Si
   Si521       1.0     0.227491     0.300958     0.650400    Biso  1.000000 Si
   Si522       1.0     0.796968     0.048688     0.649108    Biso  1.000000 Si
   Si523       1.0     0.927103     0.791691     0.650483    Biso  1.000000 Si
   O3057       1.0     0.191488     0.302115     0.650600    Biso  1.000000 O
   O3058       1.0     0.241321     0.338455     0.650417    Biso  1.000000 O
   O3059       1.0     0.658013     0.860926     0.648675    Biso  1.000000 O
   Si524       1.0     0.251165     0.849257     0.649442    Biso  1.000000 Si
   Si525       1.0     0.988587     0.810729     0.649967    Biso  1.000000 Si
   O3060       1.0     0.044039     0.308277     0.650500    Biso  1.000000 O
   Si526       1.0     0.445637     0.748611     0.650025    Biso  1.000000 Si
   Si527       1.0     0.981966     0.505294     0.649567    Biso  1.000000 Si
   Si528       1.0     0.714640     0.991122     0.649733    Biso  1.000000 Si
   Si529       1.0     0.142266     0.376154     0.649783    Biso  1.000000 Si
   O3061       1.0     0.664177     0.221965     0.648600    Biso  1.000000 O
   Si530       1.0     0.472122     0.975580     0.649133    Biso  1.000000 Si
   O3062       1.0     0.812606     0.521968     0.649050    Biso  1.000000 O
   O3063       1.0     0.529011     0.465785     0.651067    Biso  1.000000 O
   Si531       1.0     0.218060     0.498453     0.649717    Biso  1.000000 Si
   O3064       1.0     0.621945     0.328119     0.648817    Biso  1.000000 O
   O3065       1.0     0.004247     0.846490     0.649417    Biso  1.000000 O
   O3066       1.0     0.204818     0.071876     0.649992    Biso  1.000000 O
   O3067       1.0     0.351745     0.967457     0.648458    Biso  1.000000 O
   O3068       1.0     0.802195     0.626764     0.650308    Biso  1.000000 O
   Si532       1.0     0.072745     0.739683     0.648425    Biso  1.000000 Si
   O3069       1.0     0.244740     0.024269     0.649125    Biso  1.000000 O
   O3070       1.0     0.943176     0.954707     0.650208    Biso  1.000000 O
   Si533       1.0     0.872218     0.832030     0.649550    Biso  1.000000 Si
   O3071       1.0     0.757743     0.509946     0.647408    Biso  1.000000 O
   Si534       1.0     0.938755     0.140407     0.649550    Biso  1.000000 Si
   Si535       1.0     0.174631     0.726907     0.648533    Biso  1.000000 Si
   O3072       1.0     0.297861     0.188693     0.648217    Biso  1.000000 O
   Si536       1.0     0.047763     0.502427     0.648283    Biso  1.000000 Si
   Si537       1.0     0.129786     0.962302     0.648717    Biso  1.000000 Si
   O3073       1.0     0.101342     0.865126     0.648267    Biso  1.000000 O
   Si538       1.0     0.094764     0.166386     0.648725    Biso  1.000000 Si
   O3074       1.0     0.876966     0.217363     0.648183    Biso  1.000000 O
   O3075       1.0     0.372501     0.514121     0.647658    Biso  1.000000 O
   O3076       1.0     0.559459     0.002766     0.645842    Biso  1.000000 O
   O3077       1.0     0.823409     0.073988     0.647125    Biso  1.000000 O
   O3078       1.0     0.604609     0.687297     0.647508    Biso  1.000000 O
   O3079       1.0     0.978133     0.465231     0.648708    Biso  1.000000 O
   O3080       1.0     0.282681     0.650202     0.647617    Biso  1.000000 O
   Si539       1.0     0.673128     0.826195     0.647325    Biso  1.000000 Si
   O3081       1.0     0.321079     0.256344     0.646833    Biso  1.000000 O
   O3082       1.0     0.231999     0.461761     0.646808    Biso  1.000000 O
   O3083       1.0     0.954415     0.814752     0.647092    Biso  1.000000 O
   Si540       1.0     0.948774     0.259186     0.646283    Biso  1.000000 Si
   Si541       1.0     0.928540     0.646229     0.647150    Biso  1.000000 Si
   O3084       1.0     0.780960     0.225687     0.646375    Biso  1.000000 O
   O3085       1.0     0.703554     0.582552     0.647225    Biso  1.000000 O
   Si542       1.0     0.107331     0.248196     0.645850    Biso  1.000000 Si
   O3086       1.0     0.139173     0.267661     0.645283    Biso  1.000000 O
   O3087       1.0     0.750468     0.763423     0.646233    Biso  1.000000 O
   O3088       1.0     0.795661     0.402409     0.647125    Biso  1.000000 O
   O3089       1.0     0.487890     0.621633     0.646125    Biso  1.000000 O
   O3090       1.0     0.474626     0.881699     0.646758    Biso  1.000000 O
   O3091       1.0     0.199678     0.577849     0.645500    Biso  1.000000 O
   O3092       1.0     0.390600     0.090813     0.646092    Biso  1.000000 O
   O3093       1.0     0.704861     0.333174     0.646258    Biso  1.000000 O
   O3094       1.0     0.217886     0.858813     0.645592    Biso  1.000000 O
   O3095       1.0     0.910550     0.903076     0.645192    Biso  1.000000 O
   O3096       1.0     0.943960     0.347886     0.646508    Biso  1.000000 O
   Si543       1.0     0.493575     0.115208     0.644025    Biso  1.000000 Si
   O3097       1.0     0.703576     0.402258     0.646058    Biso  1.000000 O
   O3098       1.0     0.237466     0.956417     0.647200    Biso  1.000000 O
   O3099       1.0     0.140763     0.336443     0.646217    Biso  1.000000 O
   O3100       1.0     0.415472     0.147926     0.645975    Biso  1.000000 O
   O3101       1.0     0.015028     0.909464     0.644275    Biso  1.000000 O
   O3102       1.0     0.688417     0.503005     0.645892    Biso  1.000000 O
[truncated: 268,252 more chars]
