# Supplementary material for: New Atomistic Insights on the Chemical Mechanical Polishing of Silica Glass with Ceria Nanoparticles
Source: Langmuir. 2023 Apr 8;39(15):5527–41. doi: 10.1021/acs.langmuir.3c00304 (PMC10116594; doi:10.1021/acs.langmuir.3c00304)
Supplement: Supplementary file 3 — la3c00304_si_003.zip [file la3c00304_si_003.zip › Structures/pre_gel_40_ceria_111_neutral.cif]

#======================================================================
# CRYSTAL DATA
#----------------------------------------------------------------------
data_PRE-COMPRESSION Silica_gel_40%_Ceria_111_pH_neutral

_chemical_name_common                  'O5327 Ce864 H650 Si1644'
_cell_length_a                         45.914001
_cell_length_b                         39.763000
_cell_length_c                         120.000000
_cell_angle_alpha                      90.000000
_cell_angle_beta                       90.000000
_cell_angle_gamma                      90.000000
_cell_volume                           219081.415520
_space_group_name_H-M_alt              'P 1'
_space_group_IT_number                 1

loop_
_space_group_symop_operation_xyz
   'x, y, z'

loop_
   _atom_site_label
   _atom_site_occupancy
   _atom_site_fract_x
   _atom_site_fract_y
   _atom_site_fract_z
   _atom_site_adp_type
   _atom_site_B_iso_or_equiv
   _atom_site_type_symbol
   O1          1.0     0.162434     0.310112     0.846533    Biso  1.000000 O
   O2          1.0     0.204077     0.226693     0.846533    Biso  1.000000 O
   O3          1.0     0.079083     0.310112     0.846533    Biso  1.000000 O
   O4          1.0     0.287429     0.226718     0.846533    Biso  1.000000 O
   O5          1.0     0.120747     0.226693     0.846525    Biso  1.000000 O
   O6          1.0     0.245786     0.310112     0.846525    Biso  1.000000 O
   O7          1.0     0.995731     0.310138     0.846525    Biso  1.000000 O
   O8          1.0     0.037418     0.226693     0.846525    Biso  1.000000 O
   O9          1.0     0.912401     0.310163     0.846525    Biso  1.000000 O
   O10         1.0     0.787407     0.226769     0.846517    Biso  1.000000 O
   O11         1.0     0.870737     0.226769     0.846517    Biso  1.000000 O
   O12         1.0     0.370780     0.226718     0.846517    Biso  1.000000 O
   O13         1.0     0.829050     0.310188     0.846517    Biso  1.000000 O
   O14         1.0     0.954088     0.226718     0.846517    Biso  1.000000 O
   O15         1.0     0.329137     0.310112     0.846517    Biso  1.000000 O
   O16         1.0     0.120747     0.393532     0.846517    Biso  1.000000 O
   O17         1.0     0.329072     0.143324     0.846517    Biso  1.000000 O
   O18         1.0     0.245720     0.143299     0.846517    Biso  1.000000 O
   O19         1.0     0.704055     0.226794     0.846517    Biso  1.000000 O
   O20         1.0     0.412423     0.143349     0.846508    Biso  1.000000 O
   O21         1.0     0.204099     0.393532     0.846508    Biso  1.000000 O
   O22         1.0     0.745720     0.310213     0.846508    Biso  1.000000 O
   O23         1.0     0.454088     0.226743     0.846508    Biso  1.000000 O
   O24         1.0     0.037396     0.393532     0.846508    Biso  1.000000 O
   O25         1.0     0.620726     0.226794     0.846508    Biso  1.000000 O
   O26         1.0     0.537396     0.226769     0.846508    Biso  1.000000 O
   O27         1.0     0.495753     0.143374     0.846508    Biso  1.000000 O
   O28         1.0     0.162391     0.143299     0.846500    Biso  1.000000 O
   O29         1.0     0.662412     0.143374     0.846500    Biso  1.000000 O
   O30         1.0     0.954045     0.393557     0.846500    Biso  1.000000 O
   O31         1.0     0.745764     0.143349     0.846500    Biso  1.000000 O
   O32         1.0     0.412445     0.310138     0.846500    Biso  1.000000 O
   O33         1.0     0.579083     0.143374     0.846500    Biso  1.000000 O
   O34         1.0     0.662369     0.310213     0.846500    Biso  1.000000 O
   O35         1.0     0.370737     0.059980     0.846500    Biso  1.000000 O
   O36         1.0     0.287450     0.393532     0.846500    Biso  1.000000 O
   O37         1.0     0.870693     0.393582     0.846492    Biso  1.000000 O
   O38         1.0     0.079061     0.143299     0.846492    Biso  1.000000 O
   O39         1.0     0.829094     0.143349     0.846492    Biso  1.000000 O
   O40         1.0     0.454088     0.060006     0.846492    Biso  1.000000 O
   O41         1.0     0.579039     0.310188     0.846492    Biso  1.000000 O
   O42         1.0     0.912423     0.143324     0.846492    Biso  1.000000 O
   O43         1.0     0.995753     0.143299     0.846492    Biso  1.000000 O
   O44         1.0     0.495753     0.310163     0.846492    Biso  1.000000 O
   O45         1.0     0.787363     0.393607     0.846483    Biso  1.000000 O
   O46         1.0     0.287363     0.059955     0.846483    Biso  1.000000 O
   O47         1.0     0.370780     0.393507     0.846483    Biso  1.000000 O
   O48         1.0     0.537440     0.060006     0.846483    Biso  1.000000 O
   O49         1.0     0.079039     0.476901     0.846475    Biso  1.000000 O
   O50         1.0     0.162391     0.476901     0.846475    Biso  1.000000 O
   O51         1.0     0.704034     0.393607     0.846475    Biso  1.000000 O
   O52         1.0     0.620769     0.059980     0.846475    Biso  1.000000 O
   O53         1.0     0.204012     0.059955     0.846467    Biso  1.000000 O
   O54         1.0     0.245764     0.476901     0.846467    Biso  1.000000 O
   O55         1.0     0.412401     0.976662     0.846467    Biso  1.000000 O
   O56         1.0     0.995688     0.476926     0.846467    Biso  1.000000 O
   O57         1.0     0.620704     0.393582     0.846467    Biso  1.000000 O
   O58         1.0     0.704099     0.059980     0.846467    Biso  1.000000 O
   O59         1.0     0.454088     0.393532     0.846467    Biso  1.000000 O
   O60         1.0     0.329028     0.976637     0.846458    Biso  1.000000 O
   O61         1.0     0.537396     0.393557     0.846458    Biso  1.000000 O
   O62         1.0     0.912336     0.476951     0.846458    Biso  1.000000 O
   O63         1.0     0.495775     0.976662     0.846458    Biso  1.000000 O
   O64         1.0     0.787429     0.059955     0.846450    Biso  1.000000 O
   O65         1.0     0.329115     0.476875     0.846450    Biso  1.000000 O
   O66         1.0     0.120704     0.059930     0.846450    Biso  1.000000 O
   O67         1.0     0.870758     0.059955     0.846450    Biso  1.000000 O
   O68         1.0     0.829006     0.476976     0.846450    Biso  1.000000 O
   O69         1.0     0.954066     0.059930     0.846442    Biso  1.000000 O
   O70         1.0     0.037396     0.059930     0.846442    Biso  1.000000 O
   O71         1.0     0.579126     0.976662     0.846442    Biso  1.000000 O
   O72         1.0     0.412445     0.476875     0.846433    Biso  1.000000 O
   O73         1.0     0.245655     0.976637     0.846433    Biso  1.000000 O
   O74         1.0     0.745698     0.476976     0.846433    Biso  1.000000 O
   O75         1.0     0.370715     0.893343     0.846433    Biso  1.000000 O
   O76         1.0     0.204055     0.560244     0.846433    Biso  1.000000 O
   O77         1.0     0.120704     0.560244     0.846433    Biso  1.000000 O
   O78         1.0     0.454088     0.893343     0.846433    Biso  1.000000 O
   O79         1.0     0.495753     0.476901     0.846425    Biso  1.000000 O
   O80         1.0     0.287407     0.560219     0.846425    Biso  1.000000 O
   O81         1.0     0.662369     0.476951     0.846425    Biso  1.000000 O
   O82         1.0     0.662456     0.976637     0.846425    Biso  1.000000 O
   O83         1.0     0.579061     0.476926     0.846425    Biso  1.000000 O
   O84         1.0     0.037352     0.560270     0.846425    Biso  1.000000 O
   O85         1.0     0.370737     0.560219     0.846417    Biso  1.000000 O
   O86         1.0     0.537461     0.893343     0.846417    Biso  1.000000 O
   O87         1.0     0.287320     0.893318     0.846417    Biso  1.000000 O
   O88         1.0     0.162325     0.976611     0.846417    Biso  1.000000 O
   O89         1.0     0.954001     0.560270     0.846417    Biso  1.000000 O
   O90         1.0     0.745786     0.976637     0.846408    Biso  1.000000 O
   O91         1.0     0.412380     0.810050     0.846408    Biso  1.000000 O
   O92         1.0     0.454088     0.560194     0.846408    Biso  1.000000 O
   O93         1.0     0.870671     0.560295     0.846400    Biso  1.000000 O
   O94         1.0     0.329050     0.643513     0.846400    Biso  1.000000 O
   O95         1.0     0.829094     0.976637     0.846400    Biso  1.000000 O
   O96         1.0     0.495775     0.810075     0.846400    Biso  1.000000 O
   O97         1.0     0.329006     0.810050     0.846400    Biso  1.000000 O
   O98         1.0     0.245698     0.643538     0.846400    Biso  1.000000 O
   O99         1.0     0.537418     0.560219     0.846400    Biso  1.000000 O
   O100        1.0     0.079017     0.976611     0.846400    Biso  1.000000 O
   O101        1.0     0.412401     0.643513     0.846400    Biso  1.000000 O
   O102        1.0     0.370693     0.726781     0.846392    Biso  1.000000 O
   O103        1.0     0.787363     0.560295     0.846392    Biso  1.000000 O
   O104        1.0     0.454066     0.726781     0.846392    Biso  1.000000 O
   O105        1.0     0.620813     0.893343     0.846392    Biso  1.000000 O
   O106        1.0     0.995731     0.976611     0.846392    Biso  1.000000 O
   O107        1.0     0.912423     0.976611     0.846392    Biso  1.000000 O
   O108        1.0     0.162347     0.643538     0.846392    Biso  1.000000 O
   O109        1.0     0.495753     0.643513     0.846392    Biso  1.000000 O
   O110        1.0     0.620726     0.560244     0.846392    Biso  1.000000 O
   O111        1.0     0.704055     0.560270     0.846383    Biso  1.000000 O
   O112        1.0     0.203990     0.893343     0.846383    Biso  1.000000 O
   O113        1.0     0.287342     0.726806     0.846383    Biso  1.000000 O
   O114        1.0     0.245655     0.810050     0.846383    Biso  1.000000 O
   O115        1.0     0.537440     0.726806     0.846383    Biso  1.000000 O
   O116        1.0     0.079017     0.643563     0.846375    Biso  1.000000 O
   O117        1.0     0.579126     0.810075     0.846375    Biso  1.000000 O
   O118        1.0     0.704121     0.893343     0.846375    Biso  1.000000 O
   O119        1.0     0.579104     0.643538     0.846375    Biso  1.000000 O
   O120        1.0     0.203990     0.726806     0.846375    Biso  1.000000 O
   O121        1.0     0.995688     0.643588     0.846367    Biso  1.000000 O
   O122        1.0     0.120682     0.893318     0.846367    Biso  1.000000 O
   O123        1.0     0.912358     0.643588     0.846358    Biso  1.000000 O
   O124        1.0     0.787450     0.893343     0.846358    Biso  1.000000 O
   O125        1.0     0.662412     0.643563     0.846358    Biso  1.000000 O
   O126        1.0     0.162325     0.810075     0.846358    Biso  1.000000 O
   O127        1.0     0.829050     0.643588     0.846358    Biso  1.000000 O
   O128        1.0     0.620791     0.726806     0.846358    Biso  1.000000 O
   O129        1.0     0.662456     0.810075     0.846358    Biso  1.000000 O
   O130        1.0     0.037374     0.893318     0.846350    Biso  1.000000 O
   O131        1.0     0.745742     0.643563     0.846350    Biso  1.000000 O
   O132        1.0     0.120660     0.726831     0.846350    Biso  1.000000 O
   O133        1.0     0.870758     0.893343     0.846350    Biso  1.000000 O
   O134        1.0     0.954066     0.893318     0.846350    Biso  1.000000 O
   O135        1.0     0.037352     0.726831     0.846342    Biso  1.000000 O
   O136        1.0     0.704099     0.726831     0.846342    Biso  1.000000 O
   O137        1.0     0.079017     0.810075     0.846342    Biso  1.000000 O
   O138        1.0     0.745786     0.810100     0.846342    Biso  1.000000 O
   O139        1.0     0.954045     0.726857     0.846333    Biso  1.000000 O
   O140        1.0     0.787429     0.726831     0.846333    Biso  1.000000 O
   O141        1.0     0.870737     0.726831     0.846333    Biso  1.000000 O
   O142        1.0     0.829094     0.810100     0.846333    Biso  1.000000 O
   O143        1.0     0.995709     0.810075     0.846333    Biso  1.000000 O
   O144        1.0     0.912401     0.810075     0.846325    Biso  1.000000 O
   Ce1         1.0     0.204099     0.282298     0.840517    Biso  1.000000 Ce
   Ce2         1.0     0.120747     0.282298     0.840508    Biso  1.000000 Ce
   Ce3         1.0     0.037418     0.282298     0.840508    Biso  1.000000 Ce
   Ce4         1.0     0.245742     0.198904     0.840508    Biso  1.000000 Ce
   Ce5         1.0     0.287450     0.282298     0.840508    Biso  1.000000 Ce
   Ce6         1.0     0.162434     0.365692     0.840500    Biso  1.000000 Ce
   Ce7         1.0     0.870737     0.282373     0.840500    Biso  1.000000 Ce
   Ce8         1.0     0.954066     0.282348     0.840500    Biso  1.000000 Ce
   Ce9         1.0     0.079083     0.365717     0.840500    Biso  1.000000 Ce
   Ce10        1.0     0.787407     0.282398     0.840500    Biso  1.000000 Ce
   Ce11        1.0     0.162412     0.198904     0.840500    Biso  1.000000 Ce
   Ce12        1.0     0.329094     0.198929     0.840492    Biso  1.000000 Ce
   Ce13        1.0     0.745742     0.198979     0.840492    Biso  1.000000 Ce
   Ce14        1.0     0.829072     0.198979     0.840492    Biso  1.000000 Ce
   Ce15        1.0     0.995731     0.365717     0.840492    Biso  1.000000 Ce
   Ce16        1.0     0.079083     0.198904     0.840492    Biso  1.000000 Ce
   Ce17        1.0     0.662391     0.198979     0.840492    Biso  1.000000 Ce
   Ce18        1.0     0.245786     0.365717     0.840492    Biso  1.000000 Ce
   Ce19        1.0     0.704055     0.282398     0.840492    Biso  1.000000 Ce
   Ce20        1.0     0.912423     0.198954     0.840492    Biso  1.000000 Ce
   Ce21        1.0     0.995753     0.198929     0.840483    Biso  1.000000 Ce
   Ce22        1.0     0.412423     0.198929     0.840483    Biso  1.000000 Ce
   Ce23        1.0     0.370780     0.282323     0.840483    Biso  1.000000 Ce
   Ce24        1.0     0.370758     0.115560     0.840483    Biso  1.000000 Ce
   Ce25        1.0     0.912380     0.365742     0.840483    Biso  1.000000 Ce
   Ce26        1.0     0.287385     0.115535     0.840483    Biso  1.000000 Ce
   Ce27        1.0     0.579061     0.198979     0.840475    Biso  1.000000 Ce
   Ce28        1.0     0.829050     0.365767     0.840475    Biso  1.000000 Ce
   Ce29        1.0     0.495753     0.198954     0.840475    Biso  1.000000 Ce
   Ce30        1.0     0.454088     0.115560     0.840475    Biso  1.000000 Ce
   Ce31        1.0     0.329115     0.365692     0.840475    Biso  1.000000 Ce
   Ce32        1.0     0.620704     0.282398     0.840475    Biso  1.000000 Ce
   Ce33        1.0     0.454088     0.282348     0.840467    Biso  1.000000 Ce
   Ce34        1.0     0.620747     0.115585     0.840467    Biso  1.000000 Ce
   Ce35        1.0     0.537396     0.282348     0.840467    Biso  1.000000 Ce
   Ce36        1.0     0.704099     0.115585     0.840467    Biso  1.000000 Ce
   Ce37        1.0     0.537418     0.115585     0.840467    Biso  1.000000 Ce
   Ce38        1.0     0.120726     0.449086     0.840467    Biso  1.000000 Ce
   Ce39        1.0     0.204055     0.115535     0.840467    Biso  1.000000 Ce
   Ce40        1.0     0.745698     0.365792     0.840467    Biso  1.000000 Ce
   Ce41        1.0     0.329050     0.032191     0.840458    Biso  1.000000 Ce
   Ce42        1.0     0.204077     0.449086     0.840458    Biso  1.000000 Ce
   Ce43        1.0     0.037374     0.449086     0.840458    Biso  1.000000 Ce
   Ce44        1.0     0.787429     0.115585     0.840458    Biso  1.000000 Ce
   Ce45        1.0     0.412423     0.032216     0.840458    Biso  1.000000 Ce
   Ce46        1.0     0.870758     0.115560     0.840450    Biso  1.000000 Ce
   Ce47        1.0     0.120726     0.115535     0.840450    Biso  1.000000 Ce
   Ce48        1.0     0.662369     0.365767     0.840450    Biso  1.000000 Ce
   Ce49        1.0     0.412445     0.365717     0.840450    Biso  1.000000 Ce
   Ce50        1.0     0.954088     0.115535     0.840450    Biso  1.000000 Ce
   Ce51        1.0     0.287450     0.449086     0.840450    Biso  1.000000 Ce
   Ce52        1.0     0.954023     0.449111     0.840450    Biso  1.000000 Ce
   Ce53        1.0     0.037396     0.115535     0.840442    Biso  1.000000 Ce
   Ce54        1.0     0.495775     0.032241     0.840442    Biso  1.000000 Ce
   Ce55        1.0     0.579039     0.365767     0.840442    Biso  1.000000 Ce
   Ce56        1.0     0.495753     0.365742     0.840442    Biso  1.000000 Ce
   Ce57        1.0     0.870693     0.449136     0.840433    Biso  1.000000 Ce
   Ce58        1.0     0.579104     0.032216     0.840433    Biso  1.000000 Ce
   Ce59        1.0     0.245698     0.032191     0.840433    Biso  1.000000 Ce
   Ce60        1.0     0.370715     0.948897     0.840425    Biso  1.000000 Ce
   Ce61        1.0     0.370780     0.449061     0.840425    Biso  1.000000 Ce
   Ce62        1.0     0.662434     0.032216     0.840425    Biso  1.000000 Ce
   Ce63        1.0     0.787363     0.449161     0.840425    Biso  1.000000 Ce
   Ce64        1.0     0.454088     0.948897     0.840417    Biso  1.000000 Ce
   Ce65        1.0     0.079039     0.532430     0.840417    Biso  1.000000 Ce
   Ce66        1.0     0.162391     0.532430     0.840417    Biso  1.000000 Ce
   Ce67        1.0     0.704034     0.449136     0.840408    Biso  1.000000 Ce
   Ce68        1.0     0.245742     0.532430     0.840408    Biso  1.000000 Ce
   Ce69        1.0     0.745764     0.032216     0.840408    Biso  1.000000 Ce
   Ce70        1.0     0.162347     0.032191     0.840408    Biso  1.000000 Ce
   Ce71        1.0     0.287342     0.948872     0.840408    Biso  1.000000 Ce
   Ce72        1.0     0.454088     0.449086     0.840400    Biso  1.000000 Ce
   Ce73        1.0     0.620704     0.449111     0.840400    Biso  1.000000 Ce
   Ce74        1.0     0.995688     0.532455     0.840400    Biso  1.000000 Ce
   Ce75        1.0     0.537461     0.948897     0.840400    Biso  1.000000 Ce
   Ce76        1.0     0.829094     0.032216     0.840400    Biso  1.000000 Ce
   Ce77        1.0     0.537396     0.449111     0.840400    Biso  1.000000 Ce
   Ce78        1.0     0.329094     0.532430     0.840392    Biso  1.000000 Ce
   Ce79        1.0     0.912423     0.032191     0.840392    Biso  1.000000 Ce
   Ce80        1.0     0.412401     0.865579     0.840392    Biso  1.000000 Ce
   Ce81        1.0     0.912358     0.532480     0.840392    Biso  1.000000 Ce
   Ce82        1.0     0.079039     0.032191     0.840392    Biso  1.000000 Ce
   Ce83        1.0     0.995731     0.032191     0.840392    Biso  1.000000 Ce
   Ce84        1.0     0.620791     0.948897     0.840383    Biso  1.000000 Ce
   Ce85        1.0     0.412423     0.532404     0.840383    Biso  1.000000 Ce
   Ce86        1.0     0.495775     0.865604     0.840375    Biso  1.000000 Ce
   Ce87        1.0     0.329028     0.865579     0.840375    Biso  1.000000 Ce
   Ce88        1.0     0.829028     0.532480     0.840375    Biso  1.000000 Ce
   Ce89        1.0     0.287385     0.615723     0.840375    Biso  1.000000 Ce
   Ce90        1.0     0.204012     0.948897     0.840367    Biso  1.000000 Ce
   Ce91        1.0     0.495753     0.532430     0.840367    Biso  1.000000 Ce
   Ce92        1.0     0.204034     0.615748     0.840367    Biso  1.000000 Ce
   Ce93        1.0     0.370715     0.615723     0.840367    Biso  1.000000 Ce
   Ce94        1.0     0.454066     0.782310     0.840367    Biso  1.000000 Ce
   Ce95        1.0     0.745698     0.532480     0.840367    Biso  1.000000 Ce
   Ce96        1.0     0.704121     0.948897     0.840367    Biso  1.000000 Ce
   Ce97        1.0     0.370693     0.782310     0.840358    Biso  1.000000 Ce
   Ce98        1.0     0.120682     0.615773     0.840358    Biso  1.000000 Ce
   Ce99        1.0     0.579061     0.532430     0.840358    Biso  1.000000 Ce
   Ce100       1.0     0.454066     0.615723     0.840358    Biso  1.000000 Ce
   Ce101       1.0     0.662391     0.532455     0.840358    Biso  1.000000 Ce
   Ce102       1.0     0.412380     0.699017     0.840358    Biso  1.000000 Ce
   Ce103       1.0     0.329028     0.699017     0.840358    Biso  1.000000 Ce
   Ce104       1.0     0.495753     0.699017     0.840350    Biso  1.000000 Ce
   Ce105       1.0     0.245677     0.865579     0.840350    Biso  1.000000 Ce
   Ce106       1.0     0.579126     0.865604     0.840350    Biso  1.000000 Ce
   Ce107       1.0     0.037352     0.615773     0.840350    Biso  1.000000 Ce
   Ce108       1.0     0.120682     0.948872     0.840350    Biso  1.000000 Ce
   Ce109       1.0     0.537418     0.615748     0.840350    Biso  1.000000 Ce
   Ce110       1.0     0.537440     0.782310     0.840350    Biso  1.000000 Ce
   Ce111       1.0     0.287342     0.782310     0.840342    Biso  1.000000 Ce
   Ce112       1.0     0.787429     0.948897     0.840342    Biso  1.000000 Ce
   Ce113       1.0     0.245677     0.699042     0.840342    Biso  1.000000 Ce
   Ce114       1.0     0.954023     0.615773     0.840342    Biso  1.000000 Ce
   Ce115       1.0     0.870758     0.948897     0.840333    Biso  1.000000 Ce
   Ce116       1.0     0.037374     0.948872     0.840333    Biso  1.000000 Ce
   Ce117       1.0     0.954066     0.948872     0.840333    Biso  1.000000 Ce
   Ce118       1.0     0.870693     0.615799     0.840325    Biso  1.000000 Ce
   Ce119       1.0     0.620747     0.615748     0.840325    Biso  1.000000 Ce
   Ce120       1.0     0.662456     0.865604     0.840325    Biso  1.000000 Ce
   Ce121       1.0     0.579104     0.699042     0.840325    Biso  1.000000 Ce
   Ce122       1.0     0.162347     0.699042     0.840325    Biso  1.000000 Ce
   Ce123       1.0     0.787385     0.615773     0.840325    Biso  1.000000 Ce
   Ce124       1.0     0.203990     0.782310     0.840325    Biso  1.000000 Ce
   Ce125       1.0     0.162347     0.865579     0.840317    Biso  1.000000 Ce
   Ce126       1.0     0.704077     0.615773     0.840317    Biso  1.000000 Ce
   Ce127       1.0     0.620791     0.782335     0.840317    Biso  1.000000 Ce
   Ce128       1.0     0.079017     0.699067     0.840308    Biso  1.000000 Ce
   Ce129       1.0     0.745786     0.865604     0.840308    Biso  1.000000 Ce
   Ce130       1.0     0.662434     0.699067     0.840300    Biso  1.000000 Ce
   Ce131       1.0     0.995709     0.699067     0.840300    Biso  1.000000 Ce
   Ce132       1.0     0.079039     0.865579     0.840300    Biso  1.000000 Ce
   Ce133       1.0     0.829094     0.865604     0.840300    Biso  1.000000 Ce
   Ce134       1.0     0.745764     0.699067     0.840300    Biso  1.000000 Ce
   Ce135       1.0     0.704121     0.782335     0.840292    Biso  1.000000 Ce
   Ce136       1.0     0.120682     0.782335     0.840292    Biso  1.000000 Ce
   Ce137       1.0     0.912380     0.699067     0.840292    Biso  1.000000 Ce
   Ce138       1.0     0.912423     0.865604     0.840292    Biso  1.000000 Ce
   Ce139       1.0     0.995731     0.865579     0.840292    Biso  1.000000 Ce
   Ce140       1.0     0.829072     0.699067     0.840292    Biso  1.000000 Ce
   Ce141       1.0     0.787429     0.782335     0.840283    Biso  1.000000 Ce
   Ce142       1.0     0.037374     0.782335     0.840283    Biso  1.000000 Ce
   Ce143       1.0     0.870758     0.782335     0.840283    Biso  1.000000 Ce
   Ce144       1.0     0.954066     0.782335     0.840275    Biso  1.000000 Ce
   O145        1.0     0.245764     0.254508     0.833958    Biso  1.000000 O
   O146        1.0     0.162412     0.254508     0.833958    Biso  1.000000 O
   O147        1.0     0.120747     0.337902     0.833958    Biso  1.000000 O
   O148        1.0     0.204099     0.337902     0.833950    Biso  1.000000 O
   O149        1.0     0.079083     0.254533     0.833950    Biso  1.000000 O
   O150        1.0     0.037418     0.337927     0.833950    Biso  1.000000 O
   O151        1.0     0.829072     0.254609     0.833950    Biso  1.000000 O
   O152        1.0     0.995753     0.254558     0.833950    Biso  1.000000 O
   O153        1.0     0.745720     0.254609     0.833950    Biso  1.000000 O
   O154        1.0     0.912401     0.254583     0.833950    Biso  1.000000 O
   O155        1.0     0.329094     0.254508     0.833950    Biso  1.000000 O
   O156        1.0     0.287407     0.171139     0.833942    Biso  1.000000 O
   O157        1.0     0.954045     0.337952     0.833942    Biso  1.000000 O
   O158        1.0     0.287450     0.337902     0.833942    Biso  1.000000 O
   O159        1.0     0.370737     0.171164     0.833942    Biso  1.000000 O
   O160        1.0     0.204055     0.171139     0.833942    Biso  1.000000 O
   O161        1.0     0.870715     0.337978     0.833942    Biso  1.000000 O
   O162        1.0     0.662391     0.254609     0.833933    Biso  1.000000 O
   O163        1.0     0.704055     0.171214     0.833933    Biso  1.000000 O
   O164        1.0     0.787429     0.171214     0.833933    Biso  1.000000 O
   O165        1.0     0.787385     0.338003     0.833933    Biso  1.000000 O
   O166        1.0     0.620726     0.171214     0.833933    Biso  1.000000 O
   O167        1.0     0.412423     0.254533     0.833925    Biso  1.000000 O
   O168        1.0     0.454088     0.171164     0.833925    Biso  1.000000 O
   O169        1.0     0.120726     0.171139     0.833925    Biso  1.000000 O
   O170        1.0     0.870737     0.171189     0.833925    Biso  1.000000 O
   O171        1.0     0.162412     0.421271     0.833925    Biso  1.000000 O
   O172        1.0     0.079061     0.421296     0.833925    Biso  1.000000 O
   O173        1.0     0.329072     0.087795     0.833925    Biso  1.000000 O
   O174        1.0     0.954066     0.171164     0.833925    Biso  1.000000 O
   O175        1.0     0.537374     0.171189     0.833925    Biso  1.000000 O
   O176        1.0     0.037396     0.171139     0.833925    Biso  1.000000 O
   O177        1.0     0.579017     0.254583     0.833925    Biso  1.000000 O
   O178        1.0     0.412401     0.087820     0.833917    Biso  1.000000 O
   O179        1.0     0.704055     0.338003     0.833917    Biso  1.000000 O
   O180        1.0     0.370780     0.337902     0.833917    Biso  1.000000 O
   O181        1.0     0.495709     0.254558     0.833917    Biso  1.000000 O
   O182        1.0     0.995709     0.421321     0.833917    Biso  1.000000 O
   O183        1.0     0.245764     0.421296     0.833917    Biso  1.000000 O
   O184        1.0     0.495753     0.087820     0.833908    Biso  1.000000 O
   O185        1.0     0.245698     0.087795     0.833908    Biso  1.000000 O
   O186        1.0     0.912358     0.421346     0.833900    Biso  1.000000 O
   O187        1.0     0.579061     0.087820     0.833900    Biso  1.000000 O
   O188        1.0     0.620682     0.338003     0.833900    Biso  1.000000 O
   O189        1.0     0.662412     0.087820     0.833900    Biso  1.000000 O
   O190        1.0     0.329115     0.421271     0.833900    Biso  1.000000 O
   O191        1.0     0.454066     0.337927     0.833900    Biso  1.000000 O
   O192        1.0     0.537374     0.337952     0.833892    Biso  1.000000 O
   O193        1.0     0.370737     0.004477     0.833892    Biso  1.000000 O
   O194        1.0     0.745742     0.087820     0.833892    Biso  1.000000 O
   O195        1.0     0.829028     0.421372     0.833892    Biso  1.000000 O
   O196        1.0     0.454088     0.004477     0.833892    Biso  1.000000 O
   O197        1.0     0.162369     0.087770     0.833883    Biso  1.000000 O
   O198        1.0     0.829072     0.087820     0.833883    Biso  1.000000 O
   O199        1.0     0.120704     0.504665     0.833883    Biso  1.000000 O
   O200        1.0     0.745698     0.421372     0.833883    Biso  1.000000 O
   O201        1.0     0.912401     0.087795     0.833875    Biso  1.000000 O
   O202        1.0     0.287342     0.004451     0.833875    Biso  1.000000 O
   O203        1.0     0.204055     0.504640     0.833875    Biso  1.000000 O
   O204        1.0     0.995731     0.087770     0.833875    Biso  1.000000 O
   O205        1.0     0.037352     0.504665     0.833875    Biso  1.000000 O
   O206        1.0     0.079039     0.087795     0.833875    Biso  1.000000 O
   O207        1.0     0.537440     0.004477     0.833875    Biso  1.000000 O
   O208        1.0     0.412423     0.421271     0.833867    Biso  1.000000 O
   O209        1.0     0.662347     0.421346     0.833867    Biso  1.000000 O
   O210        1.0     0.287407     0.504640     0.833867    Biso  1.000000 O
   O211        1.0     0.412401     0.921158     0.833858    Biso  1.000000 O
   O212        1.0     0.954001     0.504690     0.833858    Biso  1.000000 O
   O213        1.0     0.579039     0.421346     0.833858    Biso  1.000000 O
   O214        1.0     0.620769     0.004477     0.833858    Biso  1.000000 O
   O215        1.0     0.495731     0.421296     0.833850    Biso  1.000000 O
   O216        1.0     0.329006     0.921133     0.833850    Biso  1.000000 O
   O217        1.0     0.495753     0.921158     0.833850    Biso  1.000000 O
   O218        1.0     0.870671     0.504690     0.833842    Biso  1.000000 O
   O219        1.0     0.370737     0.504640     0.833842    Biso  1.000000 O
   O220        1.0     0.204012     0.004451     0.833842    Biso  1.000000 O
   O221        1.0     0.704099     0.004477     0.833842    Biso  1.000000 O
   O222        1.0     0.787363     0.504715     0.833833    Biso  1.000000 O
   O223        1.0     0.245698     0.587959     0.833825    Biso  1.000000 O
   O224        1.0     0.787407     0.004477     0.833825    Biso  1.000000 O
   O225        1.0     0.454066     0.504640     0.833825    Biso  1.000000 O
   O226        1.0     0.162347     0.587984     0.833825    Biso  1.000000 O
   O227        1.0     0.454066     0.837864     0.833825    Biso  1.000000 O
   O228        1.0     0.370693     0.837839     0.833825    Biso  1.000000 O
   O229        1.0     0.120682     0.004451     0.833825    Biso  1.000000 O
   O230        1.0     0.704034     0.504690     0.833825    Biso  1.000000 O
   O231        1.0     0.579104     0.921158     0.833825    Biso  1.000000 O
   O232        1.0     0.079017     0.587984     0.833825    Biso  1.000000 O
   O233        1.0     0.329050     0.587959     0.833825    Biso  1.000000 O
   O234        1.0     0.870737     0.004451     0.833817    Biso  1.000000 O
   O235        1.0     0.245655     0.921133     0.833817    Biso  1.000000 O
   O236        1.0     0.620704     0.504665     0.833817    Biso  1.000000 O
   O237        1.0     0.537374     0.504665     0.833817    Biso  1.000000 O
   O238        1.0     0.954066     0.004451     0.833817    Biso  1.000000 O
   O239        1.0     0.037374     0.004426     0.833808    Biso  1.000000 O
   O240        1.0     0.412401     0.587959     0.833808    Biso  1.000000 O
   O241        1.0     0.995688     0.588009     0.833808    Biso  1.000000 O
   O242        1.0     0.412380     0.754571     0.833808    Biso  1.000000 O
   O243        1.0     0.537440     0.837864     0.833800    Biso  1.000000 O
   O244        1.0     0.495731     0.587959     0.833800    Biso  1.000000 O
   O245        1.0     0.287320     0.837839     0.833800    Biso  1.000000 O
   O246        1.0     0.370693     0.671277     0.833800    Biso  1.000000 O
   O247        1.0     0.454045     0.671277     0.833800    Biso  1.000000 O
   O248        1.0     0.287342     0.671277     0.833800    Biso  1.000000 O
   O249        1.0     0.495753     0.754571     0.833800    Biso  1.000000 O
   O250        1.0     0.662456     0.921158     0.833800    Biso  1.000000 O
   O251        1.0     0.329006     0.754546     0.833800    Biso  1.000000 O
   O252        1.0     0.912336     0.588009     0.833800    Biso  1.000000 O
   O253        1.0     0.162325     0.921133     0.833792    Biso  1.000000 O
   O254        1.0     0.579061     0.587984     0.833783    Biso  1.000000 O
   O255        1.0     0.203990     0.671277     0.833783    Biso  1.000000 O
   O256        1.0     0.537418     0.671277     0.833783    Biso  1.000000 O
   O257        1.0     0.829028     0.588009     0.833783    Biso  1.000000 O
   O258        1.0     0.745764     0.921158     0.833775    Biso  1.000000 O
   O259        1.0     0.662391     0.588009     0.833775    Biso  1.000000 O
   O260        1.0     0.245655     0.754546     0.833775    Biso  1.000000 O
   O261        1.0     0.745698     0.588009     0.833775    Biso  1.000000 O
   O262        1.0     0.203990     0.837839     0.833775    Biso  1.000000 O
   O263        1.0     0.120682     0.671302     0.833775    Biso  1.000000 O
   O264        1.0     0.620769     0.837889     0.833775    Biso  1.000000 O
   O265        1.0     0.579104     0.754596     0.833775    Biso  1.000000 O
   O266        1.0     0.829072     0.921158     0.833767    Biso  1.000000 O
   O267        1.0     0.079017     0.921133     0.833767    Biso  1.000000 O
   O268        1.0     0.912401     0.921133     0.833767    Biso  1.000000 O
   O269        1.0     0.037352     0.671328     0.833758    Biso  1.000000 O
   O270        1.0     0.620747     0.671302     0.833758    Biso  1.000000 O
   O271        1.0     0.995731     0.921133     0.833758    Biso  1.000000 O
   O272        1.0     0.162325     0.754571     0.833758    Biso  1.000000 O
   O273        1.0     0.954045     0.671302     0.833758    Biso  1.000000 O
   O274        1.0     0.704099     0.837864     0.833750    Biso  1.000000 O
   O275        1.0     0.704077     0.671302     0.833750    Biso  1.000000 O
   O276        1.0     0.870715     0.671328     0.833742    Biso  1.000000 O
   O277        1.0     0.787385     0.671302     0.833742    Biso  1.000000 O
   O278        1.0     0.662434     0.754596     0.833742    Biso  1.000000 O
   O279        1.0     0.120660     0.837839     0.833742    Biso  1.000000 O
   O280        1.0     0.787429     0.837889     0.833733    Biso  1.000000 O
   O281        1.0     0.079017     0.754596     0.833733    Biso  1.000000 O
   O282        1.0     0.745764     0.754596     0.833733    Biso  1.000000 O
   O283        1.0     0.037374     0.837839     0.833733    Biso  1.000000 O
   O284        1.0     0.870737     0.837864     0.833733    Biso  1.000000 O
   O285        1.0     0.954066     0.837864     0.833725    Biso  1.000000 O
   O286        1.0     0.995709     0.754571     0.833725    Biso  1.000000 O
   O287        1.0     0.829072     0.754596     0.833725    Biso  1.000000 O
   O288        1.0     0.912401     0.754596     0.833725    Biso  1.000000 O
   O289        1.0     0.204143     0.282272     0.820958    Biso  1.000000 O
   O290        1.0     0.120791     0.282247     0.820958    Biso  1.000000 O
   O291        1.0     0.037461     0.282272     0.820950    Biso  1.000000 O
   O292        1.0     0.245786     0.198853     0.820950    Biso  1.000000 O
   O293        1.0     0.287494     0.282247     0.820950    Biso  1.000000 O
   O294        1.0     0.787429     0.282348     0.820942    Biso  1.000000 O
   O295        1.0     0.162456     0.365616     0.820942    Biso  1.000000 O
   O296        1.0     0.870758     0.282348     0.820942    Biso  1.000000 O
   O297        1.0     0.954110     0.282323     0.820942    Biso  1.000000 O
   O298        1.0     0.745764     0.198954     0.820942    Biso  1.000000 O
   O299        1.0     0.079104     0.365667     0.820942    Biso  1.000000 O
   O300        1.0     0.995753     0.365667     0.820933    Biso  1.000000 O
   O301        1.0     0.162456     0.198929     0.820933    Biso  1.000000 O
   O302        1.0     0.329115     0.198904     0.820933    Biso  1.000000 O
   O303        1.0     0.829094     0.198979     0.820933    Biso  1.000000 O
   O304        1.0     0.912445     0.198954     0.820933    Biso  1.000000 O
   O305        1.0     0.079126     0.198904     0.820933    Biso  1.000000 O
   O306        1.0     0.412445     0.198904     0.820933    Biso  1.000000 O
   O307        1.0     0.704077     0.282398     0.820933    Biso  1.000000 O
   O308        1.0     0.245807     0.365667     0.820925    Biso  1.000000 O
   O309        1.0     0.995775     0.198929     0.820925    Biso  1.000000 O
   O310        1.0     0.370802     0.282247     0.820925    Biso  1.000000 O
   O311        1.0     0.662412     0.198979     0.820925    Biso  1.000000 O
   O312        1.0     0.579061     0.198954     0.820925    Biso  1.000000 O
   O313        1.0     0.829072     0.365717     0.820925    Biso  1.000000 O
   O314        1.0     0.912401     0.365717     0.820917    Biso  1.000000 O
   O315        1.0     0.454110     0.115560     0.820917    Biso  1.000000 O
   O316        1.0     0.620726     0.282348     0.820917    Biso  1.000000 O
   O317        1.0     0.370780     0.115585     0.820917    Biso  1.000000 O
   O318        1.0     0.287407     0.115560     0.820917    Biso  1.000000 O
   O319        1.0     0.329137     0.365591     0.820917    Biso  1.000000 O
   O320        1.0     0.495753     0.198929     0.820917    Biso  1.000000 O
   O321        1.0     0.120769     0.449010     0.820908    Biso  1.000000 O
   O322        1.0     0.454110     0.282298     0.820908    Biso  1.000000 O
   O323        1.0     0.537440     0.115585     0.820908    Biso  1.000000 O
   O324        1.0     0.704121     0.115585     0.820908    Biso  1.000000 O
   O325        1.0     0.537396     0.282298     0.820908    Biso  1.000000 O
   O326        1.0     0.620747     0.115585     0.820908    Biso  1.000000 O
   O327        1.0     0.745720     0.365742     0.820908    Biso  1.000000 O
   O328        1.0     0.204077     0.115535     0.820900    Biso  1.000000 O
   O329        1.0     0.204121     0.449010     0.820900    Biso  1.000000 O
   O330        1.0     0.787450     0.115610     0.820900    Biso  1.000000 O
   O331        1.0     0.037396     0.449010     0.820900    Biso  1.000000 O
   O332        1.0     0.329072     0.032216     0.820900    Biso  1.000000 O
   O333        1.0     0.870780     0.115585     0.820892    Biso  1.000000 O
   O334        1.0     0.662391     0.365717     0.820892    Biso  1.000000 O
   O335        1.0     0.412445     0.032241     0.820892    Biso  1.000000 O
   O336        1.0     0.954045     0.449010     0.820892    Biso  1.000000 O
   O337        1.0     0.120769     0.115560     0.820892    Biso  1.000000 O
   O338        1.0     0.287472     0.449010     0.820883    Biso  1.000000 O
   O339        1.0     0.954132     0.115560     0.820883    Biso  1.000000 O
   O340        1.0     0.412467     0.365667     0.820883    Biso  1.000000 O
   O341        1.0     0.495796     0.032241     0.820883    Biso  1.000000 O
   O342        1.0     0.037440     0.115535     0.820883    Biso  1.000000 O
   O343        1.0     0.579039     0.365692     0.820875    Biso  1.000000 O
   O344        1.0     0.870715     0.449061     0.820875    Biso  1.000000 O
   O345        1.0     0.495775     0.365667     0.820875    Biso  1.000000 O
   O346        1.0     0.579126     0.032241     0.820867    Biso  1.000000 O
   O347        1.0     0.787363     0.449061     0.820867    Biso  1.000000 O
   O348        1.0     0.370758     0.948897     0.820867    Biso  1.000000 O
   O349        1.0     0.245720     0.032266     0.820867    Biso  1.000000 O
   O350        1.0     0.370802     0.449010     0.820858    Biso  1.000000 O
   O351        1.0     0.454132     0.948922     0.820858    Biso  1.000000 O
   O352        1.0     0.662456     0.032216     0.820858    Biso  1.000000 O
   O353        1.0     0.079061     0.532329     0.820858    Biso  1.000000 O
   O354        1.0     0.162412     0.532379     0.820858    Biso  1.000000 O
   O355        1.0     0.245742     0.532329     0.820850    Biso  1.000000 O
   O356        1.0     0.704055     0.449061     0.820850    Biso  1.000000 O
   O357        1.0     0.745786     0.032241     0.820850    Biso  1.000000 O
   O358        1.0     0.995709     0.532354     0.820842    Biso  1.000000 O
   O359        1.0     0.162391     0.032216     0.820842    Biso  1.000000 O
   O360        1.0     0.537483     0.948922     0.820842    Biso  1.000000 O
   O361        1.0     0.454110     0.449010     0.820842    Biso  1.000000 O
   O362        1.0     0.287385     0.948897     0.820842    Biso  1.000000 O
   O363        1.0     0.620726     0.449061     0.820842    Biso  1.000000 O
   O364        1.0     0.829115     0.032216     0.820833    Biso  1.000000 O
   O365        1.0     0.537418     0.449036     0.820833    Biso  1.000000 O
   O366        1.0     0.329115     0.532354     0.820833    Biso  1.000000 O
   O367        1.0     0.912445     0.032216     0.820833    Biso  1.000000 O
   O368        1.0     0.412423     0.865579     0.820833    Biso  1.000000 O
   O369        1.0     0.912358     0.532354     0.820825    Biso  1.000000 O
   O370        1.0     0.079083     0.032216     0.820825    Biso  1.000000 O
   O371        1.0     0.995775     0.032216     0.820825    Biso  1.000000 O
   O372        1.0     0.412423     0.532329     0.820817    Biso  1.000000 O
   O373        1.0     0.620813     0.948897     0.820817    Biso  1.000000 O
   O374        1.0     0.329072     0.865579     0.820817    Biso  1.000000 O
   O375        1.0     0.495796     0.865604     0.820817    Biso  1.000000 O
   O376        1.0     0.829050     0.532404     0.820808    Biso  1.000000 O
   O377        1.0     0.204055     0.615698     0.820808    Biso  1.000000 O
   O378        1.0     0.287407     0.615648     0.820808    Biso  1.000000 O
   O379        1.0     0.204034     0.948922     0.820808    Biso  1.000000 O
   O380        1.0     0.370737     0.615673     0.820800    Biso  1.000000 O
   O381        1.0     0.745720     0.532379     0.820800    Biso  1.000000 O
   O382        1.0     0.495775     0.532354     0.820800    Biso  1.000000 O
   O383        1.0     0.454088     0.782285     0.820800    Biso  1.000000 O
   O384        1.0     0.370715     0.782285     0.820800    Biso  1.000000 O
   O385        1.0     0.120704     0.615673     0.820800    Biso  1.000000 O
   O386        1.0     0.579083     0.532354     0.820800    Biso  1.000000 O
   O387        1.0     0.454088     0.615673     0.820800    Biso  1.000000 O
   O388        1.0     0.704143     0.948897     0.820792    Biso  1.000000 O
   O389        1.0     0.662391     0.532379     0.820792    Biso  1.000000 O
   O390        1.0     0.329050     0.698966     0.820792    Biso  1.000000 O
   O391        1.0     0.412401     0.698992     0.820792    Biso  1.000000 O
   O392        1.0     0.037396     0.615698     0.820792    Biso  1.000000 O
   O393        1.0     0.495753     0.698992     0.820792    Biso  1.000000 O
   O394        1.0     0.579126     0.865604     0.820792    Biso  1.000000 O
   O395        1.0     0.245698     0.865553     0.820783    Biso  1.000000 O
   O396        1.0     0.537440     0.615673     0.820783    Biso  1.000000 O
   O397        1.0     0.537461     0.782310     0.820783    Biso  1.000000 O
   O398        1.0     0.287385     0.782285     0.820783    Biso  1.000000 O
   O399        1.0     0.787450     0.948897     0.820783    Biso  1.000000 O
   O400        1.0     0.954045     0.615698     0.820775    Biso  1.000000 O
   O401        1.0     0.120726     0.948897     0.820775    Biso  1.000000 O
   O402        1.0     0.245720     0.698992     0.820775    Biso  1.000000 O
   O403        1.0     0.870802     0.948922     0.820775    Biso  1.000000 O
   O404        1.0     0.954110     0.948872     0.820767    Biso  1.000000 O
   O405        1.0     0.870715     0.615698     0.820767    Biso  1.000000 O
   O406        1.0     0.037440     0.948897     0.820767    Biso  1.000000 O
   O407        1.0     0.620769     0.615698     0.820758    Biso  1.000000 O
   O408        1.0     0.579126     0.699017     0.820758    Biso  1.000000 O
   O409        1.0     0.662478     0.865604     0.820758    Biso  1.000000 O
   O410        1.0     0.162369     0.698966     0.820758    Biso  1.000000 O
   O411        1.0     0.704099     0.615698     0.820758    Biso  1.000000 O
   O412        1.0     0.787407     0.615698     0.820758    Biso  1.000000 O
   O413        1.0     0.162391     0.865604     0.820758    Biso  1.000000 O
   O414        1.0     0.204034     0.782260     0.820758    Biso  1.000000 O
   O415        1.0     0.620813     0.782335     0.820750    Biso  1.000000 O
   O416        1.0     0.079061     0.699017     0.820742    Biso  1.000000 O
   O417        1.0     0.745786     0.865604     0.820742    Biso  1.000000 O
   O418        1.0     0.662434     0.699017     0.820742    Biso  1.000000 O
   O419        1.0     0.995753     0.698992     0.820733    Biso  1.000000 O
   O420        1.0     0.079083     0.865604     0.820733    Biso  1.000000 O
   O421        1.0     0.829137     0.865629     0.820733    Biso  1.000000 O
   O422        1.0     0.745786     0.699017     0.820725    Biso  1.000000 O
   O423        1.0     0.912423     0.699017     0.820725    Biso  1.000000 O
   O424        1.0     0.704143     0.782310     0.820725    Biso  1.000000 O
   O425        1.0     0.120726     0.782310     0.820725    Biso  1.000000 O
   O426        1.0     0.995775     0.865579     0.820725    Biso  1.000000 O
   O427        1.0     0.912445     0.865579     0.820725    Biso  1.000000 O
   O428        1.0     0.829094     0.698992     0.820725    Biso  1.000000 O
   O429        1.0     0.787472     0.782310     0.820717    Biso  1.000000 O
   O430        1.0     0.037418     0.782285     0.820717    Biso  1.000000 O
   O431        1.0     0.870780     0.782285     0.820708    Biso  1.000000 O
   O432        1.0     0.954110     0.782310     0.820708    Biso  1.000000 O
   Ce145       1.0     0.245851     0.254357     0.814383    Biso  1.000000 Ce
   Ce146       1.0     0.745786     0.254483     0.814375    Biso  1.000000 Ce
   Ce147       1.0     0.037483     0.337751     0.814367    Biso  1.000000 Ce
   Ce148       1.0     0.204186     0.337801     0.814367    Biso  1.000000 Ce
   Ce149       1.0     0.162521     0.254483     0.814367    Biso  1.000000 Ce
   Ce150       1.0     0.120813     0.337751     0.814367    Biso  1.000000 Ce
   Ce151       1.0     0.079170     0.254407     0.814367    Biso  1.000000 Ce
   Ce152       1.0     0.995796     0.254407     0.814358    Biso  1.000000 Ce
   Ce153       1.0     0.829137     0.254533     0.814358    Biso  1.000000 Ce
   Ce154       1.0     0.912467     0.254433     0.814358    Biso  1.000000 Ce
   Ce155       1.0     0.662412     0.254483     0.814358    Biso  1.000000 Ce
   Ce156       1.0     0.287494     0.337751     0.814358    Biso  1.000000 Ce
   Ce157       1.0     0.704099     0.171064     0.814358    Biso  1.000000 Ce
   Ce158       1.0     0.954132     0.337801     0.814358    Biso  1.000000 Ce
   Ce159       1.0     0.287472     0.171013     0.814358    Biso  1.000000 Ce
   Ce160       1.0     0.329202     0.254433     0.814350    Biso  1.000000 Ce
   Ce161       1.0     0.870780     0.337852     0.814350    Biso  1.000000 Ce
   Ce162       1.0     0.370802     0.171038     0.814350    Biso  1.000000 Ce
   Ce163       1.0     0.162478     0.421070     0.814350    Biso  1.000000 Ce
   Ce164       1.0     0.620769     0.171114     0.814350    Biso  1.000000 Ce
   Ce165       1.0     0.204121     0.171013     0.814342    Biso  1.000000 Ce
   Ce166       1.0     0.787429     0.337877     0.814342    Biso  1.000000 Ce
   Ce167       1.0     0.329115     0.087644     0.814342    Biso  1.000000 Ce
   Ce168       1.0     0.787472     0.171139     0.814342    Biso  1.000000 Ce
   Ce169       1.0     0.870758     0.171114     0.814342    Biso  1.000000 Ce
   Ce170       1.0     0.079126     0.421145     0.814333    Biso  1.000000 Ce
   Ce171       1.0     0.412532     0.254433     0.814333    Biso  1.000000 Ce
   Ce172       1.0     0.954110     0.171064     0.814333    Biso  1.000000 Ce
   Ce173       1.0     0.704077     0.337877     0.814333    Biso  1.000000 Ce
   Ce174       1.0     0.120835     0.171139     0.814333    Biso  1.000000 Ce
   Ce175       1.0     0.370889     0.337801     0.814333    Biso  1.000000 Ce
   Ce176       1.0     0.037483     0.171089     0.814333    Biso  1.000000 Ce
   Ce177       1.0     0.454132     0.171038     0.814333    Biso  1.000000 Ce
   Ce178       1.0     0.579083     0.254508     0.814325    Biso  1.000000 Ce
   Ce179       1.0     0.995753     0.421120     0.814325    Biso  1.000000 Ce
   Ce180       1.0     0.537461     0.171164     0.814325    Biso  1.000000 Ce
   Ce181       1.0     0.412445     0.087695     0.814325    Biso  1.000000 Ce
   Ce182       1.0     0.245851     0.421196     0.814325    Biso  1.000000 Ce
   Ce183       1.0     0.495796     0.254483     0.814317    Biso  1.000000 Ce
   Ce184       1.0     0.662456     0.087695     0.814317    Biso  1.000000 Ce
   Ce185       1.0     0.495840     0.087770     0.814317    Biso  1.000000 Ce
   Ce186       1.0     0.329181     0.421095     0.814317    Biso  1.000000 Ce
   Ce187       1.0     0.579148     0.087770     0.814308    Biso  1.000000 Ce
   Ce188       1.0     0.912423     0.421170     0.814308    Biso  1.000000 Ce
   Ce189       1.0     0.620704     0.337852     0.814300    Biso  1.000000 Ce
   Ce190       1.0     0.245764     0.087695     0.814300    Biso  1.000000 Ce
   Ce191       1.0     0.745786     0.087745     0.814300    Biso  1.000000 Ce
   Ce192       1.0     0.370802     0.004401     0.814300    Biso  1.000000 Ce
   Ce193       1.0     0.829094     0.421196     0.814300    Biso  1.000000 Ce
   Ce194       1.0     0.120791     0.504514     0.814300    Biso  1.000000 Ce
   Ce195       1.0     0.537418     0.337827     0.814300    Biso  1.000000 Ce
   Ce196       1.0     0.454175     0.004451     0.814292    Biso  1.000000 Ce
   Ce197       1.0     0.454175     0.337877     0.814292    Biso  1.000000 Ce
   Ce198       1.0     0.829137     0.087770     0.814292    Biso  1.000000 Ce
   Ce199       1.0     0.287429     0.004376     0.814292    Biso  1.000000 Ce
   Ce200       1.0     0.912489     0.087770     0.814292    Biso  1.000000 Ce
   Ce201       1.0     0.162434     0.087720     0.814292    Biso  1.000000 Ce
   Ce202       1.0     0.037418     0.504489     0.814283    Biso  1.000000 Ce
   Ce203       1.0     0.204121     0.504489     0.814283    Biso  1.000000 Ce
   Ce204       1.0     0.745742     0.421221     0.814283    Biso  1.000000 Ce
   Ce205       1.0     0.995818     0.087720     0.814283    Biso  1.000000 Ce
   Ce206       1.0     0.079148     0.087820     0.814275    Biso  1.000000 Ce
   Ce207       1.0     0.412489     0.921082     0.814275    Biso  1.000000 Ce
   Ce208       1.0     0.662369     0.421170     0.814275    Biso  1.000000 Ce
   Ce209       1.0     0.537505     0.004426     0.814267    Biso  1.000000 Ce
   Ce210       1.0     0.954066     0.504514     0.814267    Biso  1.000000 Ce
   Ce211       1.0     0.287494     0.504489     0.814267    Biso  1.000000 Ce
   Ce212       1.0     0.412532     0.421221     0.814267    Biso  1.000000 Ce
   Ce213       1.0     0.579039     0.421170     0.814258    Biso  1.000000 Ce
   Ce214       1.0     0.620813     0.004376     0.814258    Biso  1.000000 Ce
   Ce215       1.0     0.495840     0.921082     0.814258    Biso  1.000000 Ce
   Ce216       1.0     0.329137     0.921158     0.814250    Biso  1.000000 Ce
   Ce217       1.0     0.495796     0.421196     0.814250    Biso  1.000000 Ce
   Ce218       1.0     0.370824     0.504489     0.814250    Biso  1.000000 Ce
   Ce219       1.0     0.870715     0.504539     0.814250    Biso  1.000000 Ce
   Ce220       1.0     0.204077     0.004426     0.814242    Biso  1.000000 Ce
   Ce221       1.0     0.704143     0.004401     0.814242    Biso  1.000000 Ce
   Ce222       1.0     0.245742     0.587808     0.814233    Biso  1.000000 Ce
   Ce223       1.0     0.787407     0.504539     0.814233    Biso  1.000000 Ce
   Ce224       1.0     0.079061     0.587808     0.814233    Biso  1.000000 Ce
   Ce225       1.0     0.454110     0.837739     0.814233    Biso  1.000000 Ce
   Ce226       1.0     0.162456     0.587883     0.814233    Biso  1.000000 Ce
   Ce227       1.0     0.370758     0.837764     0.814225    Biso  1.000000 Ce
   Ce228       1.0     0.454153     0.504565     0.814225    Biso  1.000000 Ce
   Ce229       1.0     0.787494     0.004426     0.814225    Biso  1.000000 Ce
   Ce230       1.0     0.245742     0.921082     0.814225    Biso  1.000000 Ce
   Ce231       1.0     0.704055     0.504514     0.814225    Biso  1.000000 Ce
   Ce232       1.0     0.329115     0.587833     0.814225    Biso  1.000000 Ce
   Ce233       1.0     0.870824     0.004426     0.814217    Biso  1.000000 Ce
   Ce234       1.0     0.579192     0.921108     0.814217    Biso  1.000000 Ce
   Ce235       1.0     0.620747     0.504464     0.814217    Biso  1.000000 Ce
   Ce236       1.0     0.412445     0.587858     0.814217    Biso  1.000000 Ce
   Ce237       1.0     0.120747     0.004401     0.814217    Biso  1.000000 Ce
   Ce238       1.0     0.954132     0.004376     0.814217    Biso  1.000000 Ce
   Ce239       1.0     0.995731     0.587833     0.814217    Biso  1.000000 Ce
   Ce240       1.0     0.537440     0.504539     0.814208    Biso  1.000000 Ce
   Ce241       1.0     0.454088     0.671152     0.814208    Biso  1.000000 Ce
   Ce242       1.0     0.495775     0.754445     0.814208    Biso  1.000000 Ce
   Ce243       1.0     0.495818     0.587883     0.814208    Biso  1.000000 Ce
   Ce244       1.0     0.037461     0.004426     0.814208    Biso  1.000000 Ce
   Ce245       1.0     0.412380     0.754445     0.814200    Biso  1.000000 Ce
   Ce246       1.0     0.287450     0.837814     0.814200    Biso  1.000000 Ce
   Ce247       1.0     0.537483     0.837764     0.814200    Biso  1.000000 Ce
   Ce248       1.0     0.287385     0.671101     0.814200    Biso  1.000000 Ce
   Ce249       1.0     0.370737     0.671152     0.814200    Biso  1.000000 Ce
   Ce250       1.0     0.912380     0.587833     0.814200    Biso  1.000000 Ce
   Ce251       1.0     0.329050     0.754395     0.814200    Biso  1.000000 Ce
   Ce252       1.0     0.537461     0.671202     0.814192    Biso  1.000000 Ce
   Ce253       1.0     0.662521     0.921108     0.814192    Biso  1.000000 Ce
   Ce254       1.0     0.579148     0.587858     0.814192    Biso  1.000000 Ce
   Ce255       1.0     0.204099     0.671202     0.814183    Biso  1.000000 Ce
   Ce256       1.0     0.162412     0.921133     0.814183    Biso  1.000000 Ce
   Ce257       1.0     0.829072     0.587883     0.814175    Biso  1.000000 Ce
   Ce258       1.0     0.662456     0.587858     0.814175    Biso  1.000000 Ce
   Ce259       1.0     0.245764     0.754495     0.814175    Biso  1.000000 Ce
   Ce260       1.0     0.204099     0.837764     0.814175    Biso  1.000000 Ce
   Ce261       1.0     0.745742     0.587833     0.814175    Biso  1.000000 Ce
   Ce262       1.0     0.579170     0.754521     0.814175    Biso  1.000000 Ce
   Ce263       1.0     0.745829     0.921108     0.814175    Biso  1.000000 Ce
   Ce264       1.0     0.120747     0.671152     0.814167    Biso  1.000000 Ce
   Ce265       1.0     0.620835     0.837839     0.814167    Biso  1.000000 Ce
   Ce266       1.0     0.829159     0.921133     0.814167    Biso  1.000000 Ce
   Ce267       1.0     0.912489     0.921057     0.814158    Biso  1.000000 Ce
   Ce268       1.0     0.037418     0.671177     0.814158    Biso  1.000000 Ce
   Ce269       1.0     0.620813     0.671202     0.814158    Biso  1.000000 Ce
   Ce270       1.0     0.079126     0.921133     0.814158    Biso  1.000000 Ce
   Ce271       1.0     0.954088     0.671152     0.814158    Biso  1.000000 Ce
   Ce272       1.0     0.995840     0.921108     0.814158    Biso  1.000000 Ce
   Ce273       1.0     0.162412     0.754445     0.814150    Biso  1.000000 Ce
   Ce274       1.0     0.704143     0.671202     0.814150    Biso  1.000000 Ce
   Ce275       1.0     0.787450     0.671177     0.814142    Biso  1.000000 Ce
   Ce276       1.0     0.870780     0.671202     0.814142    Biso  1.000000 Ce
   Ce277       1.0     0.704143     0.837789     0.814142    Biso  1.000000 Ce
   Ce278       1.0     0.662499     0.754521     0.814133    Biso  1.000000 Ce
   Ce279       1.0     0.120791     0.837839     0.814133    Biso  1.000000 Ce
   Ce280       1.0     0.787472     0.837814     0.814133    Biso  1.000000 Ce
   Ce281       1.0     0.870802     0.837764     0.814125    Biso  1.000000 Ce
   Ce282       1.0     0.745829     0.754521     0.814125    Biso  1.000000 Ce
   Ce283       1.0     0.037505     0.837789     0.814125    Biso  1.000000 Ce
   Ce284       1.0     0.079126     0.754521     0.814117    Biso  1.000000 Ce
   Ce285       1.0     0.954175     0.837814     0.814117    Biso  1.000000 Ce
   Ce286       1.0     0.829137     0.754495     0.814117    Biso  1.000000 Ce
   Ce287       1.0     0.912489     0.754495     0.814117    Biso  1.000000 Ce
   Ce288       1.0     0.995796     0.754470     0.814117    Biso  1.000000 Ce
   O433        1.0     0.245829     0.309987     0.807908    Biso  1.000000 O
   O434        1.0     0.704143     0.226769     0.807908    Biso  1.000000 O
   O435        1.0     0.287494     0.226643     0.807900    Biso  1.000000 O
   O436        1.0     0.204143     0.226643     0.807900    Biso  1.000000 O
   O437        1.0     0.079170     0.310037     0.807900    Biso  1.000000 O
   O438        1.0     0.162478     0.310062     0.807892    Biso  1.000000 O
   O439        1.0     0.912445     0.310062     0.807892    Biso  1.000000 O
   O440        1.0     0.787494     0.226794     0.807892    Biso  1.000000 O
   O441        1.0     0.745786     0.310112     0.807892    Biso  1.000000 O
   O442        1.0     0.995818     0.310087     0.807892    Biso  1.000000 O
   O443        1.0     0.329115     0.143274     0.807892    Biso  1.000000 O
   O444        1.0     0.870780     0.226743     0.807892    Biso  1.000000 O
   O445        1.0     0.370845     0.226643     0.807883    Biso  1.000000 O
   O446        1.0     0.954132     0.226718     0.807883    Biso  1.000000 O
   O447        1.0     0.620660     0.226743     0.807883    Biso  1.000000 O
   O448        1.0     0.037483     0.226743     0.807883    Biso  1.000000 O
   O449        1.0     0.120813     0.393381     0.807883    Biso  1.000000 O
   O450        1.0     0.037440     0.393356     0.807883    Biso  1.000000 O
   O451        1.0     0.120835     0.226743     0.807883    Biso  1.000000 O
   O452        1.0     0.329181     0.310037     0.807883    Biso  1.000000 O
   O453        1.0     0.829094     0.310163     0.807883    Biso  1.000000 O
   O454        1.0     0.204164     0.393406     0.807883    Biso  1.000000 O
   O455        1.0     0.662434     0.143349     0.807883    Biso  1.000000 O
   O456        1.0     0.662369     0.310138     0.807875    Biso  1.000000 O
   O457        1.0     0.745829     0.143400     0.807867    Biso  1.000000 O
   O458        1.0     0.287516     0.393381     0.807867    Biso  1.000000 O
   O459        1.0     0.412489     0.143324     0.807867    Biso  1.000000 O
   O460        1.0     0.454110     0.226618     0.807867    Biso  1.000000 O
   O461        1.0     0.954066     0.393406     0.807858    Biso  1.000000 O
   O462        1.0     0.245764     0.143349     0.807858    Biso  1.000000 O
   O463        1.0     0.829115     0.143374     0.807858    Biso  1.000000 O
   O464        1.0     0.495775     0.143324     0.807858    Biso  1.000000 O
   O465        1.0     0.537374     0.226718     0.807858    Biso  1.000000 O
   O466        1.0     0.579061     0.143349     0.807858    Biso  1.000000 O
   O467        1.0     0.162434     0.143324     0.807858    Biso  1.000000 O
   O468        1.0     0.912423     0.143400     0.807850    Biso  1.000000 O
   O469        1.0     0.412489     0.309987     0.807850    Biso  1.000000 O
   O470        1.0     0.870693     0.393431     0.807850    Biso  1.000000 O
   O471        1.0     0.995818     0.143400     0.807850    Biso  1.000000 O
   O472        1.0     0.162434     0.476674     0.807850    Biso  1.000000 O
   O473        1.0     0.079126     0.143400     0.807842    Biso  1.000000 O
   O474        1.0     0.370780     0.060031     0.807842    Biso  1.000000 O
   O475        1.0     0.079083     0.476725     0.807842    Biso  1.000000 O
   O476        1.0     0.787407     0.393481     0.807842    Biso  1.000000 O
   O477        1.0     0.454153     0.060081     0.807842    Biso  1.000000 O
   O478        1.0     0.579039     0.310087     0.807842    Biso  1.000000 O
   O479        1.0     0.995709     0.476725     0.807842    Biso  1.000000 O
   O480        1.0     0.537461     0.060031     0.807833    Biso  1.000000 O
   O481        1.0     0.370845     0.393406     0.807833    Biso  1.000000 O
   O482        1.0     0.287429     0.060031     0.807833    Biso  1.000000 O
   O483        1.0     0.704055     0.393507     0.807825    Biso  1.000000 O
   O484        1.0     0.412467     0.976687     0.807825    Biso  1.000000 O
   O485        1.0     0.620791     0.060006     0.807825    Biso  1.000000 O
   O486        1.0     0.495731     0.310037     0.807825    Biso  1.000000 O
   O487        1.0     0.704143     0.060056     0.807817    Biso  1.000000 O
   O488        1.0     0.245764     0.476775     0.807817    Biso  1.000000 O
   O489        1.0     0.329137     0.476699     0.807817    Biso  1.000000 O
   O490        1.0     0.912358     0.476775     0.807808    Biso  1.000000 O
   O491        1.0     0.620704     0.393481     0.807808    Biso  1.000000 O
   O492        1.0     0.495818     0.976662     0.807808    Biso  1.000000 O
   O493        1.0     0.787450     0.060081     0.807800    Biso  1.000000 O
   O494        1.0     0.870780     0.060056     0.807800    Biso  1.000000 O
   O495        1.0     0.954110     0.060006     0.807800    Biso  1.000000 O
   O496        1.0     0.204055     0.060056     0.807800    Biso  1.000000 O
   O497        1.0     0.329115     0.976762     0.807800    Biso  1.000000 O
   O498        1.0     0.829006     0.476750     0.807792    Biso  1.000000 O
   O499        1.0     0.454132     0.893393     0.807792    Biso  1.000000 O
   O500        1.0     0.537374     0.393431     0.807792    Biso  1.000000 O
   O501        1.0     0.120747     0.560094     0.807792    Biso  1.000000 O
   O502        1.0     0.370758     0.893368     0.807792    Biso  1.000000 O
   O503        1.0     0.454110     0.393406     0.807792    Biso  1.000000 O
   O504        1.0     0.120726     0.060006     0.807783    Biso  1.000000 O
   O505        1.0     0.245742     0.976737     0.807783    Biso  1.000000 O
   O506        1.0     0.037483     0.060006     0.807783    Biso  1.000000 O
   O507        1.0     0.204055     0.560068     0.807775    Biso  1.000000 O
   O508        1.0     0.037374     0.560094     0.807775    Biso  1.000000 O
   O509        1.0     0.287407     0.560068     0.807775    Biso  1.000000 O
   O510        1.0     0.579126     0.976687     0.807775    Biso  1.000000 O
   O511        1.0     0.745720     0.476800     0.807767    Biso  1.000000 O
   O512        1.0     0.412489     0.476750     0.807767    Biso  1.000000 O
   O513        1.0     0.662412     0.476750     0.807767    Biso  1.000000 O
   O514        1.0     0.537527     0.893393     0.807767    Biso  1.000000 O
   O515        1.0     0.370780     0.560094     0.807767    Biso  1.000000 O
   O516        1.0     0.287407     0.893393     0.807758    Biso  1.000000 O
   O517        1.0     0.954023     0.560094     0.807758    Biso  1.000000 O
   O518        1.0     0.579061     0.476775     0.807750    Biso  1.000000 O
   O519        1.0     0.662478     0.976712     0.807750    Biso  1.000000 O
   O520        1.0     0.495753     0.476725     0.807750    Biso  1.000000 O
   O521        1.0     0.454088     0.560119     0.807750    Biso  1.000000 O
   O522        1.0     0.412401     0.810050     0.807750    Biso  1.000000 O
   O523        1.0     0.495796     0.810075     0.807742    Biso  1.000000 O
   O524        1.0     0.329072     0.809974     0.807742    Biso  1.000000 O
   O525        1.0     0.745807     0.976737     0.807742    Biso  1.000000 O
   O526        1.0     0.412401     0.643437     0.807742    Biso  1.000000 O
   O527        1.0     0.162369     0.976762     0.807742    Biso  1.000000 O
   O528        1.0     0.870693     0.560094     0.807733    Biso  1.000000 O
   O529        1.0     0.454066     0.726806     0.807733    Biso  1.000000 O
   O530        1.0     0.829137     0.976737     0.807733    Biso  1.000000 O
   O531        1.0     0.245698     0.643387     0.807733    Biso  1.000000 O
   O532        1.0     0.495775     0.643488     0.807733    Biso  1.000000 O
   O533        1.0     0.537440     0.560094     0.807725    Biso  1.000000 O
   O534        1.0     0.620769     0.560043     0.807725    Biso  1.000000 O
   O535        1.0     0.912445     0.976662     0.807725    Biso  1.000000 O
   O536        1.0     0.329050     0.643463     0.807725    Biso  1.000000 O
   O537        1.0     0.204034     0.893368     0.807725    Biso  1.000000 O
   O538        1.0     0.537461     0.726806     0.807725    Biso  1.000000 O
   O539        1.0     0.162391     0.643437     0.807725    Biso  1.000000 O
   O540        1.0     0.787363     0.560119     0.807725    Biso  1.000000 O
   O541        1.0     0.370715     0.726756     0.807717    Biso  1.000000 O
   O542        1.0     0.995775     0.976687     0.807717    Biso  1.000000 O
   O543        1.0     0.079061     0.643387     0.807717    Biso  1.000000 O
   O544        1.0     0.704077     0.560068     0.807717    Biso  1.000000 O
   O545        1.0     0.620835     0.893419     0.807717    Biso  1.000000 O
   O546        1.0     0.579061     0.643412     0.807717    Biso  1.000000 O
   O547        1.0     0.245742     0.810024     0.807717    Biso  1.000000 O
   O548        1.0     0.287385     0.726681     0.807708    Biso  1.000000 O
   O549        1.0     0.079083     0.976712     0.807708    Biso  1.000000 O
   O550        1.0     0.579170     0.810100     0.807708    Biso  1.000000 O
   O551        1.0     0.995753     0.643387     0.807708    Biso  1.000000 O
   O552        1.0     0.204077     0.726731     0.807692    Biso  1.000000 O
   O553        1.0     0.662456     0.643437     0.807692    Biso  1.000000 O
   O554        1.0     0.912401     0.643387     0.807692    Biso  1.000000 O
   O555        1.0     0.704164     0.893368     0.807692    Biso  1.000000 O
   O556        1.0     0.745764     0.643412     0.807683    Biso  1.000000 O
   O557        1.0     0.787472     0.893393     0.807683    Biso  1.000000 O
   O558        1.0     0.870802     0.893393     0.807683    Biso  1.000000 O
   O559        1.0     0.620813     0.726781     0.807683    Biso  1.000000 O
   O560        1.0     0.829094     0.643437     0.807683    Biso  1.000000 O
   O561        1.0     0.162412     0.810050     0.807683    Biso  1.000000 O
   O562        1.0     0.120747     0.893393     0.807675    Biso  1.000000 O
   O563        1.0     0.120726     0.726706     0.807675    Biso  1.000000 O
   O564        1.0     0.662456     0.810100     0.807667    Biso  1.000000 O
   O565        1.0     0.037461     0.893343     0.807667    Biso  1.000000 O
   O566        1.0     0.954175     0.893393     0.807667    Biso  1.000000 O
   O567        1.0     0.704143     0.726781     0.807667    Biso  1.000000 O
   O568        1.0     0.954110     0.726706     0.807658    Biso  1.000000 O
   O569        1.0     0.745807     0.810100     0.807658    Biso  1.000000 O
   O570        1.0     0.037440     0.726756     0.807658    Biso  1.000000 O
   O571        1.0     0.829115     0.810100     0.807650    Biso  1.000000 O
   O572        1.0     0.787450     0.726731     0.807650    Biso  1.000000 O
   O573        1.0     0.912489     0.810075     0.807650    Biso  1.000000 O
   O574        1.0     0.079126     0.810075     0.807650    Biso  1.000000 O
   O575        1.0     0.870780     0.726756     0.807650    Biso  1.000000 O
   O576        1.0     0.995818     0.810050     0.807642    Biso  1.000000 O
   O577        1.0     0.245742     0.254458     0.794825    Biso  1.000000 O
   O578        1.0     0.662347     0.254659     0.794817    Biso  1.000000 O
   O579        1.0     0.745764     0.254684     0.794817    Biso  1.000000 O
   O580        1.0     0.204099     0.337902     0.794817    Biso  1.000000 O
   O581        1.0     0.704055     0.171265     0.794808    Biso  1.000000 O
   O582        1.0     0.329094     0.254458     0.794808    Biso  1.000000 O
   O583        1.0     0.829115     0.254709     0.794800    Biso  1.000000 O
   O584        1.0     0.995775     0.254609     0.794800    Biso  1.000000 O
   O585        1.0     0.037461     0.337902     0.794800    Biso  1.000000 O
   O586        1.0     0.287363     0.171114     0.794800    Biso  1.000000 O
   O587        1.0     0.120769     0.337902     0.794800    Biso  1.000000 O
   O588        1.0     0.912423     0.254634     0.794800    Biso  1.000000 O
   O589        1.0     0.287450     0.337877     0.794800    Biso  1.000000 O
   O590        1.0     0.162434     0.254558     0.794800    Biso  1.000000 O
   O591        1.0     0.370737     0.171164     0.794800    Biso  1.000000 O
   O592        1.0     0.079104     0.254583     0.794800    Biso  1.000000 O
   O593        1.0     0.954066     0.337927     0.794792    Biso  1.000000 O
   O594        1.0     0.620660     0.171265     0.794792    Biso  1.000000 O
   O595        1.0     0.704055     0.338078     0.794792    Biso  1.000000 O
   O596        1.0     0.787429     0.171340     0.794792    Biso  1.000000 O
   O597        1.0     0.787407     0.338078     0.794783    Biso  1.000000 O
   O598        1.0     0.079061     0.421246     0.794783    Biso  1.000000 O
   O599        1.0     0.870758     0.338003     0.794783    Biso  1.000000 O
   O600        1.0     0.204012     0.171164     0.794783    Biso  1.000000 O
   O601        1.0     0.162412     0.421196     0.794783    Biso  1.000000 O
   O602        1.0     0.954045     0.171265     0.794775    Biso  1.000000 O
   O603        1.0     0.870715     0.171315     0.794775    Biso  1.000000 O
   O604        1.0     0.412445     0.254483     0.794775    Biso  1.000000 O
   O605        1.0     0.995709     0.421246     0.794775    Biso  1.000000 O
   O606        1.0     0.370802     0.337852     0.794775    Biso  1.000000 O
   O607        1.0     0.329050     0.087871     0.794767    Biso  1.000000 O
   O608        1.0     0.120704     0.171214     0.794767    Biso  1.000000 O
   O609        1.0     0.245764     0.421271     0.794767    Biso  1.000000 O
   O610        1.0     0.037418     0.171265     0.794767    Biso  1.000000 O
   O611        1.0     0.537309     0.171265     0.794767    Biso  1.000000 O
   O612        1.0     0.578908     0.254609     0.794758    Biso  1.000000 O
   O613        1.0     0.454066     0.171189     0.794758    Biso  1.000000 O
   O614        1.0     0.412380     0.087845     0.794758    Biso  1.000000 O
   O615        1.0     0.495644     0.254533     0.794750    Biso  1.000000 O
   O616        1.0     0.662391     0.087871     0.794750    Biso  1.000000 O
   O617        1.0     0.537331     0.337952     0.794750    Biso  1.000000 O
   O618        1.0     0.912336     0.421296     0.794750    Biso  1.000000 O
   O619        1.0     0.120704     0.504590     0.794750    Biso  1.000000 O
   O620        1.0     0.620595     0.338028     0.794742    Biso  1.000000 O
   O621        1.0     0.579017     0.087896     0.794742    Biso  1.000000 O
   O622        1.0     0.495731     0.087896     0.794742    Biso  1.000000 O
   O623        1.0     0.245633     0.087871     0.794742    Biso  1.000000 O
   O624        1.0     0.329115     0.421221     0.794742    Biso  1.000000 O
   O625        1.0     0.745698     0.087921     0.794742    Biso  1.000000 O
   O626        1.0     0.454066     0.004602     0.794733    Biso  1.000000 O
   O627        1.0     0.037331     0.504590     0.794733    Biso  1.000000 O
   O628        1.0     0.370737     0.004577     0.794733    Biso  1.000000 O
   O629        1.0     0.829028     0.087946     0.794725    Biso  1.000000 O
   O630        1.0     0.829028     0.421346     0.794725    Biso  1.000000 O
   O631        1.0     0.995731     0.087896     0.794725    Biso  1.000000 O
   O632        1.0     0.912358     0.087946     0.794725    Biso  1.000000 O
   O633        1.0     0.204012     0.504590     0.794725    Biso  1.000000 O
   O634        1.0     0.162325     0.087896     0.794725    Biso  1.000000 O
   O635        1.0     0.745698     0.421346     0.794717    Biso  1.000000 O
   O636        1.0     0.287320     0.004577     0.794717    Biso  1.000000 O
   O637        1.0     0.454045     0.337927     0.794717    Biso  1.000000 O
   O638        1.0     0.412380     0.921233     0.794717    Biso  1.000000 O
   O639        1.0     0.953979     0.504615     0.794708    Biso  1.000000 O
   O640        1.0     0.287407     0.504590     0.794708    Biso  1.000000 O
   O641        1.0     0.537396     0.004577     0.794708    Biso  1.000000 O
   O642        1.0     0.079017     0.087946     0.794708    Biso  1.000000 O
   O643        1.0     0.662282     0.421296     0.794708    Biso  1.000000 O
   O644        1.0     0.579017     0.421296     0.794700    Biso  1.000000 O
   O645        1.0     0.495753     0.921208     0.794700    Biso  1.000000 O
   O646        1.0     0.412401     0.421221     0.794700    Biso  1.000000 O
   O647        1.0     0.328985     0.921258     0.794692    Biso  1.000000 O
   O648        1.0     0.370715     0.504615     0.794683    Biso  1.000000 O
   O649        1.0     0.620747     0.004552     0.794683    Biso  1.000000 O
   O650        1.0     0.870606     0.504640     0.794683    Biso  1.000000 O
   O651        1.0     0.454023     0.837889     0.794683    Biso  1.000000 O
   O652        1.0     0.203947     0.004602     0.794675    Biso  1.000000 O
   O653        1.0     0.370649     0.837864     0.794675    Biso  1.000000 O
   O654        1.0     0.787363     0.504665     0.794667    Biso  1.000000 O
   O655        1.0     0.078974     0.587908     0.794667    Biso  1.000000 O
   O656        1.0     0.704055     0.004577     0.794667    Biso  1.000000 O
   O657        1.0     0.245655     0.587908     0.794667    Biso  1.000000 O
   O658        1.0     0.162347     0.587959     0.794667    Biso  1.000000 O
   O659        1.0     0.245633     0.921233     0.794667    Biso  1.000000 O
   O660        1.0     0.787363     0.004577     0.794658    Biso  1.000000 O
   O661        1.0     0.328985     0.587934     0.794658    Biso  1.000000 O
   O662        1.0     0.495666     0.421246     0.794658    Biso  1.000000 O
   O663        1.0     0.870693     0.004602     0.794658    Biso  1.000000 O
   O664        1.0     0.703990     0.504590     0.794658    Biso  1.000000 O
   O665        1.0     0.454066     0.504640     0.794650    Biso  1.000000 O
   O666        1.0     0.620660     0.504565     0.794650    Biso  1.000000 O
   O667        1.0     0.995622     0.587934     0.794650    Biso  1.000000 O
   O668        1.0     0.412358     0.588009     0.794650    Biso  1.000000 O
   O669        1.0     0.954023     0.004552     0.794650    Biso  1.000000 O
   O670        1.0     0.579083     0.921258     0.794650    Biso  1.000000 O
   O671        1.0     0.495688     0.587908     0.794650    Biso  1.000000 O
   O672        1.0     0.412314     0.754571     0.794650    Biso  1.000000 O
   O673        1.0     0.120639     0.004577     0.794642    Biso  1.000000 O
   O674        1.0     0.495688     0.754621     0.794642    Biso  1.000000 O
   O675        1.0     0.537309     0.504640     0.794642    Biso  1.000000 O
   O676        1.0     0.453957     0.671328     0.794642    Biso  1.000000 O
   O677        1.0     0.287320     0.837864     0.794642    Biso  1.000000 O
   O678        1.0     0.537396     0.837940     0.794642    Biso  1.000000 O
   O679        1.0     0.370628     0.671277     0.794633    Biso  1.000000 O
   O680        1.0     0.912271     0.587908     0.794625    Biso  1.000000 O
   O681        1.0     0.037309     0.004527     0.794625    Biso  1.000000 O
   O682        1.0     0.537331     0.671328     0.794625    Biso  1.000000 O
   O683        1.0     0.328963     0.754495     0.794625    Biso  1.000000 O
   O684        1.0     0.287298     0.671227     0.794625    Biso  1.000000 O
   O685        1.0     0.579039     0.587934     0.794625    Biso  1.000000 O
   O686        1.0     0.828963     0.587934     0.794617    Biso  1.000000 O
   O687        1.0     0.203968     0.671252     0.794617    Biso  1.000000 O
   O688        1.0     0.662434     0.921258     0.794617    Biso  1.000000 O
   O689        1.0     0.662369     0.587959     0.794617    Biso  1.000000 O
   O690        1.0     0.162282     0.921284     0.794608    Biso  1.000000 O
   O691        1.0     0.203990     0.837839     0.794608    Biso  1.000000 O
   O692        1.0     0.579061     0.754646     0.794608    Biso  1.000000 O
   O693        1.0     0.829028     0.921309     0.794600    Biso  1.000000 O
   O694        1.0     0.120682     0.671252     0.794600    Biso  1.000000 O
   O695        1.0     0.745677     0.587908     0.794600    Biso  1.000000 O
   O696        1.0     0.620682     0.671328     0.794600    Biso  1.000000 O
   O697        1.0     0.745742     0.921309     0.794600    Biso  1.000000 O
   O698        1.0     0.037352     0.671302     0.794600    Biso  1.000000 O
   O699        1.0     0.245633     0.754546     0.794592    Biso  1.000000 O
   O700        1.0     0.912401     0.921233     0.794592    Biso  1.000000 O
   O701        1.0     0.162303     0.754521     0.794592    Biso  1.000000 O
   O702        1.0     0.078996     0.921208     0.794592    Biso  1.000000 O
   O703        1.0     0.620726     0.837990     0.794583    Biso  1.000000 O
   O704        1.0     0.954023     0.671252     0.794583    Biso  1.000000 O
   O705        1.0     0.704055     0.671328     0.794575    Biso  1.000000 O
   O706        1.0     0.995753     0.921233     0.794575    Biso  1.000000 O
   O707        1.0     0.787363     0.671277     0.794575    Biso  1.000000 O
   O708        1.0     0.870693     0.671302     0.794567    Biso  1.000000 O
   O709        1.0     0.662412     0.754671     0.794567    Biso  1.000000 O
   O710        1.0     0.870715     0.837915     0.794558    Biso  1.000000 O
   O711        1.0     0.704055     0.837940     0.794558    Biso  1.000000 O
   O712        1.0     0.120660     0.837889     0.794558    Biso  1.000000 O
   O713        1.0     0.787385     0.837990     0.794550    Biso  1.000000 O
   O714        1.0     0.745742     0.754671     0.794550    Biso  1.000000 O
   O715        1.0     0.829050     0.754621     0.794550    Biso  1.000000 O
   O716        1.0     0.079039     0.754596     0.794550    Biso  1.000000 O
   O717        1.0     0.037396     0.837864     0.794550    Biso  1.000000 O
   O718        1.0     0.995709     0.754521     0.794550    Biso  1.000000 O
   O719        1.0     0.912401     0.754596     0.794542    Biso  1.000000 O
   O720        1.0     0.954088     0.837915     0.794542    Biso  1.000000 O
   Ce289       1.0     0.704055     0.226869     0.788408    Biso  1.000000 Ce
   Ce290       1.0     0.245742     0.310062     0.788392    Biso  1.000000 Ce
   Ce291       1.0     0.287385     0.226643     0.788375    Biso  1.000000 Ce
   Ce292       1.0     0.620573     0.226894     0.788367    Biso  1.000000 Ce
   Ce293       1.0     0.745786     0.310288     0.788367    Biso  1.000000 Ce
   Ce294       1.0     0.204034     0.226743     0.788367    Biso  1.000000 Ce
   Ce295       1.0     0.787450     0.226995     0.788358    Biso  1.000000 Ce
   Ce296       1.0     0.662325     0.310263     0.788358    Biso  1.000000 Ce
   Ce297       1.0     0.995775     0.310112     0.788358    Biso  1.000000 Ce
   Ce298       1.0     0.329006     0.143324     0.788358    Biso  1.000000 Ce
   Ce299       1.0     0.662303     0.143425     0.788358    Biso  1.000000 Ce
   Ce300       1.0     0.329115     0.310138     0.788350    Biso  1.000000 Ce
   Ce301       1.0     0.912401     0.310213     0.788350    Biso  1.000000 Ce
   Ce302       1.0     0.162412     0.310163     0.788350    Biso  1.000000 Ce
   Ce303       1.0     0.037418     0.393406     0.788350    Biso  1.000000 Ce
   Ce304       1.0     0.370780     0.226743     0.788342    Biso  1.000000 Ce
   Ce305       1.0     0.954045     0.226794     0.788342    Biso  1.000000 Ce
   Ce306       1.0     0.204099     0.393481     0.788342    Biso  1.000000 Ce
   Ce307       1.0     0.745720     0.143500     0.788342    Biso  1.000000 Ce
   Ce308       1.0     0.037440     0.226869     0.788342    Biso  1.000000 Ce
   Ce309       1.0     0.870693     0.226894     0.788333    Biso  1.000000 Ce
   Ce310       1.0     0.079104     0.310112     0.788333    Biso  1.000000 Ce
   Ce311       1.0     0.120726     0.393431     0.788333    Biso  1.000000 Ce
   Ce312       1.0     0.287450     0.393456     0.788333    Biso  1.000000 Ce
   Ce313       1.0     0.829094     0.310339     0.788333    Biso  1.000000 Ce
   Ce314       1.0     0.120747     0.226869     0.788317    Biso  1.000000 Ce
   Ce315       1.0     0.995709     0.143500     0.788317    Biso  1.000000 Ce
   Ce316       1.0     0.162391     0.476775     0.788317    Biso  1.000000 Ce
   Ce317       1.0     0.995666     0.476825     0.788308    Biso  1.000000 Ce
   Ce318       1.0     0.412336     0.143349     0.788308    Biso  1.000000 Ce
   Ce319       1.0     0.954066     0.393456     0.788308    Biso  1.000000 Ce
   Ce320       1.0     0.079061     0.476825     0.788308    Biso  1.000000 Ce
   Ce321       1.0     0.912271     0.143525     0.788308    Biso  1.000000 Ce
   Ce322       1.0     0.579017     0.143525     0.788308    Biso  1.000000 Ce
   Ce323       1.0     0.245590     0.143299     0.788308    Biso  1.000000 Ce
   Ce324       1.0     0.454066     0.226693     0.788300    Biso  1.000000 Ce
   Ce325       1.0     0.412467     0.310138     0.788300    Biso  1.000000 Ce
   Ce326       1.0     0.162282     0.143400     0.788292    Biso  1.000000 Ce
   Ce327       1.0     0.829006     0.143576     0.788292    Biso  1.000000 Ce
   Ce328       1.0     0.870737     0.393557     0.788292    Biso  1.000000 Ce
   Ce329       1.0     0.412401     0.976838     0.788292    Biso  1.000000 Ce
   Ce330       1.0     0.454045     0.060182     0.788292    Biso  1.000000 Ce
   Ce331       1.0     0.495731     0.143475     0.788283    Biso  1.000000 Ce
   Ce332       1.0     0.287320     0.060056     0.788283    Biso  1.000000 Ce
   Ce333       1.0     0.537265     0.226894     0.788283    Biso  1.000000 Ce
   Ce334       1.0     0.079039     0.143576     0.788283    Biso  1.000000 Ce
   Ce335       1.0     0.787407     0.393657     0.788283    Biso  1.000000 Ce
   Ce336       1.0     0.370758     0.393431     0.788283    Biso  1.000000 Ce
   Ce337       1.0     0.370606     0.060056     0.788275    Biso  1.000000 Ce
   Ce338       1.0     0.704012     0.393632     0.788275    Biso  1.000000 Ce
   Ce339       1.0     0.537374     0.060182     0.788275    Biso  1.000000 Ce
   Ce340       1.0     0.620682     0.060131     0.788275    Biso  1.000000 Ce
   Ce341       1.0     0.329094     0.476775     0.788275    Biso  1.000000 Ce
   Ce342       1.0     0.954001     0.060156     0.788267    Biso  1.000000 Ce
   Ce343       1.0     0.454001     0.893444     0.788267    Biso  1.000000 Ce
   Ce344       1.0     0.703990     0.060081     0.788267    Biso  1.000000 Ce
   Ce345       1.0     0.912314     0.476875     0.788267    Biso  1.000000 Ce
   Ce346       1.0     0.578821     0.310238     0.788267    Biso  1.000000 Ce
   Ce347       1.0     0.370671     0.893519     0.788258    Biso  1.000000 Ce
   Ce348       1.0     0.495709     0.976762     0.788258    Biso  1.000000 Ce
   Ce349       1.0     0.870649     0.060232     0.788258    Biso  1.000000 Ce
   Ce350       1.0     0.120682     0.560194     0.788250    Biso  1.000000 Ce
   Ce351       1.0     0.245720     0.476901     0.788250    Biso  1.000000 Ce
   Ce352       1.0     0.495644     0.310213     0.788250    Biso  1.000000 Ce
   Ce353       1.0     0.787298     0.060232     0.788250    Biso  1.000000 Ce
   Ce354       1.0     0.245633     0.976813     0.788242    Biso  1.000000 Ce
   Ce355       1.0     0.329006     0.976888     0.788242    Biso  1.000000 Ce
   Ce356       1.0     0.620486     0.393481     0.788233    Biso  1.000000 Ce
   Ce357       1.0     0.037374     0.060106     0.788233    Biso  1.000000 Ce
   Ce358       1.0     0.828963     0.476875     0.788233    Biso  1.000000 Ce
   Ce359       1.0     0.037287     0.560194     0.788225    Biso  1.000000 Ce
   Ce360       1.0     0.287298     0.560144     0.788225    Biso  1.000000 Ce
   Ce361       1.0     0.287320     0.893569     0.788225    Biso  1.000000 Ce
   Ce362       1.0     0.370715     0.560194     0.788225    Biso  1.000000 Ce
   Ce363       1.0     0.537418     0.893444     0.788217    Biso  1.000000 Ce
   Ce364       1.0     0.203990     0.560194     0.788217    Biso  1.000000 Ce
   Ce365       1.0     0.120573     0.060156     0.788217    Biso  1.000000 Ce
   Ce366       1.0     0.203859     0.060056     0.788217    Biso  1.000000 Ce
   Ce367       1.0     0.537244     0.393532     0.788208    Biso  1.000000 Ce
   Ce368       1.0     0.412445     0.476850     0.788208    Biso  1.000000 Ce
   Ce369       1.0     0.579061     0.976863     0.788208    Biso  1.000000 Ce
   Ce370       1.0     0.662260     0.476725     0.788200    Biso  1.000000 Ce
   Ce371       1.0     0.953914     0.560219     0.788200    Biso  1.000000 Ce
   Ce372       1.0     0.454045     0.560270     0.788200    Biso  1.000000 Ce
   Ce373       1.0     0.745655     0.476951     0.788200    Biso  1.000000 Ce
   Ce374       1.0     0.454001     0.393557     0.788200    Biso  1.000000 Ce
   Ce375       1.0     0.328963     0.810024     0.788200    Biso  1.000000 Ce
   Ce376       1.0     0.495600     0.810075     0.788192    Biso  1.000000 Ce
   Ce377       1.0     0.495622     0.643538     0.788183    Biso  1.000000 Ce
   Ce378       1.0     0.537309     0.726882     0.788183    Biso  1.000000 Ce
   Ce379       1.0     0.203881     0.893444     0.788183    Biso  1.000000 Ce
   Ce380       1.0     0.412184     0.810050     0.788183    Biso  1.000000 Ce
   Ce381       1.0     0.578908     0.476775     0.788183    Biso  1.000000 Ce
   Ce382       1.0     0.412271     0.643588     0.788183    Biso  1.000000 Ce
   Ce383       1.0     0.453892     0.726806     0.788183    Biso  1.000000 Ce
   Ce384       1.0     0.620704     0.560094     0.788183    Biso  1.000000 Ce
   Ce385       1.0     0.578974     0.643588     0.788175    Biso  1.000000 Ce
   Ce386       1.0     0.495688     0.476850     0.788175    Biso  1.000000 Ce
   Ce387       1.0     0.662347     0.976787     0.788175    Biso  1.000000 Ce
   Ce388       1.0     0.745677     0.976838     0.788175    Biso  1.000000 Ce
   Ce389       1.0     0.912336     0.976762     0.788167    Biso  1.000000 Ce
   Ce390       1.0     0.162173     0.976838     0.788167    Biso  1.000000 Ce
   Ce391       1.0     0.870562     0.560219     0.788167    Biso  1.000000 Ce
   Ce392       1.0     0.829028     0.976888     0.788167    Biso  1.000000 Ce
   Ce393       1.0     0.245568     0.643488     0.788167    Biso  1.000000 Ce
   Ce394       1.0     0.078908     0.643463     0.788158    Biso  1.000000 Ce
   Ce395       1.0     0.537396     0.560244     0.788158    Biso  1.000000 Ce
   Ce396       1.0     0.328876     0.643437     0.788150    Biso  1.000000 Ce
   Ce397       1.0     0.245698     0.810125     0.788150    Biso  1.000000 Ce
   Ce398       1.0     0.703947     0.560094     0.788150    Biso  1.000000 Ce
   Ce399       1.0     0.662369     0.643613     0.788150    Biso  1.000000 Ce
   Ce400       1.0     0.162303     0.643563     0.788150    Biso  1.000000 Ce
   Ce401       1.0     0.995622     0.976737     0.788142    Biso  1.000000 Ce
   Ce402       1.0     0.995666     0.643488     0.788142    Biso  1.000000 Ce
   Ce403       1.0     0.579061     0.810200     0.788142    Biso  1.000000 Ce
   Ce404       1.0     0.620747     0.893595     0.788142    Biso  1.000000 Ce
   Ce405       1.0     0.912314     0.643488     0.788133    Biso  1.000000 Ce
   Ce406       1.0     0.787276     0.560219     0.788133    Biso  1.000000 Ce
   Ce407       1.0     0.287233     0.726681     0.788133    Biso  1.000000 Ce
   Ce408       1.0     0.745677     0.643538     0.788133    Biso  1.000000 Ce
   Ce409       1.0     0.370497     0.726706     0.788133    Biso  1.000000 Ce
   Ce410       1.0     0.870693     0.893494     0.788133    Biso  1.000000 Ce
   Ce411       1.0     0.078887     0.976813     0.788125    Biso  1.000000 Ce
   Ce412       1.0     0.203968     0.726857     0.788125    Biso  1.000000 Ce
   Ce413       1.0     0.162303     0.810100     0.788117    Biso  1.000000 Ce
   Ce414       1.0     0.829006     0.643613     0.788117    Biso  1.000000 Ce
   Ce415       1.0     0.787342     0.893544     0.788117    Biso  1.000000 Ce
   Ce416       1.0     0.620726     0.726982     0.788108    Biso  1.000000 Ce
   Ce417       1.0     0.704034     0.893494     0.788108    Biso  1.000000 Ce
   Ce418       1.0     0.704077     0.726932     0.788100    Biso  1.000000 Ce
   Ce419       1.0     0.954088     0.893519     0.788100    Biso  1.000000 Ce
   Ce420       1.0     0.912401     0.810200     0.788100    Biso  1.000000 Ce
   Ce421       1.0     0.828985     0.810200     0.788092    Biso  1.000000 Ce
   Ce422       1.0     0.954023     0.726731     0.788092    Biso  1.000000 Ce
   Ce423       1.0     0.745655     0.810200     0.788092    Biso  1.000000 Ce
   Ce424       1.0     0.120617     0.893595     0.788083    Biso  1.000000 Ce
   Ce425       1.0     0.787385     0.726857     0.788083    Biso  1.000000 Ce
   Ce426       1.0     0.037396     0.893469     0.788083    Biso  1.000000 Ce
   Ce427       1.0     0.120595     0.726781     0.788083    Biso  1.000000 Ce
   Ce428       1.0     0.662325     0.810276     0.788083    Biso  1.000000 Ce
   Ce429       1.0     0.870715     0.726882     0.788083    Biso  1.000000 Ce
   Ce430       1.0     0.995775     0.810175     0.788083    Biso  1.000000 Ce
   Ce431       1.0     0.037331     0.726857     0.788075    Biso  1.000000 Ce
   Ce432       1.0     0.079061     0.810251     0.788058    Biso  1.000000 Ce
   O721        1.0     0.662347     0.199105     0.781817    Biso  1.000000 O
   O722        1.0     0.704055     0.282524     0.781808    Biso  1.000000 O
   O723        1.0     0.287472     0.282172     0.781808    Biso  1.000000 O
   O724        1.0     0.745807     0.199130     0.781800    Biso  1.000000 O
   O725        1.0     0.620617     0.282474     0.781792    Biso  1.000000 O
   O726        1.0     0.329115     0.198778     0.781783    Biso  1.000000 O
   O727        1.0     0.204121     0.282323     0.781775    Biso  1.000000 O
   O728        1.0     0.245807     0.365591     0.781775    Biso  1.000000 O
   O729        1.0     0.245720     0.198904     0.781767    Biso  1.000000 O
   O730        1.0     0.954153     0.282348     0.781767    Biso  1.000000 O
   O731        1.0     0.787516     0.282524     0.781767    Biso  1.000000 O
   O732        1.0     0.037374     0.448859     0.781758    Biso  1.000000 O
   O733        1.0     0.370758     0.282222     0.781758    Biso  1.000000 O
   O734        1.0     0.995796     0.199105     0.781750    Biso  1.000000 O
   O735        1.0     0.995775     0.365641     0.781750    Biso  1.000000 O
   O736        1.0     0.162521     0.365616     0.781742    Biso  1.000000 O
   O737        1.0     0.704099     0.115761     0.781742    Biso  1.000000 O
   O738        1.0     0.870780     0.282423     0.781742    Biso  1.000000 O
   O739        1.0     0.079148     0.365641     0.781742    Biso  1.000000 O
   O740        1.0     0.912423     0.199105     0.781742    Biso  1.000000 O
   O741        1.0     0.037505     0.282398     0.781742    Biso  1.000000 O
   O742        1.0     0.162369     0.198929     0.781733    Biso  1.000000 O
   O743        1.0     0.120856     0.282373     0.781733    Biso  1.000000 O
   O744        1.0     0.662347     0.365767     0.781733    Biso  1.000000 O
   O745        1.0     0.829094     0.199130     0.781733    Biso  1.000000 O
   O746        1.0     0.578908     0.198979     0.781733    Biso  1.000000 O
   O747        1.0     0.120726     0.448960     0.781725    Biso  1.000000 O
   O748        1.0     0.745720     0.365767     0.781725    Biso  1.000000 O
   O749        1.0     0.412380     0.198828     0.781725    Biso  1.000000 O
   O750        1.0     0.287320     0.115585     0.781725    Biso  1.000000 O
   O751        1.0     0.954045     0.115786     0.781725    Biso  1.000000 O
   O752        1.0     0.204077     0.448935     0.781717    Biso  1.000000 O
   O753        1.0     0.620682     0.115685     0.781717    Biso  1.000000 O
   O754        1.0     0.912423     0.365717     0.781717    Biso  1.000000 O
   O755        1.0     0.329202     0.365641     0.781717    Biso  1.000000 O
   O756        1.0     0.370780     0.115585     0.781708    Biso  1.000000 O
   O757        1.0     0.079148     0.199130     0.781708    Biso  1.000000 O
   O758        1.0     0.953979     0.448910     0.781708    Biso  1.000000 O
   O759        1.0     0.829115     0.365817     0.781700    Biso  1.000000 O
   O760        1.0     0.454088     0.115736     0.781700    Biso  1.000000 O
   O761        1.0     0.287385     0.448985     0.781700    Biso  1.000000 O
   O762        1.0     0.787407     0.115811     0.781692    Biso  1.000000 O
   O763        1.0     0.454045     0.282197     0.781692    Biso  1.000000 O
   O764        1.0     0.495753     0.032342     0.781692    Biso  1.000000 O
   O765        1.0     0.037374     0.115711     0.781692    Biso  1.000000 O
   O766        1.0     0.412445     0.032442     0.781692    Biso  1.000000 O
   O767        1.0     0.537396     0.115736     0.781692    Biso  1.000000 O
   O768        1.0     0.870649     0.115786     0.781683    Biso  1.000000 O
   O769        1.0     0.454066     0.949048     0.781683    Biso  1.000000 O
   O770        1.0     0.162325     0.532228     0.781683    Biso  1.000000 O
   O771        1.0     0.078974     0.532304     0.781675    Biso  1.000000 O
   O772        1.0     0.495753     0.198929     0.781675    Biso  1.000000 O
   O773        1.0     0.203947     0.115685     0.781675    Biso  1.000000 O
   O774        1.0     0.370671     0.949048     0.781675    Biso  1.000000 O
   O775        1.0     0.245633     0.032467     0.781667    Biso  1.000000 O
   O776        1.0     0.870693     0.449061     0.781667    Biso  1.000000 O
   O777        1.0     0.537222     0.282298     0.781667    Biso  1.000000 O
   O778        1.0     0.995622     0.532279     0.781658    Biso  1.000000 O
   O779        1.0     0.412380     0.865629     0.781658    Biso  1.000000 O
   O780        1.0     0.329028     0.532379     0.781658    Biso  1.000000 O
   O781        1.0     0.120660     0.115685     0.781658    Biso  1.000000 O
   O782        1.0     0.329050     0.865579     0.781650    Biso  1.000000 O
   O783        1.0     0.370845     0.449010     0.781650    Biso  1.000000 O
   O784        1.0     0.329028     0.032392     0.781650    Biso  1.000000 O
   O785        1.0     0.412401     0.365616     0.781650    Biso  1.000000 O
   O786        1.0     0.495731     0.865704     0.781650    Biso  1.000000 O
   O787        1.0     0.579039     0.032342     0.781650    Biso  1.000000 O
   O788        1.0     0.912314     0.032367     0.781642    Biso  1.000000 O
   O789        1.0     0.537440     0.949023     0.781642    Biso  1.000000 O
   O790        1.0     0.787254     0.449111     0.781642    Biso  1.000000 O
   O791        1.0     0.287385     0.949149     0.781633    Biso  1.000000 O
   O792        1.0     0.704055     0.449010     0.781633    Biso  1.000000 O
   O793        1.0     0.828963     0.032493     0.781633    Biso  1.000000 O
   O794        1.0     0.662347     0.032367     0.781633    Biso  1.000000 O
   O795        1.0     0.745764     0.032442     0.781633    Biso  1.000000 O
   O796        1.0     0.245655     0.532304     0.781633    Biso  1.000000 O
   O797        1.0     0.995709     0.032392     0.781625    Biso  1.000000 O
   O798        1.0     0.578821     0.365742     0.781625    Biso  1.000000 O
   O799        1.0     0.204012     0.949149     0.781625    Biso  1.000000 O
   O800        1.0     0.912205     0.532254     0.781625    Biso  1.000000 O
   O801        1.0     0.412380     0.532404     0.781617    Biso  1.000000 O
   O802        1.0     0.495644     0.365591     0.781617    Biso  1.000000 O
   O803        1.0     0.120639     0.615648     0.781608    Biso  1.000000 O
   O804        1.0     0.245698     0.865704     0.781608    Biso  1.000000 O
   O805        1.0     0.620660     0.449010     0.781608    Biso  1.000000 O
   O806        1.0     0.453936     0.782436     0.781600    Biso  1.000000 O
   O807        1.0     0.370584     0.615748     0.781600    Biso  1.000000 O
   O808        1.0     0.162238     0.032467     0.781600    Biso  1.000000 O
   O809        1.0     0.620682     0.615648     0.781592    Biso  1.000000 O
   O810        1.0     0.579017     0.532279     0.781592    Biso  1.000000 O
   O811        1.0     0.079017     0.032392     0.781592    Biso  1.000000 O
   O812        1.0     0.495622     0.699142     0.781583    Biso  1.000000 O
   O813        1.0     0.454023     0.615824     0.781583    Biso  1.000000 O
   O814        1.0     0.537374     0.782486     0.781583    Biso  1.000000 O
   O815        1.0     0.537352     0.449010     0.781583    Biso  1.000000 O
   O816        1.0     0.454088     0.449036     0.781575    Biso  1.000000 O
   O817        1.0     0.537244     0.615773     0.781575    Biso  1.000000 O
   O818        1.0     0.495709     0.532354     0.781575    Biso  1.000000 O
   O819        1.0     0.370649     0.782184     0.781575    Biso  1.000000 O
   O820        1.0     0.287233     0.615623     0.781575    Biso  1.000000 O
   O821        1.0     0.828898     0.532329     0.781575    Biso  1.000000 O
   O822        1.0     0.203947     0.615623     0.781575    Biso  1.000000 O
   O823        1.0     0.662347     0.532228     0.781575    Biso  1.000000 O
   O824        1.0     0.037244     0.615648     0.781567    Biso  1.000000 O
   O825        1.0     0.287342     0.782184     0.781567    Biso  1.000000 O
   O826        1.0     0.579083     0.699142     0.781567    Biso  1.000000 O
   O827        1.0     0.579126     0.865679     0.781567    Biso  1.000000 O
   O828        1.0     0.412249     0.699142     0.781558    Biso  1.000000 O
   O829        1.0     0.745655     0.532304     0.781558    Biso  1.000000 O
   O830        1.0     0.870671     0.949048     0.781558    Biso  1.000000 O
   O831        1.0     0.704077     0.615597     0.781558    Biso  1.000000 O
   O832        1.0     0.620682     0.949098     0.781550    Biso  1.000000 O
   O833        1.0     0.787450     0.949124     0.781550    Biso  1.000000 O
   O834        1.0     0.953957     0.615698     0.781550    Biso  1.000000 O
   O835        1.0     0.870628     0.615648     0.781550    Biso  1.000000 O
   O836        1.0     0.704077     0.949073     0.781550    Biso  1.000000 O
   O837        1.0     0.162282     0.865679     0.781542    Biso  1.000000 O
   O838        1.0     0.787407     0.615723     0.781533    Biso  1.000000 O
   O839        1.0     0.328941     0.698916     0.781525    Biso  1.000000 O
   O840        1.0     0.245590     0.698891     0.781525    Biso  1.000000 O
   O841        1.0     0.204012     0.782360     0.781525    Biso  1.000000 O
   O842        1.0     0.662369     0.699092     0.781525    Biso  1.000000 O
   O843        1.0     0.954023     0.949073     0.781517    Biso  1.000000 O
   O844        1.0     0.079039     0.698891     0.781517    Biso  1.000000 O
   O845        1.0     0.829137     0.865805     0.781517    Biso  1.000000 O
   O846        1.0     0.162369     0.699117     0.781517    Biso  1.000000 O
   O847        1.0     0.120595     0.949048     0.781508    Biso  1.000000 O
   O848        1.0     0.912445     0.865755     0.781508    Biso  1.000000 O
   O849        1.0     0.954175     0.782260     0.781508    Biso  1.000000 O
   O850        1.0     0.745742     0.865805     0.781500    Biso  1.000000 O
   O851        1.0     0.662412     0.865805     0.781500    Biso  1.000000 O
   O852        1.0     0.745720     0.699092     0.781500    Biso  1.000000 O
   O853        1.0     0.037352     0.948998     0.781500    Biso  1.000000 O
   O854        1.0     0.620704     0.782436     0.781500    Biso  1.000000 O
   O855        1.0     0.120726     0.782260     0.781500    Biso  1.000000 O
   O856        1.0     0.912336     0.698966     0.781500    Biso  1.000000 O
   O857        1.0     0.870780     0.782386     0.781492    Biso  1.000000 O
   O858        1.0     0.995753     0.698866     0.781492    Biso  1.000000 O
   O859        1.0     0.787407     0.782386     0.781483    Biso  1.000000 O
   O860        1.0     0.829072     0.699117     0.781483    Biso  1.000000 O
   O861        1.0     0.703968     0.782436     0.781475    Biso  1.000000 O
   O862        1.0     0.037483     0.782285     0.781475    Biso  1.000000 O
   O863        1.0     0.995775     0.865729     0.781475    Biso  1.000000 O
   O864        1.0     0.079061     0.865755     0.781458    Biso  1.000000 O
   O865        1.0     0.704186     0.226894     0.768875    Biso  1.000000 O
   O866        1.0     0.245894     0.309936     0.768850    Biso  1.000000 O
   O867        1.0     0.204164     0.226668     0.768842    Biso  1.000000 O
   O868        1.0     0.287472     0.226517     0.768842    Biso  1.000000 O
   O869        1.0     0.787559     0.226919     0.768842    Biso  1.000000 O
   O870        1.0     0.620486     0.226769     0.768833    Biso  1.000000 O
   O871        1.0     0.745916     0.310163     0.768825    Biso  1.000000 O
   O872        1.0     0.329202     0.309962     0.768817    Biso  1.000000 O
   O873        1.0     0.662282     0.310163     0.768817    Biso  1.000000 O
   O874        1.0     0.912489     0.310112     0.768808    Biso  1.000000 O
   O875        1.0     0.120900     0.393330     0.768808    Biso  1.000000 O
   O876        1.0     0.995927     0.310087     0.768808    Biso  1.000000 O
   O877        1.0     0.329094     0.143098     0.768800    Biso  1.000000 O
   O878        1.0     0.037483     0.393180     0.768800    Biso  1.000000 O
   O879        1.0     0.662391     0.143400     0.768800    Biso  1.000000 O
   O880        1.0     0.204230     0.393406     0.768800    Biso  1.000000 O
   O881        1.0     0.370845     0.226517     0.768800    Biso  1.000000 O
   O882        1.0     0.079279     0.310037     0.768792    Biso  1.000000 O
   O883        1.0     0.162521     0.309987     0.768792    Biso  1.000000 O
   O884        1.0     0.037614     0.226819     0.768783    Biso  1.000000 O
   O885        1.0     0.829159     0.310238     0.768783    Biso  1.000000 O
   O886        1.0     0.287603     0.393356     0.768783    Biso  1.000000 O
   O887        1.0     0.870780     0.226819     0.768783    Biso  1.000000 O
   O888        1.0     0.745916     0.143475     0.768783    Biso  1.000000 O
   O889        1.0     0.954153     0.226718     0.768775    Biso  1.000000 O
   O890        1.0     0.995644     0.476599     0.768775    Biso  1.000000 O
   O891        1.0     0.912358     0.143525     0.768767    Biso  1.000000 O
   O892        1.0     0.162412     0.476549     0.768767    Biso  1.000000 O
   O893        1.0     0.079104     0.476599     0.768767    Biso  1.000000 O
   O894        1.0     0.245655     0.143324     0.768767    Biso  1.000000 O
   O895        1.0     0.995818     0.143576     0.768758    Biso  1.000000 O
   O896        1.0     0.412467     0.976762     0.768758    Biso  1.000000 O
   O897        1.0     0.454088     0.226492     0.768758    Biso  1.000000 O
   O898        1.0     0.120878     0.226844     0.768750    Biso  1.000000 O
   O899        1.0     0.079126     0.143525     0.768750    Biso  1.000000 O
   O900        1.0     0.579039     0.143349     0.768750    Biso  1.000000 O
   O901        1.0     0.829072     0.143525     0.768750    Biso  1.000000 O
   O902        1.0     0.954153     0.393230     0.768750    Biso  1.000000 O
   O903        1.0     0.787450     0.393507     0.768742    Biso  1.000000 O
   O904        1.0     0.412510     0.143299     0.768742    Biso  1.000000 O
   O905        1.0     0.704121     0.060131     0.768733    Biso  1.000000 O
   O906        1.0     0.412445     0.309911     0.768733    Biso  1.000000 O
   O907        1.0     0.578821     0.310138     0.768733    Biso  1.000000 O
   O908        1.0     0.454066     0.893494     0.768733    Biso  1.000000 O
   O909        1.0     0.537461     0.060131     0.768733    Biso  1.000000 O
   O910        1.0     0.870671     0.393330     0.768725    Biso  1.000000 O
   O911        1.0     0.454219     0.060182     0.768725    Biso  1.000000 O
   O912        1.0     0.537244     0.226718     0.768725    Biso  1.000000 O
   O913        1.0     0.370715     0.060031     0.768725    Biso  1.000000 O
   O914        1.0     0.329137     0.476599     0.768725    Biso  1.000000 O
   O915        1.0     0.620747     0.060106     0.768717    Biso  1.000000 O
   O916        1.0     0.120682     0.560043     0.768717    Biso  1.000000 O
   O917        1.0     0.162391     0.143374     0.768717    Biso  1.000000 O
   O918        1.0     0.287450     0.060056     0.768717    Biso  1.000000 O
   O919        1.0     0.704012     0.393507     0.768717    Biso  1.000000 O
   O920        1.0     0.370802     0.893393     0.768717    Biso  1.000000 O
   O921        1.0     0.495731     0.143324     0.768717    Biso  1.000000 O
   O922        1.0     0.370911     0.393356     0.768717    Biso  1.000000 O
   O923        1.0     0.912314     0.476725     0.768708    Biso  1.000000 O
   O924        1.0     0.954045     0.060131     0.768708    Biso  1.000000 O
   O925        1.0     0.620573     0.393406     0.768708    Biso  1.000000 O
   O926        1.0     0.787385     0.060307     0.768700    Biso  1.000000 O
   O927        1.0     0.870693     0.060257     0.768700    Biso  1.000000 O
   O928        1.0     0.245764     0.976989     0.768683    Biso  1.000000 O
   O929        1.0     0.245764     0.476699     0.768683    Biso  1.000000 O
   O930        1.0     0.828919     0.476699     0.768683    Biso  1.000000 O
   O931        1.0     0.495840     0.976687     0.768683    Biso  1.000000 O
   O932        1.0     0.953870     0.559968     0.768675    Biso  1.000000 O
   O933        1.0     0.204055     0.560043     0.768675    Biso  1.000000 O
   O934        1.0     0.537527     0.893469     0.768675    Biso  1.000000 O
   O935        1.0     0.037309     0.560018     0.768667    Biso  1.000000 O
   O936        1.0     0.329094     0.976938     0.768667    Biso  1.000000 O
   O937        1.0     0.495666     0.309962     0.768667    Biso  1.000000 O
   O938        1.0     0.287320     0.560018     0.768658    Biso  1.000000 O
   O939        1.0     0.037505     0.060106     0.768658    Biso  1.000000 O
   O940        1.0     0.454066     0.560194     0.768658    Biso  1.000000 O
   O941        1.0     0.203968     0.060207     0.768658    Biso  1.000000 O
   O942        1.0     0.287385     0.893519     0.768658    Biso  1.000000 O
   O943        1.0     0.412336     0.643538     0.768650    Biso  1.000000 O
   O944        1.0     0.537396     0.726932     0.768650    Biso  1.000000 O
   O945        1.0     0.370845     0.560119     0.768650    Biso  1.000000 O
   O946        1.0     0.412271     0.810024     0.768642    Biso  1.000000 O
   O947        1.0     0.662391     0.476574     0.768642    Biso  1.000000 O
   O948        1.0     0.120639     0.060131     0.768642    Biso  1.000000 O
   O949        1.0     0.454110     0.393431     0.768633    Biso  1.000000 O
   O950        1.0     0.329094     0.809874     0.768633    Biso  1.000000 O
   O951        1.0     0.453936     0.726907     0.768633    Biso  1.000000 O
   O952        1.0     0.579148     0.976712     0.768633    Biso  1.000000 O
   O953        1.0     0.578930     0.643437     0.768633    Biso  1.000000 O
   O954        1.0     0.745655     0.476725     0.768633    Biso  1.000000 O
   O955        1.0     0.495688     0.643588     0.768633    Biso  1.000000 O
   O956        1.0     0.204012     0.893519     0.768633    Biso  1.000000 O
   O957        1.0     0.537244     0.393431     0.768625    Biso  1.000000 O
   O958        1.0     0.412576     0.476725     0.768625    Biso  1.000000 O
   O959        1.0     0.620726     0.559842     0.768625    Biso  1.000000 O
   O960        1.0     0.495709     0.810075     0.768617    Biso  1.000000 O
   O961        1.0     0.662434     0.976762     0.768617    Biso  1.000000 O
   O962        1.0     0.162260     0.976989     0.768617    Biso  1.000000 O
   O963        1.0     0.745786     0.976888     0.768617    Biso  1.000000 O
   O964        1.0     0.870562     0.559968     0.768608    Biso  1.000000 O
   O965        1.0     0.579061     0.476649     0.768608    Biso  1.000000 O
   O966        1.0     0.078996     0.643312     0.768608    Biso  1.000000 O
   O967        1.0     0.537461     0.560094     0.768608    Biso  1.000000 O
   O968        1.0     0.162369     0.643362     0.768600    Biso  1.000000 O
   O969        1.0     0.829115     0.976888     0.768600    Biso  1.000000 O
   O970        1.0     0.995753     0.976737     0.768600    Biso  1.000000 O
   O971        1.0     0.912423     0.976687     0.768600    Biso  1.000000 O
   O972        1.0     0.245764     0.809999     0.768592    Biso  1.000000 O
   O973        1.0     0.787276     0.560018     0.768592    Biso  1.000000 O
   O974        1.0     0.495709     0.476624     0.768592    Biso  1.000000 O
   O975        1.0     0.245590     0.643312     0.768592    Biso  1.000000 O
   O976        1.0     0.745764     0.643387     0.768583    Biso  1.000000 O
   O977        1.0     0.870867     0.893494     0.768583    Biso  1.000000 O
   O978        1.0     0.662456     0.643488     0.768575    Biso  1.000000 O
   O979        1.0     0.787472     0.893519     0.768575    Biso  1.000000 O
   O980        1.0     0.912293     0.643312     0.768575    Biso  1.000000 O
   O981        1.0     0.620856     0.893519     0.768567    Biso  1.000000 O
   O982        1.0     0.328963     0.643488     0.768567    Biso  1.000000 O
   O983        1.0     0.370606     0.726731     0.768567    Biso  1.000000 O
   O984        1.0     0.704099     0.559892     0.768567    Biso  1.000000 O
   O985        1.0     0.579170     0.810125     0.768567    Biso  1.000000 O
   O986        1.0     0.995644     0.643286     0.768567    Biso  1.000000 O
   O987        1.0     0.162412     0.810125     0.768567    Biso  1.000000 O
   O988        1.0     0.287385     0.726555     0.768567    Biso  1.000000 O
   O989        1.0     0.829094     0.643463     0.768558    Biso  1.000000 O
   O990        1.0     0.204077     0.726706     0.768558    Biso  1.000000 O
   O991        1.0     0.829115     0.810226     0.768558    Biso  1.000000 O
   O992        1.0     0.079039     0.976888     0.768550    Biso  1.000000 O
   O993        1.0     0.704143     0.726831     0.768550    Biso  1.000000 O
   O994        1.0     0.620791     0.726932     0.768542    Biso  1.000000 O
   O995        1.0     0.745786     0.810175     0.768542    Biso  1.000000 O
   O996        1.0     0.704121     0.893444     0.768542    Biso  1.000000 O
   O997        1.0     0.954219     0.893519     0.768542    Biso  1.000000 O
   O998        1.0     0.954175     0.726555     0.768542    Biso  1.000000 O
   O999        1.0     0.912510     0.810075     0.768533    Biso  1.000000 O
   O1000       1.0     0.662369     0.810175     0.768525    Biso  1.000000 O
   O1001       1.0     0.037483     0.726655     0.768517    Biso  1.000000 O
   O1002       1.0     0.995971     0.810050     0.768517    Biso  1.000000 O
   O1003       1.0     0.787450     0.726731     0.768517    Biso  1.000000 O
   O1004       1.0     0.120726     0.726655     0.768517    Biso  1.000000 O
   O1005       1.0     0.870802     0.726756     0.768508    Biso  1.000000 O
   O1006       1.0     0.079192     0.810150     0.768508    Biso  1.000000 O
   O1007       1.0     0.120726     0.893494     0.768500    Biso  1.000000 O
   O1008       1.0     0.037527     0.893444     0.768492    Biso  1.000000 O
   Ce433       1.0     0.662325     0.199004     0.762458    Biso  1.000000 Ce
   Ce434       1.0     0.704273     0.282323     0.762408    Biso  1.000000 Ce
   Ce435       1.0     0.287516     0.282247     0.762367    Biso  1.000000 Ce
   Ce436       1.0     0.329246     0.198627     0.762350    Biso  1.000000 Ce
   Ce437       1.0     0.746003     0.199105     0.762350    Biso  1.000000 Ce
   Ce438       1.0     0.620443     0.282323     0.762350    Biso  1.000000 Ce
   Ce439       1.0     0.037461     0.448809     0.762350    Biso  1.000000 Ce
   Ce440       1.0     0.246025     0.365440     0.762317    Biso  1.000000 Ce
   Ce441       1.0     0.954153     0.282197     0.762308    Biso  1.000000 Ce
   Ce442       1.0     0.704099     0.115635     0.762292    Biso  1.000000 Ce
   Ce443       1.0     0.953957     0.115711     0.762292    Biso  1.000000 Ce
   Ce444       1.0     0.370824     0.282323     0.762292    Biso  1.000000 Ce
   Ce445       1.0     0.204099     0.282272     0.762283    Biso  1.000000 Ce
   Ce446       1.0     0.662151     0.365566     0.762267    Biso  1.000000 Ce
   Ce447       1.0     0.995993     0.199004     0.762267    Biso  1.000000 Ce
   Ce448       1.0     0.245742     0.198677     0.762267    Biso  1.000000 Ce
   Ce449       1.0     0.745851     0.365767     0.762250    Biso  1.000000 Ce
   Ce450       1.0     0.329137     0.532178     0.762242    Biso  1.000000 Ce
   Ce451       1.0     0.495840     0.032266     0.762233    Biso  1.000000 Ce
   Ce452       1.0     0.162543     0.198954     0.762233    Biso  1.000000 Ce
   Ce453       1.0     0.954132     0.448960     0.762233    Biso  1.000000 Ce
   Ce454       1.0     0.329050     0.865679     0.762233    Biso  1.000000 Ce
   Ce455       1.0     0.912293     0.199054     0.762225    Biso  1.000000 Ce
   Ce456       1.0     0.995862     0.365289     0.762225    Biso  1.000000 Ce
   Ce457       1.0     0.870758     0.282474     0.762225    Biso  1.000000 Ce
   Ce458       1.0     0.162630     0.365692     0.762217    Biso  1.000000 Ce
   Ce459       1.0     0.787581     0.282499     0.762217    Biso  1.000000 Ce
   Ce460       1.0     0.079083     0.532354     0.762217    Biso  1.000000 Ce
   Ce461       1.0     0.037505     0.115736     0.762208    Biso  1.000000 Ce
   Ce462       1.0     0.495753     0.865579     0.762208    Biso  1.000000 Ce
   Ce463       1.0     0.120900     0.448809     0.762208    Biso  1.000000 Ce
   Ce464       1.0     0.578756     0.199054     0.762200    Biso  1.000000 Ce
   Ce465       1.0     0.620682     0.115484     0.762200    Biso  1.000000 Ce
   Ce466       1.0     0.287472     0.115333     0.762200    Biso  1.000000 Ce
   Ce467       1.0     0.162434     0.532103     0.762200    Biso  1.000000 Ce
   Ce468       1.0     0.620747     0.615648     0.762200    Biso  1.000000 Ce
   Ce469       1.0     0.204077     0.448935     0.762200    Biso  1.000000 Ce
   Ce470       1.0     0.079213     0.365415     0.762200    Biso  1.000000 Ce
   Ce471       1.0     0.287603     0.448834     0.762192    Biso  1.000000 Ce
   Ce472       1.0     0.412358     0.032316     0.762183    Biso  1.000000 Ce
   Ce473       1.0     0.412510     0.198602     0.762183    Biso  1.000000 Ce
   Ce474       1.0     0.912401     0.365541     0.762183    Biso  1.000000 Ce
   Ce475       1.0     0.995535     0.532329     0.762183    Biso  1.000000 Ce
   Ce476       1.0     0.912445     0.032291     0.762183    Biso  1.000000 Ce
   Ce477       1.0     0.204055     0.949149     0.762175    Biso  1.000000 Ce
   Ce478       1.0     0.037592     0.282272     0.762175    Biso  1.000000 Ce
   Ce479       1.0     0.454066     0.948847     0.762175    Biso  1.000000 Ce
   Ce480       1.0     0.370911     0.949149     0.762175    Biso  1.000000 Ce
   Ce481       1.0     0.454153     0.282071     0.762167    Biso  1.000000 Ce
   Ce482       1.0     0.245677     0.865855     0.762167    Biso  1.000000 Ce
   Ce483       1.0     0.829115     0.199105     0.762167    Biso  1.000000 Ce
   Ce484       1.0     0.370628     0.115384     0.762167    Biso  1.000000 Ce
   Ce485       1.0     0.412293     0.865830     0.762167    Biso  1.000000 Ce
   Ce486       1.0     0.329202     0.365667     0.762158    Biso  1.000000 Ce
   Ce487       1.0     0.995731     0.032291     0.762158    Biso  1.000000 Ce
   Ce488       1.0     0.120922     0.282298     0.762158    Biso  1.000000 Ce
   Ce489       1.0     0.079192     0.199155     0.762150    Biso  1.000000 Ce
   Ce490       1.0     0.371020     0.448809     0.762150    Biso  1.000000 Ce
   Ce491       1.0     0.870715     0.448910     0.762150    Biso  1.000000 Ce
   Ce492       1.0     0.454110     0.115660     0.762142    Biso  1.000000 Ce
   Ce493       1.0     0.245764     0.032342     0.762142    Biso  1.000000 Ce
   Ce494       1.0     0.829028     0.032719     0.762133    Biso  1.000000 Ce
   Ce495       1.0     0.537614     0.948872     0.762125    Biso  1.000000 Ce
   Ce496       1.0     0.537592     0.115660     0.762125    Biso  1.000000 Ce
   Ce497       1.0     0.287494     0.949249     0.762117    Biso  1.000000 Ce
   Ce498       1.0     0.412641     0.532455     0.762117    Biso  1.000000 Ce
   Ce499       1.0     0.870628     0.115660     0.762117    Biso  1.000000 Ce
   Ce500       1.0     0.370715     0.615723     0.762117    Biso  1.000000 Ce
   Ce501       1.0     0.120573     0.615673     0.762117    Biso  1.000000 Ce
   Ce502       1.0     0.829159     0.365717     0.762108    Biso  1.000000 Ce
   Ce503       1.0     0.787429     0.115836     0.762100    Biso  1.000000 Ce
   Ce504       1.0     0.203881     0.115635     0.762100    Biso  1.000000 Ce
   Ce505       1.0     0.579170     0.032493     0.762100    Biso  1.000000 Ce
   Ce506       1.0     0.412423     0.365566     0.762083    Biso  1.000000 Ce
   Ce507       1.0     0.453783     0.782260     0.762083    Biso  1.000000 Ce
   Ce508       1.0     0.120726     0.115711     0.762083    Biso  1.000000 Ce
   Ce509       1.0     0.662369     0.032241     0.762083    Biso  1.000000 Ce
   Ce510       1.0     0.912162     0.532178     0.762083    Biso  1.000000 Ce
   Ce511       1.0     0.495688     0.699042     0.762075    Biso  1.000000 Ce
   Ce512       1.0     0.578952     0.699117     0.762075    Biso  1.000000 Ce
   Ce513       1.0     0.704077     0.615623     0.762075    Biso  1.000000 Ce
   Ce514       1.0     0.495840     0.532505     0.762075    Biso  1.000000 Ce
   Ce515       1.0     0.745698     0.032442     0.762075    Biso  1.000000 Ce
   Ce516       1.0     0.495753     0.198753     0.762067    Biso  1.000000 Ce
   Ce517       1.0     0.537505     0.782335     0.762067    Biso  1.000000 Ce
   Ce518       1.0     0.245786     0.532304     0.762067    Biso  1.000000 Ce
   Ce519       1.0     0.537156     0.282373     0.762067    Biso  1.000000 Ce
   Ce520       1.0     0.579213     0.532052     0.762058    Biso  1.000000 Ce
   Ce521       1.0     0.954197     0.782260     0.762058    Biso  1.000000 Ce
   Ce522       1.0     0.704121     0.448910     0.762058    Biso  1.000000 Ce
   Ce523       1.0     0.787342     0.449010     0.762058    Biso  1.000000 Ce
   Ce524       1.0     0.287124     0.615547     0.762050    Biso  1.000000 Ce
   Ce525       1.0     0.537287     0.615824     0.762050    Biso  1.000000 Ce
   Ce526       1.0     0.454023     0.615849     0.762042    Biso  1.000000 Ce
   Ce527       1.0     0.578756     0.365717     0.762042    Biso  1.000000 Ce
   Ce528       1.0     0.287516     0.781958     0.762042    Biso  1.000000 Ce
   Ce529       1.0     0.662369     0.531826     0.762025    Biso  1.000000 Ce
   Ce530       1.0     0.579322     0.865755     0.762025    Biso  1.000000 Ce
   Ce531       1.0     0.495600     0.365742     0.762025    Biso  1.000000 Ce
   Ce532       1.0     0.162238     0.865629     0.762017    Biso  1.000000 Ce
   Ce533       1.0     0.828854     0.532128     0.762017    Biso  1.000000 Ce
   Ce534       1.0     0.870802     0.948897     0.762017    Biso  1.000000 Ce
   Ce535       1.0     0.620573     0.448935     0.762017    Biso  1.000000 Ce
   Ce536       1.0     0.162151     0.032442     0.762017    Biso  1.000000 Ce
   Ce537       1.0     0.329050     0.032266     0.762017    Biso  1.000000 Ce
   Ce538       1.0     0.870562     0.615748     0.762017    Biso  1.000000 Ce
   Ce539       1.0     0.787429     0.949224     0.762008    Biso  1.000000 Ce
   Ce540       1.0     0.787276     0.615748     0.762008    Biso  1.000000 Ce
   Ce541       1.0     0.662587     0.699193     0.762008    Biso  1.000000 Ce
   Ce542       1.0     0.204034     0.615572     0.762000    Biso  1.000000 Ce
   Ce543       1.0     0.704164     0.948922     0.762000    Biso  1.000000 Ce
   Ce544       1.0     0.037244     0.615497     0.761992    Biso  1.000000 Ce
   Ce545       1.0     0.953979     0.615597     0.761992    Biso  1.000000 Ce
   Ce546       1.0     0.870737     0.782511     0.761992    Biso  1.000000 Ce
   Ce547       1.0     0.912663     0.865805     0.761983    Biso  1.000000 Ce
   Ce548       1.0     0.079104     0.032417     0.761975    Biso  1.000000 Ce
   Ce549       1.0     0.204230     0.782335     0.761975    Biso  1.000000 Ce
   Ce550       1.0     0.537222     0.448859     0.761975    Biso  1.000000 Ce
   Ce551       1.0     0.829137     0.865805     0.761975    Biso  1.000000 Ce
   Ce552       1.0     0.412271     0.699117     0.761975    Biso  1.000000 Ce
   Ce553       1.0     0.162412     0.699042     0.761967    Biso  1.000000 Ce
   Ce554       1.0     0.370541     0.782184     0.761967    Biso  1.000000 Ce
   Ce555       1.0     0.787363     0.782285     0.761958    Biso  1.000000 Ce
   Ce556       1.0     0.078974     0.698866     0.761958    Biso  1.000000 Ce
   Ce557       1.0     0.912380     0.698690     0.761950    Biso  1.000000 Ce
   Ce558       1.0     0.745851     0.699017     0.761950    Biso  1.000000 Ce
   Ce559       1.0     0.745546     0.532304     0.761950    Biso  1.000000 Ce
   Ce560       1.0     0.454262     0.448935     0.761950    Biso  1.000000 Ce
   Ce561       1.0     0.745829     0.865654     0.761950    Biso  1.000000 Ce
   Ce562       1.0     0.620791     0.949073     0.761942    Biso  1.000000 Ce
   Ce563       1.0     0.120813     0.782436     0.761942    Biso  1.000000 Ce
   Ce564       1.0     0.120551     0.949300     0.761925    Biso  1.000000 Ce
   Ce565       1.0     0.245611     0.698866     0.761925    Biso  1.000000 Ce
   Ce566       1.0     0.995731     0.698690     0.761925    Biso  1.000000 Ce
   Ce567       1.0     0.037505     0.782360     0.761917    Biso  1.000000 Ce
   Ce568       1.0     0.704012     0.782436     0.761917    Biso  1.000000 Ce
   Ce569       1.0     0.037374     0.948897     0.761917    Biso  1.000000 Ce
   Ce570       1.0     0.996080     0.865755     0.761908    Biso  1.000000 Ce
   Ce571       1.0     0.954110     0.948948     0.761908    Biso  1.000000 Ce
   Ce572       1.0     0.662391     0.865780     0.761908    Biso  1.000000 Ce
   Ce573       1.0     0.328941     0.698866     0.761900    Biso  1.000000 Ce
   Ce574       1.0     0.829224     0.699092     0.761900    Biso  1.000000 Ce
   Ce575       1.0     0.620791     0.782360     0.761875    Biso  1.000000 Ce
   Ce576       1.0     0.079257     0.865780     0.761825    Biso  1.000000 Ce
   O1009       1.0     0.662347     0.254709     0.755975    Biso  1.000000 O
   O1010       1.0     0.704208     0.171416     0.755933    Biso  1.000000 O
   O1011       1.0     0.329115     0.254055     0.755892    Biso  1.000000 O
   O1012       1.0     0.704099     0.337877     0.755875    Biso  1.000000 O
   O1013       1.0     0.245894     0.254332     0.755875    Biso  1.000000 O
   O1014       1.0     0.620617     0.171290     0.755858    Biso  1.000000 O
   O1015       1.0     0.287472     0.170888     0.755825    Biso  1.000000 O
   O1016       1.0     0.037309     0.504263     0.755808    Biso  1.000000 O
   O1017       1.0     0.954110     0.171390     0.755808    Biso  1.000000 O
   O1018       1.0     0.746003     0.254583     0.755800    Biso  1.000000 O
   O1019       1.0     0.204360     0.337877     0.755800    Biso  1.000000 O
   O1020       1.0     0.995818     0.420894     0.755800    Biso  1.000000 O
   O1021       1.0     0.079148     0.421045     0.755792    Biso  1.000000 O
   O1022       1.0     0.412293     0.254181     0.755783    Biso  1.000000 O
   O1023       1.0     0.245829     0.420994     0.755775    Biso  1.000000 O
   O1024       1.0     0.912445     0.421070     0.755767    Biso  1.000000 O
   O1025       1.0     0.995753     0.088122     0.755767    Biso  1.000000 O
   O1026       1.0     0.454153     0.004627     0.755767    Biso  1.000000 O
   O1027       1.0     0.995905     0.254634     0.755758    Biso  1.000000 O
   O1028       1.0     0.912489     0.254609     0.755750    Biso  1.000000 O
   O1029       1.0     0.370758     0.170812     0.755742    Biso  1.000000 O
   O1030       1.0     0.287734     0.337751     0.755733    Biso  1.000000 O
   O1031       1.0     0.954132     0.337625     0.755733    Biso  1.000000 O
   O1032       1.0     0.120639     0.504389     0.755733    Biso  1.000000 O
   O1033       1.0     0.829333     0.254785     0.755725    Biso  1.000000 O
   O1034       1.0     0.121118     0.337952     0.755725    Biso  1.000000 O
   O1035       1.0     0.329224     0.921233     0.755717    Biso  1.000000 O
   O1036       1.0     0.370867     0.504565     0.755717    Biso  1.000000 O
   O1037       1.0     0.412489     0.087871     0.755708    Biso  1.000000 O
   O1038       1.0     0.287472     0.837688     0.755708    Biso  1.000000 O
   O1039       1.0     0.620334     0.337801     0.755708    Biso  1.000000 O
   O1040       1.0     0.453957     0.837940     0.755708    Biso  1.000000 O
   O1041       1.0     0.870671     0.171164     0.755700    Biso  1.000000 O
   O1042       1.0     0.120813     0.171390     0.755700    Biso  1.000000 O
   O1043       1.0     0.662565     0.087946     0.755700    Biso  1.000000 O
   O1044       1.0     0.787472     0.171541     0.755700    Biso  1.000000 O
   O1045       1.0     0.037701     0.337625     0.755692    Biso  1.000000 O
   O1046       1.0     0.162652     0.254332     0.755692    Biso  1.000000 O
   O1047       1.0     0.495753     0.921183     0.755692    Biso  1.000000 O
   O1048       1.0     0.787494     0.338154     0.755692    Biso  1.000000 O
   O1049       1.0     0.537505     0.004577     0.755692    Biso  1.000000 O
   O1050       1.0     0.245590     0.088022     0.755692    Biso  1.000000 O
   O1051       1.0     0.578843     0.254634     0.755692    Biso  1.000000 O
   O1052       1.0     0.328919     0.587808     0.755683    Biso  1.000000 O
   O1053       1.0     0.495905     0.087946     0.755683    Biso  1.000000 O
   O1054       1.0     0.912336     0.087896     0.755675    Biso  1.000000 O
   O1055       1.0     0.870606     0.004778     0.755667    Biso  1.000000 O
   O1056       1.0     0.287450     0.504288     0.755667    Biso  1.000000 O
   O1057       1.0     0.079235     0.254810     0.755667    Biso  1.000000 O
   O1058       1.0     0.037614     0.171240     0.755667    Biso  1.000000 O
   O1059       1.0     0.620682     0.671252     0.755667    Biso  1.000000 O
   O1060       1.0     0.162195     0.587556     0.755658    Biso  1.000000 O
   O1061       1.0     0.579017     0.587858     0.755658    Biso  1.000000 O
   O1062       1.0     0.204121     0.504489     0.755658    Biso  1.000000 O
   O1063       1.0     0.662282     0.421020     0.755658    Biso  1.000000 O
   O1064       1.0     0.662369     0.587531     0.755658    Biso  1.000000 O
   O1065       1.0     0.370671     0.337776     0.755658    Biso  1.000000 O
   O1066       1.0     0.203947     0.171290     0.755650    Biso  1.000000 O
   O1067       1.0     0.745677     0.088122     0.755650    Biso  1.000000 O
   O1068       1.0     0.162478     0.420894     0.755650    Biso  1.000000 O
   O1069       1.0     0.537483     0.838066     0.755650    Biso  1.000000 O
   O1070       1.0     0.954001     0.504414     0.755642    Biso  1.000000 O
   O1071       1.0     0.245851     0.921636     0.755633    Biso  1.000000 O
   O1072       1.0     0.203859     0.004904     0.755633    Biso  1.000000 O
   O1073       1.0     0.870867     0.337701     0.755633    Biso  1.000000 O
   O1074       1.0     0.329268     0.421271     0.755633    Biso  1.000000 O
   O1075       1.0     0.453957     0.337625     0.755625    Biso  1.000000 O
   O1076       1.0     0.495535     0.754697     0.755625    Biso  1.000000 O
   O1077       1.0     0.537374     0.171013     0.755625    Biso  1.000000 O
   O1078       1.0     0.370693     0.837764     0.755617    Biso  1.000000 O
   O1079       1.0     0.829137     0.421422     0.755617    Biso  1.000000 O
   O1080       1.0     0.745786     0.420944     0.755608    Biso  1.000000 O
   O1081       1.0     0.787516     0.004879     0.755600    Biso  1.000000 O
   O1082       1.0     0.912184     0.587657     0.755600    Biso  1.000000 O
   O1083       1.0     0.454262     0.171240     0.755600    Biso  1.000000 O
   O1084       1.0     0.162391     0.921485     0.755592    Biso  1.000000 O
   O1085       1.0     0.828919     0.587682     0.755592    Biso  1.000000 O
   O1086       1.0     0.370845     0.004552     0.755583    Biso  1.000000 O
   O1087       1.0     0.537309     0.504489     0.755583    Biso  1.000000 O
   O1088       1.0     0.204164     0.838066     0.755583    Biso  1.000000 O
   O1089       1.0     0.495557     0.254131     0.755583    Biso  1.000000 O
   O1090       1.0     0.704034     0.004527     0.755583    Biso  1.000000 O
   O1091       1.0     0.412336     0.921334     0.755583    Biso  1.000000 O
   O1092       1.0     0.828919     0.088198     0.755575    Biso  1.000000 O
   O1093       1.0     0.870410     0.504263     0.755575    Biso  1.000000 O
   O1094       1.0     0.078974     0.088147     0.755575    Biso  1.000000 O
   O1095       1.0     0.078821     0.587833     0.755575    Biso  1.000000 O
   O1096       1.0     0.495622     0.587934     0.755567    Biso  1.000000 O
   O1097       1.0     0.162195     0.087871     0.755567    Biso  1.000000 O
   O1098       1.0     0.954001     0.004703     0.755558    Biso  1.000000 O
   O1099       1.0     0.412358     0.588210     0.755558    Biso  1.000000 O
   O1100       1.0     0.912576     0.754344     0.755558    Biso  1.000000 O
   O1101       1.0     0.453979     0.671554     0.755558    Biso  1.000000 O
   O1102       1.0     0.579017     0.087845     0.755550    Biso  1.000000 O
   O1103       1.0     0.620595     0.004703     0.755542    Biso  1.000000 O
   O1104       1.0     0.454306     0.504615     0.755542    Biso  1.000000 O
   O1105       1.0     0.329050     0.087644     0.755542    Biso  1.000000 O
   O1106       1.0     0.037331     0.004602     0.755542    Biso  1.000000 O
   O1107       1.0     0.537026     0.337877     0.755542    Biso  1.000000 O
   O1108       1.0     0.829006     0.921434     0.755542    Biso  1.000000 O
   O1109       1.0     0.995492     0.587607     0.755533    Biso  1.000000 O
   O1110       1.0     0.412706     0.421120     0.755533    Biso  1.000000 O
   O1111       1.0     0.787037     0.504539     0.755525    Biso  1.000000 O
   O1112       1.0     0.954371     0.837839     0.755525    Biso  1.000000 O
   O1113       1.0     0.120878     0.671152     0.755517    Biso  1.000000 O
   O1114       1.0     0.579017     0.421246     0.755517    Biso  1.000000 O
   O1115       1.0     0.287385     0.004753     0.755517    Biso  1.000000 O
   O1116       1.0     0.871020     0.838166     0.755517    Biso  1.000000 O
   O1117       1.0     0.745938     0.921334     0.755508    Biso  1.000000 O
   O1118       1.0     0.537374     0.671579     0.755508    Biso  1.000000 O
   O1119       1.0     0.162456     0.754722     0.755500    Biso  1.000000 O
   O1120       1.0     0.995905     0.754219     0.755500    Biso  1.000000 O
   O1121       1.0     0.370693     0.671126     0.755492    Biso  1.000000 O
   O1122       1.0     0.704208     0.671051     0.755492    Biso  1.000000 O
   O1123       1.0     0.079235     0.754445     0.755492    Biso  1.000000 O
   O1124       1.0     0.245546     0.587657     0.755483    Biso  1.000000 O
   O1125       1.0     0.745720     0.587858     0.755483    Biso  1.000000 O
   O1126       1.0     0.412097     0.754596     0.755483    Biso  1.000000 O
   O1127       1.0     0.245851     0.754395     0.755483    Biso  1.000000 O
   O1128       1.0     0.579170     0.921057     0.755475    Biso  1.000000 O
   O1129       1.0     0.787603     0.837814     0.755475    Biso  1.000000 O
   O1130       1.0     0.829094     0.754747     0.755467    Biso  1.000000 O
   O1131       1.0     0.203838     0.671101     0.755467    Biso  1.000000 O
   O1132       1.0     0.703990     0.504263     0.755467    Biso  1.000000 O
   O1133       1.0     0.579061     0.754521     0.755467    Biso  1.000000 O
   O1134       1.0     0.704055     0.837940     0.755458    Biso  1.000000 O
   O1135       1.0     0.037418     0.670825     0.755458    Biso  1.000000 O
   O1136       1.0     0.787646     0.671353     0.755458    Biso  1.000000 O
   O1137       1.0     0.745568     0.754722     0.755450    Biso  1.000000 O
   O1138       1.0     0.620813     0.504212     0.755450    Biso  1.000000 O
   O1139       1.0     0.287167     0.670875     0.755450    Biso  1.000000 O
   O1140       1.0     0.662521     0.921510     0.755433    Biso  1.000000 O
   O1141       1.0     0.912532     0.921258     0.755417    Biso  1.000000 O
   O1142       1.0     0.662434     0.754671     0.755417    Biso  1.000000 O
   O1143       1.0     0.953870     0.671076     0.755417    Biso  1.000000 O
   O1144       1.0     0.328985     0.754269     0.755408    Biso  1.000000 O
   O1145       1.0     0.620769     0.837965     0.755408    Biso  1.000000 O
   O1146       1.0     0.120660     0.004678     0.755408    Biso  1.000000 O
   O1147       1.0     0.995688     0.921309     0.755392    Biso  1.000000 O
   O1148       1.0     0.079104     0.921434     0.755383    Biso  1.000000 O
   O1149       1.0     0.495709     0.420969     0.755375    Biso  1.000000 O
   O1150       1.0     0.037744     0.837889     0.755375    Biso  1.000000 O
   O1151       1.0     0.870649     0.671202     0.755367    Biso  1.000000 O
   O1152       1.0     0.120726     0.837839     0.755333    Biso  1.000000 O
   O1153       1.0     0.662434     0.199256     0.743017    Biso  1.000000 O
   O1154       1.0     0.704251     0.282449     0.742950    Biso  1.000000 O
   O1155       1.0     0.287581     0.281996     0.742875    Biso  1.000000 O
   O1156       1.0     0.329159     0.198174     0.742817    Biso  1.000000 O
   O1157       1.0     0.370562     0.281920     0.742808    Biso  1.000000 O
   O1158       1.0     0.037461     0.448457     0.742800    Biso  1.000000 O
   O1159       1.0     0.245720     0.198727     0.742800    Biso  1.000000 O
   O1160       1.0     0.620355     0.282449     0.742792    Biso  1.000000 O
   O1161       1.0     0.662238     0.365314     0.742783    Biso  1.000000 O
   O1162       1.0     0.954045     0.115962     0.742783    Biso  1.000000 O
   O1163       1.0     0.204491     0.282272     0.742775    Biso  1.000000 O
   O1164       1.0     0.746025     0.199331     0.742750    Biso  1.000000 O
   O1165       1.0     0.246003     0.365365     0.742750    Biso  1.000000 O
   O1166       1.0     0.995905     0.199230     0.742742    Biso  1.000000 O
   O1167       1.0     0.954349     0.282247     0.742733    Biso  1.000000 O
   O1168       1.0     0.787799     0.282700     0.742725    Biso  1.000000 O
   O1169       1.0     0.078908     0.532103     0.742717    Biso  1.000000 O
   O1170       1.0     0.954088     0.448608     0.742717    Biso  1.000000 O
   O1171       1.0     0.912445     0.199080     0.742717    Biso  1.000000 O
   O1172       1.0     0.329072     0.532254     0.742717    Biso  1.000000 O
   O1173       1.0     0.620726     0.115711     0.742717    Biso  1.000000 O
   O1174       1.0     0.704208     0.115937     0.742708    Biso  1.000000 O
   O1175       1.0     0.996080     0.365189     0.742708    Biso  1.000000 O
   O1176       1.0     0.120856     0.448834     0.742700    Biso  1.000000 O
   O1177       1.0     0.245916     0.865956     0.742700    Biso  1.000000 O
   O1178       1.0     0.079431     0.365516     0.742700    Biso  1.000000 O
   O1179       1.0     0.495513     0.865830     0.742692    Biso  1.000000 O
   O1180       1.0     0.329246     0.865579     0.742692    Biso  1.000000 O
   O1181       1.0     0.495905     0.032442     0.742692    Biso  1.000000 O
   O1182       1.0     0.620617     0.615421     0.742692    Biso  1.000000 O
   O1183       1.0     0.454066     0.949023     0.742675    Biso  1.000000 O
   O1184       1.0     0.578843     0.198904     0.742675    Biso  1.000000 O
   O1185       1.0     0.203990     0.448683     0.742675    Biso  1.000000 O
   O1186       1.0     0.412336     0.198501     0.742658    Biso  1.000000 O
   O1187       1.0     0.912641     0.365415     0.742650    Biso  1.000000 O
   O1188       1.0     0.121183     0.282549     0.742650    Biso  1.000000 O
   O1189       1.0     0.412445     0.032417     0.742650    Biso  1.000000 O
   O1190       1.0     0.204164     0.949501     0.742642    Biso  1.000000 O
   O1191       1.0     0.829094     0.199281     0.742633    Biso  1.000000 O
   O1192       1.0     0.412358     0.865755     0.742633    Biso  1.000000 O
   O1193       1.0     0.412663     0.532706     0.742633    Biso  1.000000 O
   O1194       1.0     0.162195     0.531851     0.742633    Biso  1.000000 O
   O1195       1.0     0.995622     0.032543     0.742625    Biso  1.000000 O
   O1196       1.0     0.079257     0.199482     0.742625    Biso  1.000000 O
   O1197       1.0     0.287494     0.448734     0.742625    Biso  1.000000 O
   O1198       1.0     0.453783     0.281895     0.742617    Biso  1.000000 O
   O1199       1.0     0.287276     0.115358     0.742617    Biso  1.000000 O
   O1200       1.0     0.537483     0.948922     0.742617    Biso  1.000000 O
   O1201       1.0     0.745916     0.365440     0.742617    Biso  1.000000 O
   O1202       1.0     0.829377     0.365792     0.742617    Biso  1.000000 O
   O1203       1.0     0.371107     0.448885     0.742608    Biso  1.000000 O
   O1204       1.0     0.995557     0.531977     0.742608    Biso  1.000000 O
   O1205       1.0     0.912031     0.531851     0.742600    Biso  1.000000 O
   O1206       1.0     0.037331     0.115987     0.742600    Biso  1.000000 O
   O1207       1.0     0.454153     0.115937     0.742600    Biso  1.000000 O
   O1208       1.0     0.120443     0.615396     0.742600    Biso  1.000000 O
   O1209       1.0     0.537091     0.616000     0.742592    Biso  1.000000 O
   O1210       1.0     0.162870     0.365491     0.742592    Biso  1.000000 O
   O1211       1.0     0.370780     0.115308     0.742583    Biso  1.000000 O
   O1212       1.0     0.287603     0.949551     0.742583    Biso  1.000000 O
   O1213       1.0     0.787276     0.116264     0.742575    Biso  1.000000 O
   O1214       1.0     0.203729     0.115887     0.742575    Biso  1.000000 O
   O1215       1.0     0.245633     0.032669     0.742575    Biso  1.000000 O
   O1216       1.0     0.912205     0.032417     0.742575    Biso  1.000000 O
   O1217       1.0     0.662216     0.032593     0.742575    Biso  1.000000 O
   O1218       1.0     0.329420     0.365667     0.742575    Biso  1.000000 O
   O1219       1.0     0.745786     0.032769     0.742567    Biso  1.000000 O
   O1220       1.0     0.579061     0.532078     0.742567    Biso  1.000000 O
   O1221       1.0     0.370867     0.949174     0.742567    Biso  1.000000 O
   O1222       1.0     0.537309     0.782386     0.742567    Biso  1.000000 O
   O1223       1.0     0.870954     0.282499     0.742558    Biso  1.000000 O
   O1224       1.0     0.453609     0.782461     0.742558    Biso  1.000000 O
   O1225       1.0     0.870366     0.116012     0.742550    Biso  1.000000 O
   O1226       1.0     0.162412     0.198979     0.742550    Biso  1.000000 O
   O1227       1.0     0.536960     0.282122     0.742542    Biso  1.000000 O
   O1228       1.0     0.454175     0.616201     0.742542    Biso  1.000000 O
   O1229       1.0     0.787189     0.449036     0.742533    Biso  1.000000 O
   O1230       1.0     0.412184     0.365566     0.742533    Biso  1.000000 O
   O1231       1.0     0.954458     0.781983     0.742533    Biso  1.000000 O
   O1232       1.0     0.037744     0.282373     0.742525    Biso  1.000000 O
   O1233       1.0     0.828789     0.032970     0.742525    Biso  1.000000 O
   O1234       1.0     0.662391     0.699168     0.742525    Biso  1.000000 O
   O1235       1.0     0.120595     0.115811     0.742525    Biso  1.000000 O
   O1236       1.0     0.704034     0.448507     0.742517    Biso  1.000000 O
   O1237       1.0     0.245611     0.532052     0.742517    Biso  1.000000 O
   O1238       1.0     0.578429     0.365667     0.742517    Biso  1.000000 O
   O1239       1.0     0.870693     0.949174     0.742517    Biso  1.000000 O
   O1240       1.0     0.370606     0.615748     0.742517    Biso  1.000000 O
   O1241       1.0     0.870933     0.782461     0.742508    Biso  1.000000 O
   O1242       1.0     0.203750     0.615396     0.742508    Biso  1.000000 O
   O1243       1.0     0.870824     0.448960     0.742500    Biso  1.000000 O
   O1244       1.0     0.828549     0.532153     0.742492    Biso  1.000000 O
   O1245       1.0     0.162543     0.865931     0.742492    Biso  1.000000 O
   O1246       1.0     0.704208     0.615396     0.742492    Biso  1.000000 O
   O1247       1.0     0.829420     0.866006     0.742483    Biso  1.000000 O
   O1248       1.0     0.537570     0.115836     0.742483    Biso  1.000000 O
   O1249       1.0     0.495535     0.699268     0.742475    Biso  1.000000 O
   O1250       1.0     0.787450     0.615698     0.742467    Biso  1.000000 O
   O1251       1.0     0.204208     0.782537     0.742467    Biso  1.000000 O
   O1252       1.0     0.579061     0.699293     0.742467    Biso  1.000000 O
   O1253       1.0     0.870475     0.615371     0.742467    Biso  1.000000 O
   O1254       1.0     0.579104     0.032417     0.742458    Biso  1.000000 O
   O1255       1.0     0.495688     0.532455     0.742458    Biso  1.000000 O
   O1256       1.0     0.745873     0.865805     0.742458    Biso  1.000000 O
   O1257       1.0     0.745807     0.699117     0.742450    Biso  1.000000 O
   O1258       1.0     0.078974     0.032694     0.742450    Biso  1.000000 O
   O1259       1.0     0.953674     0.615396     0.742442    Biso  1.000000 O
   O1260       1.0     0.079104     0.698589     0.742433    Biso  1.000000 O
   O1261       1.0     0.787581     0.949300     0.742433    Biso  1.000000 O
   O1262       1.0     0.329159     0.032417     0.742425    Biso  1.000000 O
   O1263       1.0     0.495949     0.198727     0.742425    Biso  1.000000 O
   O1264       1.0     0.287472     0.781883     0.742417    Biso  1.000000 O
   O1265       1.0     0.620639     0.949249     0.742417    Biso  1.000000 O
   O1266       1.0     0.662303     0.531625     0.742408    Biso  1.000000 O
   O1267       1.0     0.286841     0.615195     0.742408    Biso  1.000000 O
   O1268       1.0     0.412009     0.699243     0.742408    Biso  1.000000 O
   O1269       1.0     0.161955     0.032769     0.742392    Biso  1.000000 O
   O1270       1.0     0.912685     0.866006     0.742392    Biso  1.000000 O
   O1271       1.0     0.537418     0.448935     0.742383    Biso  1.000000 O
   O1272       1.0     0.037766     0.781933     0.742383    Biso  1.000000 O
   O1273       1.0     0.036982     0.615447     0.742375    Biso  1.000000 O
   O1274       1.0     0.995796     0.698187     0.742375    Biso  1.000000 O
   O1275       1.0     0.328876     0.698639     0.742367    Biso  1.000000 O
   O1276       1.0     0.620747     0.448658     0.742367    Biso  1.000000 O
   O1277       1.0     0.704208     0.949199     0.742358    Biso  1.000000 O
   O1278       1.0     0.579148     0.865629     0.742358    Biso  1.000000 O
   O1279       1.0     0.370519     0.781883     0.742358    Biso  1.000000 O
   O1280       1.0     0.495492     0.365440     0.742358    Biso  1.000000 O
   O1281       1.0     0.787494     0.782436     0.742350    Biso  1.000000 O
   O1282       1.0     0.245459     0.698589     0.742350    Biso  1.000000 O
   O1283       1.0     0.454306     0.449036     0.742350    Biso  1.000000 O
   O1284       1.0     0.745459     0.531927     0.742342    Biso  1.000000 O
   O1285       1.0     0.162456     0.699168     0.742342    Biso  1.000000 O
   O1286       1.0     0.620726     0.782436     0.742333    Biso  1.000000 O
   O1287       1.0     0.996123     0.865880     0.742333    Biso  1.000000 O
   O1288       1.0     0.662456     0.865981     0.742333    Biso  1.000000 O
   O1289       1.0     0.954088     0.949098     0.742333    Biso  1.000000 O
   O1290       1.0     0.120878     0.782360     0.742317    Biso  1.000000 O
   O1291       1.0     0.037331     0.949149     0.742317    Biso  1.000000 O
   O1292       1.0     0.912184     0.698715     0.742317    Biso  1.000000 O
   O1293       1.0     0.120573     0.949300     0.742300    Biso  1.000000 O
   O1294       1.0     0.703729     0.782411     0.742283    Biso  1.000000 O
   O1295       1.0     0.829159     0.699293     0.742283    Biso  1.000000 O
   O1296       1.0     0.079126     0.865905     0.742208    Biso  1.000000 O
   Ce577       1.0     0.662412     0.254734     0.736708    Biso  1.000000 Ce
   Ce578       1.0     0.704230     0.171667     0.736600    Biso  1.000000 Ce
   Ce579       1.0     0.620704     0.171416     0.736525    Biso  1.000000 Ce
   Ce580       1.0     0.329202     0.253829     0.736517    Biso  1.000000 Ce
   Ce581       1.0     0.704077     0.337550     0.736492    Biso  1.000000 Ce
   Ce582       1.0     0.037418     0.504162     0.736450    Biso  1.000000 Ce
   Ce583       1.0     0.245960     0.254458     0.736433    Biso  1.000000 Ce
   Ce584       1.0     0.954132     0.171541     0.736400    Biso  1.000000 Ce
   Ce585       1.0     0.287516     0.837839     0.736392    Biso  1.000000 Ce
   Ce586       1.0     0.287516     0.170510     0.736375    Biso  1.000000 Ce
   Ce587       1.0     0.995971     0.420517     0.736375    Biso  1.000000 Ce
   Ce588       1.0     0.245698     0.420793     0.736367    Biso  1.000000 Ce
   Ce589       1.0     0.370998     0.504690     0.736350    Biso  1.000000 Ce
   Ce590       1.0     0.412009     0.254005     0.736342    Biso  1.000000 Ce
   Ce591       1.0     0.662195     0.587380     0.736333    Biso  1.000000 Ce
   Ce592       1.0     0.329420     0.921334     0.736333    Biso  1.000000 Ce
   Ce593       1.0     0.579083     0.587808     0.736333    Biso  1.000000 Ce
   Ce594       1.0     0.079039     0.420969     0.736333    Biso  1.000000 Ce
   Ce595       1.0     0.454306     0.004627     0.736325    Biso  1.000000 Ce
   Ce596       1.0     0.995557     0.088273     0.736325    Biso  1.000000 Ce
   Ce597       1.0     0.620726     0.671353     0.736317    Biso  1.000000 Ce
   Ce598       1.0     0.328898     0.587506     0.736317    Biso  1.000000 Ce
   Ce599       1.0     0.746156     0.254558     0.736300    Biso  1.000000 Ce
   Ce600       1.0     0.912772     0.421020     0.736300    Biso  1.000000 Ce
   Ce601       1.0     0.870497     0.004803     0.736292    Biso  1.000000 Ce
   Ce602       1.0     0.204687     0.337776     0.736275    Biso  1.000000 Ce
   Ce603       1.0     0.453718     0.838066     0.736267    Biso  1.000000 Ce
   Ce604       1.0     0.495905     0.088198     0.736258    Biso  1.000000 Ce
   Ce605       1.0     0.912706     0.254659     0.736250    Biso  1.000000 Ce
   Ce606       1.0     0.537418     0.004477     0.736242    Biso  1.000000 Ce
   Ce607       1.0     0.161955     0.587380     0.736242    Biso  1.000000 Ce
   Ce608       1.0     0.162608     0.921434     0.736233    Biso  1.000000 Ce
   Ce609       1.0     0.995905     0.254558     0.736233    Biso  1.000000 Ce
   Ce610       1.0     0.537396     0.837940     0.736233    Biso  1.000000 Ce
   Ce611       1.0     0.912489     0.087871     0.736217    Biso  1.000000 Ce
   Ce612       1.0     0.620116     0.337248     0.736217    Biso  1.000000 Ce
   Ce613       1.0     0.245415     0.088047     0.736208    Biso  1.000000 Ce
   Ce614       1.0     0.495775     0.921158     0.736208    Biso  1.000000 Ce
   Ce615       1.0     0.662391     0.420517     0.736208    Biso  1.000000 Ce
   Ce616       1.0     0.204012     0.005005     0.736208    Biso  1.000000 Ce
   Ce617       1.0     0.120639     0.504238     0.736200    Biso  1.000000 Ce
   Ce618       1.0     0.287842     0.337500     0.736200    Biso  1.000000 Ce
   Ce619       1.0     0.912597     0.754294     0.736192    Biso  1.000000 Ce
   Ce620       1.0     0.662717     0.088122     0.736183    Biso  1.000000 Ce
   Ce621       1.0     0.954284     0.337550     0.736183    Biso  1.000000 Ce
   Ce622       1.0     0.120813     0.171667     0.736183    Biso  1.000000 Ce
   Ce623       1.0     0.495361     0.754772     0.736175    Biso  1.000000 Ce
   Ce624       1.0     0.412314     0.087946     0.736167    Biso  1.000000 Ce
   Ce625       1.0     0.453674     0.337374     0.736167    Biso  1.000000 Ce
   Ce626       1.0     0.287581     0.503961     0.736167    Biso  1.000000 Ce
   Ce627       1.0     0.370737     0.837940     0.736158    Biso  1.000000 Ce
   Ce628       1.0     0.245982     0.922063     0.736142    Biso  1.000000 Ce
   Ce629       1.0     0.954633     0.837789     0.736142    Biso  1.000000 Ce
   Ce630       1.0     0.870410     0.171064     0.736142    Biso  1.000000 Ce
   Ce631       1.0     0.911901     0.587481     0.736142    Biso  1.000000 Ce
   Ce632       1.0     0.370737     0.170510     0.736133    Biso  1.000000 Ce
   Ce633       1.0     0.162870     0.254307     0.736133    Biso  1.000000 Ce
   Ce634       1.0     0.204339     0.838418     0.736133    Biso  1.000000 Ce
   Ce635       1.0     0.578821     0.254910     0.736133    Biso  1.000000 Ce
   Ce636       1.0     0.829442     0.255262     0.736125    Biso  1.000000 Ce
   Ce637       1.0     0.204055     0.504363     0.736117    Biso  1.000000 Ce
   Ce638       1.0     0.828767     0.587581     0.736117    Biso  1.000000 Ce
   Ce639       1.0     0.037570     0.171315     0.736117    Biso  1.000000 Ce
   Ce640       1.0     0.954045     0.504288     0.736117    Biso  1.000000 Ce
   Ce641       1.0     0.121466     0.338154     0.736108    Biso  1.000000 Ce
   Ce642       1.0     0.537374     0.504514     0.736100    Biso  1.000000 Ce
   Ce643       1.0     0.037135     0.004753     0.736100    Biso  1.000000 Ce
   Ce644       1.0     0.787559     0.338304     0.736083    Biso  1.000000 Ce
   Ce645       1.0     0.787603     0.005533     0.736067    Biso  1.000000 Ce
   Ce646       1.0     0.996036     0.753892     0.736067    Biso  1.000000 Ce
   Ce647       1.0     0.829442     0.421623     0.736058    Biso  1.000000 Ce
   Ce648       1.0     0.745350     0.088449     0.736058    Biso  1.000000 Ce
   Ce649       1.0     0.703903     0.004527     0.736058    Biso  1.000000 Ce
   Ce650       1.0     0.329377     0.421422     0.736050    Biso  1.000000 Ce
   Ce651       1.0     0.953892     0.005130     0.736025    Biso  1.000000 Ce
   Ce652       1.0     0.787342     0.172044     0.736025    Biso  1.000000 Ce
   Ce653       1.0     0.079344     0.255112     0.736025    Biso  1.000000 Ce
   Ce654       1.0     0.078712     0.587833     0.736008    Biso  1.000000 Ce
   Ce655       1.0     0.412314     0.588487     0.736000    Biso  1.000000 Ce
   Ce656       1.0     0.454480     0.505193     0.736000    Biso  1.000000 Ce
   Ce657       1.0     0.370323     0.337952     0.736000    Biso  1.000000 Ce
   Ce658       1.0     0.120922     0.671076     0.736000    Biso  1.000000 Ce
   Ce659       1.0     0.745894     0.420491     0.735992    Biso  1.000000 Ce
   Ce660       1.0     0.037897     0.337424     0.735992    Biso  1.000000 Ce
   Ce661       1.0     0.079126     0.754143     0.735992    Biso  1.000000 Ce
   Ce662       1.0     0.203838     0.171491     0.735983    Biso  1.000000 Ce
   Ce663       1.0     0.454132     0.671730     0.735975    Biso  1.000000 Ce
   Ce664       1.0     0.871259     0.838569     0.735975    Biso  1.000000 Ce
   Ce665       1.0     0.162565     0.420818     0.735975    Biso  1.000000 Ce
   Ce666       1.0     0.870976     0.337550     0.735975    Biso  1.000000 Ce
   Ce667       1.0     0.704360     0.670825     0.735967    Biso  1.000000 Ce
   Ce668       1.0     0.371150     0.004527     0.735958    Biso  1.000000 Ce
   Ce669       1.0     0.078778     0.088499     0.735958    Biso  1.000000 Ce
   Ce670       1.0     0.746221     0.921258     0.735950    Biso  1.000000 Ce
   Ce671       1.0     0.495448     0.253854     0.735950    Biso  1.000000 Ce
   Ce672       1.0     0.495557     0.588311     0.735950    Biso  1.000000 Ce
   Ce673       1.0     0.703816     0.838141     0.735942    Biso  1.000000 Ce
   Ce674       1.0     0.787755     0.837613     0.735942    Biso  1.000000 Ce
   Ce675       1.0     0.995165     0.587280     0.735925    Biso  1.000000 Ce
   Ce676       1.0     0.745611     0.588210     0.735925    Biso  1.000000 Ce
   Ce677       1.0     0.870366     0.503986     0.735925    Biso  1.000000 Ce
   Ce678       1.0     0.162565     0.755124     0.735917    Biso  1.000000 Ce
   Ce679       1.0     0.412728     0.421145     0.735908    Biso  1.000000 Ce
   Ce680       1.0     0.412314     0.921535     0.735908    Biso  1.000000 Ce
   Ce681       1.0     0.745306     0.754521     0.735908    Biso  1.000000 Ce
   Ce682       1.0     0.829137     0.755200     0.735900    Biso  1.000000 Ce
   Ce683       1.0     0.828941     0.921661     0.735892    Biso  1.000000 Ce
   Ce684       1.0     0.370649     0.670875     0.735883    Biso  1.000000 Ce
   Ce685       1.0     0.246134     0.754445     0.735883    Biso  1.000000 Ce
   Ce686       1.0     0.537244     0.671780     0.735875    Biso  1.000000 Ce
   Ce687       1.0     0.286688     0.670297     0.735875    Biso  1.000000 Ce
   Ce688       1.0     0.620247     0.005130     0.735867    Biso  1.000000 Ce
   Ce689       1.0     0.454241     0.171189     0.735867    Biso  1.000000 Ce
   Ce690       1.0     0.579039     0.421346     0.735867    Biso  1.000000 Ce
   Ce691       1.0     0.787886     0.671554     0.735858    Biso  1.000000 Ce
   Ce692       1.0     0.161824     0.087921     0.735850    Biso  1.000000 Ce
   Ce693       1.0     0.537679     0.170862     0.735842    Biso  1.000000 Ce
   Ce694       1.0     0.536634     0.338053     0.735833    Biso  1.000000 Ce
   Ce695       1.0     0.786557     0.504514     0.735825    Biso  1.000000 Ce
   Ce696       1.0     0.578887     0.754269     0.735817    Biso  1.000000 Ce
   Ce697       1.0     0.662695     0.921887     0.735817    Biso  1.000000 Ce
   Ce698       1.0     0.579148     0.920982     0.735817    Biso  1.000000 Ce
   Ce699       1.0     0.203511     0.671152     0.735808    Biso  1.000000 Ce
   Ce700       1.0     0.828636     0.088625     0.735800    Biso  1.000000 Ce
   Ce701       1.0     0.329028     0.087393     0.735792    Biso  1.000000 Ce
   Ce702       1.0     0.579170     0.088072     0.735783    Biso  1.000000 Ce
   Ce703       1.0     0.287363     0.004854     0.735775    Biso  1.000000 Ce
   Ce704       1.0     0.037265     0.670271     0.735750    Biso  1.000000 Ce
   Ce705       1.0     0.620639     0.838166     0.735742    Biso  1.000000 Ce
   Ce706       1.0     0.038006     0.838141     0.735733    Biso  1.000000 Ce
   Ce707       1.0     0.411683     0.754621     0.735717    Biso  1.000000 Ce
   Ce708       1.0     0.245394     0.587556     0.735708    Biso  1.000000 Ce
   Ce709       1.0     0.953652     0.670799     0.735708    Biso  1.000000 Ce
   Ce710       1.0     0.912641     0.921108     0.735700    Biso  1.000000 Ce
   Ce711       1.0     0.703881     0.503835     0.735700    Biso  1.000000 Ce
   Ce712       1.0     0.079126     0.921812     0.735683    Biso  1.000000 Ce
   Ce713       1.0     0.662478     0.754697     0.735675    Biso  1.000000 Ce
   Ce714       1.0     0.995579     0.921309     0.735667    Biso  1.000000 Ce
   Ce715       1.0     0.620900     0.503911     0.735650    Biso  1.000000 Ce
   Ce716       1.0     0.120813     0.837688     0.735617    Biso  1.000000 Ce
   Ce717       1.0     0.870649     0.671252     0.735617    Biso  1.000000 Ce
   Ce718       1.0     0.120377     0.005030     0.735575    Biso  1.000000 Ce
   Ce719       1.0     0.328832     0.753917     0.735575    Biso  1.000000 Ce
   Ce720       1.0     0.495579     0.420969     0.735542    Biso  1.000000 Ce
   O1297       1.0     0.287450     0.226039     0.730067    Biso  1.000000 O
   O1298       1.0     0.704143     0.227246     0.730042    Biso  1.000000 O
   O1299       1.0     0.662478     0.144003     0.730017    Biso  1.000000 O
   O1300       1.0     0.620660     0.227121     0.730008    Biso  1.000000 O
   O1301       1.0     0.662238     0.309886     0.729950    Biso  1.000000 O
   O1302       1.0     0.287559     0.893871     0.729883    Biso  1.000000 O
   O1303       1.0     0.079061     0.476423     0.729833    Biso  1.000000 O
   O1304       1.0     0.995796     0.476020     0.729817    Biso  1.000000 O
   O1305       1.0     0.370388     0.225813     0.729808    Biso  1.000000 O
   O1306       1.0     0.454197     0.060358     0.729800    Biso  1.000000 O
   O1307       1.0     0.662325     0.643261     0.729792    Biso  1.000000 O
   O1308       1.0     0.495492     0.810452     0.729775    Biso  1.000000 O
   O1309       1.0     0.328963     0.308981     0.729750    Biso  1.000000 O
   O1310       1.0     0.912358     0.143249     0.729750    Biso  1.000000 O
   O1311       1.0     0.495731     0.976662     0.729733    Biso  1.000000 O
   O1312       1.0     0.954567     0.392853     0.729733    Biso  1.000000 O
   O1313       1.0     0.578625     0.643588     0.729725    Biso  1.000000 O
   O1314       1.0     0.995622     0.143978     0.729700    Biso  1.000000 O
   O1315       1.0     0.746003     0.309433     0.729700    Biso  1.000000 O
   O1316       1.0     0.329638     0.476901     0.729700    Biso  1.000000 O
   O1317       1.0     0.954110     0.226819     0.729692    Biso  1.000000 O
   O1318       1.0     0.537461     0.560647     0.729692    Biso  1.000000 O
   O1319       1.0     0.245698     0.476297     0.729683    Biso  1.000000 O
   O1320       1.0     0.370998     0.560119     0.729683    Biso  1.000000 O
   O1321       1.0     0.704034     0.392526     0.729683    Biso  1.000000 O
   O1322       1.0     0.287734     0.393004     0.729683    Biso  1.000000 O
   O1323       1.0     0.204796     0.226995     0.729667    Biso  1.000000 O
   O1324       1.0     0.912902     0.809874     0.729667    Biso  1.000000 O
   O1325       1.0     0.411312     0.309635     0.729658    Biso  1.000000 O
   O1326       1.0     0.954349     0.060810     0.729650    Biso  1.000000 O
   O1327       1.0     0.870998     0.226391     0.729650    Biso  1.000000 O
   O1328       1.0     0.246679     0.309987     0.729642    Biso  1.000000 O
   O1329       1.0     0.245219     0.143827     0.729633    Biso  1.000000 O
   O1330       1.0     0.037113     0.060483     0.729633    Biso  1.000000 O
   O1331       1.0     0.037178     0.559565     0.729625    Biso  1.000000 O
   O1332       1.0     0.413011     0.477328     0.729625    Biso  1.000000 O
   O1333       1.0     0.120617     0.393909     0.729617    Biso  1.000000 O
   O1334       1.0     0.245873     0.810402     0.729617    Biso  1.000000 O
   O1335       1.0     0.037592     0.392450     0.729617    Biso  1.000000 O
   O1336       1.0     0.745807     0.144179     0.729592    Biso  1.000000 O
   O1337       1.0     0.205057     0.894098     0.729583    Biso  1.000000 O
   O1338       1.0     0.870432     0.060936     0.729575    Biso  1.000000 O
   O1339       1.0     0.163240     0.309459     0.729575    Biso  1.000000 O
   O1340       1.0     0.620421     0.391922     0.729567    Biso  1.000000 O
   O1341       1.0     0.953282     0.559515     0.729567    Biso  1.000000 O
   O1342       1.0     0.119767     0.559741     0.729558    Biso  1.000000 O
   O1343       1.0     0.204251     0.393255     0.729558    Biso  1.000000 O
   O1344       1.0     0.453652     0.893821     0.729558    Biso  1.000000 O
   O1345       1.0     0.871346     0.392802     0.729550    Biso  1.000000 O
   O1346       1.0     0.079366     0.144305     0.729550    Biso  1.000000 O
   O1347       1.0     0.203663     0.060659     0.729542    Biso  1.000000 O
   O1348       1.0     0.370954     0.893444     0.729533    Biso  1.000000 O
   O1349       1.0     0.788409     0.227875     0.729533    Biso  1.000000 O
   O1350       1.0     0.453413     0.226391     0.729533    Biso  1.000000 O
   O1351       1.0     0.704099     0.059452     0.729533    Biso  1.000000 O
   O1352       1.0     0.870257     0.558962     0.729525    Biso  1.000000 O
   O1353       1.0     0.537156     0.893469     0.729525    Biso  1.000000 O
   O1354       1.0     0.995927     0.310012     0.729525    Biso  1.000000 O
   O1355       1.0     0.413142     0.977114     0.729517    Biso  1.000000 O
   O1356       1.0     0.161999     0.642482     0.729517    Biso  1.000000 O
   O1357       1.0     0.037548     0.226517     0.729517    Biso  1.000000 O
   O1358       1.0     0.328636     0.643010     0.729508    Biso  1.000000 O
   O1359       1.0     0.996689     0.809874     0.729508    Biso  1.000000 O
   O1360       1.0     0.746417     0.977341     0.729500    Biso  1.000000 O
   O1361       1.0     0.620486     0.559213     0.729500    Biso  1.000000 O
   O1362       1.0     0.788583     0.393959     0.729492    Biso  1.000000 O
   O1363       1.0     0.912902     0.309911     0.729492    Biso  1.000000 O
   O1364       1.0     0.829137     0.977265     0.729492    Biso  1.000000 O
   O1365       1.0     0.162195     0.977240     0.729492    Biso  1.000000 O
   O1366       1.0     0.329137     0.809773     0.729483    Biso  1.000000 O
   O1367       1.0     0.203816     0.559943     0.729483    Biso  1.000000 O
   O1368       1.0     0.537548     0.060182     0.729475    Biso  1.000000 O
   O1369       1.0     0.287037     0.559012     0.729467    Biso  1.000000 O
   O1370       1.0     0.120682     0.227800     0.729458    Biso  1.000000 O
   O1371       1.0     0.412140     0.810251     0.729458    Biso  1.000000 O
   O1372       1.0     0.577732     0.310565     0.729450    Biso  1.000000 O
   O1373       1.0     0.329290     0.977114     0.729450    Biso  1.000000 O
   O1374       1.0     0.329246     0.142444     0.729450    Biso  1.000000 O
   O1375       1.0     0.912358     0.976435     0.729442    Biso  1.000000 O
   O1376       1.0     0.579801     0.143299     0.729442    Biso  1.000000 O
   O1377       1.0     0.162608     0.476071     0.729442    Biso  1.000000 O
   O1378       1.0     0.954371     0.726253     0.729442    Biso  1.000000 O
   O1379       1.0     0.745611     0.810301     0.729442    Biso  1.000000 O
   O1380       1.0     0.703881     0.559540     0.729433    Biso  1.000000 O
   O1381       1.0     0.912859     0.476775     0.729433    Biso  1.000000 O
   O1382       1.0     0.412968     0.644016     0.729433    Biso  1.000000 O
   O1383       1.0     0.245786     0.977567     0.729425    Biso  1.000000 O
   O1384       1.0     0.080433     0.310867     0.729425    Biso  1.000000 O
   O1385       1.0     0.412750     0.143551     0.729408    Biso  1.000000 O
   O1386       1.0     0.120987     0.726605     0.729383    Biso  1.000000 O
   O1387       1.0     0.828680     0.311068     0.729383    Biso  1.000000 O
   O1388       1.0     0.453239     0.727636     0.729375    Biso  1.000000 O
   O1389       1.0     0.453500     0.561326     0.729367    Biso  1.000000 O
   O1390       1.0     0.786557     0.560295     0.729358    Biso  1.000000 O
   O1391       1.0     0.827983     0.477454     0.729350    Biso  1.000000 O
   O1392       1.0     0.661410     0.977668     0.729350    Biso  1.000000 O
   O1393       1.0     0.495296     0.308805     0.729350    Biso  1.000000 O
   O1394       1.0     0.578712     0.976159     0.729350    Biso  1.000000 O
   O1395       1.0     0.162369     0.143173     0.729350    Biso  1.000000 O
   O1396       1.0     0.787755     0.892488     0.729342    Biso  1.000000 O
   O1397       1.0     0.830270     0.811030     0.729342    Biso  1.000000 O
   O1398       1.0     0.578996     0.809345     0.729333    Biso  1.000000 O
   O1399       1.0     0.536743     0.727234     0.729333    Biso  1.000000 O
   O1400       1.0     0.995056     0.977064     0.729325    Biso  1.000000 O
   O1401       1.0     0.287102     0.060081     0.729325    Biso  1.000000 O
   O1402       1.0     0.037505     0.725423     0.729317    Biso  1.000000 O
   O1403       1.0     0.621031     0.061389     0.729317    Biso  1.000000 O
   O1404       1.0     0.537984     0.226517     0.729308    Biso  1.000000 O
   O1405       1.0     0.495775     0.143576     0.729300    Biso  1.000000 O
   O1406       1.0     0.746766     0.644192     0.729300    Biso  1.000000 O
   O1407       1.0     0.621074     0.727184     0.729300    Biso  1.000000 O
   O1408       1.0     0.453979     0.392777     0.729292    Biso  1.000000 O
   O1409       1.0     0.079605     0.643488     0.729292    Biso  1.000000 O
   O1410       1.0     0.829464     0.643161     0.729292    Biso  1.000000 O
   O1411       1.0     0.786688     0.061816     0.729292    Biso  1.000000 O
   O1412       1.0     0.370845     0.059704     0.729283    Biso  1.000000 O
   O1413       1.0     0.120878     0.893192     0.729283    Biso  1.000000 O
   O1414       1.0     0.162891     0.811106     0.729275    Biso  1.000000 O
   O1415       1.0     0.828092     0.144104     0.729267    Biso  1.000000 O
   O1416       1.0     0.787102     0.727435     0.729258    Biso  1.000000 O
   O1417       1.0     0.704665     0.893871     0.729250    Biso  1.000000 O
   O1418       1.0     0.579104     0.477328     0.729250    Biso  1.000000 O
   O1419       1.0     0.204360     0.727536     0.729250    Biso  1.000000 O
   O1420       1.0     0.703772     0.725599     0.729233    Biso  1.000000 O
   O1421       1.0     0.870410     0.727133     0.729233    Biso  1.000000 O
   O1422       1.0     0.496276     0.643689     0.729225    Biso  1.000000 O
   O1423       1.0     0.370911     0.394010     0.729208    Biso  1.000000 O
   O1424       1.0     0.495840     0.476322     0.729208    Biso  1.000000 O
   O1425       1.0     0.911726     0.642909     0.729200    Biso  1.000000 O
   O1426       1.0     0.954284     0.893041     0.729192    Biso  1.000000 O
   O1427       1.0     0.621466     0.894173     0.729183    Biso  1.000000 O
   O1428       1.0     0.870562     0.894726     0.729175    Biso  1.000000 O
   O1429       1.0     0.079213     0.809748     0.729167    Biso  1.000000 O
   O1430       1.0     0.078734     0.977768     0.729167    Biso  1.000000 O
   O1431       1.0     0.745110     0.475341     0.729158    Biso  1.000000 O
   O1432       1.0     0.662630     0.475643     0.729133    Biso  1.000000 O
   O1433       1.0     0.287472     0.725197     0.729108    Biso  1.000000 O
   O1434       1.0     0.661606     0.810477     0.729067    Biso  1.000000 O
   O1435       1.0     0.244152     0.642909     0.729050    Biso  1.000000 O
   O1436       1.0     0.537483     0.394160     0.729042    Biso  1.000000 O
   O1437       1.0     0.119593     0.060509     0.729042    Biso  1.000000 O
   O1438       1.0     0.994816     0.642582     0.729025    Biso  1.000000 O
   O1439       1.0     0.370018     0.725851     0.728967    Biso  1.000000 O
   O1440       1.0     0.037505     0.894248     0.728942    Biso  1.000000 O
   O1441       1.0     0.662587     0.254433     0.717342    Biso  1.000000 O
   O1442       1.0     0.703816     0.172246     0.717300    Biso  1.000000 O
   O1443       1.0     0.328941     0.586777     0.717125    Biso  1.000000 O
   O1444       1.0     0.661672     0.587883     0.717108    Biso  1.000000 O
   O1445       1.0     0.620181     0.670523     0.717092    Biso  1.000000 O
   O1446       1.0     0.703925     0.336393     0.717075    Biso  1.000000 O
   O1447       1.0     0.287842     0.838594     0.717075    Biso  1.000000 O
   O1448       1.0     0.037483     0.503810     0.717058    Biso  1.000000 O
   O1449       1.0     0.163262     0.921460     0.717042    Biso  1.000000 O
   O1450       1.0     0.870737     0.005659     0.717008    Biso  1.000000 O
   O1451       1.0     0.329529     0.920957     0.716983    Biso  1.000000 O
   O1452       1.0     0.913817     0.421095     0.716958    Biso  1.000000 O
   O1453       1.0     0.621662     0.172522     0.716942    Biso  1.000000 O
   O1454       1.0     0.537091     0.838091     0.716933    Biso  1.000000 O
   O1455       1.0     0.246047     0.420416     0.716925    Biso  1.000000 O
   O1456       1.0     0.205449     0.337978     0.716917    Biso  1.000000 O
   O1457       1.0     0.287799     0.170686     0.716900    Biso  1.000000 O
   O1458       1.0     0.453413     0.336619     0.716892    Biso  1.000000 O
   O1459       1.0     0.328854     0.252823     0.716892    Biso  1.000000 O
   O1460       1.0     0.246679     0.254307     0.716858    Biso  1.000000 O
   O1461       1.0     0.953783     0.171567     0.716850    Biso  1.000000 O
   O1462       1.0     0.913382     0.754194     0.716825    Biso  1.000000 O
   O1463       1.0     0.411051     0.253326     0.716817    Biso  1.000000 O
   O1464       1.0     0.579475     0.588512     0.716808    Biso  1.000000 O
   O1465       1.0     0.995579     0.254558     0.716800    Biso  1.000000 O
   O1466       1.0     0.121074     0.172723     0.716792    Biso  1.000000 O
   O1467       1.0     0.536786     0.004477     0.716792    Biso  1.000000 O
   O1468       1.0     0.203925     0.005357     0.716783    Biso  1.000000 O
   O1469       1.0     0.453761     0.838066     0.716783    Biso  1.000000 O
   O1470       1.0     0.995448     0.088801     0.716775    Biso  1.000000 O
   O1471       1.0     0.370824     0.505042     0.716775    Biso  1.000000 O
   O1472       1.0     0.996167     0.420491     0.716758    Biso  1.000000 O
   O1473       1.0     0.662107     0.418530     0.716742    Biso  1.000000 O
   O1474       1.0     0.120029     0.504112     0.716742    Biso  1.000000 O
   O1475       1.0     0.495927     0.088097     0.716742    Biso  1.000000 O
   O1476       1.0     0.954894     0.836884     0.716733    Biso  1.000000 O
   O1477       1.0     0.161345     0.586198     0.716683    Biso  1.000000 O
   O1478       1.0     0.495535     0.920906     0.716683    Biso  1.000000 O
   O1479       1.0     0.078495     0.421774     0.716675    Biso  1.000000 O
   O1480       1.0     0.455003     0.005156     0.716675    Biso  1.000000 O
   O1481       1.0     0.828549     0.586777     0.716667    Biso  1.000000 O
   O1482       1.0     0.245328     0.088399     0.716658    Biso  1.000000 O
   O1483       1.0     0.912815     0.254231     0.716642    Biso  1.000000 O
   O1484       1.0     0.789040     0.006991     0.716625    Biso  1.000000 O
   O1485       1.0     0.370410     0.838443     0.716617    Biso  1.000000 O
   O1486       1.0     0.537200     0.505646     0.716617    Biso  1.000000 O
   O1487       1.0     0.412510     0.087996     0.716617    Biso  1.000000 O
   O1488       1.0     0.494816     0.755426     0.716608    Biso  1.000000 O
   O1489       1.0     0.911574     0.586550     0.716592    Biso  1.000000 O
   O1490       1.0     0.995775     0.754093     0.716592    Biso  1.000000 O
   O1491       1.0     0.913077     0.086387     0.716567    Biso  1.000000 O
   O1492       1.0     0.703881     0.837764     0.716567    Biso  1.000000 O
   O1493       1.0     0.079213     0.754194     0.716508    Biso  1.000000 O
   O1494       1.0     0.664569     0.089782     0.716500    Biso  1.000000 O
   O1495       1.0     0.455743     0.506903     0.716492    Biso  1.000000 O
   O1496       1.0     0.036198     0.005357     0.716475    Biso  1.000000 O
   O1497       1.0     0.454959     0.672484     0.716467    Biso  1.000000 O
   O1498       1.0     0.952760     0.007067     0.716458    Biso  1.000000 O
   O1499       1.0     0.287995     0.501823     0.716450    Biso  1.000000 O
   O1500       1.0     0.745807     0.252773     0.716442    Biso  1.000000 O
   O1501       1.0     0.370345     0.170460     0.716425    Biso  1.000000 O
   O1502       1.0     0.161999     0.756532     0.716417    Biso  1.000000 O
   O1503       1.0     0.954349     0.337248     0.716400    Biso  1.000000 O
   O1504       1.0     0.205232     0.839172     0.716392    Biso  1.000000 O
   O1505       1.0     0.994816     0.584589     0.716383    Biso  1.000000 O
   O1506       1.0     0.205079     0.505042     0.716383    Biso  1.000000 O
   O1507       1.0     0.870497     0.169429     0.716375    Biso  1.000000 O
   O1508       1.0     0.328222     0.422830     0.716375    Biso  1.000000 O
   O1509       1.0     0.748051     0.921636     0.716375    Biso  1.000000 O
   O1510       1.0     0.743891     0.755275     0.716358    Biso  1.000000 O
   O1511       1.0     0.703903     0.002414     0.716342    Biso  1.000000 O
   O1512       1.0     0.744021     0.589568     0.716300    Biso  1.000000 O
   O1513       1.0     0.367971     0.338103     0.716292    Biso  1.000000 O
   O1514       1.0     0.078168     0.256721     0.716283    Biso  1.000000 O
   O1515       1.0     0.247376     0.923044     0.716275    Biso  1.000000 O
   O1516       1.0     0.828157     0.756809     0.716275    Biso  1.000000 O
   O1517       1.0     0.164089     0.252597     0.716275    Biso  1.000000 O
   O1518       1.0     0.620203     0.334281     0.716258    Biso  1.000000 O
   O1519       1.0     0.831664     0.423182     0.716250    Biso  1.000000 O
   O1520       1.0     0.123492     0.340015     0.716250    Biso  1.000000 O
   O1521       1.0     0.830879     0.256570     0.716250    Biso  1.000000 O
   O1522       1.0     0.289149     0.337651     0.716242    Biso  1.000000 O
   O1523       1.0     0.580673     0.256268     0.716225    Biso  1.000000 O
   O1524       1.0     0.538746     0.169177     0.716217    Biso  1.000000 O
   O1525       1.0     0.037505     0.169856     0.716217    Biso  1.000000 O
   O1526       1.0     0.873416     0.839751     0.716217    Biso  1.000000 O
   O1527       1.0     0.077057     0.588185     0.716200    Biso  1.000000 O
   O1528       1.0     0.495993     0.587229     0.716183    Biso  1.000000 O
   O1529       1.0     0.372131     0.002968     0.716183    Biso  1.000000 O
   O1530       1.0     0.955722     0.504640     0.716183    Biso  1.000000 O
   O1531       1.0     0.414013     0.422227     0.716167    Biso  1.000000 O
   O1532       1.0     0.038006     0.335513     0.716158    Biso  1.000000 O
   O1533       1.0     0.494795     0.251440     0.716158    Biso  1.000000 O
   O1534       1.0     0.746112     0.417096     0.716150    Biso  1.000000 O
   O1535       1.0     0.869865     0.501899     0.716133    Biso  1.000000 O
   O1536       1.0     0.871564     0.336016     0.716117    Biso  1.000000 O
   O1537       1.0     0.785948     0.339964     0.716117    Biso  1.000000 O
   O1538       1.0     0.580520     0.422654     0.716108    Biso  1.000000 O
   O1539       1.0     0.743020     0.089606     0.716092    Biso  1.000000 O
   O1540       1.0     0.247985     0.755929     0.716092    Biso  1.000000 O
   O1541       1.0     0.704687     0.668159     0.716083    Biso  1.000000 O
   O1542       1.0     0.617938     0.006815     0.716083    Biso  1.000000 O
   O1543       1.0     0.787755     0.835249     0.716075    Biso  1.000000 O
   O1544       1.0     0.202988     0.173101     0.716075    Biso  1.000000 O
   O1545       1.0     0.411312     0.922767     0.716067    Biso  1.000000 O
   O1546       1.0     0.371085     0.668335     0.716050    Biso  1.000000 O
   O1547       1.0     0.077014     0.090235     0.716042    Biso  1.000000 O
   O1548       1.0     0.410964     0.590021     0.716033    Biso  1.000000 O
   O1549       1.0     0.080346     0.923421     0.716008    Biso  1.000000 O
   O1550       1.0     0.785904     0.174408     0.715958    Biso  1.000000 O
   O1551       1.0     0.162260     0.419133     0.715958    Biso  1.000000 O
   O1552       1.0     0.578669     0.918970     0.715958    Biso  1.000000 O
   O1553       1.0     0.535022     0.339235     0.715942    Biso  1.000000 O
   O1554       1.0     0.122773     0.671730     0.715925    Biso  1.000000 O
   O1555       1.0     0.161432     0.086261     0.715925    Biso  1.000000 O
   O1556       1.0     0.664307     0.923497     0.715917    Biso  1.000000 O
   O1557       1.0     0.827177     0.923245     0.715908    Biso  1.000000 O
   O1558       1.0     0.789977     0.672761     0.715908    Biso  1.000000 O
   O1559       1.0     0.784597     0.505948     0.715900    Biso  1.000000 O
   O1560       1.0     0.200854     0.672183     0.715900    Biso  1.000000 O
   O1561       1.0     0.039029     0.838493     0.715892    Biso  1.000000 O
   O1562       1.0     0.619027     0.839323     0.715892    Biso  1.000000 O
   O1563       1.0     0.578429     0.752307     0.715875    Biso  1.000000 O
   O1564       1.0     0.285773     0.667153     0.715867    Biso  1.000000 O
   O1565       1.0     0.037331     0.667756     0.715858    Biso  1.000000 O
   O1566       1.0     0.328789     0.086010     0.715825    Biso  1.000000 O
   O1567       1.0     0.538245     0.672786     0.715808    Biso  1.000000 O
   O1568       1.0     0.410311     0.755929     0.715792    Biso  1.000000 O
   O1569       1.0     0.663741     0.755200     0.715775    Biso  1.000000 O
   O1570       1.0     0.951801     0.671479     0.715775    Biso  1.000000 O
   O1571       1.0     0.455090     0.171994     0.715758    Biso  1.000000 O
   O1572       1.0     0.829181     0.088600     0.715750    Biso  1.000000 O
   O1573       1.0     0.287799     0.004300     0.715708    Biso  1.000000 O
   O1574       1.0     0.994141     0.921736     0.715667    Biso  1.000000 O
   O1575       1.0     0.246134     0.586249     0.715608    Biso  1.000000 O
   O1576       1.0     0.703925     0.504263     0.715575    Biso  1.000000 O
   O1577       1.0     0.578625     0.087795     0.715558    Biso  1.000000 O
   O1578       1.0     0.120508     0.836682     0.715508    Biso  1.000000 O
   O1579       1.0     0.621662     0.503030     0.715467    Biso  1.000000 O
   O1580       1.0     0.870453     0.672459     0.715442    Biso  1.000000 O
   O1581       1.0     0.328157     0.754847     0.715433    Biso  1.000000 O
   O1582       1.0     0.913578     0.920026     0.715433    Biso  1.000000 O
   O1583       1.0     0.120747     0.004376     0.715408    Biso  1.000000 O
   O1584       1.0     0.494403     0.420089     0.715308    Biso  1.000000 O
   Ce721       1.0     0.287625     0.225310     0.710808    Biso  1.000000 Ce
   Ce722       1.0     0.662695     0.145512     0.710675    Biso  1.000000 Ce
   Ce723       1.0     0.621858     0.227121     0.710675    Biso  1.000000 Ce
   Ce724       1.0     0.288126     0.893645     0.710642    Biso  1.000000 Ce
   Ce725       1.0     0.703075     0.227171     0.710592    Biso  1.000000 Ce
   Ce726       1.0     0.913055     0.143324     0.710583    Biso  1.000000 Ce
   Ce727       1.0     0.996733     0.475115     0.710533    Biso  1.000000 Ce
   Ce728       1.0     0.661040     0.642457     0.710517    Biso  1.000000 Ce
   Ce729       1.0     0.871804     0.226014     0.710517    Biso  1.000000 Ce
   Ce730       1.0     0.454458     0.060810     0.710508    Biso  1.000000 Ce
   Ce731       1.0     0.413033     0.478812     0.710500    Biso  1.000000 Ce
   Ce732       1.0     0.663153     0.308780     0.710475    Biso  1.000000 Ce
   Ce733       1.0     0.495383     0.810955     0.710442    Biso  1.000000 Ce
   Ce734       1.0     0.538115     0.561351     0.710425    Biso  1.000000 Ce
   Ce735       1.0     0.745023     0.308453     0.710417    Biso  1.000000 Ce
   Ce736       1.0     0.287124     0.393180     0.710417    Biso  1.000000 Ce
   Ce737       1.0     0.579431     0.643110     0.710400    Biso  1.000000 Ce
   Ce738       1.0     0.913926     0.808566     0.710400    Biso  1.000000 Ce
   Ce739       1.0     0.410550     0.308679     0.710400    Biso  1.000000 Ce
   Ce740       1.0     0.621118     0.390086     0.710375    Biso  1.000000 Ce
   Ce741       1.0     0.245481     0.475266     0.710367    Biso  1.000000 Ce
   Ce742       1.0     0.747332     0.977944     0.710367    Biso  1.000000 Ce
   Ce743       1.0     0.872610     0.392475     0.710350    Biso  1.000000 Ce
   Ce744       1.0     0.164830     0.308956     0.710350    Biso  1.000000 Ce
   Ce745       1.0     0.911530     0.977341     0.710333    Biso  1.000000 Ce
   Ce746       1.0     0.871150     0.060332     0.710325    Biso  1.000000 Ce
   Ce747       1.0     0.245350     0.143953     0.710308    Biso  1.000000 Ce
   Ce748       1.0     0.036155     0.060509     0.710308    Biso  1.000000 Ce
   Ce749       1.0     0.996777     0.809069     0.710283    Biso  1.000000 Ce
   Ce750       1.0     0.163610     0.976033     0.710258    Biso  1.000000 Ce
   Ce751       1.0     0.702945     0.560949     0.710242    Biso  1.000000 Ce
   Ce752       1.0     0.329878     0.975882     0.710233    Biso  1.000000 Ce
   Ce753       1.0     0.288256     0.557855     0.710233    Biso  1.000000 Ce
   Ce754       1.0     0.036830     0.226316     0.710233    Biso  1.000000 Ce
   Ce755       1.0     0.328440     0.641249     0.710225    Biso  1.000000 Ce
   Ce756       1.0     0.037178     0.558258     0.710217    Biso  1.000000 Ce
   Ce757       1.0     0.162565     0.476121     0.710208    Biso  1.000000 Ce
   Ce758       1.0     0.954807     0.392928     0.710200    Biso  1.000000 Ce
   Ce759       1.0     0.078647     0.476498     0.710200    Biso  1.000000 Ce
   Ce760       1.0     0.328810     0.811684     0.710200    Biso  1.000000 Ce
   Ce761       1.0     0.246504     0.811911     0.710175    Biso  1.000000 Ce
   Ce762       1.0     0.495971     0.976712     0.710167    Biso  1.000000 Ce
   Ce763       1.0     0.994947     0.144230     0.710150    Biso  1.000000 Ce
   Ce764       1.0     0.122555     0.893670     0.710150    Biso  1.000000 Ce
   Ce765       1.0     0.703337     0.390690     0.710133    Biso  1.000000 Ce
   Ce766       1.0     0.454023     0.893544     0.710133    Biso  1.000000 Ce
   Ce767       1.0     0.869757     0.558534     0.710125    Biso  1.000000 Ce
   Ce768       1.0     0.037374     0.392274     0.710117    Biso  1.000000 Ce
   Ce769       1.0     0.204600     0.729095     0.710108    Biso  1.000000 Ce
   Ce770       1.0     0.539226     0.226417     0.710108    Biso  1.000000 Ce
   Ce771       1.0     0.369887     0.225687     0.710100    Biso  1.000000 Ce
   Ce772       1.0     0.370519     0.559616     0.710100    Biso  1.000000 Ce
   Ce773       1.0     0.536176     0.059226     0.710100    Biso  1.000000 Ce
   Ce774       1.0     0.328919     0.306793     0.710075    Biso  1.000000 Ce
   Ce775       1.0     0.119354     0.559213     0.710058    Biso  1.000000 Ce
   Ce776       1.0     0.744675     0.810125     0.710058    Biso  1.000000 Ce
   Ce777       1.0     0.247223     0.309735     0.710042    Biso  1.000000 Ce
   Ce778       1.0     0.205711     0.894651     0.710042    Biso  1.000000 Ce
   Ce779       1.0     0.620334     0.560597     0.710042    Biso  1.000000 Ce
   Ce780       1.0     0.744435     0.145462     0.710025    Biso  1.000000 Ce
   Ce781       1.0     0.577950     0.808616     0.710025    Biso  1.000000 Ce
   Ce782       1.0     0.202335     0.560094     0.710017    Biso  1.000000 Ce
   Ce783       1.0     0.120835     0.726555     0.710008    Biso  1.000000 Ce
   Ce784       1.0     0.913904     0.475995     0.710008    Biso  1.000000 Ce
   Ce785       1.0     0.203859     0.060911     0.710008    Biso  1.000000 Ce
   Ce786       1.0     0.953718     0.226266     0.710000    Biso  1.000000 Ce
   Ce787       1.0     0.120377     0.228428     0.709992    Biso  1.000000 Ce
   Ce788       1.0     0.119179     0.395342     0.709975    Biso  1.000000 Ce
   Ce789       1.0     0.994664     0.978221     0.709967    Biso  1.000000 Ce
   Ce790       1.0     0.037592     0.724669     0.709958    Biso  1.000000 Ce
   Ce791       1.0     0.790282     0.394789     0.709950    Biso  1.000000 Ce
   Ce792       1.0     0.870453     0.729045     0.709933    Biso  1.000000 Ce
   Ce793       1.0     0.786601     0.728366     0.709925    Biso  1.000000 Ce
   Ce794       1.0     0.493662     0.307396     0.709925    Biso  1.000000 Ce
   Ce795       1.0     0.577514     0.975807     0.709908    Biso  1.000000 Ce
   Ce796       1.0     0.789933     0.229460     0.709908    Biso  1.000000 Ce
   Ce797       1.0     0.161737     0.143299     0.709900    Biso  1.000000 Ce
   Ce798       1.0     0.412532     0.143224     0.709900    Biso  1.000000 Ce
   Ce799       1.0     0.995339     0.309509     0.709892    Biso  1.000000 Ce
   Ce800       1.0     0.453435     0.728441     0.709892    Biso  1.000000 Ce
   Ce801       1.0     0.787472     0.890552     0.709875    Biso  1.000000 Ce
   Ce802       1.0     0.703990     0.057893     0.709867    Biso  1.000000 Ce
   Ce803       1.0     0.622425     0.063149     0.709850    Biso  1.000000 Ce
   Ce804       1.0     0.621880     0.726278     0.709850    Biso  1.000000 Ce
   Ce805       1.0     0.080542     0.145889     0.709850    Biso  1.000000 Ce
   Ce806       1.0     0.705732     0.893469     0.709842    Biso  1.000000 Ce
   Ce807       1.0     0.330945     0.477479     0.709833    Biso  1.000000 Ce
   Ce808       1.0     0.951997     0.559792     0.709833    Biso  1.000000 Ce
   Ce809       1.0     0.161367     0.640394     0.709817    Biso  1.000000 Ce
   Ce810       1.0     0.412532     0.811458     0.709817    Biso  1.000000 Ce
   Ce811       1.0     0.576099     0.311445     0.709800    Biso  1.000000 Ce
   Ce812       1.0     0.660104     0.978699     0.709800    Biso  1.000000 Ce
   Ce813       1.0     0.082306     0.311848     0.709800    Biso  1.000000 Ce
   Ce814       1.0     0.329181     0.142897     0.709792    Biso  1.000000 Ce
   Ce815       1.0     0.954633     0.727284     0.709783    Biso  1.000000 Ce
   Ce816       1.0     0.535893     0.892589     0.709783    Biso  1.000000 Ce
   Ce817       1.0     0.829682     0.978548     0.709767    Biso  1.000000 Ce
   Ce818       1.0     0.786383     0.561301     0.709767    Biso  1.000000 Ce
   Ce819       1.0     0.414950     0.978171     0.709767    Biso  1.000000 Ce
   Ce820       1.0     0.370149     0.892865     0.709758    Biso  1.000000 Ce
   Ce821       1.0     0.371978     0.059704     0.709758    Biso  1.000000 Ce
   Ce822       1.0     0.285577     0.061414     0.709750    Biso  1.000000 Ce
   Ce823       1.0     0.451671     0.227146     0.709742    Biso  1.000000 Ce
   Ce824       1.0     0.829747     0.640973     0.709733    Biso  1.000000 Ce
   Ce825       1.0     0.496145     0.477429     0.709733    Biso  1.000000 Ce
   Ce826       1.0     0.784902     0.062898     0.709733    Biso  1.000000 Ce
   Ce827       1.0     0.371042     0.395066     0.709733    Biso  1.000000 Ce
   Ce828       1.0     0.622555     0.895154     0.709725    Biso  1.000000 Ce
   Ce829       1.0     0.205406     0.392526     0.709725    Biso  1.000000 Ce
   Ce830       1.0     0.080694     0.644066     0.709725    Biso  1.000000 Ce
   Ce831       1.0     0.832295     0.811684     0.709717    Biso  1.000000 Ce
   Ce832       1.0     0.869321     0.895757     0.709717    Biso  1.000000 Ce
   Ce833       1.0     0.206495     0.228252     0.709700    Biso  1.000000 Ce
   Ce834       1.0     0.496689     0.643639     0.709692    Biso  1.000000 Ce
   Ce835       1.0     0.826850     0.478460     0.709692    Biso  1.000000 Ce
   Ce836       1.0     0.581718     0.144883     0.709675    Biso  1.000000 Ce
   Ce837       1.0     0.452324     0.562282     0.709675    Biso  1.000000 Ce
   Ce838       1.0     0.913643     0.309534     0.709675    Biso  1.000000 Ce
   Ce839       1.0     0.744718     0.473078     0.709667    Biso  1.000000 Ce
   Ce840       1.0     0.286971     0.722782     0.709650    Biso  1.000000 Ce
   Ce841       1.0     0.244283     0.978447     0.709650    Biso  1.000000 Ce
   Ce842       1.0     0.994011     0.641853     0.709633    Biso  1.000000 Ce
   Ce843       1.0     0.827547     0.312451     0.709633    Biso  1.000000 Ce
   Ce844       1.0     0.164765     0.812061     0.709633    Biso  1.000000 Ce
   Ce845       1.0     0.826828     0.145286     0.709625    Biso  1.000000 Ce
   Ce846       1.0     0.414623     0.645047     0.709625    Biso  1.000000 Ce
   Ce847       1.0     0.748138     0.645072     0.709608    Biso  1.000000 Ce
   Ce848       1.0     0.037636     0.895204     0.709608    Biso  1.000000 Ce
   Ce849       1.0     0.703772     0.723361     0.709608    Biso  1.000000 Ce
   Ce850       1.0     0.452956     0.390111     0.709600    Biso  1.000000 Ce
   Ce851       1.0     0.955504     0.061942     0.709600    Biso  1.000000 Ce
   Ce852       1.0     0.577950     0.478862     0.709567    Biso  1.000000 Ce
   Ce853       1.0     0.495731     0.142695     0.709567    Biso  1.000000 Ce
   Ce854       1.0     0.911552     0.640746     0.709542    Biso  1.000000 Ce
   Ce855       1.0     0.539182     0.395292     0.709533    Biso  1.000000 Ce
   Ce856       1.0     0.076926     0.978850     0.709475    Biso  1.000000 Ce
   Ce857       1.0     0.663305     0.472575     0.709467    Biso  1.000000 Ce
   Ce858       1.0     0.660997     0.811558     0.709450    Biso  1.000000 Ce
   Ce859       1.0     0.078255     0.807585     0.709417    Biso  1.000000 Ce
   Ce860       1.0     0.535022     0.728617     0.709408    Biso  1.000000 Ce
   Ce861       1.0     0.369452     0.723512     0.709408    Biso  1.000000 Ce
   Ce862       1.0     0.117981     0.062017     0.709392    Biso  1.000000 Ce
   Ce863       1.0     0.954937     0.890426     0.709383    Biso  1.000000 Ce
   Ce864       1.0     0.242235     0.643815     0.709358    Biso  1.000000 Ce
   O1585       1.0     0.662020     0.033222     0.705275    Biso  1.000000 O
   O1586       1.0     0.123906     0.283304     0.704892    Biso  1.000000 O
   O1587       1.0     0.787167     0.448834     0.704892    Biso  1.000000 O
   O1588       1.0     0.410572     0.363051     0.704825    Biso  1.000000 O
   O1589       1.0     0.829551     0.866207     0.704825    Biso  1.000000 O
   O1590       1.0     0.661781     0.695571     0.704800    Biso  1.000000 O
   O1591       1.0     0.451409     0.282147     0.704675    Biso  1.000000 O
   O1592       1.0     0.078734     0.366346     0.704642    Biso  1.000000 O
   O1593       1.0     0.411661     0.532782     0.704633    Biso  1.000000 O
   O1594       1.0     0.745241     0.031663     0.704583    Biso  1.000000 O
   O1595       1.0     0.831075     0.367427     0.704567    Biso  1.000000 O
   O1596       1.0     0.120138     0.613611     0.704542    Biso  1.000000 O
   O1597       1.0     0.870236     0.612906     0.704542    Biso  1.000000 O
   O1598       1.0     0.786383     0.283983     0.704525    Biso  1.000000 O
   O1599       1.0     0.787581     0.615547     0.704475    Biso  1.000000 O
   O1600       1.0     0.370192     0.280613     0.704400    Biso  1.000000 O
   O1601       1.0     0.243564     0.699394     0.704392    Biso  1.000000 O
   O1602       1.0     0.202226     0.614038     0.704392    Biso  1.000000 O
   O1603       1.0     0.455199     0.616930     0.704392    Biso  1.000000 O
   O1604       1.0     0.623405     0.118075     0.704375    Biso  1.000000 O
   O1605       1.0     0.079954     0.699092     0.704358    Biso  1.000000 O
   O1606       1.0     0.704251     0.444433     0.704325    Biso  1.000000 O
   O1607       1.0     0.328113     0.694716     0.704317    Biso  1.000000 O
   O1608       1.0     0.579888     0.365968     0.704267    Biso  1.000000 O
   O1609       1.0     0.953326     0.614139     0.704258    Biso  1.000000 O
   O1610       1.0     0.746809     0.699872     0.704233    Biso  1.000000 O
   O1611       1.0     0.120334     0.117421     0.704233    Biso  1.000000 O
   O1612       1.0     0.494729     0.864774     0.704225    Biso  1.000000 O
   O1613       1.0     0.203968     0.116264     0.704208    Biso  1.000000 O
   O1614       1.0     0.910724     0.530669     0.704192    Biso  1.000000 O
   O1615       1.0     0.619963     0.950230     0.704183    Biso  1.000000 O
   O1616       1.0     0.873219     0.783115     0.704167    Biso  1.000000 O
   O1617       1.0     0.784706     0.118251     0.704150    Biso  1.000000 O
   O1618       1.0     0.535283     0.281292     0.704142    Biso  1.000000 O
   O1619       1.0     0.206103     0.283555     0.704133    Biso  1.000000 O
   O1620       1.0     0.203816     0.948973     0.704117    Biso  1.000000 O
   O1621       1.0     0.663218     0.867012     0.704100    Biso  1.000000 O
   O1622       1.0     0.995513     0.199130     0.704092    Biso  1.000000 O
   O1623       1.0     0.535915     0.784045     0.704083    Biso  1.000000 O
   O1624       1.0     0.078974     0.201871     0.704067    Biso  1.000000 O
   O1625       1.0     0.995622     0.699092     0.704017    Biso  1.000000 O
   O1626       1.0     0.413164     0.866358     0.703975    Biso  1.000000 O
   O1627       1.0     0.372719     0.450947     0.703950    Biso  1.000000 O
   O1628       1.0     0.455830     0.949048     0.703925    Biso  1.000000 O
   O1629       1.0     0.204622     0.449513     0.703892    Biso  1.000000 O
   O1630       1.0     0.412924     0.699620     0.703875    Biso  1.000000 O
   O1631       1.0     0.996080     0.365516     0.703850    Biso  1.000000 O
   O1632       1.0     0.287668     0.278928     0.703825    Biso  1.000000 O
   O1633       1.0     0.871194     0.950708     0.703825    Biso  1.000000 O
   O1634       1.0     0.160866     0.530292     0.703808    Biso  1.000000 O
   O1635       1.0     0.536503     0.949124     0.703725    Biso  1.000000 O
   O1636       1.0     0.247724     0.198929     0.703725    Biso  1.000000 O
   O1637       1.0     0.286144     0.117245     0.703700    Biso  1.000000 O
   O1638       1.0     0.581718     0.201041     0.703692    Biso  1.000000 O
   O1639       1.0     0.537527     0.450494     0.703667    Biso  1.000000 O
   O1640       1.0     0.831402     0.200060     0.703650    Biso  1.000000 O
   O1641       1.0     0.163523     0.867716     0.703642    Biso  1.000000 O
   O1642       1.0     0.953587     0.117848     0.703633    Biso  1.000000 O
   O1643       1.0     0.036133     0.780374     0.703600    Biso  1.000000 O
   O1644       1.0     0.037026     0.449136     0.703592    Biso  1.000000 O
   O1645       1.0     0.247876     0.866685     0.703583    Biso  1.000000 O
   O1646       1.0     0.329377     0.532455     0.703575    Biso  1.000000 O
   O1647       1.0     0.453674     0.114554     0.703567    Biso  1.000000 O
   O1648       1.0     0.578103     0.535548     0.703542    Biso  1.000000 O
   O1649       1.0     0.745720     0.863743     0.703533    Biso  1.000000 O
   O1650       1.0     0.913316     0.366698     0.703517    Biso  1.000000 O
   O1651       1.0     0.619746     0.782285     0.703517    Biso  1.000000 O
   O1652       1.0     0.076186     0.034479     0.703517    Biso  1.000000 O
   O1653       1.0     0.911704     0.196992     0.703508    Biso  1.000000 O
   O1654       1.0     0.828375     0.532807     0.703500    Biso  1.000000 O
   O1655       1.0     0.247397     0.365013     0.703500    Biso  1.000000 O
   O1656       1.0     0.455134     0.783266     0.703458    Biso  1.000000 O
   O1657       1.0     0.411378     0.198375     0.703458    Biso  1.000000 O
   O1658       1.0     0.244544     0.033750     0.703450    Biso  1.000000 O
   O1659       1.0     0.661650     0.362347     0.703433    Biso  1.000000 O
   O1660       1.0     0.078320     0.532103     0.703417    Biso  1.000000 O
   O1661       1.0     0.704077     0.281141     0.703417    Biso  1.000000 O
   O1662       1.0     0.414906     0.034001     0.703417    Biso  1.000000 O
   O1663       1.0     0.662151     0.199708     0.703408    Biso  1.000000 O
   O1664       1.0     0.035479     0.950255     0.703400    Biso  1.000000 O
   O1665       1.0     0.206778     0.783040     0.703400    Biso  1.000000 O
   O1666       1.0     0.119550     0.450067     0.703383    Biso  1.000000 O
   O1667       1.0     0.494838     0.033775     0.703358    Biso  1.000000 O
   O1668       1.0     0.620290     0.615773     0.703317    Biso  1.000000 O
   O1669       1.0     0.539422     0.615120     0.703317    Biso  1.000000 O
   O1670       1.0     0.954676     0.281619     0.703292    Biso  1.000000 O
   O1671       1.0     0.370584     0.114529     0.703283    Biso  1.000000 O
   O1672       1.0     0.328723     0.199306     0.703258    Biso  1.000000 O
   O1673       1.0     0.494032     0.701305     0.703200    Biso  1.000000 O
   O1674       1.0     0.327721     0.865453     0.703200    Biso  1.000000 O
   O1675       1.0     0.996406     0.032970     0.703083    Biso  1.000000 O
   O1676       1.0     0.954545     0.782612     0.703083    Biso  1.000000 O
   O1677       1.0     0.956310     0.448885     0.702983    Biso  1.000000 O
   O1678       1.0     0.995840     0.862636     0.702942    Biso  1.000000 O
   O1679       1.0     0.879056     0.111284     0.701008    Biso  1.000000 O
   O1680       1.0     0.662456     0.541508     0.700975    Biso  1.000000 O
   O1681       1.0     0.363157     0.610241     0.700850    Biso  1.000000 O
   O1682       1.0     0.335453     0.025451     0.700800    Biso  1.000000 O
   O1683       1.0     0.294442     0.944471     0.700792    Biso  1.000000 O
   O1684       1.0     0.875964     0.277067     0.700775    Biso  1.000000 O
   O1685       1.0     0.836433     0.030556     0.700742    Biso  1.000000 O
   O1686       1.0     0.714248     0.946709     0.700717    Biso  1.000000 O
   O1687       1.0     0.030993     0.277092     0.700708    Biso  1.000000 O
   O1688       1.0     0.701986     0.126676     0.700692    Biso  1.000000 O
   O1689       1.0     0.169556     0.025577     0.700633    Biso  1.000000 O
   O1690       1.0     0.029337     0.109650     0.700633    Biso  1.000000 O
   O1691       1.0     0.327983     0.377638     0.700617    Biso  1.000000 O
   O1692       1.0     0.453021     0.462666     0.700592    Biso  1.000000 O
   O1693       1.0     0.083460     0.876217     0.700558    Biso  1.000000 O
   O1694       1.0     0.503877     0.531524     0.700558    Biso  1.000000 O
   O1695       1.0     0.570937     0.858688     0.700550    Biso  1.000000 O
   O1696       1.0     0.735636     0.196439     0.700508    Biso  1.000000 O
   O1697       1.0     0.626737     0.437744     0.700500    Biso  1.000000 O
   O1698       1.0     0.506599     0.194804     0.700492    Biso  1.000000 O
   O1699       1.0     0.368668     0.793627     0.700458    Biso  1.000000 O
   O1700       1.0     0.253757     0.525363     0.700450    Biso  1.000000 O
   O1701       1.0     0.881387     0.441994     0.700442    Biso  1.000000 O
   O1702       1.0     0.951235     0.963886     0.700433    Biso  1.000000 O
   O1703       1.0     0.153395     0.195056     0.700433    Biso  1.000000 O
   O1704       1.0     0.588317     0.692025     0.700425    Biso  1.000000 O
   O1705       1.0     0.694516     0.610417     0.700400    Biso  1.000000 O
   O1706       1.0     0.736486     0.356487     0.700325    Biso  1.000000 O
   O1707       1.0     0.362569     0.943993     0.700325    Biso  1.000000 O
   O1708       1.0     0.704273     0.791540     0.700308    Biso  1.000000 O
   O1709       1.0     0.487825     0.356764     0.700308    Biso  1.000000 O
   O1710       1.0     0.004726     0.523854     0.700292    Biso  1.000000 O
   O1711       1.0     0.171364     0.357217     0.700292    Biso  1.000000 O
   O1712       1.0     0.904038     0.026960     0.700292    Biso  1.000000 O
   O1713       1.0     0.277954     0.442069     0.700267    Biso  1.000000 O
   O1714       1.0     0.742279     0.544099     0.700258    Biso  1.000000 O
   O1715       1.0     0.911073     0.710510     0.700258    Biso  1.000000 O
   O1716       1.0     0.115912     0.775294     0.700200    Biso  1.000000 O
   O1717       1.0     0.131768     0.942660     0.700158    Biso  1.000000 O
   O1718       1.0     0.530840     0.109021     0.700125    Biso  1.000000 O
   O1719       1.0     0.777998     0.777708     0.700117    Biso  1.000000 O
   O1720       1.0     0.568846     0.027035     0.700100    Biso  1.000000 O
   O1721       1.0     0.632639     0.274501     0.700083    Biso  1.000000 O
   O1722       1.0     0.295988     0.606569     0.700058    Biso  1.000000 O
   O1723       1.0     0.920024     0.855167     0.700050    Biso  1.000000 O
   O1724       1.0     0.027639     0.605437     0.700033    Biso  1.000000 O
   O1725       1.0     0.287581     0.796821     0.700008    Biso  1.000000 O
   O1726       1.0     0.787429     0.965294     0.700008    Biso  1.000000 O
   O1727       1.0     0.828593     0.712019     0.699992    Biso  1.000000 O
   O1728       1.0     0.164351     0.713729     0.699733    Biso  1.000000 O
   H1          1.0     0.750839     0.367176     0.694742    Biso  1.000000 H
   H2          1.0     0.157947     0.369414     0.694625    Biso  1.000000 H
   H3          1.0     0.866402     0.119810     0.694608    Biso  1.000000 H
   H4          1.0     0.584397     0.035636     0.694567    Biso  1.000000 H
   H5          1.0     0.700680     0.955084     0.694558    Biso  1.000000 H
   H6          1.0     0.743956     0.525614     0.694508    Biso  1.000000 H
   H7          1.0     0.238533     0.531273     0.694492    Biso  1.000000 H
   H8          1.0     0.287124     0.776928     0.694483    Biso  1.000000 H
   H9          1.0     0.905171     0.865201     0.694425    Biso  1.000000 H
   H10         1.0     0.829115     0.692352     0.694408    Biso  1.000000 H
   H11         1.0     0.452193     0.444634     0.694358    Biso  1.000000 H
   H12         1.0     0.659015     0.524684     0.694358    Biso  1.000000 H
   H13         1.0     0.617873     0.283329     0.694308    Biso  1.000000 H
   H14         1.0     0.043799     0.285466     0.694275    Biso  1.000000 H
   H15         1.0     0.039117     0.619546     0.694275    Biso  1.000000 H
   H16         1.0     0.292024     0.451651     0.694267    Biso  1.000000 H
   H17         1.0     0.990112     0.532228     0.694258    Biso  1.000000 H
   H18         1.0     0.162891     0.693962     0.694250    Biso  1.000000 H
   H19         1.0     0.323496     0.035083     0.694242    Biso  1.000000 H
   H20         1.0     0.708237     0.619621     0.694233    Biso  1.000000 H
   H21         1.0     0.584528     0.869049     0.694225    Biso  1.000000 H
   H22         1.0     0.750011     0.203455     0.694225    Biso  1.000000 H
   H23         1.0     0.328288     0.360260     0.694225    Biso  1.000000 H
   H24         1.0     0.701137     0.109348     0.694217    Biso  1.000000 H
   H25         1.0     0.117807     0.951865     0.694192    Biso  1.000000 H
   H26         1.0     0.790347     0.945628     0.694192    Biso  1.000000 H
   H27         1.0     0.376770     0.619169     0.694150    Biso  1.000000 H
   H28         1.0     0.575794     0.702563     0.694142    Biso  1.000000 H
   H29         1.0     0.867644     0.449765     0.694142    Biso  1.000000 H
   H30         1.0     0.543930     0.119382     0.694125    Biso  1.000000 H
   H31         1.0     0.040837     0.119684     0.694108    Biso  1.000000 H
   H32         1.0     0.822015     0.039258     0.694108    Biso  1.000000 H
   H33         1.0     0.156858     0.033800     0.694075    Biso  1.000000 H
   H34         1.0     0.702661     0.774413     0.694058    Biso  1.000000 H
   H35         1.0     0.501677     0.366899     0.694058    Biso  1.000000 H
   H36         1.0     0.168162     0.202952     0.694050    Biso  1.000000 H
   H37         1.0     0.281897     0.952141     0.694042    Biso  1.000000 H
   H38         1.0     0.864159     0.286623     0.694042    Biso  1.000000 H
   H39         1.0     0.952760     0.946734     0.694042    Biso  1.000000 H
   H40         1.0     0.369931     0.776400     0.694033    Biso  1.000000 H
   H41         1.0     0.493967     0.202952     0.693992    Biso  1.000000 H
   H42         1.0     0.616065     0.449388     0.693983    Biso  1.000000 H
   H43         1.0     0.916866     0.036868     0.693975    Biso  1.000000 H
   H44         1.0     0.377183     0.951638     0.693942    Biso  1.000000 H
   H45         1.0     0.080738     0.860096     0.693925    Biso  1.000000 H
   H46         1.0     0.128414     0.784926     0.693925    Biso  1.000000 H
   H47         1.0     0.791567     0.788220     0.693917    Biso  1.000000 H
   H48         1.0     0.911008     0.693132     0.693892    Biso  1.000000 H
   H49         1.0     0.491201     0.539245     0.693858    Biso  1.000000 H
   O1729       1.0     0.786340     0.906597     0.692858    Biso  1.000000 O
   H50         1.0     0.303132     0.260996     0.692817    Biso  1.000000 H
   H51         1.0     0.320904     0.223851     0.692617    Biso  1.000000 H
   H52         1.0     0.854445     0.192138     0.692567    Biso  1.000000 H
   H53         1.0     0.961384     0.806830     0.692517    Biso  1.000000 H
   O1730       1.0     0.323757     0.320222     0.692492    Biso  1.000000 O
   O1731       1.0     0.585791     0.298670     0.692475    Biso  1.000000 O
   H54         1.0     0.890709     0.194528     0.692417    Biso  1.000000 H
   H55         1.0     0.518796     0.273621     0.692383    Biso  1.000000 H
   H56         1.0     0.082611     0.222795     0.692367    Biso  1.000000 H
   O1732       1.0     0.781330     0.220330     0.692350    Biso  1.000000 O
   O1733       1.0     0.126693     0.386213     0.692342    Biso  1.000000 O
   O1734       1.0     0.204622     0.542514     0.692342    Biso  1.000000 O
   O1735       1.0     0.821841     0.806554     0.692300    Biso  1.000000 O
   H57         1.0     0.011739     0.196665     0.692300    Biso  1.000000 H
   O1736       1.0     0.443438     0.406081     0.692275    Biso  1.000000 O
   H58         1.0     0.574378     0.221110     0.692275    Biso  1.000000 H
   H59         1.0     0.633903     0.766466     0.692250    Biso  1.000000 H
   O1737       1.0     0.406325     0.971883     0.692250    Biso  1.000000 O
   O1738       1.0     0.197805     0.220959     0.692217    Biso  1.000000 O
   O1739       1.0     0.778935     0.390388     0.692208    Biso  1.000000 O
   O1740       1.0     0.613930     0.887785     0.692192    Biso  1.000000 O
   H60         1.0     0.978133     0.843699     0.692142    Biso  1.000000 H
   O1741       1.0     0.160082     0.653899     0.692125    Biso  1.000000 O
   O1742       1.0     0.066690     0.147323     0.692117    Biso  1.000000 O
   O1743       1.0     0.070654     0.635918     0.692117    Biso  1.000000 O
   O1744       1.0     0.287342     0.736866     0.692117    Biso  1.000000 O
   O1745       1.0     0.529229     0.389332     0.692100    Biso  1.000000 O
   O1746       1.0     0.837196     0.469079     0.692092    Biso  1.000000 O
   O1747       1.0     0.958466     0.547469     0.692075    Biso  1.000000 O
   O1748       1.0     0.464368     0.224882     0.692033    Biso  1.000000 O
   O1749       1.0     0.614671     0.055001     0.692017    Biso  1.000000 O
   O1750       1.0     0.792656     0.056283     0.692008    Biso  1.000000 O
   H61         1.0     0.408590     0.349144     0.691967    Biso  1.000000 H
   H62         1.0     0.000501     0.682670     0.691942    Biso  1.000000 H
   H63         1.0     0.189528     0.118100     0.691942    Biso  1.000000 H
   O1751       1.0     0.405541     0.638232     0.691917    Biso  1.000000 O
   O1752       1.0     0.076687     0.300380     0.691892    Biso  1.000000 O
   O1753       1.0     0.670645     0.976234     0.691875    Biso  1.000000 O
   O1754       1.0     0.702465     0.069487     0.691858    Biso  1.000000 O
   H64         1.0     0.035305     0.431054     0.691858    Biso  1.000000 H
   O1755       1.0     0.828309     0.652365     0.691850    Biso  1.000000 O
   O1756       1.0     0.877423     0.888615     0.691842    Biso  1.000000 O
   H65         1.0     0.199438     0.433317     0.691842    Biso  1.000000 H
   O1757       1.0     0.590735     0.477052     0.691833    Biso  1.000000 O
   O1758       1.0     0.294464     0.057088     0.691833    Biso  1.000000 O
   H66         1.0     0.379710     0.466413     0.691825    Biso  1.000000 H
   O1759       1.0     0.087185     0.970953     0.691817    Biso  1.000000 O
   H67         1.0     0.189289     0.525941     0.691817    Biso  1.000000 H
   O1760       1.0     0.957769     0.907100     0.691808    Biso  1.000000 O
   H68         1.0     0.238838     0.182582     0.691808    Biso  1.000000 H
   H69         1.0     0.259246     0.348842     0.691800    Biso  1.000000 H
   H70         1.0     0.495600     0.015140     0.691775    Biso  1.000000 H
   O1761       1.0     0.546565     0.723436     0.691758    Biso  1.000000 O
   H71         1.0     0.345908     0.531399     0.691742    Biso  1.000000 H
   H72         1.0     0.606133     0.950130     0.691733    Biso  1.000000 H
   H73         1.0     0.901119     0.541861     0.691725    Biso  1.000000 H
   O1762       1.0     0.073071     0.820662     0.691725    Biso  1.000000 O
   O1763       1.0     0.321383     0.472097     0.691708    Biso  1.000000 O
   H74         1.0     0.146818     0.536755     0.691700    Biso  1.000000 H
   O1764       1.0     0.910724     0.652919     0.691692    Biso  1.000000 O
   H75         1.0     0.401185     0.873299     0.691692    Biso  1.000000 H
   O1765       1.0     0.736507     0.642054     0.691658    Biso  1.000000 O
   O1766       1.0     0.746374     0.484395     0.691658    Biso  1.000000 O
   O1767       1.0     0.366468     0.736614     0.691650    Biso  1.000000 O
   H76         1.0     0.178725     0.868093     0.691633    Biso  1.000000 H
   O1768       1.0     0.943481     0.062118     0.691625    Biso  1.000000 O
   H77         1.0     0.400836     0.212182     0.691617    Biso  1.000000 H
   O1769       1.0     0.834778     0.137691     0.691617    Biso  1.000000 O
   O1770       1.0     0.696236     0.733622     0.691617    Biso  1.000000 O
   O1771       1.0     0.664046     0.485929     0.691617    Biso  1.000000 O
   H78         1.0     0.079017     0.513065     0.691600    Biso  1.000000 H
   O1772       1.0     0.574356     0.140306     0.691600    Biso  1.000000 O
   H79         1.0     0.674369     0.876393     0.691592    Biso  1.000000 H
   H80         1.0     0.134142     0.460529     0.691592    Biso  1.000000 H
   H81         1.0     0.947380     0.470840     0.691592    Biso  1.000000 H
   H82         1.0     0.460012     0.933280     0.691583    Biso  1.000000 H
   O1773       1.0     0.252080     0.972336     0.691575    Biso  1.000000 O
   O1774       1.0     0.459185     0.554611     0.691575    Biso  1.000000 O
   H83         1.0     0.912532     0.349596     0.691575    Biso  1.000000 H
   H84         1.0     0.298950     0.604607     0.691575    Biso  1.000000 H
   O1775       1.0     0.128479     0.056585     0.691567    Biso  1.000000 O
   H85         1.0     0.039160     0.762644     0.691558    Biso  1.000000 H
   H86         1.0     0.442240     0.793124     0.691558    Biso  1.000000 H
   H87         1.0     0.856427     0.950632     0.691550    Biso  1.000000 H
   H88         1.0     0.235484     0.050097     0.691542    Biso  1.000000 H
   H89         1.0     0.996145     0.349747     0.691542    Biso  1.000000 H
   H90         1.0     0.385373     0.121067     0.691533    Biso  1.000000 H
   H91         1.0     0.299016     0.123004     0.691517    Biso  1.000000 H
   H92         1.0     0.458509     0.132586     0.691492    Biso  1.000000 H
   O1776       1.0     0.158448     0.807384     0.691492    Biso  1.000000 O
   H93         1.0     0.494403     0.682620     0.691450    Biso  1.000000 H
   H94         1.0     0.533192     0.933355     0.691433    Biso  1.000000 H
   O1777       1.0     0.834081     0.306038     0.691425    Biso  1.000000 O
   H95         1.0     0.399029     0.035661     0.691417    Biso  1.000000 H
   H96         1.0     0.424206     0.707794     0.691367    Biso  1.000000 H
   H97         1.0     0.522346     0.450972     0.691358    Biso  1.000000 H
   H98         1.0     0.965065     0.130222     0.691333    Biso  1.000000 H
   H99         1.0     0.672714     0.374418     0.691308    Biso  1.000000 H
   H100        1.0     0.817245     0.544325     0.691267    Biso  1.000000 H
   H101        1.0     0.956288     0.263637     0.691208    Biso  1.000000 H
   H102        1.0     0.590561     0.542716     0.691142    Biso  1.000000 H
   O1778       1.0     0.248290     0.639388     0.691142    Biso  1.000000 O
   H103        1.0     0.216230     0.797525     0.691042    Biso  1.000000 H
   H104        1.0     0.012523     0.868320     0.690942    Biso  1.000000 H
   H105        1.0     0.778063     0.128084     0.690925    Biso  1.000000 H
   H106        1.0     0.962016     0.427936     0.690717    Biso  1.000000 H
   H107        1.0     0.485342     0.257601     0.690608    Biso  1.000000 H
   H108        1.0     0.661955     0.739230     0.690400    Biso  1.000000 H
   H109        1.0     0.570218     0.262380     0.690383    Biso  1.000000 H
   H110        1.0     0.713922     0.281065     0.690292    Biso  1.000000 H
   H111        1.0     0.058566     0.169052     0.690292    Biso  1.000000 H
   H112        1.0     0.750577     0.853859     0.690183    Biso  1.000000 H
   H113        1.0     0.288039     0.323970     0.690183    Biso  1.000000 H
   H114        1.0     0.070741     0.043307     0.690167    Biso  1.000000 H
   H115        1.0     0.002113     0.024948     0.690125    Biso  1.000000 H
   H116        1.0     0.657817     0.196363     0.689992    Biso  1.000000 H
   H117        1.0     0.620399     0.613862     0.689992    Biso  1.000000 H
   H118        1.0     0.090844     0.263260     0.689975    Biso  1.000000 H
   H119        1.0     0.408764     0.404622     0.689567    Biso  1.000000 H
   O1779       1.0     0.639043     0.742223     0.689442    Biso  1.000000 O
   O1780       1.0     0.154288     0.471619     0.689325    Biso  1.000000 O
   H120        1.0     0.941717     0.511154     0.689283    Biso  1.000000 H
   O1781       1.0     0.978721     0.819983     0.688992    Biso  1.000000 O
   H121        1.0     0.599338     0.497322     0.688967    Biso  1.000000 H
   O1782       1.0     0.098075     0.238563     0.688900    Biso  1.000000 O
   O1783       1.0     0.497648     0.657219     0.688758    Biso  1.000000 O
   O1784       1.0     0.981465     0.146518     0.688750    Biso  1.000000 O
   H122        1.0     0.217624     0.151472     0.688733    Biso  1.000000 H
   O1785       1.0     0.498824     0.277922     0.688642    Biso  1.000000 O
   O1786       1.0     0.999042     0.658150     0.688608    Biso  1.000000 O
   O1787       1.0     0.036067     0.406207     0.688592    Biso  1.000000 O
   O1788       1.0     0.030252     0.882881     0.688550    Biso  1.000000 O
   O1789       1.0     0.036808     0.737872     0.688542    Biso  1.000000 O
   O1790       1.0     0.305767     0.238740     0.688525    Biso  1.000000 O
   O1791       1.0     0.217973     0.064331     0.688517    Biso  1.000000 O
   H123        1.0     0.263471     0.625154     0.688417    Biso  1.000000 H
   O1792       1.0     0.424685     0.807409     0.688367    Biso  1.000000 O
   O1793       1.0     0.693884     0.885673     0.688333    Biso  1.000000 O
   O1794       1.0     0.386854     0.398310     0.688325    Biso  1.000000 O
   H124        1.0     0.987978     0.402409     0.688300    Biso  1.000000 H
   O1795       1.0     0.883369     0.554963     0.688300    Biso  1.000000 O
   O1796       1.0     0.496363     0.990594     0.688258    Biso  1.000000 O
   H125        1.0     0.966067     0.758922     0.688242    Biso  1.000000 H
   O1797       1.0     0.030209     0.206574     0.688225    Biso  1.000000 O
   O1798       1.0     0.800257     0.559213     0.688192    Biso  1.000000 O
   O1799       1.0     0.410419     0.325655     0.688192    Biso  1.000000 O
   O1800       1.0     0.402666     0.135905     0.688192    Biso  1.000000 O
   O1801       1.0     0.173716     0.133491     0.688175    Biso  1.000000 O
   O1802       1.0     0.871847     0.200211     0.688133    Biso  1.000000 O
   O1803       1.0     0.954241     0.238991     0.688083    Biso  1.000000 O
   H126        1.0     0.769504     0.408420     0.688067    Biso  1.000000 H
   O1804       1.0     0.238010     0.158866     0.688017    Biso  1.000000 O
   O1805       1.0     0.365379     0.539044     0.688008    Biso  1.000000 O
   O1806       1.0     0.562465     0.238991     0.687983    Biso  1.000000 O
   H127        1.0     0.484297     0.905641     0.687958    Biso  1.000000 H
   O1807       1.0     0.529773     0.909489     0.687925    Biso  1.000000 O
   H128        1.0     0.118330     0.367829     0.687925    Biso  1.000000 H
   O1808       1.0     0.382868     0.884390     0.687925    Biso  1.000000 O
   O1809       1.0     0.914057     0.325478     0.687908    Biso  1.000000 O
   H129        1.0     0.466633     0.170787     0.687908    Biso  1.000000 H
   O1810       1.0     0.201681     0.409828     0.687900    Biso  1.000000 O
   O1811       1.0     0.382737     0.223977     0.687875    Biso  1.000000 O
   O1812       1.0     0.463083     0.909715     0.687867    Biso  1.000000 O
   O1813       1.0     0.198044     0.876644     0.687825    Biso  1.000000 O
   H130        1.0     0.935684     0.081810     0.687800    Biso  1.000000 H
   O1814       1.0     0.474191     0.147725     0.687783    Biso  1.000000 O
   O1815       1.0     0.933767     0.487388     0.687767    Biso  1.000000 O
   H131        1.0     0.791981     0.204059     0.687750    Biso  1.000000 H
   O1816       1.0     0.587686     0.959410     0.687692    Biso  1.000000 O
   O1817       1.0     0.134164     0.554863     0.687683    Biso  1.000000 O
   O1818       1.0     0.993422     0.326258     0.687625    Biso  1.000000 O
   H132        1.0     0.668032     0.998089     0.687625    Biso  1.000000 H
   O1819       1.0     0.438929     0.723939     0.687442    Biso  1.000000 O
   O1820       1.0     0.505358     0.463421     0.687400    Biso  1.000000 O
   O1821       1.0     0.267457     0.328798     0.687392    Biso  1.000000 O
   H133        1.0     0.989350     0.732012     0.687333    Biso  1.000000 H
   O1822       1.0     0.317812     0.131554     0.687308    Biso  1.000000 O
   H134        1.0     0.175872     0.804793     0.687250    Biso  1.000000 H
   H135        1.0     0.724942     0.657546     0.687175    Biso  1.000000 H
   H136        1.0     0.811517     0.645122     0.687133    Biso  1.000000 H
   O1823       1.0     0.966938     0.405653     0.687133    Biso  1.000000 O
   O1824       1.0     0.610293     0.546362     0.687083    Biso  1.000000 O
   O1825       1.0     0.840659     0.963358     0.687058    Biso  1.000000 O
   H137        1.0     0.746526     0.464427     0.686975    Biso  1.000000 H
   O1826       1.0     0.079692     0.490833     0.686967    Biso  1.000000 O
   H138        1.0     0.451867     0.536277     0.686892    Biso  1.000000 H
   H139        1.0     0.349458     0.736765     0.686825    Biso  1.000000 H
   H140        1.0     0.377227     0.517466     0.686758    Biso  1.000000 H
   H141        1.0     0.578320     0.159118     0.686758    Biso  1.000000 H
   H142        1.0     0.303306     0.737847     0.686625    Biso  1.000000 H
   O1827       1.0     0.653461     0.818198     0.686625    Biso  1.000000 O
   H143        1.0     0.417541     0.625506     0.686608    Biso  1.000000 H
   H144        1.0     0.619571     0.871816     0.686600    Biso  1.000000 H
   H145        1.0     0.315176     0.490079     0.686592    Biso  1.000000 H
   H146        1.0     0.255913     0.991424     0.686567    Biso  1.000000 H
   H147        1.0     0.174609     0.646254     0.686558    Biso  1.000000 H
   H148        1.0     0.210219     0.855821     0.686558    Biso  1.000000 H
   H149        1.0     0.821057     0.292659     0.686492    Biso  1.000000 H
   H150        1.0     0.785120     0.040414     0.686450    Biso  1.000000 H
   H151        1.0     0.895631     0.643538     0.686442    Biso  1.000000 H
   H152        1.0     0.305375     0.070543     0.686408    Biso  1.000000 H
   H153        1.0     0.335911     0.312879     0.686375    Biso  1.000000 H
   H154        1.0     0.612014     0.073259     0.686358    Biso  1.000000 H
   H155        1.0     0.840833     0.485803     0.686317    Biso  1.000000 H
   H156        1.0     0.888291     0.901542     0.686267    Biso  1.000000 H
   H157        1.0     0.076251     0.619546     0.686258    Biso  1.000000 H
   H158        1.0     0.699220     0.715841     0.686242    Biso  1.000000 H
   H159        1.0     0.827068     0.822046     0.686192    Biso  1.000000 H
   H160        1.0     0.827068     0.152705     0.686142    Biso  1.000000 H
   H161        1.0     0.943176     0.906597     0.686008    Biso  1.000000 H
   O1828       1.0     0.968615     0.735483     0.686008    Biso  1.000000 O
   H162        1.0     0.963083     0.563514     0.686000    Biso  1.000000 H
   O1829       1.0     0.383674     0.045495     0.685992    Biso  1.000000 O
   H163        1.0     0.059568     0.826195     0.685950    Biso  1.000000 H
   H164        1.0     0.076012     0.959384     0.685917    Biso  1.000000 H
   H165        1.0     0.095134     0.660589     0.685850    Biso  1.000000 H
   H166        1.0     0.679139     0.489400     0.685783    Biso  1.000000 H
   H167        1.0     0.083852     0.313935     0.685758    Biso  1.000000 H
   H168        1.0     0.133423     0.072756     0.685750    Biso  1.000000 H
   O1830       1.0     0.224485     0.815180     0.685642    Biso  1.000000 O
   O1831       1.0     0.686283     0.385962     0.685567    Biso  1.000000 O
   H169        1.0     0.791175     0.897392     0.685567    Biso  1.000000 H
   H170        1.0     0.643203     0.039610     0.685542    Biso  1.000000 H
   O1832       1.0     0.765932     0.142142     0.685475    Biso  1.000000 O
   H171        1.0     0.540336     0.385358     0.685350    Biso  1.000000 H
   H172        1.0     0.726685     0.572492     0.685250    Biso  1.000000 H
   H173        1.0     0.714706     0.075321     0.685208    Biso  1.000000 H
   H174        1.0     0.102823     0.410180     0.685200    Biso  1.000000 H
   H175        1.0     0.411487     0.980937     0.685167    Biso  1.000000 H
   H176        1.0     0.702988     0.677489     0.685133    Biso  1.000000 H
   H177        1.0     0.453565     0.405980     0.685117    Biso  1.000000 H
   H178        1.0     0.678181     0.047230     0.685108    Biso  1.000000 H
   H179        1.0     0.544409     0.708825     0.685092    Biso  1.000000 H
   H180        1.0     0.130679     0.663682     0.685008    Biso  1.000000 H
   H181        1.0     0.586183     0.309685     0.684950    Biso  1.000000 H
   H182        1.0     0.805419     0.372432     0.684833    Biso  1.000000 H
   H183        1.0     0.453936     0.227146     0.684708    Biso  1.000000 H
   H184        1.0     0.989763     0.370093     0.684700    Biso  1.000000 H
   O1833       1.0     0.387899     0.477982     0.684675    Biso  1.000000 O
   H185        1.0     0.791131     0.253753     0.684675    Biso  1.000000 H
   H186        1.0     0.199983     0.230390     0.684592    Biso  1.000000 H
   H187        1.0     0.766738     0.634585     0.684533    Biso  1.000000 H
   H188        1.0     0.226554     0.952116     0.684483    Biso  1.000000 H
   H189        1.0     0.266498     0.712295     0.684433    Biso  1.000000 H
   H190        1.0     0.851418     0.868169     0.684417    Biso  1.000000 H
   H191        1.0     0.391210     0.320524     0.684358    Biso  1.000000 H
   H192        1.0     0.828963     0.341825     0.684333    Biso  1.000000 H
   H193        1.0     0.055822     0.405628     0.684233    Biso  1.000000 H
   H194        1.0     0.853552     0.634635     0.684150    Biso  1.000000 H
   H195        1.0     0.112362     0.988054     0.684142    Biso  1.000000 H
   H196        1.0     0.447336     0.586047     0.684108    Biso  1.000000 H
   H197        1.0     0.252864     0.674270     0.684008    Biso  1.000000 H
   H198        1.0     0.376552     0.417398     0.683992    Biso  1.000000 H
   H199        1.0     0.579213     0.939642     0.683958    Biso  1.000000 H
   H200        1.0     0.102104     0.821870     0.683800    Biso  1.000000 H
   H201        1.0     0.840593     0.435279     0.683717    Biso  1.000000 H
   O1834       1.0     0.722895     0.667983     0.683700    Biso  1.000000 O
   H202        1.0     0.610315     0.569172     0.683667    Biso  1.000000 H
   H203        1.0     0.459577     0.486482     0.683608    Biso  1.000000 H
   O1835       1.0     0.058893     0.052260     0.683592    Biso  1.000000 O
   H204        1.0     0.055147     0.733018     0.683550    Biso  1.000000 H
   H205        1.0     0.654223     0.453613     0.683550    Biso  1.000000 H
   H206        1.0     0.852550     0.030103     0.683542    Biso  1.000000 H
   H207        1.0     0.992813     0.604104     0.683483    Biso  1.000000 H
   H208        1.0     0.798079     0.991047     0.683350    Biso  1.000000 H
   O1836       1.0     0.986126     0.394689     0.683333    Biso  1.000000 O
   H209        1.0     0.274535     0.036340     0.683275    Biso  1.000000 H
   H210        1.0     0.219280     0.635465     0.683275    Biso  1.000000 H
   H211        1.0     0.596920     0.118980     0.683233    Biso  1.000000 H
   H212        1.0     0.756501     0.935468     0.683225    Biso  1.000000 H
   H213        1.0     0.688984     0.906773     0.683175    Biso  1.000000 H
   H214        1.0     0.872849     0.538591     0.683092    Biso  1.000000 H
   H215        1.0     0.006926     0.990041     0.683083    Biso  1.000000 H
   H216        1.0     0.373176     0.205467     0.683083    Biso  1.000000 H
   H217        1.0     0.981030     0.659181     0.683067    Biso  1.000000 H
   H218        1.0     0.426711     0.739456     0.683058    Biso  1.000000 H
   O1837       1.0     0.755325     0.840983     0.683042    Biso  1.000000 O
   H219        1.0     0.161498     0.118100     0.683008    Biso  1.000000 H
   H220        1.0     0.337196     0.446445     0.682917    Biso  1.000000 H
   H221        1.0     0.128218     0.024520     0.682892    Biso  1.000000 H
   H222        1.0     0.149301     0.568041     0.682783    Biso  1.000000 H
   H223        1.0     0.413817     0.791842     0.682775    Biso  1.000000 H
   H224        1.0     0.191467     0.709051     0.682667    Biso  1.000000 H
   H225        1.0     0.970249     0.234867     0.682658    Biso  1.000000 H
   H226        1.0     0.787908     0.543722     0.682650    Biso  1.000000 H
   H227        1.0     0.513286     0.991651     0.682642    Biso  1.000000 H
   H228        1.0     0.935575     0.661193     0.682567    Biso  1.000000 H
   H229        1.0     0.042035     0.869628     0.682558    Biso  1.000000 H
   H230        1.0     0.495383     0.446521     0.682525    Biso  1.000000 H
   O1838       1.0     0.009409     0.015165     0.682517    Biso  1.000000 O
   H231        1.0     0.873546     0.601942     0.682458    Biso  1.000000 H
   H232        1.0     0.393366     0.150416     0.682442    Biso  1.000000 H
   H233        1.0     0.041796     0.037120     0.682433    Biso  1.000000 H
   H234        1.0     0.323975     0.112441     0.682408    Biso  1.000000 H
   H235        1.0     0.136886     0.826220     0.682300    Biso  1.000000 H
   H236        1.0     0.790238     0.605865     0.682258    Biso  1.000000 H
   O1839       1.0     0.721545     0.281090     0.682258    Biso  1.000000 O
   H237        1.0     0.722960     0.416568     0.682192    Biso  1.000000 H
   H238        1.0     0.141634     0.173604     0.682083    Biso  1.000000 H
   H239        1.0     0.205493     0.920605     0.682025    Biso  1.000000 H
   H240        1.0     0.085029     0.443276     0.681983    Biso  1.000000 H
   H241        1.0     0.636734     0.826271     0.681983    Biso  1.000000 H
   H242        1.0     0.978155     0.329905     0.681908    Biso  1.000000 H
   H243        1.0     0.192033     0.563388     0.681758    Biso  1.000000 H
   H244        1.0     0.241038     0.805271     0.681742    Biso  1.000000 H
   H245        1.0     0.670841     0.818877     0.681725    Biso  1.000000 H
   H246        1.0     0.779740     0.156804     0.681600    Biso  1.000000 H
   H247        1.0     0.368188     0.278902     0.681592    Biso  1.000000 H
   H248        1.0     0.151566     0.483314     0.681567    Biso  1.000000 H
   H249        1.0     0.429934     0.024923     0.681558    Biso  1.000000 H
   O1840       1.0     0.654659     0.193421     0.681508    Biso  1.000000 O
   O1841       1.0     0.616566     0.613057     0.681408    Biso  1.000000 O
   H250        1.0     0.809862     0.705203     0.681358    Biso  1.000000 H
   H251        1.0     0.350982     0.157408     0.681342    Biso  1.000000 H
   O1842       1.0     0.661911     0.033775     0.681283    Biso  1.000000 O
   H252        1.0     0.927538     0.328496     0.681258    Biso  1.000000 H
   H253        1.0     0.543690     0.907527     0.681250    Biso  1.000000 H
   H254        1.0     0.756959     0.507482     0.681233    Biso  1.000000 H
   H255        1.0     0.850068     0.114705     0.681217    Biso  1.000000 H
   H256        1.0     0.488544     0.654302     0.681125    Biso  1.000000 H
   H257        1.0     0.626824     0.697508     0.681100    Biso  1.000000 H
   H258        1.0     0.427299     0.492619     0.681083    Biso  1.000000 H
   H259        1.0     0.681252     0.955436     0.681058    Biso  1.000000 H
   O1843       1.0     0.111622     0.668938     0.680925    Biso  1.000000 O
   H260        1.0     0.022390     0.214496     0.680867    Biso  1.000000 H
   H261        1.0     0.457747     0.004049     0.680742    Biso  1.000000 H
   H262        1.0     0.060287     0.127455     0.680708    Biso  1.000000 H
   H263        1.0     0.590713     0.452934     0.680642    Biso  1.000000 H
   H264        1.0     0.988021     0.138973     0.680625    Biso  1.000000 H
   H265        1.0     0.950843     0.040264     0.680500    Biso  1.000000 H
   H266        1.0     0.379361     0.026985     0.680483    Biso  1.000000 H
   H267        1.0     0.214771     0.056057     0.680350    Biso  1.000000 H
   H268        1.0     0.693732     0.366823     0.680325    Biso  1.000000 H
   H269        1.0     0.381539     0.872922     0.680167    Biso  1.000000 H
   H270        1.0     0.633162     0.192390     0.680083    Biso  1.000000 H
   H271        1.0     0.193362     0.413198     0.680033    Biso  1.000000 H
   O1844       1.0     0.087207     0.419460     0.680033    Biso  1.000000 O
   H272        1.0     0.120051     0.201670     0.679908    Biso  1.000000 H
   O1845       1.0     0.820599     0.361366     0.679867    Biso  1.000000 O
   H273        1.0     0.665331     0.416342     0.679817    Biso  1.000000 H
   O1846       1.0     0.784227     0.628147     0.679700    Biso  1.000000 O
   H274        1.0     0.736682     0.833136     0.679667    Biso  1.000000 H
   O1847       1.0     0.127957     0.000754     0.679650    Biso  1.000000 O
   H275        1.0     0.674021     0.681614     0.679642    Biso  1.000000 H
   O1848       1.0     0.741081     0.426251     0.679417    Biso  1.000000 O
   H276        1.0     0.849000     0.966476     0.679400    Biso  1.000000 H
   O1849       1.0     0.869735     0.624198     0.679350    Biso  1.000000 O
   H277        1.0     0.107048     0.587431     0.679317    Biso  1.000000 H
   O1850       1.0     0.256959     0.695144     0.679258    Biso  1.000000 O
   H278        1.0     0.351004     0.066318     0.679208    Biso  1.000000 H
   O1851       1.0     0.693993     0.673440     0.679167    Biso  1.000000 O
   H279        1.0     0.082284     0.498805     0.678992    Biso  1.000000 H
   O1852       1.0     0.117524     0.832482     0.678817    Biso  1.000000 O
   O1853       1.0     0.446835     0.499660     0.678808    Biso  1.000000 O
   O1854       1.0     0.796184     0.271006     0.678758    Biso  1.000000 O
   H280        1.0     0.839722     0.396675     0.678675    Biso  1.000000 H
   O1855       1.0     0.839962     0.855142     0.678650    Biso  1.000000 O
   H281        1.0     0.376356     0.467721     0.678608    Biso  1.000000 H
   H282        1.0     0.620159     0.636748     0.678592    Biso  1.000000 H
   H283        1.0     0.738511     0.118728     0.678567    Biso  1.000000 H
   H284        1.0     0.363005     0.583532     0.678542    Biso  1.000000 H
   H285        1.0     0.832622     0.194427     0.678525    Biso  1.000000 H
   H286        1.0     0.954045     0.693534     0.678458    Biso  1.000000 H
   O1856       1.0     0.214684     0.940045     0.678433    Biso  1.000000 O
   H287        1.0     0.310929     0.360410     0.678350    Biso  1.000000 H
   H288        1.0     0.274927     0.257224     0.678342    Biso  1.000000 H
   H289        1.0     0.053840     0.918266     0.678333    Biso  1.000000 H
   O1857       1.0     0.920416     0.113296     0.678308    Biso  1.000000 O
   O1858       1.0     0.039770     0.408168     0.678300    Biso  1.000000 O
   O1859       1.0     0.979070     0.594447     0.678283    Biso  1.000000 O
   O1860       1.0     0.849980     0.419335     0.678242    Biso  1.000000 O
   H290        1.0     0.573529     0.464075     0.678242    Biso  1.000000 H
   H291        1.0     0.440084     0.308805     0.678233    Biso  1.000000 H
   H292        1.0     0.375790     0.618037     0.678008    Biso  1.000000 H
   H293        1.0     0.259855     0.292257     0.678000    Biso  1.000000 H
   H294        1.0     0.741778     0.596987     0.677992    Biso  1.000000 H
   O1861       1.0     0.437906     0.600785     0.677983    Biso  1.000000 O
   O1862       1.0     0.300518     0.602872     0.677967    Biso  1.000000 O
   H295        1.0     0.709195     0.264165     0.677867    Biso  1.000000 H
   O1863       1.0     0.790456     0.006212     0.677750    Biso  1.000000 O
   H296        1.0     0.938385     0.195106     0.677683    Biso  1.000000 H
   O1864       1.0     0.202291     0.637502     0.677683    Biso  1.000000 O
   O1865       1.0     0.729407     0.577371     0.677442    Biso  1.000000 O
   H297        1.0     0.905867     0.189397     0.677358    Biso  1.000000 H
   H298        1.0     0.778042     0.282851     0.677350    Biso  1.000000 H
   O1866       1.0     0.606961     0.104544     0.677333    Biso  1.000000 O
   H299        1.0     0.300540     0.545281     0.677333    Biso  1.000000 H
   H300        1.0     0.471142     0.294520     0.677267    Biso  1.000000 H
   H301        1.0     0.760335     0.370168     0.677267    Biso  1.000000 H
   H302        1.0     0.414754     0.236753     0.677217    Biso  1.000000 H
   H303        1.0     0.898528     0.108644     0.677183    Biso  1.000000 H
   H304        1.0     0.329420     0.528280     0.677158    Biso  1.000000 H
   O1867       1.0     0.308947     0.523049     0.677150    Biso  1.000000 O
   O1868       1.0     0.365030     0.299072     0.677150    Biso  1.000000 O
   O1869       1.0     0.654288     0.436763     0.677117    Biso  1.000000 O
   O1870       1.0     0.951562     0.669391     0.677067    Biso  1.000000 O
   H305        1.0     0.923226     0.138370     0.677050    Biso  1.000000 H
   O1871       1.0     0.348957     0.433343     0.676975    Biso  1.000000 O
   O1872       1.0     0.103389     0.345195     0.676892    Biso  1.000000 O
   O1873       1.0     0.267522     0.020496     0.676892    Biso  1.000000 O
   H306        1.0     0.905519     0.467243     0.676825    Biso  1.000000 H
   H307        1.0     0.223091     0.704801     0.676817    Biso  1.000000 H
   O1874       1.0     0.440040     0.009355     0.676742    Biso  1.000000 O
   H308        1.0     0.056519     0.088298     0.676600    Biso  1.000000 H
   H309        1.0     0.967635     0.614088     0.676575    Biso  1.000000 H
   H310        1.0     0.710176     0.315142     0.676525    Biso  1.000000 H
   H311        1.0     0.822690     0.868169     0.676500    Biso  1.000000 H
   H312        1.0     0.667008     0.152856     0.676417    Biso  1.000000 H
   O1875       1.0     0.812519     0.190881     0.676408    Biso  1.000000 O
   H313        1.0     0.321906     0.604783     0.676392    Biso  1.000000 H
   O1876       1.0     0.128806     0.182280     0.676367    Biso  1.000000 O
   O1877       1.0     0.622316     0.678621     0.676317    Biso  1.000000 O
   H314        1.0     0.714945     0.473581     0.676292    Biso  1.000000 H
   H315        1.0     0.039117     0.950859     0.676258    Biso  1.000000 H
   O1878       1.0     0.361742     0.172220     0.676200    Biso  1.000000 O
   O1879       1.0     0.749575     0.944220     0.676142    Biso  1.000000 O
   O1880       1.0     0.332099     0.073410     0.676083    Biso  1.000000 O
   O1881       1.0     0.178791     0.574931     0.675917    Biso  1.000000 O
   H316        1.0     0.339286     0.410859     0.675800    Biso  1.000000 H
   H317        1.0     0.758919     0.966074     0.675800    Biso  1.000000 H
   O1882       1.0     0.852659     0.036013     0.675742    Biso  1.000000 O
   H318        1.0     0.014767     0.295249     0.675675    Biso  1.000000 H
   O1883       1.0     0.551117     0.469834     0.675650    Biso  1.000000 O
   O1884       1.0     0.200788     0.703317     0.675650    Biso  1.000000 O
   H319        1.0     0.185216     0.598898     0.675600    Biso  1.000000 H
   O1885       1.0     0.863157     0.103614     0.675542    Biso  1.000000 O
   H320        1.0     0.094808     0.367226     0.675417    Biso  1.000000 H
   O1886       1.0     0.764821     0.524332     0.675408    Biso  1.000000 O
   O1887       1.0     0.690312     0.938712     0.675392    Biso  1.000000 O
   H321        1.0     0.712005     0.942182     0.675392    Biso  1.000000 H
   O1888       1.0     0.724332     0.102507     0.675342    Biso  1.000000 O
   O1889       1.0     0.999259     0.454216     0.675325    Biso  1.000000 O
   H322        1.0     0.201681     0.662475     0.675233    Biso  1.000000 H
   O1890       1.0     0.093392     0.601439     0.675233    Biso  1.000000 O
   H323        1.0     0.858344     0.079043     0.675225    Biso  1.000000 H
   O1891       1.0     0.057847     0.940120     0.675133    Biso  1.000000 O
   H324        1.0     0.808163     0.016623     0.675108    Biso  1.000000 H
   H325        1.0     0.979113     0.021955     0.675025    Biso  1.000000 H
   H326        1.0     0.795161     0.677389     0.674983    Biso  1.000000 H
   H327        1.0     0.453522     0.616000     0.674975    Biso  1.000000 H
   H328        1.0     0.673694     0.223751     0.674958    Biso  1.000000 H
   O1892       1.0     0.360064     0.604985     0.674933    Biso  1.000000 O
   H329        1.0     0.102736     0.623469     0.674900    Biso  1.000000 H
   H330        1.0     0.651196     0.118452     0.674842    Biso  1.000000 H
   H331        1.0     0.601799     0.682091     0.674800    Biso  1.000000 H
   Si1         1.0     0.006621     0.414783     0.674758    Biso  1.000000 Si
   H332        1.0     0.291806     0.622891     0.674742    Biso  1.000000 H
   H333        1.0     0.749924     0.543043     0.674717    Biso  1.000000 H
   H334        1.0     0.305593     0.208209     0.674667    Biso  1.000000 H
   O1893       1.0     0.923923     0.180042     0.674583    Biso  1.000000 O
   O1894       1.0     0.799756     0.700903     0.674550    Biso  1.000000 O
   H335        1.0     0.056911     0.419636     0.674517    Biso  1.000000 H
   H336        1.0     0.618526     0.434952     0.674508    Biso  1.000000 H
   H337        1.0     0.340528     0.352639     0.674442    Biso  1.000000 H
   H338        1.0     0.306138     0.170259     0.674433    Biso  1.000000 H
   H339        1.0     0.692251     0.652742     0.674433    Biso  1.000000 H
   H340        1.0     0.704992     0.114026     0.674375    Biso  1.000000 H
   O1895       1.0     0.596550     0.437140     0.674333    Biso  1.000000 O
   O1896       1.0     0.260378     0.270201     0.674283    Biso  1.000000 O
   H341        1.0     0.807270     0.213289     0.674000    Biso  1.000000 H
   O1897       1.0     0.670035     0.129392     0.673992    Biso  1.000000 O
   O1898       1.0     0.326284     0.370319     0.673992    Biso  1.000000 O
   H342        1.0     0.123993     0.346101     0.673967    Biso  1.000000 H
   H343        1.0     0.877902     0.443553     0.673908    Biso  1.000000 H
   O1899       1.0     0.054820     0.112592     0.673892    Biso  1.000000 O
   O1900       1.0     0.146426     0.093655     0.673683    Biso  1.000000 O
   O1901       1.0     0.433789     0.236225     0.673633    Biso  1.000000 O
   O1902       1.0     0.697543     0.484848     0.673633    Biso  1.000000 O
   O1903       1.0     0.958509     0.029223     0.673317    Biso  1.000000 O
   H344        1.0     0.745764     0.411438     0.673258    Biso  1.000000 H
   O1904       1.0     0.453870     0.299575     0.672842    Biso  1.000000 O
   H345        1.0     0.440345     0.260317     0.672375    Biso  1.000000 H
   H346        1.0     0.859019     0.015265     0.672342    Biso  1.000000 H
   H347        1.0     0.591780     0.097025     0.672317    Biso  1.000000 H
   O1905       1.0     0.705144     0.337324     0.672283    Biso  1.000000 O
   H348        1.0     0.683408     0.466866     0.672250    Biso  1.000000 H
   O1906       1.0     0.572941     0.529940     0.671925    Biso  1.000000 O
   H349        1.0     0.285076     0.016976     0.671908    Biso  1.000000 H
   O1907       1.0     0.770811     0.676533     0.671825    Biso  1.000000 O
   H350        1.0     0.325609     0.054045     0.671642    Biso  1.000000 H
   O1908       1.0     0.516422     0.520987     0.671258    Biso  1.000000 O
   H351        1.0     0.345799     0.182154     0.671250    Biso  1.000000 H
   H352        1.0     0.011761     0.259689     0.671233    Biso  1.000000 H
   O1909       1.0     0.683844     0.243241     0.671175    Biso  1.000000 O
   Si2         1.0     0.735985     0.668159     0.671133    Biso  1.000000 Si
   O1910       1.0     0.871586     0.448080     0.671108    Biso  1.000000 O
   O1911       1.0     0.891144     0.462138     0.671033    Biso  1.000000 O
   H353        1.0     0.883565     0.469155     0.670292    Biso  1.000000 H
   H354        1.0     0.372544     0.291678     0.670058    Biso  1.000000 H
   H355        1.0     0.236595     0.030204     0.670017    Biso  1.000000 H
   H356        1.0     0.724376     0.346729     0.669825    Biso  1.000000 H
   O1912       1.0     0.759877     0.361014     0.669825    Biso  1.000000 O
   H357        1.0     0.669033     0.261374     0.669817    Biso  1.000000 H
   H358        1.0     0.167836     0.484470     0.669775    Biso  1.000000 H
   O1913       1.0     0.021061     0.280764     0.669758    Biso  1.000000 O
   O1914       1.0     0.309927     0.189548     0.669742    Biso  1.000000 O
   H359        1.0     0.129743     0.107009     0.669725    Biso  1.000000 H
   O1915       1.0     0.188635     0.493222     0.669158    Biso  1.000000 O
   H360        1.0     0.780154     0.355154     0.669058    Biso  1.000000 H
   H361        1.0     0.984493     0.694389     0.668933    Biso  1.000000 H
   H362        1.0     0.526898     0.441491     0.668925    Biso  1.000000 H
   H363        1.0     0.164547     0.096421     0.668808    Biso  1.000000 H
   H364        1.0     0.593370     0.529789     0.668600    Biso  1.000000 H
   H365        1.0     0.990395     0.465734     0.668575    Biso  1.000000 H
   H366        1.0     0.429629     0.377084     0.668525    Biso  1.000000 H
   Si3         1.0     0.547589     0.503886     0.668483    Biso  1.000000 Si
   H367        1.0     0.202182     0.019717     0.668192    Biso  1.000000 H
   O1916       1.0     0.216775     0.039534     0.668033    Biso  1.000000 O
   H368        1.0     0.741190     0.086739     0.667933    Biso  1.000000 H
   H369        1.0     0.880842     0.544023     0.667817    Biso  1.000000 H
   O1917       1.0     0.510520     0.425446     0.667483    Biso  1.000000 O
   O1918       1.0     0.820490     0.419360     0.667300    Biso  1.000000 O
   H370        1.0     0.785991     0.023162     0.666875    Biso  1.000000 H
   O1919       1.0     0.870671     0.565651     0.666525    Biso  1.000000 O
   O1920       1.0     0.242388     0.473933     0.666458    Biso  1.000000 O
   O1921       1.0     0.201246     0.383623     0.666192    Biso  1.000000 O
   O1922       1.0     0.722481     0.076000     0.665692    Biso  1.000000 O
   H371        1.0     0.506360     0.533310     0.665058    Biso  1.000000 H
   H372        1.0     0.214924     0.361693     0.665033    Biso  1.000000 H
   O1923       1.0     0.731215     0.632045     0.665000    Biso  1.000000 O
   H373        1.0     0.781744     0.674345     0.664475    Biso  1.000000 H
   H374        1.0     0.819510     0.395518     0.664292    Biso  1.000000 H
   O1924       1.0     0.720543     0.698086     0.664025    Biso  1.000000 O
   O1925       1.0     0.804896     0.031637     0.663333    Biso  1.000000 O
   O1926       1.0     0.967112     0.692579     0.663242    Biso  1.000000 O
   H375        1.0     0.245459     0.592838     0.663167    Biso  1.000000 H
   H376        1.0     0.923771     0.767925     0.662758    Biso  1.000000 H
   O1927       1.0     0.000065     0.400925     0.662508    Biso  1.000000 O
   H377        1.0     0.645642     0.364786     0.662342    Biso  1.000000 H
   Si4         1.0     0.846125     0.442170     0.662100    Biso  1.000000 Si
   H378        1.0     0.410006     0.968488     0.661858    Biso  1.000000 H
   H379        1.0     0.021431     0.812439     0.661767    Biso  1.000000 H
   H380        1.0     0.077732     0.023690     0.661625    Biso  1.000000 H
   H381        1.0     0.260117     0.468727     0.661600    Biso  1.000000 H
   O1928       1.0     0.677615     0.612806     0.661583    Biso  1.000000 O
   O1929       1.0     0.435096     0.284687     0.661292    Biso  1.000000 O
   H382        1.0     0.739382     0.918517     0.661108    Biso  1.000000 H
   O1930       1.0     0.422986     0.370872     0.660758    Biso  1.000000 O
   H383        1.0     0.855578     0.222342     0.660592    Biso  1.000000 H
   O1931       1.0     0.402426     0.228982     0.660425    Biso  1.000000 O
   H384        1.0     0.733088     0.715137     0.660358    Biso  1.000000 H
   Si5         1.0     0.211613     0.478762     0.660283    Biso  1.000000 Si
   H385        1.0     0.264908     0.342756     0.659708    Biso  1.000000 H
   O1932       1.0     0.833319     0.478913     0.659508    Biso  1.000000 O
   O1933       1.0     0.720456     0.569348     0.659275    Biso  1.000000 O
   H386        1.0     0.626911     0.938787     0.658883    Biso  1.000000 H
   O1934       1.0     0.904278     0.770566     0.658875    Biso  1.000000 O
   O1935       1.0     0.412532     0.944773     0.658692    Biso  1.000000 O
   O1936       1.0     0.029185     0.790785     0.658042    Biso  1.000000 O
   H387        1.0     0.151806     0.688655     0.658033    Biso  1.000000 H
   H388        1.0     0.414166     0.207706     0.658008    Biso  1.000000 H
   O1937       1.0     0.720369     0.926741     0.657950    Biso  1.000000 O
   H389        1.0     0.905323     0.042577     0.657892    Biso  1.000000 H
   H390        1.0     0.441543     0.305762     0.657700    Biso  1.000000 H
   Si6         1.0     0.710742     0.607877     0.657558    Biso  1.000000 Si
   H391        1.0     0.714444     0.974549     0.657300    Biso  1.000000 H
   O1938       1.0     0.711526     0.998944     0.657133    Biso  1.000000 O
   O1939       1.0     0.287908     0.346428     0.657108    Biso  1.000000 O
   O1940       1.0     0.424250     0.641576     0.657100    Biso  1.000000 O
   O1941       1.0     0.626149     0.914368     0.657067    Biso  1.000000 O
   H392        1.0     0.663022     0.623746     0.656808    Biso  1.000000 H
   H393        1.0     0.549898     0.377964     0.656608    Biso  1.000000 H
   O1942       1.0     0.378882     0.287202     0.656583    Biso  1.000000 O
   O1943       1.0     0.528423     0.373538     0.656575    Biso  1.000000 O
   H394        1.0     0.009496     0.339713     0.656542    Biso  1.000000 H
   H395        1.0     0.195953     0.268189     0.656500    Biso  1.000000 H
   O1944       1.0     0.138803     0.708624     0.656367    Biso  1.000000 O
   O1945       1.0     0.873307     0.214898     0.656300    Biso  1.000000 O
   O1946       1.0     0.998236     0.318814     0.656292    Biso  1.000000 O
   O1947       1.0     0.201028     0.442824     0.656225    Biso  1.000000 O
   O1948       1.0     0.661694     0.364862     0.656008    Biso  1.000000 O
   H396        1.0     0.870998     0.702412     0.655892    Biso  1.000000 H
   Si7         1.0     0.506948     0.405578     0.655783    Biso  1.000000 Si
   O1949       1.0     0.239665     0.602319     0.655675    Biso  1.000000 O
   H397        1.0     0.592151     0.431532     0.655458    Biso  1.000000 H
   O1950       1.0     0.549310     0.493625     0.655383    Biso  1.000000 O
   O1951       1.0     0.596485     0.456656     0.655217    Biso  1.000000 O
   Si8         1.0     0.408394     0.265548     0.655183    Biso  1.000000 Si
   Si9         1.0     0.192142     0.404170     0.655150    Biso  1.000000 Si
   H398        1.0     0.815634     0.483968     0.655017    Biso  1.000000 H
   O1952       1.0     0.294115     0.619194     0.654667    Biso  1.000000 O
   H399        1.0     0.444418     0.637402     0.654658    Biso  1.000000 H
   O1953       1.0     0.869669     0.622111     0.654417    Biso  1.000000 O
   H400        1.0     0.301782     0.306114     0.654308    Biso  1.000000 H
   O1954       1.0     0.473407     0.394689     0.654250    Biso  1.000000 O
   O1955       1.0     0.884632     0.684380     0.654100    Biso  1.000000 O
   Si10        1.0     0.872174     0.581420     0.654067    Biso  1.000000 Si
   O1956       1.0     0.690726     0.119910     0.653942    Biso  1.000000 O
   O1957       1.0     0.157076     0.402686     0.653717    Biso  1.000000 O
   O1958       1.0     0.652916     0.429268     0.653608    Biso  1.000000 O
   O1959       1.0     0.083983     0.025652     0.653558    Biso  1.000000 O
   H401        1.0     0.308512     0.599930     0.653500    Biso  1.000000 H
   Si11        1.0     0.709653     0.085079     0.653492    Biso  1.000000 Si
   H402        1.0     0.378686     0.932601     0.653425    Biso  1.000000 H
   O1960       1.0     0.580433     0.664286     0.653333    Biso  1.000000 O
   O1961       1.0     0.368624     0.640570     0.653117    Biso  1.000000 O
   O1962       1.0     0.357146     0.929080     0.652917    Biso  1.000000 O
   O1963       1.0     0.914732     0.418153     0.652917    Biso  1.000000 O
   H403        1.0     0.724093     0.554385     0.652683    Biso  1.000000 H
   O1964       1.0     0.465980     0.923799     0.652683    Biso  1.000000 O
   O1965       1.0     0.065775     0.964138     0.652292    Biso  1.000000 O
   O1966       1.0     0.142963     0.772225     0.651900    Biso  1.000000 O
   O1967       1.0     0.643115     0.816236     0.651842    Biso  1.000000 O
   O1968       1.0     0.399290     0.583608     0.651800    Biso  1.000000 O
   H404        1.0     0.693492     0.700953     0.651483    Biso  1.000000 H
   O1969       1.0     0.207845     0.283530     0.651367    Biso  1.000000 O
   H405        1.0     0.635623     0.441868     0.651333    Biso  1.000000 H
   O1970       1.0     0.856710     0.423409     0.651042    Biso  1.000000 O
   O1971       1.0     0.808098     0.086739     0.650950    Biso  1.000000 O
   O1972       1.0     0.647602     0.166486     0.650917    Biso  1.000000 O
   H406        1.0     0.932374     0.406156     0.650775    Biso  1.000000 H
   Si12        1.0     0.804809     0.046148     0.650750    Biso  1.000000 Si
   H407        1.0     0.051204     0.542665     0.650500    Biso  1.000000 H
   H408        1.0     0.046304     0.953173     0.650475    Biso  1.000000 H
   O1973       1.0     0.636734     0.653547     0.650408    Biso  1.000000 O
   Si13        1.0     0.445006     0.374041     0.650292    Biso  1.000000 Si
   Si14        1.0     0.973973     0.685436     0.650150    Biso  1.000000 Si
   O1974       1.0     0.913164     0.037950     0.650125    Biso  1.000000 O
   H409        1.0     0.157686     0.792571     0.650075    Biso  1.000000 H
   O1975       1.0     0.073267     0.542062     0.650058    Biso  1.000000 O
   Si15        1.0     0.012937     0.403692     0.650042    Biso  1.000000 Si
   O1976       1.0     0.215185     0.504062     0.649975    Biso  1.000000 O
   H410        1.0     0.560178     0.667681     0.649925    Biso  1.000000 H
   H411        1.0     0.368842     0.294973     0.649783    Biso  1.000000 H
   Si16        1.0     0.399290     0.623746     0.649767    Biso  1.000000 Si
   O1977       1.0     0.676155     0.890476     0.649742    Biso  1.000000 O
   H412        1.0     0.479462     0.596534     0.649683    Biso  1.000000 H
   H413        1.0     0.470227     0.086538     0.649683    Biso  1.000000 H
   H414        1.0     0.657338     0.799210     0.649575    Biso  1.000000 H
   O1978       1.0     0.005881     0.669768     0.649467    Biso  1.000000 O
   H415        1.0     0.656162     0.189196     0.649467    Biso  1.000000 H
   O1979       1.0     0.598467     0.602646     0.649317    Biso  1.000000 O
   O1980       1.0     0.173803     0.826648     0.649283    Biso  1.000000 O
   O1981       1.0     0.322603     0.394035     0.649158    Biso  1.000000 O
   O1982       1.0     0.801411     0.869954     0.649133    Biso  1.000000 O
   O1983       1.0     0.309470     0.288434     0.649117    Biso  1.000000 O
   O1984       1.0     0.051749     0.633026     0.649075    Biso  1.000000 O
   H416        1.0     0.368319     0.451802     0.648925    Biso  1.000000 H
   O1985       1.0     0.678116     0.049191     0.648542    Biso  1.000000 O
   Si17        1.0     0.435749     0.940925     0.648500    Biso  1.000000 Si
   O1986       1.0     0.138520     0.878279     0.648450    Biso  1.000000 O
   O1987       1.0     0.034848     0.371803     0.648392    Biso  1.000000 O
   H417        1.0     0.578342     0.593064     0.648383    Biso  1.000000 H
   H418        1.0     0.153526     0.857279     0.648283    Biso  1.000000 H
   O1988       1.0     0.031907     0.438121     0.648167    Biso  1.000000 O
   O1989       1.0     0.328353     0.874456     0.648092    Biso  1.000000 O
   O1990       1.0     0.900466     0.564570     0.647983    Biso  1.000000 O
   H419        1.0     0.148582     0.416870     0.647750    Biso  1.000000 H
   O1991       1.0     0.178159     0.091241     0.647742    Biso  1.000000 O
   Si18        1.0     0.264342     0.617433     0.647650    Biso  1.000000 Si
   H420        1.0     0.106939     0.784121     0.647642    Biso  1.000000 H
   H421        1.0     0.482620     0.924754     0.647608    Biso  1.000000 H
   O1992       1.0     0.955177     0.081458     0.647475    Biso  1.000000 O
   Si19        1.0     0.575554     0.479868     0.647458    Biso  1.000000 Si
   H422        1.0     0.882694     0.303800     0.647400    Biso  1.000000 H
   O1993       1.0     0.068302     0.258708     0.647367    Biso  1.000000 O
   Si20        1.0     0.661585     0.395267     0.647342    Biso  1.000000 Si
   H423        1.0     0.357974     0.653396     0.647175    Biso  1.000000 H
   H424        1.0     0.647166     0.672585     0.646992    Biso  1.000000 H
   Si21        1.0     0.707780     0.907376     0.646967    Biso  1.000000 Si
   H425        1.0     0.072026     0.626814     0.646775    Biso  1.000000 H
   O1994       1.0     0.455417     0.336469     0.646775    Biso  1.000000 O
   O1995       1.0     0.903493     0.312577     0.646758    Biso  1.000000 O
   Si22        1.0     0.146774     0.735231     0.646717    Biso  1.000000 Si
   Si23        1.0     0.604260     0.642054     0.646600    Biso  1.000000 Si
   O1996       1.0     0.824759     0.930639     0.646492    Biso  1.000000 O
   Si24        1.0     0.294725     0.370470     0.646483    Biso  1.000000 Si
   O1997       1.0     0.677136     0.705631     0.646425    Biso  1.000000 O
   O1998       1.0     0.473690     0.618791     0.646300    Biso  1.000000 O
   O1999       1.0     0.845036     0.568820     0.646175    Biso  1.000000 O
   Si25        1.0     0.874831     0.653698     0.646133    Biso  1.000000 Si
   Si26        1.0     0.643028     0.900661     0.646042    Biso  1.000000 Si
   Si27        1.0     0.663959     0.133516     0.645942    Biso  1.000000 Si
   O2000       1.0     0.088992     0.430224     0.645933    Biso  1.000000 O
   O2001       1.0     0.517751     0.430098     0.645925    Biso  1.000000 O
   Si28        1.0     0.696694     0.014838     0.645875    Biso  1.000000 Si
   H426        1.0     0.791175     0.850213     0.645825    Biso  1.000000 H
   Si29        1.0     0.906760     0.781430     0.645750    Biso  1.000000 Si
   O2002       1.0     0.121836     0.105777     0.645675    Biso  1.000000 O
   O2003       1.0     0.928649     0.813696     0.645642    Biso  1.000000 O
   O2004       1.0     0.971011     0.858788     0.645533    Biso  1.000000 O
   H427        1.0     0.082393     0.240148     0.645517    Biso  1.000000 H
   H428        1.0     0.255652     0.229812     0.645458    Biso  1.000000 H
   O2005       1.0     0.984449     0.794432     0.645325    Biso  1.000000 O
   O2006       1.0     0.952063     0.656716     0.645283    Biso  1.000000 O
   O2007       1.0     0.588666     0.821241     0.645208    Biso  1.000000 O
   Si30        1.0     0.018796     0.785856     0.645192    Biso  1.000000 Si
   O2008       1.0     0.374461     0.085129     0.645150    Biso  1.000000 O
   O2009       1.0     0.918587     0.501396     0.645100    Biso  1.000000 O
   H429        1.0     0.400945     0.569021     0.645100    Biso  1.000000 H
   O2010       1.0     0.475149     0.065916     0.645092    Biso  1.000000 O
   O2011       1.0     0.857865     0.161809     0.645000    Biso  1.000000 O
   H430        1.0     0.942283     0.295551     0.644958    Biso  1.000000 H
   Si31        1.0     0.886462     0.412670     0.644933    Biso  1.000000 Si
   O2012       1.0     0.639500     0.101753     0.644908    Biso  1.000000 O
   H431        1.0     0.198197     0.094686     0.644858    Biso  1.000000 H
   Si32        1.0     0.075315     0.996177     0.644817    Biso  1.000000 Si
   H432        1.0     0.973581     0.071725     0.644792    Biso  1.000000 H
   O2013       1.0     0.216056     0.787038     0.644667    Biso  1.000000 O
   O2014       1.0     0.960687     0.283304     0.644658    Biso  1.000000 O
   O2015       1.0     0.774470     0.036240     0.644617    Biso  1.000000 O
   O2016       1.0     0.207954     0.386741     0.644558    Biso  1.000000 O
   O2017       1.0     0.713355     0.617132     0.644542    Biso  1.000000 O
   H433        1.0     0.377488     0.110429     0.644525    Biso  1.000000 H
   H434        1.0     0.894433     0.853985     0.644367    Biso  1.000000 H
   H435        1.0     0.175763     0.571134     0.644250    Biso  1.000000 H
   H436        1.0     0.027268     0.068330     0.644242    Biso  1.000000 H
   O2018       1.0     0.832949     0.030707     0.644150    Biso  1.000000 O
   H437        1.0     0.815263     0.098333     0.644000    Biso  1.000000 H
   Si33        1.0     0.991484     0.303448     0.643967    Biso  1.000000 Si
   O2019       1.0     0.685826     0.769861     0.643958    Biso  1.000000 O
   Si34        1.0     0.867165     0.200765     0.643858    Biso  1.000000 Si
   O2020       1.0     0.443176     0.978447     0.643850    Biso  1.000000 O
   H438        1.0     0.237226     0.784398     0.643792    Biso  1.000000 H
   H439        1.0     0.313782     0.862234     0.643792    Biso  1.000000 H
   O2021       1.0     0.734373     0.083822     0.643792    Biso  1.000000 O
   O2022       1.0     0.265322     0.393481     0.643783    Biso  1.000000 O
   H440        1.0     0.334735     0.406282     0.643750    Biso  1.000000 H
   O2023       1.0     0.396960     0.024596     0.643725    Biso  1.000000 O
   O2024       1.0     0.252733     0.653346     0.643592    Biso  1.000000 O
   O2025       1.0     0.120181     0.509695     0.643583    Biso  1.000000 O
   O2026       1.0     0.173999     0.546287     0.643467    Biso  1.000000 O
   H441        1.0     0.478220     0.224128     0.643400    Biso  1.000000 H
   O2027       1.0     0.731607     0.879511     0.643275    Biso  1.000000 O
   O2028       1.0     0.968789     0.719714     0.643192    Biso  1.000000 O
   H442        1.0     0.106111     0.121042     0.642892    Biso  1.000000 H
   O2029       1.0     0.591541     0.513065     0.642858    Biso  1.000000 O
   O2030       1.0     0.235484     0.232125     0.642842    Biso  1.000000 O
   H443        1.0     0.137148     0.524684     0.642800    Biso  1.000000 H
   Si35        1.0     0.343534     0.907401     0.642783    Biso  1.000000 Si
   O2031       1.0     0.179880     0.729975     0.642683    Biso  1.000000 O
   O2032       1.0     0.901599     0.098257     0.642483    Biso  1.000000 O
   O2033       1.0     0.277454     0.776300     0.642425    Biso  1.000000 O
   O2034       1.0     0.883347     0.874079     0.642342    Biso  1.000000 O
   O2035       1.0     0.940889     0.361014     0.642333    Biso  1.000000 O
   Si36        1.0     0.924968     0.068129     0.642317    Biso  1.000000 Si
   O2036       1.0     0.090539     0.781631     0.642258    Biso  1.000000 O
   O2037       1.0     0.009648     0.053794     0.642192    Biso  1.000000 O
   H444        1.0     0.108420     0.433695     0.642167    Biso  1.000000 H
   O2038       1.0     0.415864     0.263662     0.642167    Biso  1.000000 O
   H445        1.0     0.912902     0.479416     0.642142    Biso  1.000000 H
   H446        1.0     0.568628     0.751377     0.642092    Biso  1.000000 H
   H447        1.0     0.284336     0.752031     0.642058    Biso  1.000000 H
   H448        1.0     0.413229     0.009230     0.641992    Biso  1.000000 H
   O2039       1.0     0.672453     0.987048     0.641983    Biso  1.000000 O
   Si37        1.0     0.622120     0.830496     0.641975    Biso  1.000000 Si
   O2040       1.0     0.363375     0.437970     0.641975    Biso  1.000000 O
   O2041       1.0     0.693253     0.400196     0.641967    Biso  1.000000 O
   H449        1.0     0.826066     0.951135     0.641892    Biso  1.000000 H
   O2042       1.0     0.224942     0.852602     0.641733    Biso  1.000000 O
   H450        1.0     0.623470     0.574806     0.641642    Biso  1.000000 H
   H451        1.0     0.192425     0.749918     0.641575    Biso  1.000000 H
   O2043       1.0     0.874396     0.792521     0.641483    Biso  1.000000 O
   O2044       1.0     0.457377     0.218117     0.641467    Biso  1.000000 O
   O2045       1.0     0.986409     0.400045     0.641375    Biso  1.000000 O
   H452        1.0     0.034521     0.359404     0.641308    Biso  1.000000 H
   O2046       1.0     0.885024     0.373161     0.641292    Biso  1.000000 O
   O2047       1.0     0.552315     0.768428     0.641283    Biso  1.000000 O
   H453        1.0     0.724049     0.854614     0.641242    Biso  1.000000 H
   Si38        1.0     0.029860     0.654503     0.641225    Biso  1.000000 Si
   O2048       1.0     0.634665     0.553731     0.641142    Biso  1.000000 O
   O2049       1.0     0.015878     0.275407     0.641117    Biso  1.000000 O
   O2050       1.0     0.530927     0.052763     0.641058    Biso  1.000000 O
   Si39        1.0     0.961145     0.821895     0.640950    Biso  1.000000 Si
   H454        1.0     0.577144     0.804793     0.640933    Biso  1.000000 H
   Si40        1.0     0.200745     0.822171     0.640800    Biso  1.000000 Si
   O2051       1.0     0.027878     0.748384     0.640683    Biso  1.000000 O
   O2052       1.0     0.624232     0.870659     0.640617    Biso  1.000000 O
   H455        1.0     0.399159     0.773609     0.640608    Biso  1.000000 H
   H456        1.0     0.984275     0.871966     0.640575    Biso  1.000000 H
   Si41        1.0     0.811038     0.898373     0.640350    Biso  1.000000 Si
   H457        1.0     0.699133     0.789377     0.640167    Biso  1.000000 H
   Si42        1.0     0.060308     0.447250     0.640150    Biso  1.000000 Si
   Si43        1.0     0.087511     0.520333     0.640092    Biso  1.000000 Si
   Si44        1.0     0.222111     0.268943     0.639992    Biso  1.000000 Si
   O2053       1.0     0.279566     0.526897     0.639850    Biso  1.000000 O
   H458        1.0     0.891188     0.013580     0.639783    Biso  1.000000 H
   Si45        1.0     0.152960     0.105173     0.639658    Biso  1.000000 Si
   O2054       1.0     0.428606     0.390463     0.639650    Biso  1.000000 O
   H459        1.0     0.846866     0.148480     0.639633    Biso  1.000000 H
   Si46        1.0     0.202945     0.525665     0.639625    Biso  1.000000 Si
   H460        1.0     0.692229     0.447325     0.639425    Biso  1.000000 H
   O2055       1.0     0.992268     0.992682     0.638983    Biso  1.000000 O
   O2056       1.0     0.412946     0.853205     0.638967    Biso  1.000000 O
   H461        1.0     0.455395     0.329779     0.638858    Biso  1.000000 H
   O2057       1.0     0.775363     0.815281     0.638850    Biso  1.000000 O
   O2058       1.0     0.841160     0.223273     0.638767    Biso  1.000000 O
   O2059       1.0     0.598684     0.341800     0.638742    Biso  1.000000 O
   Si47        1.0     0.909810     0.344793     0.638700    Biso  1.000000 Si
   O2060       1.0     0.495600     0.772251     0.638683    Biso  1.000000 O
   Si48        1.0     0.905759     0.534341     0.638650    Biso  1.000000 Si
   O2061       1.0     0.918630     0.750170     0.638625    Biso  1.000000 O
   O2062       1.0     0.422093     0.919146     0.638417    Biso  1.000000 O
   O2063       1.0     0.848652     0.667480     0.638225    Biso  1.000000 O
   O2064       1.0     0.066886     0.487639     0.638175    Biso  1.000000 O
   Si49        1.0     0.643420     0.066368     0.638058    Biso  1.000000 Si
   H462        1.0     0.904800     0.118502     0.638050    Biso  1.000000 H
   H463        1.0     0.751579     0.817393     0.637942    Biso  1.000000 H
   O2065       1.0     0.416104     0.759852     0.637908    Biso  1.000000 O
   O2066       1.0     0.036830     0.813168     0.637892    Biso  1.000000 O
   O2067       1.0     0.900052     0.642431     0.637767    Biso  1.000000 O
   O2068       1.0     0.266455     0.902698     0.637767    Biso  1.000000 O
   H464        1.0     0.456745     0.980862     0.637608    Biso  1.000000 H
   H465        1.0     0.057934     0.809169     0.637600    Biso  1.000000 H
   H466        1.0     0.440323     0.068405     0.637567    Biso  1.000000 H
   O2069       1.0     0.638607     0.388049     0.637517    Biso  1.000000 O
   O2070       1.0     0.047959     0.008224     0.637333    Biso  1.000000 O
   O2071       1.0     0.270658     0.592586     0.637300    Biso  1.000000 O
   O2072       1.0     0.565405     0.456832     0.637283    Biso  1.000000 O
   O2073       1.0     0.741364     0.671227     0.637267    Biso  1.000000 O
   Si50        1.0     0.049440     0.274677     0.637267    Biso  1.000000 Si
   Si51        1.0     0.680250     0.735307     0.637233    Biso  1.000000 Si
   Si52        1.0     0.391253     0.059125     0.637133    Biso  1.000000 Si
   O2074       1.0     0.702095     0.933732     0.636983    Biso  1.000000 O
   Si53        1.0     0.748356     0.051832     0.636983    Biso  1.000000 Si
   O2075       1.0     0.645250     0.930740     0.636967    Biso  1.000000 O
   Si54        1.0     0.318661     0.302115     0.636925    Biso  1.000000 Si
   O2076       1.0     0.271377     0.966828     0.636908    Biso  1.000000 O
   O2077       1.0     0.405323     0.629404     0.636783    Biso  1.000000 O
   H467        1.0     0.138694     0.285869     0.636742    Biso  1.000000 H
   O2078       1.0     0.248661     0.293791     0.636692    Biso  1.000000 O
   O2079       1.0     0.102387     0.985942     0.636658    Biso  1.000000 O
   O2080       1.0     0.089058     0.874632     0.636650    Biso  1.000000 O
   Si55        1.0     0.123034     0.886704     0.636617    Biso  1.000000 Si
   O2081       1.0     0.616413     0.040440     0.636533    Biso  1.000000 O
   O2082       1.0     0.721719     0.024269     0.636500    Biso  1.000000 O
   O2083       1.0     0.353269     0.310439     0.636492    Biso  1.000000 O
   H468        1.0     0.544126     0.039258     0.636325    Biso  1.000000 H
   O2084       1.0     0.279501     0.839298     0.636300    Biso  1.000000 O
   O2085       1.0     0.124363     0.732792     0.636242    Biso  1.000000 O
   O2086       1.0     0.511979     0.925961     0.636225    Biso  1.000000 O
   O2087       1.0     0.319794     0.929809     0.636158    Biso  1.000000 O
   H469        1.0     0.762839     0.900410     0.636092    Biso  1.000000 H
   O2088       1.0     0.161563     0.142519     0.636075    Biso  1.000000 O
   Si56        1.0     0.235549     0.390137     0.636025    Biso  1.000000 Si
   H470        1.0     0.254454     0.662626     0.635975    Biso  1.000000 H
   Si57        1.0     0.501067     0.068028     0.635908    Biso  1.000000 Si
   O2089       1.0     0.047175     0.685612     0.635900    Biso  1.000000 O
   O2090       1.0     0.895065     0.204512     0.635900    Biso  1.000000 O
   H471        1.0     0.510694     0.900485     0.635800    Biso  1.000000 H
   H472        1.0     0.429172     0.839222     0.635792    Biso  1.000000 H
   O2091       1.0     0.227970     0.109323     0.635767    Biso  1.000000 O
   O2092       1.0     0.989938     0.335085     0.635517    Biso  1.000000 O
   H473        1.0     0.578974     0.341876     0.635475    Biso  1.000000 H
   Si58        1.0     0.970336     0.368986     0.635325    Biso  1.000000 Si
   O2093       1.0     0.226750     0.552096     0.635242    Biso  1.000000 O
   O2094       1.0     0.139086     0.260921     0.635175    Biso  1.000000 O
   Si59        1.0     0.619114     0.521616     0.635167    Biso  1.000000 Si
   O2095       1.0     0.297752     0.347509     0.635117    Biso  1.000000 O
   O2096       1.0     0.696193     0.467721     0.635058    Biso  1.000000 O
   O2097       1.0     0.643181     0.491537     0.635050    Biso  1.000000 O
   Si60        1.0     0.538006     0.433091     0.634983    Biso  1.000000 Si
   H474        1.0     0.287821     0.508412     0.634925    Biso  1.000000 H
   Si61        1.0     0.253278     0.866006     0.634842    Biso  1.000000 Si
   Si62        1.0     0.015246     0.020597     0.634683    Biso  1.000000 Si
   H475        1.0     0.481705     0.786762     0.634650    Biso  1.000000 H
   O2098       1.0     0.878599     0.001660     0.634575    Biso  1.000000 O
   Si63        1.0     0.932853     0.649775     0.634333    Biso  1.000000 Si
   O2099       1.0     0.369648     0.896084     0.634308    Biso  1.000000 O
   H476        1.0     0.731389     0.691296     0.634283    Biso  1.000000 H
   Si64        1.0     0.439147     0.245454     0.634175    Biso  1.000000 Si
   O2100       1.0     0.414775     0.694465     0.634158    Biso  1.000000 O
   H477        1.0     0.975084     0.986344     0.634083    Biso  1.000000 H
   O2101       1.0     0.890992     0.435908     0.633958    Biso  1.000000 O
   O2102       1.0     0.781940     0.909967     0.633917    Biso  1.000000 O
   Si65        1.0     0.672780     0.954329     0.633908    Biso  1.000000 Si
   O2103       1.0     0.422072     0.075573     0.633875    Biso  1.000000 O
   O2104       1.0     0.060613     0.312552     0.633850    Biso  1.000000 O
   H478        1.0     0.694821     0.399995     0.633783    Biso  1.000000 H
   Si66        1.0     0.728754     0.634585     0.633783    Biso  1.000000 Si
   Si67        1.0     0.947859     0.734904     0.633742    Biso  1.000000 Si
   O2105       1.0     0.126171     0.926640     0.633533    Biso  1.000000 O
   O2106       1.0     0.677397     0.136559     0.633483    Biso  1.000000 O
   O2107       1.0     0.600449     0.649800     0.633383    Biso  1.000000 O
   Si68        1.0     0.261097     0.555391     0.633333    Biso  1.000000 Si
   H479        1.0     0.253234     0.975505     0.633067    Biso  1.000000 H
   H480        1.0     0.229189     0.133265     0.633042    Biso  1.000000 H
   Si69        1.0     0.842205     0.558207     0.632933    Biso  1.000000 Si
   O2108       1.0     0.405955     0.541659     0.632925    Biso  1.000000 O
   Si70        1.0     0.289498     0.801574     0.632833    Biso  1.000000 Si
   Si71        1.0     0.404582     0.888011     0.632708    Biso  1.000000 Si
   Si72        1.0     0.475323     0.622086     0.632708    Biso  1.000000 Si
   O2109       1.0     0.458553     0.441516     0.632658    Biso  1.000000 O
   H481        1.0     0.478961     0.434600     0.632550    Biso  1.000000 H
   O2110       1.0     0.504639     0.107663     0.632508    Biso  1.000000 O
   O2111       1.0     0.324738     0.800267     0.632492    Biso  1.000000 O
   Si73        1.0     0.845189     0.013958     0.632483    Biso  1.000000 Si
   Si74        1.0     0.526005     0.762518     0.632442    Biso  1.000000 Si
   Si75        1.0     0.286144     0.932475     0.632250    Biso  1.000000 Si
   O2112       1.0     0.875920     0.521943     0.632200    Biso  1.000000 O
   O2113       1.0     0.018034     0.628977     0.631767    Biso  1.000000 O
   Si76        1.0     0.098184     0.757237     0.631708    Biso  1.000000 Si
   O2114       1.0     0.833297     0.882378     0.631625    Biso  1.000000 O
   O2115       1.0     0.568824     0.005281     0.631558    Biso  1.000000 O
   O2116       1.0     0.784118     0.755300     0.631525    Biso  1.000000 O
   O2117       1.0     0.165331     0.204990     0.631358    Biso  1.000000 O
   Si77        1.0     0.040184     0.722632     0.631225    Biso  1.000000 Si
   O2118       1.0     0.548765     0.396147     0.631092    Biso  1.000000 O
   O2119       1.0     0.985299     0.519729     0.631033    Biso  1.000000 O
   Si78        1.0     0.625082     0.355959     0.630925    Biso  1.000000 Si
   H482        1.0     0.172257     0.686995     0.630925    Biso  1.000000 H
   H483        1.0     0.800126     0.739154     0.630900    Biso  1.000000 H
   O2120       1.0     0.195866     0.263712     0.630842    Biso  1.000000 O
   O2121       1.0     0.810298     0.542389     0.630817    Biso  1.000000 O
   H484        1.0     0.837631     0.224354     0.630800    Biso  1.000000 H
   O2122       1.0     0.351331     0.558585     0.630758    Biso  1.000000 O
   O2123       1.0     0.633031     0.812615     0.630742    Biso  1.000000 O
   H485        1.0     0.964281     0.524809     0.630633    Biso  1.000000 H
   O2124       1.0     0.682580     0.273269     0.630567    Biso  1.000000 O
   O2125       1.0     0.368733     0.492996     0.630558    Biso  1.000000 O
   Si79        1.0     0.867230     0.873903     0.630308    Biso  1.000000 Si
   H486        1.0     0.083090     0.861102     0.630208    Biso  1.000000 H
   O2126       1.0     0.930893     0.054196     0.630083    Biso  1.000000 O
   O2127       1.0     0.929912     0.549179     0.630008    Biso  1.000000 O
   O2128       1.0     0.509300     0.630536     0.629967    Biso  1.000000 O
   O2129       1.0     0.709326     0.728441     0.629942    Biso  1.000000 O
   O2130       1.0     0.650259     0.328019     0.629917    Biso  1.000000 O
   O2131       1.0     0.825456     0.980937     0.629850    Biso  1.000000 O
   Si80        1.0     0.372218     0.452305     0.629800    Biso  1.000000 Si
   O2132       1.0     0.825696     0.799110     0.629758    Biso  1.000000 O
   O2133       1.0     0.651653     0.735634     0.629467    Biso  1.000000 O
   H487        1.0     0.424751     0.533058     0.629400    Biso  1.000000 H
   H488        1.0     0.932678     0.573825     0.629317    Biso  1.000000 H
   Si81        1.0     0.860544     0.799361     0.629283    Biso  1.000000 Si
   H489        1.0     0.363288     0.307245     0.629242    Biso  1.000000 H
   O2134       1.0     0.462974     0.270955     0.629175    Biso  1.000000 O
   O2135       1.0     0.088600     0.542942     0.629133    Biso  1.000000 O
   Si82        1.0     0.433245     0.415059     0.629108    Biso  1.000000 Si
   O2136       1.0     0.235854     0.354853     0.629033    Biso  1.000000 O
   O2137       1.0     0.151544     0.080930     0.629000    Biso  1.000000 O
   O2138       1.0     0.194494     0.502377     0.628992    Biso  1.000000 O
   O2139       1.0     0.755391     0.611800     0.628983    Biso  1.000000 O
   Si83        1.0     0.791066     0.794482     0.628958    Biso  1.000000 Si
   O2140       1.0     0.264995     0.064759     0.628875    Biso  1.000000 O
   Si84        1.0     0.419523     0.657420     0.628783    Biso  1.000000 Si
   Si85        1.0     0.258723     0.323869     0.628608    Biso  1.000000 Si
   Si86        1.0     0.410267     0.731082     0.628525    Biso  1.000000 Si
   O2141       1.0     0.524981     0.723285     0.628425    Biso  1.000000 O
   O2142       1.0     0.207693     0.052385     0.628342    Biso  1.000000 O
   O2143       1.0     0.230518     0.423434     0.628242    Biso  1.000000 O
   O2144       1.0     0.542079     0.331565     0.628108    Biso  1.000000 O
   O2145       1.0     0.188853     0.817217     0.628083    Biso  1.000000 O
   O2146       1.0     0.124102     0.596283     0.628075    Biso  1.000000 O
   O2147       1.0     0.055909     0.429394     0.628017    Biso  1.000000 O
   Si87        1.0     0.165113     0.244272     0.627875    Biso  1.000000 Si
   H490        1.0     0.187111     0.059829     0.627783    Biso  1.000000 H
   H491        1.0     0.496428     0.553882     0.627692    Biso  1.000000 H
   H492        1.0     0.764429     0.342077     0.627533    Biso  1.000000 H
   O2148       1.0     0.454088     0.650655     0.627442    Biso  1.000000 O
   O2149       1.0     0.138694     0.862259     0.627383    Biso  1.000000 O
   O2150       1.0     0.958270     0.821719     0.627342    Biso  1.000000 O
   O2151       1.0     0.466916     0.585720     0.627292    Biso  1.000000 O
   O2152       1.0     0.510084     0.534945     0.627267    Biso  1.000000 O
   H493        1.0     0.051074     0.405553     0.627258    Biso  1.000000 H
   Si88        1.0     0.110620     0.957951     0.627258    Biso  1.000000 Si
   O2153       1.0     0.944962     0.618640     0.627225    Biso  1.000000 O
   O2154       1.0     0.173716     0.665216     0.627217    Biso  1.000000 O
   H494        1.0     0.558566     0.987702     0.627208    Biso  1.000000 H
   O2155       1.0     0.070588     0.737369     0.627033    Biso  1.000000 O
   Si89        1.0     0.670972     0.482836     0.627008    Biso  1.000000 Si
   Si90        1.0     0.375637     0.531373     0.626992    Biso  1.000000 Si
   O2156       1.0     0.924315     0.151649     0.626858    Biso  1.000000 O
   O2157       1.0     0.417258     0.164273     0.626858    Biso  1.000000 O
   O2158       1.0     0.979418     0.131353     0.626808    Biso  1.000000 O
   O2159       1.0     0.404800     0.438649     0.626608    Biso  1.000000 O
   O2160       1.0     0.490613     0.980610     0.626567    Biso  1.000000 O
   Si91        1.0     0.232957     0.080225     0.626508    Biso  1.000000 Si
   O2161       1.0     0.319946     0.099213     0.626508    Biso  1.000000 O
   Si92        1.0     0.599425     0.019365     0.626433    Biso  1.000000 Si
   O2162       1.0     0.546522     0.211931     0.626392    Biso  1.000000 O
   H495        1.0     0.282855     0.076176     0.626383    Biso  1.000000 H
   H496        1.0     0.132247     0.071172     0.626375    Biso  1.000000 H
   O2163       1.0     0.913730     0.330106     0.626358    Biso  1.000000 O
   H497        1.0     0.338372     0.086814     0.626317    Biso  1.000000 H
   O2164       1.0     0.311474     0.278274     0.626308    Biso  1.000000 O
   O2165       1.0     0.933245     0.691698     0.626283    Biso  1.000000 O
   Si93        1.0     0.155966     0.169152     0.626208    Biso  1.000000 Si
   O2166       1.0     0.348347     0.216382     0.626183    Biso  1.000000 O
   O2167       1.0     0.654637     0.078364     0.626100    Biso  1.000000 O
   H498        1.0     0.335976     0.236225     0.626058    Biso  1.000000 H
   H499        1.0     0.697151     0.259689     0.626050    Biso  1.000000 H
   O2168       1.0     0.372392     0.052939     0.626008    Biso  1.000000 O
   H500        1.0     0.773185     0.621935     0.626000    Biso  1.000000 H
   O2169       1.0     0.290478     0.155471     0.625650    Biso  1.000000 O
   O2170       1.0     0.054667     0.253326     0.625633    Biso  1.000000 O
   O2171       1.0     0.871499     0.836230     0.625583    Biso  1.000000 O
   O2172       1.0     0.068541     0.602922     0.625575    Biso  1.000000 O
   H501        1.0     0.334473     0.794206     0.625542    Biso  1.000000 H
   H502        1.0     0.337544     0.977265     0.625533    Biso  1.000000 H
   H503        1.0     0.347040     0.576792     0.625492    Biso  1.000000 H
   H504        1.0     0.808337     0.523854     0.625375    Biso  1.000000 H
   O2173       1.0     0.020800     0.564771     0.624992    Biso  1.000000 O
   O2174       1.0     0.493074     0.045972     0.624983    Biso  1.000000 O
   O2175       1.0     0.518513     0.448558     0.624975    Biso  1.000000 O
   H505        1.0     0.044627     0.497749     0.624842    Biso  1.000000 H
   O2176       1.0     0.376465     0.734577     0.624833    Biso  1.000000 O
   Si94        1.0     0.844274     0.674195     0.624825    Biso  1.000000 Si
   O2177       1.0     0.761467     0.062520     0.624825    Biso  1.000000 O
   Si95        1.0     0.907261     0.187260     0.624725    Biso  1.000000 Si
   O2178       1.0     0.855839     0.586198     0.624625    Biso  1.000000 O
   Si96        1.0     0.508385     0.946055     0.624600    Biso  1.000000 Si
   H506        1.0     0.424054     0.142042     0.624517    Biso  1.000000 H
   O2179       1.0     0.626977     0.268566     0.624358    Biso  1.000000 O
   O2180       1.0     0.498388     0.376204     0.624042    Biso  1.000000 O
   O2181       1.0     0.545084     0.145588     0.624033    Biso  1.000000 O
   Si97        1.0     0.656031     0.291955     0.624017    Biso  1.000000 Si
   O2182       1.0     0.961167     0.757865     0.623983    Biso  1.000000 O
   O2183       1.0     0.422181     0.229007     0.623983    Biso  1.000000 O
   O2184       1.0     0.705471     0.640193     0.623942    Biso  1.000000 O
   O2185       1.0     0.337130     0.001006     0.623717    Biso  1.000000 O
   Si98        1.0     0.033955     0.602294     0.623508    Biso  1.000000 Si
   H507        1.0     0.270135     0.159269     0.623408    Biso  1.000000 H
   H508        1.0     0.134055     0.612580     0.623275    Biso  1.000000 H
   Si99        1.0     0.532735     0.368508     0.623225    Biso  1.000000 Si
   Si100       1.0     0.095178     0.577798     0.622975    Biso  1.000000 Si
   H509        1.0     0.528771     0.220783     0.622967    Biso  1.000000 H
   H510        1.0     0.552511     0.316425     0.622967    Biso  1.000000 H
   O2186       1.0     0.648952     0.635465     0.622933    Biso  1.000000 O
   H511        1.0     0.997408     0.125896     0.622908    Biso  1.000000 H
   O2187       1.0     0.122011     0.166662     0.622883    Biso  1.000000 O
   O2188       1.0     0.821318     0.704700     0.622808    Biso  1.000000 O
   H512        1.0     0.814719     0.977819     0.622800    Biso  1.000000 H
   O2189       1.0     0.962408     0.381787     0.622792    Biso  1.000000 O
   O2190       1.0     0.883674     0.901391     0.622750    Biso  1.000000 O
   O2191       1.0     0.595134     0.177627     0.622708    Biso  1.000000 O
   H513        1.0     0.299059     0.614415     0.622692    Biso  1.000000 H
   Si101       1.0     0.670972     0.112994     0.622650    Biso  1.000000 Si
   H514        1.0     0.807009     0.196992     0.622642    Biso  1.000000 H
   O2192       1.0     0.843490     0.041672     0.622608    Biso  1.000000 O
   O2193       1.0     0.606503     0.593592     0.622375    Biso  1.000000 O
   O2194       1.0     0.610446     0.529890     0.622350    Biso  1.000000 O
   Si102       1.0     0.613930     0.632623     0.622292    Biso  1.000000 Si
   O2195       1.0     0.795531     0.176345     0.622283    Biso  1.000000 O
   H515        1.0     0.516378     0.635490     0.622200    Biso  1.000000 H
   O2196       1.0     0.828135     0.484043     0.622175    Biso  1.000000 O
   O2197       1.0     0.110075     0.782285     0.622083    Biso  1.000000 O
   O2198       1.0     0.243651     0.867188     0.621942    Biso  1.000000 O
   O2199       1.0     0.770310     0.324548     0.621908    Biso  1.000000 O
   H516        1.0     0.739513     0.574328     0.621875    Biso  1.000000 H
   H517        1.0     0.707758     0.727661     0.621783    Biso  1.000000 H
   H518        1.0     0.203162     0.507180     0.621758    Biso  1.000000 H
   Si103       1.0     0.512719     0.131026     0.621733    Biso  1.000000 Si
   Si104       1.0     0.063967     0.331313     0.621675    Biso  1.000000 Si
   O2200       1.0     0.010215     0.027966     0.621625    Biso  1.000000 O
   O2201       1.0     0.080890     0.945175     0.621600    Biso  1.000000 O
   O2202       1.0     0.529947     0.786938     0.621567    Biso  1.000000 O
   H519        1.0     0.945507     0.867792     0.621483    Biso  1.000000 H
   O2203       1.0     0.682776     0.517290     0.621425    Biso  1.000000 O
   O2204       1.0     0.673476     0.968036     0.621292    Biso  1.000000 O
   O2205       1.0     0.618635     0.988230     0.621183    Biso  1.000000 O
   O2206       1.0     0.016662     0.718859     0.621183    Biso  1.000000 O
   O2207       1.0     0.040402     0.361894     0.621183    Biso  1.000000 O
   O2208       1.0     0.315024     0.630108     0.621175    Biso  1.000000 O
   H520        1.0     0.516008     0.718356     0.621150    Biso  1.000000 H
   H521        1.0     0.556889     0.936700     0.621133    Biso  1.000000 H
   O2209       1.0     0.187067     0.889722     0.621083    Biso  1.000000 O
   O2210       1.0     0.460099     0.329955     0.620967    Biso  1.000000 O
   O2211       1.0     0.872392     0.771245     0.620883    Biso  1.000000 O
   O2212       1.0     0.940258     0.891356     0.620858    Biso  1.000000 O
   Si105       1.0     0.884458     0.429872     0.620758    Biso  1.000000 Si
   O2213       1.0     0.096594     0.346855     0.620733    Biso  1.000000 O
   O2214       1.0     0.276190     0.790861     0.620708    Biso  1.000000 O
   O2215       1.0     0.490199     0.162387     0.620700    Biso  1.000000 O
   H522        1.0     0.790913     0.932198     0.620667    Biso  1.000000 H
   O2216       1.0     0.348565     0.437895     0.620583    Biso  1.000000 O
   Si106       1.0     0.005445     0.530619     0.620550    Biso  1.000000 Si
   O2217       1.0     0.560374     0.557931     0.620517    Biso  1.000000 O
   H523        1.0     0.455046     0.584463     0.620483    Biso  1.000000 H
   O2218       1.0     0.269068     0.549707     0.620342    Biso  1.000000 O
   O2219       1.0     0.730649     0.552373     0.620175    Biso  1.000000 O
   H524        1.0     0.609553     0.276262     0.620000    Biso  1.000000 H
   O2220       1.0     0.827569     0.640746     0.619975    Biso  1.000000 O
   Si107       1.0     0.167378     0.856424     0.619892    Biso  1.000000 Si
   H525        1.0     0.360348     0.914896     0.619867    Biso  1.000000 H
   Si108       1.0     0.560657     0.179841     0.619842    Biso  1.000000 Si
   H526        1.0     0.953086     0.621633     0.619800    Biso  1.000000 H
   O2221       1.0     0.540489     0.953399     0.619700    Biso  1.000000 O
   O2222       1.0     0.413469     0.885245     0.619683    Biso  1.000000 O
   O2223       1.0     0.855817     0.405855     0.619658    Biso  1.000000 O
   H527        1.0     0.334538     0.356110     0.619642    Biso  1.000000 H
   O2224       1.0     0.934443     0.210371     0.619583    Biso  1.000000 O
   H528        1.0     0.719976     0.968891     0.619575    Biso  1.000000 H
   H529        1.0     0.766607     0.729698     0.619492    Biso  1.000000 H
   O2225       1.0     0.584941     0.803989     0.619450    Biso  1.000000 O
   O2226       1.0     0.212114     0.756482     0.619383    Biso  1.000000 O
   H530        1.0     0.428540     0.088927     0.619183    Biso  1.000000 H
   O2227       1.0     0.349153     0.373563     0.619150    Biso  1.000000 O
   Si109       1.0     0.950603     0.136534     0.619108    Biso  1.000000 Si
   Si110       1.0     0.314457     0.132963     0.619058    Biso  1.000000 Si
   O2228       1.0     0.611447     0.363453     0.619008    Biso  1.000000 O
   O2229       1.0     0.030906     0.502829     0.618842    Biso  1.000000 O
   Si111       1.0     0.481705     0.012499     0.618842    Biso  1.000000 Si
   O2230       1.0     0.132944     0.976108     0.618800    Biso  1.000000 O
   O2231       1.0     0.285164     0.930186     0.618792    Biso  1.000000 O
   O2232       1.0     0.739165     0.958730     0.618767    Biso  1.000000 O
   H531        1.0     0.207170     0.890426     0.618600    Biso  1.000000 H
   Si112       1.0     0.619746     0.807585     0.618533    Biso  1.000000 Si
   O2233       1.0     0.444832     0.393959     0.618533    Biso  1.000000 O
   O2234       1.0     0.874613     0.682192     0.618375    Biso  1.000000 O
   O2235       1.0     0.660430     0.454141     0.618300    Biso  1.000000 O
   Si113       1.0     0.364399     0.020899     0.618142    Biso  1.000000 Si
   O2236       1.0     0.446639     0.013631     0.618075    Biso  1.000000 O
   H532        1.0     0.670863     0.841360     0.618050    Biso  1.000000 H
   O2237       1.0     0.432025     0.737419     0.618008    Biso  1.000000 O
   H533        1.0     0.804243     0.701481     0.617950    Biso  1.000000 H
   O2238       1.0     0.698523     0.406031     0.617883    Biso  1.000000 O
   Si114       1.0     0.859084     0.498001     0.617875    Biso  1.000000 Si
   O2239       1.0     0.959010     0.447451     0.617858    Biso  1.000000 O
   O2240       1.0     0.391231     0.995423     0.617842    Biso  1.000000 O
   O2241       1.0     0.343904     0.155396     0.617800    Biso  1.000000 O
   Si115       1.0     0.418391     0.194201     0.617683    Biso  1.000000 Si
   Si116       1.0     0.466241     0.291175     0.617592    Biso  1.000000 Si
   Si117       1.0     0.955743     0.793175     0.617508    Biso  1.000000 Si
   O2242       1.0     0.691728     0.845484     0.617475    Biso  1.000000 O
   H534        1.0     0.199874     0.737646     0.617450    Biso  1.000000 H
   O2243       1.0     0.666180     0.200840     0.617433    Biso  1.000000 O
   H535        1.0     0.609182     0.169127     0.617358    Biso  1.000000 H
   Si118       1.0     0.926079     0.064658     0.617317    Biso  1.000000 Si
   O2244       1.0     0.776495     0.804793     0.617267    Biso  1.000000 O
   Si119       1.0     0.533389     0.534190     0.617183    Biso  1.000000 Si
   Si120       1.0     0.678965     0.624727     0.617008    Biso  1.000000 Si
   O2245       1.0     0.402056     0.655081     0.616925    Biso  1.000000 O
   H536        1.0     0.250817     0.884818     0.616925    Biso  1.000000 H
   H537        1.0     0.814261     0.473757     0.616892    Biso  1.000000 H
   O2246       1.0     0.700701     0.099942     0.616792    Biso  1.000000 O
   H538        1.0     0.653635     0.220582     0.616783    Biso  1.000000 H
   Si121       1.0     0.470401     0.366597     0.616733    Biso  1.000000 Si
   O2247       1.0     0.888030     0.279582     0.616692    Biso  1.000000 O
   H539        1.0     0.904016     0.263486     0.616633    Biso  1.000000 H
   O2248       1.0     0.269330     0.310163     0.616508    Biso  1.000000 O
   Si122       1.0     0.593740     0.560923     0.616483    Biso  1.000000 Si
   H540        1.0     0.734417     0.912481     0.616458    Biso  1.000000 H
   Si123       1.0     0.644967     0.737394     0.616317    Biso  1.000000 Si
   H541        1.0     0.419719     0.935015     0.616258    Biso  1.000000 H
   O2249       1.0     0.682711     0.584262     0.616250    Biso  1.000000 O
   O2250       1.0     0.490831     0.921711     0.616250    Biso  1.000000 O
   O2251       1.0     0.591606     0.045168     0.616233    Biso  1.000000 O
   O2252       1.0     0.865379     0.340970     0.615917    Biso  1.000000 O
   O2253       1.0     0.912641     0.410155     0.615833    Biso  1.000000 O
   O2254       1.0     0.177288     0.161758     0.615708    Biso  1.000000 O
   Si124       1.0     0.895086     0.319619     0.615708    Biso  1.000000 Si
   O2255       1.0     0.812410     0.363428     0.615542    Biso  1.000000 O
   Si125       1.0     0.353204     0.193974     0.615033    Biso  1.000000 Si
   H542        1.0     0.158579     0.336041     0.614933    Biso  1.000000 H
   O2256       1.0     0.891536     0.068254     0.614875    Biso  1.000000 O
   O2257       1.0     0.033454     0.083973     0.614867    Biso  1.000000 O
   Si126       1.0     0.947707     0.409803     0.614808    Biso  1.000000 Si
   O2258       1.0     0.879797     0.466413     0.614808    Biso  1.000000 O
   Si127       1.0     0.698589     0.547720     0.614792    Biso  1.000000 Si
   Si128       1.0     0.231084     0.427282     0.614792    Biso  1.000000 Si
   H543        1.0     0.846409     0.249101     0.614717    Biso  1.000000 H
   O2259       1.0     0.157207     0.247139     0.614708    Biso  1.000000 O
   O2260       1.0     0.884806     0.180067     0.614642    Biso  1.000000 O
   O2261       1.0     0.379928     0.295601     0.614625    Biso  1.000000 O
   O2262       1.0     0.544518     0.496643     0.614608    Biso  1.000000 O
   O2263       1.0     0.079605     0.835023     0.614567    Biso  1.000000 O
   O2264       1.0     0.941870     0.099791     0.614533    Biso  1.000000 O
   H544        1.0     0.028989     0.365994     0.614442    Biso  1.000000 H
   Si129       1.0     0.841682     0.606871     0.614333    Biso  1.000000 Si
   Si130       1.0     0.911051     0.903126     0.614308    Biso  1.000000 Si
   O2265       1.0     0.078037     0.134824     0.614308    Biso  1.000000 O
   O2266       1.0     0.793266     0.948042     0.614292    Biso  1.000000 O
   H545        1.0     0.708607     0.387194     0.614258    Biso  1.000000 H
   O2267       1.0     0.229516     0.096849     0.614242    Biso  1.000000 O
   H546        1.0     0.108638     0.343485     0.614117    Biso  1.000000 H
   O2268       1.0     0.653047     0.136609     0.614017    Biso  1.000000 O
   O2269       1.0     0.434334     0.107059     0.614000    Biso  1.000000 O
   Si131       1.0     0.300845     0.292005     0.613942    Biso  1.000000 Si
   Si132       1.0     0.178355     0.663607     0.613792    Biso  1.000000 Si
   Si133       1.0     0.203620     0.792018     0.613742    Biso  1.000000 Si
   O2270       1.0     0.832230     0.230843     0.613733    Biso  1.000000 O
   O2271       1.0     0.378142     0.534492     0.613642    Biso  1.000000 O
   O2272       1.0     0.733371     0.889470     0.613625    Biso  1.000000 O
   Si134       1.0     0.647384     0.981314     0.613458    Biso  1.000000 Si
   H547        1.0     0.769656     0.454443     0.613433    Biso  1.000000 H
   O2273       1.0     0.326676     0.730755     0.613342    Biso  1.000000 O
   Si135       1.0     0.904691     0.695948     0.613317    Biso  1.000000 Si
   O2274       1.0     0.144226     0.437165     0.613317    Biso  1.000000 O
   O2275       1.0     0.432330     0.952443     0.613258    Biso  1.000000 O
   Si136       1.0     0.360631     0.744712     0.613200    Biso  1.000000 Si
   O2276       1.0     0.634382     0.774640     0.613125    Biso  1.000000 O
   H548        1.0     0.399660     0.287680     0.613067    Biso  1.000000 H
   O2277       1.0     0.763493     0.715338     0.612992    Biso  1.000000 O
   O2278       1.0     0.011086     0.267284     0.612983    Biso  1.000000 O
   O2279       1.0     0.620312     0.710761     0.612967    Biso  1.000000 O
   Si137       1.0     0.046239     0.265146     0.612942    Biso  1.000000 Si
   Si138       1.0     0.845712     0.372884     0.612833    Biso  1.000000 Si
   Si139       1.0     0.556824     0.790232     0.612825    Biso  1.000000 Si
   O2280       1.0     0.359259     0.785856     0.612817    Biso  1.000000 O
   O2281       1.0     0.922377     0.792018     0.612792    Biso  1.000000 O
   Si140       1.0     0.527922     0.461434     0.612725    Biso  1.000000 Si
   H549        1.0     0.472536     0.928200     0.612575    Biso  1.000000 H
   O2282       1.0     0.772335     0.009456     0.612542    Biso  1.000000 O
   O2283       1.0     0.498650     0.282876     0.612300    Biso  1.000000 O
   O2284       1.0     0.132705     0.514976     0.612275    Biso  1.000000 O
   O2285       1.0     0.362025     0.922969     0.612208    Biso  1.000000 O
   Si141       1.0     0.762251     0.048261     0.612200    Biso  1.000000 Si
   O2286       1.0     0.058849     0.303196     0.612025    Biso  1.000000 O
   O2287       1.0     0.050682     0.895456     0.611975    Biso  1.000000 O
   Si142       1.0     0.422072     0.991248     0.611858    Biso  1.000000 Si
   O2288       1.0     0.022912     0.146795     0.611733    Biso  1.000000 O
   H550        1.0     0.962822     0.462792     0.611700    Biso  1.000000 H
   Si143       1.0     0.342946     0.406810     0.611467    Biso  1.000000 Si
   Si144       1.0     0.860369     0.052536     0.611433    Biso  1.000000 Si
   O2289       1.0     0.387137     0.194880     0.611433    Biso  1.000000 O
   Si145       1.0     0.103868     0.161809     0.611400    Biso  1.000000 Si
   H551        1.0     0.150346     0.501672     0.611358    Biso  1.000000 H
   Si146       1.0     0.094416     0.798833     0.611350    Biso  1.000000 Si
   H552        1.0     0.153853     0.268793     0.611217    Biso  1.000000 H
   O2290       1.0     0.601102     0.649850     0.611200    Biso  1.000000 O
   H553        1.0     0.123601     0.444106     0.611200    Biso  1.000000 H
   O2291       1.0     0.628066     0.840052     0.611167    Biso  1.000000 O
   Si147       1.0     0.789106     0.335840     0.611000    Biso  1.000000 Si
   O2292       1.0     0.545825     0.369615     0.610767    Biso  1.000000 O
   H554        1.0     0.423291     0.741695     0.610750    Biso  1.000000 H
   O2293       1.0     0.665614     0.296482     0.610717    Biso  1.000000 O
   H555        1.0     0.471316     0.721022     0.610675    Biso  1.000000 H
   Si148       1.0     0.022368     0.047003     0.610650    Biso  1.000000 Si
   O2294       1.0     0.254127     0.399417     0.610650    Biso  1.000000 O
   O2295       1.0     0.028140     0.611297     0.610650    Biso  1.000000 O
   O2296       1.0     0.915886     0.942258     0.610642    Biso  1.000000 O
   Si149       1.0     0.765126     0.970198     0.610592    Biso  1.000000 Si
   O2297       1.0     0.208498     0.645474     0.610583    Biso  1.000000 O
   Si150       1.0     0.672954     0.424188     0.610567    Biso  1.000000 Si
   O2298       1.0     0.527748     0.870131     0.610300    Biso  1.000000 O
   O2299       1.0     0.509605     0.109851     0.610300    Biso  1.000000 O
   O2300       1.0     0.150825     0.316551     0.610258    Biso  1.000000 O
   O2301       1.0     0.494947     0.219098     0.610208    Biso  1.000000 O
   Si151       1.0     0.893192     0.769761     0.610100    Biso  1.000000 Si
   Si152       1.0     0.067605     0.931067     0.610075    Biso  1.000000 Si
   O2302       1.0     0.941303     0.035309     0.610017    Biso  1.000000 O
   O2303       1.0     0.103716     0.570757     0.609917    Biso  1.000000 O
   Si153       1.0     0.787886     0.162035     0.609867    Biso  1.000000 Si
   Si154       1.0     0.047654     0.118125     0.609808    Biso  1.000000 Si
   Si155       1.0     0.479767     0.182884     0.609692    Biso  1.000000 Si
   O2304       1.0     0.985429     0.533436     0.609667    Biso  1.000000 O
   O2305       1.0     0.674152     0.727611     0.609658    Biso  1.000000 O
   O2306       1.0     0.242497     0.462666     0.609625    Biso  1.000000 O
   H556        1.0     0.515202     0.889847     0.609617    Biso  1.000000 H
   H557        1.0     0.603149     0.045168     0.609450    Biso  1.000000 H
   O2307       1.0     0.752472     0.157961     0.609408    Biso  1.000000 O
   O2308       1.0     0.198763     0.420718     0.609400    Biso  1.000000 O
   O2309       1.0     0.445049     0.187033     0.609392    Biso  1.000000 O
   O2310       1.0     0.359912     0.613535     0.609308    Biso  1.000000 O
   O2311       1.0     0.327286     0.316450     0.609267    Biso  1.000000 O
   H558        1.0     0.699721     0.326057     0.609217    Biso  1.000000 H
   O2312       1.0     0.715969     0.342177     0.609150    Biso  1.000000 O
   O2313       1.0     0.958945     0.161834     0.609150    Biso  1.000000 O
   O2314       1.0     0.244043     0.596962     0.609108    Biso  1.000000 O
   O2315       1.0     0.803633     0.126248     0.608925    Biso  1.000000 O
   Si156       1.0     0.703054     0.874330     0.608850    Biso  1.000000 Si
   Si157       1.0     0.328963     0.634057     0.608700    Biso  1.000000 Si
   H559        1.0     0.256937     0.244448     0.608700    Biso  1.000000 H
   O2316       1.0     0.656684     0.017202     0.608683    Biso  1.000000 O
   O2317       1.0     0.258723     0.980836     0.608683    Biso  1.000000 O
   O2318       1.0     0.422050     0.828534     0.608633    Biso  1.000000 O
   Si158       1.0     0.253082     0.557981     0.608625    Biso  1.000000 Si
   O2319       1.0     0.819772     0.580288     0.608575    Biso  1.000000 O
   O2320       1.0     0.180098     0.701733     0.608433    Biso  1.000000 O
   Si159       1.0     0.011478     0.706888     0.608392    Biso  1.000000 Si
   O2321       1.0     0.679205     0.903981     0.608358    Biso  1.000000 O
   O2322       1.0     0.854511     0.525715     0.608350    Biso  1.000000 O
   H560        1.0     0.168903     0.158439     0.608342    Biso  1.000000 H
   O2323       1.0     0.001263     0.668083     0.608342    Biso  1.000000 O
   O2324       1.0     0.222568     0.537334     0.608317    Biso  1.000000 O
   O2325       1.0     0.979701     0.804844     0.608175    Biso  1.000000 O
   O2326       1.0     0.564447     0.753037     0.608167    Biso  1.000000 O
   Si160       1.0     0.663588     0.171214     0.608117    Biso  1.000000 Si
   O2327       1.0     0.237030     0.920504     0.608008    Biso  1.000000 O
   Si161       1.0     0.267152     0.800971     0.607967    Biso  1.000000 Si
   O2328       1.0     0.902688     0.731912     0.607908    Biso  1.000000 O
   O2329       1.0     0.490526     0.715062     0.607842    Biso  1.000000 O
   O2330       1.0     0.231977     0.806856     0.607642    Biso  1.000000 O
   O2331       1.0     0.419088     0.600005     0.607575    Biso  1.000000 O
   Si162       1.0     0.267587     0.941403     0.607550    Biso  1.000000 Si
   O2332       1.0     0.094873     0.198753     0.607492    Biso  1.000000 O
   Si163       1.0     0.949993     0.200765     0.607483    Biso  1.000000 Si
   Si164       1.0     0.392865     0.627770     0.607475    Biso  1.000000 Si
   O2333       1.0     0.444091     0.281719     0.607442    Biso  1.000000 O
   Si165       1.0     0.417128     0.868898     0.607425    Biso  1.000000 Si
   O2334       1.0     0.068846     0.773684     0.607375    Biso  1.000000 O
   O2335       1.0     0.729734     0.050248     0.607342    Biso  1.000000 O
   O2336       1.0     0.301673     0.120061     0.607275    Biso  1.000000 O
   O2337       1.0     0.244326     0.225486     0.607258    Biso  1.000000 O
   O2338       1.0     0.649736     0.395669     0.607242    Biso  1.000000 O
   O2339       1.0     0.151087     0.646179     0.607225    Biso  1.000000 O
   O2340       1.0     0.548373     0.433619     0.607225    Biso  1.000000 O
   O2341       1.0     0.158884     0.847798     0.607217    Biso  1.000000 O
   O2342       1.0     0.783900     0.458366     0.607092    Biso  1.000000 O
   O2343       1.0     0.052185     0.027463     0.606875    Biso  1.000000 O
   O2344       1.0     0.555212     0.184745     0.606842    Biso  1.000000 O
   O2345       1.0     0.309426     0.405578     0.606817    Biso  1.000000 O
   Si166       1.0     0.619550     0.375525     0.606783    Biso  1.000000 Si
   Si167       1.0     0.058784     0.858763     0.606775    Biso  1.000000 Si
   O2346       1.0     0.494686     0.007218     0.606675    Biso  1.000000 O
   H561        1.0     0.007187     0.150793     0.606342    Biso  1.000000 H
   O2347       1.0     0.337065     0.672736     0.606325    Biso  1.000000 O
   O2348       1.0     0.518709     0.548877     0.606267    Biso  1.000000 O
   O2349       1.0     0.354576     0.034228     0.606108    Biso  1.000000 O
   O2350       1.0     0.802849     0.301285     0.606033    Biso  1.000000 O
   O2351       1.0     0.796816     0.520861     0.605933    Biso  1.000000 O
   O2352       1.0     0.175524     0.787843     0.605817    Biso  1.000000 O
   H562        1.0     0.356536     0.797224     0.605633    Biso  1.000000 H
   O2353       1.0     0.958226     0.282524     0.605567    Biso  1.000000 O
   O2354       1.0     0.924903     0.673013     0.605550    Biso  1.000000 O
   Si168       1.0     0.136015     0.980333     0.605458    Biso  1.000000 Si
   O2355       1.0     0.333232     0.210045     0.605458    Biso  1.000000 O
   O2356       1.0     0.283595     0.835601     0.605408    Biso  1.000000 O
   O2357       1.0     0.971643     0.609109     0.605350    Biso  1.000000 O
   H563        1.0     0.270724     0.998114     0.605258    Biso  1.000000 H
   Si169       1.0     0.708128     0.081483     0.605117    Biso  1.000000 Si
   O2358       1.0     0.299081     0.261198     0.605083    Biso  1.000000 O
   O2359       1.0     0.029120     0.837839     0.604967    Biso  1.000000 O
   O2360       1.0     0.678573     0.641778     0.604942    Biso  1.000000 O
   H564        1.0     0.205667     0.547821     0.604908    Biso  1.000000 H
   O2361       1.0     0.839744     0.079018     0.604858    Biso  1.000000 O
   O2362       1.0     0.329769     0.873978     0.604842    Biso  1.000000 O
   O2363       1.0     0.863440     0.620577     0.604825    Biso  1.000000 O
   O2364       1.0     0.500457     0.468476     0.604775    Biso  1.000000 O
   O2365       1.0     0.913534     0.325076     0.604475    Biso  1.000000 O
   Si170       1.0     0.170427     0.441315     0.604375    Biso  1.000000 Si
   Si171       1.0     0.608877     0.683248     0.604225    Biso  1.000000 Si
   Si172       1.0     0.314610     0.703443     0.604192    Biso  1.000000 Si
   Si173       1.0     0.358758     0.304479     0.603975    Biso  1.000000 Si
   O2366       1.0     0.642114     0.952644     0.603967    Biso  1.000000 O
   Si174       1.0     0.780503     0.803813     0.603942    Biso  1.000000 Si
   O2367       1.0     0.783661     0.068355     0.603933    Biso  1.000000 O
   H565        1.0     0.906194     0.949702     0.603850    Biso  1.000000 H
   O2368       1.0     0.479178     0.362749     0.603792    Biso  1.000000 O
   Si175       1.0     0.002897     0.629957     0.603758    Biso  1.000000 Si
   O2369       1.0     0.180272     0.480598     0.603700    Biso  1.000000 O
   O2370       1.0     0.978089     0.221789     0.603617    Biso  1.000000 O
   Si176       1.0     0.126301     0.545256     0.603550    Biso  1.000000 Si
   O2371       1.0     0.052598     0.962779     0.603533    Biso  1.000000 O
   Si177       1.0     0.505314     0.251842     0.603383    Biso  1.000000 Si
   Si178       1.0     0.987346     0.260544     0.603375    Biso  1.000000 Si
   O2372       1.0     0.283312     0.683148     0.603258    Biso  1.000000 O
   H566        1.0     0.201072     0.486709     0.603242    Biso  1.000000 H
   O2373       1.0     0.581587     0.868219     0.603225    Biso  1.000000 O
   O2374       1.0     0.595962     0.562105     0.603217    Biso  1.000000 O
   O2375       1.0     0.866294     0.020170     0.603200    Biso  1.000000 O
   Si179       1.0     0.825674     0.543118     0.603158    Biso  1.000000 Si
   O2376       1.0     0.906129     0.880391     0.603142    Biso  1.000000 O
   O2377       1.0     0.380450     0.731132     0.603000    Biso  1.000000 O
   O2378       1.0     0.696062     0.166839     0.603000    Biso  1.000000 O
   O2379       1.0     0.056475     0.241959     0.602817    Biso  1.000000 O
   O2380       1.0     0.042645     0.713000     0.602750    Biso  1.000000 O
   Si180       1.0     0.558261     0.397857     0.602533    Biso  1.000000 Si
   O2381       1.0     0.549157     0.814526     0.602475    Biso  1.000000 O
   O2382       1.0     0.162216     0.006187     0.602400    Biso  1.000000 O
   O2383       1.0     0.957725     0.404270     0.602233    Biso  1.000000 O
   H567        1.0     0.426841     0.814702     0.602133    Biso  1.000000 H
   O2384       1.0     0.126214     0.148379     0.602117    Biso  1.000000 O
   O2385       1.0     0.593196     0.397732     0.602017    Biso  1.000000 O
   O2386       1.0     0.093828     0.920504     0.601958    Biso  1.000000 O
   O2387       1.0     0.700984     0.536730     0.601942    Biso  1.000000 O
   O2388       1.0     0.467004     0.564972     0.601875    Biso  1.000000 O
   Si181       1.0     0.362547     0.525866     0.601867    Biso  1.000000 Si
   Si182       1.0     0.357974     0.897141     0.601825    Biso  1.000000 Si
   Si183       1.0     0.225182     0.081131     0.601825    Biso  1.000000 Si
   O2389       1.0     0.994315     0.046375     0.601817    Biso  1.000000 O
   O2390       1.0     0.985538     0.726278     0.601817    Biso  1.000000 O
   O2391       1.0     0.118395     0.804064     0.601783    Biso  1.000000 O
   O2392       1.0     0.103737     0.993864     0.601775    Biso  1.000000 O
   O2393       1.0     0.329268     0.539044     0.601692    Biso  1.000000 O
   Si184       1.0     0.224289     0.621533     0.601633    Biso  1.000000 Si
   O2394       1.0     0.360195     0.485502     0.601617    Biso  1.000000 O
   O2395       1.0     0.768219     0.352539     0.601592    Biso  1.000000 O
   O2396       1.0     0.194821     0.059980     0.601350    Biso  1.000000 O
   O2397       1.0     0.446095     0.882982     0.601350    Biso  1.000000 O
   Si185       1.0     0.890251     0.185172     0.601325    Biso  1.000000 Si
   H568        1.0     0.225400     0.917587     0.601225    Biso  1.000000 H
   O2398       1.0     0.803284     0.187461     0.601208    Biso  1.000000 O
   Si186       1.0     0.827961     0.216458     0.601108    Biso  1.000000 Si
   Si187       1.0     0.756806     0.732666     0.600950    Biso  1.000000 Si
   Si188       1.0     0.808947     0.094761     0.600933    Biso  1.000000 Si
   Si189       1.0     0.549310     0.854840     0.600883    Biso  1.000000 Si
   O2399       1.0     0.157969     0.560949     0.600867    Biso  1.000000 O
   Si190       1.0     0.278107     0.399366     0.600850    Biso  1.000000 Si
   O2400       1.0     0.366250     0.407389     0.600792    Biso  1.000000 O
   O2401       1.0     0.288627     0.490682     0.600700    Biso  1.000000 O
   O2402       1.0     0.147624     0.944546     0.600683    Biso  1.000000 O
   O2403       1.0     0.810777     0.823077     0.600592    Biso  1.000000 O
   Si191       1.0     0.432286     0.102281     0.600517    Biso  1.000000 Si
   O2404       1.0     0.387638     0.875462     0.600508    Biso  1.000000 O
   O2405       1.0     0.722634     0.742851     0.600492    Biso  1.000000 O
   O2406       1.0     0.637104     0.182783     0.600233    Biso  1.000000 O
   O2407       1.0     0.779218     0.764454     0.600217    Biso  1.000000 O
   Si192       1.0     0.614039     0.856726     0.600183    Biso  1.000000 Si
   O2408       1.0     0.539182     0.246108     0.600142    Biso  1.000000 O
   Si193       1.0     0.152285     0.813746     0.600125    Biso  1.000000 Si
   O2409       1.0     0.688810     0.441340     0.600117    Biso  1.000000 O
   Si194       1.0     0.727491     0.150366     0.600117    Biso  1.000000 Si
   O2410       1.0     0.302609     0.624299     0.599992    Biso  1.000000 O
   O2411       1.0     0.254236     0.058170     0.599975    Biso  1.000000 O
   O2412       1.0     0.848260     0.381460     0.599967    Biso  1.000000 O
   O2413       1.0     0.013177     0.385157     0.599925    Biso  1.000000 O
   Si195       1.0     0.068519     0.997913     0.599800    Biso  1.000000 Si
   O2414       1.0     0.920983     0.205568     0.599675    Biso  1.000000 O
   Si196       1.0     0.998541     0.827503     0.599517    Biso  1.000000 Si
   O2415       1.0     0.874613     0.783417     0.599450    Biso  1.000000 O
   O2416       1.0     0.278085     0.772477     0.599392    Biso  1.000000 O
   O2417       1.0     0.643660     0.247340     0.599383    Biso  1.000000 O
   O2418       1.0     0.491920     0.160853     0.599342    Biso  1.000000 O
   O2419       1.0     0.422355     0.064055     0.599225    Biso  1.000000 O
   Si197       1.0     0.656684     0.918165     0.599200    Biso  1.000000 Si
   Si198       1.0     0.780764     0.491185     0.599200    Biso  1.000000 Si
   Si199       1.0     0.960840     0.033423     0.598858    Biso  1.000000 Si
   O2420       1.0     0.621118     0.342781     0.598817    Biso  1.000000 O
   Si200       1.0     0.063183     0.743380     0.598775    Biso  1.000000 Si
   O2421       1.0     0.422311     0.999799     0.598733    Biso  1.000000 O
   O2422       1.0     0.911792     0.596182     0.598650    Biso  1.000000 O
   O2423       1.0     0.679313     0.068531     0.598575    Biso  1.000000 O
   O2424       1.0     0.758004     0.264291     0.598525    Biso  1.000000 O
   Si201       1.0     0.325326     0.243141     0.598392    Biso  1.000000 Si
   Si202       1.0     0.666790     0.277670     0.598383    Biso  1.000000 Si
   O2425       1.0     0.579496     0.696200     0.598300    Biso  1.000000 O
   Si203       1.0     0.444200     0.593718     0.598275    Biso  1.000000 Si
   Si204       1.0     0.942000     0.311118     0.598217    Biso  1.000000 Si
   Si205       1.0     0.497582     0.120740     0.598167    Biso  1.000000 Si
   O2426       1.0     0.755282     0.961195     0.598167    Biso  1.000000 O
   O2427       1.0     0.724507     0.110454     0.598075    Biso  1.000000 O
   Si206       1.0     0.259398     0.469406     0.597892    Biso  1.000000 Si
   O2428       1.0     0.273424     0.551442     0.597875    Biso  1.000000 O
   Si207       1.0     0.734743     0.348163     0.597700    Biso  1.000000 Si
   O2429       1.0     0.352049     0.269270     0.597683    Biso  1.000000 O
   O2430       1.0     0.752973     0.820159     0.597617    Biso  1.000000 O
   Si208       1.0     0.689790     0.730025     0.597575    Biso  1.000000 Si
   O2431       1.0     0.699547     0.262883     0.597575    Biso  1.000000 O
   Si209       1.0     0.308054     0.850640     0.597408    Biso  1.000000 Si
   Si210       1.0     0.078952     0.216307     0.597225    Biso  1.000000 Si
   Si211       1.0     0.557085     0.212258     0.597183    Biso  1.000000 Si
   O2432       1.0     0.746744     0.499082     0.597083    Biso  1.000000 O
   O2433       1.0     0.860391     0.204160     0.597000    Biso  1.000000 O
   O2434       1.0     0.633140     0.889093     0.596975    Biso  1.000000 O
   O2435       1.0     0.965653     0.341197     0.596950    Biso  1.000000 O
   O2436       1.0     0.052141     0.111159     0.596867    Biso  1.000000 O
   Si212       1.0     0.979810     0.523929     0.596867    Biso  1.000000 Si
   Si213       1.0     0.147450     0.321253     0.596825    Biso  1.000000 Si
   Si214       1.0     0.660953     0.034228     0.596817    Biso  1.000000 Si
   O2437       1.0     0.982554     0.862686     0.596675    Biso  1.000000 O
   O2438       1.0     0.707431     0.858109     0.596600    Biso  1.000000 O
   Si215       1.0     0.564468     0.732415     0.596542    Biso  1.000000 Si
   O2439       1.0     0.375463     0.332143     0.596483    Biso  1.000000 O
   O2440       1.0     0.304657     0.022207     0.596342    Biso  1.000000 O
   O2441       1.0     0.463497     0.627166     0.596325    Biso  1.000000 O
   Si216       1.0     0.946465     0.600257     0.596200    Biso  1.000000 Si
   Si217       1.0     0.791850     0.276337     0.596167    Biso  1.000000 Si
   Si218       1.0     0.496907     0.552499     0.596092    Biso  1.000000 Si
   Si219       1.0     0.979070     0.378845     0.595992    Biso  1.000000 Si
   O2442       1.0     0.591366     0.221588     0.595883    Biso  1.000000 O
   O2443       1.0     0.128370     0.355808     0.595775    Biso  1.000000 O
   O2444       1.0     0.634730     0.674169     0.595642    Biso  1.000000 O
   O2445       1.0     0.465196     0.105953     0.595600    Biso  1.000000 O
   O2446       1.0     0.407000     0.126474     0.595592    Biso  1.000000 O
   Si220       1.0     0.300126     0.525891     0.595567    Biso  1.000000 Si
   O2447       1.0     0.283007     0.932802     0.595392    Biso  1.000000 O
   O2448       1.0     0.077188     0.863793     0.595292    Biso  1.000000 O
   Si221       1.0     0.339744     0.018862     0.595117    Biso  1.000000 Si
   O2449       1.0     0.961210     0.993914     0.595117    Biso  1.000000 O
   O2450       1.0     0.201137     0.598521     0.595083    Biso  1.000000 O
   O2451       1.0     0.393976     0.642356     0.594992    Biso  1.000000 O
   O2452       1.0     0.074444     0.387144     0.594950    Biso  1.000000 O
   O2453       1.0     0.348260     0.115308     0.594900    Biso  1.000000 O
   O2454       1.0     0.854162     0.869804     0.594892    Biso  1.000000 O
   Si222       1.0     0.180642     0.710032     0.594875    Biso  1.000000 Si
   O2455       1.0     0.094525     0.730579     0.594783    Biso  1.000000 O
   O2456       1.0     0.963236     0.486860     0.594767    Biso  1.000000 O
   O2457       1.0     0.273664     0.363881     0.594658    Biso  1.000000 O
   Si223       1.0     0.312998     0.116364     0.594642    Biso  1.000000 Si
   Si224       1.0     0.497887     0.715464     0.594617    Biso  1.000000 Si
   Si225       1.0     0.279566     0.651083     0.594350    Biso  1.000000 Si
   Si226       1.0     0.238947     0.215099     0.594292    Biso  1.000000 Si
   O2458       1.0     0.896459     0.150995     0.594258    Biso  1.000000 O
   Si227       1.0     0.451366     0.280386     0.594108    Biso  1.000000 Si
   Si228       1.0     0.626149     0.216231     0.594100    Biso  1.000000 Si
   Si229       1.0     0.498432     0.018937     0.594075    Biso  1.000000 Si
   Si230       1.0     0.180076     0.030481     0.593942    Biso  1.000000 Si
   Si231       1.0     0.667378     0.660287     0.593908    Biso  1.000000 Si
   O2459       1.0     0.815263     0.247089     0.593867    Biso  1.000000 O
   Si232       1.0     0.883086     0.617132     0.593783    Biso  1.000000 Si
   O2460       1.0     0.351091     0.980459     0.593758    Biso  1.000000 O
   Si233       1.0     0.146143     0.649599     0.593717    Biso  1.000000 Si
   O2461       1.0     0.421919     0.763951     0.593542    Biso  1.000000 O
   O2462       1.0     0.269264     0.432286     0.593492    Biso  1.000000 O
   O2463       1.0     0.524415     0.046526     0.593400    Biso  1.000000 O
   O2464       1.0     0.245742     0.641073     0.593383    Biso  1.000000 O
   O2465       1.0     0.329464     0.820964     0.593367    Biso  1.000000 O
   O2466       1.0     0.482881     0.261323     0.593267    Biso  1.000000 O
   Si234       1.0     0.365640     0.455524     0.593075    Biso  1.000000 Si
   O2467       1.0     0.530666     0.729095     0.593067    Biso  1.000000 O
   O2468       1.0     0.314871     0.724593     0.592700    Biso  1.000000 O
   O2469       1.0     0.128632     0.289867     0.592583    Biso  1.000000 O
   O2470       1.0     0.628436     0.043558     0.592433    Biso  1.000000 O
   O2471       1.0     0.221784     0.109524     0.592350    Biso  1.000000 O
   O2472       1.0     0.113081     0.529714     0.592342    Biso  1.000000 O
   O2473       1.0     0.722154     0.381812     0.592167    Biso  1.000000 O
   Si235       1.0     0.928148     0.670095     0.592142    Biso  1.000000 Si
   Si236       1.0     0.718278     0.517843     0.592125    Biso  1.000000 Si
   O2474       1.0     0.159668     0.429746     0.592092    Biso  1.000000 O
   O2475       1.0     0.249161     0.176948     0.592000    Biso  1.000000 O
   Si237       1.0     0.886331     0.884566     0.591967    Biso  1.000000 Si
   O2476       1.0     0.381801     0.542187     0.591967    Biso  1.000000 O
   Si238       1.0     0.593370     0.540930     0.591925    Biso  1.000000 Si
   O2477       1.0     0.002875     0.270679     0.591917    Biso  1.000000 O
   O2478       1.0     0.180185     0.317959     0.591875    Biso  1.000000 O
   O2479       1.0     0.687612     0.693031     0.591808    Biso  1.000000 O
   Si239       1.0     0.431568     0.032719     0.591683    Biso  1.000000 Si
   Si240       1.0     0.497343     0.476699     0.591675    Biso  1.000000 Si
   O2480       1.0     0.977501     0.928753     0.591600    Biso  1.000000 O
   Si241       1.0     0.280982     0.048940     0.591592    Biso  1.000000 Si
   O2481       1.0     0.617110     0.510374     0.591583    Biso  1.000000 O
   O2482       1.0     0.204992     0.221387     0.591442    Biso  1.000000 O
   O2483       1.0     0.187764     0.901014     0.591392    Biso  1.000000 O
   O2484       1.0     0.479723     0.930136     0.591342    Biso  1.000000 O
   O2485       1.0     0.150934     0.728793     0.591283    Biso  1.000000 O
   O2486       1.0     0.211308     0.726404     0.591208    Biso  1.000000 O
   Si242       1.0     0.728819     0.273923     0.591175    Biso  1.000000 Si
   Si243       1.0     0.390534     0.745894     0.591167    Biso  1.000000 Si
   O2487       1.0     0.955504     0.550487     0.591133    Biso  1.000000 O
   Si244       1.0     0.828288     0.844479     0.591108    Biso  1.000000 Si
   O2488       1.0     0.761010     0.706561     0.591042    Biso  1.000000 O
   Si245       1.0     0.470401     0.356361     0.590983    Biso  1.000000 Si
   Si246       1.0     0.094089     0.897392     0.590933    Biso  1.000000 Si
   Si247       1.0     0.040532     0.383095     0.590925    Biso  1.000000 Si
   Si248       1.0     0.170645     0.583432     0.590783    Biso  1.000000 Si
   O2489       1.0     0.011739     0.628398     0.590775    Biso  1.000000 O
   Si249       1.0     0.155421     0.918366     0.590742    Biso  1.000000 Si
   O2490       1.0     0.118940     0.673239     0.590533    Biso  1.000000 O
   O2491       1.0     0.577057     0.079068     0.590492    Biso  1.000000 O
   O2492       1.0     0.728296     0.314664     0.590425    Biso  1.000000 O
   O2493       1.0     0.544518     0.391319     0.590408    Biso  1.000000 O
   O2494       1.0     0.498628     0.676684     0.590383    Biso  1.000000 O
   O2495       1.0     0.614322     0.829012     0.590367    Biso  1.000000 O
   O2496       1.0     0.063793     0.186580     0.590308    Biso  1.000000 O
   O2497       1.0     0.491375     0.516586     0.590267    Biso  1.000000 O
   O2498       1.0     0.349937     0.915701     0.590225    Biso  1.000000 O
   O2499       1.0     0.673934     0.758268     0.590092    Biso  1.000000 O
   Si250       1.0     0.968397     0.731082     0.590075    Biso  1.000000 Si
   O2500       1.0     0.454349     0.319719     0.590067    Biso  1.000000 O
   O2501       1.0     0.885307     0.924729     0.590033    Biso  1.000000 O
   Si251       1.0     0.366838     0.365717     0.589975    Biso  1.000000 Si
   O2502       1.0     0.941848     0.055252     0.589833    Biso  1.000000 O
   Si252       1.0     0.459707     0.896462     0.589817    Biso  1.000000 Si
   O2503       1.0     0.174282     0.672334     0.589792    Biso  1.000000 O
   O2504       1.0     0.829573     0.550109     0.589783    Biso  1.000000 O
   O2505       1.0     0.562878     0.520811     0.589767    Biso  1.000000 O
   O2506       1.0     0.466720     0.031185     0.589758    Biso  1.000000 O
   O2507       1.0     0.944570     0.761713     0.589733    Biso  1.000000 O
   O2508       1.0     0.839787     0.439529     0.589625    Biso  1.000000 O
   Si253       1.0     0.868232     0.017755     0.589525    Biso  1.000000 Si
   O2509       1.0     0.009583     0.523451     0.589458    Biso  1.000000 O
   O2510       1.0     0.680402     0.008903     0.589392    Biso  1.000000 O
   Si254       1.0     0.728928     0.834972     0.589242    Biso  1.000000 Si
   O2511       1.0     0.522804     0.109549     0.589233    Biso  1.000000 O
   O2512       1.0     0.894782     0.654729     0.589208    Biso  1.000000 O
   Si255       1.0     0.132465     0.140482     0.589200    Biso  1.000000 Si
   O2513       1.0     0.740558     0.167015     0.589133    Biso  1.000000 O
   O2514       1.0     0.239382     0.490280     0.589117    Biso  1.000000 O
   O2515       1.0     0.298841     0.083193     0.589067    Biso  1.000000 O
   O2516       1.0     0.474953     0.740236     0.588942    Biso  1.000000 O
   Si256       1.0     0.853400     0.402736     0.588933    Biso  1.000000 Si
   O2517       1.0     0.946422     0.634836     0.588883    Biso  1.000000 O
   Si257       1.0     0.290892     0.752232     0.588833    Biso  1.000000 Si
   O2518       1.0     0.046239     0.760581     0.588683    Biso  1.000000 O
   O2519       1.0     0.538202     0.865126     0.588658    Biso  1.000000 O
   O2520       1.0     0.142702     0.102407     0.588625    Biso  1.000000 O
   O2521       1.0     0.658100     0.303423     0.588533    Biso  1.000000 O
   O2522       1.0     0.147101     0.612504     0.588500    Biso  1.000000 O
   O2523       1.0     0.005118     0.805648     0.588500    Biso  1.000000 O
   O2524       1.0     0.099970     0.235646     0.588500    Biso  1.000000 O
   O2525       1.0     0.800105     0.486256     0.588233    Biso  1.000000 O
   Si258       1.0     0.102256     0.371904     0.588217    Biso  1.000000 Si
   Si259       1.0     0.377924     0.123180     0.588125    Biso  1.000000 Si
   O2526       1.0     0.128327     0.893318     0.587992    Biso  1.000000 O
   O2527       1.0     0.808381     0.105324     0.587908    Biso  1.000000 O
   O2528       1.0     0.290848     0.871966     0.587892    Biso  1.000000 O
   O2529       1.0     0.300017     0.148027     0.587867    Biso  1.000000 O
   Si260       1.0     0.680424     0.453110     0.587725    Biso  1.000000 Si
   O2530       1.0     0.673607     0.925031     0.587708    Biso  1.000000 O
   O2531       1.0     0.510324     0.580062     0.587658    Biso  1.000000 O
   Si261       1.0     0.119876     0.712924     0.587633    Biso  1.000000 Si
   O2532       1.0     0.366228     0.773106     0.587575    Biso  1.000000 O
   O2533       1.0     0.427299     0.256822     0.587517    Biso  1.000000 O
   O2534       1.0     0.451387     0.389357     0.587458    Biso  1.000000 O
   O2535       1.0     0.582197     0.753842     0.587450    Biso  1.000000 O
   O2536       1.0     0.644531     0.452431     0.587392    Biso  1.000000 O
   O2537       1.0     0.208085     0.016246     0.587217    Biso  1.000000 O
   O2538       1.0     0.429194     0.580414     0.587183    Biso  1.000000 O
   O2539       1.0     0.099338     0.059528     0.587158    Biso  1.000000 O
   O2540       1.0     0.470009     0.454241     0.587067    Biso  1.000000 O
   Si262       1.0     0.542601     0.075774     0.587008    Biso  1.000000 Si
   Si263       1.0     0.984362     0.891004     0.586975    Biso  1.000000 Si
   O2541       1.0     0.158448     0.818701     0.586867    Biso  1.000000 O
   O2542       1.0     0.063597     0.008400     0.586850    Biso  1.000000 O
   O2543       1.0     0.932090     0.292408     0.586833    Biso  1.000000 O
   O2544       1.0     0.509104     0.988105     0.586783    Biso  1.000000 O
   O2545       1.0     0.002788     0.120413     0.586767    Biso  1.000000 O
   O2546       1.0     0.461384     0.806579     0.586758    Biso  1.000000 O
   O2547       1.0     0.237291     0.315394     0.586750    Biso  1.000000 O
   Si264       1.0     0.630047     0.327692     0.586692    Biso  1.000000 Si
   O2548       1.0     0.037265     0.344567     0.586650    Biso  1.000000 O
   O2549       1.0     0.887812     0.406483     0.586592    Biso  1.000000 O
   O2550       1.0     0.947750     0.699620     0.586567    Biso  1.000000 O
   Si265       1.0     0.864660     0.783090     0.586500    Biso  1.000000 Si
   O2551       1.0     0.696106     0.490280     0.586425    Biso  1.000000 O
   O2552       1.0     0.883304     0.052863     0.586300    Biso  1.000000 O
   O2553       1.0     0.258570     0.238991     0.586300    Biso  1.000000 O
   Si266       1.0     0.964172     0.962956     0.586200    Biso  1.000000 Si
   O2554       1.0     0.314545     0.232251     0.586133    Biso  1.000000 O
   O2555       1.0     0.543516     0.195131     0.586108    Biso  1.000000 O
   Si267       1.0     0.474191     0.650328     0.586008    Biso  1.000000 Si
   Si268       1.0     0.450886     0.767548     0.585900    Biso  1.000000 Si
   O2556       1.0     0.333232     0.364359     0.585700    Biso  1.000000 O
   O2557       1.0     0.114257     0.466514     0.585525    Biso  1.000000 O
   O2558       1.0     0.527748     0.469004     0.585458    Biso  1.000000 O
   O2559       1.0     0.835235     0.012549     0.585392    Biso  1.000000 O
   O2560       1.0     0.802805     0.866836     0.585292    Biso  1.000000 O
   Si269       1.0     0.035915     0.107562     0.585150    Biso  1.000000 Si
   O2561       1.0     0.789040     0.298267     0.584992    Biso  1.000000 O
   O2562       1.0     0.887289     0.987375     0.584992    Biso  1.000000 O
   Si270       1.0     0.757416     0.959158     0.584917    Biso  1.000000 Si
   O2563       1.0     0.337609     0.448256     0.584892    Biso  1.000000 O
   O2564       1.0     0.950494     0.147474     0.584867    Biso  1.000000 O
   O2565       1.0     0.156162     0.041697     0.584725    Biso  1.000000 O
   O2566       1.0     0.353531     0.038302     0.584608    Biso  1.000000 O
   Si271       1.0     0.277236     0.908458     0.584608    Biso  1.000000 Si
   O2567       1.0     0.391689     0.466011     0.584575    Biso  1.000000 O
   Si272       1.0     0.356689     0.951362     0.584525    Biso  1.000000 Si
   O2568       1.0     0.040968     0.573146     0.584492    Biso  1.000000 O
   Si273       1.0     0.606808     0.065312     0.584458    Biso  1.000000 Si
   O2569       1.0     0.667683     0.631416     0.584400    Biso  1.000000 O
   O2570       1.0     0.863462     0.598823     0.584250    Biso  1.000000 O
   O2571       1.0     0.064708     0.508865     0.584017    Biso  1.000000 O
   O2572       1.0     0.157555     0.163594     0.583992    Biso  1.000000 O
   Si274       1.0     0.260051     0.345371     0.583917    Biso  1.000000 Si
   O2573       1.0     0.729560     0.547469     0.583908    Biso  1.000000 O
   O2574       1.0     0.845712     0.816664     0.583858    Biso  1.000000 O
   O2575       1.0     0.500109     0.355481     0.583858    Biso  1.000000 O
   Si275       1.0     0.099839     0.503609     0.583567    Biso  1.000000 Si
   Si276       1.0     0.124406     0.260770     0.583533    Biso  1.000000 Si
   O2576       1.0     0.241865     0.909715     0.583500    Biso  1.000000 O
   O2577       1.0     0.446879     0.675075     0.583400    Biso  1.000000 O
   Si277       1.0     0.340071     0.797048     0.583400    Biso  1.000000 Si
   O2578       1.0     0.708999     0.806554     0.583392    Biso  1.000000 O
   O2579       1.0     0.844927     0.750472     0.583233    Biso  1.000000 O
   O2580       1.0     0.477937     0.868269     0.583117    Biso  1.000000 O
   Si278       1.0     0.399094     0.564922     0.583117    Biso  1.000000 Si
   O2581       1.0     0.153766     0.239519     0.583067    Biso  1.000000 O
   O2582       1.0     0.531036     0.930639     0.583025    Biso  1.000000 O
   O2583       1.0     0.347084     0.646506     0.582992    Biso  1.000000 O
   Si279       1.0     0.915668     0.146015     0.582975    Biso  1.000000 Si
   Si280       1.0     0.619767     0.478686     0.582933    Biso  1.000000 Si
   Si281       1.0     0.500632     0.951261     0.582908    Biso  1.000000 Si
   O2584       1.0     0.979549     0.388426     0.582808    Biso  1.000000 O
   Si282       1.0     0.380842     0.635993     0.582758    Biso  1.000000 Si
   Si283       1.0     0.204404     0.308553     0.582533    Biso  1.000000 Si
   Si284       1.0     0.131006     0.069562     0.582492    Biso  1.000000 Si
   O2585       1.0     0.306943     0.520962     0.582467    Biso  1.000000 O
   Si285       1.0     0.269569     0.160929     0.582400    Biso  1.000000 Si
   Si286       1.0     0.957965     0.468954     0.582258    Biso  1.000000 Si
   O2586       1.0     0.103629     0.146921     0.582233    Biso  1.000000 O
   O2587       1.0     0.264146     0.735407     0.582233    Biso  1.000000 O
   O2588       1.0     0.227229     0.783920     0.582225    Biso  1.000000 O
   O2589       1.0     0.433811     0.908986     0.582175    Biso  1.000000 O
   O2590       1.0     0.399355     0.717049     0.582158    Biso  1.000000 O
   Si287       1.0     0.018055     0.773357     0.582108    Biso  1.000000 Si
   O2591       1.0     0.292177     0.661318     0.581975    Biso  1.000000 O
   Si288       1.0     0.137278     0.436713     0.581950    Biso  1.000000 Si
   O2592       1.0     0.017206     0.890904     0.581942    Biso  1.000000 O
   O2593       1.0     0.806682     0.604909     0.581875    Biso  1.000000 O
   Si289       1.0     0.914340     0.065765     0.581817    Biso  1.000000 Si
   O2594       1.0     0.072462     0.913789     0.581667    Biso  1.000000 O
   O2595       1.0     0.994315     0.743128     0.581600    Biso  1.000000 O
   O2596       1.0     0.602605     0.306566     0.581600    Biso  1.000000 O
   Si290       1.0     0.036960     0.533737     0.581517    Biso  1.000000 Si
   Si291       1.0     0.210524     0.891557     0.581508    Biso  1.000000 Si
   O2597       1.0     0.765279     0.920680     0.581492    Biso  1.000000 O
   Si292       1.0     0.230039     0.743732     0.581467    Biso  1.000000 Si
   O2598       1.0     0.219410     0.852124     0.581467    Biso  1.000000 O
   Si293       1.0     0.823387     0.464452     0.581317    Biso  1.000000 Si
   O2599       1.0     0.263536     0.031637     0.581317    Biso  1.000000 O
   O2600       1.0     0.902775     0.868873     0.581300    Biso  1.000000 O
   O2601       1.0     0.783552     0.983703     0.581275    Biso  1.000000 O
   O2602       1.0     0.932700     0.952644     0.581075    Biso  1.000000 O
   O2603       1.0     0.090060     0.340492     0.581025    Biso  1.000000 O
   O2604       1.0     0.633859     0.214169     0.581017    Biso  1.000000 O
   O2605       1.0     0.043429     0.069612     0.580983    Biso  1.000000 O
   O2606       1.0     0.581130     0.900033     0.580917    Biso  1.000000 O
   Si294       1.0     0.897395     0.950985     0.580908    Biso  1.000000 Si
   O2607       1.0     0.117829     0.401931     0.580908    Biso  1.000000 O
   O2608       1.0     0.371085     0.156553     0.580883    Biso  1.000000 O
   Si295       1.0     0.071481     0.043986     0.580767    Biso  1.000000 Si
   O2609       1.0     0.597182     0.562860     0.580758    Biso  1.000000 O
   Si296       1.0     0.554297     0.491638     0.580733    Biso  1.000000 Si
   O2610       1.0     0.411748     0.034831     0.580658    Biso  1.000000 O
   O2611       1.0     0.897482     0.506929     0.580600    Biso  1.000000 O
   Si297       1.0     0.187525     0.233961     0.580558    Biso  1.000000 Si
   O2612       1.0     0.746657     0.857657     0.580542    Biso  1.000000 O
   O2613       1.0     0.939844     0.820436     0.580533    Biso  1.000000 O
   Si298       1.0     0.834038     0.579282     0.580500    Biso  1.000000 Si
   O2614       1.0     0.934682     0.439303     0.580492    Biso  1.000000 O
   Si299       1.0     0.531995     0.368634     0.580483    Biso  1.000000 Si
   O2615       1.0     0.310254     0.776300     0.580450    Biso  1.000000 O
   Si300       1.0     0.723069     0.400951     0.580442    Biso  1.000000 Si
   O2616       1.0     0.032300     0.407816     0.580442    Biso  1.000000 O
   Si301       1.0     0.022520     0.605764     0.580400    Biso  1.000000 Si
   Si302       1.0     0.019994     0.267133     0.580300    Biso  1.000000 Si
   O2617       1.0     0.726619     0.973594     0.580283    Biso  1.000000 O
   Si303       1.0     0.546391     0.895103     0.580275    Biso  1.000000 Si
   Si304       1.0     0.455547     0.423409     0.580117    Biso  1.000000 Si
   O2618       1.0     0.383478     0.091920     0.580033    Biso  1.000000 O
   O2619       1.0     0.379732     0.596585     0.579900    Biso  1.000000 O
   Si305       1.0     0.682493     0.782210     0.579842    Biso  1.000000 Si
   O2620       1.0     0.585486     0.470513     0.579700    Biso  1.000000 O
   Si306       1.0     0.073442     0.165028     0.579633    Biso  1.000000 Si
   O2621       1.0     0.389097     0.946734     0.579633    Biso  1.000000 O
   O2622       1.0     0.751797     0.424440     0.579625    Biso  1.000000 O
   O2623       1.0     0.159428     0.941881     0.579625    Biso  1.000000 O
   O2624       1.0     0.989785     0.453235     0.579583    Biso  1.000000 O
   O2625       1.0     0.174936     0.561929     0.579483    Biso  1.000000 O
   Si307       1.0     0.929629     0.782109     0.579442    Biso  1.000000 Si
   O2626       1.0     0.894564     0.781053     0.579442    Biso  1.000000 O
   O2627       1.0     0.911204     0.106380     0.579425    Biso  1.000000 O
   O2628       1.0     0.731280     0.254357     0.579367    Biso  1.000000 O
   O2629       1.0     0.694951     0.425773     0.579258    Biso  1.000000 O
   O2630       1.0     0.051444     0.285542     0.579250    Biso  1.000000 O
   Si308       1.0     0.925186     0.532505     0.579092    Biso  1.000000 Si
   O2631       1.0     0.839570     0.381812     0.579025    Biso  1.000000 O
   Si309       1.0     0.223461     0.110756     0.578983    Biso  1.000000 Si
   Si310       1.0     0.774426     0.881875     0.578925    Biso  1.000000 Si
   O2632       1.0     0.553535     0.337500     0.578725    Biso  1.000000 O
   O2633       1.0     0.626606     0.094359     0.578517    Biso  1.000000 O
   Si311       1.0     0.696955     0.995121     0.578442    Biso  1.000000 Si
   O2634       1.0     0.656423     0.154591     0.578383    Biso  1.000000 O
   Si312       1.0     0.286122     0.231119     0.578267    Biso  1.000000 Si
   Si313       1.0     0.766150     0.698841     0.578208    Biso  1.000000 Si
   O2635       1.0     0.383979     0.370420     0.578167    Biso  1.000000 O
   Si314       1.0     0.979549     0.136735     0.578158    Biso  1.000000 Si
   Si315       1.0     0.058087     0.325353     0.577950    Biso  1.000000 Si
   O2636       1.0     0.959773     0.880869     0.577850    Biso  1.000000 O
   Si316       1.0     0.381104     0.052310     0.577775    Biso  1.000000 Si
   O2637       1.0     0.636298     0.357669     0.577717    Biso  1.000000 O
   O2638       1.0     0.767631     0.658225     0.577650    Biso  1.000000 O
   Si317       1.0     0.229407     0.031285     0.577517    Biso  1.000000 Si
   O2639       1.0     0.200244     0.270880     0.577442    Biso  1.000000 O
   Si318       1.0     0.621183     0.821417     0.577425    Biso  1.000000 Si
   O2640       1.0     0.050660     0.135050     0.577150    Biso  1.000000 O
   O2641       1.0     0.986823     0.977114     0.577125    Biso  1.000000 O
   O2642       1.0     0.240994     0.372608     0.576942    Biso  1.000000 O
   Si319       1.0     0.470902     0.833187     0.576900    Biso  1.000000 Si
   O2643       1.0     0.020952     0.228001     0.576900    Biso  1.000000 O
   Si320       1.0     0.417476     0.233735     0.576742    Biso  1.000000 Si
   O2644       1.0     0.690095     0.210849     0.576542    Biso  1.000000 O
   Si321       1.0     0.815067     0.993612     0.576483    Biso  1.000000 Si
   O2645       1.0     0.653265     0.803486     0.576467    Biso  1.000000 O
   Si322       1.0     0.743825     0.157232     0.576292    Biso  1.000000 Si
   O2646       1.0     0.253888     0.129467     0.576267    Biso  1.000000 O
   Si323       1.0     0.999368     0.415386     0.576183    Biso  1.000000 Si
   Si324       1.0     0.907741     0.417247     0.576067    Biso  1.000000 Si
   O2647       1.0     0.486279     0.626185     0.575992    Biso  1.000000 O
   Si325       1.0     0.234155     0.495234     0.575908    Biso  1.000000 Si
   Si326       1.0     0.420808     0.690215     0.575892    Biso  1.000000 Si
   O2648       1.0     0.436860     0.200236     0.575875    Biso  1.000000 O
   O2649       1.0     0.287864     0.336443     0.575867    Biso  1.000000 O
   O2650       1.0     0.384305     0.219802     0.575583    Biso  1.000000 O
   O2651       1.0     0.491157     0.191434     0.575567    Biso  1.000000 O
   Si327       1.0     0.511652     0.597540     0.575542    Biso  1.000000 Si
   Si328       1.0     0.932352     0.856424     0.575383    Biso  1.000000 Si
   O2652       1.0     0.796968     0.715867     0.575308    Biso  1.000000 O
   O2653       1.0     0.593348     0.038906     0.575250    Biso  1.000000 O
   Si329       1.0     0.663109     0.932802     0.575192    Biso  1.000000 Si
   Si330       1.0     0.804526     0.117974     0.575167    Biso  1.000000 Si
   O2654       1.0     0.221762     0.071071     0.575125    Biso  1.000000 O
   O2655       1.0     0.948948     0.503810     0.574950    Biso  1.000000 O
   Si331       1.0     0.918282     0.283807     0.574758    Biso  1.000000 Si
   O2656       1.0     0.914340     0.568192     0.574750    Biso  1.000000 O
   Si332       1.0     0.222808     0.817091     0.574683    Biso  1.000000 Si
   O2657       1.0     0.628305     0.927621     0.574658    Biso  1.000000 O
   Si333       1.0     0.043189     0.906571     0.574592    Biso  1.000000 Si
   Si334       1.0     0.525526     0.195860     0.574583    Biso  1.000000 Si
   Si335       1.0     0.577994     0.763675     0.574525    Biso  1.000000 Si
   O2658       1.0     0.116043     0.720645     0.574517    Biso  1.000000 O
   Si336       1.0     0.658993     0.193974     0.574450    Biso  1.000000 Si
   Si337       1.0     0.320883     0.653321     0.574433    Biso  1.000000 Si
   O2659       1.0     0.278281     0.192817     0.574400    Biso  1.000000 O
   O2660       1.0     0.908481     0.177326     0.574358    Biso  1.000000 O
   O2661       1.0     0.901729     0.246938     0.574192    Biso  1.000000 O
   O2662       1.0     0.774012     0.137515     0.574117    Biso  1.000000 O
   O2663       1.0     0.337174     0.960491     0.574067    Biso  1.000000 O
   O2664       1.0     0.846474     0.485904     0.574067    Biso  1.000000 O
   O2665       1.0     0.400074     0.657672     0.574042    Biso  1.000000 O
   Si338       1.0     0.782637     0.623142     0.573975    Biso  1.000000 Si
   O2666       1.0     0.542950     0.065563     0.573875    Biso  1.000000 O
   O2667       1.0     0.353835     0.821040     0.573742    Biso  1.000000 O
   Si339       1.0     0.317180     0.358323     0.573742    Biso  1.000000 Si
   Si340       1.0     0.157882     0.813118     0.573542    Biso  1.000000 Si
   O2668       1.0     0.292830     0.921485     0.573242    Biso  1.000000 O
   O2669       1.0     0.198240     0.134019     0.573208    Biso  1.000000 O
   O2670       1.0     0.994795     0.594497     0.573192    Biso  1.000000 O
   Si341       1.0     0.669556     0.609184     0.573175    Biso  1.000000 Si
   O2671       1.0     0.441064     0.764480     0.572992    Biso  1.000000 O
   Si342       1.0     0.822472     0.743002     0.572967    Biso  1.000000 Si
   Si343       1.0     0.413273     0.925031     0.572967    Biso  1.000000 Si
   O2672       1.0     0.427125     0.433141     0.572867    Biso  1.000000 O
   O2673       1.0     0.542558     0.616679     0.572858    Biso  1.000000 O
   O2674       1.0     0.197478     0.335840     0.572817    Biso  1.000000 O
   O2675       1.0     0.213813     0.463672     0.572800    Biso  1.000000 O
   Si344       1.0     0.730649     0.569726     0.572692    Biso  1.000000 Si
   O2676       1.0     0.830052     0.959158     0.572692    Biso  1.000000 O
   O2677       1.0     0.803350     0.444660     0.572642    Biso  1.000000 O
   O2678       1.0     0.043930     0.627694     0.572583    Biso  1.000000 O
   O2679       1.0     0.717581     0.133592     0.572500    Biso  1.000000 O
   O2680       1.0     0.991528     0.170938     0.572442    Biso  1.000000 O
   O2681       1.0     0.673455     0.970953     0.572350    Biso  1.000000 O
   Si345       1.0     0.578451     0.316978     0.572317    Biso  1.000000 Si
   Si346       1.0     0.174740     0.164701     0.572267    Biso  1.000000 Si
   O2682       1.0     0.595831     0.798104     0.572192    Biso  1.000000 O
   O2683       1.0     0.405563     0.543722     0.572183    Biso  1.000000 O
   O2684       1.0     0.635318     0.493222     0.572050    Biso  1.000000 O
   O2685       1.0     0.757503     0.595604     0.571975    Biso  1.000000 O
   O2686       1.0     0.218539     0.529864     0.571975    Biso  1.000000 O
   O2687       1.0     0.542689     0.767497     0.571958    Biso  1.000000 O
   O2688       1.0     0.700810     0.591002     0.571925    Biso  1.000000 O
   Si347       1.0     0.792177     0.303549     0.571850    Biso  1.000000 Si
   O2689       1.0     0.897678     0.315771     0.571792    Biso  1.000000 O
   O2690       1.0     0.189485     0.202500     0.571708    Biso  1.000000 O
   O2691       1.0     0.644313     0.581143     0.571683    Biso  1.000000 O
   Si348       1.0     0.606351     0.896889     0.571667    Biso  1.000000 Si
   O2692       1.0     0.619855     0.858738     0.571650    Biso  1.000000 O
   Si349       1.0     0.398441     0.456379     0.571533    Biso  1.000000 Si
   O2693       1.0     0.829790     0.143475     0.571442    Biso  1.000000 O
   O2694       1.0     0.999216     0.285517     0.571425    Biso  1.000000 O
   Si350       1.0     0.334190     0.443805     0.571392    Biso  1.000000 Si
   O2695       1.0     0.119898     0.277192     0.571300    Biso  1.000000 O
   Si351       1.0     0.719737     0.224782     0.571225    Biso  1.000000 Si
   O2696       1.0     0.110184     0.512839     0.571225    Biso  1.000000 O
   O2697       1.0     0.479505     0.413701     0.571217    Biso  1.000000 O
   Si352       1.0     0.642898     0.123280     0.571192    Biso  1.000000 Si
   O2698       1.0     0.158666     0.446143     0.571175    Biso  1.000000 O
   O2699       1.0     0.704382     0.027966     0.571142    Biso  1.000000 O
   O2700       1.0     0.145315     0.776274     0.571042    Biso  1.000000 O
   Si353       1.0     0.880712     0.483942     0.570958    Biso  1.000000 Si
   O2701       1.0     0.484623     0.953474     0.570950    Biso  1.000000 O
   Si354       1.0     0.371738     0.184091     0.570858    Biso  1.000000 Si
   O2702       1.0     0.726118     0.372859     0.570683    Biso  1.000000 O
   O2703       1.0     0.822059     0.324171     0.570592    Biso  1.000000 O
   O2704       1.0     0.496907     0.812187     0.570525    Biso  1.000000 O
   O2705       1.0     0.031886     0.785378     0.570417    Biso  1.000000 O
   O2706       1.0     0.740885     0.714986     0.570383    Biso  1.000000 O
   O2707       1.0     0.694864     0.757010     0.570383    Biso  1.000000 O
   Si355       1.0     0.769025     0.445339     0.570133    Biso  1.000000 Si
   O2708       1.0     0.265910     0.495083     0.570125    Biso  1.000000 O
   O2709       1.0     0.917716     0.045696     0.570092    Biso  1.000000 O
   O2710       1.0     0.741669     0.193144     0.570017    Biso  1.000000 O
   Si356       1.0     0.299538     0.508111     0.570008    Biso  1.000000 Si
   O2711       1.0     0.217167     0.729774     0.569908    Biso  1.000000 O
   O2712       1.0     0.196628     0.904308     0.569833    Biso  1.000000 O
   O2713       1.0     0.532539     0.232125     0.569700    Biso  1.000000 O
   O2714       1.0     0.888139     0.444333     0.569608    Biso  1.000000 O
   O2715       1.0     0.808228     0.779141     0.569567    Biso  1.000000 O
   O2716       1.0     0.541665     0.510248     0.569533    Biso  1.000000 O
   O2717       1.0     0.973581     0.106556     0.569458    Biso  1.000000 O
   O2718       1.0     0.126476     0.077031     0.569375    Biso  1.000000 O
   O2719       1.0     0.029904     0.940120     0.569192    Biso  1.000000 O
   O2720       1.0     0.882977     0.940321     0.569125    Biso  1.000000 O
   O2721       1.0     0.530622     0.390137     0.569100    Biso  1.000000 O
   O2722       1.0     0.443351     0.841863     0.568992    Biso  1.000000 O
   O2723       1.0     0.191031     0.812489     0.568975    Biso  1.000000 O
   O2724       1.0     0.912576     0.382114     0.568942    Biso  1.000000 O
   O2725       1.0     0.756784     0.482987     0.568867    Biso  1.000000 O
   Si357       1.0     0.611317     0.569726     0.568708    Biso  1.000000 Si
   Si358       1.0     0.195213     0.559062     0.568533    Biso  1.000000 Si
   O2726       1.0     0.290108     0.258205     0.568383    Biso  1.000000 O
   O2727       1.0     0.942915     0.765988     0.568333    Biso  1.000000 O
   O2728       1.0     0.075729     0.186153     0.568183    Biso  1.000000 O
   Si359       1.0     0.462473     0.185424     0.568183    Biso  1.000000 Si
   Si360       1.0     0.894629     0.210547     0.568100    Biso  1.000000 Si
   O2729       1.0     0.031102     0.532103     0.568067    Biso  1.000000 O
   O2730       1.0     0.306442     0.404673     0.568000    Biso  1.000000 O
   O2731       1.0     0.081740     0.038729     0.567992    Biso  1.000000 O
   Si361       1.0     0.833188     0.361215     0.567975    Biso  1.000000 Si
   O2732       1.0     0.836172     0.563061     0.567933    Biso  1.000000 O
   O2733       1.0     0.395152     0.315142     0.567908    Biso  1.000000 O
   Si362       1.0     0.215642     0.367226     0.567750    Biso  1.000000 Si
   Si363       1.0     0.004138     0.206121     0.567692    Biso  1.000000 Si
   O2734       1.0     0.592390     0.732289     0.567608    Biso  1.000000 O
   O2735       1.0     0.759137     0.044765     0.567542    Biso  1.000000 O
   O2736       1.0     0.367905     0.438096     0.567542    Biso  1.000000 O
   O2737       1.0     0.102300     0.625053     0.567392    Biso  1.000000 O
   O2738       1.0     0.225770     0.004049     0.567383    Biso  1.000000 O
   O2739       1.0     0.507971     0.565098     0.567200    Biso  1.000000 O
   Si364       1.0     0.170384     0.930488     0.567192    Biso  1.000000 Si
   O2740       1.0     0.762404     0.320851     0.567175    Biso  1.000000 O
   O2741       1.0     0.540184     0.889344     0.566992    Biso  1.000000 O
   O2742       1.0     0.803807     0.085783     0.566933    Biso  1.000000 O
   H569        1.0     0.290238     0.750170     0.566908    Biso  1.000000 H
   O2743       1.0     0.196628     0.400724     0.566850    Biso  1.000000 O
   O2744       1.0     0.143181     0.843900     0.566842    Biso  1.000000 O
   O2745       1.0     0.313739     0.621633     0.566592    Biso  1.000000 O
   O2746       1.0     0.320447     0.477504     0.566575    Biso  1.000000 O
   Si365       1.0     0.566298     0.044489     0.566483    Biso  1.000000 Si
   O2747       1.0     0.534652     0.165732     0.566425    Biso  1.000000 O
   O2748       1.0     0.811844     0.019340     0.566375    Biso  1.000000 O
   O2749       1.0     0.581979     0.666851     0.566300    Biso  1.000000 O
   O2750       1.0     0.335214     0.681689     0.566300    Biso  1.000000 O
   O2751       1.0     0.423705     0.257752     0.566267    Biso  1.000000 O
   Si366       1.0     0.378316     0.350451     0.566233    Biso  1.000000 Si
   O2752       1.0     0.860130     0.199985     0.566192    Biso  1.000000 O
   O2753       1.0     0.208455     0.596509     0.566133    Biso  1.000000 O
   O2754       1.0     0.945006     0.283756     0.566050    Biso  1.000000 O
   Si367       1.0     0.002831     0.964263     0.566042    Biso  1.000000 Si
   Si368       1.0     0.191488     0.440510     0.565892    Biso  1.000000 Si
   O2755       1.0     0.782398     0.877726     0.565867    Biso  1.000000 O
   O2756       1.0     0.676635     0.908080     0.565825    Biso  1.000000 O
   Si369       1.0     0.136538     0.740387     0.565817    Biso  1.000000 Si
   O2757       1.0     0.051705     0.340995     0.565808    Biso  1.000000 O
   O2758       1.0     0.249793     0.816991     0.565783    Biso  1.000000 O
   Si370       1.0     0.314436     0.944446     0.565708    Biso  1.000000 Si
   O2759       1.0     0.563488     0.286422     0.565608    Biso  1.000000 O
   O2760       1.0     0.404495     0.892387     0.565533    Biso  1.000000 O
   O2761       1.0     0.342749     0.345195     0.565400    Biso  1.000000 O
   O2762       1.0     0.438690     0.705908     0.565275    Biso  1.000000 O
   O2763       1.0     0.799016     0.268742     0.565225    Biso  1.000000 O
   Si371       1.0     0.513242     0.779292     0.565125    Biso  1.000000 Si
   O2764       1.0     0.430217     0.950658     0.565100    Biso  1.000000 O
   O2765       1.0     0.052359     0.880819     0.564983    Biso  1.000000 O
   O2766       1.0     0.375005     0.046853     0.564692    Biso  1.000000 O
   Si372       1.0     0.627173     0.361165     0.564675    Biso  1.000000 Si
   Si373       1.0     0.849915     0.936977     0.564542    Biso  1.000000 Si
   O2767       1.0     0.458836     0.145864     0.564533    Biso  1.000000 O
   O2768       1.0     0.161062     0.630586     0.564475    Biso  1.000000 O
   O2769       1.0     0.340637     0.187385     0.564433    Biso  1.000000 O
   Si374       1.0     0.567561     0.630083     0.564100    Biso  1.000000 Si
   Si375       1.0     0.711177     0.726530     0.563900    Biso  1.000000 Si
   O2770       1.0     0.596419     0.341046     0.563850    Biso  1.000000 O
   Si376       1.0     0.068432     0.616553     0.563833    Biso  1.000000 Si
   O2771       1.0     0.836804     0.898826     0.563775    Biso  1.000000 O
   O2772       1.0     0.618744     0.143701     0.563600    Biso  1.000000 O
   Si377       1.0     0.896916     0.348263     0.563567    Biso  1.000000 Si
   O2773       1.0     0.164830     0.717099     0.563533    Biso  1.000000 O
   O2774       1.0     0.664177     0.635490     0.563525    Biso  1.000000 O
   O2775       1.0     0.593022     0.601388     0.563483    Biso  1.000000 O
   Si378       1.0     0.912924     0.589593     0.563442    Biso  1.000000 Si
   O2776       1.0     0.688831     0.695169     0.563375    Biso  1.000000 O
   O2777       1.0     0.505293     0.286623     0.563367    Biso  1.000000 O
   O2778       1.0     0.801433     0.632975     0.563283    Biso  1.000000 O
   O2779       1.0     0.488522     0.749566     0.563225    Biso  1.000000 O
   O2780       1.0     0.670079     0.112391     0.563183    Biso  1.000000 O
   O2781       1.0     0.992530     0.414783     0.563125    Biso  1.000000 O
   O2782       1.0     0.979113     0.231195     0.563033    Biso  1.000000 O
   O2783       1.0     0.736028     0.542565     0.562908    Biso  1.000000 O
   O2784       1.0     0.403014     0.487036     0.562858    Biso  1.000000 O
   H570        1.0     0.758766     0.832809     0.562700    Biso  1.000000 H
   O2785       1.0     0.206037     0.668109     0.562608    Biso  1.000000 O
   Si379       1.0     0.791458     0.049946     0.562592    Biso  1.000000 Si
   Si380       1.0     0.452760     0.742701     0.562567    Biso  1.000000 Si
   O2786       1.0     0.552707     0.009054     0.562533    Biso  1.000000 O
   Si381       1.0     0.726728     0.044287     0.562375    Biso  1.000000 Si
   O2787       1.0     0.142680     0.910721     0.562358    Biso  1.000000 O
   Si382       1.0     0.504421     0.407892     0.562342    Biso  1.000000 Si
   Si383       1.0     0.535196     0.264995     0.562292    Biso  1.000000 Si
   O2788       1.0     0.067888     0.576767     0.562283    Biso  1.000000 O
   O2789       1.0     0.805680     0.378216     0.562208    Biso  1.000000 O
   O2790       1.0     0.928845     0.851520     0.562125    Biso  1.000000 O
   Si384       1.0     0.977000     0.271886     0.562117    Biso  1.000000 Si
   Si385       1.0     0.980376     0.607525     0.561883    Biso  1.000000 Si
   O2791       1.0     0.152110     0.159596     0.561833    Biso  1.000000 O
   Si386       1.0     0.737640     0.345371     0.561667    Biso  1.000000 Si
   O2792       1.0     0.392647     0.167719     0.561508    Biso  1.000000 O
   O2793       1.0     0.838328     0.731031     0.561492    Biso  1.000000 O
   Si387       1.0     0.843294     0.165581     0.561442    Biso  1.000000 Si
   Si388       1.0     0.518948     0.529965     0.561308    Biso  1.000000 Si
   O2794       1.0     0.295749     0.976385     0.561308    Biso  1.000000 O
   Si389       1.0     0.198436     0.707919     0.561267    Biso  1.000000 Si
   Si390       1.0     0.704839     0.118376     0.561267    Biso  1.000000 Si
   O2795       1.0     0.652546     0.193270     0.561158    Biso  1.000000 O
   O2796       1.0     0.893649     0.625028     0.561117    Biso  1.000000 O
   Si391       1.0     0.461842     0.961522     0.561083    Biso  1.000000 Si
   O2797       1.0     0.307684     0.537233     0.561058    Biso  1.000000 O
   Si392       1.0     0.419262     0.294570     0.561042    Biso  1.000000 Si
   O2798       1.0     0.863244     0.358801     0.561017    Biso  1.000000 O
   Si393       1.0     0.364595     0.814551     0.561017    Biso  1.000000 Si
   O2799       1.0     0.946661     0.597616     0.561008    Biso  1.000000 O
   O2800       1.0     0.181121     0.964163     0.560967    Biso  1.000000 O
   O2801       1.0     0.792046     0.529387     0.560900    Biso  1.000000 O
   O2802       1.0     0.459097     0.076780     0.560775    Biso  1.000000 O
   O2803       1.0     0.982489     0.647813     0.560667    Biso  1.000000 O
   O2804       1.0     0.609008     0.536881     0.560617    Biso  1.000000 O
   Si394       1.0     0.398484     0.526419     0.560583    Biso  1.000000 Si
   Si395       1.0     0.104391     0.060106     0.560558    Biso  1.000000 Si
   O2805       1.0     0.621161     0.399693     0.560458    Biso  1.000000 O
   Si396       1.0     0.421462     0.860071     0.560350    Biso  1.000000 Si
   Si397       1.0     0.759964     0.513794     0.560308    Biso  1.000000 Si
   O2806       1.0     0.363440     0.773508     0.560292    Biso  1.000000 O
   Si398       1.0     0.598510     0.698363     0.560250    Biso  1.000000 Si
   Si399       1.0     0.194124     0.629807     0.560250    Biso  1.000000 Si
   O2807       1.0     0.590452     0.906999     0.560167    Biso  1.000000 O
   O2808       1.0     0.451387     0.311697     0.560158    Biso  1.000000 O
   O2809       1.0     0.978438     0.943113     0.559542    Biso  1.000000 O
   Si400       1.0     0.626345     0.501169     0.559508    Biso  1.000000 Si
   O2810       1.0     0.891297     0.500767     0.559500    Biso  1.000000 O
   O2811       1.0     0.760705     0.809471     0.559392    Biso  1.000000 O
   O2812       1.0     0.281352     0.747051     0.559358    Biso  1.000000 O
   O2813       1.0     0.718735     0.082162     0.559292    Biso  1.000000 O
   O2814       1.0     0.459903     0.002766     0.559108    Biso  1.000000 O
   Si401       1.0     0.130766     0.620602     0.559017    Biso  1.000000 Si
   Si402       1.0     0.104870     0.498529     0.558850    Biso  1.000000 Si
   O2815       1.0     0.632966     0.688907     0.558833    Biso  1.000000 O
   O2816       1.0     0.013939     0.996052     0.558700    Biso  1.000000 O
   O2817       1.0     0.716601     0.239268     0.558642    Biso  1.000000 O
   O2818       1.0     0.766019     0.425395     0.558600    Biso  1.000000 O
   O2819       1.0     0.101951     0.457335     0.558525    Biso  1.000000 O
   Si403       1.0     0.117589     0.287604     0.558292    Biso  1.000000 Si
   O2820       1.0     0.957159     0.707567     0.558242    Biso  1.000000 O
   O2821       1.0     0.491441     0.505571     0.558208    Biso  1.000000 O
   Si404       1.0     0.811256     0.875110     0.558050    Biso  1.000000 Si
   Si405       1.0     0.806290     0.799487     0.557967    Biso  1.000000 Si
   Si406       1.0     0.136865     0.873375     0.557908    Biso  1.000000 Si
   Si407       1.0     0.042710     0.790936     0.557817    Biso  1.000000 Si
   O2822       1.0     0.026637     0.197596     0.557800    Biso  1.000000 O
   O2823       1.0     0.395740     0.832508     0.557758    Biso  1.000000 O
   Si408       1.0     0.051923     0.544023     0.557733    Biso  1.000000 Si
   Si409       1.0     0.664808     0.671227     0.557717    Biso  1.000000 Si
   O2824       1.0     0.175807     0.548349     0.557692    Biso  1.000000 O
   O2825       1.0     0.365161     0.534542     0.557617    Biso  1.000000 O
   Si410       1.0     0.975650     0.089128     0.557392    Biso  1.000000 Si
   Si411       1.0     0.205885     0.990443     0.557233    Biso  1.000000 Si
   O2826       1.0     0.086989     0.388527     0.557217    Biso  1.000000 O
   O2827       1.0     0.651631     0.342454     0.557183    Biso  1.000000 O
   O2828       1.0     0.821166     0.835928     0.557150    Biso  1.000000 O
   O2829       1.0     0.579540     0.068581     0.557075    Biso  1.000000 O
   Si412       1.0     0.944091     0.744738     0.557067    Biso  1.000000 Si
   Si413       1.0     0.915059     0.055252     0.557058    Biso  1.000000 Si
   O2830       1.0     0.231302     0.352941     0.556892    Biso  1.000000 O
   O2831       1.0     0.465239     0.206800     0.556883    Biso  1.000000 O
   O2832       1.0     0.510280     0.443905     0.556675    Biso  1.000000 O
   Si414       1.0     0.820403     0.548902     0.556558    Biso  1.000000 Si
   Si415       1.0     0.058740     0.181953     0.556475    Biso  1.000000 Si
   O2833       1.0     0.709043     0.327591     0.556408    Biso  1.000000 O
   Si416       1.0     0.556519     0.907452     0.556400    Biso  1.000000 Si
   O2834       1.0     0.063249     0.822825     0.556383    Biso  1.000000 O
   O2835       1.0     0.503115     0.116541     0.556358    Biso  1.000000 O
   O2836       1.0     0.332665     0.923522     0.556217    Biso  1.000000 O
   Si417       1.0     0.468005     0.114705     0.556217    Biso  1.000000 Si
   O2837       1.0     0.097879     0.320549     0.556075    Biso  1.000000 O
   Si418       1.0     0.074117     0.350451     0.556017    Biso  1.000000 Si
   O2838       1.0     0.394738     0.102155     0.555792    Biso  1.000000 O
   O2839       1.0     0.001830     0.062420     0.555775    Biso  1.000000 O
   O2840       1.0     0.892778     0.085859     0.555758    Biso  1.000000 O
   O2841       1.0     0.869495     0.145236     0.555725    Biso  1.000000 O
   O2842       1.0     0.907762     0.216030     0.555667    Biso  1.000000 O
   Si419       1.0     0.258200     0.792797     0.555533    Biso  1.000000 Si
   Si420       1.0     0.287233     0.268365     0.555467    Biso  1.000000 Si
   O2843       1.0     0.129329     0.581822     0.555442    Biso  1.000000 O
   Si421       1.0     0.527726     0.145009     0.555200    Biso  1.000000 Si
   O2844       1.0     0.390534     0.369162     0.555192    Biso  1.000000 O
   O2845       1.0     0.073877     0.513492     0.555058    Biso  1.000000 O
   O2846       1.0     0.277366     0.042175     0.554983    Biso  1.000000 O
   Si422       1.0     0.068389     0.862058     0.554867    Biso  1.000000 Si
   O2847       1.0     0.545520     0.946357     0.554867    Biso  1.000000 O
   O2848       1.0     0.118766     0.749264     0.554800    Biso  1.000000 O
   O2849       1.0     0.253626     0.425597     0.554758    Biso  1.000000 O
   Si423       1.0     0.626519     0.173679     0.554658    Biso  1.000000 Si
   Si424       1.0     0.353073     0.675704     0.554633    Biso  1.000000 Si
   O2850       1.0     0.102844     0.870156     0.554492    Biso  1.000000 O
   O2851       1.0     0.898745     0.564268     0.554475    Biso  1.000000 O
   O2852       1.0     0.613451     0.465382     0.554300    Biso  1.000000 O
   Si425       1.0     0.452433     0.041119     0.554267    Biso  1.000000 Si
   Si426       1.0     0.480834     0.297940     0.554242    Biso  1.000000 Si
   H571        1.0     0.298493     0.749943     0.554175    Biso  1.000000 H
   O2853       1.0     0.946313     0.069914     0.554042    Biso  1.000000 O
   O2854       1.0     0.271442     0.304353     0.553833    Biso  1.000000 O
   Si427       1.0     0.782811     0.393230     0.553608    Biso  1.000000 Si
   Si428       1.0     0.284946     0.407841     0.553600    Biso  1.000000 Si
   O2855       1.0     0.526528     0.790383     0.553533    Biso  1.000000 O
   Si429       1.0     0.388095     0.063199     0.553500    Biso  1.000000 Si
   O2856       1.0     0.378948     0.648191     0.553500    Biso  1.000000 O
   O2857       1.0     0.061245     0.758746     0.553442    Biso  1.000000 O
   O2858       1.0     0.337805     0.825868     0.553275    Biso  1.000000 O
   O2859       1.0     0.087795     0.088022     0.553250    Biso  1.000000 O
   Si430       1.0     0.313739     0.618163     0.553225    Biso  1.000000 Si
   O2860       1.0     0.200091     0.449689     0.552967    Biso  1.000000 O
   O2861       1.0     0.656358     0.507230     0.552858    Biso  1.000000 O
   O2862       1.0     0.059503     0.143173     0.552833    Biso  1.000000 O
   O2863       1.0     0.492203     0.383849     0.552758    Biso  1.000000 O
   Si431       1.0     0.334146     0.546010     0.552708    Biso  1.000000 Si
   O2864       1.0     0.911421     0.742122     0.552533    Biso  1.000000 O
   Si432       1.0     0.329507     0.173780     0.552467    Biso  1.000000 Si
   Si433       1.0     0.678704     0.903176     0.552450    Biso  1.000000 Si
   O2865       1.0     0.551052     0.635012     0.552392    Biso  1.000000 O
   Si434       1.0     0.294093     0.006715     0.552325    Biso  1.000000 Si
   O2866       1.0     0.192403     0.024998     0.552258    Biso  1.000000 O
   O2867       1.0     0.122185     0.035611     0.552208    Biso  1.000000 O
   O2868       1.0     0.756850     0.365491     0.552192    Biso  1.000000 O
   O2869       1.0     0.065688     0.636773     0.552183    Biso  1.000000 O
   Si435       1.0     0.385961     0.139602     0.552150    Biso  1.000000 Si
   O2870       1.0     0.911617     0.334432     0.552083    Biso  1.000000 O
   O2871       1.0     0.148147     0.295828     0.552075    Biso  1.000000 O
   O2872       1.0     0.298275     0.154792     0.552033    Biso  1.000000 O
   O2873       1.0     0.105632     0.254684     0.552033    Biso  1.000000 O
   O2874       1.0     0.847694     0.951739     0.552017    Biso  1.000000 O
   Si436       1.0     0.970793     0.675628     0.551925    Biso  1.000000 Si
   Si437       1.0     0.544670     0.986218     0.551908    Biso  1.000000 Si
   Si438       1.0     0.798166     0.261147     0.551892    Biso  1.000000 Si
   H572        1.0     0.753060     0.812464     0.551583    Biso  1.000000 H
   O2875       1.0     0.421701     0.540150     0.551567    Biso  1.000000 O
   O2876       1.0     0.558043     0.129140     0.551550    Biso  1.000000 O
   O2877       1.0     0.996232     0.590574     0.551525    Biso  1.000000 O
   O2878       1.0     0.819271     0.171265     0.551492    Biso  1.000000 O
   O2879       1.0     0.012698     0.798028     0.551442    Biso  1.000000 O
   O2880       1.0     0.368733     0.710459     0.551275    Biso  1.000000 O
   Si439       1.0     0.091345     0.425069     0.551192    Biso  1.000000 Si
   O2881       1.0     0.725291     0.023263     0.551142    Biso  1.000000 O
   O2882       1.0     0.469334     0.934411     0.551142    Biso  1.000000 O
   O2883       1.0     0.129677     0.514700     0.551083    Biso  1.000000 O
   O2884       1.0     0.716121     0.141715     0.551075    Biso  1.000000 O
   O2885       1.0     0.718299     0.737646     0.550983    Biso  1.000000 O
   O2886       1.0     0.603498     0.202877     0.550958    Biso  1.000000 O
   Si440       1.0     0.810733     0.623218     0.550942    Biso  1.000000 Si
   O2887       1.0     0.418238     0.043483     0.550758    Biso  1.000000 O
   Si441       1.0     0.489132     0.471242     0.550700    Biso  1.000000 Si
   O2888       1.0     0.256458     0.107587     0.550692    Biso  1.000000 O
   O2889       1.0     0.990700     0.286598     0.550667    Biso  1.000000 O
   Si442       1.0     0.904713     0.526344     0.550658    Biso  1.000000 Si
   O2890       1.0     0.443002     0.874431     0.550508    Biso  1.000000 O
   O2891       1.0     0.770048     0.237256     0.550392    Biso  1.000000 O
   Si443       1.0     0.878773     0.644519     0.550383    Biso  1.000000 Si
   O2892       1.0     0.440149     0.753967     0.550375    Biso  1.000000 O
   O2893       1.0     0.536481     0.542037     0.550300    Biso  1.000000 O
   Si444       1.0     0.146012     0.550386     0.550233    Biso  1.000000 Si
   O2894       1.0     0.810733     0.582753     0.550200    Biso  1.000000 O
   Si445       1.0     0.615237     0.425697     0.550183    Biso  1.000000 Si
   Si446       1.0     0.004204     0.025476     0.550158    Biso  1.000000 Si
   O2895       1.0     0.267979     0.239192     0.550150    Biso  1.000000 O
   Si447       1.0     0.985604     0.410784     0.550092    Biso  1.000000 Si
   O2896       1.0     0.332731     0.585544     0.550058    Biso  1.000000 O
   O2897       1.0     0.689485     0.865428     0.549983    Biso  1.000000 O
   O2898       1.0     0.884915     0.684631     0.549917    Biso  1.000000 O
   O2899       1.0     0.535370     0.252898     0.549658    Biso  1.000000 O
   Si448       1.0     0.258069     0.339813     0.549533    Biso  1.000000 Si
   O2900       1.0     0.085442     0.699142     0.549492    Biso  1.000000 O
   O2901       1.0     0.229320     0.780097     0.549483    Biso  1.000000 O
   Si449       1.0     0.679771     0.335739     0.549392    Biso  1.000000 Si
   Si450       1.0     0.938407     0.856651     0.549325    Biso  1.000000 Si
   O2902       1.0     0.318574     0.266278     0.549292    Biso  1.000000 O
   Si451       1.0     0.363658     0.749868     0.549283    Biso  1.000000 Si
   O2903       1.0     0.788844     0.046777     0.549258    Biso  1.000000 O
   O2904       1.0     0.282245     0.369640     0.549258    Biso  1.000000 O
   O2905       1.0     0.351984     0.144129     0.549250    Biso  1.000000 O
   O2906       1.0     0.844209     0.636018     0.549233    Biso  1.000000 O
   O2907       1.0     0.903581     0.025074     0.549217    Biso  1.000000 O
   Si452       1.0     0.890513     0.120439     0.549075    Biso  1.000000 Si
   O2908       1.0     0.121314     0.645952     0.549075    Biso  1.000000 O
   O2909       1.0     0.977044     0.121419     0.548900    Biso  1.000000 O
   O2910       1.0     0.434051     0.636370     0.548825    Biso  1.000000 O
   O2911       1.0     0.206059     0.720242     0.548817    Biso  1.000000 O
   Si453       1.0     0.143246     0.161205     0.548658    Biso  1.000000 Si
   O2912       1.0     0.407479     0.290421     0.548633    Biso  1.000000 O
   O2913       1.0     0.950320     0.894525     0.548508    Biso  1.000000 O
   O2914       1.0     0.963889     0.765008     0.548492    Biso  1.000000 O
   Si454       1.0     0.089559     0.739305     0.548400    Biso  1.000000 Si
   Si455       1.0     0.831337     0.738023     0.548342    Biso  1.000000 Si
   O2915       1.0     0.695714     0.798406     0.548292    Biso  1.000000 O
   O2916       1.0     0.495187     0.621558     0.548208    Biso  1.000000 O
   O2917       1.0     0.327787     0.653396     0.548200    Biso  1.000000 O
   O2918       1.0     0.939016     0.525036     0.548150    Biso  1.000000 O
   O2919       1.0     0.754911     0.498931     0.548133    Biso  1.000000 O
   O2920       1.0     0.813608     0.773583     0.548083    Biso  1.000000 O
   O2921       1.0     0.326545     0.013731     0.548083    Biso  1.000000 O
   O2922       1.0     0.293810     0.865302     0.548008    Biso  1.000000 O
   Si456       1.0     0.973821     0.924377     0.547958    Biso  1.000000 Si
   O2923       1.0     0.281657     0.616251     0.547942    Biso  1.000000 O
   O2924       1.0     0.587163     0.709127     0.547900    Biso  1.000000 O
   O2925       1.0     0.284793     0.801172     0.547767    Biso  1.000000 O
   O2926       1.0     0.247136     0.176697     0.547742    Biso  1.000000 O
   O2927       1.0     0.223832     0.971934     0.547542    Biso  1.000000 O
   Si457       1.0     0.736159     0.234439     0.547483    Biso  1.000000 Si
   O2928       1.0     0.699547     0.932500     0.547475    Biso  1.000000 O
   Si458       1.0     0.571155     0.094384     0.547408    Biso  1.000000 Si
   O2929       1.0     0.998279     0.374016     0.547408    Biso  1.000000 O
   O2930       1.0     0.158536     0.871262     0.547167    Biso  1.000000 O
   O2931       1.0     0.471512     0.265599     0.547158    Biso  1.000000 O
   O2932       1.0     0.077580     0.200563     0.547133    Biso  1.000000 O
   O2933       1.0     0.194037     0.622413     0.547100    Biso  1.000000 O
   O2934       1.0     0.836695     0.526092     0.546950    Biso  1.000000 O
   O2935       1.0     0.304461     0.433343     0.546592    Biso  1.000000 O
   O2936       1.0     0.921876     0.136333     0.546433    Biso  1.000000 O
   Si459       1.0     0.262665     0.069462     0.546425    Biso  1.000000 Si
   O2937       1.0     0.952476     0.419561     0.546317    Biso  1.000000 O
   O2938       1.0     0.497648     0.323617     0.546192    Biso  1.000000 O
   O2939       1.0     0.799451     0.298242     0.546158    Biso  1.000000 O
   O2940       1.0     0.964020     0.830244     0.546108    Biso  1.000000 O
   O2941       1.0     0.457529     0.454996     0.546050    Biso  1.000000 O
   O2942       1.0     0.516291     0.170888     0.546042    Biso  1.000000 O
   O2943       1.0     0.648343     0.906370     0.546000    Biso  1.000000 O
   O2944       1.0     0.514767     0.998013     0.546000    Biso  1.000000 O
   O2945       1.0     0.264538     0.924301     0.545958    Biso  1.000000 O
   Si460       1.0     0.268241     0.143601     0.545933    Biso  1.000000 Si
   Si461       1.0     0.089341     0.660388     0.545883    Biso  1.000000 Si
   Si462       1.0     0.230082     0.440309     0.545875    Biso  1.000000 Si
   O2946       1.0     0.039008     0.555013     0.545825    Biso  1.000000 O
   Si463       1.0     0.082350     0.121017     0.545808    Biso  1.000000 Si
   O2947       1.0     0.135340     0.199759     0.545783    Biso  1.000000 O
   O2948       1.0     0.061005     0.434776     0.545767    Biso  1.000000 O
   O2949       1.0     0.800801     0.888514     0.545758    Biso  1.000000 O
   O2950       1.0     0.823561     0.240651     0.545758    Biso  1.000000 O
   Si464       1.0     0.308969     0.828786     0.545717    Biso  1.000000 Si
   O2951       1.0     0.973124     0.012776     0.545708    Biso  1.000000 O
   O2952       1.0     0.554450     0.883409     0.545700    Biso  1.000000 O
   Si465       1.0     0.460600     0.227724     0.545592    Biso  1.000000 Si
   O2953       1.0     0.114235     0.139326     0.545500    Biso  1.000000 O
   O2954       1.0     0.675894     0.662626     0.545325    Biso  1.000000 O
   O2955       1.0     0.054515     0.349948     0.545000    Biso  1.000000 O
   O2956       1.0     0.004748     0.908634     0.544833    Biso  1.000000 O
   O2957       1.0     0.928105     0.270075     0.544592    Biso  1.000000 O
   Si466       1.0     0.982990     0.796268     0.544583    Biso  1.000000 Si
   Si467       1.0     0.467700     0.898297     0.544525    Biso  1.000000 Si
   O2958       1.0     0.357429     0.411689     0.544525    Biso  1.000000 O
   O2959       1.0     0.946835     0.657898     0.544342    Biso  1.000000 O
   Si468       1.0     0.906848     0.237985     0.544233    Biso  1.000000 Si
   O2960       1.0     0.498693     0.878153     0.544200    Biso  1.000000 O
   Si469       1.0     0.106177     0.221764     0.544150    Biso  1.000000 Si
   Si470       1.0     0.400248     0.633051     0.544100    Biso  1.000000 Si
   O2961       1.0     0.638367     0.153233     0.544083    Biso  1.000000 O
   O2962       1.0     0.584876     0.416367     0.544050    Biso  1.000000 O
   Si471       1.0     0.892625     0.720092     0.543933    Biso  1.000000 Si
   O2963       1.0     0.997430     0.686618     0.543867    Biso  1.000000 O
   O2964       1.0     0.363658     0.061137     0.543767    Biso  1.000000 O
   O2965       1.0     0.454720     0.122400     0.543758    Biso  1.000000 O
   O2966       1.0     0.473842     0.043885     0.543600    Biso  1.000000 O
   O2967       1.0     0.005685     0.437819     0.543558    Biso  1.000000 O
   O2968       1.0     0.329442     0.204185     0.543517    Biso  1.000000 O
   Si472       1.0     0.385264     0.387873     0.543508    Biso  1.000000 Si
   Si473       1.0     0.345559     0.917209     0.543492    Biso  1.000000 Si
   O2969       1.0     0.701660     0.476222     0.543467    Biso  1.000000 O
   O2970       1.0     0.053557     0.875286     0.543450    Biso  1.000000 O
   O2971       1.0     0.876073     0.256419     0.543400    Biso  1.000000 O
   O2972       1.0     0.783704     0.635993     0.543392    Biso  1.000000 O
   O2973       1.0     0.802457     0.403038     0.543200    Biso  1.000000 O
   O2974       1.0     0.397874     0.592410     0.543033    Biso  1.000000 O
   Si474       1.0     0.505685     0.361467     0.543025    Biso  1.000000 Si
   O2975       1.0     0.684976     0.370621     0.542933    Biso  1.000000 O
   Si475       1.0     0.527159     0.628926     0.542800    Biso  1.000000 Si
   O2976       1.0     0.569107     0.993361     0.542692    Biso  1.000000 O
   O2977       1.0     0.811735     0.707819     0.542567    Biso  1.000000 O
   O2978       1.0     0.426602     0.230466     0.542367    Biso  1.000000 O
   Si476       1.0     0.463410     0.623368     0.542325    Biso  1.000000 Si
   O2979       1.0     0.540445     0.369640     0.542250    Biso  1.000000 O
   O2980       1.0     0.276299     0.989890     0.542242    Biso  1.000000 O
   Si477       1.0     0.923618     0.309836     0.542225    Biso  1.000000 Si
   O2981       1.0     0.372196     0.944320     0.542217    Biso  1.000000 O
   Si478       1.0     0.683212     0.832985     0.542192    Biso  1.000000 Si
   Si479       1.0     0.712462     0.767573     0.542133    Biso  1.000000 Si
   O2982       1.0     0.333689     0.750547     0.542117    Biso  1.000000 O
   Si480       1.0     0.250860     0.214094     0.542075    Biso  1.000000 Si
   O2983       1.0     0.388335     0.768227     0.542058    Biso  1.000000 O
   O2984       1.0     0.172409     0.148404     0.542025    Biso  1.000000 O
   O2985       1.0     0.636080     0.252949     0.541942    Biso  1.000000 O
   O2986       1.0     0.862308     0.739657     0.541708    Biso  1.000000 O
   O2987       1.0     0.642201     0.418932     0.541700    Biso  1.000000 O
   O2988       1.0     0.183648     0.083444     0.541692    Biso  1.000000 O
   O2989       1.0     0.728405     0.198929     0.541617    Biso  1.000000 O
   O2990       1.0     0.894956     0.963509     0.541575    Biso  1.000000 O
   O2991       1.0     0.872109     0.901340     0.541525    Biso  1.000000 O
   Si481       1.0     0.675132     0.503835     0.541517    Biso  1.000000 Si
   O2992       1.0     0.910681     0.851168     0.541433    Biso  1.000000 O
   Si482       1.0     0.008647     0.569147     0.541383    Biso  1.000000 Si
   O2993       1.0     0.768850     0.153459     0.541358    Biso  1.000000 O
   Si483       1.0     0.220935     0.749566     0.541283    Biso  1.000000 Si
   O2994       1.0     0.113538     0.420114     0.541267    Biso  1.000000 O
   O2995       1.0     0.403842     0.149461     0.541225    Biso  1.000000 O
   Si484       1.0     0.198763     0.047330     0.541175    Biso  1.000000 Si
   O2996       1.0     0.329202     0.527048     0.541150    Biso  1.000000 O
   Si485       1.0     0.252581     0.960466     0.541142    Biso  1.000000 Si
   O2997       1.0     0.233545     0.053391     0.541075    Biso  1.000000 O
   Si486       1.0     0.537505     0.788572     0.541050    Biso  1.000000 Si
   O2998       1.0     0.370105     0.247793     0.540983    Biso  1.000000 O
   Si487       1.0     0.865488     0.941176     0.540892    Biso  1.000000 Si
   Si488       1.0     0.423248     0.564721     0.540825    Biso  1.000000 Si
   O2999       1.0     0.672453     0.305057     0.540783    Biso  1.000000 O
   Si489       1.0     0.733720     0.158841     0.540767    Biso  1.000000 Si
   O3000       1.0     0.412271     0.412645     0.540758    Biso  1.000000 O
   O3001       1.0     0.545542     0.076352     0.540658    Biso  1.000000 O
   Si490       1.0     0.607440     0.229510     0.540617    Biso  1.000000 Si
   Si491       1.0     0.111665     0.019616     0.540517    Biso  1.000000 Si
   Si492       1.0     0.335344     0.243115     0.540167    Biso  1.000000 Si
   Si493       1.0     0.403385     0.259990     0.540167    Biso  1.000000 Si
   O3002       1.0     0.112994     0.979277     0.540092    Biso  1.000000 O
   O3003       1.0     0.599077     0.104695     0.540092    Biso  1.000000 O
   O3004       1.0     0.220194     0.232050     0.539925    Biso  1.000000 O
   Si494       1.0     0.803916     0.158791     0.539875    Biso  1.000000 Si
   Si495       1.0     0.952346     0.133415     0.539767    Biso  1.000000 Si
   Si496       1.0     0.284379     0.895581     0.539733    Biso  1.000000 Si
   O3005       1.0     0.611360     0.952594     0.539717    Biso  1.000000 O
   O3006       1.0     0.687677     0.541534     0.539650    Biso  1.000000 O
   O3007       1.0     0.568715     0.768604     0.539508    Biso  1.000000 O
   O3008       1.0     0.896132     0.632045     0.539458    Biso  1.000000 O
   Si497       1.0     0.024023     0.361240     0.539442    Biso  1.000000 Si
   O3009       1.0     0.989676     0.535473     0.539383    Biso  1.000000 O
   O3010       1.0     0.624995     0.756029     0.539333    Biso  1.000000 O
   Si498       1.0     0.735484     0.479013     0.539283    Biso  1.000000 Si
   O3011       1.0     0.024459     0.026457     0.539283    Biso  1.000000 O
   Si499       1.0     0.157730     0.303347     0.539267    Biso  1.000000 Si
   O3012       1.0     0.677092     0.037724     0.539225    Biso  1.000000 O
   O3013       1.0     0.504269     0.481578     0.539142    Biso  1.000000 O
   Si500       1.0     0.710720     0.026281     0.539075    Biso  1.000000 Si
   O3014       1.0     0.888204     0.520459     0.539050    Biso  1.000000 O
   Si501       1.0     0.421135     0.758821     0.539000    Biso  1.000000 Si
   O3015       1.0     0.078625     0.029324     0.538800    Biso  1.000000 O
   O3016       1.0     0.964760     0.951789     0.538792    Biso  1.000000 O
   O3017       1.0     0.359150     0.881473     0.538767    Biso  1.000000 O
   O3018       1.0     0.956048     0.321706     0.538650    Biso  1.000000 O
   O3019       1.0     0.453195     0.585796     0.538617    Biso  1.000000 O
   O3020       1.0     0.733436     0.265045     0.538592    Biso  1.000000 O
   O3021       1.0     0.650673     0.819958     0.538575    Biso  1.000000 O
   O3022       1.0     0.244109     0.470161     0.538417    Biso  1.000000 O
   Si502       1.0     0.345886     0.030003     0.538408    Biso  1.000000 Si
   Si503       1.0     0.331511     0.431104     0.538283    Biso  1.000000 Si
   Si504       1.0     0.986605     0.301562     0.538258    Biso  1.000000 Si
   O3023       1.0     0.835148     0.063702     0.538250    Biso  1.000000 O
   Si505       1.0     0.900379     0.002339     0.538133    Biso  1.000000 Si
   Si506       1.0     0.592455     0.737394     0.538117    Biso  1.000000 Si
   Si507       1.0     0.529185     0.868446     0.538058    Biso  1.000000 Si
   O3024       1.0     0.261206     0.671579     0.538058    Biso  1.000000 O
   O3025       1.0     0.580651     0.254080     0.538000    Biso  1.000000 O
   O3026       1.0     0.818726     0.123381     0.537742    Biso  1.000000 O
   O3027       1.0     0.759376     0.851520     0.537692    Biso  1.000000 O
   Si508       1.0     0.538637     0.555315     0.537633    Biso  1.000000 Si
   O3028       1.0     0.875267     0.112793     0.537542    Biso  1.000000 O
   Si509       1.0     0.804613     0.043357     0.537375    Biso  1.000000 Si
   O3029       1.0     0.222960     0.410004     0.537375    Biso  1.000000 O
   Si510       1.0     0.958400     0.518246     0.537233    Biso  1.000000 Si
   O3030       1.0     0.244914     0.334155     0.537200    Biso  1.000000 O
   Si511       1.0     0.546239     0.250132     0.537117    Biso  1.000000 Si
   O3031       1.0     0.188918     0.286674     0.537083    Biso  1.000000 O
   O3032       1.0     0.286950     0.073837     0.537033    Biso  1.000000 O
   Si512       1.0     0.494337     0.017554     0.537000    Biso  1.000000 Si
   O3033       1.0     0.740254     0.787315     0.536950    Biso  1.000000 O
   O3034       1.0     0.728253     0.654251     0.536917    Biso  1.000000 O
   O3035       1.0     0.145577     0.559314     0.536917    Biso  1.000000 O
   Si513       1.0     0.035675     0.433192     0.536767    Biso  1.000000 Si
   Si514       1.0     0.268480     0.632422     0.536742    Biso  1.000000 Si
   O3036       1.0     0.535109     0.827930     0.536717    Biso  1.000000 O
   O3037       1.0     0.314349     0.916405     0.536467    Biso  1.000000 O
   O3038       1.0     0.156336     0.343234     0.536467    Biso  1.000000 O
   Si515       1.0     0.030187     0.897442     0.536458    Biso  1.000000 Si
   Si516       1.0     0.846997     0.250836     0.536425    Biso  1.000000 Si
   Si517       1.0     0.434225     0.441944     0.536392    Biso  1.000000 Si
   O3039       1.0     0.537483     0.595579     0.536383    Biso  1.000000 O
   O3040       1.0     0.141308     0.925282     0.536250    Biso  1.000000 O
   O3041       1.0     0.204034     0.563665     0.536250    Biso  1.000000 O
   Si518       1.0     0.206429     0.604381     0.536192    Biso  1.000000 Si
   Si519       1.0     0.567910     0.389533     0.536058    Biso  1.000000 Si
   Si520       1.0     0.628436     0.122979     0.536058    Biso  1.000000 Si
   O3042       1.0     0.904212     0.441315     0.536058    Biso  1.000000 O
   O3043       1.0     0.479614     0.210623     0.535892    Biso  1.000000 O
   Si521       1.0     0.637344     0.929029     0.535817    Biso  1.000000 Si
   O3044       1.0     0.250795     0.736413     0.535717    Biso  1.000000 O
   Si522       1.0     0.940345     0.440611     0.535608    Biso  1.000000 Si
   O3045       1.0     0.095853     0.748434     0.535575    Biso  1.000000 O
   O3046       1.0     0.954415     0.478083     0.535567    Biso  1.000000 O
   Si523       1.0     0.854620     0.516334     0.535508    Biso  1.000000 Si
   Si524       1.0     0.698240     0.951161     0.535450    Biso  1.000000 Si
   O3047       1.0     0.753909     0.446395     0.535258    Biso  1.000000 O
   Si525       1.0     0.693971     0.646581     0.535125    Biso  1.000000 Si
   Si526       1.0     0.963257     0.990821     0.535108    Biso  1.000000 Si
   Si527       1.0     0.157338     0.889822     0.535050    Biso  1.000000 Si
   Si528       1.0     0.928780     0.638785     0.534892    Biso  1.000000 Si
   Si529       1.0     0.429520     0.131127     0.534592    Biso  1.000000 Si
   O3048       1.0     0.712332     0.988130     0.534542    Biso  1.000000 O
   O3049       1.0     0.522499     0.660991     0.534525    Biso  1.000000 O
   Si530       1.0     0.508886     0.188944     0.534525    Biso  1.000000 Si
   O3050       1.0     0.370562     0.004300     0.534483    Biso  1.000000 O
   Si531       1.0     0.886701     0.871463     0.534458    Biso  1.000000 Si
   Si532       1.0     0.783225     0.879536     0.534442    Biso  1.000000 Si
   Si533       1.0     0.184780     0.117144     0.534408    Biso  1.000000 Si
   O3051       1.0     0.654201     0.096170     0.534292    Biso  1.000000 O
   O3052       1.0     0.515355     0.764379     0.534150    Biso  1.000000 O
   O3053       1.0     0.065470     0.111989     0.534133    Biso  1.000000 O
   O3054       1.0     0.915407     0.212811     0.534033    Biso  1.000000 O
   O3055       1.0     0.959010     0.169379     0.534025    Biso  1.000000 O
   O3056       1.0     0.377140     0.360737     0.533992    Biso  1.000000 O
   O3057       1.0     0.239600     0.612630     0.533933    Biso  1.000000 O
   Si534       1.0     0.650477     0.280638     0.533833    Biso  1.000000 Si
   O3058       1.0     0.341573     0.467445     0.533783    Biso  1.000000 O
   O3059       1.0     0.690291     0.606468     0.533767    Biso  1.000000 O
   Si535       1.0     0.584179     0.969243     0.533633    Biso  1.000000 Si
   O3060       1.0     0.467635     0.654050     0.533600    Biso  1.000000 O
   O3061       1.0     0.010694     0.328044     0.533542    Biso  1.000000 O
   Si536       1.0     0.807684     0.308754     0.533492    Biso  1.000000 Si
   Si537       1.0     0.844383     0.099992     0.533467    Biso  1.000000 Si
   Si538       1.0     0.761336     0.644041     0.533342    Biso  1.000000 Si
   O3062       1.0     0.814588     0.006438     0.533167    Biso  1.000000 O
   O3063       1.0     0.592499     0.361391     0.532892    Biso  1.000000 O
   O3064       1.0     0.085094     0.654754     0.532800    Biso  1.000000 O
   O3065       1.0     0.912728     0.718080     0.532775    Biso  1.000000 O
   O3066       1.0     0.270789     0.143903     0.532458    Biso  1.000000 O
   O3067       1.0     0.942196     0.601967     0.532442    Biso  1.000000 O
   O3068       1.0     0.316810     0.826824     0.532442    Biso  1.000000 O
   Si539       1.0     0.662652     0.399240     0.532417    Biso  1.000000 Si
   O3069       1.0     0.664089     0.953072     0.532317    Biso  1.000000 O
   O3070       1.0     0.993640     0.787239     0.532267    Biso  1.000000 O
   Si540       1.0     0.642288     0.785077     0.532233    Biso  1.000000 Si
   O3071       1.0     0.033040     0.394588     0.532208    Biso  1.000000 O
   O3072       1.0     0.535610     0.214496     0.532108    Biso  1.000000 O
   Si541       1.0     0.383805     0.967960     0.532083    Biso  1.000000 Si
   Si542       1.0     0.818051     0.391495     0.531975    Biso  1.000000 Si
   O3073       1.0     0.850873     0.408822     0.531875    Biso  1.000000 O
   O3074       1.0     0.854423     0.476373     0.531833    Biso  1.000000 O
   O3075       1.0     0.814697     0.349722     0.531708    Biso  1.000000 O
   O3076       1.0     0.653613     0.492971     0.531592    Biso  1.000000 O
   O3077       1.0     0.931001     0.003345     0.531592    Biso  1.000000 O
   O3078       1.0     0.044409     0.930388     0.531550    Biso  1.000000 O
   O3079       1.0     0.200244     0.764228     0.531550    Biso  1.000000 O
   O3080       1.0     0.415472     0.725675     0.531467    Biso  1.000000 O
   O3081       1.0     0.185390     0.023665     0.531442    Biso  1.000000 O
   O3082       1.0     0.417607     0.474989     0.531367    Biso  1.000000 O
   O3083       1.0     0.462517     0.905616     0.531367    Biso  1.000000 O
   O3084       1.0     0.704992     0.836280     0.531342    Biso  1.000000 O
   O3085       1.0     0.102452     0.233307     0.531342    Biso  1.000000 O
   O3086       1.0     0.490635     0.370168     0.531317    Biso  1.000000 O
   O3087       1.0     0.952934     0.101476     0.531258    Biso  1.000000 O
   O3088       1.0     0.510846     0.540679     0.531225    Biso  1.000000 O
   O3089       1.0     0.398353     0.644997     0.531225    Biso  1.000000 O
   O3090       1.0     0.136364     0.283832     0.531058    Biso  1.000000 O
   Si543       1.0     0.207802     0.258205     0.530992    Biso  1.000000 Si
   O3091       1.0     0.728492     0.051329     0.530958    Biso  1.000000 O
   Si544       1.0     0.739317     0.824686     0.530950    Biso  1.000000 Si
   O3092       1.0     0.433942     0.788069     0.530950    Biso  1.000000 O
   O3093       1.0     0.012959     0.594321     0.530933    Biso  1.000000 O
   Si545       1.0     0.051488     0.024269     0.530842    Biso  1.000000 Si
   O3094       1.0     0.409657     0.888464     0.530825    Biso  1.000000 O
   O3095       1.0     0.269417     0.208234     0.530825    Biso  1.000000 O
   Si546       1.0     0.326110     0.502301     0.530808    Biso  1.000000 Si
   O3096       1.0     0.905192     0.314187     0.530750    Biso  1.000000 O
   O3097       1.0     0.052881     0.785278     0.530733    Biso  1.000000 O
   Si547       1.0     0.001285     0.694364     0.530717    Biso  1.000000 Si
   O3098       1.0     0.567496     0.542640     0.530683    Biso  1.000000 O
   Si548       1.0     0.655966     0.057365     0.530675    Biso  1.000000 Si
   O3099       1.0     0.623296     0.042527     0.530658    Biso  1.000000 O
   O3100       1.0     0.472144     0.992682     0.530633    Biso  1.000000 O
   Si549       1.0     0.266868     0.704273     0.530517    Biso  1.000000 Si
   O3101       1.0     0.835235     0.284938     0.530508    Biso  1.000000 O
   O3102       1.0     0.265627     0.876292     0.530450    Biso  1.000000 O
   O3103       1.0     0.872849     0.012072     0.530208    Biso  1.000000 O
   Si550       1.0     0.123470     0.954732     0.530200    Biso  1.000000 Si
   O3104       1.0     0.414405     0.542288     0.530167    Biso  1.000000 O
   O3105       1.0     0.301324     0.710535     0.530133    Biso  1.000000 O
   O3106       1.0     0.221479     0.826271     0.530083    Biso  1.000000 O
   O3107       1.0     0.609640     0.205392     0.529967    Biso  1.000000 O
   O3108       1.0     0.130178     0.032719     0.529900    Biso  1.000000 O
   O3109       1.0     0.985996     0.270553     0.529758    Biso  1.000000 O
   O3110       1.0     0.848608     0.954480     0.529683    Biso  1.000000 O
   Si551       1.0     0.684127     0.568141     0.529675    Biso  1.000000 Si
[truncated: 265,358 more chars]
